# Supplementary material for: Directing the Morphology, Packing, and Properties of Chiral Metal–Organic Frameworks by Cation Exchange
Source: Angew Chem Int Ed Engl. 2022 Jun 28;61(34):e202205238. doi: 10.1002/anie.202205238 (PMC9542332; doi:10.1002/anie.202205238)
Supplement: Supplementary file 2 — Supporting Information [file ANIE-61-0-s002.cif]

 
data_v395-sr
# Linda JW Shimon
# Hadar Nasi, Milko van der Boom
 
_audit_creation_method            SHELXL-2013
_chemical_name_systematic
;
 ?
;
_chemical_name_common             ?
_chemical_melting_point           ?
_chemical_formula_moiety          'C62 H52 Cl2 Mn N4 + [SOLVENT]'
_chemical_formula_sum
 'C62 H52 Cl2 Mn N4' 
_chemical_formula_weight          978.91

loop_
 _atom_type_symbol
 _atom_type_description
 _atom_type_scat_dispersion_real
 _atom_type_scat_dispersion_imag
 _atom_type_scat_source
 'C'  'C'   0.0181   0.0091
 'International Tables Vol C Tables 4.2.6.8 and 6.1.1.4'
 'H'  'H'   0.0000   0.0000
 'International Tables Vol C Tables 4.2.6.8 and 6.1.1.4'
 'N'  'N'   0.0311   0.0180
 'International Tables Vol C Tables 4.2.6.8 and 6.1.1.4'
 'Mn'  'Mn'  -0.5299   2.8052
 'International Tables Vol C Tables 4.2.6.8 and 6.1.1.4'
 'Cl'  'Cl'   0.3639   0.7018
 'International Tables Vol C Tables 4.2.6.8 and 6.1.1.4'
 
_space_group_crystal_system       hexagonal
_space_group_IT_number            177
_space_group_name_H-M_alt         'P 6 2 2'
_space_group_name_Hall            'P 6 2'
 
_shelx_space_group_comment
;
The symmetry employed for this shelxl refinement is uniquely defined
by the following loop, which should always be used as a source of
symmetry information in preference to the above space-group names.
They are only intended as comments.
;
 
loop_
 _space_group_symop_operation_xyz
 'x, y, z'
 '-y, x-y, z'
 '-x+y, -x, z'
 '-x, -y, z'
 'y, -x+y, z'
 'x-y, x, z'
 'y, x, -z'
 'x-y, -y, -z'
 '-x, -x+y, -z'
 '-y, -x, -z'
 '-x+y, y, -z'
 'x, x-y, -z'
 
_cell_length_a                    26.1251(6)
_cell_length_b                    26.1251(6)
_cell_length_c                    18.1734(3)
_cell_angle_alpha                 90
_cell_angle_beta                  90
_cell_angle_gamma                 120
_cell_volume                      10741.9(5)
_cell_formula_units_Z             6
_cell_measurement_temperature     100(2)
_cell_measurement_reflns_used     7782
_cell_measurement_theta_min       3.8790
_cell_measurement_theta_max       74.2520
 
_exptl_crystal_description        'hexagonal prism'
_exptl_crystal_colour             'colourless' 
_exptl_crystal_density_meas       ? 
_exptl_crystal_density_method     ?              
_exptl_crystal_density_diffrn     0.908          
_exptl_crystal_F_000              3066
_exptl_transmission_factor_min    ?                                             
_exptl_transmission_factor_max    ?                                             
_exptl_crystal_size_max           0.058
_exptl_crystal_size_mid           0.054
_exptl_crystal_size_min           0.054
_exptl_absorpt_coefficient_mu     2.423
_shelx_estimated_absorpt_T_min    0.872
_shelx_estimated_absorpt_T_max    0.880
_exptl_absorpt_correction_T_min                     0.897
_exptl_absorpt_correction_T_max                     1.000
_exptl_absorpt_correction_type            gaussian
_exptl_absorpt_process_details
;
CrysAlisPro 1.171.40.69a (Rigaku Oxford Diffraction, 2020)
Numerical absorption correction based on gaussian integration over
			a multifaceted crystal model
Empirical absorption correction using spherical harmonics,
 implemented in SCALE3 ABSPACK scaling algorithm.
;
_oxdiff_exptl_absorpt_empirical_full_min           0.689
_oxdiff_exptl_absorpt_empirical_full_max           1.930
_oxdiff_exptl_absorpt_empirical_details
;
Empirical correction (ABSPACK) includes:
- Absorption correction using spherical harmonics
- Frame scaling
;
 
_exptl_special_details
;
 ?
;
 
_diffrn_ambient_temperature       100(2)
_diffrn_radiation_wavelength      1.54184
_diffrn_radiation_type            CuK\a
_diffrn_source                    'micro-focus sealed X-ray tube'                       
_diffrn_measurement_device_type   'XtaLAB AFC12 (RINC): Kappa dual home/near'
_diffrn_measurement_method        '\w scans' 
_diffrn_detector_area_resol_mean  ? 
_diffrn_reflns_number             24845
_diffrn_reflns_av_unetI/netI      0.0391
_diffrn_reflns_av_R_equivalents   0.0375
_diffrn_reflns_limit_h_min        -24
_diffrn_reflns_limit_h_max        24
_diffrn_reflns_limit_k_min        -28
_diffrn_reflns_limit_k_max        16
_diffrn_reflns_limit_l_min        -20
_diffrn_reflns_limit_l_max        18
_diffrn_reflns_theta_min          3.908
_diffrn_reflns_theta_max          58.934
_diffrn_reflns_theta_full         67.684
_diffrn_measured_fraction_theta_max   0.995
_diffrn_measured_fraction_theta_full  0.798
_diffrn_reflns_Laue_measured_fraction_max    0.995
_diffrn_reflns_Laue_measured_fraction_full   0.798
_diffrn_reflns_point_group_measured_fraction_max   0.997
_diffrn_reflns_point_group_measured_fraction_full  0.791
_reflns_number_total              5164
_reflns_number_gt                 4140
_reflns_threshold_expression      'I > 2\s(I)'
_reflns_Friedel_coverage          0.730
_reflns_Friedel_fraction_max      1.000
_reflns_Friedel_fraction_full     0.782
 
_reflns_special_details
;
 Reflections were merged by SHELXL according to the crystal
 class for the calculation of statistics and refinement.
 
 _reflns_Friedel_fraction is defined as the number of unique
 Friedel pairs measured divided by the number that would be
 possible theoretically, ignoring centric projections and
 systematic absences.
;
 
_computing_data_collection        'CrysAlisPro 1.171.40.69a (Rigaku OD, 2020)'
_computing_cell_refinement        'CrysAlisPro 1.171.40.69a (Rigaku OD, 2020)'
_computing_data_reduction         'CrysAlisPro 1.171.40.69a (Rigaku OD, 2020)'
_computing_structure_solution     'SHELXT-2016 (Sheldrick, 2016)'
_computing_structure_refinement   'SHELXL-2013 (Sheldrick, 2013)'
_computing_molecular_graphics      'Olex2 (Dolomanov 2016)'
_computing_publication_material   'SHELXL-2013 (Sheldrick, 2013)'
 
_refine_special_details
;
 Refined as a 2-component inversion twin.
;
_refine_ls_structure_factor_coef  Fsqd
_refine_ls_matrix_type            full
_refine_ls_weighting_scheme       calc
_refine_ls_weighting_details
'w=1/[\s^2^(Fo^2^)+(0.1712P)^2^+1.3177P] where P=(Fo^2^+2Fc^2^)/3'
_atom_sites_solution_primary      ?
_atom_sites_solution_secondary    ?
_atom_sites_solution_hydrogens    geom
_refine_ls_hydrogen_treatment     constr
_refine_ls_extinction_method      none
_refine_ls_extinction_coef        .
_refine_ls_abs_structure_details
;
 Refined as an inversion twin.
;
_refine_ls_abs_structure_Flack    0.044(16)
_chemical_absolute_configuration  'rm'
_refine_ls_number_reflns          5164
_refine_ls_number_parameters      302
_refine_ls_number_restraints      101
_refine_ls_R_factor_all           0.0829
_refine_ls_R_factor_gt            0.0736
_refine_ls_wR_factor_ref          0.2348
_refine_ls_wR_factor_gt           0.2248
_refine_ls_goodness_of_fit_ref    1.046
_refine_ls_restrained_S_all       1.087
_refine_ls_shift/su_max           0.004
_refine_ls_shift/su_mean          0.001
 
loop_
 _atom_site_label
 _atom_site_type_symbol
 _atom_site_fract_x
 _atom_site_fract_y
 _atom_site_fract_z
 _atom_site_U_iso_or_equiv
 _atom_site_adp_type
 _atom_site_occupancy
 _atom_site_site_symmetry_order  
 _atom_site_calc_flag
 _atom_site_refinement_flags_posn
 _atom_site_refinement_flags_adp
 _atom_site_refinement_flags_occupancy
 _atom_site_disorder_assembly
 _atom_site_disorder_group
Mn1 Mn 1.33326(5) 1.0000 0.5000 0.0640(5) Uani 1 2 d S T P . .
Cl1 Cl 1.29399(9) 0.91594(9) 0.59233(9) 0.0874(6) Uani 1 1 d . . . . .
N1 N 1.2477(2) 0.9507(2) 0.4371(3) 0.0681(13) Uani 1 1 d . . . . .
N2 N 0.4156(3) 0.3707(3) 0.4285(3) 0.0908(18) Uani 1 1 d . U . . .
C1 C 0.8873(3) 0.7052(3) 0.0493(3) 0.0633(15) Uani 1 1 d . . . . .
C2 C 0.87134(19) 0.7427(4) 0.0000 0.067(2) Uani 1 2 d S T P . .
H2A H 0.8627 0.7685 0.0313 0.081 Uiso 0.5 1 calc R U P . .
H2B H 0.9057 0.7685 -0.0313 0.081 Uiso 0.5 1 calc R U P . .
C3 C 0.8340(3) 0.6653(2) 0.0968(3) 0.0591(13) Uani 1 1 d . . . . .
H3A H 0.8251 0.6900 0.1299 0.071 Uiso 1 1 calc R U . . .
H3B H 0.8436 0.6400 0.1278 0.071 Uiso 1 1 calc R U . . .
C4 C 0.7796(3) 0.6262(3) 0.0499(3) 0.0629(15) Uani 1 1 d . . . . .
C5 C 0.7647(3) 0.6655(2) 0.0017(3) 0.0635(15) Uani 1 1 d . . . . .
H5A H 0.7556 0.6906 0.0334 0.076 Uiso 1 1 calc R U . . .
H5B H 0.7294 0.6403 -0.0287 0.076 Uiso 1 1 calc R U . . .
C6 C 0.79389(18) 0.5878(4) 0.0000 0.067(2) Uani 1 2 d S T P . .
H6A H 0.7589 0.5621 -0.0306 0.080 Uiso 0.5 1 calc R U P . .
H6B H 0.8031 0.5621 0.0306 0.080 Uiso 0.5 1 calc R U P . .
C7 C 0.94068(16) 0.7419(2) 0.0997(2) 0.0777(18) Uani 1 1 d G U . . .
C8 C 0.96851(19) 0.8033(2) 0.1015(2) 0.081(2) Uani 1 1 d G U . . .
H8 H 0.9566 0.8236 0.0685 0.097 Uiso 1 1 calc R U . . .
C9 C 1.0137(2) 0.8349(2) 0.1516(3) 0.116(3) Uani 1 1 d G U . . .
H9 H 1.0328 0.8769 0.1528 0.140 Uiso 1 1 calc R U . . .
C10 C 1.03116(18) 0.8053(3) 0.1999(2) 0.126(3) Uani 1 1 d DG U . . .
C11 C 1.0033(2) 0.7439(3) 0.1982(2) 0.123(3) Uani 1 1 d G U . . .
H11 H 1.0152 0.7236 0.2312 0.148 Uiso 1 1 calc R U . . .
C12 C 0.9581(2) 0.7123(2) 0.1481(2) 0.095(2) Uani 1 1 d G . . . .
H12 H 0.9391 0.6704 0.1469 0.114 Uiso 1 1 calc R U . . .
C13 C 1.0781(4) 0.8557(7) 0.2434(6) 0.185(5) Uani 1 1 d D U . . .
H13 H 1.0873 0.8951 0.2334 0.222 Uiso 1 1 calc R U . . .
C14 C 1.1059(4) 0.8454(7) 0.2945(6) 0.175(5) Uani 1 1 d D U . . .
H14 H 1.0956 0.8054 0.3026 0.209 Uiso 1 1 calc R U . . .
C15 C 1.1523(4) 0.8907(6) 0.3411(4) 0.110(3) Uani 1 1 d D U . . .
C16 C 1.1761(3) 0.9483(5) 0.3556(4) 0.098(2) Uani 1 1 d . U . . .
H16 H 1.1599 0.9697 0.3327 0.118 Uiso 1 1 calc R U . . .
C17 C 1.2235(3) 0.9777(3) 0.4029(3) 0.0768(18) Uani 1 1 d . U . . .
H17 H 1.2392 1.0188 0.4108 0.092 Uiso 1 1 calc R U . . .
C18 C 1.2235(4) 0.8925(4) 0.4272(5) 0.098(2) Uani 1 1 d . . . . .
H18 H 1.2380 0.8712 0.4540 0.118 Uiso 1 1 calc R U . . .
C19 C 1.1774(4) 0.8633(4) 0.3781(5) 0.113(3) Uani 1 1 d . . . . .
H19 H 1.1625 0.8224 0.3697 0.135 Uiso 1 1 calc R U . . .
C20 C 0.7258(3) 0.5866(3) 0.0990(3) 0.0727(17) Uani 1 1 d . . . . .
C21 C 0.6723(5) 0.5434(5) 0.0665(4) 0.126(4) Uani 1 1 d . . . . .
H21 H 0.6702 0.5378 0.0147 0.152 Uiso 1 1 calc R U . . .
C22 C 0.6242(5) 0.5100(5) 0.1084(5) 0.141(5) Uani 1 1 d . . . . .
H22 H 0.5880 0.4828 0.0855 0.169 Uiso 1 1 calc R U . . .
C23 C 0.6271(4) 0.5149(4) 0.1849(4) 0.103(3) Uani 1 1 d . . . . .
C24 C 0.6763(4) 0.5560(3) 0.2158(4) 0.093(2) Uani 1 1 d . . . . .
H24 H 0.6781 0.5609 0.2677 0.112 Uiso 1 1 calc R U . . .
C25 C 0.7253(4) 0.5920(3) 0.1731(4) 0.091(2) Uani 1 1 d . . . . .
H25 H 0.7599 0.6217 0.1968 0.109 Uiso 1 1 calc R U . . .
C26 C 0.5699(4) 0.4757(4) 0.2274(5) 0.115(3) Uani 1 1 d . . . . .
H26 H 0.5334 0.4555 0.2018 0.138 Uiso 1 1 calc R U . . .
C27 C 0.5711(4) 0.4698(5) 0.2990(5) 0.150(5) Uani 1 1 d . U . . .
H27 H 0.6080 0.4892 0.3239 0.180 Uiso 1 1 calc R U . . .
C28 C 0.5158(4) 0.4332(5) 0.3423(5) 0.120(3) Uani 1 1 d . U . . .
C29 C 0.4606(5) 0.4063(5) 0.3116(4) 0.121(3) Uani 1 1 d . U . . .
H29 H 0.4557 0.4095 0.2604 0.145 Uiso 1 1 calc R U . . .
C30 C 0.4115(4) 0.3740(4) 0.3571(4) 0.111(3) Uani 1 1 d . U . . .
H30 H 0.3734 0.3536 0.3351 0.134 Uiso 1 1 calc R U . . .
C31 C 0.4654(5) 0.3891(6) 0.4522(5) 0.150(4) Uani 1 1 d . U . . .
H31 H 0.4692 0.3786 0.5011 0.180 Uiso 1 1 calc R U . . .
C32 C 0.5170(5) 0.4242(6) 0.4132(6) 0.164(5) Uani 1 1 d . U . . .
H32 H 0.5539 0.4420 0.4382 0.197 Uiso 1 1 calc R U . . .
 
loop_
 _atom_site_aniso_label
 _atom_site_aniso_U_11
 _atom_site_aniso_U_22
 _atom_site_aniso_U_33
 _atom_site_aniso_U_23
 _atom_site_aniso_U_13
 _atom_site_aniso_U_12
Mn1 0.0671(6) 0.0930(10) 0.0404(7) -0.0063(6) -0.0032(3) 0.0465(5)
Cl1 0.1106(13) 0.1152(14) 0.0576(9) 0.0084(9) 0.0018(9) 0.0722(12)
N1 0.063(3) 0.074(4) 0.059(3) 0.003(3) -0.007(2) 0.029(3)
N2 0.077(4) 0.115(4) 0.053(3) 0.008(3) 0.014(3) 0.027(3)
C1 0.078(4) 0.078(4) 0.037(3) 0.000(3) 0.002(3) 0.041(3)
C2 0.078(4) 0.071(5) 0.051(4) 0.000 0.019(4) 0.036(3)
C3 0.078(4) 0.064(3) 0.039(3) 0.000(2) 0.002(3) 0.039(3)
C4 0.059(3) 0.068(4) 0.045(3) -0.002(3) 0.003(3) 0.020(3)
C5 0.065(3) 0.075(4) 0.046(3) -0.003(3) 0.003(3) 0.032(3)
C6 0.081(4) 0.063(5) 0.050(4) 0.000 0.007(4) 0.032(2)
C7 0.061(3) 0.121(5) 0.042(3) -0.012(3) 0.008(3) 0.039(4)
C8 0.055(3) 0.099(5) 0.054(3) -0.015(3) 0.011(3) 0.012(3)
C9 0.070(5) 0.161(7) 0.077(4) -0.044(4) 0.010(4) 0.026(4)
C10 0.066(5) 0.235(9) 0.055(4) -0.038(5) 0.004(3) 0.059(6)
C11 0.087(5) 0.232(9) 0.044(3) -0.019(5) -0.008(4) 0.075(6)
C12 0.082(5) 0.150(7) 0.048(3) -0.011(4) -0.005(3) 0.054(5)
C13 0.098(7) 0.314(13) 0.093(6) -0.069(8) 0.009(5) 0.065(8)
C14 0.084(6) 0.286(13) 0.093(6) -0.058(7) 0.022(4) 0.047(7)
C15 0.074(5) 0.179(8) 0.043(4) -0.012(4) 0.004(3) 0.037(5)
C16 0.065(4) 0.160(7) 0.051(4) 0.003(4) -0.008(3) 0.042(4)
C17 0.068(4) 0.105(5) 0.050(3) 0.018(3) -0.002(3) 0.038(3)
C18 0.099(6) 0.100(6) 0.088(5) -0.006(4) -0.019(4) 0.045(5)
C19 0.092(5) 0.106(6) 0.082(5) -0.031(5) -0.013(5) 0.006(5)
C20 0.078(4) 0.073(4) 0.046(3) -0.008(3) 0.009(3) 0.022(3)
C21 0.136(8) 0.126(7) 0.057(4) -0.009(5) 0.023(5) 0.020(6)
C22 0.131(8) 0.117(7) 0.081(6) -0.021(5) 0.025(6) -0.008(6)
C23 0.100(6) 0.089(5) 0.068(4) -0.006(4) 0.020(4) 0.010(5)
C24 0.098(5) 0.090(5) 0.050(3) -0.005(3) 0.021(4) 0.016(4)
C25 0.098(5) 0.069(4) 0.064(4) -0.006(3) 0.022(4) 0.010(4)
C26 0.107(6) 0.104(6) 0.076(5) -0.010(4) 0.030(5) 0.010(5)
C27 0.094(6) 0.177(9) 0.075(5) 0.007(6) 0.022(4) -0.010(6)
C28 0.090(5) 0.149(6) 0.072(4) 0.009(4) 0.022(4) 0.022(5)
C29 0.115(6) 0.155(7) 0.057(4) -0.003(4) 0.010(4) 0.041(5)
C30 0.098(5) 0.143(6) 0.058(4) -0.008(4) 0.010(4) 0.034(5)
C31 0.096(6) 0.205(8) 0.074(5) 0.039(5) 0.008(5) 0.018(6)
C32 0.098(6) 0.219(8) 0.073(5) 0.038(6) 0.009(4) 0.003(6)
 
_geom_special_details
;
 All esds (except the esd in the dihedral angle between two l.s. planes)
 are estimated using the full covariance matrix.  The cell esds are taken
 into account individually in the estimation of esds in distances, angles
 and torsion angles; correlations between esds in cell parameters are only
 used when they are defined by crystal symmetry.  An approximate (isotropic)
 treatment of cell esds is used for estimating esds involving l.s. planes.
;
 
loop_
 _geom_bond_atom_site_label_1
 _geom_bond_atom_site_label_2
 _geom_bond_distance
 _geom_bond_site_symmetry_2
 _geom_bond_publ_flag
Mn1 N1 2.254(5) . ?
Mn1 N1 2.254(5) 8_676 ?
Mn1 N2 2.274(6) 12_666 ?
Mn1 N2 2.274(6) 5_665 ?
Mn1 Cl1 2.5372(18) . ?
Mn1 Cl1 2.5372(19) 8_676 ?
N1 C17 1.315(9) . ?
N1 C18 1.335(10) . ?
N2 C31 1.217(12) . ?
N2 C30 1.309(10) . ?
N2 Mn1 2.274(6) 6_545 ?
C1 C3 1.523(8) . ?
C1 C2 1.532(8) . ?
C1 C7 1.538(7) . ?
C1 C5 1.556(8) 11_655 ?
C2 C1 1.532(8) 11_655 ?
C2 H2A 0.9900 . ?
C2 H2B 0.9900 . ?
C3 C4 1.529(8) . ?
C3 H3A 0.9900 . ?
C3 H3B 0.9900 . ?
C4 C6 1.531(8) . ?
C4 C5 1.541(9) . ?
C4 C20 1.546(8) . ?
C5 C1 1.556(8) 11_655 ?
C5 H5A 0.9900 . ?
C5 H5B 0.9900 . ?
C6 C4 1.531(8) 11_655 ?
C6 H6A 0.9900 . ?
C6 H6B 0.9900 . ?
C7 C8 1.3900 . ?
C7 C12 1.3900 . ?
C8 C9 1.3900 . ?
C8 H8 0.9500 . ?
C9 C10 1.3900 . ?
C9 H9 0.9500 . ?
C10 C11 1.3900 . ?
C10 C13 1.500(10) . ?
C11 C12 1.3900 . ?
C11 H11 0.9500 . ?
C12 H12 0.9500 . ?
C13 C14 1.287(11) . ?
C13 H13 0.9500 . ?
C14 C15 1.467(13) . ?
C14 H14 0.9500 . ?
C15 C16 1.336(14) . ?
C15 C19 1.364(14) . ?
C16 C17 1.382(10) . ?
C16 H16 0.9500 . ?
C17 H17 0.9500 . ?
C18 C19 1.384(12) . ?
C18 H18 0.9500 . ?
C19 H19 0.9500 . ?
C20 C25 1.355(10) . ?
C20 C21 1.414(11) . ?
C21 C22 1.350(12) . ?
C21 H21 0.9500 . ?
C22 C23 1.395(12) . ?
C22 H22 0.9500 . ?
C23 C24 1.319(11) . ?
C23 C26 1.531(11) . ?
C24 C25 1.387(10) . ?
C24 H24 0.9500 . ?
C25 H25 0.9500 . ?
C26 C27 1.312(13) . ?
C26 H26 0.9500 . ?
C27 C28 1.496(12) . ?
C27 H27 0.9500 . ?
C28 C32 1.312(14) . ?
C28 C29 1.369(13) . ?
C29 C30 1.399(12) . ?
C29 H29 0.9500 . ?
C30 H30 0.9500 . ?
C31 C32 1.388(13) . ?
C31 H31 0.9500 . ?
C32 H32 0.9500 . ?
 
loop_
 _geom_angle_atom_site_label_1
 _geom_angle_atom_site_label_2
 _geom_angle_atom_site_label_3
 _geom_angle
 _geom_angle_site_symmetry_1
 _geom_angle_site_symmetry_3
 _geom_angle_publ_flag
N1 Mn1 N1 90.2(3) . 8_676 ?
N1 Mn1 N2 175.3(2) . 12_666 ?
N1 Mn1 N2 88.6(2) 8_676 12_666 ?
N1 Mn1 N2 88.6(2) . 5_665 ?
N1 Mn1 N2 175.3(2) 8_676 5_665 ?
N2 Mn1 N2 93.0(4) 12_666 5_665 ?
N1 Mn1 Cl1 89.11(15) . . ?
N1 Mn1 Cl1 93.18(14) 8_676 . ?
N2 Mn1 Cl1 86.42(19) 12_666 . ?
N2 Mn1 Cl1 91.34(19) 5_665 . ?
N1 Mn1 Cl1 93.18(14) . 8_676 ?
N1 Mn1 Cl1 89.11(15) 8_676 8_676 ?
N2 Mn1 Cl1 91.34(19) 12_666 8_676 ?
N2 Mn1 Cl1 86.42(19) 5_665 8_676 ?
Cl1 Mn1 Cl1 176.75(10) . 8_676 ?
C17 N1 C18 117.8(6) . . ?
C17 N1 Mn1 122.6(5) . . ?
C18 N1 Mn1 119.2(5) . . ?
C31 N2 C30 115.6(7) . . ?
C31 N2 Mn1 124.2(6) . 6_545 ?
C30 N2 Mn1 120.2(6) . 6_545 ?
C3 C1 C2 108.7(5) . . ?
C3 C1 C7 108.8(4) . . ?
C2 C1 C7 113.7(5) . . ?
C3 C1 C5 108.4(5) . 11_655 ?
C2 C1 C5 107.6(4) . 11_655 ?
C7 C1 C5 109.6(5) . 11_655 ?
C1 C2 C1 112.7(7) 11_655 . ?
C1 C2 H2A 109.0 11_655 . ?
C1 C2 H2A 109.0 . . ?
C1 C2 H2B 109.0 11_655 . ?
C1 C2 H2B 109.0 . . ?
H2A C2 H2B 107.8 . . ?
C1 C3 C4 111.6(4) . . ?
C1 C3 H3A 109.3 . . ?
C4 C3 H3A 109.3 . . ?
C1 C3 H3B 109.3 . . ?
C4 C3 H3B 109.3 . . ?
H3A C3 H3B 108.0 . . ?
C3 C4 C6 108.6(5) . . ?
C3 C4 C5 109.4(5) . . ?
C6 C4 C5 108.9(4) . . ?
C3 C4 C20 110.9(4) . . ?
C6 C4 C20 110.0(5) . . ?
C5 C4 C20 109.0(5) . . ?
C4 C5 C1 110.2(5) . 11_655 ?
C4 C5 H5A 109.6 . . ?
C1 C5 H5A 109.6 11_655 . ?
C4 C5 H5B 109.6 . . ?
C1 C5 H5B 109.6 11_655 . ?
H5A C5 H5B 108.1 . . ?
C4 C6 C4 110.8(7) . 11_655 ?
C4 C6 H6A 109.5 . . ?
C4 C6 H6A 109.5 11_655 . ?
C4 C6 H6B 109.5 . . ?
C4 C6 H6B 109.5 11_655 . ?
H6A C6 H6B 108.1 . . ?
C8 C7 C12 120.0 . . ?
C8 C7 C1 121.4(4) . . ?
C12 C7 C1 118.4(4) . . ?
C7 C8 C9 120.0 . . ?
C7 C8 H8 120.0 . . ?
C9 C8 H8 120.0 . . ?
C10 C9 C8 120.0 . . ?
C10 C9 H9 120.0 . . ?
C8 C9 H9 120.0 . . ?
C11 C10 C9 120.0 . . ?
C11 C10 C13 138.7(7) . . ?
C9 C10 C13 101.2(7) . . ?
C12 C11 C10 120.0 . . ?
C12 C11 H11 120.0 . . ?
C10 C11 H11 120.0 . . ?
C11 C12 C7 120.0 . . ?
C11 C12 H12 120.0 . . ?
C7 C12 H12 120.0 . . ?
C14 C13 C10 119.6(13) . . ?
C14 C13 H13 120.2 . . ?
C10 C13 H13 120.2 . . ?
C13 C14 C15 124.8(13) . . ?
C13 C14 H14 117.6 . . ?
C15 C14 H14 117.6 . . ?
C16 C15 C19 114.7(8) . . ?
C16 C15 C14 139.0(12) . . ?
C19 C15 C14 106.3(11) . . ?
C15 C16 C17 122.2(9) . . ?
C15 C16 H16 118.9 . . ?
C17 C16 H16 118.9 . . ?
N1 C17 C16 122.2(8) . . ?
N1 C17 H17 118.9 . . ?
C16 C17 H17 118.9 . . ?
N1 C18 C19 120.0(9) . . ?
N1 C18 H18 120.0 . . ?
C19 C18 H18 120.0 . . ?
C15 C19 C18 122.9(9) . . ?
C15 C19 H19 118.5 . . ?
C18 C19 H19 118.5 . . ?
C25 C20 C21 116.2(6) . . ?
C25 C20 C4 123.8(6) . . ?
C21 C20 C4 119.9(6) . . ?
C22 C21 C20 120.6(7) . . ?
C22 C21 H21 119.7 . . ?
C20 C21 H21 119.7 . . ?
C21 C22 C23 120.9(9) . . ?
C21 C22 H22 119.5 . . ?
C23 C22 H22 119.5 . . ?
C24 C23 C22 119.0(8) . . ?
C24 C23 C26 123.8(7) . . ?
C22 C23 C26 116.9(8) . . ?
C23 C24 C25 120.5(7) . . ?
C23 C24 H24 119.8 . . ?
C25 C24 H24 119.8 . . ?
C20 C25 C24 122.6(7) . . ?
C20 C25 H25 118.7 . . ?
C24 C25 H25 118.7 . . ?
C27 C26 C23 120.4(9) . . ?
C27 C26 H26 119.8 . . ?
C23 C26 H26 119.8 . . ?
C26 C27 C28 121.6(10) . . ?
C26 C27 H27 119.2 . . ?
C28 C27 H27 119.2 . . ?
C32 C28 C29 114.9(8) . . ?
C32 C28 C27 122.0(10) . . ?
C29 C28 C27 123.2(8) . . ?
C28 C29 C30 118.9(8) . . ?
C28 C29 H29 120.5 . . ?
C30 C29 H29 120.5 . . ?
N2 C30 C29 122.9(8) . . ?
N2 C30 H30 118.5 . . ?
C29 C30 H30 118.5 . . ?
N2 C31 C32 125.0(9) . . ?
N2 C31 H31 117.5 . . ?
C32 C31 H31 117.5 . . ?
C28 C32 C31 121.2(10) . . ?
C28 C32 H32 119.4 . . ?
C31 C32 H32 119.4 . . ?
 
loop_
 _geom_torsion_atom_site_label_1
 _geom_torsion_atom_site_label_2
 _geom_torsion_atom_site_label_3
 _geom_torsion_atom_site_label_4
 _geom_torsion
 _geom_torsion_site_symmetry_1
 _geom_torsion_site_symmetry_2
 _geom_torsion_site_symmetry_3
 _geom_torsion_site_symmetry_4
 _geom_torsion_publ_flag
C3 C1 C2 C1 -58.3(3) . . . 11_655 ?
C7 C1 C2 C1 -179.6(5) . . . 11_655 ?
C5 C1 C2 C1 58.9(4) 11_655 . . 11_655 ?
C2 C1 C3 C4 57.3(6) . . . . ?
C7 C1 C3 C4 -178.5(5) . . . . ?
C5 C1 C3 C4 -59.4(6) 11_655 . . . ?
C1 C3 C4 C6 59.8(6) . . . . ?
C1 C3 C4 C5 -59.0(6) . . . . ?
C1 C3 C4 C20 -179.2(5) . . . . ?
C3 C4 C5 C1 59.5(6) . . . 11_655 ?
C6 C4 C5 C1 -59.1(6) . . . 11_655 ?
C20 C4 C5 C1 -179.1(5) . . . 11_655 ?
C3 C4 C6 C4 -59.4(3) . . . 11_655 ?
C5 C4 C6 C4 59.7(3) . . . 11_655 ?
C20 C4 C6 C4 179.1(6) . . . 11_655 ?
C3 C1 C7 C8 -118.0(4) . . . . ?
C2 C1 C7 C8 3.2(5) . . . . ?
C5 C1 C7 C8 123.6(4) 11_655 . . . ?
C3 C1 C7 C12 57.2(5) . . . . ?
C2 C1 C7 C12 178.5(3) . . . . ?
C5 C1 C7 C12 -61.1(5) 11_655 . . . ?
C12 C7 C8 C9 0.0 . . . . ?
C1 C7 C8 C9 175.2(4) . . . . ?
C7 C8 C9 C10 0.0 . . . . ?
C8 C9 C10 C11 0.0 . . . . ?
C8 C9 C10 C13 -178.3(5) . . . . ?
C9 C10 C11 C12 0.0 . . . . ?
C13 C10 C11 C12 177.4(8) . . . . ?
C10 C11 C12 C7 0.0 . . . . ?
C8 C7 C12 C11 0.0 . . . . ?
C1 C7 C12 C11 -175.3(4) . . . . ?
C11 C10 C13 C14 3.2(14) . . . . ?
C9 C10 C13 C14 -179.1(8) . . . . ?
C10 C13 C14 C15 -179.6(7) . . . . ?
C13 C14 C15 C16 9.4(17) . . . . ?
C13 C14 C15 C19 -169.2(10) . . . . ?
C19 C15 C16 C17 1.8(11) . . . . ?
C14 C15 C16 C17 -176.7(9) . . . . ?
C18 N1 C17 C16 -2.5(10) . . . . ?
Mn1 N1 C17 C16 170.2(5) . . . . ?
C15 C16 C17 N1 -0.8(11) . . . . ?
C17 N1 C18 C19 4.7(11) . . . . ?
Mn1 N1 C18 C19 -168.3(6) . . . . ?
C16 C15 C19 C18 0.5(13) . . . . ?
C14 C15 C19 C18 179.5(8) . . . . ?
N1 C18 C19 C15 -3.8(13) . . . . ?
C3 C4 C20 C25 8.3(11) . . . . ?
C6 C4 C20 C25 128.4(8) . . . . ?
C5 C4 C20 C25 -112.2(8) . . . . ?
C3 C4 C20 C21 -174.5(8) . . . . ?
C6 C4 C20 C21 -54.3(10) . . . . ?
C5 C4 C20 C21 65.0(9) . . . . ?
C25 C20 C21 C22 -0.1(17) . . . . ?
C4 C20 C21 C22 -177.5(11) . . . . ?
C20 C21 C22 C23 -4(2) . . . . ?
C21 C22 C23 C24 5(2) . . . . ?
C21 C22 C23 C26 179.2(12) . . . . ?
C22 C23 C24 C25 -2.8(17) . . . . ?
C26 C23 C24 C25 -176.4(10) . . . . ?
C21 C20 C25 C24 2.5(15) . . . . ?
C4 C20 C25 C24 179.9(8) . . . . ?
C23 C24 C25 C20 -1.1(16) . . . . ?
C24 C23 C26 C27 -18.5(18) . . . . ?
C22 C23 C26 C27 167.8(13) . . . . ?
C23 C26 C27 C28 178.1(11) . . . . ?
C26 C27 C28 C32 175.8(15) . . . . ?
C26 C27 C28 C29 -4(2) . . . . ?
C32 C28 C29 C30 1.9(19) . . . . ?
C27 C28 C29 C30 -178.7(12) . . . . ?
C31 N2 C30 C29 -11.8(17) . . . . ?
Mn1 N2 C30 C29 167.6(8) 6_545 . . . ?
C28 C29 C30 N2 3.5(18) . . . . ?
C30 N2 C31 C32 15(2) . . . . ?
Mn1 N2 C31 C32 -164.2(12) 6_545 . . . ?
C29 C28 C32 C31 1(2) . . . . ?
C27 C28 C32 C31 -178.5(14) . . . . ?
N2 C31 C32 C28 -10(3) . . . . ?
 
_refine_diff_density_max    0.487
_refine_diff_density_min   -0.304
_refine_diff_density_rms    0.056

_shelxl_version_number 2013-4

_shelx_res_file
;
TITL v395_a.res in P622
REM Old TITL v395 in P6/mmm
REM SHELXT solution in P622
REM R1 0.258, Rweak 0.031, Alpha 0.026, Orientation as input
REM Flack x = 0.279 ( 0.007 ) from Parsons' quotients
REM Formula found by SHELXT: C52 N18 O4 Mn3
rem Hadar hexagonal prism
CELL 1.54184 26.1251 26.1251 18.1734 90 90 120
ZERR 6 0.0006 0.0006 0.0003 0 0 0
LATT -1
SYMM -Y,+X-Y,+Z
SYMM +Y-X,-X,+Z
SYMM -X,-Y,+Z
SYMM +Y,-X+Y,+Z
SYMM -Y+X,+X,+Z
SYMM +Y,+X,-Z
SYMM -Y+X,-Y,-Z
SYMM -X,-X+Y,-Z
SYMM -Y,-X,-Z
SYMM +Y-X,+Y,-Z
SYMM +X,+X-Y,-Z
SFAC C H N  Mn Cl
UNIT 372 312 24 6 12
DFIX 1.5 0.01 C10 C13
DFIX 1.4 0.01 C13 C14
DFIX 1.5 C14 C15
DANG 2.4 0.02 C13 C15
DANG 2.4 0.2 C10 C14
RIGU C7 C8 C9 C10 C11 C13 C14 C15 C16 C17
rem RIGU  0.001 N2 c28 c29 c30 c31 c32
omit     0   1   3
omit    -5  10   0
omit     0   2   3
omit     0   5   2
omit     0   1   7
omit     0  11   7
omit    -3  14   0
omit    -1   2   3
omit    -4  13   0
omit    -2   4   0

simu 0.01 c27 c28 c29 N2 c30 c31 c32

twin
L.S. 8 0 0
PLAN  20
SIZE 0.058 0.054 0.054
TEMP -173
BOND $H
list 4
fmap 2 53
MORE -1
ACTA
CONF
REM <olex2.extras>
REM <HklSrc "%./v395.hkl">
REM </olex2.extras>

WGHT    0.171200    1.317700
BASF   0.04366
FVAR       2.54841
MN1   4    1.333259    1.000000    0.500000    10.50000    0.06710    0.09296 =
         0.04044   -0.00633   -0.00316    0.04648
CL1   5    1.293985    0.915944    0.592331    11.00000    0.11056    0.11518 =
         0.05757    0.00840    0.00185    0.07222
N1    3    1.247733    0.950720    0.437123    11.00000    0.06334    0.07418 =
         0.05926    0.00312   -0.00653    0.02871
N2    3    0.415632    0.370694    0.428474    11.00000    0.07652    0.11515 =
         0.05336    0.00788    0.01423    0.02745
C1    1    0.887336    0.705196    0.049303    11.00000    0.07758    0.07810 =
         0.03732    0.00015    0.00157    0.04122
C2    1    0.871342    0.742683    0.000000    10.50000    0.07752    0.07110 =
         0.05071    0.00000    0.01904    0.03555
AFIX  23
H2A   2    0.862720    0.768464    0.031324    10.50000   -1.20000
H2B   2    0.905743    0.768460   -0.031326    10.50000   -1.20000
AFIX   0
C3    1    0.834044    0.665314    0.096830    11.00000    0.07845    0.06381 =
         0.03890    0.00043    0.00238    0.03850
AFIX  23
H3A   2    0.825141    0.689983    0.129880    11.00000   -1.20000
H3B   2    0.843555    0.640019    0.127831    11.00000   -1.20000
AFIX   0
C4    1    0.779636    0.626197    0.049940    11.00000    0.05939    0.06835 =
         0.04490   -0.00187    0.00256    0.01993
C5    1    0.764733    0.665478    0.001664    11.00000    0.06500    0.07525 =
         0.04631   -0.00310    0.00294    0.03206
AFIX  23
H5A   2    0.755553    0.690630    0.033427    11.00000   -1.20000
H5B   2    0.729437    0.640292   -0.028654    11.00000   -1.20000
AFIX   0
C6    1    0.793887    0.587775    0.000000    10.50000    0.08111    0.06312 =
         0.04965    0.00000    0.00690    0.03156
AFIX  23
H6A   2    0.758948    0.562073   -0.030585    10.50000   -1.20000
H6B   2    0.803128    0.562076    0.030585    10.50000   -1.20000
AFIX  66
C7    1    0.940684    0.741948    0.099739    11.00000    0.06076    0.12089 =
         0.04232   -0.01168    0.00808    0.03864
C8    1    0.968510    0.803280    0.101507    11.00000    0.05456    0.09922 =
         0.05353   -0.01522    0.01099    0.01240
AFIX  43
H8    2    0.956611    0.823563    0.068477    11.00000   -1.20000
AFIX  65
C9    1    1.013747    0.834934    0.151602    11.00000    0.07007    0.16053 =
         0.07651   -0.04365    0.01000    0.02636
AFIX  43
H9    2    1.032765    0.876852    0.152810    11.00000   -1.20000
AFIX  65
C10   1    1.031158    0.805257    0.199930    11.00000    0.06601    0.23494 =
         0.05451   -0.03841    0.00429    0.05940
C11   1    1.003332    0.743924    0.198163    11.00000    0.08666    0.23201 =
         0.04439   -0.01883   -0.00794    0.07517
AFIX  43
H11   2    1.015232    0.723641    0.231193    11.00000   -1.20000
AFIX  65
C12   1    0.958095    0.712269    0.148068    11.00000    0.08158    0.14986 =
         0.04812   -0.01083   -0.00491    0.05372
AFIX  43
H12   2    0.939077    0.670352    0.146860    11.00000   -1.20000
AFIX   0
C13   1    1.078134    0.855713    0.243445    11.00000    0.09813    0.31384 =
         0.09260   -0.06926    0.00864    0.06460
AFIX  43
H13   2    1.087333    0.895093    0.233364    11.00000   -1.20000
AFIX   0
C14   1    1.105901    0.845355    0.294507    11.00000    0.08364    0.28642 =
         0.09297   -0.05771    0.02154    0.04698
AFIX  43
H14   2    1.095597    0.805408    0.302632    11.00000   -1.20000
AFIX   0
C15   1    1.152295    0.890695    0.341093    11.00000    0.07399    0.17869 =
         0.04263   -0.01215    0.00370    0.03650
C16   1    1.176110    0.948282    0.355624    11.00000    0.06483    0.15969 =
         0.05114    0.00318   -0.00787    0.04221
AFIX  43
H16   2    1.159917    0.969721    0.332743    11.00000   -1.20000
AFIX   0
C17   1    1.223534    0.977704    0.402854    11.00000    0.06761    0.10543 =
         0.05002    0.01794   -0.00249    0.03769
AFIX  43
H17   2    1.239185    1.018812    0.410837    11.00000   -1.20000
AFIX   0
C18   1    1.223545    0.892530    0.427245    11.00000    0.09875    0.10020 =
         0.08808   -0.00642   -0.01906    0.04465
AFIX  43
H18   2    1.238028    0.871155    0.453990    11.00000   -1.20000
AFIX   0
C19   1    1.177369    0.863316    0.378050    11.00000    0.09159    0.10600 =
         0.08211   -0.03099   -0.01300    0.00599
AFIX  43
H19   2    1.162482    0.822376    0.369657    11.00000   -1.20000
AFIX   0
C20   1    0.725760    0.586613    0.098976    11.00000    0.07796    0.07337 =
         0.04557   -0.00827    0.00863    0.02198
C21   1    0.672287    0.543373    0.066459    11.00000    0.13581    0.12614 =
         0.05650   -0.00882    0.02281    0.02007
AFIX  43
H21   2    0.670154    0.537750    0.014665    11.00000   -1.20000
AFIX   0
C22   1    0.624240    0.510012    0.108388    11.00000    0.13053    0.11749 =
         0.08098   -0.02144    0.02533   -0.00783
AFIX  43
H22   2    0.587983    0.482819    0.085469    11.00000   -1.20000
AFIX   0
C23   1    0.627074    0.514901    0.184881    11.00000    0.10048    0.08917 =
         0.06754   -0.00614    0.01995    0.00952
C24   1    0.676271    0.555980    0.215809    11.00000    0.09847    0.08968 =
         0.05011   -0.00493    0.02146    0.01566
AFIX  43
H24   2    0.678132    0.560896    0.267717    11.00000   -1.20000
AFIX   0
C25   1    0.725305    0.592047    0.173110    11.00000    0.09813    0.06876 =
         0.06442   -0.00552    0.02238    0.01037
AFIX  43
H25   2    0.759925    0.621722    0.196752    11.00000   -1.20000
AFIX   0
C26   1    0.569945    0.475673    0.227403    11.00000    0.10728    0.10352 =
         0.07610   -0.00973    0.02979    0.00968
AFIX  43
H26   2    0.533407    0.455490    0.201793    11.00000   -1.20000
AFIX   0
C27   1    0.571138    0.469760    0.298983    11.00000    0.09446    0.17673 =
         0.07527    0.00652    0.02181   -0.00984
AFIX  43
H27   2    0.608027    0.489151    0.323917    11.00000   -1.20000
AFIX   0
C28   1    0.515842    0.433234    0.342312    11.00000    0.08980    0.14875 =
         0.07151    0.00851    0.02205    0.02188
C29   1    0.460577    0.406290    0.311644    11.00000    0.11495    0.15489 =
         0.05728   -0.00276    0.00974    0.04095
AFIX  43
H29   2    0.455664    0.409460    0.260363    11.00000   -1.20000
AFIX   0
C30   1    0.411460    0.374011    0.357069    11.00000    0.09778    0.14332 =
         0.05787   -0.00762    0.01040    0.03384
AFIX  43
H30   2    0.373389    0.353593    0.335109    11.00000   -1.20000
AFIX   0
C31   1    0.465371    0.389091    0.452172    11.00000    0.09595    0.20468 =
         0.07438    0.03853    0.00817    0.01850
AFIX  43
H31   2    0.469151    0.378630    0.501113    11.00000   -1.20000
AFIX   0
C32   1    0.517004    0.424189    0.413159    11.00000    0.09792    0.21886 =
         0.07330    0.03754    0.00907    0.00294
AFIX  43
H32   2    0.553854    0.441988    0.438202    11.00000   -1.20000

AFIX   0
HKLF 4

REM  v395_a.res in P622
REM R1 =  0.0736 for    4140 Fo > 4sig(Fo)  and  0.0829 for all    5164 data
REM    302 parameters refined using    101 restraints

END

WGHT      0.1673      1.0563

REM Highest difference peak  0.487,  deepest hole -0.304,  1-sigma level  0.056
Q1    1   1.0765  0.8143  0.2640  11.00000  0.05    0.49
Q2    1   1.1064  0.8778  0.2802  11.00000  0.05    0.41
Q3    1   0.9192  0.7329  0.0819  11.00000  0.05    0.23
Q4    1   1.0139  0.7833  0.2113  11.00000  0.05    0.20
Q5    1   1.0245  0.8250  0.1895  11.00000  0.05    0.19
Q6    1   1.1725  0.9104  0.2601  11.00000  0.05    0.19
Q7    1   1.1725  0.8758  0.3407  11.00000  0.05    0.19
Q8    1   1.0701  1.0137  0.3196  11.00000  0.05    0.19
Q9    1   0.5441  0.4353  0.2667  11.00000  0.05    0.18
Q10   1   0.6622  0.5821  0.0881  11.00000  0.05    0.18
Q11   1   0.6773  0.4205 -0.0771  11.00000  0.05    0.17
Q12   1   1.2004  0.9835  0.4940  11.00000  0.05    0.17
Q13   1   0.8132  0.6442  0.0707  11.00000  0.05    0.17
Q14   1   0.7040  0.5218  0.1004  11.00000  0.05    0.16
Q15   1   1.0666  0.7266  0.2613  11.00000  0.05    0.16
Q16   1   0.7189  0.4150  0.2000  11.00000  0.05    0.16
Q17   1   0.5000  0.5000  0.3796  10.50000  0.05    0.16
Q18   1   0.5923  0.3285  0.2114  11.00000  0.05    0.16
Q19   1   0.6693  0.4018 -0.0569  11.00000  0.05    0.16
Q20   1   1.2557  0.9216  0.5597  11.00000  0.05    0.15
;
_shelx_res_checksum   40115

_shelx_hkl_file
;
   0   0  -3   14598    5523                                                       95713  -76.79   -0.03  1.0000
   0   0  -4  497255   17981                                                      312031   57.95    0.00  1.0000
   0   0  -5  234562    8345                                                      144553  -41.16    0.04  1.0000
   0   0  -6   91188    5157                                                       89113    1.37    0.03  1.0000
   0   0  -7   11394     494                                                        7971    7.89   -0.00  1.0000
   0   0  -8   43525    1669                                                       28338   16.21    0.02  1.0000
   0   0   9   33811    1117                                                       18471  -19.58   -0.00  1.0000
   0   0  -9   33466    1099                                                       18214  -19.58    0.00  1.0000
   0   0  10  268567   17398                                                      300997   12.05   -0.01  1.0000
   0   0 -10  268591   17378                                                      301029   12.05    0.01  1.0000
   0   0  11   26168    1190                                                       19137    9.42    0.02  1.0000
   0   0 -11   26233    1165                                                       19199    9.42   -0.02  1.0000
   0   0  12  185035   10596                                                      182453   -1.19   -0.03  1.0000
   0   0  13  107999    6535                                                      110910   -1.75    0.02  1.0000
   0   0 -13  107750    6464                                                      110663   -1.75   -0.02  1.0000
   0   0 -13  109688    6456                                                      112627   -1.75   -0.02  1.0000
   0   0 -14   39694    3056                                                       51321   10.86    0.03  1.0000
   0   0 -14   41287    3047                                                       53131   10.86    0.03  1.0000
   0   0 -15   17254     928                                                       15306    3.04    0.06  1.0000
   0   0 -16    1555     251                                                        2808   -5.56    0.01  1.0000
   0   0 -17    3203     241                                                        2469   -2.78   -0.01  1.0000
   0   0 -18    8822     600                                                        9501    1.43   -0.01  1.0000
   0   0 -19    3155     285                                                        3825    2.31   -0.04  1.0000
   0   1  -2    1555      55                                                         842   26.97   -1.28  1.0000
   1   0  -2    1583      60                                                         897   27.55    0.06  1.0000
   0  -1   2    1696      61                                                         740   26.97    1.28  1.0000
   1  -1   2    1505      66                                                         727   25.98   -0.08  1.0000
  -1   1  -3   23287    1609                                                       27977   -5.79   -0.07  1.0000
   1   0  -3   23582    1607                                                       29153   -6.49   -2.74  1.0000
   1  -1  -3   24598    1613                                                       29404   -5.78    0.00  1.0000
  -1   0  -3   20650    1610                                                       25626   -5.93   -3.67  1.0000
   0   1  -3   23649    1605                                                       28872   -5.87    3.60  1.0000
   0  -1  -3   18909    1611                                                       23951   -6.52    2.82  1.0000
   1  -1   3   23482    1612                                                       28190   -5.79    0.07  1.0000
  -1   0  -4   29613     464                                                        7324  101.77    1.04  1.0000
  -1   1  -4   30209     459                                                        7695  103.32    0.05  1.0000
   0   1  -4   29451     455                                                        7400  101.77   -1.07  1.0000
   0  -1  -4   28634     466                                                        7928  102.01   -1.21  1.0000
   1  -1  -4   29901     464                                                        7726  103.04   -0.02  1.0000
   1   0  -4   28708     458                                                        7908  102.04    1.23  1.0000
   1  -1  -5    1002      77                                                         366   -4.95    0.01  1.0000
  -1   0  -5    1114      80                                                         325   -6.07    0.00  1.0000
   0  -1  -5    1149      77                                                         371   -5.81   -0.38  1.0000
  -1   1  -5     781      71                                                         238   -4.95   -0.06  1.0000
   1   0  -5     988      65                                                         278   -5.83    0.34  1.0000
   0   1  -5    1105      63                                                         320   -6.07   -0.00  1.0000
   0  -1  -6    1748    1140                                                       19211   38.24    0.41  1.0000
   0   1  -6    1858    1131                                                       19596   38.28    0.08  1.0000
   1  -1  -6    1802    1139                                                       19287   38.10    0.01  1.0000
   1   0  -6    1889    1133                                                       19632   38.19   -0.35  1.0000
  -1   1  -6    1812    1134                                                       19438   38.26    0.03  1.0000
  -1   0  -6    1567    1137                                                       18632   38.29   -0.12  1.0000
   1  -1   6    1546    1144                                                       18542   38.26   -0.03  1.0000
  -1   1  -7    1896     332                                                        5233  -11.38   -0.05  1.0000
   1   0  -7    1739     327                                                        5007  -11.48    0.19  1.0000
   0  -1  -7    1884     338                                                        5259  -11.50   -0.30  1.0000
   0   1  -7    1797     324                                                        4880  -10.85   -0.08  1.0000
  -1   0  -7    2028     336                                                        5275  -10.91    0.11  1.0000
   1  -1  -7    2070     338                                                        5298  -10.78    0.01  1.0000
   0  -1   7    1909     338                                                        5063  -10.85    0.08  1.0000
   1  -1   7    1429     342                                                        4435  -11.38    0.05  1.0000
   0   1  -8   16890    1570                                                       26739   13.26   -0.09  1.0000
  -1   1  -8   15879    1574                                                       25592   13.42    0.04  1.0000
   1  -1  -8   16770    1576                                                       26593   13.26   -0.04  1.0000
   0  -1  -8   16353    1580                                                       26291   13.54    0.15  1.0000
   1   0  -8   16877    1570                                                       26966   13.55   -0.11  1.0000
  -1   0  -8   17612    1579                                                       27654   13.27    0.04  1.0000
   1  -1   8   17084    1589                                                       27116   13.42   -0.04  1.0000
   0  -1   8   16768    1585                                                       26585   13.26    0.09  1.0000
  -1   0  -9       7     107                                                         252    5.26   -0.03  1.0000
   0   1  -9      73     106                                                         475    5.24   -0.06  1.0000
   0  -1  -9      23     130                                                         319    5.15   -0.14  1.0000
   1   0  -9      20     108                                                         307    5.16    0.18  1.0000
  -1   1  -9      18     100                                                         290    5.04    0.01  1.0000
   1  -1  -9      20     112                                                         301    5.10   -0.03  1.0000
   1  -1   9      92     138                                                         498    5.04   -0.01  1.0000
   1   0   9      35     141                                                         369    5.26    0.03  1.0000
  -1   0   9      28     124                                                         338    5.16   -0.18  1.0000
   0  -1   9      15     121                                                         292    5.24    0.06  1.0000
   1  -1 -10     979     116                                                          89   16.09    0.01  1.0000
   1   0 -10    1719     110                                                         -25   16.38   -0.04  1.0000
  -1   0 -10    1699     135                                                         -61   16.29   -0.03  1.0000
   0  -1 -10    1259     121                                                          36   16.39    0.04  1.0000
   0   1 -10    1041     106                                                          80   16.28    0.07  1.0000
  -1   1 -10    1166     111                                                          50   16.29    0.03  1.0000
   0  -1  10    1697     150                                                         -59   16.28   -0.07  1.0000
  -1   0  10    1506     137                                                           7   16.38    0.04  1.0000
   0   1  10    1720     154                                                         -78   16.39   -0.04  1.0000
   1   0  10    1218     143                                                          40   16.29    0.03  1.0000
   1  -1  10     864     152                                                         140   16.29   -0.03  1.0000
   1  -1 -11    5087     369                                                        5113    0.07   -0.02  1.0000
   0  -1 -11    5150     380                                                        5367    0.59   -0.21  1.0000
   1  -1  11    5276     409                                                        5399    0.33    0.04  1.0000
   0  -1  11    4870     396                                                        4986    0.32    0.19  1.0000
   1   0  11    4802     408                                                        4907    0.30   -0.15  1.0000
  -1   1  11    5488     411                                                        5515    0.07    0.02  1.0000
  -1   0  11    4646     396                                                        4855    0.60   -0.14  1.0000
  -1   0 -11    4998     378                                                        5107    0.30    0.15  1.0000
  -1   1 -11    5149     374                                                        5270    0.33   -0.04  1.0000
   0   1  11    5411     420                                                        5636    0.59    0.21  1.0000
  -1   0 -12     140     144                                                          23   -2.79    0.06  1.0000
   0  -1 -12      48     145                                                         -30   -2.73   -0.03  1.0000
  -1   0  12     194     194                                                          49   -2.73   -0.04  1.0000
   0   1  12     242     190                                                          75   -2.73    0.03  1.0000
   1   0  12     453     210                                                         203   -2.79   -0.06  1.0000
   1  -1  12     132     201                                                          21   -2.74   -0.02  1.0000
   0  -1  12      50     184                                                        -131   -2.78    0.01  1.0000
  -1   1  12      47     179                                                         -83   -2.70   -0.01  1.0000
  -1   1  13     882     238                                                         633    1.79    0.05  1.0000
   1  -1  13    1185     242                                                         916    1.64    0.01  1.0000
   0   1  13     971     253                                                         724    1.69   -0.33  1.0000
   1   0  13    1354     260                                                        1031    1.86    0.26  1.0000
   1   0 -13     809     178                                                         583    1.70   -0.33  1.0000
   0   1 -13     896     149                                                         638    1.86    0.25  1.0000
  -1   1 -13     935     153                                                         698    1.64   -0.01  1.0000
   0   1 -13    1030     187                                                         752    1.86    0.25  1.0000
   1  -1 -13    1033     147                                                         762    1.79   -0.05  1.0000
  -1   0 -13    1028     157                                                         749    1.86   -0.26  1.0000
   1   0 -13     909     143                                                         669    1.70   -0.33  1.0000
   0  -1 -13     759     140                                                         543    1.69    0.33  1.0000
   1  -1 -13    1061     173                                                         786    1.79   -0.05  1.0000
   0  -1 -13     846     165                                                         617    1.69    0.33  1.0000
  -1   1 -13     885     178                                                         655    1.64   -0.01  1.0000
  -1   0 -13    1190     182                                                         888    1.86   -0.26  1.0000
   0   1  14     102     257                                                         -14   -3.99   -0.20  1.0000
   1   0  14      56     256                                                          14   -4.43    0.21  1.0000
   1   0 -14     100     140                                                         -16   -3.95   -0.12  1.0000
  -1   1 -14       8     194                                                          60   -4.15    0.01  1.0000
   1  -1 -14      47     143                                                          22   -4.55   -0.01  1.0000
   0   1 -14      10     144                                                         205   -4.45    0.27  1.0000
   1  -1 -14     133     187                                                          -9   -4.55   -0.01  1.0000
  -1   0 -14     126     155                                                         -10   -4.43   -0.21  1.0000
   0  -1 -14      16     153                                                          37   -3.99    0.20  1.0000
  -1   1 -14     110     153                                                         -20   -4.15    0.01  1.0000
  -1   0 -14     126     191                                                        -127   -4.43   -0.21  1.0000
   0  -1 -14       3     188                                                         136   -3.99    0.20  1.0000
   0   1 -15      35     149                                                         103    1.50    1.46  1.0000
  -1   0 -15       7     200                                                          20    1.53   -1.43  1.0000
   1  -1 -15     132     160                                                          98    0.72   -0.05  1.0000
   1   0 -15      65     158                                                         146    1.36   -1.51  1.0000
   0  -1 -15      73     206                                                         142    1.23    1.28  1.0000
  -1   0 -15      38     173                                                         106    1.53   -1.43  1.0000
  -1   1 -15      60     171                                                          54    0.62   -0.39  1.0000
   0  -1 -15      96     162                                                         175    1.23    1.28  1.0000
   0  -1 -16     515     175                                                         348    1.60    0.36  1.0000
  -1   0 -16     614     178                                                         408    1.81   -0.29  1.0000
  -1   1 -16     869     176                                                         688    1.28    0.01  1.0000
   0   1 -16     638     179                                                         430    1.79    0.33  1.0000
   1   0 -16     803     168                                                         590    1.60   -0.30  1.0000
   1  -1 -16     642     156                                                         461    1.53   -0.03  1.0000
  -1   1 -17    1007     197                                                        1060   -0.32   -0.01  1.0000
   0  -1 -17    1119     194                                                        1156   -0.22    0.13  1.0000
   0   1 -17     893     187                                                         910   -0.12    0.05  1.0000
  -1   0 -17    1133     200                                                        1152   -0.11   -0.07  1.0000
   1   0 -17     934     170                                                         968   -0.22   -0.13  1.0000
   1  -1 -17     864     175                                                         889   -0.17   -0.03  1.0000
   1  -1 -18       2     155                                                         -49   -0.59    0.11  1.0000
  -1   0 -18     167     174                                                         204   -0.64    0.10  1.0000
   0   1 -18       3     157                                                         -80   -0.65    0.12  1.0000
   0  -1 -18       3     165                                                         -43   -0.70   -0.02  1.0000
  -1   1 -18       3     161                                                          -3   -0.74    0.02  1.0000
  -1   0 -19     326     156                                                         218   -1.30    0.04  1.0000
  -1   1 -19     467     150                                                         344   -1.21   -0.02  1.0000
   0  -1 -19     477     156                                                         345   -1.29   -0.08  1.0000
  -1   0 -20    3485     255                                                        3419   -0.22    0.07  1.0000
   1  -2   1  156368    3359                                                       58142  -61.28    0.26  1.0000
  -1  -1   2  164506   10407                                                      177677   -6.31    0.09  1.0000
  -1   2  -2  172571   10410                                                      185285   -5.92   -0.50  1.0000
   1  -2   2  168577   10413                                                      181020   -5.92    0.50  1.0000
   2  -1  -2  167995   10417                                                      180223   -5.82    0.43  1.0000
  -1   2  -3    3386     215                                                        3480   -2.03    2.65  1.0000
   1  -2   3    4554     223                                                        3568   -2.03   -2.65  1.0000
  -2   1  -3    3967     222                                                        3035   -2.01   -2.85  1.0000
   1   1  -3    4145     209                                                        3673   -1.85   -0.01  1.0000
   2  -1  -3    4330     224                                                        3430   -1.64   -3.10  1.0000
   1  -2   4   18182    4629                                                       79265   58.21    1.28  1.0000
  -1   2  -4   18811    4622                                                       80761   58.21   -1.28  1.0000
   2  -1   4   17404    4632                                                       77894   58.28   -1.21  1.0000
   2  -1  -4   18890    4628                                                       80885   58.30    0.83  1.0000
   1  -2  -4   17512    4634                                                       78151   58.32   -0.84  1.0000
  -2   1  -4   18567    4627                                                       80163   58.28    1.21  1.0000
  -1  -1  -4   16655    4631                                                       76898   58.76   -0.34  1.0000
   1   1  -4   19319    4618                                                       82470   58.76    0.29  1.0000
  -1   2  -5   38539    1135                                                       19083   23.00   -0.54  1.0000
   2  -1   5   37738    1149                                                       18496   23.04   -0.52  1.0000
   1  -2   5   38339    1144                                                       19009   23.00    0.54  1.0000
   2  -1  -5   38451    1141                                                       19104   22.98    0.53  1.0000
  -2   1  -5   39009    1142                                                       19454   23.04    0.52  1.0000
   1   1  -5   40202    1132                                                       19855   23.63    0.23  1.0000
  -1  -1  -5   41048    1148                                                       20389   23.68   -0.18  1.0000
   1  -2  -5   39137    1148                                                       19528   22.97   -0.46  1.0000
   2  -1   6    1235     754                                                       12162   30.22    0.06  1.0000
  -1   2  -6    1402     739                                                       12703   30.25    0.10  1.0000
   1  -2   6    1263     750                                                       12281   30.25   -0.10  1.0000
   2  -1  -6    1319     743                                                       12493   30.29   -0.26  1.0000
   1  -2  -6    1228     750                                                       12153   30.25    0.18  1.0000
  -1  -1  -6    1300     751                                                       12444   30.32   -0.18  1.0000
   1   1  -6    1267     733                                                       12344   30.37    0.17  1.0000
  -2   1  -6    1298     745                                                       12370   30.22   -0.06  1.0000
   1  -2   7     447     101                                                         507   -0.41    0.36  1.0000
   2  -1   7     304     113                                                         312   -0.39   -0.23  1.0000
  -1  -1   7     417      98                                                         416   -0.12   -0.12  1.0000
   1  -2  -7     589     107                                                         582   -0.23   -0.28  1.0000
  -1   2  -7     383      86                                                         385   -0.41   -0.36  1.0000
   1   1  -7     376      78                                                         393   -0.12    0.12  1.0000
   2  -1  -7     321      93                                                         357   -0.23    0.31  1.0000
  -2   1  -7     403      97                                                         448   -0.39    0.23  1.0000
  -1  -1  -7     552     115                                                         543   -0.10   -0.18  1.0000
   2  -1   8     183     130                                                         470    3.66   -0.32  1.0000
  -1  -1   8     255     107                                                         544    3.43   -0.03  1.0000
   1  -2   8     271     119                                                         568    3.64    0.30  1.0000
   1  -2  -8     238     123                                                         530    3.62    0.08  1.0000
   1   1  -8     221      92                                                         488    3.43    0.03  1.0000
  -2   1  -8     267     114                                                         562    3.66    0.32  1.0000
  -1  -1  -8     250     128                                                         538    3.46   -0.03  1.0000
  -1   2  -8     162      99                                                         432    3.64   -0.30  1.0000
   2  -1  -8     220     109                                                         509    3.59   -0.09  1.0000
   1   1  -9    2870     294                                                        4200    4.86    0.04  1.0000
  -1  -1   9    2865     319                                                        4184    4.86   -0.04  1.0000
   2  -1   9    3134     336                                                        4517    4.94   -0.18  1.0000
  -1   2  -9    2800     302                                                        4113    4.93   -0.16  1.0000
  -2   1  -9    3342     318                                                        4812    4.94    0.18  1.0000
   1  -2   9    3031     327                                                        4432    4.93    0.16  1.0000
  -1  -1  -9    3176     326                                                        4560    4.86   -0.05  1.0000
   1  -2  -9    2967     316                                                        4322    4.92   -0.09  1.0000
   2  -1  -9    3052     305                                                        4433    4.89    0.06  1.0000
  -2   1 -10   37804    1765                                                       29460    9.07    0.03  1.0000
   1   1 -10   38477    1749                                                       30002    9.14   -0.10  1.0000
   1   1  10   35907    1784                                                       27728    9.15   -0.08  1.0000
   1  -2  10   38513    1780                                                       30079    9.08    0.03  1.0000
  -1   2 -10   37524    1754                                                       29212    9.08   -0.03  1.0000
  -1  -1  10   37591    1771                                                       29198    9.14    0.10  1.0000
   2  -1  10   38612    1784                                                       30180    9.07   -0.03  1.0000
   2  -1 -10   38394    1755                                                       29975    9.10   -0.16  1.0000
  -1  -1 -10   38434    1768                                                       29936    9.15    0.08  1.0000
   1  -2 -10   39081    1767                                                       30556    9.09    0.17  1.0000
  -2   1  11   15195     993                                                       15854    1.05    0.07  1.0000
  -2   1 -11   14954     977                                                       15633    1.12   -0.13  1.0000
   1   1  11   14945    1000                                                       15517    0.92    0.04  1.0000
  -1  -1  11   14505     986                                                       15054    0.91   -0.01  1.0000
   1  -2  11   16205    1001                                                       16920    1.12   -0.07  1.0000
   2  -1  11   16379    1005                                                       17118    1.12    0.13  1.0000
  -1  -1 -11   15201     979                                                       15769    0.92   -0.04  1.0000
   2  -1 -11   14458     961                                                       15087    1.05   -0.07  1.0000
   1  -2 -11   15208     979                                                       15858    1.04    0.05  1.0000
  -1   2  12   23126    1300                                                       21270    2.50   -0.10  1.0000
  -2   1 -12   21760    1259                                                       19917    2.56   -0.12  1.0000
   1   1  12   22200    1291                                                       20362    2.52   -0.09  1.0000
   1  -2  12   22421    1286                                                       20551    2.57   -0.16  1.0000
  -1  -1 -12   21889    1267                                                       20047    2.52    0.09  1.0000
  -2   1  12   23104    1290                                                       21224    2.51    0.07  1.0000
   2  -1  12   22673    1298                                                       20766    2.56    0.12  1.0000
  -2   1 -12   22785    1221                                                       20898    2.56   -0.12  1.0000
  -1  -1 -12   22726    1221                                                       20849    2.52    0.09  1.0000
  -2   1 -12   22527    1226                                                       20651    2.56   -0.12  1.0000
   1  -2 -12   21938    1260                                                       20113    2.50    0.10  1.0000
   1   1  13   18893    1437                                                       23022    5.66    0.17  1.0000
  -1   2  13   19747    1446                                                       24234    6.01    0.14  1.0000
   2  -1  13   18280    1439                                                       22565    5.99   -0.17  1.0000
   1  -2 -13   18982    1348                                                       23362    6.01   -0.14  1.0000
  -1   2 -13   17746    1361                                                       21983    6.01   -0.18  1.0000
  -2   1 -13   18544    1360                                                       22888    5.99    0.17  1.0000
  -1   2 -13   18658    1349                                                       22997    6.01   -0.18  1.0000
  -1  -1 -13   18528    1356                                                       22591    5.66   -0.17  1.0000
  -2   1 -13   18726    1351                                                       23090    5.99    0.17  1.0000
   2  -1 -13   18297    1345                                                       22598    5.97    0.18  1.0000
  -1  -1 -13   19005    1351                                                       23117    5.66   -0.17  1.0000
   1  -2 -13   18920    1355                                                       23294    6.01   -0.14  1.0000
   2  -1 -13   17356    1357                                                       21550    5.97    0.18  1.0000
   1   1 -13   18826    1346                                                       22926    5.64    0.12  1.0000
   1   1  14    6355     576                                                        6613   -0.64    0.02  1.0000
  -1   2  14    6799     568                                                        6860   -0.21    0.50  1.0000
   2  -1  14    6748     568                                                        6894   -0.24   -0.79  1.0000
   1  -2 -14    6864     471                                                        6983   -0.21   -0.50  1.0000
   1   1 -14    6895     453                                                        7181   -0.68   -0.03  1.0000
   2  -1 -14    6874     447                                                        6973   -0.31    0.56  1.0000
   1  -2 -14    6650     453                                                        6767   -0.21   -0.50  1.0000
  -2   1 -14    7028     482                                                        7087   -0.24    0.79  1.0000
  -1  -1 -14    6649     475                                                        6916   -0.64   -0.02  1.0000
  -1   2 -14    7030     459                                                        7174   -0.24   -0.72  1.0000
  -1  -1 -14    6701     459                                                        6969   -0.64   -0.02  1.0000
  -2   1 -14    6862     460                                                        6920   -0.24    0.79  1.0000
  -1   2 -15    1622     205                                                        1549   -0.40    0.12  1.0000
   1   1 -15    1927     198                                                        1852   -0.34   -0.03  1.0000
  -2   1 -15    2098     219                                                        2007   -0.39   -0.09  1.0000
   1  -2 -15    1979     213                                                        1883   -0.44    0.00  1.0000
  -2   1 -15    2025     253                                                        1935   -0.39   -0.09  1.0000
  -1  -1 -15    1893     209                                                        1828   -0.30   -0.01  1.0000
   2  -1 -15    1939     194                                                        1837   -0.46   -0.07  1.0000
   1  -2 -15    1946     235                                                        1851   -0.44    0.00  1.0000
  -1  -1 -15    1832     246                                                        1768   -0.30   -0.01  1.0000
  -1  -1 -16     368     181                                                         315    0.73   -0.12  1.0000
   1   1 -16     403     158                                                         340    0.72    0.05  1.0000
  -1   2 -16     329     178                                                         288    0.77   -0.38  1.0000
  -1  -1 -16     560     212                                                         494    0.73   -0.12  1.0000
   1  -2 -16     526     162                                                         482    0.73   -0.44  1.0000
  -2   1 -16     471     185                                                         384    0.74    0.39  1.0000
  -1  -1 -17     185     196                                                         235    0.98   -0.03  1.0000
   1  -2 -17     240     169                                                         287    0.91   -0.14  1.0000
  -2   1 -17       6     182                                                         -80    1.00    0.12  1.0000
  -1   2 -17     116     156                                                         153    0.99   -0.12  1.0000
  -2   1 -18    1406     208                                                        1423   -0.10    0.01  1.0000
  -1  -1 -18    1480     210                                                        1512   -0.19    0.06  1.0000
  -1   2 -18    1328     195                                                        1343   -0.10    0.04  1.0000
   1  -2 -18    1387     191                                                        1405   -0.10   -0.02  1.0000
  -1   2 -19       4     153                                                          12   -1.19    0.02  1.0000
  -1  -1 -19     156     168                                                         209   -1.06   -0.02  1.0000
  -2   1 -19      90     165                                                         136   -1.20   -0.05  1.0000
  -1  -1 -20    6791     429                                                        6802   -0.03    0.04  1.0000
  -2   1 -20    6483     429                                                        6520   -0.10    0.05  1.0000
   0  -2   0  139147    1937                                                       33811   74.77   -0.40  1.0000
  -2   0   0  137922    1933                                                       33212   74.77   -0.42  1.0000
   0  -2   1  343728    4926                                                       85663  116.00   -1.40  1.0000
   0  -2   1  342693    4927                                                       85147  116.00   -1.40  1.0000
   2   0  -2  189948    4013                                                       70405   67.36   -0.44  1.0000
   0  -2   2  189572    4013                                                       69855   67.61   -0.99  1.0000
   2  -2   2  186034    4017                                                       67833   67.51   -0.00  1.0000
   2   0  -3   10456     789                                                       13889   -4.14    5.84  1.0000
   2  -2  -3   11417     805                                                       14175   -4.82    0.07  1.0000
   0   2  -3   10138     785                                                       13713   -4.41   -5.93  1.0000
  -2   2  -3   10621     793                                                       13036   -4.39   -0.05  1.0000
   0  -2   3    9514     791                                                       12955   -4.41    5.93  1.0000
   2  -2   3   10695     797                                                       13118   -4.39    0.05  1.0000
   2  -2  -4   18949    2630                                                       45083   29.50    0.01  1.0000
   2   0  -4   20322    2617                                                       46543   28.91   -1.52  1.0000
  -2   0  -4   18395    2625                                                       43722   29.02   -1.25  1.0000
   0  -2  -4   18539    2629                                                       43889   28.95    1.55  1.0000
   0   2  -4   19705    2614                                                       45760   29.03    1.30  1.0000
  -2   2  -4   19604    2622                                                       46036   29.45   -0.01  1.0000
   2  -2   4   18411    2627                                                       44197   29.45    0.01  1.0000
   0  -2   4   19060    2621                                                       44754   29.03   -1.30  1.0000
   2   0  -5   46153    3824                                                       67394  -17.69    0.03  1.0000
   0  -2  -5   45209    3838                                                       66231  -17.67   -0.05  1.0000
   2  -2  -5   45864    3836                                                       67049  -17.69   -0.01  1.0000
  -2   0  -5   44987    3834                                                       66029  -17.72   -0.31  1.0000
  -2   2  -5   44550    3829                                                       65616  -17.81    0.05  1.0000
   2  -2   5   43614    3836                                                       64480  -17.81   -0.05  1.0000
   0  -2   5   44969    3831                                                       65989  -17.71   -0.33  1.0000
   0   2  -5   44839    3822                                                       65824  -17.71    0.33  1.0000
   0  -2  -6    5341     614                                                        9558    9.76   -0.30  1.0000
   2  -2  -6    5666     612                                                        9838    9.45    0.05  1.0000
  -2   0  -6    5363     610                                                        9546    9.67    0.12  1.0000
   2   0  -6    5977     599                                                       10416    9.77    0.32  1.0000
  -2   2  -6    5780     605                                                       10056    9.59   -0.05  1.0000
   2  -2   6    5737     615                                                       10001    9.59    0.05  1.0000
   0  -2   6    5851     610                                                       10214    9.71    0.10  1.0000
   0   2  -6    5605     595                                                        9886    9.71   -0.10  1.0000
  -2   0  -7     163     125                                                        1030   -7.62   -0.28  1.0000
   0  -2  -7     152     131                                                         975   -7.47    0.03  1.0000
   2   0  -7     216     111                                                        1128   -7.46   -0.03  1.0000
   2  -2  -7     217     130                                                        1132   -7.47   -0.02  1.0000
  -2   2  -7     198     122                                                        1038   -7.17   -0.01  1.0000
   2  -2   7     225     143                                                        1098   -7.17    0.01  1.0000
   0   2  -7     216     107                                                        1149   -7.59    0.27  1.0000
   0  -2   7     289     128                                                        1312   -7.59   -0.27  1.0000
   2  -2  -8   22056    1225                                                       20678    1.86   -0.01  1.0000
   0  -2  -8   21650    1229                                                       20451    1.63    0.11  1.0000
   2   0  -8   21482    1209                                                       20283    1.64   -0.10  1.0000
  -2   0  -8   22308    1227                                                       21039    1.70   -0.06  1.0000
   0  -2   8   21733    1226                                                       20467    1.72   -0.07  1.0000
   0   2  -8   22151    1209                                                       20872    1.72    0.07  1.0000
   2  -2   8   21420    1233                                                       20109    1.80   -0.02  1.0000
  -2   2  -8   21249    1218                                                       19943    1.80    0.02  1.0000
   2   0   8   21407    1237                                                       20164    1.70    0.06  1.0000
   2  -2  -9    9456     828                                                       14240    8.73    0.02  1.0000
   0  -2  -9    8915     834                                                       13680    8.91    0.08  1.0000
  -2   0  -9    9175     833                                                       13871    8.69   -0.12  1.0000
   2   0  -9    8603     812                                                       13286    8.90   -0.07  1.0000
   2  -2   9    8701     842                                                       13381    8.85    0.04  1.0000
  -2   2  -9    8555     826                                                       13199    8.85   -0.04  1.0000
   0   2  -9    8721     811                                                       13312    8.69    0.13  1.0000
   2   0   9    8734     848                                                       13329    8.69    0.12  1.0000
   0  -2   9    9043     834                                                       13707    8.69   -0.13  1.0000
  -2   0   9    8190     829                                                       12773    8.90    0.07  1.0000
   2   0 -10    4098     167                                                        1829    8.42   -0.20  1.0000
  -2   0 -10    3970     200                                                        1730    8.46    0.05  1.0000
   0  -2 -10    3939     198                                                        1717    8.42    0.19  1.0000
  -2   2 -10    3747     178                                                        1588    8.45    0.02  1.0000
   2  -2 -10    4083     190                                                        1797    8.50   -0.02  1.0000
  -2   0  10    3708     186                                                        1567    8.42    0.20  1.0000
   2   0  10    4005     223                                                        1754    8.46   -0.05  1.0000
   2  -2  10    4551     218                                                        2126    8.45   -0.02  1.0000
   0  -2  10    3725     190                                                        1569    8.47    0.01  1.0000
   0   2 -10    4044     162                                                        1779    8.47   -0.01  1.0000
   2  -2 -11    3531     330                                                        4276   -2.36   -0.03  1.0000
   0  -2 -11    3384     341                                                        4178   -2.55   -0.04  1.0000
   2  -2  11    3482     369                                                        4254   -2.46   -0.00  1.0000
  -2   0  11    3986     352                                                        4834   -2.53    0.00  1.0000
  -2   0 -11    3782     345                                                        4575   -2.43   -0.04  1.0000
   2   0  11    4045     380                                                        4865   -2.43    0.04  1.0000
   0  -2  11    3527     347                                                        4289   -2.41   -0.00  1.0000
   0   2  11    3537     365                                                        4348   -2.55    0.04  1.0000
  -2   2 -11    3592     331                                                        4376   -2.46    0.00  1.0000
  -2   2  12     235     208                                                         529   -3.03   -0.00  1.0000
   0   2  12     430     216                                                         799   -2.98    0.09  1.0000
   2  -2  12     399     218                                                         774   -3.10   -0.01  1.0000
   2   0  12     333     231                                                         676   -3.06   -0.02  1.0000
  -2   0 -12     296     179                                                         622   -3.06    0.02  1.0000
   0  -2 -12     262     174                                                         563   -2.98   -0.09  1.0000
  -2   0 -12     203     140                                                         483   -3.06    0.02  1.0000
  -2   2 -12     248     138                                                         557   -3.10    0.01  1.0000
  -2   0 -12     264     155                                                         575   -3.06    0.02  1.0000
  -2   2 -12     305     166                                                         641   -3.10    0.01  1.0000
   2   0  13     768     279                                                        1421    3.95   -0.08  1.0000
  -2   2  13     794     263                                                        1409    3.70   -0.00  1.0000
   2  -2  13     423     257                                                         878    3.58    0.02  1.0000
   0   2  13     450     265                                                         934    3.69    0.03  1.0000
   0   2 -13     602     165                                                        1195    3.97   -0.10  1.0000
  -2   2 -13     639     174                                                        1179    3.58   -0.02  1.0000
   0  -2 -13     686     174                                                        1263    3.69   -0.03  1.0000
  -2   0 -13     711     183                                                        1344    3.95    0.08  1.0000
   2  -2 -13     849     164                                                        1481    3.70    0.00  1.0000
  -2   0 -13     604     188                                                        1195    3.95    0.08  1.0000
   0  -2 -13     619     177                                                        1171    3.69   -0.03  1.0000
  -2   2 -13     574     193                                                        1090    3.58   -0.02  1.0000
   2   0  14      69     260                                                         -14   -3.25    0.41  1.0000
   0   2  14     195     282                                                          29   -3.45   -0.63  1.0000
  -2   2 -14     407     162                                                         109   -3.85    0.04  1.0000
   0  -2 -14     530     160                                                         222   -3.45    0.63  1.0000
   2  -2 -14     367     140                                                          99   -3.64   -0.03  1.0000
   0   2 -14     346     145                                                         113   -3.27    0.50  1.0000
  -2   2 -14     182     201                                                          14   -3.85    0.04  1.0000
  -2   0 -14     311     162                                                          90   -3.25   -0.41  1.0000
  -2   0 -14     377     184                                                         127   -3.25   -0.41  1.0000
   0  -2 -14     343     176                                                         106   -3.45    0.63  1.0000
   2   0  15    1246     318                                                         985    1.64   -0.77  1.0000
   0  -2 -15     914     177                                                         674    1.80   -0.90  1.0000
   2  -2 -15     970     164                                                         676    2.04   -0.03  1.0000
   0   2 -15    1146     172                                                         894    1.69   -0.95  1.0000
  -2   0 -15    1160     194                                                         898    1.64    0.77  1.0000
  -2   2 -15    1012     182                                                         715    2.00    0.03  1.0000
   0  -2 -15    1010     216                                                         757    1.80   -0.90  1.0000
  -2   0 -15     938     213                                                         704    1.64    0.77  1.0000
   0   2 -16     127     148                                                         217    1.36    0.22  1.0000
   0  -2 -16       2     216                                                          30    1.57    0.23  1.0000
  -2   0 -16      37     173                                                          91    1.38   -0.16  1.0000
  -2   0 -16       2     215                                                          21    1.38   -0.16  1.0000
   2  -2 -16     188     152                                                         300    1.43   -0.05  1.0000
  -2   2 -16     135     177                                                         241    1.54    0.03  1.0000
   0  -2 -16     258     170                                                         403    1.57    0.23  1.0000
  -2   0 -17     154     184                                                         125   -0.49   -0.04  1.0000
  -2   2 -17     350     179                                                         315   -0.38    0.00  1.0000
   0   2 -17     262     162                                                         223   -0.50    0.01  1.0000
   0  -2 -17     228     184                                                         195   -0.45    0.06  1.0000
  -2   2 -18    1523     214                                                        1649   -0.63    0.03  1.0000
   0  -2 -18    1284     197                                                        1395   -0.60   -0.08  1.0000
  -2   0 -18    1032     210                                                        1143   -0.66    0.03  1.0000
   0   2 -18    1308     190                                                        1434   -0.67   -0.00  1.0000
   0  -2 -19    1222     169                                                         999    1.32    0.05  1.0000
  -2   2 -19    1265     177                                                        1040    1.31   -0.03  1.0000
  -2   0 -19    1330     183                                                        1096    1.33   -0.13  1.0000
  -2   2 -20    3783     245                                                        3090    2.34    0.00  1.0000
  -2   0 -20    3988     251                                                        3302    2.25   -0.11  1.0000
   1  -3   0  150416      81                                                         696  163.62   -0.54  1.0000
   1  -3   0  147451      86                                                         914  163.62   -0.54  1.0000
  -2  -1   0  148822      64                                                         915  164.28    0.35  1.0000
  -1  -2   0  149461      66                                                         866  164.27    0.53  1.0000
   2  -3   1  152791    1270                                                       23181  -42.37   84.27  1.0000
  -2  -1   1  146093    1256                                                       21465  -41.13  -83.80  1.0000
   1  -3   1  147152    1268                                                       21697  -41.09  -84.11  1.0000
   3  -1  -1  145779    1263                                                       20699  -41.41  -84.67  1.0000
  -1  -2   1  149552    1255                                                       22272  -41.60   84.18  1.0000
   1  -3   1  148066    1273                                                       22050  -41.09  -84.11  1.0000
  -1  -2  -1  144415    1264                                                       20807  -41.09  -83.86  1.0000
   2  -3   2  350887    8133                                                      140051  -46.86   72.72  1.0000
   1  -3   2  365908    8132                                                      149216  -46.06  -73.49  1.0000
  -1  -2   2  345071    8122                                                      134451  -47.02   73.93  1.0000
   3  -1  -2  378036    8142                                                      156649  -46.01  -73.76  1.0000
   3  -2  -2  348610    8143                                                      138520  -46.59   73.01  1.0000
   2  -3   3     171     190                                                        3033   -2.77  -25.30  1.0000
  -1  -2   3     379     171                                                        3006   -2.32  -28.68  1.0000
  -3   2  -3     246     183                                                        2661   -2.74  -25.38  1.0000
   1  -3   3     685     181                                                        1954   -2.59   26.91  1.0000
   3  -2  -3      91     204                                                        3741   -2.10  -25.54  1.0000
   3  -1  -3     591     183                                                        2209   -2.96   27.03  1.0000
   2  -3   4    5527    2463                                                       40948   52.26    1.80  1.0000
  -1  -2   4    5092    2454                                                       39651   51.91    3.19  1.0000
  -1   3  -4    5446    2453                                                       40582   51.73    3.63  1.0000
   1  -3   4    7315    2463                                                       45779   51.73   -3.63  1.0000
   1   2  -4    6273    2446                                                       43147   51.91   -3.19  1.0000
   3  -2   4    6751    2468                                                       44484   52.23   -1.83  1.0000
  -2   3  -4    7218    2459                                                       45727   52.26   -1.80  1.0000
  -3   2  -4    5703    2462                                                       41418   52.23    1.83  1.0000
  -3   1  -4    6575    2464                                                       43821   51.67   -3.74  1.0000
   2   1  -4    5617    2447                                                       41584   52.20    3.83  1.0000
   2  -3  -4    7152    2473                                                       45395   51.96   -2.58  1.0000
   3  -1  -4    7486    2462                                                       45988   51.52   -3.63  1.0000
   3  -2  -4    5452    2466                                                       40624   51.98    2.60  1.0000
   1  -3  -4    3969    2466                                                       36027   51.54    3.69  1.0000
   2  -3   5    9241    1273                                                       22852   16.06  -14.69  1.0000
   1   2  -5    8905    1252                                                       22005   15.32   14.85  1.0000
   3  -1   5    4896    1266                                                       15015   15.20  -14.19  1.0000
  -3   2  -5    8344    1270                                                       21442   16.04  -14.75  1.0000
  -1   3  -5    9654    1260                                                       22741   15.20  -14.18  1.0000
  -1  -2   5    8812    1263                                                       21833   15.32  -14.85  1.0000
  -2   3  -5    8666    1264                                                       21957   16.06   14.69  1.0000
   1  -3   5    9110    1270                                                       21919   15.20   14.18  1.0000
   3  -2   5    8906    1277                                                       22352   16.04   14.75  1.0000
   2  -3  -5    8880    1278                                                       21985   15.76   14.40  1.0000
  -1  -2  -5    8804    1276                                                       21968   15.53   14.86  1.0000
   3  -2  -5    8387    1271                                                       21172   15.76  -14.37  1.0000
   3  -1  -5    8810    1264                                                       21452   15.20   14.18  1.0000
  -3   1  -5    8885    1270                                                       21578   15.20   14.19  1.0000
   1  -3  -5    8356    1277                                                       20722   15.17  -14.22  1.0000
  -2  -1  -5    8676    1274                                                       21638   15.30  -14.92  1.0000
   2   1  -5    9047    1253                                                       22341   15.58  -14.83  1.0000
   1  -3   6   60589    3783                                                       65884    8.01    6.93  1.0000
   3  -1   6   59369    3791                                                       64517    8.11   -6.86  1.0000
  -2   3  -6   57344    3773                                                       62897    7.86    7.23  1.0000
  -3   2  -6   60192    3781                                                       65985    7.85   -7.28  1.0000
   3  -2   6   57491    3788                                                       63117    7.85    7.28  1.0000
   1   2  -6   57971    3763                                                       63715    8.02    7.40  1.0000
   2  -3   6   60069    3786                                                       65788    7.86   -7.23  1.0000
  -1   3  -6   59100    3770                                                       64348    8.01   -6.93  1.0000
  -1  -2   6   59163    3776                                                       64996    8.02   -7.40  1.0000
  -2  -1  -6   61493    3787                                                       67419    8.08   -7.39  1.0000
   2   1  -6   59233    3764                                                       65257    7.86   -7.50  1.0000
  -3   1  -6   59227    3781                                                       64344    8.11    6.86  1.0000
   1  -3  -6   60193    3789                                                       65527    8.15   -6.99  1.0000
  -1  -2  -6   61529    3789                                                       67670    7.83    7.51  1.0000
   2  -3  -6   60788    3788                                                       66156    7.89    6.94  1.0000
   3  -2  -6   60481    3781                                                       65731    7.95   -6.86  1.0000
   3  -1  -6   61185    3775                                                       66650    8.05    7.05  1.0000
  -2   3  -7   21418    1430                                                       23011   18.75    7.82  1.0000
   3  -1   7   22587    1452                                                       24722   18.58   -7.39  1.0000
  -1  -2   7   21277    1434                                                       23383   18.79   -7.39  1.0000
   2  -3   7   23151    1447                                                       25177   18.75   -7.82  1.0000
   1  -3   7   22586    1442                                                       24499   18.62    7.38  1.0000
  -2  -1   7   21468    1434                                                       23177   18.63    7.54  1.0000
  -3   2  -7   22697    1438                                                       24667   18.74   -7.82  1.0000
   1   2  -7   22127    1419                                                       24075   18.79    7.39  1.0000
   3  -2   7   21980    1449                                                       23621   18.74    7.82  1.0000
  -1   3  -7   22489    1426                                                       24643   18.62   -7.38  1.0000
   2   1  -7   22753    1420                                                       24846   18.63   -7.54  1.0000
   3  -2  -7   22284    1436                                                       24355   18.88   -7.70  1.0000
  -3   1  -7   21781    1441                                                       23584   18.58    7.39  1.0000
   3  -1  -7   23215    1430                                                       24957   18.60    7.74  1.0000
   1  -3  -7   23496    1448                                                       25511   18.56   -7.73  1.0000
  -2  -1  -7   22066    1442                                                       24246   18.77   -7.39  1.0000
  -1  -2  -7   23597    1447                                                       25517   18.66    7.56  1.0000
   2  -3  -7   22174    1443                                                       23973   18.87    7.70  1.0000
   3  -1   8    4150     239                                                        2695    2.23    5.16  1.0000
   1  -3   8    4159     219                                                        2726    2.23   -5.16  1.0000
  -1  -2   8    3569     207                                                        2226    2.26    5.18  1.0000
  -3   1  -8    4113     227                                                        2686    2.23   -5.16  1.0000
   3  -2   8    4458     252                                                        2985    2.10   -5.07  1.0000
   2  -3   8    4087     233                                                        2656    2.12    5.10  1.0000
  -1   3  -8    3830     197                                                        2439    2.23    5.16  1.0000
  -3   2  -8    4209     217                                                        2762    2.10    5.07  1.0000
  -2   3  -8    4543     210                                                        3049    2.12   -5.10  1.0000
   1   2  -8    4046     186                                                        2630    2.26   -5.18  1.0000
  -2  -1   8    4564     216                                                        3093    2.17   -5.01  1.0000
  -2  -1  -8    3978     230                                                        2560    2.24    5.15  1.0000
   3  -2  -8    3936     205                                                        2518    2.07    5.16  1.0000
   1  -3  -8    3699     222                                                        2325    2.14    5.18  1.0000
  -1  -2  -8    4748     240                                                        3243    2.13   -5.02  1.0000
   2   1  -8    3609     186                                                        2294    2.17    5.01  1.0000
   2  -3  -8    4506     228                                                        3002    2.05   -5.15  1.0000
   3  -1  -8    4764     208                                                        3204    2.16   -5.21  1.0000
  -2  -1   9   45962    2981                                                       52058   -3.24   -4.57  1.0000
  -2   3  -9   44197    2975                                                       50141   -3.30   -4.51  1.0000
   3  -2   9   45675    2999                                                       51737   -3.33   -4.52  1.0000
   2  -3   9   44522    2992                                                       50520   -3.30    4.51  1.0000
   3  -1   9   44885    2999                                                       50886   -2.95    4.64  1.0000
  -3   2  -9   45208    2981                                                       51274   -3.33    4.52  1.0000
   2   1  -9   44957    2960                                                       51020   -3.24    4.57  1.0000
  -1   3  -9   44601    2969                                                       50545   -2.95    4.60  1.0000
   1   2  -9   41683    2957                                                       47378   -3.02   -4.54  1.0000
  -1  -2   9   44311    2982                                                       50204   -3.02    4.54  1.0000
   1  -3   9   45379    2990                                                       51348   -2.95   -4.60  1.0000
  -3   1  -9   45976    2986                                                       52023   -2.95   -4.64  1.0000
   2  -3  -9   43442    2985                                                       49349   -3.11   -4.60  1.0000
   3  -1  -9   46577    2972                                                       52606   -3.23   -4.48  1.0000
  -1  -2  -9   46167    2989                                                       52227   -3.25   -4.52  1.0000
   3  -2  -9   47019    2979                                                       53163   -3.09    4.59  1.0000
   1  -3  -9   46205    2991                                                       52272   -3.25    4.49  1.0000
  -2  -1  -9   45690    2987                                                       51634   -3.04    4.50  1.0000
   3  -1  10    5360     385                                                        6108    8.05   -7.70  1.0000
   3  -2  10    3611     365                                                        4228    7.99    7.63  1.0000
   2   1  10    3180     367                                                        3703    8.01    7.71  1.0000
  -3   2 -10    4923     348                                                        5593    7.99   -7.63  1.0000
   2  -3  10    4286     369                                                        4856    7.99   -7.63  1.0000
  -2   3 -10    3468     322                                                        4055    7.99    7.63  1.0000
  -1  -2  10    4756     355                                                        5399    8.00   -7.67  1.0000
  -3   1 -10    3321     336                                                        3889    8.05    7.70  1.0000
  -2  -1  10    3199     328                                                        3738    8.02    7.64  1.0000
   1  -3  10    3502     346                                                        4105    8.03    7.67  1.0000
   1  -3 -10    5431     368                                                        6165    8.00   -7.74  1.0000
   3  -2 -10    4930     338                                                        5592    7.96   -7.63  1.0000
  -2  -1 -10    5265     364                                                        5981    8.01   -7.71  1.0000
   2  -3 -10    3659     340                                                        4277    7.96    7.63  1.0000
  -1  -2 -10    3324     341                                                        3885    8.02    7.66  1.0000
   3  -1 -10    3531     313                                                        4124    7.99    7.68  1.0000
  -3   1  11   10964     663                                                       10203   10.76    1.67  1.0000
   3  -2  11   10961     677                                                       10262   10.46   -1.63  1.0000
  -3   1 -11   10679     653                                                        9921   10.73   -1.80  1.0000
   1  -3  11   10865     665                                                       10106   10.74   -1.80  1.0000
   1   2  11   10439     682                                                        9626   10.62    1.76  1.0000
   2   1  11   10065     685                                                        9317   10.66   -1.76  1.0000
   2  -3  11   10781     666                                                       10005   10.48    1.66  1.0000
  -3   2 -11   10468     652                                                        9706   10.46    1.63  1.0000
   3  -1  11   11586     689                                                       10757   10.73    1.80  1.0000
   1  -3 -11   11191     658                                                       10442   10.74    1.65  1.0000
  -1  -2 -11   10504     656                                                        9756   10.62   -1.76  1.0000
   2  -3 -11   10555     648                                                        9743   10.48   -1.86  1.0000
  -2  -1 -11   10983     659                                                       10168   10.66    1.76  1.0000
   3  -2 -11   10846     637                                                        9981   10.48    1.84  1.0000
   2  -3  12    6232     469                                                        6434   -4.03    1.32  1.0000
  -3   2  12    6203     474                                                        6347   -3.88   -1.22  1.0000
  -1   3  12    5530     473                                                        5663   -4.00   -1.24  1.0000
   2   1  12    5777     482                                                        5973   -3.87   -1.37  1.0000
  -3   2 -12    6325     443                                                        6530   -4.03    1.32  1.0000
   1  -3  12    5432     460                                                        5590   -3.89   -1.30  1.0000
  -2  -1 -12    6028     450                                                        6255   -3.87    1.37  1.0000
   3  -2  12    6063     468                                                        6236   -4.03   -1.32  1.0000
   1   2  12    5914     480                                                        6125   -4.02    1.36  1.0000
  -3   1 -12    5681     436                                                        5840   -3.87   -1.28  1.0000
   3  -1  12    6419     489                                                        6620   -3.87    1.28  1.0000
  -3   1 -12    5386     399                                                        5538   -3.87   -1.28  1.0000
  -1   3 -12    5820     412                                                        6012   -3.89    1.30  1.0000
  -2   3 -12    5423     404                                                        5580   -4.03   -1.32  1.0000
  -2  -1 -12    5706     390                                                        5924   -3.87    1.37  1.0000
  -3   1 -12    5836     393                                                        5999   -3.87   -1.28  1.0000
  -2  -1 -12    5398     395                                                        5607   -3.87    1.37  1.0000
  -2   3 -12    5499     389                                                        5658   -4.03   -1.32  1.0000
  -3   2 -12    5884     391                                                        6077   -4.03    1.32  1.0000
  -3   2 -12    5844     400                                                        6036   -4.03    1.32  1.0000
   1  -3 -12    6294     442                                                        6468   -4.00    1.24  1.0000
   2  -3 -12    5802     431                                                        5937   -3.85   -1.21  1.0000
  -1  -2 -12    5536     437                                                        5712   -4.02   -1.36  1.0000
  -1   3  13   12035     900                                                       13277   -3.95    2.44  1.0000
  -2  -1 -13   11358     858                                                       12542   -3.86   -2.40  1.0000
  -1  -2 -13   10897     855                                                       12103   -3.92    2.49  1.0000
   1   2  13   12882     904                                                       14197   -3.92   -2.49  1.0000
   2  -3  13   12251     893                                                       13605   -4.18   -2.61  1.0000
   3  -1  13   12970     901                                                       14248   -3.92   -2.42  1.0000
  -2   3  13   13838     911                                                       15221   -4.03   -2.51  1.0000
   2   1  13   11487     895                                                       12680   -3.86    2.40  1.0000
   3  -2  13   10512     886                                                       11756   -4.16    2.60  1.0000
   1   2 -13   11265     795                                                       12469   -3.91    2.44  1.0000
  -3   1 -13   11544     803                                                       12747   -3.92    2.42  1.0000
  -3   2 -13   12372     819                                                       13727   -4.16   -2.60  1.0000
  -1  -2 -13   11762     803                                                       13017   -3.92    2.49  1.0000
   2  -3 -13   11331     798                                                       12576   -4.03    2.51  1.0000
   1  -3 -13   12870     805                                                       14155   -3.95   -2.44  1.0000
  -2   3 -13   10952     801                                                       12229   -4.18    2.61  1.0000
  -2  -1 -13   12766     808                                                       14026   -3.86   -2.40  1.0000
  -1   3 -13   13086     802                                                       14393   -3.93   -2.46  1.0000
  -3   1 -13   11431     816                                                       12628   -3.92    2.42  1.0000
  -2   3 -13   10970     817                                                       12248   -4.18    2.61  1.0000
   1  -3 -13   12551     804                                                       13819   -3.95   -2.44  1.0000
  -1  -2 -13   11834     807                                                       13093   -3.92    2.49  1.0000
  -3   2 -13   12349     806                                                       13703   -4.16   -2.60  1.0000
  -2  -1 -13   12741     811                                                       13999   -3.86   -2.40  1.0000
   2   1  14    6954     556                                                        6691    1.95    0.41  1.0000
   1   2  14    6671     557                                                        6383    2.01   -0.47  1.0000
   3  -1  14    7519     552                                                        7036    1.94   -0.89  1.0000
   3  -2  14    7326     563                                                        6799    2.02    1.02  1.0000
  -1   3  14    7237     556                                                        6735    2.03    0.97  1.0000
  -3   2 -14    6910     453                                                        6391    2.02   -1.02  1.0000
   1  -3 -14    7350     425                                                        6838    2.03   -0.97  1.0000
  -2  -1 -14    6958     444                                                        6689    1.95   -0.41  1.0000
  -3   2 -14    7204     438                                                        6675    2.02   -1.02  1.0000
  -1  -2 -14    6620     435                                                        6339    2.01    0.47  1.0000
  -3   1 -14    6916     436                                                        6458    1.94    0.89  1.0000
   1   2 -14    6481     420                                                        6217    1.92    0.44  1.0000
   1  -3 -14    6758     445                                                        6267    2.03   -0.97  1.0000
  -1  -2 -14    6422     442                                                        6145    2.01    0.47  1.0000
   2  -3 -14    6962     424                                                        6441    1.95    1.04  1.0000
  -2   3 -14    6742     432                                                        6215    2.02    1.07  1.0000
  -1   3 -14    6968     429                                                        6482    1.97   -0.94  1.0000
  -2  -1 -14    7015     438                                                        6745    1.95   -0.41  1.0000
  -3   1 -14    6408     452                                                        5966    1.94    0.89  1.0000
   3  -1  15    1014     321                                                         901    1.19    1.54  1.0000
   1   2  15     540     296                                                         441    0.92    1.50  1.0000
   2   1  15    1084     318                                                         965    1.07   -1.49  1.0000
   1  -3 -15     844     174                                                         727    1.14    1.61  1.0000
  -1  -2 -15     848     190                                                         729    0.92   -1.50  1.0000
  -3   2 -15     754     221                                                         618    1.19    1.87  1.0000
  -1   3 -15     780     169                                                         684    1.23    1.51  1.0000
  -2  -1 -15     928     181                                                         814    1.07    1.49  1.0000
  -3   2 -15     865     181                                                         721    1.19    1.87  1.0000
  -3   1 -15     914     194                                                         809    1.19   -1.54  1.0000
   1   2 -15     911     165                                                         793    1.08   -1.57  1.0000
  -2   3 -15     831     191                                                         677    1.19   -2.03  1.0000
   2  -3 -15     984     168                                                         818    1.12   -1.97  1.0000
   1  -3 -15     842     205                                                         725    1.14    1.61  1.0000
  -3   1 -15     793     219                                                         694    1.19   -1.54  1.0000
  -1  -2 -15     961     210                                                         835    0.92   -1.50  1.0000
  -2  -1 -15     888     212                                                         776    1.07    1.49  1.0000
   2  -3 -16     589     166                                                         811   -0.13   -2.03  1.0000
   1  -3 -16     294     217                                                         412   -0.69    2.07  1.0000
  -3   2 -16     507     185                                                         697   -0.14    2.01  1.0000
  -1  -2 -16     556     185                                                         820   -0.54   -2.64  1.0000
   1  -3 -16     532     177                                                         695   -0.69    2.07  1.0000
  -1   3 -16     492     186                                                         649   -0.68    2.07  1.0000
  -2  -1 -16     392     192                                                         591   -0.62    2.61  1.0000
  -2  -1 -16     341     232                                                         525   -0.62    2.61  1.0000
  -3   1 -16     630     201                                                         838   -0.68   -2.17  1.0000
  -1  -2 -16     442     227                                                         677   -0.54   -2.64  1.0000
  -2   3 -16     606     186                                                         820   -0.13   -1.95  1.0000
  -3   1 -16     481     240                                                         662   -0.68   -2.17  1.0000
  -3   1 -17    2546     236                                                        2053   -2.02    1.17  1.0000
   2  -3 -17    2447     212                                                        1977   -1.60    1.34  1.0000
  -2   3 -17    2389     235                                                        1933   -1.60    1.30  1.0000
  -1  -2 -17    2412     234                                                        1984   -1.86    0.99  1.0000
  -3   2 -17    2370     237                                                        1914   -1.61   -1.31  1.0000
   1  -3 -17    2706     222                                                        2219   -1.95   -1.11  1.0000
  -2  -1 -17    2334     242                                                        1914   -1.99   -0.93  1.0000
  -1   3 -17    2279     220                                                        1808   -2.05   -1.19  1.0000
  -2  -1 -18    2796     271                                                        2988   -0.07   -0.82  1.0000
  -3   2 -18    3107     278                                                        3281   -0.06   -0.71  1.0000
  -2   3 -18    2611     260                                                        2765   -0.06    0.71  1.0000
  -3   1 -18    2684     266                                                        2852   -0.06    0.75  1.0000
   1  -3 -18    2979     260                                                        3142   -0.03   -0.67  1.0000
  -1   3 -18    3167     259                                                        3343   -0.04   -0.70  1.0000
  -1  -2 -18    2639     273                                                        2815   -0.08    0.80  1.0000
  -2   3 -19     459     152                                                         393   -0.03    1.04  1.0000
  -3   2 -19     280     170                                                         238   -0.00   -1.06  1.0000
  -1  -2 -19      40     159                                                          19   -0.11    1.01  1.0000
  -2  -1 -19     442     168                                                         388   -0.08   -0.94  1.0000
  -1   3 -19     251     151                                                         211   -0.06   -0.95  1.0000
  -3   1 -19     409     172                                                         347   -0.08    0.96  1.0000
  -2  -1 -20    1694     193                                                        1771   -0.14   -0.35  1.0000
  -2   3 -20    1878     182                                                        1958   -0.20    0.31  1.0000
  -3   2 -20    1712     189                                                        1790   -0.20   -0.31  1.0000
  -3   1 -20    1893     195                                                        1972   -0.15    0.33  1.0000
  -1  -2 -20    1989     187                                                        2072   -0.16    0.34  1.0000
   3   0   0   16681    1384                                                       24210  -10.54    1.37  1.0000
  -3   0   0   16746    1387                                                       23675  -10.54   -1.37  1.0000
   0  -3   0   16667    1392                                                       23621  -10.56   -1.24  1.0000
   0  -3   1  750924   25322                                                      442536   79.67    0.71  1.0000
   0  -3  -1  737647   25326                                                      432393   79.68    0.38  1.0000
   0  -3   1  750177   25320                                                      441963   79.67    0.71  1.0000
   0  -3   2  300933   18542                                                      321519    7.31    0.00  1.0000
   0  -3   2  301492   18541                                                      322096    7.31    0.00  1.0000
  -3   3  -3  241459    9486                                                      174453   29.21   -0.00  1.0000
   3  -3   3  220547    9490                                                      156747   29.21    0.00  1.0000
   0  -3   3  225144    9482                                                      161874   28.76   -1.90  1.0000
   3  -3  -3  229279    9498                                                      165723   28.43    0.00  1.0000
   3   0  -3  226996    9480                                                      163739   28.55   -1.19  1.0000
   3  -3   4   42547    3935                                                       66796   20.88    0.08  1.0000
  -3   3  -4   42214    3931                                                       66348   20.88   -0.08  1.0000
   0  -3   4   42923    3928                                                       69243   22.43   -0.22  1.0000
   3  -3  -4   43548    3943                                                       67890   20.76    0.06  1.0000
   3   0  -4   41973    3922                                                       68383   22.57    0.71  1.0000
  -3   3  -5   13098     862                                                       15274    3.80    0.02  1.0000
   0  -3   5   11326     857                                                       14221    5.25   -0.20  1.0000
   3  -3   5   12882     870                                                       15049    3.80   -0.02  1.0000
   0   3  -5   11126     846                                                       13930    5.25    0.20  1.0000
   3  -3  -5   12961     872                                                       15209    3.94    0.03  1.0000
  -3   0  -5   10976     864                                                       13831    5.27   -0.15  1.0000
   3   0  -5   11794     849                                                       14737    5.39    0.33  1.0000
   0  -3  -5   11090     871                                                       14050    5.40   -0.26  1.0000
   0   3  -6   17969     954                                                       16038   -3.02   -0.05  1.0000
   3  -3   6   18657     983                                                       16739   -2.95   -0.02  1.0000
   0  -3   6   18963     970                                                       16997   -3.02    0.05  1.0000
  -3   3  -6   17193     968                                                       15359   -2.95    0.02  1.0000
   3   0  -6   18783     958                                                       16683   -3.32    0.30  1.0000
   0  -3  -6   18796     982                                                       16579   -3.34   -0.25  1.0000
   3  -3  -6   17552     978                                                       15849   -2.70    0.02  1.0000
  -3   0  -6   18056     976                                                       16109   -3.07    0.05  1.0000
   0  -3   7    1415     176                                                        2178   -9.12    0.44  1.0000
   3  -3   7    1432     206                                                        2326   -9.39   -0.02  1.0000
   0   3  -7    1294     156                                                        2153   -9.12   -0.44  1.0000
  -3   3  -7    1219     178                                                        2005   -9.39    0.02  1.0000
   3   0   7    1049     192                                                        1771   -9.10   -0.39  1.0000
   3  -3  -7    1361     183                                                        2212   -9.35    0.01  1.0000
  -3   0  -7    1371     195                                                        2120   -9.10    0.39  1.0000
   3   0  -7    1493     161                                                        2301   -9.06    0.30  1.0000
   0  -3  -7    1437     200                                                        2318   -9.06   -0.26  1.0000
   3   0   8   21849    1295                                                       21268   -0.77   -0.13  1.0000
   0   3  -8   21605    1258                                                       21018   -0.80   -0.07  1.0000
  -3   3  -8   21197    1276                                                       20756   -0.62   -0.00  1.0000
   0  -3   8   22003    1279                                                       21434   -0.80    0.07  1.0000
   3  -3   8   22578    1295                                                       22123   -0.62    0.00  1.0000
   3  -3  -8   22300    1282                                                       21814   -0.67    0.02  1.0000
   0  -3  -8   22591    1290                                                       22083   -0.68   -0.05  1.0000
  -3   0  -8   21919    1282                                                       21383   -0.77    0.13  1.0000
   3   0  -8   21899    1259                                                       21402   -0.69    0.02  1.0000
   3  -3   9   72479    2893                                                       49512   18.65   -0.01  1.0000
  -3   3  -9   72088    2877                                                       49185   18.65    0.01  1.0000
  -3   0   9   71031    2876                                                       48751   18.25    0.01  1.0000
   3   0   9   70621    2897                                                       48366   18.28    0.06  1.0000
   0  -3   9   70229    2879                                                       48086   18.27   -0.13  1.0000
   3   0  -9   71043    2857                                                       48763   18.25   -0.01  1.0000
   3  -3  -9   73857    2881                                                       50703   18.60   -0.00  1.0000
   0  -3  -9   72686    2888                                                       50103   18.27   -0.02  1.0000
  -3   0  -9   71129    2883                                                       48809   18.28   -0.06  1.0000
   0  -3  10   36673    2594                                                       44183    7.52   -0.00  1.0000
  -3   0  10   35684    2591                                                       43223    7.63    0.06  1.0000
  -3   0 -10   35619    2597                                                       43033    7.53    0.00  1.0000
   3   0  10   37404    2615                                                       44992    7.53   -0.00  1.0000
   3  -3  10   36721    2609                                                       44423    7.70    0.02  1.0000
  -3   3 -10   37743    2591                                                       45540    7.70   -0.02  1.0000
   3  -3 -10   37571    2592                                                       45202    7.55    0.02  1.0000
   0  -3 -10   33961    2598                                                       41292    7.60    0.05  1.0000
  -3   0 -11   80936    4970                                                       85994   -3.50    0.06  1.0000
  -3   3 -11   81126    4961                                                       85610   -3.10   -0.01  1.0000
   3   0  11   77481    4986                                                       82457   -3.50   -0.06  1.0000
   3  -3  11   81431    4985                                                       85921   -3.10    0.01  1.0000
   3  -3 -11   79786    4958                                                       84450   -3.25    0.01  1.0000
   0  -3 -11   80862    4969                                                       85658   -3.33    0.09  1.0000
   3   0  12   41675    2299                                                       38509   -3.17   -0.01  1.0000
   0   3  12   40284    2300                                                       37298   -3.04   -0.00  1.0000
  -3   0 -12   40149    2269                                                       37046   -3.17    0.01  1.0000
   3  -3  12   41176    2294                                                       38188   -3.00   -0.03  1.0000
  -3   3 -12   42169    2221                                                       39153   -3.00    0.03  1.0000
  -3   0 -12   40512    2223                                                       37395   -3.17    0.01  1.0000
  -3   0 -12   41897    2222                                                       38726   -3.17    0.01  1.0000
  -3   3 -12   40680    2229                                                       37719   -3.00    0.03  1.0000
   0  -3 -12   39500    2269                                                       36544   -3.04    0.00  1.0000
   0   3  13   32832    1743                                                       29243    4.09   -0.02  1.0000
  -3   0 -13   28297    1695                                                       25200    3.81   -0.09  1.0000
   3  -3  13   31911    1738                                                       28090    4.42    0.01  1.0000
   3   0  13   30320    1736                                                       27085    3.81    0.09  1.0000
  -3   0 -13   31155    1652                                                       27901    3.81   -0.09  1.0000
  -3   3 -13   33627    1649                                                       29704    4.42   -0.01  1.0000
   0   3 -13   31301    1643                                                       27992    3.83    0.13  1.0000
   0  -3 -13   31740    1648                                                       28208    4.09    0.02  1.0000
   0  -3 -13   31397    1647                                                       27885    4.09    0.02  1.0000
  -3   0 -13   31599    1648                                                       28321    3.81   -0.09  1.0000
  -3   3 -13   31283    1660                                                       27503    4.42   -0.01  1.0000
   0  -3 -13   29616    1699                                                       26208    4.09    0.02  1.0000
   3   0  14   24755    1537                                                       21986   -3.65    0.19  1.0000
   0   3  14   27726    1553                                                       24877   -3.47   -0.26  1.0000
  -3   3 -14   25966    1456                                                       23389   -3.28   -0.04  1.0000
   0  -3 -14   27938    1439                                                       25145   -3.47    0.26  1.0000
   0  -3 -14   26940    1443                                                       24198   -3.47    0.26  1.0000
   0   3 -14   27410    1435                                                       24538   -3.60    0.23  1.0000
  -3   0 -14   27245    1441                                                       24290   -3.65   -0.19  1.0000
  -3   3 -14   27342    1441                                                       24696   -3.28   -0.04  1.0000
  -3   0 -14   26891    1450                                                       23956   -3.65   -0.19  1.0000
   0   3  15    4202     465                                                        4254   -0.06   -0.28  1.0000
   3   0  15    3631     450                                                        3619   -0.12    0.45  1.0000
  -3   0 -15    4145     338                                                        4236   -0.12   -0.45  1.0000
   0  -3 -15    4092     322                                                        4080   -0.06    0.28  1.0000
   0  -3 -15    3776     311                                                        3765   -0.06    0.28  1.0000
  -3   3 -15    4248     313                                                        4318   -0.21   -0.04  1.0000
  -3   0 -15    3831     309                                                        3919   -0.12   -0.45  1.0000
   0   3 -15    3739     298                                                        3746   -0.13    0.28  1.0000
   0   3 -16    7263     463                                                        7430    0.34    0.25  1.0000
  -3   3 -16    6926     476                                                        6846   -0.18   -0.06  1.0000
  -3   0 -16    7220     481                                                        7381    0.42   -0.18  1.0000
   0  -3 -16    6158     485                                                        6319    0.36    0.21  1.0000
  -3   0 -16    6700     508                                                        6855    0.42   -0.18  1.0000
   0  -3 -16    7141     477                                                        7315    0.36    0.21  1.0000
   0   3 -17    9410     568                                                        9029    0.75    0.28  1.0000
   0  -3 -17    9385     577                                                        9031    0.69    0.29  1.0000
  -3   3 -17    8616     577                                                        8616    0.00   -0.02  1.0000
  -3   0 -17    9476     582                                                        9105    0.81   -0.22  1.0000
  -3   3 -18     701     189                                                         666   -0.37    0.04  1.0000
  -3   0 -18     667     189                                                         636   -0.29   -0.03  1.0000
   0  -3 -18     584     185                                                         560   -0.26    0.02  1.0000
   0  -3 -19    4459     341                                                        4732   -0.79   -0.12  1.0000
  -3   3 -19    4709     351                                                        4990   -0.83   -0.01  1.0000
  -3   0 -19    4533     351                                                        4787   -0.79    0.10  1.0000
  -3   3 -20    2150     199                                                        2188    0.17    0.00  1.0000
  -3   0 -20    2192     208                                                        2232    0.19   -0.02  1.0000
   2  -4   0   43118    1619                                                       27362  -19.05   -1.59  1.0000
  -2  -2   0   41557    1603                                                       27677  -19.87   -4.76  1.0000
   2  -4   0   43729    1625                                                       27853  -19.05   -1.59  1.0000
   2  -4   1   94598   12777                                                      218627   63.35    0.20  1.0000
   4  -2  -1   97389   12772                                                      222605   63.25    0.00  1.0000
  -2  -2  -1   98213   12767                                                      224546   63.56   -0.33  1.0000
  -2  -2   1   95635   12758                                                      220598   63.54   -0.35  1.0000
   2  -4   2   27064    2237                                                       38130   12.38    1.42  1.0000
   4  -2  -2   27920    2252                                                       38963   12.12    0.62  1.0000
   2  -4   3  689331   57181                                                      983771   63.90   -1.75  1.0000
  -2  -2   3  704245   57166                                                      999900   63.54   -0.44  1.0000
   4  -2  -3  683890   57190                                                      976568   63.74   -0.97  1.0000
  -2  -2   4    2100     485                                                        7896   47.13   -0.31  1.0000
  -4   2  -4    1760     501                                                        8426   47.83    1.34  1.0000
   2  -4   4    1827     502                                                        8107   47.75    1.44  1.0000
   4  -2  -4    1646     508                                                        8704   47.82    1.63  1.0000
  -2  -2   5     584      68                                                         815   -1.89    0.31  1.0000
   2  -4   5     516      98                                                         736   -1.96    0.23  1.0000
   2  -4  -5     602     119                                                         788   -1.87   -0.30  1.0000
  -4   2  -5     570      96                                                         796   -1.90    0.26  1.0000
   4  -2  -5     445      93                                                         640   -1.85    0.24  1.0000
   2   2  -5      13      18                                                          32   -1.89   -0.31  1.0000
  -4   2  -6    8243     822                                                       13741  -10.55   -0.41  1.0000
  -2  -2   6    8083     809                                                       13424  -10.35   -0.52  1.0000
   2   2  -6    8164     792                                                       13436  -10.35    0.52  1.0000
   4  -2   6    8236     831                                                       13659  -10.55    0.41  1.0000
   2  -4   6    8341     826                                                       13838  -10.50   -0.41  1.0000
  -2  -2  -6    7878     830                                                       13172  -10.36   -0.53  1.0000
   4  -2  -6    8235     817                                                       13728  -10.52   -0.56  1.0000
   2  -4  -6    8954     833                                                       14568  -10.56    0.60  1.0000
  -2  -2   7   10947     482                                                        7597   -6.96   -0.06  1.0000
   2  -4   7   11037     500                                                        7738   -6.83    0.06  1.0000
  -2   4  -7   10940     481                                                        7649   -6.83   -0.06  1.0000
   2   2  -7   10694     460                                                        7394   -6.96    0.06  1.0000
   4  -2   7   11497     510                                                        8120   -6.83    0.01  1.0000
  -4   2  -7   11177     497                                                        7850   -6.83   -0.01  1.0000
   4  -2  -7   11275     487                                                        7946   -6.83    0.21  1.0000
   2  -4  -7   12002     510                                                        8532   -6.83   -0.20  1.0000
  -2  -2  -7   11899     507                                                        8393   -6.96   -0.07  1.0000
  -2   4  -8    3730     308                                                        4433   -2.21   -0.15  1.0000
   2  -4   8    3862     331                                                        4551   -2.21    0.15  1.0000
  -2  -2   8    3894     315                                                        4627   -2.25   -0.17  1.0000
  -4   2  -8    3982     327                                                        4682   -2.21    0.11  1.0000
   4  -2   8    3694     342                                                        4388   -2.21   -0.11  1.0000
   4  -2  -8    3923     312                                                        4634   -2.14   -0.32  1.0000
   2  -4  -8    4100     341                                                        4764   -2.13    0.33  1.0000
  -2  -2  -8    4136     341                                                        4878   -2.22   -0.19  1.0000
  -4   2  -9   14502    1098                                                       18278    5.90   -0.03  1.0000
   4  -2   9   14332    1119                                                       18092    5.90    0.03  1.0000
   2  -4   9   13728    1105                                                       17382    5.86   -0.06  1.0000
  -2  -2   9   13680    1089                                                       17465    6.05    0.04  1.0000
  -2  -2  -9   14479    1104                                                       18396    6.10    0.04  1.0000
   2  -4  -9   14743    1107                                                       18611    5.96    0.18  1.0000
   4  -2  -9   14521    1086                                                       18306    5.93   -0.20  1.0000
  -4   2 -10   15977     884                                                       13723    3.70    0.04  1.0000
   4  -2  10   16458     907                                                       14177    3.70   -0.04  1.0000
   2  -4  10   15794     895                                                       13568    3.68   -0.01  1.0000
  -2  -2 -10   17203     895                                                       14874    3.68    0.03  1.0000
   4  -2 -10   16515     868                                                       14247    3.72   -0.30  1.0000
   2  -4 -10   17175     897                                                       14798    3.72    0.27  1.0000
   2  -4  11   17440    1007                                                       15717   -2.70    0.17  1.0000
  -4   2 -11   17681     995                                                       15955   -2.68    0.16  1.0000
   2   2  11   18172    1022                                                       16374   -2.71   -0.14  1.0000
   4  -2  11   17970    1019                                                       16198   -2.68   -0.16  1.0000
   2  -4 -11   17294     994                                                       15538   -2.74    0.01  1.0000
  -2  -2 -11   17304     997                                                       15578   -2.71    0.14  1.0000
   2   2  12   11434     898                                                       13133   -3.07    0.06  1.0000
   2  -4  12   12080     895                                                       13877   -3.16    0.03  1.0000
  -4   2 -12   11635     866                                                       13403   -3.16    0.04  1.0000
   4  -2  12   11716     894                                                       13496   -3.16   -0.04  1.0000
  -2   4 -12   11259     826                                                       13002   -3.16   -0.03  1.0000
  -2  -2 -12   11612     815                                                       13333   -3.07   -0.06  1.0000
  -4   2 -12   12115     815                                                       13918   -3.16    0.04  1.0000
  -4   2 -12   11381     820                                                       13130   -3.16    0.04  1.0000
  -2   4 -12   11880     810                                                       13668   -3.16   -0.03  1.0000
   2  -4 -12   11733     862                                                       13562   -3.25    0.00  1.0000
  -2  -2 -12   11824     872                                                       13561   -3.07   -0.06  1.0000
   2   2  13    6078     615                                                        7897    4.34    0.12  1.0000
  -2  -2 -13    5979     581                                                        7769    4.34   -0.12  1.0000
  -2   4  13    6829     630                                                        8644    4.16   -0.17  1.0000
   4  -2  13    6233     619                                                        7978    4.14    0.06  1.0000
  -2   4 -13    6375     520                                                        8124    4.10    0.08  1.0000
  -2  -2 -13    6711     526                                                        8600    4.34   -0.12  1.0000
  -2  -2 -13    6342     525                                                        8182    4.34   -0.12  1.0000
  -4   2 -13    6803     524                                                        8613    4.14   -0.06  1.0000
   2  -4 -13    6460     516                                                        8250    4.16    0.17  1.0000
  -4   2 -13    6251     538                                                        7990    4.14   -0.06  1.0000
   2  -4 -13    5509     565                                                        7171    4.16    0.17  1.0000
   2   2  14    8350     631                                                        7907    1.00   -0.08  1.0000
  -2   4  14    8997     642                                                        8674    0.68    0.06  1.0000
   4  -2  14    8435     638                                                        8159    0.62   -0.09  1.0000
  -4   2 -14    7416     522                                                        7145    0.62    0.09  1.0000
   2  -4 -14    7960     497                                                        7665    0.68   -0.06  1.0000
  -2  -2 -14    8518     510                                                        8059    1.00    0.08  1.0000
  -2   4 -14    7894     503                                                        7657    0.55   -0.08  1.0000
  -4   2 -14    7982     505                                                        7701    0.62    0.09  1.0000
  -2  -2 -14    8347     515                                                        7893    1.00    0.08  1.0000
   4  -2  15     494     329                                                         674    1.29    1.00  1.0000
   2   2  15     540     319                                                         640    1.59   -0.08  1.0000
  -4   2 -15     471     190                                                         468    1.29   -1.00  1.0000
  -4   2 -15     488     235                                                         485    1.29   -1.00  1.0000
  -2   4 -15     368     173                                                         511    1.27    0.87  1.0000
  -2  -2 -15     311     185                                                         397    1.59    0.08  1.0000
   2  -4 -15     303     159                                                         410    1.20    0.65  1.0000
  -2  -2 -15     192     203                                                         258    1.59    0.08  1.0000
   2   2  16     574     341                                                         643   -0.68    0.06  1.0000
  -4   2 -16     175     191                                                         193   -0.47    0.26  1.0000
   2  -4 -16     285     169                                                         325   -0.43   -0.17  1.0000
  -2   4 -16     271     190                                                         313   -0.43   -0.23  1.0000
  -2  -2 -16     205     194                                                         251   -0.68   -0.06  1.0000
  -4   2 -16     166     230                                                         184   -0.47    0.26  1.0000
  -2  -2 -16     378     214                                                         440   -0.68   -0.06  1.0000
  -2  -2 -17    2888     318                                                        3104    0.81   -0.12  1.0000
   2  -4 -17    3076     281                                                        3356    1.00   -0.06  1.0000
  -4   2 -17    3268     292                                                        3554    0.95    0.19  1.0000
  -2  -2 -17    3410     300                                                        3645    0.81   -0.12  1.0000
  -2   4 -17    3344     288                                                        3627    0.98   -0.16  1.0000
  -2  -2 -18     720     202                                                         850    1.01   -0.00  1.0000
  -4   2 -18     499     188                                                         610    1.00   -0.06  1.0000
  -2   4 -18     516     178                                                         620    0.99    0.08  1.0000
  -2  -2 -19    4123     300                                                        4208    0.27   -0.07  1.0000
  -4   2 -19    3978     302                                                        4047    0.21    0.05  1.0000
  -2   4 -19    3370     285                                                        3434    0.23   -0.06  1.0000
  -2  -2 -20       0     144                                                         -50    0.01   -0.04  1.0000
  -4   2 -20       0     149                                                         -44    0.00   -0.03  1.0000
   3   1   0  164945    3738                                                       62881  -61.38    0.10  1.0000
   4  -1   0  170290    3744                                                       66408  -61.23    0.90  1.0000
  -3  -1   0  170966    3743                                                       66619  -61.38   -0.10  1.0000
  -1  -3   0  167471    3744                                                       64433  -61.39   -0.11  1.0000
   1  -4   0  167993    3755                                                       64932  -61.26   -0.96  1.0000
  -3  -1   1   26012     274                                                        4092   18.46   36.78  1.0000
   1  -4   1   24777     290                                                        3645   17.38   36.54  1.0000
   4  -1  -1   24415     280                                                        3620   18.34   36.15  1.0000
   1  -4  -1   30526     308                                                        6304   18.31  -36.27  1.0000
   1  -4   1   26019     292                                                        4160   17.38   36.54  1.0000
  -1  -3  -1   26451     285                                                        4289   18.46   36.75  1.0000
  -1  -3   1   29031     277                                                        5543   18.44  -36.42  1.0000
  -3  -1  -1   29724     286                                                        5874   18.41  -36.40  1.0000
   3  -4   2   56538     599                                                        9333  -14.04  -60.25  1.0000
   1  -4   2   56938     597                                                       10061  -13.35   59.36  1.0000
  -1  -3   2   57026     584                                                       10305  -12.93  -58.20  1.0000
  -1  -3   2   56112     575                                                        9885  -12.93  -58.20  1.0000
   4  -3  -2   55828     618                                                        9360  -14.09  -59.50  1.0000
  -4   3  -3   68695    4584                                                       76310    3.64    5.46  1.0000
  -1  -3   3   74834    4574                                                       81523    2.96    4.63  1.0000
   1  -4   3   71969    4581                                                       77214    3.17   -3.69  1.0000
   3  -4   3   74916    4588                                                       83114    3.70    5.63  1.0000
   4  -1  -3   69528    4586                                                       74063    3.27   -3.24  1.0000
   4  -3  -3   75583    4601                                                       83381    3.65    5.34  1.0000
   1  -4   4    2126     169                                                        2610   18.75    1.39  1.0000
   3  -4   4    1684     173                                                        2001   19.58   -2.61  1.0000
  -4   3  -4    1686     166                                                        1992   19.56   -2.71  1.0000
   4  -3   4    2188     178                                                        2690   19.56    2.71  1.0000
  -1  -3   4    1571     148                                                        1677   18.59   -1.45  1.0000
   3   1  -4    1713     133                                                        2074   18.08   -1.04  1.0000
   4  -3  -4    1694     186                                                        2113   20.03   -2.65  1.0000
   4  -1  -4    2352     170                                                        3010   18.54    1.43  1.0000
   3  -4  -4    2217     200                                                        2858   20.03    2.74  1.0000
   4  -3   5    7647    1168                                                       19316   23.45  -24.55  1.0000
  -3   4  -5    7810    1157                                                       19607   23.42  -24.49  1.0000
   1  -4   5    8201    1163                                                       20270   23.21  -24.87  1.0000
   3  -4   5    7918    1169                                                       19931   23.42   24.49  1.0000
  -4   3  -5    7780    1163                                                       19691   23.45   24.55  1.0000
  -1  -3   5    8068    1153                                                       19966   23.02   24.69  1.0000
   3  -4  -5    7602    1173                                                       19349   23.65  -24.40  1.0000
   4  -1  -5    7674    1155                                                       19114   23.04  -24.81  1.0000
   1  -4  -5    7152    1171                                                       18200   23.06   24.75  1.0000
   3   1  -5    8270    1140                                                       20153   22.70   24.85  1.0000
  -4   1  -5    7780    1165                                                       19438   23.21  -24.81  1.0000
   4  -3  -5    7222    1168                                                       18697   23.66   24.31  1.0000
   1  -4   6    6037     265                                                        4377   11.22   -1.20  1.0000
  -3   4  -6    5990     256                                                        4113   11.26   -1.87  1.0000
  -4   1  -6    5500     264                                                        3862   11.20   -1.29  1.0000
  -3  -1   6    5714     246                                                        3934   11.47   -1.64  1.0000
  -1  -3   6    4955     246                                                        3346   11.13    1.31  1.0000
  -4   3  -6    5215     256                                                        3433   11.27    1.78  1.0000
   4  -3   6    5508     281                                                        3714   11.27   -1.78  1.0000
   3  -4   6    5235     266                                                        3424   11.26    1.87  1.0000
   3   1  -6    5301     227                                                        3544   11.47    1.64  1.0000
   4  -1  -6    5884     251                                                        4333   11.51   -0.88  1.0000
   3  -4  -6    5908     276                                                        4069   10.89   -1.83  1.0000
   1  -4  -6    4555     271                                                        3079   11.44    0.93  1.0000
  -3  -1  -6    4988     268                                                        3411   11.11    1.19  1.0000
   4  -3  -6    5095     259                                                        3306   10.80    1.93  1.0000
  -1  -3  -6    5751     277                                                        4002   11.45   -1.53  1.0000
  -3  -1   7    2765     325                                                        5409    8.74    2.30  1.0000
  -4   1  -7    3173     347                                                        5989    8.78    2.72  1.0000
   3  -4   7    1858     341                                                        4222    8.78   -2.36  1.0000
  -4   3  -7    1875     326                                                        4256    8.80   -2.32  1.0000
  -1  -3   7    2170     323                                                        4687    8.77   -2.02  1.0000
   4  -3   7    2498     353                                                        5051    8.80    2.32  1.0000
   1  -4   7    2816     338                                                        5494    8.79    2.69  1.0000
   4  -1   7    2125     352                                                        4628    8.78   -2.72  1.0000
  -3   4  -7    2794     332                                                        5464    8.78    2.36  1.0000
   1  -4  -7    2156     342                                                        4672    8.75   -3.05  1.0000
  -1  -3  -7    2965     355                                                        5693    8.74    2.26  1.0000
   3  -4  -7    2796     348                                                        5473    8.79    2.30  1.0000
   4  -3  -7    1995     332                                                        4434    8.79   -2.37  1.0000
   3   1  -7    2005     299                                                        4431    8.74   -2.30  1.0000
  -3  -1  -7    1986     334                                                        4416    8.78   -2.00  1.0000
   4  -1  -7    2914     320                                                        5609    8.74    3.03  1.0000
  -1  -3   8   23841    1603                                                       25995   -2.57   -2.10  1.0000
  -3   4  -8   26330    1607                                                       28479   -2.78    1.87  1.0000
  -3  -1   8   25531    1603                                                       27813   -2.57    2.13  1.0000
  -4   3  -8   24338    1612                                                       26322   -2.75   -1.80  1.0000
  -4   1  -8   25627    1617                                                       27934   -2.56    2.17  1.0000
   4  -1   8   25835    1629                                                       28130   -2.56   -2.17  1.0000
   3  -4   8   24857    1621                                                       26921   -2.78   -1.87  1.0000
   1  -4   8   25469    1615                                                       27746   -2.56    2.14  1.0000
   4  -3   8   25979    1628                                                       28053   -2.75    1.80  1.0000
   3   1  -8   23769    1582                                                       25951   -2.57   -2.13  1.0000
  -1  -3  -8   26356    1626                                                       28643   -2.58    2.10  1.0000
   4  -1  -8   26181    1597                                                       28501   -2.65    2.12  1.0000
   3  -4  -8   25865    1620                                                       27858   -2.55    1.77  1.0000
  -3  -1  -8   24444    1617                                                       26601   -2.59   -2.06  1.0000
   1  -4  -8   24395    1623                                                       26636   -2.63   -2.16  1.0000
   4  -3  -8   23371    1609                                                       25321   -2.58   -1.86  1.0000
  -4   1  -9    3778     318                                                        4257    8.48    2.22  1.0000
   3   1   9    3534     346                                                        4061    8.40    1.88  1.0000
   4  -1   9    3311     339                                                        3844    8.48   -2.22  1.0000
  -1  -3   9    3154     305                                                        3744    8.39   -1.84  1.0000
  -3   4  -9    4013     311                                                        4569    8.39    2.00  1.0000
   3  -4   9    3472     336                                                        4072    8.39   -2.00  1.0000
   4  -3   9    4163     354                                                        4735    8.41    2.02  1.0000
   1  -4   9    4012     322                                                        4519    8.51    2.24  1.0000
  -4   3  -9    3484     320                                                        4083    8.41   -2.02  1.0000
   3  -4  -9    4110     324                                                        4638    8.35    2.11  1.0000
  -1  -3  -9    4366     339                                                        4999    8.38    1.88  1.0000
   4  -3  -9    3923     315                                                        4548    8.35   -2.12  1.0000
   1  -4  -9    3737     331                                                        4348    8.49   -2.17  1.0000
   4  -1  -9    3905     291                                                        4416    8.50    2.17  1.0000
  -3  -1  -9    3096     320                                                        3669    8.40   -1.88  1.0000
  -4   1 -10    2862     408                                                        5021    6.32   -4.25  1.0000
   4  -3  10    3300     428                                                        5572    6.27   -4.09  1.0000
  -3   4 -10    2809     386                                                        4922    6.27   -4.06  1.0000
  -4   3 -10    3449     407                                                        5799    6.27    4.09  1.0000
   4  -1  10    3483     437                                                        5875    6.32    4.25  1.0000
   3  -4  10    3136     423                                                        5387    6.27    4.06  1.0000
   3   1  10    3093     437                                                        5327    6.41   -3.75  1.0000
   1  -4  10    3532     418                                                        5904    6.32   -4.22  1.0000
  -1  -3 -10    3250     412                                                        5530    6.39   -3.83  1.0000
   1  -4 -10    3722     414                                                        6188    6.31    4.31  1.0000
   4  -3 -10    3854     399                                                        6295    6.22    3.97  1.0000
   3  -4 -10    3498     413                                                        5804    6.21   -4.03  1.0000
  -3  -1 -10    3715     422                                                        6170    6.41    3.75  1.0000
  -4   1 -11    3166     310                                                        3381   -1.48    0.02  1.0000
   3   1  11    3615     352                                                        3831   -1.43   -0.00  1.0000
   4  -3  11    3233     338                                                        3498   -1.68    0.08  1.0000
   4  -1  11    3071     329                                                        3288   -1.48   -0.02  1.0000
  -3  -1 -11    3383     317                                                        3597   -1.43    0.00  1.0000
  -4   3 -11    3553     311                                                        3837   -1.68   -0.08  1.0000
   1  -4  11    3103     320                                                        3314   -1.43    0.04  1.0000
   3  -4  11    3504     323                                                        3796   -1.67   -0.13  1.0000
  -1  -3 -11    3391     319                                                        3612   -1.51   -0.00  1.0000
   1  -4 -11    3201     310                                                        3472   -1.62   -0.13  1.0000
   4  -3 -11    3440     288                                                        3716   -1.66   -0.09  1.0000
   3  -4 -11    3409     301                                                        3664   -1.66    0.03  1.0000
   1   3  12    7031     541                                                        7388   -0.09    0.84  1.0000
   3  -4  12    7069     547                                                        7479    0.10    1.03  1.0000
   4  -1  12    6783     542                                                        7103   -0.06    0.78  1.0000
   3   1  12    7239     547                                                        7551   -0.21   -0.69  1.0000
   4  -3  12    6491     541                                                        6881    0.11   -1.03  1.0000
  -4   1 -12    6091     500                                                        6393   -0.06   -0.78  1.0000
  -3  -1 -12    7093     519                                                        7402   -0.21    0.69  1.0000
  -4   3 -12    6807     501                                                        7208    0.11    1.03  1.0000
  -3   4 -12    6651     466                                                        7047    0.10   -1.03  1.0000
  -4   3 -12    6705     453                                                        7103    0.11    1.03  1.0000
  -1  -3 -12    6916     450                                                        7270   -0.09   -0.84  1.0000
  -4   3 -12    6893     466                                                        7297    0.11    1.03  1.0000
  -3  -1 -12    6537     455                                                        6833   -0.21    0.69  1.0000
  -3   4 -12    6450     448                                                        6840    0.10   -1.03  1.0000
  -1   4 -12    6704     446                                                        7016   -0.04    0.77  1.0000
  -3  -1 -12    6752     455                                                        7053   -0.21    0.69  1.0000
  -4   1 -12    6567     459                                                        6881   -0.06   -0.78  1.0000
  -4   1 -12    6300     452                                                        6608   -0.06   -0.78  1.0000
   1  -4 -12    6839     509                                                        7133    0.12    0.77  1.0000
  -1  -3 -12    6804     512                                                        7155   -0.09   -0.84  1.0000
   3  -4 -12    6544     498                                                        6940    0.03   -1.01  1.0000
  -3  -1 -13    6821     538                                                        7229    4.15   -0.82  1.0000
   4  -3  13    7370     587                                                        7790    4.20    0.77  1.0000
  -3   4  13    7222     583                                                        7622    4.29   -0.76  1.0000
   1   3  13    7708     590                                                        8183    4.13   -0.90  1.0000
  -1   4  13    7534     586                                                        7982    4.17    0.83  1.0000
   3  -4  13    7294     576                                                        7729    4.24   -0.83  1.0000
   4  -1  13    7228     576                                                        7692    4.30   -0.90  1.0000
   3   1  13    7072     575                                                        7499    4.15    0.82  1.0000
  -4   1 -13    7611     548                                                        8101    4.30    0.90  1.0000
  -1   4 -13    6622     468                                                        7066    4.29   -0.91  1.0000
  -3  -1 -13    6558     480                                                        6956    4.15   -0.82  1.0000
   1   3 -13    6594     463                                                        7012    4.19    0.84  1.0000
  -4   3 -13    6662     493                                                        7046    4.20   -0.77  1.0000
  -4   1 -13    7086     488                                                        7555    4.30    0.90  1.0000
  -3   4 -13    6658     494                                                        7079    4.24    0.83  1.0000
  -3  -1 -13    6594     477                                                        6993    4.15   -0.82  1.0000
  -4   1 -13    7113     477                                                        7583    4.30    0.90  1.0000
   3  -4 -13    6986     468                                                        7388    4.29    0.76  1.0000
  -3   4 -13    6928     475                                                        7359    4.24    0.83  1.0000
   1  -4 -13    6721     474                                                        7129    4.17   -0.83  1.0000
  -1  -3 -13    7229     476                                                        7696    4.13    0.90  1.0000
  -4   3 -13    6799     477                                                        7188    4.20   -0.77  1.0000
  -1  -3 -13    6742     538                                                        7189    4.13    0.90  1.0000
   1  -4 -13    6630     532                                                        7035    4.17   -0.83  1.0000
   4  -3  14    4263     432                                                        3777   -2.88    1.52  1.0000
   3   1  14    4196     433                                                        3821   -2.74    1.17  1.0000
  -1   4  14    4034     433                                                        3581   -2.92    1.46  1.0000
   1   3  14    4434     429                                                        4039   -2.90   -1.23  1.0000
   4  -1  14    3569     410                                                        3136   -2.69   -1.47  1.0000
  -4   1 -14    4060     299                                                        3597   -2.69    1.47  1.0000
  -3   4 -14    4265     299                                                        3759   -2.83    1.58  1.0000
   1  -4 -14    3885     293                                                        3444   -2.92   -1.46  1.0000
  -1  -3 -14    4188     309                                                        3799   -2.90    1.23  1.0000
  -1   4 -14    4457     287                                                        3966   -2.70   -1.50  1.0000
   3  -4 -14    4306     287                                                        3802   -2.75    1.57  1.0000
   1  -4 -14    4295     303                                                        3834   -2.92   -1.46  1.0000
  -1  -3 -14    4322     299                                                        3927   -2.90    1.23  1.0000
  -3  -1 -14    4549     299                                                        4164   -2.74   -1.17  1.0000
  -3  -1 -14    4137     314                                                        3768   -2.74   -1.17  1.0000
   1   3 -14    3976     280                                                        3617   -2.74    1.14  1.0000
  -4   3 -14    4435     294                                                        3945   -2.88   -1.52  1.0000
  -4   1 -14    4267     319                                                        3793   -2.69    1.47  1.0000
  -4   3 -14    4675     329                                                        4173   -2.88   -1.52  1.0000
   3   1  15     341     313                                                         380    1.63   -1.00  1.0000
  -1   4  15     374     314                                                         402    1.41   -0.95  1.0000
   4  -1  15     513     331                                                         578    1.56    0.96  1.0000
   1   3  15     736     311                                                         787    1.46    1.19  1.0000
  -4   3 -15     636     189                                                         678    1.46    1.27  1.0000
  -3  -1 -15     649     199                                                         729    1.63    1.00  1.0000
  -1   4 -15     526     158                                                         595    1.57    0.94  1.0000
  -1  -3 -15     560     181                                                         585    1.46   -1.19  1.0000
  -4   1 -15     476     190                                                         523    1.56   -0.96  1.0000
  -3   4 -15     407     188                                                         414    1.48   -1.39  1.0000
  -4   3 -15     405     235                                                         433    1.46    1.27  1.0000
   3  -4 -15     613     156                                                         652    1.63   -1.27  1.0000
   1  -4 -15     600     182                                                         656    1.41    0.95  1.0000
  -4   1 -15     685     243                                                         746    1.56   -0.96  1.0000
  -1  -3 -15     483     209                                                         504    1.46   -1.19  1.0000
   1  -4 -15     783     198                                                         849    1.41    0.95  1.0000
  -3  -1 -15     455     218                                                         519    1.63    1.00  1.0000
   3   1  16     485     325                                                         476    0.51   -0.14  1.0000
   1  -4 -16     352     176                                                         393    0.18   -0.41  1.0000
  -4   3 -16     572     196                                                         627    0.53   -0.39  1.0000
   1  -4 -16     566     216                                                         618    0.18   -0.41  1.0000
  -4   1 -16     700     251                                                         732    0.19    0.22  1.0000
  -3  -1 -16     698     195                                                         688    0.51    0.14  1.0000
  -4   1 -16     459     196                                                         485    0.19    0.22  1.0000
  -3   4 -16     462     188                                                         512    0.45    0.41  1.0000
  -1   4 -16     375     177                                                         406    0.21   -0.29  1.0000
  -1  -3 -16     657     194                                                         660    0.48   -0.03  1.0000
  -1  -3 -16     549     215                                                         551    0.48   -0.03  1.0000
  -3  -1 -16     678     230                                                         668    0.51    0.14  1.0000
   1  -4 -17      37     176                                                          40    0.72   -0.59  1.0000
  -4   3 -17      90     173                                                          96    1.08   -0.67  1.0000
  -1  -3 -17      94     222                                                          94    0.88    0.45  1.0000
  -1  -3 -17      23     192                                                          20    0.88    0.45  1.0000
  -3  -1 -17       7     198                                                         -20    0.99   -0.38  1.0000
  -4   1 -17       7     196                                                          -8    0.81    0.61  1.0000
  -1   4 -17       7     166                                                         -14    0.82   -0.62  1.0000
  -3   4 -17      10     191                                                         -84    1.04    0.73  1.0000
  -3  -1 -17      81     234                                                          75    0.99   -0.38  1.0000
  -1  -3 -18    2411     237                                                        2158   -1.77   -0.92  1.0000
  -4   1 -18    2119     236                                                        1925   -1.73   -0.72  1.0000
  -3   4 -18    2224     233                                                        1975   -1.50   -0.95  1.0000
  -1   4 -18    2373     217                                                        2166   -1.71    0.72  1.0000
  -3  -1 -18    2436     239                                                        2203   -1.77    0.82  1.0000
  -4   3 -18    2448     228                                                        2186   -1.53    0.95  1.0000
   1  -4 -18    2365     224                                                        2153   -1.73    0.75  1.0000
  -3   4 -19    1397     190                                                        1563    0.38   -0.87  1.0000
   1  -4 -19    1192     174                                                        1342    0.40    0.85  1.0000
  -1  -3 -19    1254     193                                                        1409    0.33   -0.86  1.0000
  -4   1 -19     968     192                                                        1108    0.46   -0.88  1.0000
  -4   3 -19    1185     195                                                        1343    0.39    0.90  1.0000
  -3  -1 -19    1103     202                                                        1261    0.38    0.93  1.0000
   4   0   0   30070    5903                                                      101549  194.12    0.14  1.0000
  -4   0   0   27987    5908                                                      105572  194.12   -0.14  1.0000
   0  -4   0   31121    5912                                                       99703  194.14   -0.08  1.0000
   4   0  -1     907     992                                                       17785  -40.88    1.70  1.0000
   4   0   1     752     997                                                       16990  -40.86    0.09  1.0000
  -4   0  -1     789    1000                                                       17162  -40.86   -0.09  1.0000
   0  -4   1     625     999                                                       16371  -40.88    0.04  1.0000
   0  -4  -1     604    1006                                                       16192  -40.83   -1.59  1.0000
   0  -4   2   60189    4278                                                       73127   -9.90   -0.47  1.0000
   0  -4   2   61514    4273                                                       74586   -9.90   -0.47  1.0000
   0  -4   3  116353    3549                                                       64323   34.56    0.32  1.0000
   4  -4   3  111314    3559                                                       60755   34.43   -0.00  1.0000
   0  -4   3  111350    3544                                                       60617   34.56    0.32  1.0000
   4   0  -3  110938    3550                                                       59894   34.91   -0.68  1.0000
   4  -4  -3  110623    3573                                                       60556   34.18   -0.01  1.0000
   0  -4   4    2133     333                                                        4827    9.25   -0.15  1.0000
   4  -4   4    2622     354                                                        5508    9.13   -0.01  1.0000
   4  -4  -4    2871     365                                                        5706    8.71   -0.02  1.0000
   4   0  -4    2488     329                                                        5594    9.86    0.26  1.0000
  -4   4  -5   12316    1799                                                       30714   25.42   -0.03  1.0000
   4  -4   5   13157    1810                                                       32032   25.42    0.03  1.0000
   0  -4   5   12688    1795                                                       30883   24.98    0.68  1.0000
   4  -4  -5   11743    1812                                                       29660   25.26   -0.01  1.0000
   4   0  -5   12369    1784                                                       30479   25.08    0.68  1.0000
   4  -4   6   29025    1950                                                       32913    4.37    0.02  1.0000
  -4   4  -6   28593    1939                                                       32451    4.37   -0.02  1.0000
   0  -4   6   30191    1938                                                       34240    4.48   -0.54  1.0000
   4   0  -6   29453    1921                                                       33357    4.37   -0.47  1.0000
   0  -4  -6   29209    1952                                                       33157    4.40    0.43  1.0000
   4  -4  -6   28887    1950                                                       33090    4.72   -0.02  1.0000
  -4   0  -6   27813    1942                                                       31754    4.54   -0.61  1.0000
   0  -4   7     152      96                                                         248    1.32   -0.31  1.0000
   4   0   7      95     131                                                         162    1.25    0.36  1.0000
  -4   4  -7     181     101                                                         273    1.23   -0.02  1.0000
   4  -4   7     187     126                                                         280    1.23    0.02  1.0000
   0  -4  -7     215     129                                                         320    1.32    0.23  1.0000
  -4   0  -7     243     112                                                         355    1.25   -0.36  1.0000
   4   0  -7     226      67                                                         341    1.34   -0.18  1.0000
   4  -4  -7     234     116                                                         349    1.35    0.01  1.0000
  -4   4  -8    1082     266                                                        3213   -9.40   -0.05  1.0000
   4   0   8    1298     293                                                        3639   -9.60   -0.01  1.0000
   4  -4   8    1311     301                                                        3601   -9.40    0.05  1.0000
   0  -4   8    1205     266                                                        3481   -9.60    0.01  1.0000
   4  -4  -8    1279     280                                                        3575   -9.49    0.04  1.0000
   4   0  -8    1227     234                                                        3500   -9.53   -0.07  1.0000
   0  -4  -8    1453     291                                                        3885   -9.57    0.07  1.0000
  -4   0  -8    1390     286                                                        3792   -9.60    0.01  1.0000
   4   0   9    2146     183                                                         676   -8.08   -0.08  1.0000
   0  -4   9    2288     147                                                         757   -8.10    0.03  1.0000
  -4   4  -9    1655     135                                                         447   -7.77   -0.01  1.0000
   4  -4   9    2027     166                                                         651   -7.77    0.01  1.0000
   0  -4  -9    1686     162                                                         461   -7.80    0.04  1.0000
   4  -4  -9    1944     145                                                         567   -8.07   -0.01  1.0000
  -4   0  -9    2205     149                                                         714   -8.08    0.08  1.0000
   4  -4  10      81     173                                                          72   -0.23    0.00  1.0000
   4   0  10     246     184                                                         234   -0.23   -0.11  1.0000
  -4   4 -10     103     135                                                          93   -0.23   -0.00  1.0000
   0  -4 -10      93     151                                                          82   -0.22    0.06  1.0000
   4  -4 -10     339     152                                                         323   -0.20   -0.00  1.0000
  -4   0 -10      48     148                                                          39   -0.23    0.11  1.0000
   4   0  11     109     219                                                         646    6.01   -0.02  1.0000
   4  -4  11     356     225                                                        1119    5.83   -0.03  1.0000
   0  -4 -11     200     195                                                         819    5.81   -0.11  1.0000
   4  -4 -11     239     167                                                         952    6.16   -0.04  1.0000
  -4   0 -11     139     188                                                         718    6.01    0.02  1.0000
  -4   0 -12    3313     308                                                        3044    0.95   -0.06  1.0000
   4   0  12    3595     340                                                        3313    0.95    0.06  1.0000
   4  -4  12    3326     355                                                        3143    0.63    0.05  1.0000
   0  -4 -12    2921     301                                                        2715    0.76    0.09  1.0000
  -4   4 -12    3312     269                                                        3131    0.63   -0.05  1.0000
  -4   4 -12    3240     244                                                        3061    0.63   -0.05  1.0000
  -4   0 -12    3435     251                                                        3161    0.95   -0.06  1.0000
   0  -4 -12    3301     239                                                        3082    0.76    0.09  1.0000
  -4   0 -12    3034     253                                                        2777    0.95   -0.06  1.0000
   0   4  13     102     242                                                         166   -1.11    0.04  1.0000
   4   0  13     252     255                                                         330   -0.91   -0.07  1.0000
   4  -4  13      11     254                                                        -165   -1.32   -0.00  1.0000
   0  -4 -13      13     198                                                          41   -1.11   -0.04  1.0000
  -4   0 -13       1     206                                                          10   -0.91    0.07  1.0000
  -4   4 -13      34     192                                                          83   -1.32    0.00  1.0000
   0   4 -13       6     129                                                          24   -0.95   -0.06  1.0000
  -4   0 -13       2     162                                                          14   -0.91    0.07  1.0000
  -4   4 -13      11     154                                                         -28   -1.32    0.00  1.0000
   0  -4 -13      23     152                                                          57   -1.11   -0.04  1.0000
  -4   0 -13       5     174                                                         -12   -0.91    0.07  1.0000
   0   4  14     264     295                                                         687    3.94   -0.10  1.0000
   4   0  14     138     273                                                         465    3.88    0.05  1.0000
  -4   4 -14     340     179                                                         812    3.97   -0.05  1.0000
   0  -4 -14     216     171                                                         608    3.94    0.10  1.0000
  -4   0 -14     320     184                                                         767    3.88   -0.05  1.0000
   0   4 -14     151     152                                                         487    3.87    0.06  1.0000
  -4   4 -14      70     217                                                         339    3.97   -0.05  1.0000
  -4   0 -14     227     197                                                         619    3.88   -0.05  1.0000
   0  -4 -14     241     186                                                         650    3.94    0.10  1.0000
   4   0  15    1409     326                                                        1138   -1.50    0.09  1.0000
   0   4  15    1456     348                                                        1193   -1.45   -0.25  1.0000
  -4   4 -15    1220     186                                                         936   -1.72    0.00  1.0000
  -4   0 -15    1299     196                                                        1041   -1.50   -0.09  1.0000
   0  -4 -15    1053     196                                                         827   -1.45    0.25  1.0000
   0   4 -15    1212     180                                                         958   -1.52    0.16  1.0000
   0  -4 -15    1181     208                                                         941   -1.45    0.25  1.0000
  -4   0 -15    1042     226                                                         813   -1.50   -0.09  1.0000
   4   0  16     161     337                                                         284    1.60    0.44  1.0000
  -4   0 -16     332     181                                                         481    1.60   -0.44  1.0000
   0  -4 -16     123     181                                                         234    1.68    0.28  1.0000
  -4   4 -16     262     190                                                         401    1.60   -0.03  1.0000
   0   4 -16     182     159                                                         313    1.63    0.42  1.0000
  -4   0 -16     186     239                                                         299    1.60   -0.44  1.0000
   0  -4 -16     243     220                                                         393    1.68    0.28  1.0000
   0   4 -17    5541     398                                                        5861   -0.84   -0.02  1.0000
  -4   4 -17    5649     414                                                        5904   -0.66   -0.00  1.0000
  -4   0 -17    5726     412                                                        6055   -0.85    0.04  1.0000
   0  -4 -17    5675     412                                                        5948   -0.71   -0.03  1.0000
   0  -4 -17    5280     428                                                        5543   -0.71   -0.03  1.0000
  -4   0 -17    5131     444                                                        5442   -0.85    0.04  1.0000
   0  -4 -18     783     185                                                         689    0.69    0.09  1.0000
  -4   0 -18     927     200                                                         835    0.61   -0.13  1.0000
  -4   4 -18    1138     200                                                        1024    0.69   -0.02  1.0000
   0  -4 -19      96     151                                                          63    0.73    0.03  1.0000
  -4   0 -19       2     161                                                         -58    0.62   -0.06  1.0000
  -4   4 -19     180     166                                                         133    0.74    0.01  1.0000
  -3  -2   0   13345    8431                                                      145714  105.19    0.42  1.0000
   3  -5   0   16132    8464                                                      154446  105.10   -0.58  1.0000
   2  -5   0   15684    8455                                                      151212  104.17    0.81  1.0000
  -2  -3   0   13282    8432                                                      145509  105.19    0.52  1.0000
   5  -2   0   15430    8439                                                      150432  104.17   -0.76  1.0000
   5  -3   0   10488    8442                                                      135714  105.10    0.45  1.0000
  -2  -3   1   36895    2338                                                       42756   23.25   28.34  1.0000
  -2  -3  -1   35248    2347                                                       38905   23.30  -27.44  1.0000
   2  -5   1   36018    2366                                                       40026   23.71  -27.84  1.0000
   2  -5  -1   39168    2369                                                       44896   23.64   27.91  1.0000
  -3  -2  -1   37737    2348                                                       43776   23.29   28.36  1.0000
  -3  -2   1   34716    2338                                                       38256   23.31  -27.42  1.0000
   3  -5   1   39864    2367                                                       45512   23.04   27.46  1.0000
   2  -5   1   32701    2356                                                       36071   23.71  -27.84  1.0000
   5  -3  -1   36418    2358                                                       42184   23.21   28.32  1.0000
   5  -2  -1   33043    2349                                                       36586   23.62  -27.92  1.0000
   5  -2   1   34877    2349                                                       39623   23.74   27.80  1.0000
   5  -3  -2   25793    3799                                                       67042    6.66   39.34  1.0000
  -2  -3   2   25548    3753                                                       64312    6.01   37.54  1.0000
  -2  -3  -2   28209    3774                                                       69100    6.44  -37.97  1.0000
  -3  -2  -2   25670    3771                                                       64573    5.99   37.59  1.0000
   3  -5   2   23713    3780                                                       63017    6.68   38.85  1.0000
   2  -5   2   25913    3780                                                       67148    7.39  -39.27  1.0000
   5  -3  -3  270123   10379                                                      172467  -14.13  -56.15  1.0000
   5  -2  -3  283052   10375                                                      184623  -14.17   56.25  1.0000
   3  -5   3  276980   10365                                                      179241  -13.90  -55.35  1.0000
  -2  -3   3  276883   10343                                                      179223  -13.96  -55.13  1.0000
   2  -5   3  278872   10363                                                      181356  -13.96   56.55  1.0000
   5  -3  -4    2462     152                                                        1643  -16.30   -2.18  1.0000
   5  -2  -4    1963     123                                                        1003  -17.31    2.93  1.0000
   2  -5   4    1923     114                                                         814  -17.34    2.32  1.0000
   3  -5   4    2266     125                                                        1404  -16.42   -2.36  1.0000
  -3  -2   4    1796      78                                                         825  -16.34    3.40  1.0000
  -5   3  -4    2404     129                                                        1605  -16.46   -2.36  1.0000
  -2  -3   4    1978      89                                                        1359  -16.37   -4.57  1.0000
   2  -5  -5   44478    2946                                                       47878    3.14  -18.90  1.0000
   5  -3  -5   48506    2946                                                       51522    3.70  -18.77  1.0000
   5  -2  -5   46386    2937                                                       49407    3.20   18.94  1.0000
   3  -5  -5   48088    2951                                                       50619    3.75   18.88  1.0000
   3  -5   5   48359    2942                                                       51457    3.61  -18.77  1.0000
  -5   2  -5   47709    2938                                                       50595    3.29   18.70  1.0000
   2  -5   5   47342    2938                                                       50236    3.24   18.65  1.0000
  -3  -2   5   47224    2917                                                       49587    3.93   19.01  1.0000
  -5   3  -5   47714    2939                                                       50806    3.60  -18.81  1.0000
  -2  -3   5   49106    2922                                                       51939    4.08  -19.09  1.0000
   5  -3  -6   15270    1407                                                       24240    8.26   10.00  1.0000
   2  -5  -6   16566    1421                                                       26004    9.11    9.72  1.0000
   5  -2  -6   14767    1399                                                       23761    9.02   -9.71  1.0000
   3  -5  -6   13852    1417                                                       22464    8.21   -9.99  1.0000
  -3  -2   6   14804    1386                                                       23382    8.70   -9.27  1.0000
   3  -5   6   15684    1414                                                       24399    8.24    9.49  1.0000
  -5   3  -6   14486    1405                                                       22867    8.23    9.46  1.0000
  -2  -3   6   15125    1390                                                       23730    8.64    9.32  1.0000
  -5   2  -6   14918    1407                                                       24058    9.14   -9.80  1.0000
   2  -5   6   14762    1407                                                       23829    9.11   -9.77  1.0000
   5  -3   6   14245    1413                                                       22619    8.23   -9.46  1.0000
  -3  -2  -7   38698    1829                                                       30312   -4.39   13.55  1.0000
   5  -3  -7   39633    1821                                                       30976   -4.32   13.74  1.0000
  -2  -3  -7   39004    1832                                                       31049   -4.01  -13.00  1.0000
   5  -2  -7   39056    1813                                                       30936   -4.02  -13.24  1.0000
   2  -5  -7   38763    1835                                                       30394   -4.07   13.27  1.0000
   3  -5  -7   39021    1835                                                       30748   -4.30  -13.71  1.0000
   2  -5   7   40300    1828                                                       32039   -4.26  -13.47  1.0000
  -3  -2   7   38155    1806                                                       30266   -4.03  -13.05  1.0000
  -5   3  -7   40491    1826                                                       32014   -4.05   13.16  1.0000
  -2  -3   7   38714    1808                                                       30312   -4.34   13.53  1.0000
  -5   2  -7   38553    1825                                                       30492   -4.28  -13.44  1.0000
   3  -5   7   41475    1835                                                       32862   -4.02   13.18  1.0000
   5  -2   7   39678    1837                                                       31202   -4.28   13.44  1.0000
   5  -3   7   37576    1835                                                       29683   -4.05  -13.16  1.0000
  -3  -2  -8    3932     366                                                        4962   -1.67    4.99  1.0000
   3  -5  -8    4375     370                                                        5505   -1.46   -5.25  1.0000
   5  -3  -8    3353     344                                                        4421   -1.45    5.28  1.0000
   2  -5  -8    3479     374                                                        4566   -1.44    5.27  1.0000
   5  -2  -8    4623     343                                                        5804   -1.40   -5.26  1.0000
  -2  -3  -8    4760     385                                                        5865   -1.74   -5.19  1.0000
   3  -5   8    3196     370                                                        4226   -1.34    5.17  1.0000
  -5   2  -8    4843     366                                                        5993   -1.49   -5.14  1.0000
   2  -5   8    5009     376                                                        6185   -1.49   -5.16  1.0000
  -5   3  -8    2950     354                                                        3939   -1.37    5.20  1.0000
   5  -3   8    4634     383                                                        5801   -1.37   -5.20  1.0000
   5  -2   8    3337     374                                                        4354   -1.49    5.14  1.0000
   3  -5  -9    5677     392                                                        5192    3.93   -4.69  1.0000
  -3  -2  -9    5815     404                                                        5471    3.96    4.80  1.0000
   5  -2  -9    5811     365                                                        5368    4.05   -4.64  1.0000
  -2  -3  -9    5369     401                                                        4908    4.01   -4.70  1.0000
   2  -5  -9    6089     404                                                        5805    4.05    4.66  1.0000
   5  -3  -9    6034     378                                                        5701    3.93    4.72  1.0000
   5  -3   9    6099     414                                                        5619    4.04   -4.74  1.0000
  -5   3  -9    6275     396                                                        5966    4.04    4.74  1.0000
   3  -5   9    6587     409                                                        6275    4.06    4.77  1.0000
  -5   2  -9    5643     384                                                        5155    4.10   -4.86  1.0000
   2  -5   9    5634     396                                                        5151    4.09   -4.84  1.0000
   5  -2   9    6014     419                                                        5693    4.10    4.86  1.0000
  -3  -2 -10    9253     506                                                        7563    6.01  -10.54  1.0000
   3  -5 -10    8523     497                                                        6766    6.02   10.71  1.0000
   5  -3 -10    9393     478                                                        7709    6.03  -10.67  1.0000
  -2  -3 -10    8437     503                                                        6658    6.07   10.65  1.0000
   2  -5 -10    9215     506                                                        7556    6.11  -10.96  1.0000
   2  -5  10    8507     503                                                        6734    6.11   10.82  1.0000
   5  -2  10    9550     532                                                        7864    6.09  -10.85  1.0000
  -5   3 -10    8993     503                                                        7337    6.06  -10.80  1.0000
   3  -5  10    9531     520                                                        7838    6.07  -10.75  1.0000
   5  -3  10    8758     524                                                        6988    6.06   10.80  1.0000
  -5   2 -10    8346     492                                                        6592    6.09   10.85  1.0000
   3   2  10    8797     525                                                        7007    6.01   10.54  1.0000
  -2  -3 -11    7346     519                                                        7497   -0.30   -1.78  1.0000
   3  -5 -11    7449     518                                                        7658   -0.09   -1.61  1.0000
  -3  -2 -11    7318     517                                                        7579   -0.16    1.87  1.0000
   2  -5 -11    7015     515                                                        7256   -0.07    1.61  1.0000
   5  -3  11    7634     539                                                        7764   -0.19   -1.37  1.0000
   5  -2  11    6649     539                                                        6909   -0.09    1.80  1.0000
  -5   2 -11    6640     507                                                        6866   -0.09   -1.80  1.0000
  -5   3 -11    6957     511                                                        7108   -0.19    1.37  1.0000
   2   3  11    6461     531                                                        6635   -0.30    1.78  1.0000
   3  -5  11    7263     529                                                        7423   -0.17    1.36  1.0000
   2  -5  11    6986     525                                                        7216   -0.10   -1.81  1.0000
   3   2  11    6624     538                                                        6836   -0.16   -1.87  1.0000
   3   2  12    1301     286                                                        1565   -0.90    1.11  1.0000
  -5   3 -12    1472     236                                                        1785   -0.93   -1.32  1.0000
   5  -2  12    1309     287                                                        1572   -0.87   -1.12  1.0000
  -5   2 -12    1663     258                                                        1957   -0.87    1.12  1.0000
   5  -3  12    1539     282                                                        1858   -0.93    1.32  1.0000
   2   3  12    1452     272                                                        1750   -0.93   -1.21  1.0000
   3  -5  12    1269     263                                                        1561   -0.95   -1.30  1.0000
   3  -5 -12    1576     238                                                        1854   -0.79    1.18  1.0000
  -3  -2 -12    1732     256                                                        2036   -0.90   -1.11  1.0000
  -2  -3 -12    1461     249                                                        1759   -0.93    1.21  1.0000
   2  -5 -12    1368     237                                                        1660   -0.98   -1.18  1.0000
  -3   5 -12    1448     181                                                        1758   -0.95    1.30  1.0000
  -5   2 -12    1481     193                                                        1759   -0.87    1.12  1.0000
  -2   5 -12    1484     176                                                        1764   -0.88   -1.11  1.0000
  -5   3 -12    1324     185                                                        1622   -0.93   -1.32  1.0000
  -2  -3 -12    1513     188                                                        1816   -0.93    1.21  1.0000
  -3  -2 -12    1351     185                                                        1621   -0.90   -1.11  1.0000
  -5   3 -12    1265     207                                                        1557   -0.93   -1.32  1.0000
  -5   2 -12    1618     204                                                        1908   -0.87    1.12  1.0000
   3   2  13    5098     550                                                        6178   -0.79   -2.75  1.0000
  -5   2 -13    5338     515                                                        6397   -0.75   -2.65  1.0000
   5  -2  13    6855     570                                                        8050   -0.75    2.65  1.0000
   5  -3  13    5212     561                                                        6305   -0.75   -2.76  1.0000
  -2  -3 -13    5278     516                                                        6411   -0.87   -2.82  1.0000
   2   3  13    5788     552                                                        6973   -0.87    2.82  1.0000
  -3  -2 -13    6046     528                                                        7219   -0.79    2.75  1.0000
   2  -5 -13    5693     513                                                        6847   -0.81    2.79  1.0000
   3  -5 -13    4869     492                                                        5897   -0.73   -2.69  1.0000
  -5   2 -13    5328     451                                                        6387   -0.75   -2.65  1.0000
  -2  -3 -13    5464     453                                                        6615   -0.87   -2.82  1.0000
  -3   5 -13    5376     447                                                        6472   -0.76   -2.73  1.0000
  -3  -2 -13    6008     455                                                        7177   -0.79    2.75  1.0000
  -3  -2 -13    6063     456                                                        7237   -0.79    2.75  1.0000
  -2   5 -13    6248     444                                                        7392   -0.71    2.66  1.0000
  -5   3 -13    6085     452                                                        7262   -0.75    2.76  1.0000
  -5   3 -13    6232     474                                                        7423   -0.75    2.76  1.0000
  -5   2 -13    5274     463                                                        6327   -0.75   -2.65  1.0000
   2   3  14    2005     321                                                        1234   -3.03    2.93  1.0000
   3   2  14    2249     317                                                        1444   -2.90   -2.85  1.0000
  -3   5  14    2215     350                                                        1380   -2.88    3.10  1.0000
   5  -2  14    2154     326                                                        1355   -2.76    3.01  1.0000
   5  -3  14    2654     345                                                        1703   -2.96   -3.19  1.0000
  -2   5  14    1968     316                                                        1167   -2.90   -3.17  1.0000
  -2  -3 -14    1977     264                                                        1206   -3.03   -2.93  1.0000
  -3  -2 -14    1960     267                                                        1219   -2.90    2.85  1.0000
   3  -5 -14    2318     186                                                        1456   -2.88   -3.10  1.0000
  -5   3 -14    2599     207                                                        1665   -2.96    3.19  1.0000
  -2  -3 -14    2521     198                                                        1641   -3.03   -2.93  1.0000
  -2   5 -14    2325     192                                                        1490   -2.76    3.02  1.0000
  -3   5 -14    2534     201                                                        1597   -2.96   -3.24  1.0000
  -5   2 -14    2305     204                                                        1470   -2.76   -3.01  1.0000
  -3  -2 -14    2595     198                                                        1732   -2.90    2.85  1.0000
   2  -5 -14    2307     190                                                        1438   -2.90    3.17  1.0000
  -5   2 -14    2448     240                                                        1585   -2.76   -3.01  1.0000
  -5   3 -14    2792     248                                                        1821   -2.96    3.19  1.0000
  -2  -3 -14    2361     208                                                        1512   -3.03   -2.93  1.0000
  -3  -2 -14    2456     213                                                        1618   -2.90    2.85  1.0000
   3   2  15    2197     398                                                        2389   -1.12   -0.16  1.0000
   2   3  15    1989     402                                                        2188   -1.13    0.19  1.0000
   5  -2  15    1872     397                                                        2040   -1.15    0.03  1.0000
   5  -3  15    2023     383                                                        2258   -1.22   -0.35  1.0000
  -5   3 -15    2268     249                                                        2527   -1.22    0.35  1.0000
  -5   2 -15    2223     237                                                        2394   -1.15   -0.03  1.0000
  -3  -2 -15    2030     239                                                        2225   -1.12    0.16  1.0000
   2  -5 -15    2166     223                                                        2338   -1.08    0.04  1.0000
  -3   5 -15    2019     239                                                        2254   -1.22   -0.35  1.0000
  -2  -3 -15    1980     243                                                        2168   -1.13   -0.19  1.0000
  -2   5 -15    2147     228                                                        2331   -1.12    0.07  1.0000
  -5   3 -15    2087     288                                                        2336   -1.22    0.35  1.0000
   3  -5 -15    2213     227                                                        2446   -1.20   -0.30  1.0000
  -3  -2 -15    2242     267                                                        2447   -1.12    0.16  1.0000
  -2  -3 -15    2239     255                                                        2439   -1.13   -0.19  1.0000
  -5   2 -15    2069     284                                                        2234   -1.15   -0.03  1.0000
   3   2  16     334     321                                                         328    0.17   -0.32  1.0000
   2   3  16     822     341                                                         830    0.27    0.34  1.0000
  -2  -3 -16     636     198                                                         638    0.27   -0.34  1.0000
  -3  -2 -16     621     200                                                         617    0.17    0.32  1.0000
  -3   5 -16     517     187                                                         506    0.32   -0.61  1.0000
  -2   5 -16     913     184                                                         893    0.22    0.61  1.0000
  -5   3 -16     789     217                                                         786    0.32    0.56  1.0000
   3  -5 -16     582     170                                                         568    0.28   -0.57  1.0000
  -5   2 -16     997     208                                                         966    0.21   -0.62  1.0000
  -5   2 -16    1049     229                                                        1018    0.21   -0.62  1.0000
   2  -5 -16     677     168                                                         665    0.27    0.61  1.0000
  -2  -3 -16     647     218                                                         649    0.27   -0.34  1.0000
  -3  -2 -16     769     231                                                         765    0.17    0.32  1.0000
  -3   5 -17    3218     300                                                        3221    0.63   -0.09  1.0000
  -2   5 -17    3701     295                                                        3674    0.50    0.17  1.0000
  -2  -3 -17    3778     336                                                        3780    0.63   -0.09  1.0000
  -2  -3 -17    3640     309                                                        3642    0.63   -0.09  1.0000
  -3  -2 -17    3305     340                                                        3292    0.61    0.14  1.0000
   2  -5 -17    3566     287                                                        3525    0.57    0.23  1.0000
  -3  -2 -17    3920     309                                                        3906    0.61    0.14  1.0000
  -5   2 -17    3764     300                                                        3744    0.56   -0.15  1.0000
  -5   3 -17    3743     308                                                        3744    0.65    0.10  1.0000
  -2   5 -18     249     170                                                         190   -0.99    0.01  1.0000
  -2  -3 -18     581     189                                                         462   -1.03    0.20  1.0000
  -3   5 -18     504     176                                                         392   -1.11    0.08  1.0000
  -5   2 -18     703     184                                                         588   -1.00   -0.02  1.0000
  -5   3 -18     663     186                                                         545   -1.08   -0.14  1.0000
  -3  -2 -18     191     183                                                         134   -0.93   -0.21  1.0000
   2  -5 -18     296     157                                                         230   -0.98   -0.02  1.0000
  -2   5 -19     358     144                                                         337    1.14    0.02  1.0000
  -5   2 -19     341     177                                                         320    1.11   -0.01  1.0000
  -2  -3 -19     340     169                                                         343    1.13    0.25  1.0000
  -3  -2 -19     400     175                                                         393    1.16   -0.14  1.0000
  -5   3 -19     483     177                                                         484    1.13   -0.20  1.0000
  -3   5 -19     312     163                                                         310    1.14    0.20  1.0000
   4   1   0  215272    9022                                                      157123  -26.69    0.85  1.0000
  -4  -1   0  217492    9028                                                      159171  -26.69   -0.85  1.0000
   5  -1   0  212664    9028                                                      156706  -25.78    1.00  1.0000
   1  -5   0  212960    9041                                                      157050  -25.80   -0.69  1.0000
  -1  -4   0  209204    9029                                                      152117  -26.68   -0.84  1.0000
   4   1   1  193150   13341                                                      210091   31.50   23.04  1.0000
   1  -5   1  208610   13355                                                      226240   30.92   22.47  1.0000
  -5   1  -1  205233   13349                                                      222870   30.99   22.40  1.0000
   5  -1   1  235748   13348                                                      249331   30.99  -22.40  1.0000
   5  -1  -1  211635   13345                                                      227737   30.41   22.98  1.0000
   4   1  -1  228797   13334                                                      240903   30.88  -22.99  1.0000
  -4  -1   1  212300   13342                                                      229341   30.88   22.99  1.0000
  -1  -4  -1  202711   13349                                                      219313   30.96   22.99  1.0000
  -1  -4   1  227010   13341                                                      240173   31.49  -23.01  1.0000
  -4  -1  -1  230397   13347                                                      243710   31.50  -23.04  1.0000
   1  -5   1  202878   13354                                                      220141   30.92   22.47  1.0000
   1  -5  -1  220181   13360                                                      231233   30.49  -22.94  1.0000
   5  -1   2  226480   16689                                                      274987  -33.92    8.11  1.0000
  -1  -4   2  243879   16683                                                      293555  -33.05    7.49  1.0000
   1  -5   2  237647   16696                                                      293235  -33.88   -8.20  1.0000
   4  -5   2  250957   16701                                                      300513  -33.30    8.30  1.0000
  -1  -4  -2  239422   16695                                                      295002  -33.19   -7.34  1.0000
   1  -5   2  234470   16695                                                      289672  -33.88   -8.20  1.0000
   5  -4  -2  207415   16717                                                      252904  -33.18    7.70  1.0000
  -1  -4   2  239989   16676                                                      289245  -33.05    7.49  1.0000
  -4  -1  -2  251153   16691                                                      301497  -33.00    7.48  1.0000
   4  -5   3  646847   51096                                                      923405   -6.61   61.57  1.0000
   1  -5   3  575695   51087                                                      838353   -6.08  -61.74  1.0000
  -1  -4   3  628353   51079                                                      909255   -6.29   63.28  1.0000
   1  -5   3  585944   51089                                                      850712   -6.08  -61.74  1.0000
   5  -1  -3  609881   51097                                                      880298   -6.59  -61.84  1.0000
   4   1  -3  612092   51077                                                      891286   -6.54   63.59  1.0000
   5  -4  -3  648957   51113                                                      928846   -6.30   62.21  1.0000
   1  -5   4   61805    2262                                                       41663   19.22   -5.22  1.0000
  -4  -1   4   59929    2238                                                       40725   18.31   -4.16  1.0000
  -5   4  -4   57569    2262                                                       37462   18.62    4.75  1.0000
  -1  -4   4   55186    2247                                                       35732   18.32    3.57  1.0000
   4  -5   4   57369    2265                                                       37323   18.60    4.82  1.0000
   4  -5  -4   61666    2284                                                       42156   18.41   -4.51  1.0000
   5  -1  -4   60511    2262                                                       40783   19.05   -5.28  1.0000
   4   1  -4   57566    2236                                                       37712   18.31    4.16  1.0000
   5  -4  -4   55211    2275                                                       35793   18.36    4.61  1.0000
  -1  -4   5   35975    3111                                                       50044   13.04   -3.69  1.0000
   4  -5   5   37302    3131                                                       51164   12.69   -3.38  1.0000
   1  -5   5   39071    3122                                                       54013   13.29    3.54  1.0000
  -5   4  -5   37639    3125                                                       51590   12.71   -3.43  1.0000
   5  -4   5   39609    3135                                                       53956   12.71    3.43  1.0000
  -4  -1   5   40369    3104                                                       55198   13.05    3.37  1.0000
   5  -4  -5   36752    3136                                                       50460   12.62   -3.50  1.0000
   4  -5  -5   41580    3143                                                       56180   12.62    3.52  1.0000
   4   1  -5   39777    3096                                                       54468   13.05   -3.37  1.0000
   5  -1  -5   40073    3117                                                       55178   13.32    3.43  1.0000
   4  -5   6   27613    1505                                                       26666    3.73  -11.08  1.0000
  -4  -1   6   27187    1471                                                       24148    3.92   10.70  1.0000
  -5   1  -6   26249    1493                                                       23539    3.58   11.03  1.0000
   5  -4   6   25943    1498                                                       23145    3.71   11.06  1.0000
  -5   4  -6   28326    1495                                                       27389    3.71  -11.06  1.0000
   1  -5   6   27889    1489                                                       25097    3.61   11.10  1.0000
  -1  -4   6   27451    1480                                                       26171    4.22  -11.27  1.0000
   4   1  -6   27891    1458                                                       26699    3.92  -10.70  1.0000
   5  -1  -6   25962    1475                                                       23288    3.53   10.84  1.0000
  -4  -1  -6   23103    1491                                                       21851    4.21  -11.25  1.0000
   1  -5  -6   26990    1505                                                       26136    3.51  -10.76  1.0000
   4  -5  -6   26434    1503                                                       23476    3.90   11.18  1.0000
   5  -4  -6   26681    1500                                                       25608    3.92  -11.17  1.0000
   4  -5   7     908     223                                                        1991    9.01   -0.95  1.0000
  -1  -4   7     662     187                                                        1577    9.14   -0.93  1.0000
   5  -1   7     632     223                                                        1540    9.17   -1.03  1.0000
  -5   4  -7     566     194                                                        1381    9.01   -0.96  1.0000
   5  -4   7    3247     258                                                        4283    9.01    0.96  1.0000
  -5   1  -7    3373     244                                                        4482    9.17    1.03  1.0000
   1  -5   7    3363     233                                                        4462    9.16    1.00  1.0000
  -4  -1  -7     586     214                                                        1438    9.14   -0.96  1.0000
   4  -5  -7    3033     242                                                        4044    9.07    1.01  1.0000
  -1  -4  -7    3095     253                                                        4098    8.94    1.00  1.0000
   5  -1  -7    3205     197                                                        4294    8.93    1.20  1.0000
   5  -4  -7     698     203                                                        1640    9.07   -0.98  1.0000
   1  -5  -7     643     211                                                        1554    8.95   -1.21  1.0000
  -5   1  -8   43205    2761                                                       43403    0.75   11.65  1.0000
   1  -5   8   42900    2757                                                       43100    0.75   11.62  1.0000
   4  -5   8   52405    2786                                                       54735    1.04  -11.14  1.0000
   4   1   8   41474    2769                                                       41544    0.81   11.34  1.0000
  -5   4  -8   48532    2768                                                       50769    1.00  -11.11  1.0000
  -1  -4   8   47907    2756                                                       50408    0.81  -11.30  1.0000
   5  -1   8   48964    2784                                                       51690    0.75  -11.65  1.0000
   5  -4   8   43541    2770                                                       43398    1.00   11.11  1.0000
  -4  -1  -8   49627    2773                                                       52195    0.81  -11.34  1.0000
   1  -5  -8   50115    2780                                                       52748    0.74  -11.25  1.0000
  -1  -4  -8   43964    2770                                                       44027    0.81   11.14  1.0000
   5  -1  -8   44065    2736                                                       44251    0.71   11.24  1.0000
   5  -4  -8   49312    2767                                                       51669    1.04  -11.45  1.0000
   4  -5  -8   43110    2764                                                       42997    1.02   11.45  1.0000
   4   1   9   28482    1798                                                       31700    2.90    2.28  1.0000
  -5   1  -9   29153    1783                                                       32212    2.73    2.15  1.0000
   5  -4   9   28749    1795                                                       31810    2.74    2.18  1.0000
   1  -5   9   29201    1779                                                       32272    2.74    2.15  1.0000
  -5   4  -9   25660    1771                                                       28408    2.74   -2.18  1.0000
   4  -5   9   27292    1792                                                       30111    2.72   -2.17  1.0000
   5  -1   9   25259    1787                                                       27968    2.73   -2.15  1.0000
   5  -4  -9   24306    1764                                                       27071    2.86   -2.14  1.0000
   1  -5  -9   24956    1779                                                       27569    2.68   -1.99  1.0000
  -4  -1  -9   24770    1778                                                       27628    2.90   -2.28  1.0000
  -1  -4  -9   27165    1788                                                       30108    2.81    1.99  1.0000
   4  -5  -9   28893    1782                                                       32044    2.85    2.17  1.0000
  -5   4 -10    1906     392                                                        4032    1.36    7.84  1.0000
  -5   1 -10    5673     451                                                        9031    1.31   -7.79  1.0000
   4   1  10    5571     472                                                        8940    1.44   -7.87  1.0000
   4  -5  10    1830     414                                                        3922    1.35    7.85  1.0000
   5  -1  10    1418     414                                                        3288    1.31    7.79  1.0000
   1  -5  10    5300     435                                                        8568    1.29   -7.81  1.0000
   5  -4  10    5629     470                                                        9001    1.36   -7.84  1.0000
   4  -5 -10    5426     442                                                        8692    1.33   -7.74  1.0000
   5  -4 -10    1885     388                                                        3966    1.32    7.73  1.0000
  -4  -1 -10    1946     403                                                        4099    1.44    7.87  1.0000
  -1  -4 -10    5556     452                                                        8932    1.31   -7.89  1.0000
   1  -5 -10    1604     399                                                        3641    1.21    8.03  1.0000
   5  -1  11   21228    1437                                                       20946   -0.46    0.04  1.0000
   5  -4  11   26705    1457                                                       26665   -0.09    0.01  1.0000
  -5   4 -11   21021    1410                                                       20979   -0.09   -0.01  1.0000
   4   1  11   26253    1455                                                       26061   -0.27   -0.07  1.0000
   4  -5  11   21361    1435                                                       21300   -0.09    0.01  1.0000
  -4  -1 -11   21803    1422                                                       21615   -0.27    0.07  1.0000
  -5   1 -11   25123    1428                                                       24847   -0.46   -0.04  1.0000
  -1  -4 -11   26949    1437                                                       26977   -0.09    0.13  1.0000
   4  -5 -11   27772    1429                                                       27595   -0.32    0.01  1.0000
   1  -5 -11   21463    1421                                                       21253   -0.35    0.02  1.0000
   5  -4 -11   21123    1400                                                       20929   -0.32    0.03  1.0000
   1   4  12    4536     488                                                        5159   -3.28   -4.13  1.0000
   5  -4  12    7255     537                                                        7333   -3.34    4.11  1.0000
   4  -5  12    4781     501                                                        5451   -3.36   -4.11  1.0000
  -4  -1 -12    4511     474                                                        5156   -3.38   -4.24  1.0000
  -5   1 -12    6673     491                                                        6739   -3.37    4.16  1.0000
   4   1  12    7160     527                                                        7219   -3.38    4.24  1.0000
   5  -1  12    4348     486                                                        4982   -3.37   -4.16  1.0000
  -5   1 -12    7897     433                                                        7985   -3.37    4.16  1.0000
  -5   4 -12    4795     434                                                        5463   -3.34   -4.11  1.0000
  -4  -1 -12    5096     419                                                        5790   -3.38   -4.24  1.0000
  -5   4 -12    4737     418                                                        5400   -3.34   -4.11  1.0000
  -4   5 -12    7844     424                                                        7936   -3.36    4.11  1.0000
  -4   5 -12    7194     445                                                        7274   -3.36    4.11  1.0000
  -5   1 -12    7168     427                                                        7243   -3.37    4.16  1.0000
  -1  -4 -12    7225     419                                                        7277   -3.28    4.13  1.0000
  -1   5 -12    5047     412                                                        5738   -3.37   -4.18  1.0000
   1  -5 -12    4281     472                                                        4890   -3.30   -4.10  1.0000
  -1  -4 -12    6729     494                                                        6773   -3.28    4.13  1.0000
   4  -5 -12    7086     474                                                        7176   -3.45    4.21  1.0000
   5  -4  13    3573     477                                                        3630   -1.51   -0.99  1.0000
   5  -1  13    6829     514                                                        6946   -1.59    0.90  1.0000
   4  -5  13    6597     512                                                        6750   -1.51    0.97  1.0000
  -4  -1 -13    7556     487                                                        7698   -1.63    0.96  1.0000
   4   1  13    4135     471                                                        4172   -1.63   -0.96  1.0000
   1   4  13    7070     523                                                        7247   -1.64    1.06  1.0000
  -5   1 -13    4150     446                                                        4176   -1.59   -0.90  1.0000
  -4   5 -13    3644     409                                                        3697   -1.51   -0.97  1.0000
  -5   4 -13    7605     404                                                        7778   -1.51    0.99  1.0000
  -4  -1 -13    7398     405                                                        7538   -1.63    0.96  1.0000
  -4  -1 -13    7067     411                                                        7204   -1.63    0.96  1.0000
   1  -5 -13    7067     396                                                        7183   -1.47    0.85  1.0000
  -1   5 -13    7265     393                                                        7388   -1.61    0.91  1.0000
  -4   5 -13    4535     387                                                        4596   -1.51   -0.97  1.0000
  -5   1 -13    4539     400                                                        4567   -1.59   -0.90  1.0000
  -5   4 -13    7601     431                                                        7774   -1.51    0.99  1.0000
  -5   1 -13    4032     384                                                        4057   -1.59   -0.90  1.0000
  -1  -4 -13    4398     388                                                        4467   -1.64   -1.06  1.0000
   1  -5 -13    7143     476                                                        7259   -1.47    0.85  1.0000
  -1  -4 -13    4120     446                                                        4186   -1.64   -1.06  1.0000
   1   4  14    4683     490                                                        4635    0.03    0.21  1.0000
  -1  -4 -14    5145     440                                                        5121    0.03   -0.21  1.0000
   4   1  14    4744     486                                                        4778   -0.17   -0.44  1.0000
  -4  -1 -14    4696     440                                                        4669   -0.17    0.44  1.0000
  -1   5  14    5920     516                                                        5899   -0.01   -0.39  1.0000
   5  -4  14    5089     502                                                        5089   -0.09   -0.57  1.0000
   5  -1  14    5783     508                                                        5749   -0.17    0.47  1.0000
   1  -5 -14    5214     364                                                        5144   -0.01    0.39  1.0000
  -1  -4 -14    5256     377                                                        5231    0.03   -0.21  1.0000
  -4  -1 -14    5318     381                                                        5290   -0.17    0.44  1.0000
  -1   5 -14    4984     358                                                        4945   -0.15    0.48  1.0000
  -5   4 -14    5443     368                                                        5365   -0.09    0.57  1.0000
  -1  -4 -14    4888     367                                                        4864    0.03   -0.21  1.0000
  -4  -1 -14    4797     383                                                        4770   -0.17    0.44  1.0000
  -5   1 -14    5500     375                                                        5537   -0.17   -0.47  1.0000
  -5   1 -14    5768     395                                                        5806   -0.17   -0.47  1.0000
  -4   5 -14    5482     370                                                        5482   -0.08   -0.56  1.0000
  -5   4 -14    5205     401                                                        5129   -0.09    0.57  1.0000
   1   4  15    5966     542                                                        6061    1.25   -1.31  1.0000
   4   1  15    4609     535                                                        4850    1.13    1.30  1.0000
   5  -1  15    6432     574                                                        6396    1.15   -1.78  1.0000
  -1   5  15    5458     553                                                        5690    1.21    1.94  1.0000
  -5   1 -15    4795     400                                                        5005    1.15    1.78  1.0000
  -5   4 -15    5719     410                                                        5750    1.36   -1.77  1.0000
  -4   5 -15    5022     397                                                        5315    1.39    1.85  1.0000
  -1   5 -15    6169     394                                                        6113    1.18   -1.90  1.0000
   1  -5 -15    6057     407                                                        6004    1.21   -1.94  1.0000
  -4  -1 -15    6399     405                                                        6462    1.13   -1.30  1.0000
  -1  -4 -15    5159     403                                                        5455    1.25    1.31  1.0000
  -5   1 -15    4625     420                                                        4831    1.15    1.78  1.0000
  -1  -4 -15    4896     412                                                        5184    1.25    1.31  1.0000
   1  -5 -15    6232     397                                                        6179    1.21   -1.94  1.0000
  -4  -1 -15    5679     420                                                        5737    1.13   -1.30  1.0000
   1   4  16    7712     656                                                        8517   -0.31   -2.38  1.0000
   4   1  16    5267     623                                                        5792   -0.38    2.40  1.0000
   5  -1  16    7753     669                                                        8525   -0.16   -2.44  1.0000
  -5   1 -16    5979     489                                                        6469   -0.16    2.44  1.0000
  -5   4 -16    7402     500                                                        8098   -0.28   -2.11  1.0000
   1  -5 -16    6777     496                                                        7467   -0.10   -2.39  1.0000
  -4  -1 -16    7140     525                                                        7942   -0.38   -2.40  1.0000
  -1  -4 -16    5705     503                                                        6226   -0.31    2.38  1.0000
  -1  -4 -16    6100     493                                                        6639   -0.31    2.38  1.0000
  -4   5 -16    6252     490                                                        6724   -0.26    2.09  1.0000
   1  -5 -16    7501     490                                                        8227   -0.10   -2.39  1.0000
  -4  -1 -16    7162     498                                                        7965   -0.38   -2.40  1.0000
  -1   5 -16    7479     484                                                        8227   -0.16   -2.41  1.0000
  -5   1 -16    5479     517                                                        5947   -0.16    2.44  1.0000
  -4  -1 -17    5289     426                                                        5009   -0.09    0.90  1.0000
  -5   1 -17    7536     475                                                        7274    0.16   -0.79  1.0000
  -4   5 -17    8283     438                                                        7892    0.15   -1.09  1.0000
  -5   1 -17    8062     452                                                        7791    0.16   -0.79  1.0000
  -5   4 -17    5456     432                                                        5159    0.11    1.10  1.0000
  -4  -1 -17    5272     457                                                        4992   -0.09    0.90  1.0000
  -1   5 -17    5095     415                                                        4898    0.19    0.83  1.0000
  -1  -4 -17    8661     461                                                        8264    0.10   -1.05  1.0000
  -1  -4 -17    8238     443                                                        7851    0.10   -1.05  1.0000
   1  -5 -17    5545     427                                                        5329    0.28    0.94  1.0000
  -5   4 -18    1723     230                                                        1944   -0.74   -0.73  1.0000
  -1  -4 -18    1321     219                                                        1483   -0.72    0.65  1.0000
  -1   5 -18    1718     198                                                        1933   -0.76   -0.64  1.0000
  -4  -1 -18    1760     224                                                        1993   -0.81   -0.69  1.0000
  -4   5 -18    1090     219                                                        1240   -0.72    0.74  1.0000
   1  -5 -18    1802     214                                                        2017   -0.71   -0.68  1.0000
  -5   1 -18    1485     217                                                        1662   -0.76    0.60  1.0000
  -1  -4 -19    3274     251                                                        3291   -0.15    0.16  1.0000
   1  -5 -19    2304     234                                                        2304   -0.11   -0.11  1.0000
  -5   1 -19    3551     267                                                        3589   -0.07    0.19  1.0000
  -5   4 -19    2251     251                                                        2248   -0.19   -0.18  1.0000
  -4   5 -19    3622     256                                                        3639   -0.19    0.18  1.0000
  -4  -1 -19    2565     251                                                        2572   -0.12   -0.16  1.0000
   0  -5   0   25543    1369                                                       21636    5.07   -0.60  1.0000
  -5   0   0   28002    1367                                                       23909    5.07   -0.79  1.0000
   5   0   0   28304    1362                                                       24127    5.07    0.79  1.0000
   0  -5   1   13145    3644                                                       61183   52.45    0.20  1.0000
   0  -5  -1   13561    3651                                                       62115   52.48    0.48  1.0000
  -5   0  -1   13729    3644                                                       62332   52.36    0.48  1.0000
   5   0   1   13719    3641                                                       62282   52.36   -0.48  1.0000
   5   0  -1   14935    3636                                                       65137   52.60   -0.71  1.0000
   0  -5   2    4150     609                                                       10128   14.33    1.30  1.0000
   0  -5  -2    4603     627                                                       10819   14.31   -0.26  1.0000
   5   0   2    4152     615                                                       10164   14.32   -1.28  1.0000
   0  -5   2    3714     617                                                        9439   14.33    1.30  1.0000
  -5   0  -2    4602     618                                                       10825   14.32    1.28  1.0000
   5  -5  -3    7586     137                                                         247   40.54    0.22  1.0000
   5   0  -3   10580      95                                                         258   39.52    1.54  1.0000
   0  -5   3    9613      58                                                         232   39.85   -0.29  1.0000
   0  -5   3    9574      84                                                         298   39.85   -0.29  1.0000
   5   0   3    8590      84                                                         262   39.83    0.13  1.0000
   5  -5   3    6476     101                                                         496   40.36    0.21  1.0000
   5  -5  -4   42425    3063                                                       51063   -7.90    0.03  1.0000
   0  -5   4   42545    3021                                                       51661   -8.29    0.91  1.0000
   5   0  -4   42663    3029                                                       51810   -8.30    1.16  1.0000
   5  -5   4   45561    3048                                                       54267   -7.71    0.01  1.0000
   0  -5   4   43838    3034                                                       53084   -8.29    0.91  1.0000
   5   0  -5    4501     706                                                       12128  -17.03   -0.14  1.0000
   5  -5  -5    5138     752                                                       13059  -16.86    0.02  1.0000
   5  -5   5    4089     738                                                       11156  -16.50   -0.01  1.0000
   0  -5   5    4061     719                                                       11538  -17.29   -0.22  1.0000
   5  -5  -6   15379     205                                                        2028  -31.44    0.06  1.0000
   5   0  -6   15837     156                                                        2401  -30.66    0.35  1.0000
  -5   0  -6   15481     204                                                        2164  -31.00    0.04  1.0000
   0  -5   6   15741     179                                                        2273  -30.96    0.05  1.0000
   5   0   6   15771     202                                                        2269  -31.00   -0.04  1.0000
   5  -5   6   16374     213                                                        2469  -31.13   -0.05  1.0000
   0  -5  -7   13852     789                                                       11859    3.50   -0.48  1.0000
  -5   0  -7   14869     784                                                       12632    3.77    0.22  1.0000
   5   0  -7   14937     744                                                       12840    3.50    0.54  1.0000
   5  -5  -7   13976     784                                                       11813    3.77   -0.00  1.0000
   5  -5   7   15920     801                                                       13714    3.59   -0.02  1.0000
   0  -5   7   14433     768                                                       12234    3.76    0.24  1.0000
   5   0   7   15408     794                                                       13140    3.77   -0.22  1.0000
  -5   0  -8    2568     191                                                        1792   -3.30    0.04  1.0000
   0  -5  -8    2166     192                                                        1419   -3.50    0.09  1.0000
   5  -5  -8    2405     181                                                        1622   -3.46   -0.04  1.0000
   5  -5   8    2590     208                                                        1750   -3.58   -0.02  1.0000
   5   0   8    2514     208                                                        1747   -3.30   -0.04  1.0000
   0  -5   8    2084     164                                                        1390   -3.31   -0.00  1.0000
  -5   0  -9     861     215                                                        1637    4.43   -0.20  1.0000
   5  -5  -9     937     199                                                        1747    4.45   -0.01  1.0000
   0  -5  -9    1063     232                                                        1901    4.36    0.04  1.0000
   5  -5   9    1305     250                                                        2216    4.35    0.01  1.0000
   5   0   9     928     230                                                        1735    4.43    0.20  1.0000
   5  -5 -10     660     153                                                         120   13.73   -0.04  1.0000
  -5   0 -10     681     159                                                         109   13.64   -0.17  1.0000
   0  -5 -10     556     177                                                         185   13.84    0.17  1.0000
   5  -5  10     413     206                                                         358   13.81   -0.02  1.0000
   5   0  10     458     192                                                         267   13.64    0.17  1.0000
   0  -5 -11    8927     708                                                       10639    3.42    0.09  1.0000
   5  -5 -11    9281     694                                                       10989    3.36   -0.03  1.0000
   5  -5  11    9429     736                                                       11131    3.32   -0.04  1.0000
  -5   0 -11    8234     698                                                        9910    3.48   -0.01  1.0000
   5   0  11    8545     725                                                       10252    3.48    0.01  1.0000
   5   0  12    1579     307                                                        2240   -3.01   -0.06  1.0000
   5  -5  12    1610     314                                                        2289   -3.06   -0.01  1.0000
  -5   0 -12    1311     261                                                        1916   -3.01    0.06  1.0000
   0  -5 -12    1262     275                                                        1900   -3.19   -0.09  1.0000
  -5   0 -12    1594     209                                                        2256   -3.01    0.06  1.0000
  -5   5 -12    1674     204                                                        2365   -3.06    0.01  1.0000
   0   5 -12    1411     186                                                        2034   -2.99   -0.07  1.0000
  -5   0 -12    1507     214                                                        2152   -3.01    0.06  1.0000
  -5   5 -12    1303     239                                                        1920   -3.06    0.01  1.0000
   0  -5 -12    1370     191                                                        2032   -3.19   -0.09  1.0000
   0   5  13     822     311                                                        1605   -4.51   -0.19  1.0000
   5  -5  13    1005     336                                                        1914   -4.76   -0.01  1.0000
   5   0  13     951     303                                                        1791   -4.53    0.18  1.0000
  -5   0 -13    1099     289                                                        1990   -4.53   -0.18  1.0000
   0  -5 -13    1374     287                                                        2351   -4.51    0.19  1.0000
  -5   5 -13    1066     215                                                        1998   -4.76    0.01  1.0000
   0  -5 -13    1321     209                                                        2281   -4.51    0.19  1.0000
  -5   0 -13    1063     202                                                        1941   -4.53   -0.18  1.0000
  -5   5 -13     775     245                                                        1591   -4.76    0.01  1.0000
   0   5 -13     970     196                                                        1818   -4.54    0.20  1.0000
   5   0  14     312     281                                                         525   -2.08    0.01  1.0000
   0   5  14     531     306                                                         836   -2.32    0.00  1.0000
   5  -5  14     285     290                                                         518   -2.32    0.01  1.0000
  -5   0 -14     206     242                                                         384   -2.08   -0.01  1.0000
   0  -5 -14     105     235                                                         260   -2.32   -0.00  1.0000
  -5   0 -14     232     173                                                         420   -2.08   -0.01  1.0000
  -5   5 -14     194     168                                                         392   -2.32   -0.01  1.0000
   0   5 -14     248     146                                                         442   -2.09   -0.00  1.0000
   0  -5 -14     188     174                                                         384   -2.32   -0.00  1.0000
  -5   0 -14     243     197                                                         435   -2.08   -0.01  1.0000
   5   0  15    2375     392                                                        2497   -0.50    0.22  1.0000
   0   5  15    2350     406                                                        2509   -0.62   -0.24  1.0000
  -5   0 -15    2287     245                                                        2413   -0.50   -0.22  1.0000
  -5   5 -15    2253     247                                                        2376   -0.50   -0.06  1.0000
   0   5 -15    2000     224                                                        2112   -0.50    0.27  1.0000
   0  -5 -15    2212     246                                                        2360   -0.62    0.24  1.0000
   0  -5 -15    2381     250                                                        2535   -0.62    0.24  1.0000
  -5   0 -15    1989     282                                                        2106   -0.50   -0.22  1.0000
   5   0  16     504     330                                                         367   -1.30   -0.13  1.0000
   0   5  16     374     316                                                         254   -1.41    0.17  1.0000
  -5   5 -16     316     188                                                         229   -1.06   -0.02  1.0000
  -5   0 -16     183     193                                                         107   -1.30    0.13  1.0000
   0  -5 -16     394     181                                                         264   -1.41   -0.17  1.0000
   0   5 -16     383     167                                                         265   -1.29   -0.17  1.0000
   0  -5 -16     633     199                                                         465   -1.41   -0.17  1.0000
  -5   0 -16     324     221                                                         220   -1.30    0.13  1.0000
   0  -5 -17    1034     201                                                        1069   -0.22    0.04  1.0000
  -5   0 -17    1035     209                                                        1050   -0.09    0.02  1.0000
  -5   5 -17    1094     191                                                        1118   -0.15    0.00  1.0000
   0  -5 -17    1225     222                                                        1263   -0.22    0.04  1.0000
  -5   0 -17    1036     255                                                        1051   -0.09    0.02  1.0000
  -5   0 -18     914     210                                                         909    0.03   -0.06  1.0000
   0  -5 -18     811     189                                                         817   -0.04   -0.01  1.0000
  -5   5 -18    1125     204                                                        1149   -0.14   -0.01  1.0000
   0  -5 -19    1326     195                                                        1702    1.91   -0.05  1.0000
  -5   5 -19    1390     211                                                        1765    1.87    0.01  1.0000
  -5   0 -19    1305     204                                                        1678    1.91    0.10  1.0000
   6  -3   0    2148     141                                                        1494   -3.30    0.21  1.0000
   3  -6   0    1598     155                                                        1014   -3.34   -0.20  1.0000
   3  -6   0    1934     161                                                        1285   -3.34   -0.20  1.0000
  -3  -3   0    2166     109                                                        1494   -3.19   -0.33  1.0000
   6  -3  -1  167386   18391                                                      324413  -63.60    0.20  1.0000
   3  -6   1  171274   18399                                                      329762  -63.63    1.01  1.0000
   6  -3   1  161136   18387                                                      315833  -63.57   -0.99  1.0000
  -3  -3  -1  157167   18381                                                      309868  -63.50    0.13  1.0000
   3  -6   1  173351   18412                                                      332644  -63.63    1.01  1.0000
  -3  -3   1  160926   18371                                                      314957  -63.44    0.15  1.0000
   3  -6  -1  168352   18409                                                      326082  -63.68   -0.22  1.0000
   3  -6   2    9107     533                                                        8652    1.20    0.12  1.0000
  -3  -3   2    8699     493                                                        8451    0.75    0.20  1.0000
  -3  -3  -2    8304     513                                                        8078    0.69    0.18  1.0000
   3  -6   3   20225    1274                                                       49474   32.69   -0.13  1.0000
   6  -3  -3   21001    1316                                                       50863   32.92    0.30  1.0000
   3  -6   4  368637   27690                                                      493431   37.75   -0.33  1.0000
  -3  -3   4  350764   27657                                                      473590   38.01   -0.44  1.0000
   6  -3  -4  385843   27701                                                      512635   37.57   -0.47  1.0000
  -6   3  -5  163498    9741                                                      162813    0.29    0.42  1.0000
   3  -6   5  176976    9744                                                      176162    0.33    0.52  1.0000
   3  -6  -5  158252    9749                                                      157760    0.26   -0.16  1.0000
   6  -3  -5  177382    9747                                                      176721    0.29    0.18  1.0000
   3  -6   6  160534    9642                                                      167259    3.33   -0.39  1.0000
  -6   3  -6  159196    9641                                                      165850    3.31   -0.41  1.0000
   6  -3   6  160865    9645                                                      167712    3.31    0.41  1.0000
   6  -3  -6  158070    9638                                                      165104    3.49   -0.23  1.0000
   3  -6  -6  160796    9652                                                      167866    3.43    0.33  1.0000
  -6   3  -7   54292    3522                                                       60515   -5.14   -0.25  1.0000
   6  -3   7   56378    3530                                                       62636   -5.14    0.25  1.0000
   3  -6   7   54999    3524                                                       61242   -5.13   -0.22  1.0000
   3  -6  -7   54105    3532                                                       60293   -5.15   -0.02  1.0000
  -3  -3  -7   52553    3525                                                       58415   -4.98    0.18  1.0000
   6  -3  -7   52986    3512                                                       59113   -5.16    0.04  1.0000
  -6   3  -8  107101    6375                                                      110201    1.83    0.32  1.0000
   3  -6   8  105333    6377                                                      108402    1.84    0.27  1.0000
   6  -3   8  106295    6385                                                      109272    1.83   -0.32  1.0000
  -3  -3  -8  107490    6379                                                      111121    2.18   -0.02  1.0000
   3  -6  -8  107031    6384                                                      110148    1.87    0.09  1.0000
   6  -3  -8  106378    6362                                                      109435    1.86   -0.14  1.0000
  -6   3  -9   19317    1454                                                       24309   -6.85   -0.20  1.0000
   3  -6   9   18610    1453                                                       23546   -6.89   -0.19  1.0000
   6  -3   9   19563    1467                                                       24513   -6.85    0.20  1.0000
  -3  -3  -9   19292    1453                                                       24074   -6.57   -0.23  1.0000
   3  -6  -9   17807    1452                                                       22476   -6.77    0.25  1.0000
   6  -3  -9   19619    1428                                                       24613   -6.79   -0.25  1.0000
  -6   3 -10   13184    1084                                                       17820    7.54    0.18  1.0000
   6  -3  10   12089    1099                                                       16492    7.54   -0.18  1.0000
   3  -6  10   12982    1089                                                       17562    7.52    0.13  1.0000
  -3  -3 -10   12197    1087                                                       16662    7.62   -0.22  1.0000
   3  -6 -10   13632    1093                                                       18367    7.54    0.38  1.0000
   6  -3  11   27964    1567                                                       24436    4.34    0.13  1.0000
  -6   3 -11   28750    1548                                                       25206    4.34   -0.13  1.0000
   3   3  11   29053    1570                                                       25535    4.29   -0.13  1.0000
   3  -6  11   29046    1556                                                       25475    4.35   -0.12  1.0000
   3  -6 -11   29876    1551                                                       26272    4.32   -0.07  1.0000
  -3  -3 -11   28502    1548                                                       24983    4.29    0.13  1.0000
  -6   3 -12   26269    1473                                                       23468   -3.57    0.06  1.0000
   3   3  12   25845    1496                                                       22930   -3.75    0.02  1.0000
   6  -3  12   25712    1501                                                       22926   -3.57   -0.06  1.0000
  -6   3 -12   26292    1413                                                       23490   -3.57    0.06  1.0000
  -3  -3 -12   27420    1413                                                       24410   -3.75   -0.02  1.0000
  -3   6 -12   27475    1412                                                       24590   -3.58   -0.05  1.0000
   3  -6 -12   26371    1474                                                       23525   -3.62    0.05  1.0000
  -3  -3 -12   27149    1483                                                       24154   -3.75   -0.02  1.0000
   3   3  13   13381    1104                                                       16597   -5.38    0.07  1.0000
  -3  -3 -13   12682    1075                                                       15838   -5.38   -0.07  1.0000
   6  -3  13   13337    1115                                                       16648   -5.47   -0.21  1.0000
  -6   3 -13   13437    1016                                                       16696   -5.47    0.21  1.0000
  -6   3 -13   13890    1003                                                       17201   -5.47    0.21  1.0000
  -3  -3 -13   13346    1003                                                       16580   -5.38   -0.07  1.0000
  -3   6 -13   13530    1000                                                       16880   -5.50   -0.18  1.0000
   3  -6 -13   12463    1060                                                       15628   -5.43   -0.10  1.0000
   3   3  14   18905    1337                                                       19840    1.37   -0.09  1.0000
  -3   6  14   22007    1370                                                       23012    1.33    0.10  1.0000
  -3  -3 -14   18039    1301                                                       18975    1.37    0.09  1.0000
   6  -3  14   20320    1357                                                       21215    1.28   -0.15  1.0000
  -6   3 -14   19218    1232                                                       20130    1.28    0.15  1.0000
  -6   3 -14   20387    1245                                                       21327    1.28    0.15  1.0000
  -3  -3 -14   18772    1229                                                       19727    1.37    0.09  1.0000
  -3  -3 -14   20692    1232                                                       21694    1.37    0.09  1.0000
   3  -6 -14   19884    1224                                                       20812    1.33   -0.10  1.0000
  -3   6 -14   19132    1227                                                       20002    1.29   -0.18  1.0000
   6  -3  15   12075     880                                                       11972    0.17    0.09  1.0000
   3   3  15   12262     883                                                       12221    0.08   -0.03  1.0000
  -6   3 -15   11960     744                                                       11882    0.17   -0.09  1.0000
   3  -6 -15   11845     727                                                       11777    0.11    0.08  1.0000
  -3   6 -15   11879     736                                                       11780    0.17    0.06  1.0000
  -3  -3 -15   11296     748                                                       11248    0.08    0.03  1.0000
  -3  -3 -15   12214     740                                                       12164    0.08    0.03  1.0000
  -6   3 -15   12167     765                                                       12088    0.17   -0.09  1.0000
   3   3  16    5860     589                                                        6109    0.66    0.02  1.0000
  -6   3 -16    6746     451                                                        7023    0.70   -0.05  1.0000
  -6   3 -16    5598     480                                                        5851    0.70   -0.05  1.0000
  -3  -3 -16    6095     460                                                        6345    0.66   -0.02  1.0000
  -3   6 -16    6303     445                                                        6580    0.71    0.01  1.0000
   3  -6 -16    6279     436                                                        6551    0.69    0.03  1.0000
  -3  -3 -16    6070     461                                                        6320    0.66   -0.02  1.0000
  -3   6 -17    1013     194                                                         990    0.25   -0.09  1.0000
  -6   3 -17    1199     194                                                        1160    0.21    0.09  1.0000
   3  -6 -17     944     178                                                         923    0.19   -0.03  1.0000
  -3  -3 -17    1107     198                                                        1097    0.11   -0.05  1.0000
  -3  -3 -17     899     244                                                         890    0.11   -0.05  1.0000
  -3  -3 -18    5555     430                                                        5730    0.48   -0.01  1.0000
  -3   6 -18    5417     396                                                        5553    0.36    0.06  1.0000
  -6   3 -18    5704     408                                                        5836    0.36   -0.04  1.0000
  -3  -3 -18    5721     407                                                        5898    0.48   -0.01  1.0000
  -3  -3 -19   11932     710                                                       11770    0.31   -0.10  1.0000
  -6   3 -19   11915     712                                                       11804    0.19    0.11  1.0000
  -3   6 -19   11050     700                                                       10966    0.17   -0.07  1.0000
   6  -2   0   44949    3082                                                       54972   -8.82    1.32  1.0000
   6  -4   0   44336    3093                                                       53992   -8.61    0.23  1.0000
  -2  -4   0   43272    3075                                                       52653   -8.49   -0.28  1.0000
   2  -6   0   41079    3095                                                       50507   -8.76   -1.19  1.0000
   4  -6   0   44357    3117                                                       53997   -8.60    0.02  1.0000
  -4  -2   0   43311    3073                                                       52653   -8.46   -0.38  1.0000
   6  -4  -1   52779    2169                                                       39028   18.12   18.66  1.0000
  -4  -2   1   49558    2143                                                       36990   18.75  -19.13  1.0000
   6  -2   1   51927    2156                                                       37817   17.78   18.99  1.0000
   2  -6   1   44777    2165                                                       32312   17.86  -19.06  1.0000
   4  -6   1   54091    2175                                                       40485   18.21   18.39  1.0000
   6  -2  -1   48046    2155                                                       35356   18.08  -19.04  1.0000
  -6   2  -1   48989    2158                                                       36084   17.78  -18.99  1.0000
   4   2  -1   51287    2135                                                       37586   18.75   19.13  1.0000
  -2  -4   1   49050    2143                                                       36731   18.48   17.65  1.0000
  -2  -4  -1   48877    2152                                                       36413   18.84  -19.15  1.0000
   2  -6   1   48287    2168                                                       35439   17.86  -19.06  1.0000
  -4  -2  -1   49564    2150                                                       37208   18.52   17.66  1.0000
   2  -6  -1   52282    2172                                                       38298   18.06   18.95  1.0000
   4  -6   2  128109    9377                                                      166817   -4.77  -20.01  1.0000
   6  -2  -2  128798    9362                                                      166376   -4.86   19.42  1.0000
   6  -2   2  122510    9364                                                      158956   -5.00  -19.29  1.0000
   2  -6   2  125392    9373                                                      162581   -4.90   19.46  1.0000
  -2  -4  -2  130405    9365                                                      167186   -4.66   18.93  1.0000
   6  -4  -2  121821    9397                                                      158497   -4.98  -19.45  1.0000
   2  -6   2  128090    9377                                                      165653   -4.90   19.46  1.0000
   2  -6  -2  129889    9380                                                      167269   -4.95  -19.25  1.0000
  -2  -4   2  122577    9344                                                      159206   -4.64  -19.38  1.0000
  -4  -2  -2  122655    9361                                                      159141   -4.66  -19.30  1.0000
   4  -6   3   50268     370                                                       25944    2.46  -24.90  1.0000
   2  -6   3   52016     361                                                       27092    2.14   25.04  1.0000
   2  -6   3   51032     382                                                       26383    2.14   25.04  1.0000
   6  -2  -3   51377     418                                                       25995    2.22   25.81  1.0000
   6  -4  -3   50359     450                                                       26072    2.13  -24.83  1.0000
   4  -6   4   30119    1846                                                       31341   19.79  -10.68  1.0000
   2  -6   4   30955    1839                                                       31238   19.55   10.47  1.0000
  -6   4  -4   31180    1842                                                       32515   19.76  -10.61  1.0000
  -2  -4   4   29660    1818                                                       31304   19.12   -9.44  1.0000
   6  -2  -4   28961    1846                                                       29366   19.77   10.28  1.0000
   6  -4  -4   30985    1863                                                       32122   19.31  -10.48  1.0000
   2  -6   5   25212    1648                                                       30701   12.71   -4.68  1.0000
   4  -6   5   20428    1647                                                       26502   12.78    3.78  1.0000
  -6   4  -5   21695    1646                                                       27995   12.84    3.82  1.0000
  -2  -4   5   20505    1622                                                       26253   12.34    3.86  1.0000
   6  -4  -5   19652    1654                                                       25337   12.59    4.09  1.0000
   4  -6  -5   24608    1668                                                       30250   12.62   -4.13  1.0000
   6  -2  -5   24875    1648                                                       30677   12.71   -4.02  1.0000
  -6   4  -6    7417     610                                                        9232   -1.75    6.51  1.0000
   6  -4   6    7857     620                                                       10051   -1.75   -6.51  1.0000
   4  -6   6    7277     611                                                        9053   -1.71    6.51  1.0000
   2  -6   6    7852     607                                                        9834   -1.54   -6.05  1.0000
   6  -2   6    7387     614                                                        8998   -1.50    6.06  1.0000
  -6   2  -6    7985     611                                                        9970   -1.50   -6.06  1.0000
   4  -6  -6    8502     631                                                       10810   -1.66   -6.75  1.0000
   6  -2  -6    8676     600                                                       10689   -1.68   -5.54  1.0000
   2  -6  -6    7148     622                                                        8704   -1.66    5.56  1.0000
   6  -4  -6    7558     615                                                        9417   -1.71    6.74  1.0000
   2  -6   7   21174    1295                                                       22076   -1.20    1.89  1.0000
  -6   4  -7   20053    1297                                                       21001   -1.36   -2.18  1.0000
   6  -4   7   21245    1308                                                       22297   -1.36    2.18  1.0000
   6  -2   7   20518    1307                                                       21293   -1.19   -1.81  1.0000
  -6   2  -7   21110    1297                                                       21962   -1.19    1.81  1.0000
   4  -6   7   20903    1305                                                       21824   -1.40   -2.13  1.0000
  -4  -2  -7   20238    1298                                                       20821   -1.18   -1.53  1.0000
   6  -2  -7   20425    1279                                                       21630   -1.26    2.39  1.0000
  -2  -4  -7   20249    1303                                                       20856   -1.35    1.55  1.0000
   2  -6  -7   21136    1308                                                       22264   -1.25   -2.35  1.0000
   6  -4  -7   20135    1295                                                       20923   -1.14   -1.83  1.0000
   4  -6  -7   21331    1308                                                       22237   -1.15    1.87  1.0000
   6  -4   8    4861     306                                                        4378   -3.90  -12.18  1.0000
   4  -6   8    3433     272                                                        2569   -3.91   12.16  1.0000
   6  -2   8    3625     283                                                        2703   -4.04   11.71  1.0000
   2  -6   8    4827     277                                                        4242   -4.03  -11.76  1.0000
  -6   2  -8    4408     271                                                        3793   -4.04  -11.71  1.0000
  -6   4  -8    3461     260                                                        2601   -3.90   12.18  1.0000
   4  -6  -8    4599     294                                                        4054   -3.99  -12.06  1.0000
   6  -4  -8    3630     252                                                        2747   -3.97   12.03  1.0000
   2  -6  -8    3658     280                                                        2770   -3.95   11.84  1.0000
  -2  -4  -8    4156     289                                                        3638   -3.81  -12.10  1.0000
   6  -2  -8    4354     242                                                        3789   -3.93  -11.90  1.0000
  -4  -2  -8    3574     269                                                        2702   -3.92   12.02  1.0000
  -6   2  -9    9541     795                                                       12082   -4.69   -2.07  1.0000
   4  -6   9    9670     802                                                       12117   -4.56    2.26  1.0000
   6  -4   9   11312     819                                                       14001   -4.56   -2.25  1.0000
   4   2   9   10608     815                                                       13345   -4.80   -2.05  1.0000
  -6   4  -9    9487     794                                                       11914   -4.56    2.25  1.0000
   6  -2   9    9999     817                                                       12554   -4.69    2.07  1.0000
   2  -6   9   10419     794                                                       13058   -4.67   -2.08  1.0000
  -2  -4  -9   11450     810                                                       14240   -4.73   -2.03  1.0000
  -4  -2  -9    8477     790                                                       10899   -4.80    2.05  1.0000
   6  -4  -9    9063     778                                                       11470   -4.63    2.10  1.0000
   4  -6  -9   10752     801                                                       13407   -4.63   -2.12  1.0000
   2  -6  -9    9765     802                                                       12310   -4.71    2.21  1.0000
   2  -6  10    3864     358                                                        4236    1.57    5.48  1.0000
  -6   4 -10    4632     365                                                        4786    1.75   -5.38  1.0000
   4  -6  10    4857     388                                                        5020    1.76   -5.41  1.0000
  -6   2 -10    4033     365                                                        4425    1.60    5.48  1.0000
   6  -2  10    4879     399                                                        4984    1.60   -5.48  1.0000
   4   2  10    4109     396                                                        4503    1.58    5.54  1.0000
   6  -4  10    4378     396                                                        4847    1.75    5.38  1.0000
  -2  -4 -10    3986     376                                                        4420    1.73    5.65  1.0000
   6  -4 -10    4607     345                                                        4729    1.67   -5.42  1.0000
  -4  -2 -10    5064     376                                                        5167    1.58   -5.54  1.0000
   4  -6 -10    3965     371                                                        4374    1.67    5.39  1.0000
   2  -6 -10    4984     381                                                        5113    1.65   -5.43  1.0000
  -6   4 -11    5071     442                                                        5415   -1.99   -1.54  1.0000
   4  -6  11    4545     449                                                        4856   -1.97   -1.57  1.0000
   6  -4  11    6505     500                                                        6774   -1.99    1.54  1.0000
  -4  -2 -11    4823     440                                                        5136   -1.99   -1.67  1.0000
   4   2  11    5992     471                                                        6218   -1.99    1.67  1.0000
   6  -2  11    5302     462                                                        5610   -1.86   -1.54  1.0000
  -6   2 -11    6329     459                                                        6549   -1.86    1.54  1.0000
  -4   6 -11    5576     403                                                        5807   -1.97    1.57  1.0000
  -2  -4 -11    6353     454                                                        6572   -1.97    1.71  1.0000
   4  -6 -11    6192     449                                                        6489   -2.05    1.47  1.0000
   2  -6 -11    5254     454                                                        5548   -1.81   -1.52  1.0000
   4   2  12   11663     836                                                       12509    1.59   -4.96  1.0000
   2   4  12   10410     837                                                       11466    1.52    4.94  1.0000
  -6   2 -12   11160     809                                                       11967    1.57   -4.70  1.0000
   6  -4  12   11409     841                                                       12204    1.53   -4.68  1.0000
   4  -6  12   10593     827                                                       11642    1.52    4.69  1.0000
  -4  -2 -12   11305     814                                                       12453    1.59    4.96  1.0000
   6  -2  12   11586     838                                                       12715    1.57    4.70  1.0000
  -6   2 -12   10035     745                                                       10794    1.57   -4.70  1.0000
  -2  -4 -12   10772     739                                                       11540    1.52   -4.94  1.0000
  -4   6 -12   10949     740                                                       11722    1.52   -4.69  1.0000
  -6   4 -12   12453     745                                                       13603    1.53    4.68  1.0000
  -2   6 -12   11880     739                                                       13016    1.55    4.71  1.0000
  -4  -2 -12   11396     743                                                       12549    1.59    4.96  1.0000
  -2  -4 -12   10873     806                                                       11645    1.52   -4.94  1.0000
   4  -6 -12   10759     795                                                       11574    1.61   -4.72  1.0000
   2  -6 -12   10769     805                                                       11822    1.52    4.60  1.0000
   2   4  13    6931     555                                                        6401    3.43   -1.35  1.0000
  -4  -2 -13    7111     525                                                        6534    3.38   -1.45  1.0000
   6  -2  13    6285     546                                                        5812    3.14   -1.25  1.0000
  -6   2 -13    7563     524                                                        7050    3.14    1.25  1.0000
   6  -4  13    7919     571                                                        7313    3.32    1.45  1.0000
   4   2  13    7593     557                                                        7000    3.38    1.45  1.0000
   4  -6 -13    7328     499                                                        6722    3.27    1.50  1.0000
   2  -6 -13    7005     511                                                        6564    3.18   -1.11  1.0000
  -2  -4 -13    7383     521                                                        6839    3.43    1.35  1.0000
  -4  -2 -13    6484     438                                                        5931    3.38   -1.45  1.0000
  -6   2 -13    7682     447                                                        7166    3.14    1.25  1.0000
  -6   2 -13    7465     455                                                        6955    3.14    1.25  1.0000
  -2   6 -13    6811     434                                                        6321    3.15   -1.24  1.0000
  -2  -4 -13    7456     445                                                        6910    3.43    1.35  1.0000
  -4   6 -13    7714     443                                                        7120    3.29    1.44  1.0000
  -6   4 -13    6708     438                                                        6145    3.32   -1.45  1.0000
  -4  -2 -13    7365     443                                                        6779    3.38   -1.45  1.0000
  -6   4 -13    6863     467                                                        6294    3.32   -1.45  1.0000
   4   2  14    2187     397                                                        2771    2.56    2.99  1.0000
   2   4  14    2303     377                                                        2918    2.62   -3.07  1.0000
   6  -2  14    3027     415                                                        3631    2.44   -2.69  1.0000
   6  -4  14    2767     406                                                        3434    2.66    3.02  1.0000
  -2   6  14    2782     416                                                        3385    2.52    2.78  1.0000
  -2  -4 -14    1894     335                                                        2452    2.62    3.07  1.0000
  -4  -2 -14    2111     344                                                        2680    2.56   -2.99  1.0000
  -2   6 -14    2355     254                                                        2888    2.45   -2.71  1.0000
  -4  -2 -14    2439     281                                                        3054    2.56   -2.99  1.0000
  -6   2 -14    2201     289                                                        2715    2.44    2.69  1.0000
  -2  -4 -14    2170     262                                                        2769    2.62    3.07  1.0000
  -6   2 -14    2559     265                                                        3116    2.44    2.69  1.0000
  -4   6 -14    2320     259                                                        2919    2.66    2.99  1.0000
  -4  -2 -14    2305     268                                                        2901    2.56   -2.99  1.0000
  -6   4 -14    2283     261                                                        2882    2.66   -3.02  1.0000
  -6   4 -14    2376     305                                                        2987    2.66   -3.02  1.0000
   2   4  15    3221     445                                                        3828    2.87   -0.44  1.0000
   4   2  15    2441     444                                                        3058    2.88    0.37  1.0000
   6  -2  15    2808     439                                                        3455    2.92   -0.03  1.0000
  -2   6  15    2811     454                                                        3518    2.93    0.12  1.0000
   6  -4  15    2965     445                                                        3649    2.86    0.28  1.0000
  -6   4 -15    2854     294                                                        3448    2.86   -0.28  1.0000
  -6   2 -15    2720     297                                                        3425    2.92    0.03  1.0000
  -2  -4 -15    2919     297                                                        3581    2.87    0.44  1.0000
  -4   6 -15    2633     287                                                        3292    2.87    0.20  1.0000
  -2   6 -15    2810     284                                                        3461    2.92   -0.01  1.0000
  -6   2 -15    2638     324                                                        3333    2.92    0.03  1.0000
  -4  -2 -15    2853     295                                                        3438    2.88   -0.37  1.0000
  -4  -2 -15    2694     315                                                        3263    2.88   -0.37  1.0000
   2  -6 -15    2485     287                                                        3081    2.93   -0.12  1.0000
  -2  -4 -15    2961     292                                                        3627    2.87    0.44  1.0000
  -6   4 -15    2695     327                                                        3273    2.86   -0.28  1.0000
   6  -2  16    2901     452                                                        3190   -1.46    2.03  1.0000
   4   2  16    2789     452                                                        3155   -1.46   -1.97  1.0000
   2   4  16    3241     458                                                        3584   -1.53    1.74  1.0000
  -6   2 -16    3367     310                                                        3770   -1.46   -2.03  1.0000
  -2   6 -16    3236     292                                                        3554   -1.48    1.98  1.0000
  -4  -2 -16    3529     331                                                        3854   -1.46    1.97  1.0000
  -2  -4 -16    2820     318                                                        3211   -1.53   -1.74  1.0000
  -2  -4 -16    3287     299                                                        3710   -1.53   -1.74  1.0000
  -6   2 -16    3056     337                                                        3439   -1.46   -2.03  1.0000
  -4   6 -16    3076     303                                                        3485   -1.53   -1.59  1.0000
  -6   4 -16    3529     301                                                        3891   -1.51    1.55  1.0000
   2  -6 -16    3057     294                                                        3381   -1.50    1.74  1.0000
  -4  -2 -16    3467     302                                                        3789   -1.46    1.97  1.0000
  -4  -2 -17    3067     308                                                        3245   -0.48   -1.76  1.0000
  -6   4 -17    3154     304                                                        3315   -0.51   -1.70  1.0000
  -2  -4 -17    3408     301                                                        3593   -0.57    1.70  1.0000
  -2  -4 -17    3575     321                                                        3765   -0.57    1.70  1.0000
  -4   6 -17    3487     295                                                        3684   -0.51    1.68  1.0000
   2  -6 -17    3250     285                                                        3405   -0.38   -1.47  1.0000
  -2   6 -17    3123     284                                                        3277   -0.39   -1.50  1.0000
  -4  -2 -17    3587     341                                                        3780   -0.48   -1.76  1.0000
  -6   2 -17    3604     312                                                        3806   -0.39    1.54  1.0000
   2  -6 -18    1379     185                                                        1615   -1.94    0.72  1.0000
  -6   2 -18    1288     220                                                        1514   -1.94   -0.72  1.0000
  -6   4 -18     929     217                                                        1151   -1.99    0.89  1.0000
  -2  -4 -18    1278     205                                                        1544   -2.15   -0.87  1.0000
  -2  -4 -18    1296     235                                                        1564   -2.15   -0.87  1.0000
  -4   6 -18    1268     205                                                        1528   -1.98   -0.91  1.0000
  -4  -2 -18    1141     218                                                        1375   -2.18    0.76  1.0000
  -2   6 -18     884     183                                                        1070   -1.91    0.73  1.0000
  -4  -2 -18     957     248                                                        1170   -2.18    0.76  1.0000
  -2  -4 -19    1362     202                                                        1509    0.23    0.84  1.0000
  -4   6 -19    1388     193                                                        1548    0.38    0.94  1.0000
  -4  -2 -19    1721     210                                                        1867    0.20   -0.75  1.0000
  -6   4 -19    1629     209                                                        1798    0.36   -0.92  1.0000
  -2   6 -19    1171     174                                                        1327    0.21   -0.96  1.0000
  -6   2 -19    1239     205                                                        1401    0.22    0.96  1.0000
   5   1   0  170847    7723                                                      135091  -18.11    0.71  1.0000
  -5  -1   0  172689    7729                                                      136672  -18.11   -0.71  1.0000
   6  -1   0  166903    7729                                                      132510  -17.59   -0.14  1.0000
   1  -6   0  165038    7744                                                      130899  -17.57    0.26  1.0000
  -1  -5   0  167779    7732                                                      132317  -18.10   -0.78  1.0000
  -6   1  -1    7022     252                                                        4745    6.24   -6.60  1.0000
   6  -5  -1    4980     268                                                        2946    6.11    6.64  1.0000
   5   1   1    6283     235                                                        4356    5.60   -7.30  1.0000
   6  -1  -1    6368     241                                                        4095    6.54   -6.56  1.0000
  -5  -1   1    7270     239                                                        4851    6.56   -6.86  1.0000
   6  -1   1    5575     243                                                        3385    6.24    6.60  1.0000
   5   1  -1    4892     219                                                        2752    6.56    6.86  1.0000
  -5  -1  -1    5107     237                                                        3188    5.60    7.30  1.0000
  -1  -5  -1    7237     254                                                        4846    6.49   -6.79  1.0000
  -1  -5   1    4986     230                                                        3073    5.65    7.38  1.0000
   1  -6   1    6267     258                                                        4143    6.15   -6.69  1.0000
   1  -6  -1    5513     256                                                        3249    6.54    6.40  1.0000
   5   1   2  112585    9595                                                      160730  -25.50  -24.00  1.0000
   6  -1   2  122140    9598                                                      171828  -25.20   23.82  1.0000
   1  -6   2  118379    9605                                                      167301  -25.23  -23.84  1.0000
   6  -1  -2  113603    9591                                                      161670  -25.26  -23.90  1.0000
  -6   1  -2  116694    9600                                                      165228  -25.20  -23.82  1.0000
   5  -6   2  120634    9615                                                      171204  -26.37   24.19  1.0000
  -1  -5   2  117087    9585                                                      166327  -25.52   24.05  1.0000
   1  -6  -2  121236    9610                                                      170775  -25.13   23.85  1.0000
  -1  -5  -2  116025    9603                                                      163588  -25.59  -23.35  1.0000
   1  -6   2  117801    9602                                                      166606  -25.23  -23.84  1.0000
  -5  -1  -2  119552    9598                                                      169196  -25.50   24.00  1.0000
   5  -6   3    2809     635                                                       10621   30.08   -6.19  1.0000
   5   1   3    2382     615                                                       10154   29.91    6.35  1.0000
   1  -6   3    2241     621                                                        9423   29.50    5.95  1.0000
   6  -1   3    2690     618                                                        9928   29.50   -5.85  1.0000
  -1  -5   3    2822     609                                                       10604   29.90   -6.26  1.0000
   6  -5  -3    2591     658                                                        9903   29.83   -6.28  1.0000
  -1  -5   3    2613     590                                                        9992   29.90   -6.26  1.0000
   1  -6   3    2593     617                                                       10490   29.50    5.95  1.0000
   5  -6   4  138379    8467                                                      147681   -8.27   -0.05  1.0000
  -1  -5   4  139737    8447                                                      147766   -7.74   -0.50  1.0000
   1  -6   4  138626    8458                                                      147260   -7.96    0.22  1.0000
   5  -6  -4  132006    8482                                                      140843   -7.74   -0.22  1.0000
   6  -1  -4  136149    8459                                                      144412   -8.04    0.47  1.0000
   1  -6   4  136201    8452                                                      144758   -7.96    0.22  1.0000
   6  -5  -4  138579    8484                                                      147748   -7.69    0.30  1.0000
   5   1  -4  139053    8435                                                      146966   -7.94   -0.71  1.0000
   1  -6   5   19564     363                                                       29429    8.08    9.73  1.0000
  -1  -5   5   17035     289                                                       26519    8.45   -9.69  1.0000
   5  -6   5   15555     376                                                       24628    7.87  -10.04  1.0000
   6  -5   5   21707     436                                                       32243    7.89   10.11  1.0000
   1  -6   5   18658     332                                                       28315    8.08    9.73  1.0000
   5  -6  -5   17948     474                                                       27784    8.20   10.14  1.0000
   6  -1  -5   19887     329                                                       29755    7.69    9.88  1.0000
   6  -5  -5   18097     455                                                       27983    8.22  -10.06  1.0000
  -1  -5   6   11495     637                                                       10180    2.64   -0.09  1.0000
   6  -1   6   11888     664                                                       10692    2.36   -0.09  1.0000
   6  -5   6   12314     674                                                       10953    2.64    0.61  1.0000
   1  -6   6   12392     651                                                       11135    2.35    0.16  1.0000
   5   1   6   11041     658                                                        9679    2.71    0.14  1.0000
   5  -6   6   12320     668                                                       11044    2.62   -0.57  1.0000
  -6   1  -6   10620     656                                                        9450    2.36    0.09  1.0000
   5  -6  -6   11729     670                                                       10393    2.67    0.69  1.0000
   6  -1  -6   12168     634                                                       10826    2.48   -0.17  1.0000
   6  -5  -6   11993     669                                                       10711    2.72   -0.71  1.0000
   6  -1   7    2492     186                                                        1620  -11.46    1.59  1.0000
   6  -5   7    3071     208                                                        2045  -11.25   -1.35  1.0000
   5  -6   7    2387     191                                                        1495  -11.23    1.40  1.0000
   5   1   7    2323     186                                                        1386  -11.34   -1.65  1.0000
   1  -6   7    2646     170                                                        1676  -11.46   -1.57  1.0000
   6  -1  -7    2521     133                                                        1514  -11.24   -1.30  1.0000
  -5  -1  -7    2290     181                                                        1439  -11.34    1.65  1.0000
  -1  -5  -7    2517     202                                                        1537  -11.09   -1.40  1.0000
  -6   1  -7    2658     183                                                        1692  -11.46   -1.59  1.0000
   5  -6  -7    2738     190                                                        1772  -11.43   -1.59  1.0000
   6  -5  -7    2400     189                                                        1538  -11.42    1.63  1.0000
   1  -6  -7    2040     190                                                        1144  -11.23    1.32  1.0000
   6  -5   8   34178    2020                                                       37783   -1.06    3.78  1.0000
   1  -6   8   29823    1986                                                       33129   -0.84    3.70  1.0000
  -6   1  -8   31208    1995                                                       34596   -0.84    3.71  1.0000
   6  -1   8   27628    2004                                                       30820   -0.84   -3.71  1.0000
   5   1   8   26934    2008                                                       29933   -0.93    3.54  1.0000
   5  -6   8   29888    2004                                                       33267   -1.06   -3.78  1.0000
   1  -6  -8   30448    2003                                                       33716   -0.99   -3.63  1.0000
   5  -6  -8   29679    1999                                                       33080   -0.90    3.82  1.0000
  -5  -1  -8   31661    1998                                                       34906   -0.93   -3.54  1.0000
  -1  -5  -8   30989    2005                                                       34313   -1.08    3.66  1.0000
   6  -5  -8   30605    1994                                                       34061   -0.90   -3.82  1.0000
  -6   1  -9    4164     351                                                        4626    2.51   -1.80  1.0000
   5   1   9    3877     376                                                        4319    2.61   -1.81  1.0000
   6  -1   9    3634     360                                                        4041    2.51    1.80  1.0000
   5  -6   9    4008     366                                                        4411    2.76    1.75  1.0000
   6  -5   9    4594     382                                                        5031    2.75   -1.69  1.0000
   6  -5  -9    4250     343                                                        4668    2.66    1.74  1.0000
  -1  -5  -9    4164     364                                                        4605    2.51   -1.74  1.0000
   1  -6  -9    3793     360                                                        4175    2.51    1.70  1.0000
   5  -6  -9    4112     353                                                        4531    2.67   -1.70  1.0000
  -5  -1  -9    3782     349                                                        4196    2.61    1.81  1.0000
   6  -5  10    7335     589                                                        8046    1.31    0.92  1.0000
   5  -6  10    7235     578                                                        7950    1.33   -0.93  1.0000
  -5  -1 -10    7149     561                                                        7834    1.21   -1.02  1.0000
   6  -1  10    7186     584                                                        7893    1.40   -0.79  1.0000
  -6   1 -10    7531     566                                                        8248    1.40    0.79  1.0000
   5   1  10    7581     585                                                        8293    1.21    1.02  1.0000
  -1  -5 -10    7564     568                                                        8301    1.18    1.15  1.0000
   1  -6 -10    7266     574                                                        7962    1.35   -0.81  1.0000
   5  -6 -10    7611     561                                                        8354    1.36    0.93  1.0000
   6  -5 -10    7773     549                                                        8525    1.36   -0.93  1.0000
  -6   1 -11    5109     515                                                        7623   -5.60   -2.84  1.0000
   5   1  11    4546     539                                                        6970   -5.69   -2.86  1.0000
   5  -6  11    5084     534                                                        7614   -5.80    2.68  1.0000
   6  -5  11    4900     549                                                        7418   -5.78   -2.69  1.0000
   6  -1  11    4194     533                                                        6452   -5.60    2.84  1.0000
  -5  -1 -11    4075     505                                                        6341   -5.69    2.86  1.0000
  -5  -1 -11    3936     441                                                        6167   -5.69    2.86  1.0000
  -6   5 -11    4108     441                                                        6401   -5.78    2.69  1.0000
  -5   6 -11    4939     444                                                        7471   -5.80   -2.68  1.0000
  -1  -5 -11    5203     523                                                        7764   -5.69   -2.76  1.0000
   5  -6 -11    4594     498                                                        7022   -5.72   -2.74  1.0000
   6  -5 -11    4745     486                                                        7169   -5.73    2.71  1.0000
   1  -6 -11    4857     518                                                        7256   -5.59    2.77  1.0000
   6  -5  12   17671    1061                                                       16593   -0.96    1.31  1.0000
  -6   1 -12   15831    1025                                                       14857   -0.83    1.31  1.0000
   5   1  12   16580    1051                                                       15530   -0.90    1.37  1.0000
   6  -1  12   16600    1051                                                       15601   -0.83   -1.31  1.0000
  -5  -1 -12   17221    1032                                                       16150   -0.90   -1.37  1.0000
   5  -6  12   17629    1053                                                       16558   -0.94   -1.31  1.0000
  -1  -5 -12   16733    1028                                                       15670   -0.88    1.40  1.0000
   5  -6 -12   16510    1012                                                       15511   -0.96    1.24  1.0000
   1  -6 -12   16256    1023                                                       15237   -0.91   -1.32  1.0000
  -5   6 -12   16194     971                                                       15168   -0.94    1.31  1.0000
   1  -6 -12   17591     952                                                       16530   -0.91   -1.32  1.0000
  -6   5 -12   17771     961                                                       16690   -0.96   -1.31  1.0000
  -5   6 -12   16783     958                                                       15738   -0.94    1.31  1.0000
  -1  -5 -12   17083     955                                                       16009   -0.88    1.40  1.0000
  -1   6 -12   17628     954                                                       16598   -0.85   -1.30  1.0000
  -5  -1 -12   16564     960                                                       15514   -0.90   -1.37  1.0000
  -6   1 -12   16673     962                                                       15673   -0.83    1.31  1.0000
   1   5  13    2210     319                                                        2006   -0.15    1.04  1.0000
   5   1  13    2047     320                                                        1844   -0.09   -1.10  1.0000
  -6   1 -13    1970     275                                                        1791    0.06   -0.90  1.0000
   5  -6  13    2245     318                                                        2024   -0.11    1.09  1.0000
   6  -1  13    1875     311                                                        1694    0.06    0.90  1.0000
   6  -5  13    1754     322                                                        1560   -0.12   -1.15  1.0000
   1  -6 -13    2140     282                                                        1943   -0.05    0.98  1.0000
  -5  -1 -13    2255     290                                                        2031   -0.09    1.10  1.0000
  -1  -5 -13    1801     280                                                        1628   -0.15   -1.04  1.0000
  -5  -1 -13    2493     216                                                        2257   -0.09    1.10  1.0000
  -5   6 -13    1909     205                                                        1716   -0.11   -1.09  1.0000
  -6   5 -13    2323     208                                                        2087   -0.12    1.15  1.0000
  -1   6 -13    2168     202                                                        1978    0.07    0.87  1.0000
  -1  -5 -13    2038     205                                                        1854   -0.15   -1.04  1.0000
  -6   1 -13    2011     232                                                        1830    0.06   -0.90  1.0000
  -5  -1 -13    2404     225                                                        2172   -0.09    1.10  1.0000
   1  -6 -13    2291     201                                                        2087   -0.05    0.98  1.0000
  -6   5 -13    1981     247                                                        1764   -0.12    1.15  1.0000
  -5  -1 -14    5500     464                                                        5519    1.85    0.87  1.0000
   5   1  14    5139     497                                                        5148    1.85   -0.87  1.0000
   1   5  14    5941     521                                                        6017    1.61    0.92  1.0000
   6  -5  14    4520     507                                                        4573    1.71   -0.96  1.0000
   6  -1  14    6036     522                                                        6056    1.80    0.85  1.0000
  -6   1 -14    4462     447                                                        4468    1.80   -0.85  1.0000
  -1   6  14    4416     499                                                        4469    1.58   -0.91  1.0000
   1  -6 -14    5106     456                                                        5173    1.58    0.91  1.0000
  -1  -5 -14    5041     457                                                        5101    1.61   -0.92  1.0000
  -5  -1 -14    5537     378                                                        5556    1.85    0.87  1.0000
  -6   5 -14    4965     404                                                        5029    1.71    0.96  1.0000
  -6   1 -14    4920     377                                                        4928    1.80   -0.85  1.0000
  -5   6 -14    4970     378                                                        5030    1.68   -0.96  1.0000
  -1  -5 -14    5313     380                                                        5375    1.61   -0.92  1.0000
   1  -6 -14    5578     369                                                        5649    1.58    0.91  1.0000
  -6   1 -14    5148     402                                                        5156    1.80   -0.85  1.0000
  -6   5 -14    5915     379                                                        5988    1.71    0.96  1.0000
  -1   6 -14    4947     364                                                        4954    1.80    0.82  1.0000
  -5  -1 -14    5334     392                                                        5352    1.85    0.87  1.0000
  -1   6  15    1143     378                                                        1232   -0.81    0.16  1.0000
   1   5  15     398     330                                                         438   -0.71   -0.00  1.0000
   5   1  15     878     345                                                         933   -0.70    0.05  1.0000
   6  -1  15    1187     367                                                        1302   -0.85   -0.21  1.0000
  -6   1 -15    1407     211                                                        1518   -0.85    0.21  1.0000
  -5  -1 -15     908     204                                                         974   -0.70   -0.05  1.0000
  -6   5 -15     834     208                                                         917   -0.74   -0.17  1.0000
  -1  -5 -15    1234     208                                                        1292   -0.71    0.00  1.0000
  -5   6 -15    1280     203                                                        1377   -0.74    0.21  1.0000
  -1   6 -15     840     180                                                         941   -0.85   -0.24  1.0000
   1  -6 -15     775     200                                                         858   -0.81   -0.16  1.0000
  -1  -5 -15    1373     198                                                        1435   -0.71    0.00  1.0000
  -6   1 -15    1136     239                                                        1236   -0.85    0.21  1.0000
  -5  -1 -15     830     229                                                         893   -0.70   -0.05  1.0000
   1  -6 -15     835     198                                                         921   -0.81   -0.16  1.0000
   5   1  16    6203     602                                                        5858    0.66   -0.59  1.0000
   1   5  16    7843     620                                                        7380    0.74    0.75  1.0000
   6  -1  16    7092     611                                                        6700    0.71    0.60  1.0000
  -1   6  16    7415     639                                                        6974    0.81   -0.63  1.0000
  -1   6 -16    6872     439                                                        6494    0.71    0.58  1.0000
  -5  -1 -16    7032     449                                                        6663    0.66    0.59  1.0000
  -1  -5 -16    6178     453                                                        5770    0.74   -0.75  1.0000
  -6   5 -16    7530     451                                                        7085    0.74    0.73  1.0000
  -1  -5 -16    6958     448                                                        6525    0.74   -0.75  1.0000
  -6   1 -16    6800     451                                                        6417    0.71   -0.60  1.0000
  -5  -1 -16    7574     484                                                        7191    0.66    0.59  1.0000
  -6   1 -16    6416     479                                                        6044    0.71   -0.60  1.0000
   1  -6 -16    7314     450                                                        6876    0.81    0.63  1.0000
  -5   6 -16    6585     448                                                        6164    0.74   -0.75  1.0000
  -6   1 -17    1648     292                                                        1860    1.11   -1.56  1.0000
  -1   6 -17    1751     219                                                        1992    1.09    1.55  1.0000
  -6   5 -17    1900     250                                                        2168    1.15    1.70  1.0000
   1  -6 -17    1838     235                                                        2106    1.18    1.58  1.0000
  -5   6 -17    1983     249                                                        2224    1.14   -1.67  1.0000
  -6   1 -17    2065     253                                                        2303    1.11   -1.56  1.0000
  -5  -1 -17    1795     234                                                        2049    1.13    1.70  1.0000
  -1  -5 -17    2056     245                                                        2301    1.14   -1.66  1.0000
  -1  -5 -17    2020     267                                                        2262    1.14   -1.66  1.0000
  -5  -1 -17    2049     287                                                        2321    1.13    1.70  1.0000
  -5   6 -18     615     179                                                         484    1.28   -0.26  1.0000
  -5  -1 -18     576     223                                                         438    1.24    0.44  1.0000
  -1  -5 -18     537     188                                                         407    1.25   -0.38  1.0000
   1  -6 -18     345     166                                                         247    1.13    0.43  1.0000
  -6   5 -18     511     191                                                         390    1.31    0.24  1.0000
  -5  -1 -18     315     199                                                         215    1.24    0.44  1.0000
  -6   1 -18     537     182                                                         409    1.14   -0.47  1.0000
  -5  -1 -19     477     171                                                         398   -0.26   -0.72  1.0000
  -1  -5 -19     466     160                                                         384   -0.31    0.76  1.0000
  -5   6 -19     559     169                                                         470   -0.23    0.82  1.0000
   1  -6 -19     560     149                                                         467   -0.26   -0.81  1.0000
  -6   5 -19     280     174                                                         218   -0.24   -0.78  1.0000
  -6   1 -19     508     161                                                         428   -0.23    0.76  1.0000
   6   0   0   17041    1556                                                       26758  -13.72    0.12  1.0000
  -6   0   0   17381    1564                                                       27137  -13.72   -0.12  1.0000
   0  -6   0   16486    1566                                                       26078  -13.77    0.05  1.0000
   6   0   1   16726    2874                                                       48791   36.87    0.86  1.0000
  -6   0  -1   17676    2879                                                       50687   36.87   -0.86  1.0000
   6   0  -1   17197    2869                                                       49704   36.85    0.06  1.0000
   0  -6   1   17143    2879                                                       49766   36.88   -0.74  1.0000
   0  -6  -1   16586    2885                                                       48668   36.86    0.04  1.0000
  -6   0  -2   95813    4212                                                       71888  -16.51    0.11  1.0000
   6   0   2   96844    4208                                                       72740  -16.51   -0.11  1.0000
   0  -6   2   96494    4205                                                       72455  -16.51    0.01  1.0000
   0  -6  -2   97171    4219                                                       73746  -15.98   -0.11  1.0000
   6   0   3  173164   16364                                                      287191  -47.50    0.31  1.0000
   0  -6   3  170558   16363                                                      283933  -47.50   -0.31  1.0000
   0  -6   3  171519   16351                                                      285172  -47.50   -0.31  1.0000
   6  -6  -3  160305   16397                                                      270796  -47.56   -0.11  1.0000
   6  -6   4    5217     241                                                        2727  -10.96   -0.06  1.0000
   0  -6   4    6066     228                                                        3106  -11.70   -0.72  1.0000
   6   0   4    5873     234                                                        3288  -11.74    0.65  1.0000
   6  -6  -4    6033     281                                                        3276  -11.53   -0.02  1.0000
   6   0  -4    6296     225                                                        3495  -11.31   -0.10  1.0000
   0  -6   4    5853     197                                                        2947  -11.70   -0.72  1.0000
   6  -6   5  239570    9445                                                      161940   34.54    0.01  1.0000
   0  -6   5  239781    9429                                                      161863   34.70   -0.36  1.0000
   6  -6  -5  235338    9461                                                      158511   34.52   -0.04  1.0000
   6   0  -5  245170    9416                                                      165895   34.85    0.04  1.0000
   6  -6   6   80358    6324                                                      109617   19.00   -0.03  1.0000
   0  -6   6   74646    6302                                                      103593   19.39    0.17  1.0000
   6  -6  -6   81222    6333                                                      110776   19.09   -0.02  1.0000
   6   0  -6   80708    6282                                                      110411   19.21    0.12  1.0000
   6  -6   7  228900   11734                                                      212898    6.76   -0.02  1.0000
   6   0   7  229529   11731                                                      212768    7.10   -0.28  1.0000
   0  -6   7  218296   11710                                                      201743    7.14    0.26  1.0000
  -6   0  -7  224740   11723                                                      208039    7.10    0.28  1.0000
   0  -6  -7  191288   11722                                                      176448    6.91   -0.49  1.0000
   6  -6  -7  224812   11734                                                      208738    6.85   -0.00  1.0000
   6   0   8  114697    5129                                                       92061  -14.02    0.02  1.0000
   6  -6   8  112604    5130                                                       90734  -13.65   -0.04  1.0000
  -6   0  -8  104473    5117                                                       82917  -14.02   -0.02  1.0000
   0  -6  -8  110363    5129                                                       88601  -13.75    0.08  1.0000
   6  -6  -8  107469    5119                                                       85984  -13.76   -0.02  1.0000
   6  -6   9   61616    3970                                                       67087   -4.30    0.06  1.0000
  -6   0  -9   61281    3957                                                       66856   -4.39    0.08  1.0000
   6   0   9   64711    3972                                                       70462   -4.39   -0.08  1.0000
   0  -6  -9   62319    3964                                                       67806   -4.25   -0.24  1.0000
   6  -6  -9   60263    3954                                                       65776   -4.37    0.07  1.0000
   6   0  10   16716     926                                                       14222   -4.06   -0.10  1.0000
   6  -6  10   17436     930                                                       15072   -3.77   -0.01  1.0000
  -6   0 -10   16919     910                                                       14438   -4.06    0.10  1.0000
   6  -6 -10   15251     893                                                       12944   -3.95   -0.00  1.0000
   0  -6 -10   17159     913                                                       14710   -3.93   -0.05  1.0000
   6   0  11    9524     801                                                       12071   -4.99   -0.13  1.0000
   6  -6  11    9680     805                                                       12114   -4.78    0.02  1.0000
  -6   0 -11    8630     772                                                       11028   -4.99    0.13  1.0000
  -6   6 -11    9224     714                                                       11609   -4.78   -0.02  1.0000
   0  -6 -11    9339     789                                                       11781   -4.84   -0.09  1.0000
   6  -6 -11    9608     768                                                       12139   -4.98    0.04  1.0000
   6   0  12    3199     409                                                        4262    3.82   -0.08  1.0000
   6  -6  12    2582     398                                                        3573    3.89    0.00  1.0000
  -6   0 -12    2608     372                                                        3592    3.82    0.08  1.0000
  -6   6 -12    3183     306                                                        4276    3.89   -0.00  1.0000
   0  -6 -12    3320     298                                                        4434    3.90   -0.02  1.0000
   0   6 -12    3072     289                                                        4114    3.83   -0.11  1.0000
  -6   0 -12    3137     313                                                        4210    3.82    0.08  1.0000
   0  -6 -12    2888     375                                                        3931    3.90   -0.02  1.0000
  -6   0 -13    8171     591                                                        7017    2.69    0.01  1.0000
   6  -6  13    9687     629                                                        8307    2.96    0.01  1.0000
   6   0  13    8535     621                                                        7356    2.69   -0.01  1.0000
  -6   6 -13    9828     523                                                        8440    2.96   -0.01  1.0000
   0  -6 -13    9821     516                                                        8515    2.78   -0.03  1.0000
  -6   0 -13    9334     530                                                        8098    2.69    0.01  1.0000
   0   6 -13    9320     507                                                        8070    2.72    0.04  1.0000
   0  -6 -13    8181     589                                                        6993    2.78   -0.03  1.0000
   6   0  14    4932     512                                                        4847   -0.27    0.04  1.0000
  -6   0 -14    4768     479                                                        4674   -0.27   -0.04  1.0000
   6  -6  14    5255     525                                                        5177   -0.24    0.03  1.0000
   0   6  14    6123     538                                                        6092   -0.09    0.02  1.0000
  -6   0 -14    6356     415                                                        6248   -0.27   -0.04  1.0000
  -6   6 -14    5666     395                                                        5578   -0.24   -0.03  1.0000
   0  -6 -14    5931     396                                                        5896   -0.09   -0.02  1.0000
  -6   0 -14    5800     395                                                        5697   -0.27   -0.04  1.0000
   0   6 -14    5452     378                                                        5354   -0.29    0.03  1.0000
   0  -6 -14    6112     484                                                        6077   -0.09   -0.02  1.0000
   0   6  15   14910    1053                                                       15331   -0.65   -0.21  1.0000
   6   0  15   14025    1042                                                       14441   -0.74    0.18  1.0000
   0   6 -15   13677     892                                                       14091   -0.75    0.18  1.0000
   0  -6 -15   13987     903                                                       14343   -0.65    0.21  1.0000
  -6   0 -15   14583     919                                                       15054   -0.74   -0.18  1.0000
   0  -6 -15   14698     904                                                       15063   -0.65    0.21  1.0000
  -6   6 -15   14998     905                                                       15413   -0.68   -0.01  1.0000
  -6   0 -15   14334     903                                                       14801   -0.74   -0.18  1.0000
   0   6  16    9953     788                                                        9849   -0.17   -0.18  1.0000
   6   0  16    9226     790                                                        9183   -0.12    0.12  1.0000
  -6   6 -16    9881     627                                                        9759   -0.25   -0.01  1.0000
  -6   0 -16    9706     624                                                        9634   -0.12   -0.12  1.0000
   0  -6 -16    9997     629                                                        9935   -0.17    0.18  1.0000
   0  -6 -16    9587     621                                                        9526   -0.17    0.18  1.0000
  -6   0 -16    9666     649                                                        9594   -0.12   -0.12  1.0000
  -6   6 -17   17172    1032                                                       17470   -0.45   -0.00  1.0000
  -6   0 -17   16293    1052                                                       16567   -0.40   -0.14  1.0000
  -6   0 -17   16867    1033                                                       17145   -0.40   -0.14  1.0000
   0  -6 -17   16547    1039                                                       16779   -0.39    0.16  1.0000
   0  -6 -17   16781    1034                                                       17014   -0.39    0.16  1.0000
  -6   0 -18    7683     450                                                        6416   -3.05   -0.08  1.0000
  -6   6 -18    7365     445                                                        6140   -3.04   -0.00  1.0000
   0  -6 -18    8087     439                                                        6802   -3.05    0.04  1.0000
  -6   6 -19    2066     209                                                        1792    1.31    0.03  1.0000
  -6   0 -19    2078     214                                                        1809    1.30    0.00  1.0000
   0  -6 -19    2001     197                                                        1743    1.26    0.00  1.0000
  -4  -3   0    3480     322                                                        4835   -4.12   -0.65  1.0000
   3  -7   0    3324     366                                                        4681   -4.19   -0.76  1.0000
   4  -7   0    4281     382                                                        5604   -3.70   -0.42  1.0000
  -3  -4   0    3951     323                                                        5383   -4.11   -0.62  1.0000
   7  -4   0    3852     347                                                        5095   -3.72    0.21  1.0000
   4  -7   0    3946     365                                                        5220   -3.70   -0.42  1.0000
   7  -3   0    4130     343                                                        5574   -4.21    1.05  1.0000
  -3  -4  -1   59007    6134                                                      105223   31.47  -11.43  1.0000
  -4  -3  -1   61074    6133                                                      107850   32.01   11.04  1.0000
   4  -7  -1   59619    6167                                                      105254   31.10  -11.12  1.0000
   3  -7  -1   62319    6162                                                      109215   31.45   11.55  1.0000
   3  -7   1   58187    6160                                                      103205   30.86  -11.34  1.0000
  -4  -3   1   58629    6125                                                      104811   31.52  -11.47  1.0000
  -3  -4   1   62202    6125                                                      109414   32.05   11.05  1.0000
   4  -7   1   62095    6174                                                      108380   31.52   10.88  1.0000
   7  -4  -1   64456    6150                                                      110936   31.04   10.98  1.0000
   3  -7   1   57569    6154                                                      102379   30.86  -11.34  1.0000
   7  -3   1   64760    6143                                                      111385   30.89   11.25  1.0000
   7  -4   1   54621    6144                                                       98936   31.49  -10.98  1.0000
   7  -3  -1   54208    6142                                                       98916   31.47  -11.62  1.0000
   4  -7   1   62234    6159                                                      108564   31.52   10.88  1.0000
  -3  -4   2   43784     885                                                       15701   -2.72   34.36  1.0000
  -3  -4  -2   39137     905                                                       13724   -2.66  -33.08  1.0000
  -4  -3  -2   43907     907                                                       15805   -2.65   34.30  1.0000
   3  -7   2   38742     926                                                       13189   -2.61  -33.60  1.0000
   7  -3  -2   40381     912                                                       14332   -2.18  -33.19  1.0000
   7  -4  -2   44251     921                                                       16373   -3.06   33.83  1.0000
   4  -7   2   43777     932                                                       16250   -2.94   33.53  1.0000
  -4  -3   2   42263     887                                                       15575   -2.71  -33.17  1.0000
   3  -7   2   40198     921                                                       14055   -2.61  -33.60  1.0000
   7  -3   2   41777     913                                                       14839   -2.67   33.77  1.0000
  -3  -4  -3   42519    3628                                                       60722  -12.41  -13.72  1.0000
   7  -4  -3   45367    3665                                                       64262  -12.86   13.15  1.0000
  -4  -3  -3   45837    3629                                                       64642  -12.61   13.44  1.0000
   3  -7   3   40655    3647                                                       58666  -12.64  -13.52  1.0000
   7  -3  -3   43516    3657                                                       61552  -12.38  -12.94  1.0000
   3  -7   3   46062    3641                                                       65163  -12.64  -13.52  1.0000
   4  -7   3   43496    3640                                                       61732  -12.53   13.40  1.0000
   7  -4  -4   44823    3704                                                       63223   -8.64   40.48  1.0000
   7  -3  -4   47145    3701                                                       64382   -8.84  -40.05  1.0000
   4  -7   4   43424    3688                                                       61210   -8.74   40.37  1.0000
   3  -7   4   47467    3688                                                       64419   -8.92  -39.71  1.0000
   7  -3  -5    3712     665                                                       10550  -12.38  -18.36  1.0000
   4  -7  -5    2534     664                                                        8130  -12.44  -17.93  1.0000
   7  -4  -5    4666     674                                                       11079  -12.48   17.96  1.0000
   3  -7   5    3586     659                                                       10347  -12.49  -18.30  1.0000
  -7   4  -5    5175     663                                                       11988  -12.58   17.88  1.0000
   4  -7   5    4700     666                                                       11177  -12.57   17.93  1.0000
  -3  -4  -6    5333     373                                                        5062    2.61   10.64  1.0000
  -4  -3  -6    6013     369                                                        4894    2.43  -10.73  1.0000
   3  -7  -6    6674     385                                                        5680    2.79  -10.56  1.0000
   7  -4  -6    6306     370                                                        5107    2.21  -10.54  1.0000
   4  -7  -6    5632     387                                                        5226    2.22   10.48  1.0000
   7  -3  -6    5177     360                                                        4957    2.78   10.53  1.0000
   3  -7   6    5173     366                                                        4910    2.65   10.65  1.0000
  -7   4  -6    6835     373                                                        5701    2.41  -10.28  1.0000
  -7   3  -6    5330     366                                                        5064    2.62   10.67  1.0000
   7  -4   6    5128     371                                                        4764    2.41   10.28  1.0000
   7  -3   6    7208     380                                                        6128    2.62  -10.67  1.0000
   4  -7   6    7143     380                                                        5987    2.39  -10.38  1.0000
   4  -7  -7    1246     220                                                        1913   -5.91   10.94  1.0000
  -7   3  -7    1148     198                                                        1728   -5.87   10.98  1.0000
   7  -3  -7    1269     173                                                        1944   -5.88   11.39  1.0000
   7  -4  -7     922     187                                                        1695   -5.88  -10.92  1.0000
   3  -7  -7     941     220                                                        1736   -5.89  -11.32  1.0000
   7  -3   7     960     208                                                        1771   -5.87  -10.98  1.0000
   7  -4   7    1276     214                                                        1959   -5.89   11.30  1.0000
   4  -7   7     923     213                                                        1692   -5.87  -11.32  1.0000
  -7   4  -7     878     199                                                        1598   -5.89  -11.30  1.0000
   3  -7   7    1181     189                                                        1784   -5.85   11.02  1.0000
  -3  -4  -8   18765    1793                                                       29395   -0.25   14.45  1.0000
  -4  -3  -8   18306    1788                                                       28727    0.09  -14.46  1.0000
   3  -7  -8   19198    1799                                                       29871   -0.18  -14.40  1.0000
   4  -7  -8   18862    1797                                                       29303    0.20   14.34  1.0000
   7  -4  -8   19099    1776                                                       29607    0.16  -14.35  1.0000
   7  -3  -8   19610    1768                                                       30381   -0.17   14.39  1.0000
   4  -7   8   18966    1791                                                       29475   -0.04  -14.32  1.0000
  -7   3  -8   19765    1791                                                       30603    0.16   14.53  1.0000
  -7   4  -8   20711    1791                                                       31613    0.03  -14.31  1.0000
   7  -3   8   19930    1801                                                       30800    0.16  -14.53  1.0000
   7  -4   8   19127    1802                                                       29650    0.03   14.31  1.0000
   3  -7   8   18772    1790                                                       29351    0.18   14.53  1.0000
   4  -7  -9    7298     560                                                        8180   -1.46    4.46  1.0000
   7  -4  -9    6946     517                                                        7674   -1.49   -4.44  1.0000
  -4  -3  -9    6870     548                                                        7589   -1.46   -4.39  1.0000
   3  -7  -9    6883     552                                                        7602   -1.52   -4.45  1.0000
  -3  -4  -9    7768     552                                                        8660   -1.45    4.39  1.0000
   7  -4   9    7560     566                                                        8450   -1.41    4.38  1.0000
   4  -7   9    6373     542                                                        7065   -1.42   -4.36  1.0000
   3  -7   9    7456     548                                                        8343   -1.55    4.53  1.0000
   7  -3   9    6613     561                                                        7305   -1.61   -4.51  1.0000
  -7   4  -9    6980     545                                                        7718   -1.41   -4.38  1.0000
  -7   3  -9    7875     551                                                        8766   -1.61    4.51  1.0000
  -4  -3 -10    2988     260                                                        2217    2.35   -3.64  1.0000
   3  -7 -10    2861     280                                                        2074    2.52   -3.42  1.0000
  -3  -4 -10    3426     263                                                        2471    2.47    3.65  1.0000
   4  -7 -10    3712     272                                                        2755    2.34    3.57  1.0000
   4  -7  10    3095     260                                                        2282    2.47   -3.63  1.0000
   4   3  10    3003     285                                                        2139    2.35    3.64  1.0000
   3  -7  10    3895     283                                                        2900    2.39    3.60  1.0000
  -7   3 -10    3984     278                                                        2980    2.37    3.63  1.0000
   7  -3  10    3001     297                                                        2223    2.37   -3.63  1.0000
   7  -4  10    3661     302                                                        2679    2.46    3.59  1.0000
  -7   4 -10    3080     264                                                        2271    2.46   -3.59  1.0000
   3   4  11    4757     387                                                        4321   -6.13    5.27  1.0000
   7  -4  11    4472     391                                                        3743   -6.15   -5.34  1.0000
   4   3  11    5296     393                                                        4567   -6.09   -5.41  1.0000
  -7   3 -11    5004     372                                                        4318   -6.04   -5.51  1.0000
   4  -7  11    4891     384                                                        4465   -6.14    5.32  1.0000
  -7   4 -11    5136     375                                                        4714   -6.15    5.34  1.0000
   7  -3  11    4490     397                                                        4130   -6.04    5.51  1.0000
  -4  -3 -11    5110     374                                                        4719   -6.09    5.41  1.0000
   3  -7 -11    5355     384                                                        4980   -6.15    5.51  1.0000
  -3  -4 -11    4424     363                                                        3686   -6.13   -5.27  1.0000
   4  -7 -11    4544     355                                                        3835   -6.10   -5.39  1.0000
  -7   4 -11    4886     310                                                        4464   -6.15    5.34  1.0000
  -7   3 -11    4558     303                                                        3885   -6.04   -5.51  1.0000
  -7   3 -11    4695     293                                                        4018   -6.04   -5.51  1.0000
  -4   7 -11    4688     292                                                        3948   -6.14   -5.32  1.0000
  -7   4 -11    4393     294                                                        3971   -6.15    5.34  1.0000
  -3  -4 -11    4648     294                                                        3901   -6.13   -5.27  1.0000
  -4  -3 -11    4885     302                                                        4493   -6.09    5.41  1.0000
  -7   3 -12    5743     490                                                        5869   -0.18   -0.55  1.0000
   4   3  12    6876     525                                                        6999   -0.24   -0.22  1.0000
  -4  -3 -12    5147     482                                                        5248   -0.24    0.22  1.0000
   7  -3  12    6018     522                                                        6129   -0.18    0.55  1.0000
   3   4  12    5962     513                                                        6072   -0.26    0.15  1.0000
   7  -4  12    6544     544                                                        6704   -0.26   -0.50  1.0000
  -3  -4 -12    6093     495                                                        6208   -0.26   -0.15  1.0000
   4  -7 -12    5996     490                                                        6139   -0.21   -0.58  1.0000
   3  -7 -12    5895     485                                                        6028   -0.27    0.38  1.0000
  -4   7 -12    6627     415                                                        6780   -0.24   -0.50  1.0000
  -4  -3 -12    6187     416                                                        6298   -0.24    0.22  1.0000
  -3  -4 -12    6187     414                                                        6303   -0.26   -0.15  1.0000
  -3   7 -12    6016     411                                                        6132   -0.19    0.56  1.0000
   7  -3  13    1508     324                                                        1543    0.17    0.12  1.0000
   4   3  13    1640     299                                                        1661    0.10   -0.01  1.0000
   3   4  13    1399     317                                                        1456    0.30   -0.03  1.0000
   7  -4  13    1189     312                                                        1243    0.30    0.05  1.0000
   4  -7 -13    1312     241                                                        1328    0.08    0.09  1.0000
   3  -7 -13    1182     256                                                        1230    0.27    0.01  1.0000
  -4  -3 -13     953     253                                                         969    0.10    0.01  1.0000
  -3  -4 -13     941     261                                                         989    0.30    0.03  1.0000
  -3   7 -13    1162     182                                                        1191    0.17    0.11  1.0000
  -4   7 -13    1400     192                                                        1460    0.31    0.04  1.0000
  -4  -3 -13    1336     196                                                        1355    0.10    0.01  1.0000
  -3  -4 -13    1271     186                                                        1326    0.30    0.03  1.0000
   7  -3  14     355     313                                                         443   -0.61   -0.76  1.0000
   4   3  14     510     292                                                         578   -0.55    0.48  1.0000
   7  -4  14     587     326                                                         686   -0.93    0.58  1.0000
   3   4  14     326     293                                                         382   -0.80   -0.43  1.0000
  -3  -4 -14     636     253                                                         714   -0.80    0.43  1.0000
  -4  -3 -14     343     249                                                         399   -0.55   -0.48  1.0000
  -3   7 -14     391     179                                                         482   -0.62   -0.76  1.0000
  -7   4 -14     416     191                                                         500   -0.93   -0.58  1.0000
  -4  -3 -14     484     188                                                         550   -0.55   -0.48  1.0000
  -7   3 -14     327     187                                                         411   -0.61    0.76  1.0000
  -4   7 -14     655     180                                                         757   -0.94    0.56  1.0000
  -7   3 -14     373     218                                                         462   -0.61    0.76  1.0000
  -3  -4 -14     522     196                                                         593   -0.80    0.43  1.0000
  -4  -3 -14     335     198                                                         391   -0.55   -0.48  1.0000
   3   4  15       7     318                                                        -122   -0.45    0.98  1.0000
   7  -4  15     361     334                                                         470   -0.48   -1.00  1.0000
  -3   7  15     295     357                                                         397   -0.53   -1.02  1.0000
   7  -3  15       2     320                                                          18   -0.52    1.06  1.0000
   4   3  15     486     318                                                         608   -0.42   -0.98  1.0000
  -3  -4 -15     242     250                                                         330   -0.45   -0.98  1.0000
  -4  -3 -15     165     249                                                         240   -0.42    0.98  1.0000
  -7   4 -15      19     246                                                          51   -0.48    1.00  1.0000
  -7   3 -15     175     191                                                         258   -0.52   -1.06  1.0000
   3  -7 -15      21     171                                                          55   -0.53    1.02  1.0000
  -3  -4 -15      36     190                                                          73   -0.45   -0.98  1.0000
  -4   7 -15     105     185                                                         165   -0.46   -0.97  1.0000
   4  -7 -15     217     162                                                         304   -0.58   -0.99  1.0000
  -4  -3 -15       4     190                                                          21   -0.42    0.98  1.0000
  -3   7 -15     134     182                                                         208   -0.51    1.04  1.0000
  -7   4 -15      33     190                                                          72   -0.48    1.00  1.0000
  -3  -4 -15      41     209                                                          80   -0.45   -0.98  1.0000
  -7   3 -15     118     225                                                         187   -0.52   -1.06  1.0000
  -4  -3 -15       7     218                                                        -244   -0.42    0.98  1.0000
   7  -3  16    5078     543                                                        4841   -0.66   -0.09  1.0000
   4   3  16    5227     546                                                        5004   -0.61   -0.06  1.0000
   3   4  16    6184     559                                                        5951   -0.59    0.06  1.0000
  -3  -4 -16    5422     413                                                        5203   -0.59   -0.06  1.0000
  -7   3 -16    4870     441                                                        4641   -0.66    0.09  1.0000
  -4  -3 -16    6207     426                                                        5965   -0.61    0.06  1.0000
  -4   7 -16    5602     399                                                        5410   -0.51   -0.02  1.0000
  -7   3 -16    5485     399                                                        5242   -0.66    0.09  1.0000
   3  -7 -16    6195     389                                                        5920   -0.70   -0.16  1.0000
  -3   7 -16    6064     391                                                        5806   -0.66   -0.09  1.0000
  -7   4 -16    5410     404                                                        5217   -0.53    0.04  1.0000
  -4  -3 -16    6044     409                                                        5806   -0.61    0.06  1.0000
  -3  -4 -16    6009     400                                                        5778   -0.59   -0.06  1.0000
  -7   3 -17    2178     238                                                        1820    1.38    0.79  1.0000
   3  -7 -17    2202     214                                                        1891    1.19   -0.67  1.0000
  -3  -4 -17    2953     235                                                        2567    1.23    0.78  1.0000
  -4   7 -17    2385     240                                                        2041    1.24    0.75  1.0000
  -4  -3 -17    2105     243                                                        1756    1.33   -0.84  1.0000
  -3   7 -17    2577     233                                                        2189    1.36   -0.80  1.0000
  -7   4 -17    2080     240                                                        1762    1.23   -0.75  1.0000
  -4  -3 -17    2448     275                                                        2070    1.33   -0.84  1.0000
  -3  -4 -17    2680     266                                                        2313    1.23    0.78  1.0000
  -4   7 -18     172     171                                                         171    0.19    0.19  1.0000
  -7   3 -18     333     184                                                         334    0.17    0.13  1.0000
  -3   7 -18     549     167                                                         547    0.17   -0.15  1.0000
  -3  -4 -18     394     187                                                         392    0.18    0.18  1.0000
  -4  -3 -18     535     189                                                         530    0.15   -0.17  1.0000
  -3  -4 -18     483     208                                                         481    0.18    0.18  1.0000
  -7   4 -18     493     187                                                         489    0.20   -0.20  1.0000
  -4  -3 -18     594     228                                                         589    0.15   -0.17  1.0000
  -4  -3 -19      10     173                                                         -44    1.09    0.56  1.0000
  -3  -4 -19     137     167                                                         125    1.15   -0.41  1.0000
  -3   7 -19      11     137                                                         -42    1.15    0.61  1.0000
  -7   4 -19     194     171                                                         185    1.12    0.45  1.0000
  -7   3 -19      81     171                                                          79    1.14   -0.63  1.0000
  -4   7 -19     101     147                                                          91    1.12   -0.44  1.0000
  -2  -5   0  119607    4565                                                       77735   26.48    0.92  1.0000
   2  -7   0  124420    4588                                                       81134   26.93   -0.35  1.0000
   5  -7   0  126163    4617                                                       82812   26.75   -0.42  1.0000
   7  -5   0  122796    4588                                                       80106   26.69    0.03  1.0000
   7  -2   0  118086    4570                                                       76018   26.89    0.17  1.0000
   5   2   0  122282    4556                                                       80091   26.50   -0.93  1.0000
  -5  -2   0  119543    4563                                                       77650   26.50    0.93  1.0000
  -5  -2  -1  182932   16552                                                      272036   -0.24  -37.29  1.0000
   2  -7  -1  181371   16572                                                      270996   -0.27  -37.62  1.0000
  -2  -5  -1  215966   16558                                                      310651   -0.45   36.80  1.0000
  -2  -5   1  183312   16545                                                      272499   -0.30  -37.30  1.0000
   2  -7   1  204779   16574                                                      299142   -0.16   37.48  1.0000
   5   2   1  203677   16548                                                      297267   -0.24   37.29  1.0000
   7  -2   1  188092   16557                                                      278633   -0.18  -37.40  1.0000
   7  -5  -1  189323   16572                                                      278069    0.03  -36.61  1.0000
   2  -7   1  208071   16570                                                      303119   -0.16   37.48  1.0000
   5   2  -1  187180   16538                                                      275955   -0.51  -36.84  1.0000
  -5  -2   1  214063   16548                                                      308464   -0.51   36.84  1.0000
   5  -7   1  195557   16579                                                      286211   -0.08  -36.84  1.0000
   7  -2  -1  208607   16559                                                      304211   -0.38   37.66  1.0000
   2  -7   2   20723     944                                                       18098   12.26   45.51  1.0000
  -2  -5  -2   21608     934                                                       19245   12.49   44.22  1.0000
   2  -7  -2    9797     941                                                       13630   12.05  -45.14  1.0000
  -2  -5   2    9870     903                                                       14001   12.38  -44.99  1.0000
   7  -5  -2    9893     969                                                       14072   12.11  -45.86  1.0000
  -5  -2  -2    9549     918                                                       13077   12.41  -44.93  1.0000
   7  -2  -2   21602     930                                                       19145   12.11   44.98  1.0000
   5  -7   2    9976     944                                                       14433   12.58  -45.11  1.0000
   7  -2   2   10209     927                                                       14999   12.23  -45.67  1.0000
   2  -7   2   21858     951                                                       19752   12.26   45.51  1.0000
  -2  -5  -3   91172    2652                                                       57389  -16.67  -19.91  1.0000
  -2  -5   3   71691    2608                                                       42459  -16.72   18.99  1.0000
   7  -5  -3   75254    2677                                                       44832  -16.28   19.57  1.0000
  -5  -2  -3   76249    2639                                                       45914  -16.70   19.07  1.0000
   2  -7   3   87898    2658                                                       55953  -16.36  -18.98  1.0000
   5  -7   3   73991    2655                                                       43816  -16.70   19.43  1.0000
   7  -2   3   74023    2640                                                       44445  -16.36   18.95  1.0000
   2  -7   3   89839    2660                                                       57508  -16.36  -18.98  1.0000
   7  -5  -4   52813    2677                                                       42543  -11.49  -15.63  1.0000
   7  -2  -4   66956    2675                                                       53880  -11.56   16.05  1.0000
   2  -7   4   70230    2669                                                       56984  -11.51   15.91  1.0000
  -2  -5   4   49152    2627                                                       38924  -11.69  -16.07  1.0000
   5  -7   4   52212    2659                                                       42007  -11.44  -15.59  1.0000
   2  -7   4   69683    2668                                                       56484  -11.51   15.91  1.0000
   5  -7  -5   38143    1847                                                       33596    0.35  -10.98  1.0000
   7  -2  -5   37157    1819                                                       33068    0.42  -10.06  1.0000
   7  -5  -5   32025    1837                                                       29794    0.34   11.04  1.0000
   2  -7   5   36220    1820                                                       32092    0.39  -10.20  1.0000
   7  -5   5   36870    1827                                                       32373    0.33  -10.98  1.0000
   2  -7   5   37111    1821                                                       32938    0.39  -10.20  1.0000
   5  -7   5   30786    1824                                                       28571    0.32   11.04  1.0000
   7  -5  -6   12421     834                                                       12083    1.59   -8.75  1.0000
  -2  -5  -6   17167     837                                                       15003    1.60    9.20  1.0000
  -5  -2  -6   10994     819                                                       10641    1.66   -9.10  1.0000
   7  -2  -6   16997     817                                                       14967    1.47    8.58  1.0000
   5  -7  -6   16176     850                                                       14098    1.60    8.72  1.0000
   5  -7   6   13498     835                                                       13116    1.70   -8.85  1.0000
  -7   2  -6   15445     824                                                       13559    1.36    8.51  1.0000
   2  -7   6   16183     826                                                       14263    1.35    8.58  1.0000
   7  -2   6   12006     829                                                       11762    1.36   -8.51  1.0000
   7  -5   6   17134     845                                                       14945    1.69    8.76  1.0000
   5  -7  -7  128839    6160                                                      111200   -9.73   -6.81  1.0000
   7  -5  -7  114295    6144                                                       98754   -9.75    6.80  1.0000
   2  -7  -7  116267    6154                                                      100585   -9.75    6.74  1.0000
   7  -2  -7  126160    6124                                                      108647   -9.77   -6.72  1.0000
   7  -2   7  118127    6152                                                      102693   -9.53    6.90  1.0000
   2  -7   7  125198    6144                                                      108132   -9.53   -6.88  1.0000
   7  -5   7  132293    6163                                                      114248   -9.83   -6.66  1.0000
  -7   2  -7  123667    6145                                                      106713   -9.53   -6.90  1.0000
   5  -7   7  116588    6149                                                      100709   -9.85    6.64  1.0000
  -5  -2  -8   36474    1795                                                       36199   -1.45    1.01  1.0000
   7  -5  -8   35111    1786                                                       34926   -1.49    0.93  1.0000
   7  -2  -8   26891    1744                                                       26580   -1.43   -1.35  1.0000
  -2  -5  -8   28417    1786                                                       28229   -1.40   -1.15  1.0000
   2  -7  -8   33956    1803                                                       33382   -1.44    1.38  1.0000
   5  -7  -8   27753    1786                                                       27758   -1.53   -0.96  1.0000
   7  -2   8   35824    1804                                                       35579   -1.46    0.98  1.0000
   5   2   8   28745    1787                                                       28680   -1.45   -1.01  1.0000
   2  -7   8   27215    1773                                                       27183   -1.48   -0.99  1.0000
  -7   2  -8   26431    1773                                                       26391   -1.46   -0.98  1.0000
   7  -5   8   27495    1792                                                       27270   -1.54   -1.30  1.0000
   5  -7   8   34525    1798                                                       34055   -1.52    1.28  1.0000
   7  -5  -9   17189    1041                                                       17788    0.18    1.17  1.0000
  -5  -2  -9   18413    1061                                                       19015    0.15    1.17  1.0000
   2  -7  -9   17986    1065                                                       18592    0.32    1.00  1.0000
  -2  -5  -9   16768    1058                                                       17281    0.24   -1.25  1.0000
   5  -7  -9   14639    1047                                                       15043    0.19   -1.09  1.0000
   5  -7   9   17613    1064                                                       18149    0.19    1.01  1.0000
  -7   2  -9   14536    1045                                                       14996    0.23   -1.20  1.0000
   7  -5   9   16437    1072                                                       16827    0.21   -0.91  1.0000
   2  -7   9   14770    1038                                                       15222    0.23   -1.17  1.0000
   7  -2   9   17149    1071                                                       17789    0.23    1.20  1.0000
   5   2   9   15444    1064                                                       15859    0.15   -1.17  1.0000
   7  -5 -10   26879    1164                                                       19631    6.38    7.36  1.0000
  -2  -5 -10   23713    1183                                                       17481    6.20   -7.48  1.0000
  -5  -2 -10   27896    1191                                                       20467    6.34    7.51  1.0000
   2  -7 -10   28420    1200                                                       21050    6.15    7.47  1.0000
   5  -7 -10   23900    1178                                                       17541    6.40   -7.37  1.0000
   5  -7  10   26532    1200                                                       19323    6.26    7.58  1.0000
   7  -2  10   27237    1207                                                       20001    6.24    7.42  1.0000
   5   2  10   25095    1199                                                       18572    6.34   -7.51  1.0000
  -7   2 -10   23932    1176                                                       17657    6.24   -7.42  1.0000
   7  -5  10   25666    1208                                                       19095    6.26   -7.61  1.0000
  -7   2 -11    4082     377                                                        3546   -0.28    2.88  1.0000
   5   2  11    4585     413                                                        4048   -0.31    2.62  1.0000
  -5  -2 -11    7951     425                                                        7030   -0.31   -2.62  1.0000
   5  -7  11    7494     437                                                        6532   -0.26   -2.91  1.0000
   7  -2  11    7862     455                                                        6880   -0.28   -2.88  1.0000
   7  -5  11    4124     422                                                        3596   -0.23    2.88  1.0000
   2  -7 -11    7297     423                                                        6356   -0.21   -2.93  1.0000
  -2  -5 -11    4492     390                                                        3931   -0.35    2.75  1.0000
   5  -7 -11    4612     384                                                        4047   -0.28    2.84  1.0000
  -7   5 -11    7902     353                                                        6929   -0.23   -2.88  1.0000
  -7   2 -11    4624     324                                                        4055   -0.28    2.88  1.0000
  -5   7 -11    4850     325                                                        4268   -0.26    2.91  1.0000
  -7   2 -11    4461     328                                                        3901   -0.28    2.88  1.0000
  -5  -2 -11    7344     338                                                        6459   -0.31   -2.62  1.0000
  -2  -5 -11    4513     322                                                        3950   -0.35    2.75  1.0000
  -7   2 -12    2283     270                                                        1923   -0.84    1.92  1.0000
   2   5  12    1486     280                                                        1331   -0.82   -1.77  1.0000
   5  -7  12    1156     279                                                        1009   -0.83   -1.86  1.0000
   5   2  12    2089     288                                                        1741   -0.85    1.94  1.0000
   7  -2  12     852     283                                                         719   -0.84   -1.92  1.0000
   7  -5  12    2217     297                                                        1874   -0.80    1.85  1.0000
   2  -7 -12    1110     244                                                         972   -0.79   -1.76  1.0000
  -2  -5 -12    2407     275                                                        2066   -0.82    1.77  1.0000
  -5  -2 -12     999     238                                                         856   -0.85   -1.94  1.0000
   5  -7 -12    2035     254                                                        1685   -0.87    1.98  1.0000
  -5   7 -12    2295     187                                                        1944   -0.83    1.86  1.0000
  -2   7 -12    1142     159                                                         989   -0.84   -1.93  1.0000
  -7   2 -12    2310     183                                                        1948   -0.84    1.92  1.0000
  -2  -5 -12    2008     178                                                        1697   -0.82    1.77  1.0000
  -7   5 -12     887     200                                                         755   -0.80   -1.85  1.0000
  -5  -2 -12     982     183                                                         840   -0.85   -1.94  1.0000
   7  -5  13    8002     515                                                        6407   -4.34    0.67  1.0000
  -5  -2 -13    6857     466                                                        5234   -4.18   -0.88  1.0000
   7  -2  13    7017     512                                                        5351   -4.25   -1.01  1.0000
   2   5  13    7130     499                                                        5405   -4.35   -0.70  1.0000
  -7   2 -13    7159     476                                                        5740   -4.25    1.01  1.0000
   5   2  13    7379     500                                                        5942   -4.18    0.88  1.0000
  -2  -5 -13    7372     480                                                        5845   -4.35    0.70  1.0000
   2  -7 -13    7458     463                                                        5694   -4.35   -0.75  1.0000
  -2  -5 -13    7376     389                                                        5848   -4.35    0.70  1.0000
  -5   7 -13    7726     389                                                        6165   -4.33    0.68  1.0000
  -5  -2 -13    7452     388                                                        5756   -4.18   -0.88  1.0000
  -5  -2 -13    6380     380                                                        4818   -4.18   -0.88  1.0000
  -2   7 -13    7180     376                                                        5483   -4.28   -0.96  1.0000
  -7   5 -13    6891     387                                                        5200   -4.34   -0.67  1.0000
   7  -2  14    1055     373                                                        1469   -2.34    0.14  1.0000
   5   2  14    1654     362                                                        2057   -2.28   -0.20  1.0000
   2   5  14    1059     353                                                        1446   -2.17    0.23  1.0000
   7  -5  14    1582     356                                                        1945   -2.24   -0.02  1.0000
   2  -7 -14    1185     291                                                        1623   -2.35    0.14  1.0000
  -2  -5 -14    1226     290                                                        1562   -2.17   -0.23  1.0000
  -5  -2 -14    1035     286                                                        1437   -2.28    0.20  1.0000
  -5   7 -14    1303     202                                                        1638   -2.25   -0.05  1.0000
  -7   5 -14    1074     220                                                        1468   -2.24    0.02  1.0000
  -2   7 -14     936     196                                                        1328   -2.35    0.12  1.0000
  -5  -2 -14    1238     208                                                        1674   -2.28    0.20  1.0000
  -7   2 -14    1542     251                                                        1934   -2.34   -0.14  1.0000
  -5  -2 -14    1200     229                                                        1630   -2.28    0.20  1.0000
  -2  -5 -14    1227     219                                                        1563   -2.17   -0.23  1.0000
   5   2  15     687     301                                                         257   -3.66   -1.99  1.0000
   7  -2  15     419     338                                                         311   -3.82    2.18  1.0000
   7  -5  15    1034     318                                                         472   -3.78   -2.04  1.0000
   2   5  15     555     334                                                         436   -3.71    1.95  1.0000
  -2   7  15     845     327                                                         345   -3.79   -2.18  1.0000
  -2  -5 -15     915     250                                                         400   -3.71   -1.95  1.0000
  -5   7 -15     683     181                                                         246   -3.76   -2.06  1.0000
  -7   5 -15     822     193                                                         708   -3.78    2.04  1.0000
  -7   5 -15     753     241                                                         639   -3.78    2.04  1.0000
   2  -7 -15     930     196                                                         834   -3.79    2.18  1.0000
  -5  -2 -15     686     208                                                         574   -3.66    1.99  1.0000
  -2   7 -15     870     186                                                         772   -3.82    2.18  1.0000
  -2  -5 -15     502     188                                                         146   -3.71   -1.95  1.0000
  -7   2 -15     827     182                                                         331   -3.82   -2.18  1.0000
  -7   2 -15     124     237                                                         -32   -3.82   -2.18  1.0000
  -2  -5 -15     445     181                                                         116   -3.71   -1.95  1.0000
  -5  -2 -15    1090     220                                                         978   -3.66    1.99  1.0000
   5   2  16    2273     367                                                        2306   -0.76    0.00  1.0000
   2   5  16     560     340                                                         606   -0.78    0.09  1.0000
   7  -2  16    1140     353                                                        1210   -0.71    0.14  1.0000
  -5   7 -16    1946     224                                                        1977   -0.87    0.02  1.0000
  -5  -2 -16     782     221                                                         823   -0.76   -0.00  1.0000
  -2   7 -16     687     198                                                         740   -0.71    0.14  1.0000
  -7   5 -16     720     227                                                         760   -0.85   -0.04  1.0000
  -7   2 -16    2381     239                                                        2448   -0.71   -0.14  1.0000
  -2  -5 -16    1944     221                                                        1995   -0.78   -0.09  1.0000
   2  -7 -16     594     206                                                         649   -0.78    0.15  1.0000
  -2  -5 -16    2123     238                                                        2177   -0.78   -0.09  1.0000
  -7   2 -16    1837     258                                                        1896   -0.71   -0.14  1.0000
  -5  -2 -16     650     238                                                         688   -0.76   -0.00  1.0000
  -7   5 -17    1819     228                                                        1897    0.33    0.12  1.0000
  -2  -5 -17    1444     236                                                        1501    0.33   -0.23  1.0000
  -7   2 -17    1785     225                                                        1830    0.21    0.01  1.0000
  -7   2 -17    1517     276                                                        1559    0.21    0.01  1.0000
  -5   7 -17    1134     228                                                        1187    0.32   -0.12  1.0000
   2  -7 -17    1913     219                                                        1982    0.30    0.08  1.0000
  -2   7 -17    2136     215                                                        2188    0.23    0.01  1.0000
  -5  -2 -17    2046     235                                                        2087    0.17    0.05  1.0000
  -5  -2 -17    1860     268                                                        1899    0.17    0.05  1.0000
  -2  -5 -17    1818     257                                                        1882    0.33   -0.23  1.0000
  -2  -5 -18    2071     245                                                        1970    0.41    0.25  1.0000
  -5   7 -18    1789     222                                                        1703    0.36    0.27  1.0000
  -5  -2 -18    1915     265                                                        1847    0.39   -0.33  1.0000
  -2   7 -18    1603     189                                                        1551    0.33   -0.28  1.0000
   2  -7 -18    1768     202                                                        1703    0.39   -0.31  1.0000
  -7   2 -18    2075     229                                                        1992    0.32    0.25  1.0000
  -2  -5 -18    2286     227                                                        2180    0.41    0.25  1.0000
  -7   5 -18    1388     223                                                        1337    0.34   -0.27  1.0000
  -5  -2 -18    1536     225                                                        1475    0.39   -0.33  1.0000
  -5  -2 -19    2544     243                                                        3056    1.47    1.25  1.0000
  -5   7 -19    1803     234                                                        2234    1.39   -1.42  1.0000
  -7   5 -19    2482     251                                                        3010    1.39    1.43  1.0000
  -7   2 -19    1828     244                                                        2257    1.42   -1.33  1.0000
  -2  -5 -19    1838     233                                                        2270    1.43   -1.32  1.0000
  -1  -6   0   10759     419                                                        6464   -9.21    0.19  1.0000
   1  -7   0   11940     434                                                        6844  -10.49   -0.08  1.0000
   6   1   0   11805     407                                                        7236   -9.32   -0.02  1.0000
  -6  -1   0   10868     415                                                        6507   -9.32    0.02  1.0000
   7  -1   0   11109     414                                                        6200  -10.53    0.20  1.0000
  -1  -6  -1    3130     875                                                       15606  -28.43  -18.76  1.0000
  -1  -6   1    2742     863                                                       14231  -28.67   18.70  1.0000
   1  -7   1    2903     880                                                       15123  -29.17  -18.43  1.0000
   1  -7  -1    2717     883                                                       14278  -29.18   18.53  1.0000
   7  -6  -1    2530     896                                                       13546  -28.94   18.41  1.0000
  -6  -1  -1    2801     868                                                       14432  -28.64   18.77  1.0000
   6   1   1    2609     862                                                       14190  -28.64  -18.77  1.0000
   7  -1  -1    2524     865                                                       14050  -29.13  -18.62  1.0000
   7  -1   1    2707     868                                                       14161  -29.23   18.30  1.0000
   6   1  -1    2792     853                                                       14326  -28.55   18.68  1.0000
  -6  -1   1    3026     866                                                       15327  -28.55  -18.68  1.0000
  -7   1  -1    3201     877                                                       15939  -29.23  -18.30  1.0000
   1  -7   2   15013    1577                                                       28382   15.74   -9.34  1.0000
  -1  -6  -2   15268    1581                                                       28081   15.49   -8.38  1.0000
   1  -7  -2   13553    1588                                                       26203   15.58    9.17  1.0000
  -1  -6   2   13730    1558                                                       25988   15.52    8.28  1.0000
  -7   1  -2   13963    1578                                                       27013   15.79   -9.44  1.0000
   1  -7   2   13115    1580                                                       25745   15.74   -9.34  1.0000
   7  -1   2   13433    1571                                                       26305   15.79    9.44  1.0000
   7  -1  -2   14751    1567                                                       27749   15.55   -9.06  1.0000
  -6  -1  -2   13043    1572                                                       25059   15.56    8.27  1.0000
   6   1   2   14875    1569                                                       27535   15.56   -8.27  1.0000
  -6  -1  -3    3455     883                                                       14518   19.41  -23.88  1.0000
  -1  -6   3    3519     857                                                       14722   19.43  -23.95  1.0000
   7  -6  -3    3676     933                                                       14958   19.11  -23.81  1.0000
   1  -7   3    3644     880                                                       15154   19.53   23.90  1.0000
  -1  -6  -3    3648     891                                                       15250   18.88   24.27  1.0000
   6   1   3    3552     881                                                       14895   19.41   23.88  1.0000
   1  -7   3    2902     887                                                       13300   19.53   23.90  1.0000
   7  -1   3    3441     882                                                       14557   19.49  -23.98  1.0000
   6  -7   3    3503     904                                                       14636   19.05  -23.98  1.0000
   6   1  -4     961     305                                                        4985  -10.73   12.94  1.0000
   7  -1  -4     631     335                                                        4417  -10.97  -13.59  1.0000
   6  -7  -4     735     372                                                        4550  -11.01  -13.09  1.0000
   1  -7   4     758     315                                                        4673  -11.16  -13.23  1.0000
   7  -6  -4     986     378                                                        5087  -11.07   12.94  1.0000
   7  -1   4     746     328                                                        4608  -11.18   13.30  1.0000
   1  -7   4     988     336                                                        5257  -11.16  -13.23  1.0000
   6   1   4     739     329                                                        4530  -10.78  -13.08  1.0000
   6  -7   4     731     349                                                        4445  -10.95   13.00  1.0000
  -1  -6   4    1087     317                                                        5385  -10.77   13.22  1.0000
   1  -7  -5   10478     284                                                        9138    2.23    1.83  1.0000
   6  -7  -5   11565     330                                                       10109    2.41   -1.66  1.0000
  -1  -6  -5   10967     274                                                        9728    2.00   -1.81  1.0000
   7  -1  -5   11181     230                                                        9826    2.20   -1.87  1.0000
  -6  -1  -5   10038     250                                                        8858    1.91    1.95  1.0000
   7  -6  -5   10513     318                                                        9105    2.41    1.70  1.0000
   6  -7   5   10694     285                                                        9213    2.53    1.76  1.0000
   7  -6   5   10036     274                                                        8641    2.49   -1.69  1.0000
  -1  -6   5   10378     210                                                        9196    1.87    1.94  1.0000
   1  -7   5   10103     246                                                        8873    2.17   -1.51  1.0000
  -7   1  -5    9120     252                                                        7943    2.21   -1.47  1.0000
   6   1   5   10087     259                                                        8925    1.91   -1.95  1.0000
   7  -6  -6   20599     758                                                       11796   -8.76   10.89  1.0000
  -6  -1  -6   17220     729                                                        9503   -8.72   10.38  1.0000
   6  -7  -6   21304     761                                                       12329   -8.77  -10.89  1.0000
  -1  -6  -6   20740     747                                                       12101   -8.83  -10.45  1.0000
   7  -1  -6   21174     710                                                       12417   -8.36  -10.73  1.0000
   6  -7   6   20885     749                                                       12068   -8.64   10.84  1.0000
   1  -7   6   20512     731                                                       11781   -8.13  -11.13  1.0000
   7  -6   6   21170     751                                                       12272   -8.69  -10.84  1.0000
   7  -6  -7    5476     290                                                        3248   -4.28   -5.18  1.0000
   6  -7  -7    6106     310                                                        3736   -4.24    5.22  1.0000
   6  -7   7    5588     303                                                        3234   -4.41   -5.52  1.0000
  -7   1  -7    6007     293                                                        3596   -4.38    5.37  1.0000
   7  -6   7    6519     313                                                        3947   -4.39    5.56  1.0000
   7  -1   7    5384     292                                                        3118   -4.38   -5.37  1.0000
   1  -7   7    6213     273                                                        3745   -4.39    5.40  1.0000
  -1  -6  -8    1689     214                                                        1523    0.12   -0.92  1.0000
  -7   1  -8    1307     197                                                        1180    0.00   -0.87  1.0000
   6  -7  -8    1682     213                                                        1473    0.15   -1.17  1.0000
   1  -7  -8    1609     203                                                        1455    0.11    0.90  1.0000
  -6  -1  -8    1783     210                                                        1584    0.13    1.12  1.0000
   7  -6  -8    1495     196                                                        1308    0.15    1.14  1.0000
   6   1   8    1875     210                                                        1665    0.13   -1.12  1.0000
   7  -1   8    1220     209                                                        1102    0.00    0.87  1.0000
   6  -7   8    1161     209                                                         993    0.27    1.07  1.0000
   7  -6   8    1633     225                                                        1427    0.26   -1.09  1.0000
   6  -7  -9    2545     301                                                        3369    1.95    2.33  1.0000
   7  -6  -9    2604     293                                                        3442    1.94   -2.36  1.0000
  -1  -6  -9    2774     329                                                        3646    2.01    2.33  1.0000
   1  -7  -9    2782     325                                                        3580    1.92   -2.06  1.0000
   6  -7   9    2584     322                                                        3403    2.01   -2.20  1.0000
   7  -6   9    2900     334                                                        3764    2.03    2.18  1.0000
  -6  -1  -9    2697     318                                                        3584    1.94   -2.53  1.0000
   7  -1   9    2520     325                                                        3304    1.92   -2.17  1.0000
   6   1   9    2805     329                                                        3707    1.94    2.53  1.0000
  -7   1  -9    2936     313                                                        3777    1.92    2.17  1.0000
   1  -7 -10    4416     333                                                        3422    3.83   -8.03  1.0000
  -1  -6 -10    4412     326                                                        3251    4.09    8.12  1.0000
   6  -7 -10    4540     315                                                        3419    3.95    8.22  1.0000
   7  -6 -10    4211     299                                                        3219    3.96   -8.27  1.0000
   6  -7  10    4149     330                                                        3149    3.97   -8.17  1.0000
   7  -6  10    4754     340                                                        3602    3.96    8.13  1.0000
  -7   1 -10    4661     314                                                        3546    3.93    8.35  1.0000
  -6  -1 -10    4582     325                                                        3523    4.11   -8.27  1.0000
   7  -1  10    4347     342                                                        3360    3.93   -8.35  1.0000
   6   1  10    4666     334                                                        3493    4.11    8.27  1.0000
   7  -1  11     178     234                                                         233    0.35   -0.67  1.0000
   6  -7  11      84     209                                                         135    0.47   -0.84  1.0000
   6   1  11     359     241                                                         465    0.43    0.94  1.0000
   7  -6  11     396     225                                                         493    0.43    0.81  1.0000
  -7   1 -11     259     209                                                         325    0.35    0.67  1.0000
   7  -6 -11     120     164                                                         178    0.52   -0.78  1.0000
  -1  -6 -11     171     182                                                         236    0.32    0.84  1.0000
  -6  -1 -11      99     180                                                         158    0.43   -0.94  1.0000
   1  -7 -11      65     193                                                          98    0.27   -0.68  1.0000
   6  -7 -11     103     168                                                         154    0.49    0.75  1.0000
  -7   1 -11      98     131                                                         140    0.35    0.67  1.0000
  -6   7 -11     202     138                                                         278    0.47    0.84  1.0000
  -6   7 -11     191     169                                                         264    0.47    0.84  1.0000
  -6  -1 -11     197     144                                                         277    0.43   -0.94  1.0000
  -7   6 -11     216     168                                                         290    0.43   -0.81  1.0000
   6   1  12     491     253                                                         727   -2.54   -3.27  1.0000
   7  -1  12    1300     302                                                        1664   -2.50    3.21  1.0000
   6  -7  12    1276     283                                                        1674   -2.69    2.93  1.0000
   7  -6  12     631     282                                                         931   -2.69   -2.93  1.0000
   6  -7 -12     651     224                                                         950   -2.65   -3.08  1.0000
  -7   1 -12     656     251                                                         933   -2.50   -3.21  1.0000
   1  -7 -12     812     240                                                        1111   -2.65    3.04  1.0000
  -6  -1 -12     904     257                                                        1202   -2.54    3.27  1.0000
  -1  -6 -12     581     235                                                         865   -2.68   -3.10  1.0000
  -6   7 -12     914     178                                                        1283   -2.69   -2.93  1.0000
  -1   7 -12    1028     159                                                        1342   -2.49    3.23  1.0000
  -7   1 -12     659     175                                                         937   -2.50   -3.21  1.0000
  -1  -6 -12     995     167                                                        1383   -2.68   -3.10  1.0000
  -6  -1 -12     928     181                                                        1231   -2.54    3.27  1.0000
  -7   6 -12     936     210                                                        1269   -2.69    2.93  1.0000
   1  -7 -12    1014     165                                                        1355   -2.65    3.04  1.0000
   1   6  13    3110     350                                                        2622   -1.76    0.46  1.0000
   7  -1  13    3272     369                                                        2806   -1.64    0.41  1.0000
   7  -6  13    2768     365                                                        2303   -1.79   -0.49  1.0000
  -7   1 -13    2842     327                                                        2409   -1.64   -0.41  1.0000
   6   1  13    2380     337                                                        1976   -1.67   -0.54  1.0000
   6  -7  13    2744     360                                                        2278   -1.80    0.48  1.0000
  -1  -6 -13    2149     313                                                        1748   -1.76   -0.46  1.0000
  -6  -1 -13    2700     321                                                        2268   -1.67    0.54  1.0000
   1  -7 -13    3091     322                                                        2627   -1.69    0.35  1.0000
  -6  -1 -13    3428     251                                                        2939   -1.67    0.54  1.0000
   1  -7 -13    3569     227                                                        3069   -1.69    0.35  1.0000
  -6   7 -13    2847     238                                                        2372   -1.80   -0.48  1.0000
  -7   6 -13    3285     244                                                        2776   -1.79    0.49  1.0000
  -1   7 -13    3225     229                                                        2761   -1.65    0.39  1.0000
  -1  -6 -13    2965     232                                                        2490   -1.76   -0.46  1.0000
  -1   7  14     434     303                                                         504    1.10    0.20  1.0000
   7  -6  14     202     311                                                         254    1.13    0.15  1.0000
   7  -1  14      21     295                                                          34    1.12   -0.19  1.0000
   6   1  14     447     288                                                         517    1.01    0.12  1.0000
  -7   1 -14     351     266                                                         417    1.12    0.19  1.0000
   1   6  14     161     295                                                         200    1.06   -0.25  1.0000
  -6  -1 -14     321     271                                                         382    1.01   -0.12  1.0000
   1  -7 -14       8     241                                                          13    1.10   -0.20  1.0000
  -1  -6 -14     171     252                                                         210    1.06    0.25  1.0000
  -7   6 -14     451     169                                                         532    1.13   -0.15  1.0000
  -1   7 -14     427     165                                                         498    1.12   -0.24  1.0000
  -6   7 -14     353     185                                                         424    1.14    0.15  1.0000
   1  -7 -14     350     178                                                         415    1.10   -0.20  1.0000
  -1  -6 -14     238     170                                                         284    1.06    0.25  1.0000
  -6  -1 -14     383     196                                                         450    1.01   -0.12  1.0000
  -7   1 -14     367     205                                                         435    1.12    0.19  1.0000
   6   1  15     475     316                                                         419   -0.60    1.76  1.0000
  -1   7  15      25     322                                                         -19   -0.53    1.90  1.0000
   1   6  15    1322     360                                                        1249   -0.57   -1.77  1.0000
   7  -1  15      51     360                                                          19   -0.48   -1.86  1.0000
  -1  -6 -15     740     270                                                         671   -0.57    1.77  1.0000
  -1   7 -15     628     168                                                         560   -0.49   -1.82  1.0000
  -7   6 -15     546     194                                                         495   -0.55   -1.69  1.0000
  -1  -6 -15     545     197                                                         483   -0.57    1.77  1.0000
  -6  -1 -15     397     193                                                         351   -0.60   -1.76  1.0000
  -6   7 -15     541     192                                                         484   -0.56    1.68  1.0000
  -7   1 -15    1010     237                                                         915   -0.48    1.86  1.0000
  -1  -6 -15     704     184                                                         637   -0.57    1.77  1.0000
   1  -7 -15     558     184                                                         493   -0.53   -1.90  1.0000
  -6  -1 -15     498     212                                                         448   -0.60   -1.76  1.0000
   1  -7 -16    1994     247                                                        2305    2.17    0.21  1.0000
  -6  -1 -16    2203     256                                                        2555    2.25    0.27  1.0000
  -6   7 -16    2011     252                                                        2352    2.32   -0.19  1.0000
  -1  -6 -16    2024     247                                                        2361    2.32   -0.17  1.0000
  -7   6 -16    2034     250                                                        2355    2.33    0.13  1.0000
  -1   7 -16    1742     225                                                        2035    2.17    0.22  1.0000
  -7   1 -16    1947     253                                                        2275    2.18   -0.26  1.0000
  -1  -6 -16    1856     264                                                        2178    2.32   -0.17  1.0000
  -7   1 -16    1731     295                                                        2040    2.18   -0.26  1.0000
  -6  -1 -16    1687     285                                                        1994    2.25    0.27  1.0000
  -7   1 -17    1087     213                                                         954    0.62    2.06  1.0000
  -6   7 -17     840     208                                                         695    0.81    1.95  1.0000
  -1  -6 -17     866     209                                                         719    0.81    1.91  1.0000
   1  -7 -17    1080     197                                                         950    0.75   -2.02  1.0000
  -6  -1 -17     975     218                                                         855    0.72   -1.89  1.0000
  -7   1 -17     948     240                                                         822    0.62    2.06  1.0000
  -1   7 -17     798     165                                                         699    0.64   -2.05  1.0000
  -7   6 -17     904     194                                                         774    0.81   -1.94  1.0000
  -1  -6 -17    1265     226                                                        1091    0.81    1.91  1.0000
  -6  -1 -17    1138     243                                                        1010    0.72   -1.89  1.0000
  -1  -6 -18     254     192                                                         204   -0.63   -0.20  1.0000
   1  -7 -18     285     165                                                         236   -0.60    0.27  1.0000
  -6   7 -18     221     187                                                         169   -0.70   -0.31  1.0000
  -7   1 -18      43     192                                                          23   -0.65   -0.33  1.0000
  -6  -1 -18     181     190                                                         136   -0.71    0.18  1.0000
  -7   6 -18     119     181                                                          84   -0.69    0.26  1.0000
  -6  -1 -18     399     223                                                         330   -0.71    0.18  1.0000
  -1  -6 -18     169     179                                                         129   -0.63   -0.20  1.0000
  -6  -1 -19     108     164                                                         109    0.09   -0.16  1.0000
   1  -7 -19     166     143                                                         163   -0.01   -0.10  1.0000
  -6   7 -19      20     159                                                          19   -0.00    0.17  1.0000
  -7   1 -19     163     175                                                         160   -0.01    0.11  1.0000
  -7   6 -19     100     165                                                          96   -0.01   -0.17  1.0000
  -1  -6 -19     353     154                                                         350    0.04    0.21  1.0000
   7   0   0    1014      67                                                          86  -16.19    0.47  1.0000
  -7   0   0     797      87                                                         172  -16.19   -0.47  1.0000
   0  -7   0     884      96                                                         134  -16.20   -0.45  1.0000
   7   0  -1   49525    6612                                                      113175   44.98    0.77  1.0000
  -7   0  -1   49508    6624                                                      113888   45.43   -0.03  1.0000
   7   0   1   52164    6617                                                      117900   45.43    0.03  1.0000
   0  -7  -1   49791    6629                                                      113516   44.96   -0.83  1.0000
   0  -7   1   49498    6621                                                      113805   45.39   -0.05  1.0000
   7   0   2   62150    6482                                                      113300  -34.49   -0.32  1.0000
  -7   0  -2   62539    6486                                                      113819  -34.49    0.32  1.0000
   7   0  -2   59735    6468                                                      111167  -35.17    0.74  1.0000
   0  -7   2   60506    6477                                                      111075  -34.49    0.34  1.0000
   0  -7  -2   60544    6494                                                      112185  -35.11   -0.77  1.0000
   7   0   3   15307     538                                                        9213   11.01   -1.03  1.0000
  -7   0  -3   14993     539                                                        8962   11.01    1.03  1.0000
[truncated: 2,447,102 more chars]
