# Supplementary material for: Directing the Morphology, Packing, and Properties of Chiral Metal–Organic Frameworks by Cation Exchange
Source: Angew Chem Int Ed Engl. 2022 Jun 28;61(34):e202205238. doi: 10.1002/anie.202205238 (PMC9542332; doi:10.1002/anie.202205238)
Supplement: Supplementary file 3 — Supporting Information [file ANIE-61-0-s001.cif]

data_v428-sq
_audit_creation_date               2021-02-09
_audit_creation_method
;
Olex2 1.2
(compiled May 18 2018 14:05:52 for OlexSys, GUI svn.r5506)
;
_audit_contact_author_address      ?
_audit_contact_author_email        ?
_audit_contact_author_name         ''
_audit_contact_author_phone        ?
_publ_contact_author_id_orcid      ?
_publ_section_references
;
Bourhis, L.J., Dolomanov, O.V., Gildea, R.J., Howard, J.A.K., Puschmann, H.
 (2015). Acta Cryst. A71, 59-75.

Dolomanov, O.V., Bourhis, L.J., Gildea, R.J, Howard, J.A.K. & Puschmann, H.
 (2009), J. Appl. Cryst. 42, 339-341.
;
_chemical_formula_moiety           '0.17(C372 H312 Cl12 Fe6 N24)'
_chemical_formula_sum              'C62 H52 Cl2 Fe N4'
_chemical_formula_weight           979.88
_chemical_absolute_configuration   rm
loop_
  _atom_type_symbol
  _atom_type_scat_dispersion_real
  _atom_type_scat_dispersion_imag
  _atom_type_scat_Cromer_Mann_a1
  _atom_type_scat_Cromer_Mann_a2
  _atom_type_scat_Cromer_Mann_a3
  _atom_type_scat_Cromer_Mann_a4
  _atom_type_scat_Cromer_Mann_b1
  _atom_type_scat_Cromer_Mann_b2
  _atom_type_scat_Cromer_Mann_b3
  _atom_type_scat_Cromer_Mann_b4
  _atom_type_scat_Cromer_Mann_c
  _atom_type_scat_source
  _atom_type_scat_dispersion_source
 H 0.00000 0.00000 0.49300 0.32291 0.14019 0.04081 10.51090 26.12570 3.14236
 57.79970 0.0030380000826
 'International Tables Volume C Table 6.1.1.4 (pp. 500-502)'
 'Henke, Gullikson and Davis, At. Data and Nucl. Data Tables, 1993, 54, 2'
 C 0.00347 0.00161 2.31000 1.02000 1.58860 0.86500 20.84390 10.20750 0.56870
 51.65120 0.215599998832
 'International Tables Volume C Table 6.1.1.4 (pp. 500-502)'
 'Henke, Gullikson and Davis, At. Data and Nucl. Data Tables, 1993, 54, 2'
 Cl 0.14873 0.16029 11.46040 7.19640 6.25560 1.64550 0.01040 1.16620 18.51940
 47.77840 -9.55739974976
 'International Tables Volume C Table 6.1.1.4 (pp. 500-502)'
 'Henke, Gullikson and Davis, At. Data and Nucl. Data Tables, 1993, 54, 2'
 Fe 0.35822 0.84933 11.76950 7.35730 3.52220 2.30450 4.76110 0.30720 15.35350
 76.88050 1.03690004349
 'International Tables Volume C Table 6.1.1.4 (pp. 500-502)'
 'Henke, Gullikson and Davis, At. Data and Nucl. Data Tables, 1993, 54, 2'
 N 0.00653 0.00323 12.21260 3.13220 2.01250 1.16630 0.00570 9.89330 28.99750
 0.58260 -11.5290002823
 'International Tables Volume C Table 6.1.1.4 (pp. 500-502)'
 'Henke, Gullikson and Davis, At. Data and Nucl. Data Tables, 1993, 54, 2'

_space_group_crystal_system        'hexagonal'
_space_group_IT_number             177
_space_group_name_H-M_alt          'P 6 2 2'
_space_group_name_Hall             ' P 6 2'
loop_
  _space_group_symop_id
  _space_group_symop_operation_xyz
 1 x,y,z
 2 x-y,x,z
 3 y,-x+y,z
 4 -y,x-y,z
 5 -x+y,-x,z
 6 x-y,-y,-z
 7 -x,-x+y,-z
 8 -x,-y,z
 9 y,x,-z
 10 -y,-x,-z
 11 -x+y,y,-z
 12 x,x-y,-z

_symmetry_Int_Tables_number        177
_cell_length_a                     26.1359(16)
_cell_length_b                     26.1359(16)
_cell_length_c                     17.9525(9)
_cell_angle_alpha                  90
_cell_angle_beta                   90
_cell_angle_gamma                  120
_cell_volume                       10620.1(11)
_cell_formula_units_Z              6
_cell_measurement_reflns_used      8963
_cell_measurement_temperature      100.00(10)
_cell_measurement_theta_max        26.8700
_cell_measurement_theta_min        1.9170
_exptl_absorpt_coefficient_mu      0.320
_exptl_crystal_density_diffrn      0.9192
_exptl_crystal_description         'hexagonal prism'
_exptl_crystal_F_000               3076.8966
_exptl_crystal_size_max            0.18
_exptl_crystal_size_mid            0.12
_exptl_crystal_size_min            0.12
_diffrn_reflns_av_R_equivalents    0.0436
_diffrn_reflns_av_unetI/netI       0.0383
_diffrn_reflns_limit_h_max         33
_diffrn_reflns_limit_h_min         -28
_diffrn_reflns_limit_k_max         33
_diffrn_reflns_limit_k_min         -33
_diffrn_reflns_limit_l_max         21
_diffrn_reflns_limit_l_min         -23
_diffrn_reflns_number              42505
_diffrn_reflns_theta_full          27.1026
_diffrn_reflns_theta_max           27.10
_diffrn_reflns_theta_min           1.80
_diffrn_ambient_temperature        100.00(10)
_diffrn_measured_fraction_theta_full  0.9981
_diffrn_measured_fraction_theta_max  0.9981
_diffrn_measurement_device_type    'XtaLAB Synergy, Dualflex, Pilatus 300K'
_diffrn_radiation_type             'Mo K\a'
_diffrn_radiation_wavelength       0.71073
_reflns_Friedel_coverage           1.000
_reflns_limit_h_max                29
_reflns_limit_h_min                -28
_reflns_limit_k_max                16
_reflns_limit_k_min                -16
_reflns_limit_l_max                23
_reflns_limit_l_min                -22
_reflns_number_gt                  4953
_reflns_number_total               7831
_reflns_threshold_expression       I>=2u(I)
_computing_molecular_graphics      'Olex2 (Dolomanov et al., 2009)'
_computing_publication_material    'Olex2 (Dolomanov et al., 2009)'
_computing_structure_refinement    'olex2.refine (Bourhis et al., 2015)'
_computing_structure_solution      'olex2.solve (Bourhis et al., 2015)'
_refine_diff_density_max           0.5002
_refine_diff_density_min           -0.4112
_refine_diff_density_rms           0.0609
_refine_ls_abs_structure_details  
 'Flack, H. D. (1983). Acta Cryst. A39, 876-881.'
_refine_ls_abs_structure_Flack     0.04(3)
_refine_ls_d_res_high              0.7800
_refine_ls_d_res_low               11.3172
_refine_ls_goodness_of_fit_ref     0.9613
_refine_ls_hydrogen_treatment      constr
_refine_ls_matrix_type             full
_refine_ls_number_constraints      57
_refine_ls_number_parameters       332
_refine_ls_number_reflns           7831
_refine_ls_number_restraints       19
_refine_ls_R_factor_all            0.0957
_refine_ls_R_factor_gt             0.0671
_refine_ls_restrained_S_all        0.9601
_refine_ls_shift/su_max            0.0004
_refine_ls_shift/su_mean           0.0000
_refine_ls_structure_factor_coef   Fsqd
_refine_ls_weighting_details      
 'w=1/[\s^2^(Fo^2^)+(0.1331P)^2^+0.8279P] where P=(Fo^2^+2Fc^2^)/3'
_refine_ls_weighting_scheme        calc
_refine_ls_wR_factor_gt            0.1907
_refine_ls_wR_factor_ref           0.2088
_olex2_refinement_description
;
1. Fixed Uiso
 At 1.2 times of:
  All C(H) groups, All C(H,H) groups
2. Restrained distances
 C10-C13
 1.5 with sigma of 0.02
 C10-C80
 1.5 with sigma of 0.02
 C14-C15
 1.5 with sigma of 0.02
 C81-C15
 1.5 with sigma of 0.02
 C80-C81
 1.4 with sigma of 0.02
 C13-C14
 1.4 with sigma of 0.02
 C10-C14 = C13-C15
 2.4 with sigma of 0.02
 C13-C15
 2.4 with sigma of 0.02
 C10-C14
 2.4 with sigma of 0.04
 C15-C13
 2.4 with sigma of 0.04
 C15-C80
 2.4 with sigma of 0.04
 C10-C81
 2.4 with sigma of 0.04
3. Uiso/Uaniso restraints and constraints
Uanis(C9) \\sim Ueq: with sigma of 0.005 and sigma for terminal atoms of 0.01
4. Rigid body (RIGU) restrains
 H13, C10, C11, H11, C13, C14, C15, C16, H19, H9, C80, C81, H16, H14, H80, H81
 with sigma for 1-2 distances of 0.003 and sigma for 1-3 distances of 0.005
5. Others
 Sof(C80)=Sof(H80)=Sof(C81)=Sof(H81)=1-FVAR(1)
 Sof(C13)=Sof(H13)=Sof(C14)=Sof(H14)=FVAR(1)
 Fixed Sof: H5a(0.5) H5b(0.5) H6a(0.5) H6b(0.5)
6.a Secondary CH2 refined with riding coordinates:
 C2(H2a,H2b), C4(H4a,H4b), C5(H5a,H5b), C6(H6a,H6b)
6.b Aromatic/amide H refined with riding coordinates:
 C8(H8), C9(H9), C11(H11), C12(H12), C13(H13), C14(H14), C16(H16), C17(H17),
 C18(H18), C19(H19), C21(H21), C22(H22), C24(H24), C25(H25), C26(H26), C27(H27),
  C29(H29), C30(H30), C31(H31), C32(H32), C80(H80), C81(H81)
;
_atom_sites_solution_primary       iterative
loop_
  _atom_site_label
  _atom_site_type_symbol
  _atom_site_fract_x
  _atom_site_fract_y
  _atom_site_fract_z
  _atom_site_U_iso_or_equiv
  _atom_site_adp_type
  _atom_site_occupancy
  _atom_site_site_symmetry_order
  _atom_site_refinement_flags_posn
  _atom_site_refinement_flags_adp
  _atom_site_refinement_flags_occupancy
  _atom_site_disorder_group
 Fe1 Fe 0.32956(2) 1.0 0.0 0.0665(2) Uani 1.000000 2 S T P .
 Cl1 Cl 0.28829(5) 0.91559(5) -0.08719(6) 0.0882(3) Uani 1.000000 1 . . . .
 N1 N 0.24872(14) 0.95426(14) 0.06463(15) 0.0695(7) Uani 1.000000 1 . . . .
 N2 N -0.04077(19) 0.36836(16) 0.92928(17) 0.0912(11) Uani 1.000000 1 . . . .
 C1 C -0.11570(15) 0.70025(15) 0.45114(16) 0.0611(8) Uani 1.000000 1 . . . .
 C2 C -0.10294(16) 0.66047(15) 0.50265(18) 0.0692(8) Uani 1.000000 1 . . . .
 H2a H -0.09336(16) 0.63559(15) 0.47251(18) 0.0831(10) Uiso 1.000000 1 R . . .
 H2b H -0.06903(16) 0.68505(15) 0.53377(18) 0.0831(10) Uiso 1.000000 1 R . . .
 C3 C -0.15522(18) 0.62225(16) 0.55123(17) 0.0687(9) Uani 1.000000 1 . . . .
 C4 C -0.17053(16) 0.66100(14) 0.59744(15) 0.0664(8) Uani 1.000000 1 . . . .
 H4a H -0.13771(16) 0.68545(14) 0.63014(15) 0.0797(10) Uiso 1.000000 1 R . . .
 H4b H -0.20461(16) 0.63632(14) 0.62826(15) 0.0797(10) Uiso 1.000000 1 R . . .
 C5 C -0.20814(11) 0.5837(2) 0.5 0.0810(14) Uani 1.000000 2 S T P .
 H5a H -0.24243(11) 0.5585(2) 0.530215574935 0.0972(17) Uiso 0.500000 1 R . . .
 H5b H -0.19903(11) 0.5585(2) 0.469784425065 0.0972(17) Uiso 0.500000 1 R . . .
 C6 C -0.13058(9) 0.73885(18) 0.5 0.0564(9) Uani 1.000000 2 S T P .
 H6a H -0.09695(9) 0.76399(18) 0.531215033061 0.0677(11) Uiso 0.500000 1 R . . .
 H6b H -0.13906(9) 0.76399(18) 0.468784966939 0.0677(11) Uiso 0.500000 1 R . . .
 C7 C -0.06261(15) 0.7379(2) 0.40081(17) 0.0752(11) Uani 1.000000 1 . . . .
 C8 C -0.0433(2) 0.7080(3) 0.3522(2) 0.0980(15) Uani 1.000000 1 . . . .
 H8 H -0.0631(2) 0.6670(3) 0.3549(2) 0.1176(18) Uiso 1.000000 1 R . . .
 C9 C 0.0001(3) 0.7335(3) 0.3036(3) 0.1132(15) Uani 1.000000 1 . U . .
 C10 C 0.0276(2) 0.7930(3) 0.29802(19) 0.109(2) Uani 1.000000 1 D U . .
 C11 C 0.01187(18) 0.8283(3) 0.3467(2) 0.1137(19) Uani 1.000000 1 . U . .
 H11 H 0.03160(18) 0.8693(3) 0.3434(2) 0.136(2) Uiso 1.000000 1 R U . .
 C12 C -0.03337(15) 0.7984(2) 0.3978(2) 0.0798(12) Uani 1.000000 1 . . . .
 H12 H -0.04389(15) 0.8195(2) 0.4301(2) 0.0958(14) Uiso 1.000000 1 R . . .
 C13 C 0.0760(3) 0.8185(3) 0.2400(3) 0.082(3) Uani 0.692(13) 1 D U . 1
 C14 C 0.1021(3) 0.8733(3) 0.2250(4) 0.075(2) Uani 0.692(13) 1 D U . 1
 C15 C 0.15357(19) 0.8957(3) 0.1623(2) 0.1068(18) Uani 1.000000 1 D U . .
 C16 C 0.1786(2) 0.8657(2) 0.1286(3) 0.1059(16) Uani 1.000000 1 . U . .
 C17 C 0.22686(19) 0.89591(19) 0.0811(3) 0.0909(12) Uani 1.000000 1 . . . .
 H17 H 0.24448(19) 0.87596(19) 0.0602(3) 0.1091(14) Uiso 1.000000 1 R . . .
 C18 C 0.22176(15) 0.98071(17) 0.09494(17) 0.0684(9) Uani 1.000000 1 . . . .
 H18 H 0.23568(15) 1.02017(17) 0.08322(17) 0.0821(11) Uiso 1.000000 1 R . . .
 C19 C 0.17468(17) 0.9534(2) 0.1425(2) 0.0846(12) Uani 1.000000 1 . . . .
 H19 H 0.15704(17) 0.9740(2) 0.1613(2) 0.1015(15) Uiso 1.000000 1 R U . .
 C20 C -0.1412(2) 0.58231(18) 0.5998(2) 0.0903(13) Uani 1.000000 1 . . . .
 C21 C -0.1387(2) 0.5878(2) 0.6776(3) 0.1046(17) Uani 1.000000 1 . . . .
 H21 H -0.1466(2) 0.6150(2) 0.7008(3) 0.126(2) Uiso 1.000000 1 R . . .
 C22 C -0.1241(3) 0.5517(2) 0.7197(3) 0.1092(16) Uani 1.000000 1 . . . .
 H22 H -0.1229(3) 0.5552(2) 0.7713(3) 0.131(2) Uiso 1.000000 1 R . . .
 C23 C -0.1115(3) 0.5109(2) 0.6873(3) 0.132(2) Uani 1.000000 1 . . . .
 C24 C -0.1287(5) 0.5437(3) 0.5686(3) 0.178(4) Uani 1.000000 1 . . . .
 H24 H -0.1277(5) 0.5418(3) 0.5170(3) 0.213(4) Uiso 1.000000 1 R . . .
 C25 C -0.1169(5) 0.5061(4) 0.6106(3) 0.184(4) Uani 1.000000 1 . . . .
 H25 H -0.1126(5) 0.4770(4) 0.5865(3) 0.221(5) Uiso 1.000000 1 R . . .
 C26 C -0.0968(3) 0.4723(3) 0.7323(3) 0.137(2) Uani 1.000000 1 . . . .
 H26 H -0.0827(3) 0.4518(3) 0.7046(3) 0.165(3) Uiso 1.000000 1 R . . .
 C27 C -0.1000(3) 0.4627(3) 0.7988(4) 0.132(2) Uani 1.000000 1 . . . .
 H27 H -0.1180(3) 0.4796(3) 0.8261(4) 0.158(3) Uiso 1.000000 1 R . . .
 C28 C -0.0809(4) 0.4300(3) 0.8412(3) 0.128(2) Uani 1.000000 1 . . . .
 C29 C -0.0932(4) 0.4196(3) 0.9145(3) 0.150(3) Uani 1.000000 1 . . . .
 H29 H -0.1165(4) 0.4325(3) 0.9378(3) 0.180(3) Uiso 1.000000 1 R . . .
 C30 C -0.0711(3) 0.3894(3) 0.9555(3) 0.119(2) Uani 1.000000 1 . . . .
 H30 H -0.0794(3) 0.3844(3) 1.0062(3) 0.143(2) Uiso 1.000000 1 R . . .
 C31 C -0.0326(3) 0.3721(3) 0.8564(3) 0.1113(17) Uani 1.000000 1 . . . .
 H31 H -0.0147(3) 0.3528(3) 0.8345(3) 0.134(2) Uiso 1.000000 1 R . . .
 C32 C -0.0500(3) 0.4045(3) 0.8109(2) 0.1172(18) Uani 1.000000 1 . . . .
 H32 H -0.0408(3) 0.4088(3) 0.7604(2) 0.141(2) Uiso 1.000000 1 R . . .
 H9 H 0.0114(3) 0.7114(3) 0.2744(3) 0.1359(18) Uiso 1.000000 1 R U . .
 C80 C 0.0779(5) 0.8552(6) 0.2584(6) 0.057(4) Uani 0.308(13) 1 D U . 2
 C81 C 0.1062(5) 0.8441(5) 0.2027(6) 0.060(4) Uani 0.308(13) 1 D U . 2
 H16 H 0.1633(2) 0.8256(2) 0.1377(3) 0.127(2) Uiso 1.000000 1 R U . .
 H13 H 0.0867(3) 0.7939(3) 0.2153(3) 0.098(3) Uiso 0.692(13) 1 R U . 1
 H14 H 0.0924(3) 0.8990(3) 0.2486(4) 0.090(3) Uiso 0.692(13) 1 R U . 1
 H80 H 0.0857(5) 0.8927(6) 0.2724(6) 0.068(5) Uiso 0.308(13) 1 R U . 2
 H81 H 0.0964(5) 0.8057(5) 0.1904(6) 0.072(5) Uiso 0.308(13) 1 R U . 2

loop_
  _atom_site_aniso_label
  _atom_site_aniso_U_11
  _atom_site_aniso_U_22
  _atom_site_aniso_U_33
  _atom_site_aniso_U_12
  _atom_site_aniso_U_13
  _atom_site_aniso_U_23
 Fe1 0.0655(3) 0.0971(5) 0.0475(3) 0.0485(3) 0.00022(17) 0.0004(3)
 Cl1 0.1100(8) 0.1162(8) 0.0670(5) 0.0779(7) -0.0130(6) -0.0163(6)
 N1 0.0685(17) 0.077(2) 0.0582(16) 0.0330(16) 0.0008(14) -0.0025(14)
 N2 0.152(3) 0.097(2) 0.0544(18) 0.085(3) 0.0065(18) 0.0136(16)
 C1 0.075(2) 0.078(2) 0.0425(15) 0.0472(18) -0.0066(14) 0.0019(15)
 C2 0.092(2) 0.085(2) 0.0480(15) 0.057(2) -0.0121(19) -0.007(2)
 C3 0.097(3) 0.068(2) 0.0454(16) 0.044(2) -0.0222(17) -0.0039(16)
 C4 0.075(2) 0.0720(19) 0.0393(13) 0.027(2) -0.0100(15) 0.0040(13)
 C5 0.102(3) 0.062(3) 0.066(3) 0.0309(13) -0.006(3) 0.000000
 C6 0.0642(17) 0.061(2) 0.0430(19) 0.0305(11) -0.012(2) 0.000000
 C7 0.0580(19) 0.127(4) 0.0420(16) 0.047(2) -0.0058(14) 0.0046(19)
 C8 0.091(3) 0.171(5) 0.0508(19) 0.079(3) 0.0028(19) -0.006(3)
 C9 0.111(3) 0.144(3) 0.086(3) 0.0647(18) 0.007(2) 0.000(2)
 C10 0.087(3) 0.241(7) 0.0321(15) 0.108(4) -0.0058(18) 0.002(3)
 C11 0.066(3) 0.158(5) 0.071(2) 0.021(3) -0.027(2) 0.034(3)
 C12 0.0491(18) 0.111(3) 0.059(2) 0.024(2) -0.0108(16) 0.016(2)
 C13 0.111(6) 0.082(5) 0.075(4) 0.063(5) -0.034(4) -0.032(4)
 C14 0.072(5) 0.056(4) 0.086(5) 0.024(4) -0.030(4) -0.028(4)
 C15 0.066(2) 0.155(5) 0.050(2) 0.018(3) -0.0084(19) 0.003(3)
 C16 0.091(3) 0.095(3) 0.092(3) 0.016(3) -0.004(3) 0.023(3)
 C17 0.091(3) 0.081(3) 0.093(3) 0.037(2) 0.002(2) 0.004(2)
 C18 0.0640(19) 0.083(2) 0.0494(16) 0.0303(17) -0.0042(15) -0.0050(16)
 C19 0.063(2) 0.121(4) 0.052(2) 0.032(2) 0.0082(17) -0.004(2)
 C20 0.139(4) 0.070(2) 0.065(2) 0.055(3) -0.027(2) -0.0019(19)
 C21 0.137(4) 0.081(3) 0.079(3) 0.042(3) -0.030(3) 0.020(2)
 C22 0.172(5) 0.099(3) 0.070(2) 0.077(4) -0.028(3) 0.007(2)
 C23 0.198(6) 0.074(3) 0.120(4) 0.065(4) -0.063(4) 0.008(3)
 C24 0.363(12) 0.163(6) 0.081(3) 0.187(7) -0.074(5) -0.028(4)
 C25 0.387(13) 0.223(7) 0.073(3) 0.251(9) -0.035(5) -0.007(4)
 C26 0.201(7) 0.131(5) 0.105(4) 0.101(5) -0.034(4) 0.001(4)
 C27 0.183(6) 0.161(5) 0.101(4) 0.123(5) -0.008(4) 0.035(4)
 C28 0.199(7) 0.116(4) 0.087(3) 0.091(5) -0.006(4) 0.026(3)
 C29 0.270(9) 0.185(6) 0.095(4) 0.188(7) 0.009(5) 0.021(4)
 C30 0.204(6) 0.143(5) 0.075(3) 0.135(5) 0.010(3) 0.018(3)
 C31 0.160(5) 0.144(4) 0.073(3) 0.108(4) -0.003(3) 0.012(3)
 C32 0.175(5) 0.151(5) 0.060(2) 0.107(4) -0.008(3) 0.012(3)
 C80 0.046(6) 0.048(8) 0.054(7) 0.008(5) 0.011(5) 0.010(5)
 C81 0.064(7) 0.030(6) 0.060(7) 0.004(5) -0.009(6) 0.001(5)

loop_
  _geom_bond_atom_site_label_1
  _geom_bond_atom_site_label_2
  _geom_bond_distance
  _geom_bond_site_symmetry_2
  _geom_bond_publ_flag
 Fe1 Cl1 2.4700(11) . ?
 Fe1 Cl1 2.4700(11) 6_675 ?
 Fe1 N1 2.171(3) 6_675 ?
 Fe1 N1 2.171(3) . ?
 Fe1 N2 2.204(3) 5_564 ?
 Fe1 N2 2.204(3) 9_566 ?
 N1 C17 1.367(5) . ?
 N1 C18 1.326(5) . ?
 N2 C30 1.259(6) . ?
 N2 C31 1.321(6) . ?
 C1 C2 1.547(4) . ?
 C1 C4 1.517(4) 11_456 ?
 C1 C6 1.527(4) . ?
 C1 C7 1.531(5) . ?
 C2 H2a 0.9700 . ?
 C2 H2b 0.9700 . ?
 C2 C3 1.504(5) . ?
 C3 C4 1.510(5) . ?
 C3 C5 1.543(4) 11_456 ?
 C3 C20 1.538(5) . ?
 C4 H4a 0.9700 . ?
 C4 H4b 0.9700 . ?
 C5 H5a 0.9700 . ?
 C5 H5a 0.9700 11_456 ?
 C5 H5b 0.9700 . ?
 C5 H5b 0.9700 11_456 ?
 H5a H5b 0.0000 11_456 ?
 C6 H6a 0.9700 . ?
 C6 H6a 0.9700 11_456 ?
 C6 H6b 0.9700 . ?
 C6 H6b 0.9700 11_456 ?
 H6a H6b 0.0000 11_456 ?
 C7 C8 1.420(6) . ?
 C7 C12 1.373(6) . ?
 C8 H8 0.9300 . ?
 C8 C9 1.319(7) . ?
 C9 C10 1.353(8) . ?
 C9 H9 0.9300 . ?
 C10 C11 1.471(8) . ?
 C10 C13 1.512(8) . ?
 C10 C80 1.655(11) . ?
 C11 H11 0.9300 . ?
 C11 C12 1.388(6) . ?
 C12 H12 0.9300 . ?
 C13 C14 1.271(9) . ?
 C13 H13 0.9300 . ?
 C14 C15 1.623(9) . ?
 C14 H14 0.9300 . ?
 C15 C16 1.384(8) . ?
 C15 C19 1.370(8) . ?
 C15 C81 1.485(10) . ?
 C16 C17 1.396(7) . ?
 C16 H16 0.9300 . ?
 C17 H17 0.9300 . ?
 C18 H18 0.9300 . ?
 C18 C19 1.369(5) . ?
 C19 H19 0.9300 . ?
 C20 C21 1.402(6) . ?
 C20 C24 1.330(8) . ?
 C21 H21 0.9300 . ?
 C21 C22 1.403(6) . ?
 C22 H22 0.9300 . ?
 C22 C23 1.393(8) . ?
 C23 C25 1.383(7) . ?
 C23 C26 1.485(7) . ?
 C24 H24 0.9300 . ?
 C24 C25 1.390(7) . ?
 C25 H25 0.9300 . ?
 C26 H26 0.9300 . ?
 C26 C27 1.215(8) . ?
 C27 H27 0.9300 . ?
 C27 C28 1.408(7) . ?
 C28 C29 1.349(8) . ?
 C28 C32 1.391(8) . ?
 C29 H29 0.9300 . ?
 C29 C30 1.399(7) . ?
 C30 H30 0.9300 . ?
 C31 H31 0.9300 . ?
 C31 C32 1.405(6) . ?
 C32 H32 0.9300 . ?
 C80 C81 1.361(16) . ?
 C80 H80 0.9300 . ?
 C81 H81 0.9300 . ?

loop_
  _geom_angle_atom_site_label_1
  _geom_angle_atom_site_label_2
  _geom_angle_atom_site_label_3
  _geom_angle
  _geom_angle_site_symmetry_1
  _geom_angle_site_symmetry_3
  _geom_angle_publ_flag
 Cl1 Fe1 Cl1 178.87(6) . 6_675 ?
 N1 Fe1 Cl1 92.12(8) . 6_675 ?
 N1 Fe1 Cl1 88.66(9) . . ?
 N1 Fe1 Cl1 88.66(9) 6_675 6_675 ?
 N1 Fe1 Cl1 92.12(8) 6_675 . ?
 N1 Fe1 N1 91.48(17) 6_675 . ?
 N2 Fe1 Cl1 91.97(11) 5_564 6_675 ?
 N2 Fe1 Cl1 87.24(11) 5_564 . ?
 N2 Fe1 Cl1 91.97(11) 9_566 . ?
 N2 Fe1 Cl1 87.24(11) 9_566 6_675 ?
 N2 Fe1 N1 88.99(12) 5_564 6_675 ?
 N2 Fe1 N1 175.89(13) 9_566 6_675 ?
 N2 Fe1 N1 88.99(12) 9_566 . ?
 N2 Fe1 N1 175.89(13) 5_564 . ?
 N2 Fe1 N2 90.84(19) 9_566 5_564 ?
 C17 N1 Fe1 118.6(3) . . ?
 C18 N1 Fe1 123.8(3) . . ?
 C18 N1 C17 117.3(3) . . ?
 C30 N2 Fe1 122.6(3) . 9_456 ?
 C31 N2 Fe1 120.5(3) . 9_456 ?
 C31 N2 C30 116.8(4) . . ?
 C4 C1 C2 108.5(3) 11_456 . ?
 C6 C1 C2 108.2(2) . . ?
 C6 C1 C4 109.4(3) . 11_456 ?
 C7 C1 C2 110.7(3) . . ?
 C7 C1 C4 108.7(2) . 11_456 ?
 C7 C1 C6 111.3(3) . . ?
 H2a C2 C1 109.37(17) . . ?
 H2b C2 C1 109.37(19) . . ?
 H2b C2 H2a 108.0 . . ?
 C3 C2 C1 111.3(3) . . ?
 C3 C2 H2a 109.37(18) . . ?
 C3 C2 H2b 109.37(17) . . ?
 C4 C3 C2 109.3(3) . . ?
 C5 C3 C2 107.9(2) 11_456 . ?
 C5 C3 C4 108.3(3) 11_456 . ?
 C20 C3 C2 109.5(3) . . ?
 C20 C3 C4 112.1(3) . . ?
 C20 C3 C5 109.6(3) . 11_456 ?
 C3 C4 C1 111.6(2) . 11_456 ?
 H4a C4 C1 109.31(17) . 11_456 ?
 H4a C4 C3 109.31(19) . . ?
 H4b C4 C1 109.31(19) . 11_456 ?
 H4b C4 C3 109.31(19) . . ?
 H4b C4 H4a 108.0 . . ?
 C3 C5 C3 111.2(4) . 11_456 ?
 H5a C5 C3 109.40(16) . 11_456 ?
 H5a C5 C3 109.40(16) 11_456 11_456 ?
 H5a C5 C3 109.40(16) . . ?
 H5a C5 C3 109.40(16) 11_456 . ?
 H5a C5 H5a 108.0 . 11_456 ?
 H5b C5 C3 109.40(16) 11_456 . ?
 H5b C5 C3 109.40(16) . 11_456 ?
 H5b C5 C3 109.40(16) 11_456 11_456 ?
 H5b C5 C3 109.40(16) . . ?
 H5b C5 H5a 0.0 . 11_456 ?
 H5b C5 H5a 108.0 . . ?
 H5b C5 H5a 108.0 11_456 11_456 ?
 H5b C5 H5a 0.0 11_456 . ?
 H5b C5 H5b 108.0 11_456 . ?
 H5b H5a C5 89.3 11_456 11_456 ?
 H5a H5b C5 0(1000000) 11_456 . ?
 C1 C6 C1 110.2(4) 11_456 . ?
 H6a C6 C1 109.62(14) . . ?
 H6a C6 C1 109.62(13) 11_456 . ?
 H6a C6 C1 109.62(13) . 11_456 ?
 H6a C6 C1 109.62(14) 11_456 11_456 ?
 H6a C6 H6a 108.1 . 11_456 ?
 H6b C6 C1 109.62(14) . 11_456 ?
 H6b C6 C1 109.62(13) . . ?
 H6b C6 C1 109.62(13) 11_456 11_456 ?
 H6b C6 C1 109.62(14) 11_456 . ?
 H6b C6 H6a 108.1 . . ?
 H6b C6 H6a 108.1 11_456 11_456 ?
 H6b C6 H6a 0.0 . 11_456 ?
 H6b C6 H6a 0.0 11_456 . ?
 H6b C6 H6b 108.1 11_456 . ?
 H6b H6a C6 0.0 11_456 11_456 ?
 H6a H6b C6 0(700000) 11_456 . ?
 C8 C7 C1 117.8(4) . . ?
 C12 C7 C1 124.5(4) . . ?
 C12 C7 C8 117.7(4) . . ?
 H8 C8 C7 117.2(3) . . ?
 C9 C8 C7 125.6(6) . . ?
 C9 C8 H8 117.2(4) . . ?
 C10 C9 C8 117.2(5) . . ?
 H9 C9 C8 121.4(4) . . ?
 H9 C9 C10 121.4(3) . . ?
 C11 C10 C9 121.6(4) . . ?
 H11 C11 C10 121.1(3) . . ?
 C12 C11 C10 117.8(5) . . ?
 C12 C11 H11 121.1(4) . . ?
 C11 C12 C7 120.1(5) . . ?
 H12 C12 C7 120.0(2) . . ?
 H12 C12 C11 120.0(4) . . ?
 H13 C13 C14 120.0(6) . . ?
 H14 C14 C13 122.1(6) . . ?
 C19 C15 C16 117.8(4) . . ?
 C17 C16 C15 119.7(5) . . ?
 H16 C16 C15 120.2(3) . . ?
 H16 C16 C17 120.2(3) . . ?
 C16 C17 N1 121.2(5) . . ?
 H17 C17 N1 119.4(2) . . ?
 H17 C17 C16 119.4(3) . . ?
 H18 C18 N1 118.0(2) . . ?
 C19 C18 N1 123.9(4) . . ?
 C19 C18 H18 118.0(3) . . ?
 C18 C19 C15 119.9(5) . . ?
 H19 C19 C15 120.1(3) . . ?
 H19 C19 C18 120.1(3) . . ?
 C21 C20 C3 120.6(4) . . ?
 C24 C20 C3 120.6(4) . . ?
 C24 C20 C21 118.7(4) . . ?
 H21 C21 C20 120.6(3) . . ?
 C22 C21 C20 118.8(5) . . ?
 C22 C21 H21 120.6(3) . . ?
 H22 C22 C21 118.7(3) . . ?
 C23 C22 C21 122.6(4) . . ?
 C23 C22 H22 118.7(3) . . ?
 C25 C23 C22 115.6(4) . . ?
 C26 C23 C22 122.3(5) . . ?
 C26 C23 C25 121.9(6) . . ?
 H24 C24 C20 118.8(3) . . ?
 C25 C24 C20 122.3(5) . . ?
 C25 C24 H24 118.8(4) . . ?
 C24 C25 C23 121.6(6) . . ?
 H25 C25 C23 119.2(3) . . ?
 H25 C25 C24 119.2(3) . . ?
 H26 C26 C23 114.3(4) . . ?
 C27 C26 C23 131.3(7) . . ?
 C27 C26 H26 114.3(4) . . ?
 H27 C27 C26 114.8(4) . . ?
 C28 C27 C26 130.4(7) . . ?
 C28 C27 H27 114.8(4) . . ?
 C29 C28 C27 121.9(7) . . ?
 C32 C28 C27 123.1(5) . . ?
 C32 C28 C29 114.9(5) . . ?
 H29 C29 C28 119.9(4) . . ?
 C30 C29 C28 120.2(6) . . ?
 C30 C29 H29 119.9(3) . . ?
 C29 C30 N2 125.3(5) . . ?
 H30 C30 N2 117.4(2) . . ?
 H30 C30 C29 117.4(3) . . ?
 H31 C31 N2 118.9(3) . . ?
 C32 C31 N2 122.2(5) . . ?
 C32 C31 H31 118.9(3) . . ?
 C31 C32 C28 120.1(4) . . ?
 H32 C32 C28 120.0(3) . . ?
 H32 C32 C31 120.0(3) . . ?
 H80 C80 C81 124.6(8) . . ?
 H81 C81 C80 121.3(8) . . ?

_smtbx_masks_special_details       ?
loop_
  _smtbx_masks_void_nr
  _smtbx_masks_void_average_x
  _smtbx_masks_void_average_y
  _smtbx_masks_void_average_z
  _smtbx_masks_void_volume
  _smtbx_masks_void_count_electrons
  _smtbx_masks_void_content
 1 0.000 0.000 -0.474 868.1 0.0 867
 2 0.489 0.063 -0.835 3620.5 0.0 3620

_shelx_fab_file
;
-28 -1 -4 0.0000 -0.0000
-28 -1 -3 0.0000 -0.0000
-28 -1 -2 0.0000 -0.0000
-28 -1 -1 0.0000 -0.0000
-27 -3 -3 0.0000 -0.0000
-27 -3 -2 0.0000 -0.0000
-27 -3 -1 0.0000 -0.0000
-27 -2 -5 0.0000 -0.0000
-27 -2 -4 0.0000 -0.0000
-27 -2 -3 0.0000 -0.0000
-27 -2 -2 0.0000 -0.0000
-27 -2 -1 0.0000 -0.0000
-27 -1 -7 0.0000 -0.0000
-27 -1 -6 0.0000 -0.0000
-27 -1 -5 0.0000 -0.0000
-27 -1 -4 0.0000 -0.0000
-27 -1 -3 0.0000 -0.0000
-27 -1 -2 0.0000 -0.0000
-27 -1 -1 0.0000 -0.0000
-26 -5 -2 0.0000 -0.0000
-26 -5 -1 0.0000 -0.0000
-26 -4 -5 0.0000 -0.0000
-26 -4 -4 0.0000 -0.0000
-26 -4 -3 0.0000 -0.0000
-26 -4 -2 0.0000 -0.0000
-26 -4 -1 0.0000 -0.0000
-26 -3 -7 0.0000 -0.0000
-26 -3 -6 0.0000 -0.0000
-26 -3 -5 0.0000 -0.0000
-26 -3 -4 0.0000 -0.0000
-26 -3 -3 0.0000 -0.0000
-26 -3 -2 0.0000 -0.0000
-26 -3 -1 0.0000 -0.0000
-26 -2 -8 0.0000 -0.0000
-26 -2 -7 0.0000 -0.0000
-26 -2 -6 0.0000 -0.0000
-26 -2 -5 0.0000 -0.0000
-26 -2 -4 0.0000 -0.0000
-26 -2 -3 0.0000 -0.0000
-26 -2 -2 0.0000 -0.0000
-26 -2 -1 0.0000 -0.0000
-26 -1 -9 0.0000 -0.0000
-26 -1 -8 0.0000 -0.0000
-26 -1 -7 0.0000 -0.0000
-26 -1 -6 0.0000 -0.0000
-26 -1 -5 0.0000 -0.0000
-26 -1 -4 0.0000 -0.0000
-26 -1 -3 0.0000 -0.0000
-26 -1 -2 0.0000 -0.0000
-26 -1 -1 0.0000 -0.0000
-25 -6 -4 0.0000 -0.0000
-25 -6 -3 0.0000 -0.0000
-25 -6 -2 0.0000 -0.0000
-25 -6 -1 0.0000 -0.0000
-25 -5 -6 0.0000 -0.0000
-25 -5 -5 0.0000 -0.0000
-25 -5 -4 0.0000 -0.0000
-25 -5 -3 0.0000 -0.0000
-25 -5 -2 0.0000 -0.0000
-25 -5 -1 0.0000 -0.0000
-25 -4 -7 0.0000 -0.0000
-25 -4 -6 0.0000 -0.0000
-25 -4 -5 0.0000 -0.0000
-25 -4 -4 0.0000 -0.0000
-25 -4 -3 0.0000 -0.0000
-25 -4 -2 0.0000 -0.0000
-25 -4 -1 0.0000 -0.0000
-25 -3 -9 0.0000 -0.0000
-25 -3 -8 0.0000 -0.0000
-25 -3 -7 0.0000 -0.0000
-25 -3 -6 0.0000 -0.0000
-25 -3 -5 0.0000 -0.0000
-25 -3 -4 0.0000 -0.0000
-25 -3 -3 0.0000 -0.0000
-25 -3 -2 0.0000 -0.0000
-25 -3 -1 0.0000 -0.0000
-25 -2 -10 0.0000 -0.0000
-25 -2 -9 0.0000 -0.0000
-25 -2 -8 0.0000 -0.0000
-25 -2 -7 0.0000 -0.0000
-25 -2 -6 0.0000 -0.0000
-25 -2 -5 0.0000 -0.0000
-25 -2 -4 0.0000 -0.0000
-25 -2 -3 0.0000 -0.0000
-25 -2 -2 0.0000 -0.0000
-25 -2 -1 0.0000 -0.0000
-25 -1 -10 0.0000 -0.0000
-25 -1 -9 0.0000 -0.0000
-25 -1 -8 0.0000 -0.0000
-25 -1 -7 0.0000 -0.0000
-25 -1 -6 0.0000 -0.0000
-25 -1 -5 0.0000 -0.0000
-25 -1 -4 0.0000 -0.0000
-25 -1 -3 0.0000 -0.0000
-25 -1 -2 0.0000 -0.0000
-25 -1 -1 0.0000 -0.0000
-24 -8 -2 0.0000 -0.0000
-24 -8 -1 0.0000 -0.0000
-24 -7 -5 0.0000 -0.0000
-24 -7 -4 0.0000 -0.0000
-24 -7 -3 0.0000 -0.0000
-24 -7 -2 0.0000 -0.0000
-24 -7 -1 0.0000 -0.0000
-24 -6 -7 0.0000 -0.0000
-24 -6 -6 0.0000 -0.0000
-24 -6 -5 0.0000 -0.0000
-24 -6 -4 0.0000 -0.0000
-24 -6 -3 0.0000 -0.0000
-24 -6 -2 0.0000 -0.0000
-24 -6 -1 0.0000 -0.0000
-24 -5 -8 0.0000 -0.0000
-24 -5 -7 0.0000 -0.0000
-24 -5 -6 0.0000 -0.0000
-24 -5 -5 0.0000 -0.0000
-24 -5 -4 0.0000 -0.0000
-24 -5 -3 0.0000 -0.0000
-24 -5 -2 0.0000 -0.0000
-24 -5 -1 0.0000 -0.0000
-24 -4 -9 0.0000 -0.0000
-24 -4 -8 0.0000 -0.0000
-24 -4 -7 0.0000 -0.0000
-24 -4 -6 0.0000 -0.0000
-24 -4 -5 0.0000 -0.0000
-24 -4 -4 0.0000 -0.0000
-24 -4 -3 0.0000 -0.0000
-24 -4 -2 0.0000 -0.0000
-24 -4 -1 0.0000 -0.0000
-24 -3 -10 0.0000 -0.0000
-24 -3 -9 0.0000 -0.0000
-24 -3 -8 0.0000 -0.0000
-24 -3 -7 0.0000 -0.0000
-24 -3 -6 0.0000 -0.0000
-24 -3 -5 0.0000 -0.0000
-24 -3 -4 0.0000 -0.0000
-24 -3 -3 0.0000 -0.0000
-24 -3 -2 0.0000 -0.0000
-24 -3 -1 0.0000 -0.0000
-24 -2 -11 0.0000 -0.0000
-24 -2 -10 0.0000 -0.0000
-24 -2 -9 0.0000 -0.0000
-24 -2 -8 0.0000 -0.0000
-24 -2 -7 0.0000 -0.0000
-24 -2 -6 0.0000 -0.0000
-24 -2 -5 0.0000 -0.0000
-24 -2 -4 0.0000 -0.0000
-24 -2 -3 0.0000 -0.0000
-24 -2 -2 0.0000 -0.0000
-24 -2 -1 0.0000 -0.0000
-24 -1 -12 0.0000 -0.0000
-24 -1 -11 0.0000 -0.0000
-24 -1 -10 0.0000 -0.0000
-24 -1 -9 0.0000 -0.0000
-24 -1 -8 0.0000 -0.0000
-24 -1 -7 0.0000 -0.0000
-24 -1 -6 0.0000 -0.0000
-24 -1 -5 0.0000 -0.0000
-24 -1 -4 0.0000 -0.0000
-24 -1 -3 0.0000 -0.0000
-24 -1 -2 0.0000 -0.0000
-24 -1 -1 0.0000 -0.0000
-23 -9 -3 0.0000 -0.0000
-23 -9 -2 0.0000 -0.0000
-23 -9 -1 0.0000 -0.0000
-23 -8 -6 0.0000 -0.0000
-23 -8 -5 0.0000 -0.0000
-23 -8 -4 0.0000 -0.0000
-23 -8 -3 0.0000 -0.0000
-23 -8 -2 0.0000 -0.0000
-23 -8 -1 0.0000 -0.0000
-23 -7 -8 0.0000 -0.0000
-23 -7 -7 0.0000 -0.0000
-23 -7 -6 0.0000 -0.0000
-23 -7 -5 0.0000 -0.0000
-23 -7 -4 0.0000 -0.0000
-23 -7 -3 0.0000 -0.0000
-23 -7 -2 0.0000 -0.0000
-23 -7 -1 0.0000 -0.0000
-23 -6 -9 0.0000 -0.0000
-23 -6 -8 0.0000 -0.0000
-23 -6 -7 0.0000 -0.0000
-23 -6 -6 0.0000 -0.0000
-23 -6 -5 0.0000 -0.0000
-23 -6 -4 0.0000 -0.0000
-23 -6 -3 0.0000 -0.0000
-23 -6 -2 0.0000 -0.0000
-23 -6 -1 0.0000 -0.0000
-23 -5 -10 0.0000 -0.0000
-23 -5 -9 0.0000 -0.0000
-23 -5 -8 0.0000 -0.0000
-23 -5 -7 0.0000 -0.0000
-23 -5 -6 0.0000 -0.0000
-23 -5 -5 0.0000 -0.0000
-23 -5 -4 0.0000 -0.0000
-23 -5 -3 0.0000 -0.0000
-23 -5 -2 0.0000 -0.0000
-23 -5 -1 0.0000 -0.0000
-23 -4 -11 0.0000 -0.0000
-23 -4 -10 0.0000 -0.0000
-23 -4 -9 0.0000 -0.0000
-23 -4 -8 0.0000 -0.0000
-23 -4 -7 0.0000 -0.0000
-23 -4 -6 0.0000 -0.0000
-23 -4 -5 0.0000 -0.0000
-23 -4 -4 0.0000 -0.0000
-23 -4 -3 0.0000 -0.0000
-23 -4 -2 0.0000 -0.0000
-23 -4 -1 0.0000 -0.0000
-23 -3 -12 0.0000 -0.0000
-23 -3 -11 0.0000 -0.0000
-23 -3 -10 0.0000 -0.0000
-23 -3 -9 0.0000 -0.0000
-23 -3 -8 0.0000 -0.0000
-23 -3 -7 0.0000 -0.0000
-23 -3 -6 0.0000 -0.0000
-23 -3 -5 0.0000 -0.0000
-23 -3 -4 0.0000 -0.0000
-23 -3 -3 0.0000 -0.0000
-23 -3 -2 0.0000 -0.0000
-23 -3 -1 0.0000 -0.0000
-23 -2 -12 0.0000 -0.0000
-23 -2 -11 0.0000 -0.0000
-23 -2 -10 0.0000 -0.0000
-23 -2 -9 0.0000 -0.0000
-23 -2 -8 0.0000 -0.0000
-23 -2 -7 0.0000 -0.0000
-23 -2 -6 0.0000 -0.0000
-23 -2 -5 0.0000 -0.0000
-23 -2 -4 0.0000 -0.0000
-23 -2 -3 0.0000 -0.0000
-23 -2 -2 0.0000 -0.0000
-23 -2 -1 0.0000 -0.0000
-23 -1 -13 0.0000 -0.0000
-23 -1 -12 0.0000 -0.0000
-23 -1 -11 0.0000 -0.0000
-23 -1 -10 0.0000 -0.0000
-23 -1 -9 0.0000 -0.0000
-23 -1 -8 0.0000 -0.0000
-23 -1 -7 0.0000 -0.0000
-23 -1 -6 0.0000 -0.0000
-23 -1 -5 0.0000 -0.0000
-23 -1 -4 0.0000 -0.0000
-23 -1 -3 0.0000 -0.0000
-23 -1 -2 0.0000 -0.0000
-23 -1 -1 0.0000 -0.0000
-22 -10 -4 0.0000 -0.0000
-22 -10 -3 0.0000 -0.0000
-22 -10 -2 0.0000 -0.0000
-22 -10 -1 0.0000 -0.0000
-22 -9 -7 0.0000 -0.0000
-22 -9 -6 0.0000 -0.0000
-22 -9 -5 0.0000 -0.0000
-22 -9 -4 0.0000 -0.0000
-22 -9 -3 0.0000 -0.0000
-22 -9 -2 0.0000 -0.0000
-22 -9 -1 0.0000 -0.0000
-22 -8 -8 0.0000 -0.0000
-22 -8 -7 0.0000 -0.0000
-22 -8 -6 0.0000 -0.0000
-22 -8 -5 0.0000 -0.0000
-22 -8 -4 0.0000 -0.0000
-22 -8 -3 0.0000 -0.0000
-22 -8 -2 0.0000 -0.0000
-22 -8 -1 0.0000 -0.0000
-22 -7 -9 0.0000 -0.0000
-22 -7 -8 0.0000 -0.0000
-22 -7 -7 0.0000 -0.0000
-22 -7 -6 0.0000 -0.0000
-22 -7 -5 0.0000 -0.0000
-22 -7 -4 0.0000 -0.0000
-22 -7 -3 0.0000 -0.0000
-22 -7 -2 0.0000 -0.0000
-22 -7 -1 0.0000 -0.0000
-22 -6 -10 0.0000 -0.0000
-22 -6 -9 0.0000 -0.0000
-22 -6 -8 0.0000 -0.0000
-22 -6 -7 0.0000 -0.0000
-22 -6 -6 0.0000 -0.0000
-22 -6 -5 0.0000 -0.0000
-22 -6 -4 0.0000 -0.0000
-22 -6 -3 0.0000 -0.0000
-22 -6 -2 0.0000 -0.0000
-22 -6 -1 0.0000 -0.0000
-22 -5 -11 0.0000 -0.0000
-22 -5 -10 0.0000 -0.0000
-22 -5 -9 0.0000 -0.0000
-22 -5 -8 0.0000 -0.0000
-22 -5 -7 0.0000 -0.0000
-22 -5 -6 0.0000 -0.0000
-22 -5 -5 0.0000 -0.0000
-22 -5 -4 0.0000 -0.0000
-22 -5 -3 0.0000 -0.0000
-22 -5 -2 0.0000 -0.0000
-22 -5 -1 0.0000 -0.0000
-22 -4 -12 0.0000 -0.0000
-22 -4 -11 0.0000 -0.0000
-22 -4 -10 0.0000 -0.0000
-22 -4 -9 0.0000 -0.0000
-22 -4 -8 0.0000 -0.0000
-22 -4 -7 0.0000 -0.0000
-22 -4 -6 0.0000 -0.0000
-22 -4 -5 0.0000 -0.0000
-22 -4 -4 0.0000 -0.0000
-22 -4 -3 0.0000 -0.0000
-22 -4 -2 0.0000 -0.0000
-22 -4 -1 0.0000 -0.0000
-22 -3 -13 0.0000 -0.0000
-22 -3 -12 0.0000 -0.0000
-22 -3 -11 0.0000 -0.0000
-22 -3 -10 0.0000 -0.0000
-22 -3 -9 0.0000 -0.0000
-22 -3 -8 0.0000 -0.0000
-22 -3 -7 0.0000 -0.0000
-22 -3 -6 0.0000 -0.0000
-22 -3 -5 0.0000 -0.0000
-22 -3 -4 0.0000 -0.0000
-22 -3 -3 0.0000 -0.0000
-22 -3 -2 0.0000 -0.0000
-22 -3 -1 0.0000 -0.0000
-22 -2 -13 0.0000 -0.0000
-22 -2 -12 0.0000 -0.0000
-22 -2 -11 0.0000 -0.0000
-22 -2 -10 0.0000 -0.0000
-22 -2 -9 0.0000 -0.0000
-22 -2 -8 0.0000 -0.0000
-22 -2 -7 0.0000 -0.0000
-22 -2 -6 0.0000 -0.0000
-22 -2 -5 0.0000 -0.0000
-22 -2 -4 0.0000 -0.0000
-22 -2 -3 0.0000 -0.0000
-22 -2 -2 0.0000 -0.0000
-22 -2 -1 0.0000 -0.0000
-22 -1 -14 0.0000 -0.0000
-22 -1 -13 0.0000 -0.0000
-22 -1 -12 0.0000 -0.0000
-22 -1 -11 0.0000 -0.0000
-22 -1 -10 0.0000 -0.0000
-22 -1 -9 0.0000 -0.0000
-22 -1 -8 0.0000 -0.0000
-22 -1 -7 0.0000 -0.0000
-22 -1 -6 0.0000 -0.0000
-22 -1 -5 0.0000 -0.0000
-22 -1 -4 0.0000 -0.0000
-22 -1 -3 0.0000 -0.0000
-22 -1 -2 0.0000 -0.0000
-22 -1 -1 0.0000 -0.0000
-21 -12 -1 0.0000 -0.0000
-21 -11 -5 0.0000 -0.0000
-21 -11 -4 0.0000 -0.0000
-21 -11 -3 0.0000 -0.0000
-21 -11 -2 0.0000 -0.0000
-21 -11 -1 0.0000 -0.0000
-21 -10 -7 0.0000 -0.0000
-21 -10 -6 0.0000 -0.0000
-21 -10 -5 0.0000 -0.0000
-21 -10 -4 0.0000 -0.0000
-21 -10 -3 0.0000 -0.0000
-21 -10 -2 0.0000 -0.0000
-21 -10 -1 0.0000 -0.0000
-21 -9 -9 0.0000 -0.0000
-21 -9 -8 0.0000 -0.0000
-21 -9 -7 0.0000 -0.0000
-21 -9 -6 0.0000 -0.0000
-21 -9 -5 0.0000 -0.0000
-21 -9 -4 0.0000 -0.0000
-21 -9 -3 0.0000 -0.0000
-21 -9 -2 0.0000 -0.0000
-21 -9 -1 0.0000 -0.0000
-21 -8 -10 0.0000 -0.0000
-21 -8 -9 0.0000 -0.0000
-21 -8 -8 0.0000 -0.0000
-21 -8 -7 0.0000 -0.0000
-21 -8 -6 0.0000 -0.0000
-21 -8 -5 0.0000 -0.0000
-21 -8 -4 0.0000 -0.0000
-21 -8 -3 0.0000 -0.0000
-21 -8 -2 0.0000 -0.0000
-21 -8 -1 0.0000 -0.0000
-21 -7 -11 0.0000 -0.0000
-21 -7 -10 0.0000 -0.0000
-21 -7 -9 0.0000 -0.0000
-21 -7 -8 0.0000 -0.0000
-21 -7 -7 0.0000 -0.0000
-21 -7 -6 0.0000 -0.0000
-21 -7 -5 0.0000 -0.0000
-21 -7 -4 0.0000 -0.0000
-21 -7 -3 0.0000 -0.0000
-21 -7 -2 0.0000 -0.0000
-21 -7 -1 0.0000 -0.0000
-21 -6 -12 0.0000 -0.0000
-21 -6 -11 0.0000 -0.0000
-21 -6 -10 0.0000 -0.0000
-21 -6 -9 0.0000 -0.0000
-21 -6 -8 0.0000 -0.0000
-21 -6 -7 0.0000 -0.0000
-21 -6 -6 0.0000 -0.0000
-21 -6 -5 0.0000 -0.0000
-21 -6 -4 0.0000 -0.0000
-21 -6 -3 0.0000 -0.0000
-21 -6 -2 0.0000 -0.0000
-21 -6 -1 0.0000 -0.0000
-21 -5 -13 0.0000 -0.0000
-21 -5 -12 0.0000 -0.0000
-21 -5 -11 0.0000 -0.0000
-21 -5 -10 0.0000 -0.0000
-21 -5 -9 0.0000 -0.0000
-21 -5 -8 0.0000 -0.0000
-21 -5 -7 0.0000 -0.0000
-21 -5 -6 0.0000 -0.0000
-21 -5 -5 0.0000 -0.0000
-21 -5 -4 0.0000 -0.0000
-21 -5 -3 0.0000 -0.0000
-21 -5 -2 0.0000 -0.0000
-21 -5 -1 0.0000 -0.0000
-21 -4 -13 0.0000 -0.0000
-21 -4 -12 0.0000 -0.0000
-21 -4 -11 0.0000 -0.0000
-21 -4 -10 0.0000 -0.0000
-21 -4 -9 0.0000 -0.0000
-21 -4 -8 0.0000 -0.0000
-21 -4 -7 0.0000 -0.0000
-21 -4 -6 0.0000 -0.0000
-21 -4 -5 0.0000 -0.0000
-21 -4 -4 0.0000 -0.0000
-21 -4 -3 0.0000 -0.0000
-21 -4 -2 0.0000 -0.0000
-21 -4 -1 0.0000 -0.0000
-21 -3 -14 0.0000 -0.0000
-21 -3 -13 0.0000 -0.0000
-21 -3 -12 0.0000 -0.0000
-21 -3 -11 0.0000 -0.0000
-21 -3 -10 0.0000 -0.0000
-21 -3 -9 0.0000 -0.0000
-21 -3 -8 0.0000 -0.0000
-21 -3 -7 0.0000 -0.0000
-21 -3 -6 0.0000 -0.0000
-21 -3 -5 0.0000 -0.0000
-21 -3 -4 0.0000 -0.0000
-21 -3 -3 0.0000 -0.0000
-21 -3 -2 0.0000 -0.0000
-21 -3 -1 0.0000 -0.0000
-21 -2 -14 0.0000 -0.0000
-21 -2 -13 0.0000 -0.0000
-21 -2 -12 0.0000 -0.0000
-21 -2 -11 0.0000 -0.0000
-21 -2 -10 0.0000 -0.0000
-21 -2 -9 0.0000 -0.0000
-21 -2 -8 0.0000 -0.0000
-21 -2 -7 0.0000 -0.0000
-21 -2 -6 0.0000 -0.0000
-21 -2 -5 0.0000 -0.0000
-21 -2 -4 0.0000 -0.0000
-21 -2 -3 0.0000 -0.0000
-21 -2 -2 0.0000 -0.0000
-21 -2 -1 0.0000 -0.0000
-21 -1 -15 0.0000 -0.0000
-21 -1 -14 0.0000 -0.0000
-21 -1 -13 0.0000 -0.0000
-21 -1 -12 0.0000 -0.0000
-21 -1 -11 0.0000 -0.0000
-21 -1 -10 0.0000 -0.0000
-21 -1 -9 0.0000 -0.0000
-21 -1 -8 0.0000 -0.0000
-21 -1 -7 0.0000 -0.0000
-21 -1 -6 0.0000 -0.0000
-21 -1 -5 0.0000 -0.0000
-21 -1 -4 0.0000 -0.0000
-21 -1 -3 0.0000 -0.0000
-21 -1 -2 0.0000 -0.0000
-21 -1 -1 0.0000 -0.0000
-20 -13 -2 0.0000 -0.0000
-20 -13 -1 0.0000 -0.0000
-20 -12 -6 0.0000 -0.0000
-20 -12 -5 0.0000 -0.0000
-20 -12 -4 0.0000 -0.0000
-20 -12 -3 0.0000 -0.0000
-20 -12 -2 0.0000 -0.0000
-20 -12 -1 0.0000 -0.0000
-20 -11 -7 0.0000 -0.0000
-20 -11 -6 0.0000 -0.0000
-20 -11 -5 0.0000 -0.0000
-20 -11 -4 0.0000 -0.0000
-20 -11 -3 0.0000 -0.0000
-20 -11 -2 0.0000 -0.0000
-20 -11 -1 0.0000 -0.0000
-20 -10 -9 0.0000 -0.0000
-20 -10 -8 0.0000 -0.0000
-20 -10 -7 0.0000 -0.0000
-20 -10 -6 0.0000 -0.0000
-20 -10 -5 0.0000 -0.0000
-20 -10 -4 0.0000 -0.0000
-20 -10 -3 0.0000 -0.0000
-20 -10 -2 0.0000 -0.0000
-20 -10 -1 0.0000 -0.0000
-20 -9 -10 0.0000 -0.0000
-20 -9 -9 0.0000 -0.0000
-20 -9 -8 0.0000 -0.0000
-20 -9 -7 0.0000 -0.0000
-20 -9 -6 0.0000 -0.0000
-20 -9 -5 0.0000 -0.0000
-20 -9 -4 0.0000 -0.0000
-20 -9 -3 0.0000 -0.0000
-20 -9 -2 0.0000 -0.0000
-20 -9 -1 0.0000 -0.0000
-20 -8 -11 0.0000 -0.0000
-20 -8 -10 0.0000 -0.0000
-20 -8 -9 0.0000 -0.0000
-20 -8 -8 0.0000 -0.0000
-20 -8 -7 0.0000 -0.0000
-20 -8 -6 0.0000 -0.0000
-20 -8 -5 0.0000 -0.0000
-20 -8 -4 0.0000 -0.0000
-20 -8 -3 0.0000 -0.0000
-20 -8 -2 0.0000 -0.0000
-20 -8 -1 0.0000 -0.0000
-20 -7 -12 0.0000 -0.0000
-20 -7 -11 0.0000 -0.0000
-20 -7 -10 0.0000 -0.0000
-20 -7 -9 0.0000 -0.0000
-20 -7 -8 0.0000 -0.0000
-20 -7 -7 0.0000 -0.0000
-20 -7 -6 0.0000 -0.0000
-20 -7 -5 0.0000 -0.0000
-20 -7 -4 0.0000 -0.0000
-20 -7 -3 0.0000 -0.0000
-20 -7 -2 0.0000 -0.0000
-20 -7 -1 0.0000 -0.0000
-20 -6 -13 0.0000 -0.0000
-20 -6 -12 0.0000 -0.0000
-20 -6 -11 0.0000 -0.0000
-20 -6 -10 0.0000 -0.0000
-20 -6 -9 0.0000 -0.0000
-20 -6 -8 0.0000 -0.0000
-20 -6 -7 0.0000 -0.0000
-20 -6 -6 0.0000 -0.0000
-20 -6 -5 0.0000 -0.0000
-20 -6 -4 0.0000 -0.0000
-20 -6 -3 0.0000 -0.0000
-20 -6 -2 0.0000 -0.0000
-20 -6 -1 0.0000 -0.0000
-20 -5 -14 0.0000 -0.0000
-20 -5 -13 0.0000 -0.0000
-20 -5 -12 0.0000 -0.0000
-20 -5 -11 0.0000 -0.0000
-20 -5 -10 0.0000 -0.0000
-20 -5 -9 0.0000 -0.0000
-20 -5 -8 0.0000 -0.0000
-20 -5 -7 0.0000 -0.0000
-20 -5 -6 0.0000 -0.0000
-20 -5 -5 0.0000 -0.0000
-20 -5 -4 0.0000 -0.0000
-20 -5 -3 0.0000 -0.0000
-20 -5 -2 0.0000 -0.0000
-20 -5 -1 0.0000 -0.0000
-20 -4 -14 0.0000 -0.0000
-20 -4 -13 0.0000 -0.0000
-20 -4 -12 0.0000 -0.0000
-20 -4 -11 0.0000 -0.0000
-20 -4 -10 0.0000 -0.0000
-20 -4 -9 0.0000 -0.0000
-20 -4 -8 0.0000 -0.0000
-20 -4 -7 0.0000 -0.0000
-20 -4 -6 0.0000 -0.0000
-20 -4 -5 0.0000 -0.0000
-20 -4 -4 0.0000 -0.0000
-20 -4 -3 0.0000 -0.0000
-20 -4 -2 0.0000 -0.0000
-20 -4 -1 0.0000 -0.0000
-20 -3 -15 0.0000 -0.0000
-20 -3 -14 0.0000 -0.0000
-20 -3 -13 0.0000 -0.0000
-20 -3 -12 0.0000 -0.0000
-20 -3 -11 0.0000 -0.0000
-20 -3 -10 0.0000 -0.0000
-20 -3 -9 0.0000 -0.0000
-20 -3 -8 0.0000 -0.0000
-20 -3 -7 0.0000 -0.0000
-20 -3 -6 0.0000 -0.0000
-20 -3 -5 0.0000 -0.0000
-20 -3 -4 0.0000 -0.0000
-20 -3 -3 0.0000 -0.0000
-20 -3 -2 0.0000 -0.0000
-20 -3 -1 0.0000 -0.0000
-20 -2 -15 0.0000 -0.0000
-20 -2 -14 0.0000 -0.0000
-20 -2 -13 0.0000 -0.0000
-20 -2 -12 0.0000 -0.0000
-20 -2 -11 0.0000 -0.0000
-20 -2 -10 0.0000 -0.0000
-20 -2 -9 0.0000 -0.0000
-20 -2 -8 0.0000 -0.0000
-20 -2 -7 0.0000 -0.0000
-20 -2 -6 0.0000 -0.0000
-20 -2 -5 0.0000 -0.0000
-20 -2 -4 0.0000 -0.0000
-20 -2 -3 0.0000 -0.0000
-20 -2 -2 0.0000 -0.0000
-20 -2 -1 0.0000 -0.0000
-20 -1 -16 0.0000 -0.0000
-20 -1 -15 0.0000 -0.0000
-20 -1 -14 0.0000 -0.0000
-20 -1 -13 0.0000 -0.0000
-20 -1 -12 0.0000 -0.0000
-20 -1 -11 0.0000 -0.0000
-20 -1 -10 0.0000 -0.0000
-20 -1 -9 0.0000 -0.0000
-20 -1 -8 0.0000 -0.0000
-20 -1 -7 0.0000 -0.0000
-20 -1 -6 0.0000 -0.0000
-20 -1 -5 0.0000 -0.0000
-20 -1 -4 0.0000 -0.0000
-20 -1 -3 0.0000 -0.0000
-20 -1 -2 0.0000 -0.0000
-20 -1 -1 0.0000 -0.0000
-19 -14 -3 0.0000 -0.0000
-19 -14 -2 0.0000 -0.0000
-19 -14 -1 0.0000 -0.0000
-19 -13 -6 0.0000 -0.0000
-19 -13 -5 0.0000 -0.0000
-19 -13 -4 0.0000 -0.0000
-19 -13 -3 0.0000 -0.0000
-19 -13 -2 0.0000 -0.0000
-19 -13 -1 0.0000 -0.0000
-19 -12 -8 0.0000 -0.0000
-19 -12 -7 0.0000 -0.0000
-19 -12 -6 0.0000 -0.0000
-19 -12 -5 0.0000 -0.0000
-19 -12 -4 0.0000 -0.0000
-19 -12 -3 0.0000 -0.0000
-19 -12 -2 0.0000 -0.0000
-19 -12 -1 0.0000 -0.0000
-19 -11 -9 0.0000 -0.0000
-19 -11 -8 0.0000 -0.0000
-19 -11 -7 0.0000 -0.0000
-19 -11 -6 0.0000 -0.0000
-19 -11 -5 0.0000 -0.0000
-19 -11 -4 0.0000 -0.0000
-19 -11 -3 0.0000 -0.0000
-19 -11 -2 0.0000 -0.0000
-19 -11 -1 0.0000 -0.0000
-19 -10 -10 0.0000 -0.0000
-19 -10 -9 0.0000 -0.0000
-19 -10 -8 0.0000 -0.0000
-19 -10 -7 0.0000 -0.0000
-19 -10 -6 0.0000 -0.0000
-19 -10 -5 0.0000 -0.0000
-19 -10 -4 0.0000 -0.0000
-19 -10 -3 0.0000 -0.0000
-19 -10 -2 0.0000 -0.0000
-19 -10 -1 0.0000 -0.0000
-19 -9 -12 0.0000 -0.0000
-19 -9 -11 0.0000 -0.0000
-19 -9 -10 0.0000 -0.0000
-19 -9 -9 0.0000 -0.0000
-19 -9 -8 0.0000 -0.0000
-19 -9 -7 0.0000 -0.0000
-19 -9 -6 0.0000 -0.0000
-19 -9 -5 0.0000 -0.0000
-19 -9 -4 0.0000 -0.0000
-19 -9 -3 0.0000 -0.0000
-19 -9 -2 0.0000 -0.0000
-19 -9 -1 0.0000 -0.0000
-19 -8 -12 0.0000 -0.0000
-19 -8 -11 0.0000 -0.0000
-19 -8 -10 0.0000 -0.0000
-19 -8 -9 0.0000 -0.0000
-19 -8 -8 0.0000 -0.0000
-19 -8 -7 0.0000 -0.0000
-19 -8 -6 0.0000 -0.0000
-19 -8 -5 0.0000 -0.0000
-19 -8 -4 0.0000 -0.0000
-19 -8 -3 0.0000 -0.0000
-19 -8 -2 0.0000 -0.0000
-19 -8 -1 0.0000 -0.0000
-19 -7 -13 0.0000 -0.0000
-19 -7 -12 0.0000 -0.0000
-19 -7 -11 0.0000 -0.0000
-19 -7 -10 0.0000 -0.0000
-19 -7 -9 0.0000 -0.0000
-19 -7 -8 0.0000 -0.0000
-19 -7 -7 0.0000 -0.0000
-19 -7 -6 0.0000 -0.0000
-19 -7 -5 0.0000 -0.0000
-19 -7 -4 0.0000 -0.0000
-19 -7 -3 0.0000 -0.0000
-19 -7 -2 0.0000 -0.0000
-19 -7 -1 0.0000 -0.0000
-19 -6 -14 0.0000 -0.0000
-19 -6 -13 0.0000 -0.0000
-19 -6 -12 0.0000 -0.0000
-19 -6 -11 0.0000 -0.0000
-19 -6 -10 0.0000 -0.0000
-19 -6 -9 0.0000 -0.0000
-19 -6 -8 0.0000 -0.0000
-19 -6 -7 0.0000 -0.0000
-19 -6 -6 0.0000 -0.0000
-19 -6 -5 0.0000 -0.0000
-19 -6 -4 0.0000 -0.0000
-19 -6 -3 0.0000 -0.0000
-19 -6 -2 0.0000 -0.0000
-19 -6 -1 0.0000 -0.0000
-19 -5 -15 0.0000 -0.0000
-19 -5 -14 0.0000 -0.0000
-19 -5 -13 0.0000 -0.0000
-19 -5 -12 0.0000 -0.0000
-19 -5 -11 0.0000 -0.0000
-19 -5 -10 0.0000 -0.0000
-19 -5 -9 0.0000 -0.0000
-19 -5 -8 0.0000 -0.0000
-19 -5 -7 0.0000 -0.0000
-19 -5 -6 0.0000 -0.0000
-19 -5 -5 0.0000 -0.0000
-19 -5 -4 0.0000 -0.0000
-19 -5 -3 0.0000 -0.0000
-19 -5 -2 0.0000 -0.0000
-19 -5 -1 0.0000 -0.0000
-19 -4 -15 0.0000 -0.0000
-19 -4 -14 0.0000 -0.0000
-19 -4 -13 0.0000 -0.0000
-19 -4 -12 0.0000 -0.0000
-19 -4 -11 0.0000 -0.0000
-19 -4 -10 0.0000 -0.0000
-19 -4 -9 0.0000 -0.0000
-19 -4 -8 0.0000 -0.0000
-19 -4 -7 0.0000 -0.0000
-19 -4 -6 0.0000 -0.0000
-19 -4 -5 0.0000 -0.0000
-19 -4 -4 0.0000 -0.0000
-19 -4 -3 0.0000 -0.0000
-19 -4 -2 0.0000 -0.0000
-19 -4 -1 0.0000 -0.0000
-19 -3 -16 0.0000 -0.0000
-19 -3 -15 0.0000 -0.0000
-19 -3 -14 0.0000 -0.0000
-19 -3 -13 0.0000 -0.0000
-19 -3 -12 0.0000 -0.0000
-19 -3 -11 0.0000 -0.0000
-19 -3 -10 0.0000 -0.0000
-19 -3 -9 0.0000 -0.0000
-19 -3 -8 0.0000 -0.0000
-19 -3 -7 0.0000 -0.0000
-19 -3 -6 0.0000 -0.0000
-19 -3 -5 0.0000 -0.0000
-19 -3 -4 0.0000 -0.0000
-19 -3 -3 0.0000 -0.0000
-19 -3 -2 0.0000 -0.0000
-19 -3 -1 0.0000 -0.0000
-19 -2 -16 0.0000 -0.0000
-19 -2 -15 0.0000 -0.0000
-19 -2 -14 0.0000 -0.0000
-19 -2 -13 0.0000 -0.0000
-19 -2 -12 0.0000 -0.0000
-19 -2 -11 0.0000 -0.0000
-19 -2 -10 0.0000 -0.0000
-19 -2 -9 0.0000 -0.0000
-19 -2 -8 0.0000 -0.0000
-19 -2 -7 0.0000 -0.0000
-19 -2 -6 0.0000 -0.0000
-19 -2 -5 0.0000 -0.0000
-19 -2 -4 0.0000 -0.0000
-19 -2 -3 0.0000 -0.0000
-19 -2 -2 0.0000 -0.0000
-19 -2 -1 0.0000 -0.0000
-19 -1 -17 0.0000 -0.0000
-19 -1 -16 0.0000 -0.0000
-19 -1 -15 0.0000 -0.0000
-19 -1 -14 0.0000 -0.0000
-19 -1 -13 0.0000 -0.0000
-19 -1 -12 0.0000 -0.0000
-19 -1 -11 0.0000 -0.0000
-19 -1 -10 0.0000 -0.0000
-19 -1 -9 0.0000 -0.0000
-19 -1 -8 0.0000 -0.0000
-19 -1 -7 0.0000 -0.0000
-19 -1 -6 0.0000 -0.0000
-19 -1 -5 0.0000 -0.0000
-19 -1 -4 0.0000 -0.0000
-19 -1 -3 0.0000 -0.0000
-19 -1 -2 0.0000 -0.0000
-19 -1 -1 0.0000 -0.0000
-18 -15 -3 0.0000 -0.0000
-18 -15 -2 0.0000 -0.0000
-18 -15 -1 0.0000 -0.0000
-18 -14 -6 0.0000 -0.0000
-18 -14 -5 0.0000 -0.0000
-18 -14 -4 0.0000 -0.0000
-18 -14 -3 0.0000 -0.0000
-18 -14 -2 0.0000 -0.0000
-18 -14 -1 0.0000 -0.0000
-18 -13 -8 0.0000 -0.0000
-18 -13 -7 0.0000 -0.0000
-18 -13 -6 0.0000 -0.0000
-18 -13 -5 0.0000 -0.0000
-18 -13 -4 0.0000 -0.0000
-18 -13 -3 0.0000 -0.0000
-18 -13 -2 0.0000 -0.0000
-18 -13 -1 0.0000 -0.0000
-18 -12 -9 0.0000 -0.0000
-18 -12 -8 0.0000 -0.0000
-18 -12 -7 0.0000 -0.0000
-18 -12 -6 0.0000 -0.0000
-18 -12 -5 0.0000 -0.0000
-18 -12 -4 0.0000 -0.0000
-18 -12 -3 0.0000 -0.0000
-18 -12 -2 0.0000 -0.0000
-18 -12 -1 0.0000 -0.0000
-18 -11 -11 0.0000 -0.0000
-18 -11 -10 0.0000 -0.0000
-18 -11 -9 0.0000 -0.0000
-18 -11 -8 0.0000 -0.0000
-18 -11 -7 0.0000 -0.0000
-18 -11 -6 0.0000 -0.0000
-18 -11 -5 0.0000 -0.0000
-18 -11 -4 0.0000 -0.0000
-18 -11 -3 0.0000 -0.0000
-18 -11 -2 0.0000 -0.0000
-18 -11 -1 0.0000 -0.0000
-18 -10 -12 0.0000 -0.0000
-18 -10 -11 0.0000 -0.0000
-18 -10 -10 0.0000 -0.0000
-18 -10 -9 0.0000 -0.0000
-18 -10 -8 0.0000 -0.0000
-18 -10 -7 0.0000 -0.0000
-18 -10 -6 0.0000 -0.0000
-18 -10 -5 0.0000 -0.0000
-18 -10 -4 0.0000 -0.0000
-18 -10 -3 0.0000 -0.0000
-18 -10 -2 0.0000 -0.0000
-18 -10 -1 0.0000 -0.0000
-18 -9 -13 0.0000 -0.0000
-18 -9 -12 0.0000 -0.0000
-18 -9 -11 0.0000 -0.0000
-18 -9 -10 0.0000 -0.0000
-18 -9 -9 0.0000 -0.0000
-18 -9 -8 0.0000 -0.0000
-18 -9 -7 0.0000 -0.0000
-18 -9 -6 0.0000 -0.0000
-18 -9 -5 0.0000 -0.0000
-18 -9 -4 0.0000 -0.0000
-18 -9 -3 0.0000 -0.0000
-18 -9 -2 0.0000 -0.0000
-18 -9 -1 0.0000 -0.0000
-18 -8 -13 0.0000 -0.0000
-18 -8 -12 0.0000 -0.0000
-18 -8 -11 0.0000 -0.0000
-18 -8 -10 0.0000 -0.0000
-18 -8 -9 0.0000 -0.0000
-18 -8 -8 0.0000 -0.0000
-18 -8 -7 0.0000 -0.0000
-18 -8 -6 0.0000 -0.0000
-18 -8 -5 0.0000 -0.0000
-18 -8 -4 0.0000 -0.0000
-18 -8 -3 0.0000 -0.0000
-18 -8 -2 0.0000 -0.0000
-18 -8 -1 0.0000 -0.0000
-18 -7 -14 0.0000 -0.0000
-18 -7 -13 0.0000 -0.0000
-18 -7 -12 0.0000 -0.0000
-18 -7 -11 0.0000 -0.0000
-18 -7 -10 0.0000 -0.0000
-18 -7 -9 0.0000 -0.0000
-18 -7 -8 0.0000 -0.0000
-18 -7 -7 0.0000 -0.0000
-18 -7 -6 0.0000 -0.0000
-18 -7 -5 0.0000 -0.0000
-18 -7 -4 0.0000 -0.0000
-18 -7 -3 0.0000 -0.0000
-18 -7 -2 0.0000 -0.0000
-18 -7 -1 0.0000 -0.0000
-18 -6 -15 0.0000 -0.0000
-18 -6 -14 0.0000 -0.0000
-18 -6 -13 0.0000 -0.0000
-18 -6 -12 0.0000 -0.0000
-18 -6 -11 0.0000 -0.0000
-18 -6 -10 0.0000 -0.0000
-18 -6 -9 0.0000 -0.0000
-18 -6 -8 0.0000 -0.0000
-18 -6 -7 0.0000 -0.0000
-18 -6 -6 0.0000 -0.0000
-18 -6 -5 0.0000 -0.0000
-18 -6 -4 0.0000 -0.0000
-18 -6 -3 0.0000 -0.0000
-18 -6 -2 0.0000 -0.0000
-18 -6 -1 0.0000 -0.0000
-18 -5 -15 0.0000 -0.0000
-18 -5 -14 0.0000 -0.0000
-18 -5 -13 0.0000 -0.0000
-18 -5 -12 0.0000 -0.0000
-18 -5 -11 0.0000 -0.0000
-18 -5 -10 0.0000 -0.0000
-18 -5 -9 0.0000 -0.0000
-18 -5 -8 0.0000 -0.0000
-18 -5 -7 0.0000 -0.0000
-18 -5 -6 0.0000 -0.0000
-18 -5 -5 0.0000 -0.0000
-18 -5 -4 0.0000 -0.0000
-18 -5 -3 0.0000 -0.0000
-18 -5 -2 0.0000 -0.0000
-18 -5 -1 0.0000 -0.0000
-18 -4 -16 0.0000 -0.0000
-18 -4 -15 0.0000 -0.0000
-18 -4 -14 0.0000 -0.0000
-18 -4 -13 0.0000 -0.0000
-18 -4 -12 0.0000 -0.0000
-18 -4 -11 0.0000 -0.0000
-18 -4 -10 0.0000 -0.0000
-18 -4 -9 0.0000 -0.0000
-18 -4 -8 0.0000 -0.0000
-18 -4 -7 0.0000 -0.0000
-18 -4 -6 0.0000 -0.0000
-18 -4 -5 0.0000 -0.0000
-18 -4 -4 0.0000 -0.0000
-18 -4 -3 0.0000 -0.0000
-18 -4 -2 0.0000 -0.0000
-18 -4 -1 0.0000 -0.0000
-18 -3 -16 0.0000 -0.0000
-18 -3 -15 0.0000 -0.0000
-18 -3 -14 0.0000 -0.0000
-18 -3 -13 0.0000 -0.0000
-18 -3 -12 0.0000 -0.0000
-18 -3 -11 0.0000 -0.0000
-18 -3 -10 0.0000 -0.0000
-18 -3 -9 0.0000 -0.0000
-18 -3 -8 0.0000 -0.0000
-18 -3 -7 0.0000 -0.0000
-18 -3 -6 0.0000 -0.0000
-18 -3 -5 0.0000 -0.0000
-18 -3 -4 0.0000 -0.0000
-18 -3 -3 0.0000 -0.0000
-18 -3 -2 0.0000 -0.0000
-18 -3 -1 0.0000 -0.0000
-18 -2 -17 0.0000 -0.0000
-18 -2 -16 0.0000 -0.0000
-18 -2 -15 0.0000 -0.0000
-18 -2 -14 0.0000 -0.0000
-18 -2 -13 0.0000 -0.0000
-18 -2 -12 0.0000 -0.0000
-18 -2 -11 0.0000 -0.0000
-18 -2 -10 0.0000 -0.0000
-18 -2 -9 0.0000 -0.0000
-18 -2 -8 0.0000 -0.0000
-18 -2 -7 0.0000 -0.0000
-18 -2 -6 0.0000 -0.0000
-18 -2 -5 0.0000 -0.0000
-18 -2 -4 0.0000 -0.0000
-18 -2 -3 0.0000 -0.0000
-18 -2 -2 0.0000 -0.0000
-18 -2 -1 0.0000 -0.0000
-18 -1 -17 0.0000 -0.0000
-18 -1 -16 0.0000 -0.0000
-18 -1 -15 0.0000 -0.0000
-18 -1 -14 0.0000 -0.0000
-18 -1 -13 0.0000 -0.0000
-18 -1 -12 0.0000 -0.0000
-18 -1 -11 0.0000 -0.0000
-18 -1 -10 0.0000 -0.0000
-18 -1 -9 0.0000 -0.0000
-18 -1 -8 0.0000 -0.0000
-18 -1 -7 0.0000 -0.0000
-18 -1 -6 0.0000 -0.0000
-18 -1 -5 0.0000 -0.0000
-18 -1 -4 0.0000 -0.0000
-18 -1 -3 0.0000 -0.0000
-18 -1 -2 0.0000 -0.0000
-18 -1 -1 0.0000 -0.0000
-17 -16 -3 0.0000 -0.0000
-17 -16 -2 0.0000 -0.0000
-17 -16 -1 0.0000 -0.0000
-17 -15 -6 0.0000 -0.0000
-17 -15 -5 0.0000 -0.0000
-17 -15 -4 0.0000 -0.0000
-17 -15 -3 0.0000 -0.0000
-17 -15 -2 0.0000 -0.0000
-17 -15 -1 0.0000 -0.0000
-17 -14 -8 0.0000 -0.0000
-17 -14 -7 0.0000 -0.0000
-17 -14 -6 0.0000 -0.0000
-17 -14 -5 0.0000 -0.0000
-17 -14 -4 0.0000 -0.0000
-17 -14 -3 0.0000 -0.0000
-17 -14 -2 0.0000 -0.0000
-17 -14 -1 0.0000 -0.0000
-17 -13 -10 0.0000 -0.0000
-17 -13 -9 0.0000 -0.0000
-17 -13 -8 0.0000 -0.0000
-17 -13 -7 0.0000 -0.0000
-17 -13 -6 0.0000 -0.0000
-17 -13 -5 0.0000 -0.0000
-17 -13 -4 0.0000 -0.0000
-17 -13 -3 0.0000 -0.0000
-17 -13 -2 0.0000 -0.0000
-17 -13 -1 0.0000 -0.0000
-17 -12 -11 0.0000 -0.0000
-17 -12 -10 0.0000 -0.0000
-17 -12 -9 0.0000 -0.0000
-17 -12 -8 0.0000 -0.0000
-17 -12 -7 0.0000 -0.0000
-17 -12 -6 0.0000 -0.0000
-17 -12 -5 0.0000 -0.0000
-17 -12 -4 0.0000 -0.0000
-17 -12 -3 0.0000 -0.0000
-17 -12 -2 0.0000 -0.0000
-17 -12 -1 0.0000 -0.0000
-17 -11 -12 0.0000 -0.0000
-17 -11 -11 0.0000 -0.0000
-17 -11 -10 0.0000 -0.0000
-17 -11 -9 0.0000 -0.0000
-17 -11 -8 0.0000 -0.0000
-17 -11 -7 0.0000 -0.0000
-17 -11 -6 0.0000 -0.0000
-17 -11 -5 0.0000 -0.0000
-17 -11 -4 0.0000 -0.0000
-17 -11 -3 0.0000 -0.0000
-17 -11 -2 0.0000 -0.0000
-17 -11 -1 0.0000 -0.0000
-17 -10 -13 0.0000 -0.0000
-17 -10 -12 0.0000 -0.0000
-17 -10 -11 0.0000 -0.0000
-17 -10 -10 0.0000 -0.0000
-17 -10 -9 0.0000 -0.0000
-17 -10 -8 0.0000 -0.0000
-17 -10 -7 0.0000 -0.0000
-17 -10 -6 0.0000 -0.0000
-17 -10 -5 0.0000 -0.0000
-17 -10 -4 0.0000 -0.0000
-17 -10 -3 0.0000 -0.0000
-17 -10 -2 0.0000 -0.0000
-17 -10 -1 0.0000 -0.0000
-17 -9 -14 0.0000 -0.0000
-17 -9 -13 0.0000 -0.0000
-17 -9 -12 0.0000 -0.0000
-17 -9 -11 0.0000 -0.0000
-17 -9 -10 0.0000 -0.0000
-17 -9 -9 0.0000 -0.0000
-17 -9 -8 0.0000 -0.0000
-17 -9 -7 0.0000 -0.0000
-17 -9 -6 0.0000 -0.0000
-17 -9 -5 0.0000 -0.0000
-17 -9 -4 0.0000 -0.0000
-17 -9 -3 0.0000 -0.0000
-17 -9 -2 0.0000 -0.0000
-17 -9 -1 0.0000 -0.0000
-17 -8 -14 0.0000 -0.0000
-17 -8 -13 0.0000 -0.0000
-17 -8 -12 0.0000 -0.0000
-17 -8 -11 0.0000 -0.0000
-17 -8 -10 0.0000 -0.0000
-17 -8 -9 0.0000 -0.0000
-17 -8 -8 0.0000 -0.0000
-17 -8 -7 0.0000 -0.0000
-17 -8 -6 0.0000 -0.0000
-17 -8 -5 0.0000 -0.0000
-17 -8 -4 0.0000 -0.0000
-17 -8 -3 0.0000 -0.0000
-17 -8 -2 0.0000 -0.0000
-17 -8 -1 0.0000 -0.0000
-17 -7 -15 0.0000 -0.0000
-17 -7 -14 0.0000 -0.0000
-17 -7 -13 0.0000 -0.0000
-17 -7 -12 0.0000 -0.0000
-17 -7 -11 0.0000 -0.0000
-17 -7 -10 0.0000 -0.0000
-17 -7 -9 0.0000 -0.0000
-17 -7 -8 0.0000 -0.0000
-17 -7 -7 0.0000 -0.0000
-17 -7 -6 0.0000 -0.0000
-17 -7 -5 0.0000 -0.0000
-17 -7 -4 0.0000 -0.0000
-17 -7 -3 0.0000 -0.0000
-17 -7 -2 0.0000 -0.0000
-17 -7 -1 0.0000 -0.0000
-17 -6 -16 0.0000 -0.0000
-17 -6 -15 0.0000 -0.0000
-17 -6 -14 0.0000 -0.0000
-17 -6 -13 0.0000 -0.0000
-17 -6 -12 0.0000 -0.0000
-17 -6 -11 0.0000 -0.0000
-17 -6 -10 0.0000 -0.0000
-17 -6 -9 0.0000 -0.0000
-17 -6 -8 0.0000 -0.0000
-17 -6 -7 0.0000 -0.0000
-17 -6 -6 0.0000 -0.0000
-17 -6 -5 0.0000 -0.0000
-17 -6 -4 0.0000 -0.0000
-17 -6 -3 0.0000 -0.0000
-17 -6 -2 0.0000 -0.0000
-17 -6 -1 0.0000 -0.0000
-17 -5 -16 0.0000 -0.0000
-17 -5 -15 0.0000 -0.0000
-17 -5 -14 0.0000 -0.0000
-17 -5 -13 0.0000 -0.0000
-17 -5 -12 0.0000 -0.0000
-17 -5 -11 0.0000 -0.0000
-17 -5 -10 0.0000 -0.0000
-17 -5 -9 0.0000 -0.0000
-17 -5 -8 0.0000 -0.0000
-17 -5 -7 0.0000 -0.0000
-17 -5 -6 0.0000 -0.0000
-17 -5 -5 0.0000 -0.0000
-17 -5 -4 0.0000 -0.0000
-17 -5 -3 0.0000 -0.0000
-17 -5 -2 0.0000 -0.0000
-17 -5 -1 0.0000 -0.0000
-17 -4 -17 0.0000 -0.0000
-17 -4 -16 0.0000 -0.0000
-17 -4 -15 0.0000 -0.0000
-17 -4 -14 0.0000 -0.0000
-17 -4 -13 0.0000 -0.0000
-17 -4 -12 0.0000 -0.0000
-17 -4 -11 0.0000 -0.0000
-17 -4 -10 0.0000 -0.0000
-17 -4 -9 0.0000 -0.0000
-17 -4 -8 0.0000 -0.0000
-17 -4 -7 0.0000 -0.0000
-17 -4 -6 0.0000 -0.0000
-17 -4 -5 0.0000 -0.0000
-17 -4 -4 0.0000 -0.0000
-17 -4 -3 0.0000 -0.0000
-17 -4 -2 0.0000 -0.0000
-17 -4 -1 0.0000 -0.0000
-17 -3 -17 0.0000 -0.0000
-17 -3 -16 0.0000 -0.0000
-17 -3 -15 0.0000 -0.0000
-17 -3 -14 0.0000 -0.0000
-17 -3 -13 0.0000 -0.0000
-17 -3 -12 0.0000 -0.0000
-17 -3 -11 0.0000 -0.0000
-17 -3 -10 0.0000 -0.0000
-17 -3 -9 0.0000 -0.0000
-17 -3 -8 0.0000 -0.0000
-17 -3 -7 0.0000 -0.0000
-17 -3 -6 0.0000 -0.0000
-17 -3 -5 0.0000 -0.0000
-17 -3 -4 0.0000 -0.0000
-17 -3 -3 0.0000 -0.0000
-17 -3 -2 0.0000 -0.0000
-17 -3 -1 0.0000 -0.0000
-17 -2 -18 0.0000 -0.0000
-17 -2 -17 0.0000 -0.0000
-17 -2 -16 0.0000 -0.0000
-17 -2 -15 0.0000 -0.0000
-17 -2 -14 0.0000 -0.0000
-17 -2 -13 0.0000 -0.0000
-17 -2 -12 0.0000 -0.0000
-17 -2 -11 0.0000 -0.0000
-17 -2 -10 0.0000 -0.0000
-17 -2 -9 0.0000 -0.0000
-17 -2 -8 0.0000 -0.0000
-17 -2 -7 0.0000 -0.0000
-17 -2 -6 0.0000 -0.0000
-17 -2 -5 0.0000 -0.0000
-17 -2 -4 0.0000 -0.0000
-17 -2 -3 0.0000 -0.0000
-17 -2 -2 0.0000 -0.0000
-17 -2 -1 0.0000 -0.0000
-17 -1 -18 0.0000 -0.0000
-17 -1 -17 0.0000 -0.0000
-17 -1 -16 0.0000 -0.0000
-17 -1 -15 0.0000 -0.0000
-17 -1 -14 0.0000 -0.0000
-17 -1 -13 0.0000 -0.0000
-17 -1 -12 0.0000 -0.0000
-17 -1 -11 0.0000 -0.0000
-17 -1 -10 0.0000 -0.0000
-17 -1 -9 0.0000 -0.0000
-17 -1 -8 0.0000 -0.0000
-17 -1 -7 0.0000 -0.0000
-17 -1 -6 0.0000 -0.0000
-17 -1 -5 0.0000 -0.0000
-17 -1 -4 0.0000 -0.0000
-17 -1 -3 0.0000 -0.0000
-17 -1 -2 0.0000 -0.0000
-17 -1 -1 0.0000 -0.0000
-16 -15 -8 0.0000 -0.0000
-16 -15 -7 0.0000 -0.0000
-16 -15 -6 0.0000 -0.0000
-16 -15 -5 0.0000 -0.0000
-16 -15 -4 0.0000 -0.0000
-16 -15 -3 0.0000 -0.0000
-16 -15 -2 0.0000 -0.0000
-16 -15 -1 0.0000 -0.0000
-16 -14 -10 0.0000 -0.0000
-16 -14 -9 0.0000 -0.0000
-16 -14 -8 0.0000 -0.0000
-16 -14 -7 0.0000 -0.0000
-16 -14 -6 0.0000 -0.0000
-16 -14 -5 0.0000 -0.0000
-16 -14 -4 0.0000 -0.0000
-16 -14 -3 0.0000 -0.0000
-16 -14 -2 0.0000 -0.0000
-16 -14 -1 0.0000 -0.0000
-16 -13 -11 0.0000 -0.0000
-16 -13 -10 0.0000 -0.0000
-16 -13 -9 0.0000 -0.0000
-16 -13 -8 0.0000 -0.0000
-16 -13 -7 0.0000 -0.0000
-16 -13 -6 0.0000 -0.0000
-16 -13 -5 0.0000 -0.0000
-16 -13 -4 0.0000 -0.0000
-16 -13 -3 0.0000 -0.0000
-16 -13 -2 0.0000 -0.0000
-16 -13 -1 0.0000 -0.0000
-16 -12 -12 0.0000 -0.0000
-16 -12 -11 0.0000 -0.0000
-16 -12 -10 0.0000 -0.0000
-16 -12 -9 0.0000 -0.0000
-16 -12 -8 0.0000 -0.0000
-16 -12 -7 0.0000 -0.0000
-16 -12 -6 0.0000 -0.0000
-16 -12 -5 0.0000 -0.0000
-16 -12 -4 0.0000 -0.0000
-16 -12 -3 0.0000 -0.0000
-16 -12 -2 0.0000 -0.0000
-16 -12 -1 0.0000 -0.0000
-16 -11 -13 0.0000 -0.0000
-16 -11 -12 0.0000 -0.0000
-16 -11 -11 0.0000 -0.0000
-16 -11 -10 0.0000 -0.0000
-16 -11 -9 0.0000 -0.0000
-16 -11 -8 0.0000 -0.0000
-16 -11 -7 0.0000 -0.0000
-16 -11 -6 0.0000 -0.0000
-16 -11 -5 0.0000 -0.0000
-16 -11 -4 0.0000 -0.0000
-16 -11 -3 0.0000 -0.0000
-16 -11 -2 0.0000 -0.0000
-16 -11 -1 0.0000 -0.0000
-16 -10 -14 0.0000 -0.0000
-16 -10 -13 0.0000 -0.0000
-16 -10 -12 0.0000 -0.0000
-16 -10 -11 0.0000 -0.0000
-16 -10 -10 0.0000 -0.0000
-16 -10 -9 0.0000 -0.0000
-16 -10 -8 0.0000 -0.0000
-16 -10 -7 0.0000 -0.0000
-16 -10 -6 0.0000 -0.0000
-16 -10 -5 0.0000 -0.0000
-16 -10 -4 0.0000 -0.0000
-16 -10 -3 0.0000 -0.0000
-16 -10 -2 0.0000 -0.0000
-16 -10 -1 0.0000 -0.0000
-16 -9 -15 0.0000 -0.0000
-16 -9 -14 0.0000 -0.0000
-16 -9 -13 0.0000 -0.0000
-16 -9 -12 0.0000 -0.0000
-16 -9 -11 0.0000 -0.0000
-16 -9 -10 0.0000 -0.0000
-16 -9 -9 0.0000 -0.0000
-16 -9 -8 0.0000 -0.0000
-16 -9 -7 0.0000 -0.0000
-16 -9 -6 0.0000 -0.0000
-16 -9 -5 0.0000 -0.0000
-16 -9 -4 0.0000 -0.0000
-16 -9 -3 0.0000 -0.0000
-16 -9 -2 0.0000 -0.0000
-16 -9 -1 0.0000 -0.0000
-16 -8 -15 0.0000 -0.0000
-16 -8 -14 0.0000 -0.0000
-16 -8 -13 0.0000 -0.0000
-16 -8 -12 0.0000 -0.0000
-16 -8 -11 0.0000 -0.0000
-16 -8 -10 0.0000 -0.0000
-16 -8 -9 0.0000 -0.0000
-16 -8 -8 0.0000 -0.0000
-16 -8 -7 0.0000 -0.0000
-16 -8 -6 0.0000 -0.0000
-16 -8 -5 0.0000 -0.0000
-16 -8 -4 0.0000 -0.0000
-16 -8 -3 0.0000 -0.0000
-16 -8 -2 0.0000 -0.0000
-16 -8 -1 0.0000 -0.0000
-16 -7 -16 0.0000 -0.0000
-16 -7 -15 0.0000 -0.0000
-16 -7 -14 0.0000 -0.0000
-16 -7 -13 0.0000 -0.0000
-16 -7 -12 0.0000 -0.0000
-16 -7 -11 0.0000 -0.0000
-16 -7 -10 0.0000 -0.0000
-16 -7 -9 0.0000 -0.0000
-16 -7 -8 0.0000 -0.0000
-16 -7 -7 0.0000 -0.0000
-16 -7 -6 0.0000 -0.0000
-16 -7 -5 0.0000 -0.0000
-16 -7 -4 0.0000 -0.0000
-16 -7 -3 0.0000 -0.0000
-16 -7 -2 0.0000 -0.0000
-16 -7 -1 0.0000 -0.0000
-16 -6 -16 0.0000 -0.0000
-16 -6 -15 0.0000 -0.0000
-16 -6 -14 0.0000 -0.0000
-16 -6 -13 0.0000 -0.0000
-16 -6 -12 0.0000 -0.0000
-16 -6 -11 0.0000 -0.0000
-16 -6 -10 0.0000 -0.0000
-16 -6 -9 0.0000 -0.0000
-16 -6 -8 0.0000 -0.0000
-16 -6 -7 0.0000 -0.0000
-16 -6 -6 0.0000 -0.0000
-16 -6 -5 0.0000 -0.0000
-16 -6 -4 0.0000 -0.0000
-16 -6 -3 0.0000 -0.0000
-16 -6 -2 0.0000 -0.0000
-16 -6 -1 0.0000 -0.0000
-16 -5 -17 0.0000 -0.0000
-16 -5 -16 0.0000 -0.0000
-16 -5 -15 0.0000 -0.0000
-16 -5 -14 0.0000 -0.0000
-16 -5 -13 0.0000 -0.0000
-16 -5 -12 0.0000 -0.0000
-16 -5 -11 0.0000 -0.0000
-16 -5 -10 0.0000 -0.0000
-16 -5 -9 0.0000 -0.0000
-16 -5 -8 0.0000 -0.0000
-16 -5 -7 0.0000 -0.0000
-16 -5 -6 0.0000 -0.0000
-16 -5 -5 0.0000 -0.0000
-16 -5 -4 0.0000 -0.0000
-16 -5 -3 0.0000 -0.0000
-16 -5 -2 0.0000 -0.0000
-16 -5 -1 0.0000 -0.0000
-16 -4 -17 0.0000 -0.0000
-16 -4 -16 0.0000 -0.0000
-16 -4 -15 0.0000 -0.0000
-16 -4 -14 0.0000 -0.0000
-16 -4 -13 0.0000 -0.0000
-16 -4 -12 0.0000 -0.0000
-16 -4 -11 0.0000 -0.0000
-16 -4 -10 0.0000 -0.0000
-16 -4 -9 0.0000 -0.0000
-16 -4 -8 0.0000 -0.0000
-16 -4 -7 0.0000 -0.0000
-16 -4 -6 0.0000 -0.0000
-16 -4 -5 0.0000 -0.0000
-16 -4 -4 0.0000 -0.0000
-16 -4 -3 0.0000 -0.0000
-16 -4 -2 0.0000 -0.0000
-16 -4 -1 0.0000 -0.0000
-16 -3 -18 0.0000 -0.0000
-16 -3 -17 0.0000 -0.0000
-16 -3 -16 0.0000 -0.0000
-16 -3 -15 0.0000 -0.0000
-16 -3 -14 0.0000 -0.0000
-16 -3 -13 0.0000 -0.0000
-16 -3 -12 0.0000 -0.0000
-16 -3 -11 0.0000 -0.0000
-16 -3 -10 0.0000 -0.0000
-16 -3 -9 0.0000 -0.0000
-16 -3 -8 0.0000 -0.0000
-16 -3 -7 0.0000 -0.0000
-16 -3 -6 0.0000 -0.0000
-16 -3 -5 0.0000 -0.0000
-16 -3 -4 0.0000 -0.0000
-16 -3 -3 0.0000 -0.0000
-16 -3 -2 0.0000 -0.0000
-16 -3 -1 0.0000 -0.0000
-16 -2 -18 0.0000 -0.0000
-16 -2 -17 0.0000 -0.0000
-16 -2 -16 0.0000 -0.0000
-16 -2 -15 0.0000 -0.0000
-16 -2 -14 0.0000 -0.0000
-16 -2 -13 0.0000 -0.0000
-16 -2 -12 0.0000 -0.0000
-16 -2 -11 0.0000 -0.0000
-16 -2 -10 0.0000 -0.0000
-16 -2 -9 0.0000 -0.0000
-16 -2 -8 0.0000 -0.0000
-16 -2 -7 0.0000 -0.0000
-16 -2 -6 0.0000 -0.0000
-16 -2 -5 0.0000 -0.0000
-16 -2 -4 0.0000 -0.0000
-16 -2 -3 0.0000 -0.0000
-16 -2 -2 0.0000 -0.0000
-16 -2 -1 0.0000 -0.0000
-16 -1 -18 0.0000 -0.0000
-16 -1 -17 0.0000 -0.0000
-16 -1 -16 0.0000 -0.0000
-16 -1 -15 0.0000 -0.0000
-16 -1 -14 0.0000 -0.0000
-16 -1 -13 0.0000 -0.0000
-16 -1 -12 0.0000 -0.0000
-16 -1 -11 0.0000 -0.0000
-16 -1 -10 0.0000 -0.0000
-16 -1 -9 0.0000 -0.0000
-16 -1 -8 0.0000 -0.0000
-16 -1 -7 0.0000 -0.0000
-16 -1 -6 0.0000 -0.0000
-16 -1 -5 0.0000 -0.0000
-16 -1 -4 0.0000 -0.0000
-16 -1 -3 0.0000 -0.0000
-16 -1 -2 0.0000 -0.0000
-16 -1 -1 0.0000 -0.0000
-15 -14 -11 0.0000 -0.0000
-15 -14 -10 0.0000 -0.0000
-15 -14 -9 0.0000 -0.0000
-15 -14 -8 0.0000 -0.0000
-15 -14 -7 0.0000 -0.0000
-15 -14 -6 0.0000 -0.0000
-15 -14 -5 0.0000 -0.0000
-15 -14 -4 0.0000 -0.0000
-15 -14 -3 0.0000 -0.0000
-15 -14 -2 0.0000 -0.0000
-15 -14 -1 0.0000 -0.0000
-15 -13 -12 0.0000 -0.0000
-15 -13 -11 0.0000 -0.0000
-15 -13 -10 0.0000 -0.0000
-15 -13 -9 0.0000 -0.0000
-15 -13 -8 0.0000 -0.0000
-15 -13 -7 0.0000 -0.0000
-15 -13 -6 0.0000 -0.0000
-15 -13 -5 0.0000 -0.0000
-15 -13 -4 0.0000 -0.0000
-15 -13 -3 0.0000 -0.0000
-15 -13 -2 0.0000 -0.0000
-15 -13 -1 0.0000 -0.0000
-15 -12 -13 0.0000 -0.0000
-15 -12 -12 0.0000 -0.0000
-15 -12 -11 0.0000 -0.0000
-15 -12 -10 0.0000 -0.0000
-15 -12 -9 0.0000 -0.0000
-15 -12 -8 0.0000 -0.0000
-15 -12 -7 0.0000 -0.0000
-15 -12 -6 0.0000 -0.0000
-15 -12 -5 0.0000 -0.0000
-15 -12 -4 0.0000 -0.0000
-15 -12 -3 0.0000 -0.0000
-15 -12 -2 0.0000 -0.0000
-15 -12 -1 0.0000 -0.0000
-15 -11 -14 0.0000 -0.0000
-15 -11 -13 0.0000 -0.0000
-15 -11 -12 0.0000 -0.0000
-15 -11 -11 0.0000 -0.0000
-15 -11 -10 0.0000 -0.0000
-15 -11 -9 0.0000 -0.0000
-15 -11 -8 0.0000 -0.0000
-15 -11 -7 0.0000 -0.0000
-15 -11 -6 0.0000 -0.0000
-15 -11 -5 0.0000 -0.0000
-15 -11 -4 0.0000 -0.0000
-15 -11 -3 0.0000 -0.0000
-15 -11 -2 0.0000 -0.0000
-15 -11 -1 0.0000 -0.0000
-15 -10 -15 0.0000 -0.0000
-15 -10 -14 0.0000 -0.0000
-15 -10 -13 0.0000 -0.0000
-15 -10 -12 0.0000 -0.0000
-15 -10 -11 0.0000 -0.0000
-15 -10 -10 0.0000 -0.0000
-15 -10 -9 0.0000 -0.0000
-15 -10 -8 0.0000 -0.0000
-15 -10 -7 0.0000 -0.0000
-15 -10 -6 0.0000 -0.0000
-15 -10 -5 0.0000 -0.0000
-15 -10 -4 0.0000 -0.0000
-15 -10 -3 0.0000 -0.0000
-15 -10 -2 0.0000 -0.0000
-15 -10 -1 0.0000 -0.0000
-15 -9 -15 0.0000 -0.0000
-15 -9 -14 0.0000 -0.0000
-15 -9 -13 0.0000 -0.0000
-15 -9 -12 0.0000 -0.0000
-15 -9 -11 0.0000 -0.0000
-15 -9 -10 0.0000 -0.0000
-15 -9 -9 0.0000 -0.0000
-15 -9 -8 0.0000 -0.0000
-15 -9 -7 0.0000 -0.0000
-15 -9 -6 0.0000 -0.0000
-15 -9 -5 0.0000 -0.0000
-15 -9 -4 0.0000 -0.0000
-15 -9 -3 0.0000 -0.0000
-15 -9 -2 0.0000 -0.0000
-15 -9 -1 0.0000 -0.0000
-15 -8 -16 0.0000 -0.0000
-15 -8 -15 0.0000 -0.0000
-15 -8 -14 0.0000 -0.0000
-15 -8 -13 0.0000 -0.0000
-15 -8 -12 0.0000 -0.0000
-15 -8 -11 0.0000 -0.0000
-15 -8 -10 0.0000 -0.0000
-15 -8 -9 0.0000 -0.0000
-15 -8 -8 0.0000 -0.0000
-15 -8 -7 0.0000 -0.0000
-15 -8 -6 0.0000 -0.0000
-15 -8 -5 0.0000 -0.0000
-15 -8 -4 0.0000 -0.0000
-15 -8 -3 0.0000 -0.0000
-15 -8 -2 0.0000 -0.0000
-15 -8 -1 0.0000 -0.0000
-15 -7 -17 0.0000 -0.0000
-15 -7 -16 0.0000 -0.0000
-15 -7 -15 0.0000 -0.0000
-15 -7 -14 0.0000 -0.0000
-15 -7 -13 0.0000 -0.0000
-15 -7 -12 0.0000 -0.0000
-15 -7 -11 0.0000 -0.0000
-15 -7 -10 0.0000 -0.0000
-15 -7 -9 0.0000 -0.0000
-15 -7 -8 0.0000 -0.0000
-15 -7 -7 0.0000 -0.0000
-15 -7 -6 0.0000 -0.0000
-15 -7 -5 0.0000 -0.0000
-15 -7 -4 0.0000 -0.0000
-15 -7 -3 0.0000 -0.0000
-15 -7 -2 0.0000 -0.0000
-15 -7 -1 0.0000 -0.0000
-15 -6 -17 0.0000 -0.0000
-15 -6 -16 0.0000 -0.0000
-15 -6 -15 0.0000 -0.0000
-15 -6 -14 0.0000 -0.0000
-15 -6 -13 0.0000 -0.0000
-15 -6 -12 0.0000 -0.0000
-15 -6 -11 0.0000 -0.0000
-15 -6 -10 0.0000 -0.0000
-15 -6 -9 0.0000 -0.0000
-15 -6 -8 0.0000 -0.0000
-15 -6 -7 0.0000 -0.0000
-15 -6 -6 0.0000 -0.0000
-15 -6 -5 0.0000 -0.0000
-15 -6 -4 0.0000 -0.0000
-15 -6 -3 0.0000 -0.0000
-15 -6 -2 0.0000 -0.0000
-15 -6 -1 0.0000 -0.0000
-15 -5 -18 0.0000 -0.0000
-15 -5 -17 0.0000 -0.0000
-15 -5 -16 0.0000 -0.0000
-15 -5 -15 0.0000 -0.0000
-15 -5 -14 0.0000 -0.0000
-15 -5 -13 0.0000 -0.0000
-15 -5 -12 0.0000 -0.0000
-15 -5 -11 0.0000 -0.0000
-15 -5 -10 0.0000 -0.0000
-15 -5 -9 0.0000 -0.0000
-15 -5 -8 0.0000 -0.0000
-15 -5 -7 0.0000 -0.0000
-15 -5 -6 0.0000 -0.0000
-15 -5 -5 0.0000 -0.0000
-15 -5 -4 0.0000 -0.0000
-15 -5 -3 0.0000 -0.0000
-15 -5 -2 0.0000 -0.0000
-15 -5 -1 0.0000 -0.0000
-15 -4 -18 0.0000 -0.0000
-15 -4 -17 0.0000 -0.0000
-15 -4 -16 0.0000 -0.0000
-15 -4 -15 0.0000 -0.0000
-15 -4 -14 0.0000 -0.0000
-15 -4 -13 0.0000 -0.0000
-15 -4 -12 0.0000 -0.0000
-15 -4 -11 0.0000 -0.0000
-15 -4 -10 0.0000 -0.0000
-15 -4 -9 0.0000 -0.0000
-15 -4 -8 0.0000 -0.0000
-15 -4 -7 0.0000 -0.0000
-15 -4 -6 0.0000 -0.0000
-15 -4 -5 0.0000 -0.0000
-15 -4 -4 0.0000 -0.0000
-15 -4 -3 0.0000 -0.0000
-15 -4 -2 0.0000 -0.0000
-15 -4 -1 0.0000 -0.0000
-15 -3 -18 0.0000 -0.0000
-15 -3 -17 0.0000 -0.0000
-15 -3 -16 0.0000 -0.0000
-15 -3 -15 0.0000 -0.0000
-15 -3 -14 0.0000 -0.0000
-15 -3 -13 0.0000 -0.0000
-15 -3 -12 0.0000 -0.0000
-15 -3 -11 0.0000 -0.0000
-15 -3 -10 0.0000 -0.0000
-15 -3 -9 0.0000 -0.0000
-15 -3 -8 0.0000 -0.0000
-15 -3 -7 0.0000 -0.0000
-15 -3 -6 0.0000 -0.0000
-15 -3 -5 0.0000 -0.0000
-15 -3 -4 0.0000 -0.0000
-15 -3 -3 0.0000 -0.0000
-15 -3 -2 0.0000 -0.0000
-15 -3 -1 0.0000 -0.0000
-15 -2 -19 0.0000 -0.0000
-15 -2 -18 0.0000 -0.0000
-15 -2 -17 0.0000 -0.0000
-15 -2 -16 0.0000 -0.0000
-15 -2 -15 0.0000 -0.0000
-15 -2 -14 0.0000 -0.0000
-15 -2 -13 0.0000 -0.0000
-15 -2 -12 0.0000 -0.0000
-15 -2 -11 0.0000 -0.0000
-15 -2 -10 0.0000 -0.0000
-15 -2 -9 0.0000 -0.0000
-15 -2 -8 0.0000 -0.0000
-15 -2 -7 0.0000 -0.0000
-15 -2 -6 0.0000 -0.0000
-15 -2 -5 0.0000 -0.0000
-15 -2 -4 0.0000 -0.0000
-15 -2 -3 0.0000 -0.0000
-15 -2 -2 0.0000 -0.0000
-15 -2 -1 0.0000 -0.0000
-15 -1 -19 0.0000 -0.0000
-15 -1 -18 0.0000 -0.0000
-15 -1 -17 0.0000 -0.0000
-15 -1 -16 0.0000 -0.0000
-15 -1 -15 0.0000 -0.0000
-15 -1 -14 0.0000 -0.0000
-15 -1 -13 0.0000 -0.0000
-15 -1 -12 0.0000 -0.0000
-15 -1 -11 0.0000 -0.0000
-15 -1 -10 0.0000 -0.0000
-15 -1 -9 0.0000 -0.0000
-15 -1 -8 0.0000 -0.0000
-15 -1 -7 0.0000 -0.0000
-15 -1 -6 0.0000 -0.0000
-15 -1 -5 0.0000 -0.0000
-15 -1 -4 0.0000 -0.0000
-15 -1 -3 0.0000 -0.0000
-15 -1 -2 0.0000 -0.0000
-15 -1 -1 0.0000 -0.0000
-14 -13 -13 0.0000 -0.0000
-14 -13 -12 0.0000 -0.0000
-14 -13 -11 0.0000 -0.0000
-14 -13 -10 0.0000 -0.0000
-14 -13 -9 0.0000 -0.0000
-14 -13 -8 0.0000 -0.0000
-14 -13 -7 0.0000 -0.0000
-14 -13 -6 0.0000 -0.0000
-14 -13 -5 0.0000 -0.0000
-14 -13 -4 0.0000 -0.0000
-14 -13 -3 0.0000 -0.0000
-14 -13 -2 0.0000 -0.0000
-14 -13 -1 0.0000 -0.0000
-14 -12 -14 0.0000 -0.0000
-14 -12 -13 0.0000 -0.0000
-14 -12 -12 0.0000 -0.0000
-14 -12 -11 0.0000 -0.0000
-14 -12 -10 0.0000 -0.0000
-14 -12 -9 0.0000 -0.0000
-14 -12 -8 0.0000 -0.0000
-14 -12 -7 0.0000 -0.0000
-14 -12 -6 0.0000 -0.0000
-14 -12 -5 0.0000 -0.0000
-14 -12 -4 0.0000 -0.0000
-14 -12 -3 0.0000 -0.0000
-14 -12 -2 0.0000 -0.0000
-14 -12 -1 0.0000 -0.0000
-14 -11 -15 0.0000 -0.0000
-14 -11 -14 0.0000 -0.0000
-14 -11 -13 0.0000 -0.0000
-14 -11 -12 0.0000 -0.0000
-14 -11 -11 0.0000 -0.0000
-14 -11 -10 0.0000 -0.0000
-14 -11 -9 0.0000 -0.0000
-14 -11 -8 0.0000 -0.0000
-14 -11 -7 0.0000 -0.0000
-14 -11 -6 0.0000 -0.0000
-14 -11 -5 0.0000 -0.0000
-14 -11 -4 0.0000 -0.0000
-14 -11 -3 0.0000 -0.0000
-14 -11 -2 0.0000 -0.0000
-14 -11 -1 0.0000 -0.0000
-14 -10 -15 0.0000 -0.0000
-14 -10 -14 0.0000 -0.0000
-14 -10 -13 0.0000 -0.0000
-14 -10 -12 0.0000 -0.0000
-14 -10 -11 0.0000 -0.0000
-14 -10 -10 0.0000 -0.0000
-14 -10 -9 0.0000 -0.0000
-14 -10 -8 0.0000 -0.0000
-14 -10 -7 0.0000 -0.0000
-14 -10 -6 0.0000 -0.0000
-14 -10 -5 0.0000 -0.0000
-14 -10 -4 0.0000 -0.0000
-14 -10 -3 0.0000 -0.0000
-14 -10 -2 0.0000 -0.0000
-14 -10 -1 0.0000 -0.0000
-14 -9 -16 0.0000 -0.0000
-14 -9 -15 0.0000 -0.0000
-14 -9 -14 0.0000 -0.0000
-14 -9 -13 0.0000 -0.0000
-14 -9 -12 0.0000 -0.0000
-14 -9 -11 0.0000 -0.0000
-14 -9 -10 0.0000 -0.0000
-14 -9 -9 0.0000 -0.0000
-14 -9 -8 0.0000 -0.0000
-14 -9 -7 0.0000 -0.0000
-14 -9 -6 0.0000 -0.0000
-14 -9 -5 0.0000 -0.0000
-14 -9 -4 0.0000 -0.0000
-14 -9 -3 0.0000 -0.0000
-14 -9 -2 0.0000 -0.0000
-14 -9 -1 0.0000 -0.0000
-14 -8 -17 0.0000 -0.0000
-14 -8 -16 0.0000 -0.0000
-14 -8 -15 0.0000 -0.0000
-14 -8 -14 0.0000 -0.0000
-14 -8 -13 0.0000 -0.0000
-14 -8 -12 0.0000 -0.0000
-14 -8 -11 0.0000 -0.0000
-14 -8 -10 0.0000 -0.0000
-14 -8 -9 0.0000 -0.0000
-14 -8 -8 0.0000 -0.0000
-14 -8 -7 0.0000 -0.0000
-14 -8 -6 0.0000 -0.0000
-14 -8 -5 0.0000 -0.0000
-14 -8 -4 0.0000 -0.0000
-14 -8 -3 0.0000 -0.0000
-14 -8 -2 0.0000 -0.0000
-14 -8 -1 0.0000 -0.0000
-14 -7 -17 0.0000 -0.0000
-14 -7 -16 0.0000 -0.0000
-14 -7 -15 0.0000 -0.0000
-14 -7 -14 0.0000 -0.0000
-14 -7 -13 0.0000 -0.0000
-14 -7 -12 0.0000 -0.0000
-14 -7 -11 0.0000 -0.0000
-14 -7 -10 0.0000 -0.0000
-14 -7 -9 0.0000 -0.0000
-14 -7 -8 0.0000 -0.0000
-14 -7 -7 0.0000 -0.0000
-14 -7 -6 0.0000 -0.0000
-14 -7 -5 0.0000 -0.0000
-14 -7 -4 0.0000 -0.0000
-14 -7 -3 0.0000 -0.0000
-14 -7 -2 0.0000 -0.0000
-14 -7 -1 0.0000 -0.0000
-14 -6 -18 0.0000 -0.0000
-14 -6 -17 0.0000 -0.0000
-14 -6 -16 0.0000 -0.0000
-14 -6 -15 0.0000 -0.0000
-14 -6 -14 0.0000 -0.0000
-14 -6 -13 0.0000 -0.0000
-14 -6 -12 0.0000 -0.0000
-14 -6 -11 0.0000 -0.0000
-14 -6 -10 0.0000 -0.0000
-14 -6 -9 0.0000 -0.0000
-14 -6 -8 0.0000 -0.0000
-14 -6 -7 0.0000 -0.0000
-14 -6 -6 0.0000 -0.0000
-14 -6 -5 0.0000 -0.0000
-14 -6 -4 0.0000 -0.0000
-14 -6 -3 0.0000 -0.0000
-14 -6 -2 0.0000 -0.0000
-14 -6 -1 0.0000 -0.0000
-14 -5 -18 0.0000 -0.0000
-14 -5 -17 0.0000 -0.0000
-14 -5 -16 0.0000 -0.0000
-14 -5 -15 0.0000 -0.0000
-14 -5 -14 0.0000 -0.0000
-14 -5 -13 0.0000 -0.0000
-14 -5 -12 0.0000 -0.0000
-14 -5 -11 0.0000 -0.0000
-14 -5 -10 0.0000 -0.0000
-14 -5 -9 0.0000 -0.0000
-14 -5 -8 0.0000 -0.0000
-14 -5 -7 0.0000 -0.0000
-14 -5 -6 0.0000 -0.0000
-14 -5 -5 0.0000 -0.0000
-14 -5 -4 0.0000 -0.0000
-14 -5 -3 0.0000 -0.0000
-14 -5 -2 0.0000 -0.0000
-14 -5 -1 0.0000 -0.0000
-14 -4 -19 0.0000 -0.0000
-14 -4 -18 0.0000 -0.0000
-14 -4 -17 0.0000 -0.0000
-14 -4 -16 0.0000 -0.0000
-14 -4 -15 0.0000 -0.0000
-14 -4 -14 0.0000 -0.0000
-14 -4 -13 0.0000 -0.0000
-14 -4 -12 0.0000 -0.0000
-14 -4 -11 0.0000 -0.0000
-14 -4 -10 0.0000 -0.0000
-14 -4 -9 0.0000 -0.0000
-14 -4 -8 0.0000 -0.0000
-14 -4 -7 0.0000 -0.0000
-14 -4 -6 0.0000 -0.0000
-14 -4 -5 0.0000 -0.0000
-14 -4 -4 0.0000 -0.0000
-14 -4 -3 0.0000 -0.0000
-14 -4 -2 0.0000 -0.0000
-14 -4 -1 0.0000 -0.0000
-14 -3 -19 0.0000 -0.0000
-14 -3 -18 0.0000 -0.0000
-14 -3 -17 0.0000 -0.0000
-14 -3 -16 0.0000 -0.0000
-14 -3 -15 0.0000 -0.0000
-14 -3 -14 0.0000 -0.0000
-14 -3 -13 0.0000 -0.0000
-14 -3 -12 0.0000 -0.0000
-14 -3 -11 0.0000 -0.0000
-14 -3 -10 0.0000 -0.0000
-14 -3 -9 0.0000 -0.0000
-14 -3 -8 0.0000 -0.0000
-14 -3 -7 0.0000 -0.0000
-14 -3 -6 0.0000 -0.0000
-14 -3 -5 0.0000 -0.0000
-14 -3 -4 0.0000 -0.0000
-14 -3 -3 0.0000 -0.0000
-14 -3 -2 0.0000 -0.0000
-14 -3 -1 0.0000 -0.0000
-14 -2 -19 0.0000 -0.0000
-14 -2 -18 0.0000 -0.0000
-14 -2 -17 0.0000 -0.0000
-14 -2 -16 0.0000 -0.0000
-14 -2 -15 0.0000 -0.0000
-14 -2 -14 0.0000 -0.0000
-14 -2 -13 0.0000 -0.0000
-14 -2 -12 0.0000 -0.0000
-14 -2 -11 0.0000 -0.0000
-14 -2 -10 0.0000 -0.0000
-14 -2 -9 0.0000 -0.0000
-14 -2 -8 0.0000 -0.0000
-14 -2 -7 0.0000 -0.0000
-14 -2 -6 0.0000 -0.0000
-14 -2 -5 0.0000 -0.0000
-14 -2 -4 0.0000 -0.0000
-14 -2 -3 0.0000 -0.0000
-14 -2 -2 0.0000 -0.0000
-14 -2 -1 0.0000 -0.0000
-14 -1 -19 0.0000 -0.0000
-14 -1 -18 0.0000 -0.0000
-14 -1 -17 0.0000 -0.0000
-14 -1 -16 0.0000 -0.0000
-14 -1 -15 0.0000 -0.0000
-14 -1 -14 0.0000 -0.0000
-14 -1 -13 0.0000 -0.0000
-14 -1 -12 0.0000 -0.0000
-14 -1 -11 0.0000 -0.0000
-14 -1 -10 0.0000 -0.0000
-14 -1 -9 0.0000 -0.0000
-14 -1 -8 0.0000 -0.0000
-14 -1 -7 0.0000 -0.0000
-14 -1 -6 0.0000 -0.0000
-14 -1 -5 0.0000 -0.0000
-14 -1 -4 0.0000 -0.0000
-14 -1 -3 0.0000 -0.0000
-14 -1 -2 0.0000 -0.0000
-14 -1 -1 0.0000 -0.0000
-13 -12 -15 0.0000 -0.0000
-13 -12 -14 0.0000 -0.0000
-13 -12 -13 0.0000 -0.0000
-13 -12 -12 0.0000 -0.0000
-13 -12 -11 0.0000 -0.0000
-13 -12 -10 0.0000 -0.0000
-13 -12 -9 0.0000 -0.0000
-13 -12 -8 0.0000 -0.0000
-13 -12 -7 0.0000 -0.0000
-13 -12 -6 0.0000 -0.0000
-13 -12 -5 0.0000 -0.0000
-13 -12 -4 0.0000 -0.0000
-13 -12 -3 0.0000 -0.0000
-13 -12 -2 0.0000 -0.0000
-13 -12 -1 0.0000 -0.0000
-13 -11 -16 0.0000 -0.0000
-13 -11 -15 0.0000 -0.0000
-13 -11 -14 0.0000 -0.0000
-13 -11 -13 0.0000 -0.0000
-13 -11 -12 0.0000 -0.0000
-13 -11 -11 0.0000 -0.0000
-13 -11 -10 0.0000 -0.0000
-13 -11 -9 0.0000 -0.0000
-13 -11 -8 0.0000 -0.0000
-13 -11 -7 0.0000 -0.0000
-13 -11 -6 0.0000 -0.0000
-13 -11 -5 0.0000 -0.0000
-13 -11 -4 0.0000 -0.0000
-13 -11 -3 0.0000 -0.0000
-13 -11 -2 0.0000 -0.0000
-13 -11 -1 0.0000 -0.0000
-13 -10 -16 0.0000 -0.0000
-13 -10 -15 0.0000 -0.0000
-13 -10 -14 0.0000 -0.0000
-13 -10 -13 0.0000 -0.0000
-13 -10 -12 0.0000 -0.0000
-13 -10 -11 0.0000 -0.0000
-13 -10 -10 0.0000 -0.0000
-13 -10 -9 0.0000 -0.0000
-13 -10 -8 0.0000 -0.0000
-13 -10 -7 0.0000 -0.0000
-13 -10 -6 0.0000 -0.0000
-13 -10 -5 0.0000 -0.0000
-13 -10 -4 0.0000 -0.0000
-13 -10 -3 0.0000 -0.0000
-13 -10 -2 0.0000 -0.0000
-13 -10 -1 0.0000 -0.0000
-13 -9 -17 0.0000 -0.0000
-13 -9 -16 0.0000 -0.0000
-13 -9 -15 0.0000 -0.0000
-13 -9 -14 0.0000 -0.0000
-13 -9 -13 0.0000 -0.0000
-13 -9 -12 0.0000 -0.0000
-13 -9 -11 0.0000 -0.0000
-13 -9 -10 0.0000 -0.0000
-13 -9 -9 0.0000 -0.0000
-13 -9 -8 0.0000 -0.0000
-13 -9 -7 0.0000 -0.0000
-13 -9 -6 0.0000 -0.0000
-13 -9 -5 0.0000 -0.0000
-13 -9 -4 0.0000 -0.0000
-13 -9 -3 0.0000 -0.0000
-13 -9 -2 0.0000 -0.0000
-13 -9 -1 0.0000 -0.0000
-13 -8 -17 0.0000 -0.0000
-13 -8 -16 0.0000 -0.0000
-13 -8 -15 0.0000 -0.0000
-13 -8 -14 0.0000 -0.0000
-13 -8 -13 0.0000 -0.0000
-13 -8 -12 0.0000 -0.0000
-13 -8 -11 0.0000 -0.0000
-13 -8 -10 0.0000 -0.0000
-13 -8 -9 0.0000 -0.0000
-13 -8 -8 0.0000 -0.0000
-13 -8 -7 0.0000 -0.0000
-13 -8 -6 0.0000 -0.0000
-13 -8 -5 0.0000 -0.0000
-13 -8 -4 0.0000 -0.0000
-13 -8 -3 0.0000 -0.0000
-13 -8 -2 0.0000 -0.0000
-13 -8 -1 0.0000 -0.0000
-13 -7 -18 0.0000 -0.0000
-13 -7 -17 0.0000 -0.0000
-13 -7 -16 0.0000 -0.0000
-13 -7 -15 0.0000 -0.0000
-13 -7 -14 0.0000 -0.0000
-13 -7 -13 0.0000 -0.0000
-13 -7 -12 0.0000 -0.0000
-13 -7 -11 0.0000 -0.0000
-13 -7 -10 0.0000 -0.0000
-13 -7 -9 0.0000 -0.0000
-13 -7 -8 0.0000 -0.0000
-13 -7 -7 0.0000 -0.0000
-13 -7 -6 0.0000 -0.0000
-13 -7 -5 0.0000 -0.0000
-13 -7 -4 0.0000 -0.0000
-13 -7 -3 0.0000 -0.0000
-13 -7 -2 0.0000 -0.0000
-13 -7 -1 0.0000 -0.0000
-13 -6 -18 0.0000 -0.0000
-13 -6 -17 0.0000 -0.0000
-13 -6 -16 0.0000 -0.0000
-13 -6 -15 0.0000 -0.0000
-13 -6 -14 0.0000 -0.0000
-13 -6 -13 0.0000 -0.0000
-13 -6 -12 0.0000 -0.0000
-13 -6 -11 0.0000 -0.0000
-13 -6 -10 0.0000 -0.0000
-13 -6 -9 0.0000 -0.0000
-13 -6 -8 0.0000 -0.0000
-13 -6 -7 0.0000 -0.0000
-13 -6 -6 0.0000 -0.0000
-13 -6 -5 0.0000 -0.0000
-13 -6 -4 0.0000 -0.0000
-13 -6 -3 0.0000 -0.0000
-13 -6 -2 0.0000 -0.0000
-13 -6 -1 0.0000 -0.0000
-13 -5 -19 0.0000 -0.0000
-13 -5 -18 0.0000 -0.0000
-13 -5 -17 0.0000 -0.0000
-13 -5 -16 0.0000 -0.0000
-13 -5 -15 0.0000 -0.0000
-13 -5 -14 0.0000 -0.0000
-13 -5 -13 0.0000 -0.0000
-13 -5 -12 0.0000 -0.0000
-13 -5 -11 0.0000 -0.0000
-13 -5 -10 0.0000 -0.0000
-13 -5 -9 0.0000 -0.0000
-13 -5 -8 0.0000 -0.0000
-13 -5 -7 0.0000 -0.0000
-13 -5 -6 0.0000 -0.0000
-13 -5 -5 0.0000 -0.0000
-13 -5 -4 0.0000 -0.0000
-13 -5 -3 0.0000 -0.0000
-13 -5 -2 0.0000 -0.0000
-13 -5 -1 0.0000 -0.0000
-13 -4 -19 0.0000 -0.0000
-13 -4 -18 0.0000 -0.0000
-13 -4 -17 0.0000 -0.0000
-13 -4 -16 0.0000 -0.0000
-13 -4 -15 0.0000 -0.0000
-13 -4 -14 0.0000 -0.0000
-13 -4 -13 0.0000 -0.0000
-13 -4 -12 0.0000 -0.0000
-13 -4 -11 0.0000 -0.0000
-13 -4 -10 0.0000 -0.0000
-13 -4 -9 0.0000 -0.0000
-13 -4 -8 0.0000 -0.0000
-13 -4 -7 0.0000 -0.0000
-13 -4 -6 0.0000 -0.0000
-13 -4 -5 0.0000 -0.0000
-13 -4 -4 0.0000 -0.0000
-13 -4 -3 0.0000 -0.0000
-13 -4 -2 0.0000 -0.0000
-13 -4 -1 0.0000 -0.0000
-13 -3 -19 0.0000 -0.0000
-13 -3 -18 0.0000 -0.0000
-13 -3 -17 0.0000 -0.0000
-13 -3 -16 0.0000 -0.0000
-13 -3 -15 0.0000 -0.0000
-13 -3 -14 0.0000 -0.0000
-13 -3 -13 0.0000 -0.0000
-13 -3 -12 0.0000 -0.0000
-13 -3 -11 0.0000 -0.0000
-13 -3 -10 0.0000 -0.0000
-13 -3 -9 0.0000 -0.0000
-13 -3 -8 0.0000 -0.0000
-13 -3 -7 0.0000 -0.0000
-13 -3 -6 0.0000 -0.0000
-13 -3 -5 0.0000 -0.0000
-13 -3 -4 0.0000 -0.0000
-13 -3 -3 0.0000 -0.0000
-13 -3 -2 0.0000 -0.0000
-13 -3 -1 0.0000 -0.0000
-13 -2 -20 0.0000 -0.0000
-13 -2 -19 0.0000 -0.0000
-13 -2 -18 0.0000 -0.0000
-13 -2 -17 0.0000 -0.0000
-13 -2 -16 0.0000 -0.0000
-13 -2 -15 0.0000 -0.0000
-13 -2 -14 0.0000 -0.0000
-13 -2 -13 0.0000 -0.0000
-13 -2 -12 0.0000 -0.0000
-13 -2 -11 0.0000 -0.0000
-13 -2 -10 0.0000 -0.0000
-13 -2 -9 0.0000 -0.0000
-13 -2 -8 0.0000 -0.0000
-13 -2 -7 0.0000 -0.0000
-13 -2 -6 0.0000 -0.0000
-13 -2 -5 0.0000 -0.0000
-13 -2 -4 0.0000 -0.0000
-13 -2 -3 0.0000 -0.0000
-13 -2 -2 0.0000 -0.0000
-13 -2 -1 0.0000 -0.0000
-13 -1 -20 0.0000 -0.0000
-13 -1 -19 0.0000 -0.0000
-13 -1 -18 0.0000 -0.0000
-13 -1 -17 0.0000 -0.0000
-13 -1 -16 0.0000 -0.0000
-13 -1 -15 0.0000 -0.0000
-13 -1 -14 0.0000 -0.0000
-13 -1 -13 0.0000 -0.0000
-13 -1 -12 0.0000 -0.0000
-13 -1 -11 0.0000 -0.0000
-13 -1 -10 0.0000 -0.0000
-13 -1 -9 0.0000 -0.0000
-13 -1 -8 0.0000 -0.0000
-13 -1 -7 0.0000 -0.0000
-13 -1 -6 0.0000 -0.0000
-13 -1 -5 0.0000 -0.0000
-13 -1 -4 0.0000 -0.0000
-13 -1 -3 0.0000 -0.0000
-13 -1 -2 0.0000 -0.0000
-13 -1 -1 0.0000 -0.0000
-12 -11 -16 0.0000 -0.0000
-12 -11 -15 0.0000 -0.0000
-12 -11 -14 0.0000 -0.0000
-12 -11 -13 0.0000 -0.0000
-12 -11 -12 0.0000 -0.0000
-12 -11 -11 0.0000 -0.0000
-12 -11 -10 0.0000 -0.0000
-12 -11 -9 0.0000 -0.0000
-12 -11 -8 0.0000 -0.0000
-12 -11 -7 0.0000 -0.0000
-12 -11 -6 0.0000 -0.0000
-12 -11 -5 0.0000 -0.0000
-12 -11 -4 0.0000 -0.0000
-12 -11 -3 0.0000 -0.0000
-12 -11 -2 0.0000 -0.0000
-12 -11 -1 0.0000 -0.0000
-12 -10 -17 0.0000 -0.0000
-12 -10 -16 0.0000 -0.0000
-12 -10 -15 0.0000 -0.0000
-12 -10 -14 0.0000 -0.0000
-12 -10 -13 0.0000 -0.0000
-12 -10 -12 0.0000 -0.0000
-12 -10 -11 0.0000 -0.0000
-12 -10 -10 0.0000 -0.0000
-12 -10 -9 0.0000 -0.0000
-12 -10 -8 0.0000 -0.0000
-12 -10 -7 0.0000 -0.0000
-12 -10 -6 0.0000 -0.0000
-12 -10 -5 0.0000 -0.0000
-12 -10 -4 0.0000 -0.0000
-12 -10 -3 0.0000 -0.0000
-12 -10 -2 0.0000 -0.0000
-12 -10 -1 0.0000 -0.0000
-12 -9 -17 0.0000 -0.0000
-12 -9 -16 0.0000 -0.0000
-12 -9 -15 0.0000 -0.0000
-12 -9 -14 0.0000 -0.0000
-12 -9 -13 0.0000 -0.0000
-12 -9 -12 0.0000 -0.0000
-12 -9 -11 0.0000 -0.0000
-12 -9 -10 0.0000 -0.0000
-12 -9 -9 0.0000 -0.0000
-12 -9 -8 0.0000 -0.0000
-12 -9 -7 0.0000 -0.0000
-12 -9 -6 0.0000 -0.0000
-12 -9 -5 0.0000 -0.0000
-12 -9 -4 0.0000 -0.0000
-12 -9 -3 0.0000 -0.0000
-12 -9 -2 0.0000 -0.0000
-12 -9 -1 0.0000 -0.0000
-12 -8 -18 0.0000 -0.0000
-12 -8 -17 0.0000 -0.0000
-12 -8 -16 0.0000 -0.0000
-12 -8 -15 0.0000 -0.0000
-12 -8 -14 0.0000 -0.0000
-12 -8 -13 0.0000 -0.0000
-12 -8 -12 0.0000 -0.0000
-12 -8 -11 0.0000 -0.0000
-12 -8 -10 0.0000 -0.0000
-12 -8 -9 0.0000 -0.0000
-12 -8 -8 0.0000 -0.0000
-12 -8 -7 0.0000 -0.0000
-12 -8 -6 0.0000 -0.0000
-12 -8 -5 0.0000 -0.0000
-12 -8 -4 0.0000 -0.0000
-12 -8 -3 0.0000 -0.0000
-12 -8 -2 0.0000 -0.0000
-12 -8 -1 0.0000 -0.0000
-12 -7 -18 0.0000 -0.0000
-12 -7 -17 0.0000 -0.0000
-12 -7 -16 0.0000 -0.0000
-12 -7 -15 0.0000 -0.0000
-12 -7 -14 0.0000 -0.0000
-12 -7 -13 0.0000 -0.0000
-12 -7 -12 0.0000 -0.0000
-12 -7 -11 0.0000 -0.0000
-12 -7 -10 0.0000 -0.0000
-12 -7 -9 0.0000 -0.0000
-12 -7 -8 0.0000 -0.0000
-12 -7 -7 0.0000 -0.0000
-12 -7 -6 0.0000 -0.0000
-12 -7 -5 0.0000 -0.0000
-12 -7 -4 0.0000 -0.0000
-12 -7 -3 0.0000 -0.0000
-12 -7 -2 0.0000 -0.0000
-12 -7 -1 0.0000 -0.0000
-12 -6 -19 0.0000 -0.0000
-12 -6 -18 0.0000 -0.0000
-12 -6 -17 0.0000 -0.0000
-12 -6 -16 0.0000 -0.0000
-12 -6 -15 0.0000 -0.0000
-12 -6 -14 0.0000 -0.0000
-12 -6 -13 0.0000 -0.0000
-12 -6 -12 0.0000 -0.0000
-12 -6 -11 0.0000 -0.0000
-12 -6 -10 0.0000 -0.0000
-12 -6 -9 0.0000 -0.0000
-12 -6 -8 0.0000 -0.0000
-12 -6 -7 0.0000 -0.0000
-12 -6 -6 0.0000 -0.0000
-12 -6 -5 0.0000 -0.0000
-12 -6 -4 0.0000 -0.0000
-12 -6 -3 0.0000 -0.0000
-12 -6 -2 0.0000 -0.0000
-12 -6 -1 0.0000 -0.0000
-12 -5 -19 0.0000 -0.0000
-12 -5 -18 0.0000 -0.0000
-12 -5 -17 0.0000 -0.0000
-12 -5 -16 0.0000 -0.0000
-12 -5 -15 0.0000 -0.0000
-12 -5 -14 0.0000 -0.0000
-12 -5 -13 0.0000 -0.0000
-12 -5 -12 0.0000 -0.0000
-12 -5 -11 0.0000 -0.0000
-12 -5 -10 0.0000 -0.0000
-12 -5 -9 0.0000 -0.0000
-12 -5 -8 0.0000 -0.0000
-12 -5 -7 0.0000 -0.0000
-12 -5 -6 0.0000 -0.0000
-12 -5 -5 0.0000 -0.0000
-12 -5 -4 0.0000 -0.0000
-12 -5 -3 0.0000 -0.0000
-12 -5 -2 0.0000 -0.0000
-12 -5 -1 0.0000 -0.0000
-12 -4 -19 0.0000 -0.0000
-12 -4 -18 0.0000 -0.0000
-12 -4 -17 0.0000 -0.0000
-12 -4 -16 0.0000 -0.0000
-12 -4 -15 0.0000 -0.0000
-12 -4 -14 0.0000 -0.0000
-12 -4 -13 0.0000 -0.0000
-12 -4 -12 0.0000 -0.0000
-12 -4 -11 0.0000 -0.0000
-12 -4 -10 0.0000 -0.0000
-12 -4 -9 0.0000 -0.0000
-12 -4 -8 0.0000 -0.0000
-12 -4 -7 0.0000 -0.0000
-12 -4 -6 0.0000 -0.0000
-12 -4 -5 0.0000 -0.0000
-12 -4 -4 0.0000 -0.0000
-12 -4 -3 0.0000 -0.0000
-12 -4 -2 0.0000 -0.0000
-12 -4 -1 0.0000 -0.0000
-12 -3 -20 0.0000 -0.0000
-12 -3 -19 0.0000 -0.0000
-12 -3 -18 0.0000 -0.0000
-12 -3 -17 0.0000 -0.0000
-12 -3 -16 0.0000 -0.0000
-12 -3 -15 0.0000 -0.0000
-12 -3 -14 0.0000 -0.0000
-12 -3 -13 0.0000 -0.0000
-12 -3 -12 0.0000 -0.0000
-12 -3 -11 0.0000 -0.0000
-12 -3 -10 0.0000 -0.0000
-12 -3 -9 0.0000 -0.0000
-12 -3 -8 0.0000 -0.0000
-12 -3 -7 0.0000 -0.0000
-12 -3 -6 0.0000 -0.0000
-12 -3 -5 0.0000 -0.0000
-12 -3 -4 0.0000 -0.0000
-12 -3 -3 0.0000 -0.0000
-12 -3 -2 0.0000 -0.0000
-12 -3 -1 0.0000 -0.0000
-12 -2 -20 0.0000 -0.0000
-12 -2 -19 0.0000 -0.0000
-12 -2 -18 0.0000 -0.0000
-12 -2 -17 0.0000 -0.0000
-12 -2 -16 0.0000 -0.0000
-12 -2 -15 0.0000 -0.0000
-12 -2 -14 0.0000 -0.0000
-12 -2 -13 0.0000 -0.0000
-12 -2 -12 0.0000 -0.0000
-12 -2 -11 0.0000 -0.0000
-12 -2 -10 0.0000 -0.0000
-12 -2 -9 0.0000 -0.0000
-12 -2 -8 0.0000 -0.0000
-12 -2 -7 0.0000 -0.0000
-12 -2 -6 0.0000 -0.0000
-12 -2 -5 0.0000 -0.0000
-12 -2 -4 0.0000 -0.0000
-12 -2 -3 0.0000 -0.0000
-12 -2 -2 0.0000 -0.0000
-12 -2 -1 0.0000 -0.0000
-12 -1 -20 0.0000 -0.0000
-12 -1 -19 0.0000 -0.0000
-12 -1 -18 0.0000 -0.0000
-12 -1 -17 0.0000 -0.0000
-12 -1 -16 0.0000 -0.0000
-12 -1 -15 0.0000 -0.0000
-12 -1 -14 0.0000 -0.0000
-12 -1 -13 0.0000 -0.0000
-12 -1 -12 0.0000 -0.0000
-12 -1 -11 0.0000 -0.0000
-12 -1 -10 0.0000 -0.0000
-12 -1 -9 0.0000 -0.0000
-12 -1 -8 0.0000 -0.0000
-12 -1 -7 0.0000 -0.0000
-12 -1 -6 0.0000 -0.0000
-12 -1 -5 0.0000 -0.0000
-12 -1 -4 0.0000 -0.0000
-12 -1 -3 0.0000 -0.0000
-12 -1 -2 0.0000 -0.0000
-12 -1 -1 0.0000 -0.0000
-11 -10 -17 0.0000 -0.0000
-11 -10 -16 0.0000 -0.0000
-11 -10 -15 0.0000 -0.0000
-11 -10 -14 0.0000 -0.0000
-11 -10 -13 0.0000 -0.0000
-11 -10 -12 0.0000 -0.0000
-11 -10 -11 0.0000 -0.0000
-11 -10 -10 0.0000 -0.0000
-11 -10 -9 0.0000 -0.0000
-11 -10 -8 0.0000 -0.0000
-11 -10 -7 0.0000 -0.0000
-11 -10 -6 0.0000 -0.0000
-11 -10 -5 0.0000 -0.0000
-11 -10 -4 0.0000 -0.0000
-11 -10 -3 0.0000 -0.0000
-11 -10 -2 0.0000 -0.0000
-11 -10 -1 0.0000 -0.0000
-11 -9 -18 0.0000 -0.0000
-11 -9 -17 0.0000 -0.0000
-11 -9 -16 0.0000 -0.0000
-11 -9 -15 0.0000 -0.0000
-11 -9 -14 0.0000 -0.0000
-11 -9 -13 0.0000 -0.0000
-11 -9 -12 0.0000 -0.0000
-11 -9 -11 0.0000 -0.0000
-11 -9 -10 0.0000 -0.0000
-11 -9 -9 0.0000 -0.0000
-11 -9 -8 0.0000 -0.0000
-11 -9 -7 0.0000 -0.0000
-11 -9 -6 0.0000 -0.0000
-11 -9 -5 0.0000 -0.0000
-11 -9 -4 0.0000 -0.0000
-11 -9 -3 0.0000 -0.0000
-11 -9 -2 0.0000 -0.0000
-11 -9 -1 0.0000 -0.0000
-11 -8 -18 0.0000 -0.0000
-11 -8 -17 0.0000 -0.0000
-11 -8 -16 0.0000 -0.0000
-11 -8 -15 0.0000 -0.0000
-11 -8 -14 0.0000 -0.0000
-11 -8 -13 0.0000 -0.0000
-11 -8 -12 0.0000 -0.0000
-11 -8 -11 0.0000 -0.0000
-11 -8 -10 0.0000 -0.0000
-11 -8 -9 0.0000 -0.0000
-11 -8 -8 0.0000 -0.0000
-11 -8 -7 0.0000 -0.0000
-11 -8 -6 0.0000 -0.0000
-11 -8 -5 0.0000 -0.0000
-11 -8 -4 0.0000 -0.0000
-11 -8 -3 0.0000 -0.0000
-11 -8 -2 0.0000 -0.0000
-11 -8 -1 0.0000 -0.0000
-11 -7 -19 0.0000 -0.0000
-11 -7 -18 0.0000 -0.0000
-11 -7 -17 0.0000 -0.0000
-11 -7 -16 0.0000 -0.0000
-11 -7 -15 0.0000 -0.0000
-11 -7 -14 0.0000 -0.0000
-11 -7 -13 0.0000 -0.0000
-11 -7 -12 0.0000 -0.0000
-11 -7 -11 0.0000 -0.0000
-11 -7 -10 0.0000 -0.0000
-11 -7 -9 0.0000 -0.0000
-11 -7 -8 0.0000 -0.0000
-11 -7 -7 0.0000 -0.0000
-11 -7 -6 0.0000 -0.0000
-11 -7 -5 0.0000 -0.0000
-11 -7 -4 0.0000 -0.0000
-11 -7 -3 0.0000 -0.0000
-11 -7 -2 0.0000 -0.0000
-11 -7 -1 0.0000 -0.0000
-11 -6 -19 0.0000 -0.0000
-11 -6 -18 0.0000 -0.0000
-11 -6 -17 0.0000 -0.0000
-11 -6 -16 0.0000 -0.0000
-11 -6 -15 0.0000 -0.0000
-11 -6 -14 0.0000 -0.0000
-11 -6 -13 0.0000 -0.0000
-11 -6 -12 0.0000 -0.0000
-11 -6 -11 0.0000 -0.0000
-11 -6 -10 0.0000 -0.0000
-11 -6 -9 0.0000 -0.0000
-11 -6 -8 0.0000 -0.0000
-11 -6 -7 0.0000 -0.0000
-11 -6 -6 0.0000 -0.0000
-11 -6 -5 0.0000 -0.0000
-11 -6 -4 0.0000 -0.0000
-11 -6 -3 0.0000 -0.0000
-11 -6 -2 0.0000 -0.0000
-11 -6 -1 0.0000 -0.0000
-11 -5 -20 0.0000 -0.0000
-11 -5 -19 0.0000 -0.0000
-11 -5 -18 0.0000 -0.0000
-11 -5 -17 0.0000 -0.0000
-11 -5 -16 0.0000 -0.0000
-11 -5 -15 0.0000 -0.0000
-11 -5 -14 0.0000 -0.0000
-11 -5 -13 0.0000 -0.0000
-11 -5 -12 0.0000 -0.0000
-11 -5 -11 0.0000 -0.0000
-11 -5 -10 0.0000 -0.0000
-11 -5 -9 0.0000 -0.0000
-11 -5 -8 0.0000 -0.0000
-11 -5 -7 0.0000 -0.0000
-11 -5 -6 0.0000 -0.0000
-11 -5 -5 0.0000 -0.0000
-11 -5 -4 0.0000 -0.0000
-11 -5 -3 0.0000 -0.0000
-11 -5 -2 0.0000 -0.0000
-11 -5 -1 0.0000 -0.0000
-11 -4 -20 0.0000 -0.0000
-11 -4 -19 0.0000 -0.0000
-11 -4 -18 0.0000 -0.0000
-11 -4 -17 0.0000 -0.0000
-11 -4 -16 0.0000 -0.0000
-11 -4 -15 0.0000 -0.0000
-11 -4 -14 0.0000 -0.0000
-11 -4 -13 0.0000 -0.0000
-11 -4 -12 0.0000 -0.0000
-11 -4 -11 0.0000 -0.0000
-11 -4 -10 0.0000 -0.0000
-11 -4 -9 0.0000 -0.0000
-11 -4 -8 0.0000 -0.0000
-11 -4 -7 0.0000 -0.0000
-11 -4 -6 0.0000 -0.0000
-11 -4 -5 0.0000 -0.0000
-11 -4 -4 0.0000 -0.0000
-11 -4 -3 0.0000 -0.0000
-11 -4 -2 0.0000 -0.0000
-11 -4 -1 0.0000 -0.0000
-11 -3 -20 0.0000 -0.0000
-11 -3 -19 0.0000 -0.0000
-11 -3 -18 0.0000 -0.0000
-11 -3 -17 0.0000 -0.0000
-11 -3 -16 0.0000 -0.0000
-11 -3 -15 0.0000 -0.0000
-11 -3 -14 0.0000 -0.0000
-11 -3 -13 0.0000 -0.0000
-11 -3 -12 0.0000 -0.0000
-11 -3 -11 0.0000 -0.0000
-11 -3 -10 0.0000 -0.0000
-11 -3 -9 0.0000 -0.0000
-11 -3 -8 0.0000 -0.0000
-11 -3 -7 0.0000 -0.0000
-11 -3 -6 0.0000 -0.0000
-11 -3 -5 0.0000 -0.0000
-11 -3 -4 0.0000 -0.0000
-11 -3 -3 0.0000 -0.0000
-11 -3 -2 0.0000 -0.0000
-11 -3 -1 0.0000 -0.0000
-11 -2 -20 0.0000 -0.0000
-11 -2 -19 0.0000 -0.0000
-11 -2 -18 0.0000 -0.0000
-11 -2 -17 0.0000 -0.0000
-11 -2 -16 0.0000 -0.0000
-11 -2 -15 0.0000 -0.0000
-11 -2 -14 0.0000 -0.0000
-11 -2 -13 0.0000 -0.0000
-11 -2 -12 0.0000 -0.0000
-11 -2 -11 0.0000 -0.0000
-11 -2 -10 0.0000 -0.0000
-11 -2 -9 0.0000 -0.0000
-11 -2 -8 0.0000 -0.0000
-11 -2 -7 0.0000 -0.0000
-11 -2 -6 0.0000 -0.0000
-11 -2 -5 0.0000 -0.0000
-11 -2 -4 0.0000 -0.0000
-11 -2 -3 0.0000 -0.0000
-11 -2 -2 0.0000 -0.0000
-11 -2 -1 0.0000 -0.0000
-11 -1 -21 0.0000 -0.0000
-11 -1 -20 0.0000 -0.0000
-11 -1 -19 0.0000 -0.0000
-11 -1 -18 0.0000 -0.0000
-11 -1 -17 0.0000 -0.0000
-11 -1 -16 0.0000 -0.0000
-11 -1 -15 0.0000 -0.0000
-11 -1 -14 0.0000 -0.0000
-11 -1 -13 0.0000 -0.0000
-11 -1 -12 0.0000 -0.0000
-11 -1 -11 0.0000 -0.0000
-11 -1 -10 0.0000 -0.0000
-11 -1 -9 0.0000 -0.0000
-11 -1 -8 0.0000 -0.0000
-11 -1 -7 0.0000 -0.0000
-11 -1 -6 0.0000 -0.0000
-11 -1 -5 0.0000 -0.0000
-11 -1 -4 0.0000 -0.0000
-11 -1 -3 0.0000 -0.0000
-11 -1 -2 0.0000 -0.0000
-11 -1 -1 0.0000 -0.0000
-10 -9 -18 0.0000 -0.0000
-10 -9 -17 0.0000 -0.0000
-10 -9 -16 0.0000 -0.0000
-10 -9 -15 0.0000 -0.0000
-10 -9 -14 0.0000 -0.0000
-10 -9 -13 0.0000 -0.0000
-10 -9 -12 0.0000 -0.0000
-10 -9 -11 0.0000 -0.0000
-10 -9 -10 0.0000 -0.0000
-10 -9 -9 0.0000 -0.0000
-10 -9 -8 0.0000 -0.0000
-10 -9 -7 0.0000 -0.0000
-10 -9 -6 0.0000 -0.0000
-10 -9 -5 0.0000 -0.0000
-10 -9 -4 0.0000 -0.0000
-10 -9 -3 0.0000 -0.0000
-10 -9 -2 0.0000 -0.0000
-10 -9 -1 0.0000 -0.0000
-10 -8 -19 0.0000 -0.0000
-10 -8 -18 0.0000 -0.0000
-10 -8 -17 0.0000 -0.0000
-10 -8 -16 0.0000 -0.0000
-10 -8 -15 0.0000 -0.0000
-10 -8 -14 0.0000 -0.0000
-10 -8 -13 0.0000 -0.0000
-10 -8 -12 0.0000 -0.0000
-10 -8 -11 0.0000 -0.0000
-10 -8 -10 0.0000 -0.0000
-10 -8 -9 0.0000 -0.0000
-10 -8 -8 0.0000 -0.0000
-10 -8 -7 0.0000 -0.0000
-10 -8 -6 0.0000 -0.0000
-10 -8 -5 0.0000 -0.0000
-10 -8 -4 0.0000 -0.0000
-10 -8 -3 0.0000 -0.0000
-10 -8 -2 0.0000 -0.0000
-10 -8 -1 0.0000 -0.0000
-10 -7 -19 0.0000 -0.0000
-10 -7 -18 0.0000 -0.0000
-10 -7 -17 0.0000 -0.0000
-10 -7 -16 0.0000 -0.0000
-10 -7 -15 0.0000 -0.0000
-10 -7 -14 0.0000 -0.0000
-10 -7 -13 0.0000 -0.0000
-10 -7 -12 0.0000 -0.0000
-10 -7 -11 0.0000 -0.0000
-10 -7 -10 0.0000 -0.0000
-10 -7 -9 0.0000 -0.0000
-10 -7 -8 0.0000 -0.0000
-10 -7 -7 0.0000 -0.0000
-10 -7 -6 0.0000 -0.0000
-10 -7 -5 0.0000 -0.0000
-10 -7 -4 0.0000 -0.0000
-10 -7 -3 0.0000 -0.0000
-10 -7 -2 0.0000 -0.0000
-10 -7 -1 0.0000 -0.0000
-10 -6 -20 0.0000 -0.0000
-10 -6 -19 0.0000 -0.0000
-10 -6 -18 0.0000 -0.0000
-10 -6 -17 0.0000 -0.0000
-10 -6 -16 0.0000 -0.0000
-10 -6 -15 0.0000 -0.0000
-10 -6 -14 0.0000 -0.0000
-10 -6 -13 0.0000 -0.0000
-10 -6 -12 0.0000 -0.0000
-10 -6 -11 0.0000 -0.0000
-10 -6 -10 0.0000 -0.0000
-10 -6 -9 0.0000 -0.0000
-10 -6 -8 0.0000 -0.0000
-10 -6 -7 0.0000 -0.0000
-10 -6 -6 0.0000 -0.0000
-10 -6 -5 0.0000 -0.0000
-10 -6 -4 0.0000 -0.0000
-10 -6 -3 0.0000 -0.0000
-10 -6 -2 0.0000 -0.0000
-10 -6 -1 0.0000 -0.0000
-10 -5 -20 0.0000 -0.0000
-10 -5 -19 0.0000 -0.0000
-10 -5 -18 0.0000 -0.0000
-10 -5 -17 0.0000 -0.0000
-10 -5 -16 0.0000 -0.0000
-10 -5 -15 0.0000 -0.0000
-10 -5 -14 0.0000 -0.0000
-10 -5 -13 0.0000 -0.0000
-10 -5 -12 0.0000 -0.0000
-10 -5 -11 0.0000 -0.0000
-10 -5 -10 0.0000 -0.0000
-10 -5 -9 0.0000 -0.0000
-10 -5 -8 0.0000 -0.0000
-10 -5 -7 0.0000 -0.0000
-10 -5 -6 0.0000 -0.0000
-10 -5 -5 0.0000 -0.0000
-10 -5 -4 0.0000 -0.0000
-10 -5 -3 0.0000 -0.0000
-10 -5 -2 0.0000 -0.0000
-10 -5 -1 0.0000 -0.0000
-10 -4 -20 0.0000 -0.0000
-10 -4 -19 0.0000 -0.0000
-10 -4 -18 0.0000 -0.0000
-10 -4 -17 0.0000 -0.0000
-10 -4 -16 0.0000 -0.0000
-10 -4 -15 0.0000 -0.0000
-10 -4 -14 0.0000 -0.0000
-10 -4 -13 0.0000 -0.0000
-10 -4 -12 0.0000 -0.0000
-10 -4 -11 0.0000 -0.0000
-10 -4 -10 0.0000 -0.0000
-10 -4 -9 0.0000 -0.0000
-10 -4 -8 0.0000 -0.0000
-10 -4 -7 0.0000 -0.0000
-10 -4 -6 0.0000 -0.0000
-10 -4 -5 0.0000 -0.0000
-10 -4 -4 0.0000 -0.0000
-10 -4 -3 0.0000 -0.0000
-10 -4 -2 0.0000 -0.0000
-10 -4 -1 0.0000 -0.0000
-10 -3 -21 0.0000 -0.0000
-10 -3 -20 0.0000 -0.0000
-10 -3 -19 0.0000 -0.0000
-10 -3 -18 0.0000 -0.0000
-10 -3 -17 0.0000 -0.0000
-10 -3 -16 0.0000 -0.0000
-10 -3 -15 0.0000 -0.0000
-10 -3 -14 0.0000 -0.0000
-10 -3 -13 0.0000 -0.0000
-10 -3 -12 0.0000 -0.0000
-10 -3 -11 0.0000 -0.0000
-10 -3 -10 0.0000 -0.0000
-10 -3 -9 0.0000 -0.0000
-10 -3 -8 0.0000 -0.0000
-10 -3 -7 0.0000 -0.0000
-10 -3 -6 0.0000 -0.0000
-10 -3 -5 0.0000 -0.0000
-10 -3 -4 0.0000 -0.0000
-10 -3 -3 0.0000 -0.0000
-10 -3 -2 0.0000 -0.0000
-10 -3 -1 0.0000 -0.0000
-10 -2 -21 0.0000 -0.0000
-10 -2 -20 0.0000 -0.0000
-10 -2 -19 0.0000 -0.0000
-10 -2 -18 0.0000 -0.0000
-10 -2 -17 0.0000 -0.0000
-10 -2 -16 0.0000 -0.0000
-10 -2 -15 0.0000 -0.0000
-10 -2 -14 0.0000 -0.0000
-10 -2 -13 0.0000 -0.0000
-10 -2 -12 0.0000 -0.0000
-10 -2 -11 0.0000 -0.0000
-10 -2 -10 0.0000 -0.0000
-10 -2 -9 0.0000 -0.0000
-10 -2 -8 0.0000 -0.0000
-10 -2 -7 0.0000 -0.0000
-10 -2 -6 0.0000 -0.0000
-10 -2 -5 0.0000 -0.0000
-10 -2 -4 0.0000 -0.0000
-10 -2 -3 0.0000 -0.0000
-10 -2 -2 0.0000 -0.0000
-10 -2 -1 0.0000 -0.0000
-10 -1 -21 0.0000 -0.0000
-10 -1 -20 0.0000 -0.0000
-10 -1 -19 0.0000 -0.0000
-10 -1 -18 0.0000 -0.0000
-10 -1 -17 0.0000 -0.0000
-10 -1 -16 0.0000 -0.0000
-10 -1 -15 0.0000 -0.0000
-10 -1 -14 0.0000 -0.0000
-10 -1 -13 0.0000 -0.0000
-10 -1 -12 0.0000 -0.0000
-10 -1 -11 0.0000 -0.0000
-10 -1 -10 0.0000 -0.0000
-10 -1 -9 0.0000 -0.0000
-10 -1 -8 0.0000 -0.0000
-10 -1 -7 0.0000 -0.0000
-10 -1 -6 0.0000 -0.0000
-10 -1 -5 0.0000 -0.0000
-10 -1 -4 0.0000 -0.0000
-10 -1 -3 0.0000 -0.0000
-10 -1 -2 0.0000 -0.0000
-10 -1 -1 0.0000 -0.0000
-9 -8 -19 0.0000 -0.0000
-9 -8 -18 0.0000 -0.0000
-9 -8 -17 0.0000 -0.0000
-9 -8 -16 0.0000 -0.0000
-9 -8 -15 0.0000 -0.0000
-9 -8 -14 0.0000 -0.0000
-9 -8 -13 0.0000 -0.0000
-9 -8 -12 0.0000 -0.0000
-9 -8 -11 0.0000 -0.0000
-9 -8 -10 0.0000 -0.0000
-9 -8 -9 0.0000 -0.0000
-9 -8 -8 0.0000 -0.0000
-9 -8 -7 0.0000 -0.0000
-9 -8 -6 0.0000 -0.0000
-9 -8 -5 0.0000 -0.0000
-9 -8 -4 0.0000 -0.0000
-9 -8 -3 0.0000 -0.0000
-9 -8 -2 0.0000 -0.0000
-9 -8 -1 0.0000 -0.0000
-9 -7 -20 0.0000 -0.0000
-9 -7 -19 0.0000 -0.0000
-9 -7 -18 0.0000 -0.0000
-9 -7 -17 0.0000 -0.0000
-9 -7 -16 0.0000 -0.0000
-9 -7 -15 0.0000 -0.0000
-9 -7 -14 0.0000 -0.0000
-9 -7 -13 0.0000 -0.0000
-9 -7 -12 0.0000 -0.0000
-9 -7 -11 0.0000 -0.0000
-9 -7 -10 0.0000 -0.0000
-9 -7 -9 0.0000 -0.0000
-9 -7 -8 0.0000 -0.0000
-9 -7 -7 0.0000 -0.0000
-9 -7 -6 0.0000 -0.0000
-9 -7 -5 0.0000 -0.0000
-9 -7 -4 0.0000 -0.0000
-9 -7 -3 0.0000 -0.0000
-9 -7 -2 0.0000 -0.0000
-9 -7 -1 0.0000 -0.0000
-9 -6 -20 0.0000 -0.0000
-9 -6 -19 0.0000 -0.0000
-9 -6 -18 0.0000 -0.0000
-9 -6 -17 0.0000 -0.0000
-9 -6 -16 0.0000 -0.0000
-9 -6 -15 0.0000 -0.0000
-9 -6 -14 0.0000 -0.0000
-9 -6 -13 0.0000 -0.0000
-9 -6 -12 0.0000 -0.0000
-9 -6 -11 0.0000 -0.0000
-9 -6 -10 0.0000 -0.0000
-9 -6 -9 0.0000 -0.0000
-9 -6 -8 0.0000 -0.0000
-9 -6 -7 0.0000 -0.0000
-9 -6 -6 0.0000 -0.0000
-9 -6 -5 0.0000 -0.0000
-9 -6 -4 0.0000 -0.0000
-9 -6 -3 0.0000 -0.0000
-9 -6 -2 0.0000 -0.0000
-9 -6 -1 0.0000 -0.0000
-9 -5 -20 0.0000 -0.0000
-9 -5 -19 0.0000 -0.0000
-9 -5 -18 0.0000 -0.0000
-9 -5 -17 0.0000 -0.0000
-9 -5 -16 0.0000 -0.0000
-9 -5 -15 0.0000 -0.0000
-9 -5 -14 0.0000 -0.0000
-9 -5 -13 0.0000 -0.0000
-9 -5 -12 0.0000 -0.0000
-9 -5 -11 0.0000 -0.0000
-9 -5 -10 0.0000 -0.0000
-9 -5 -9 0.0000 -0.0000
-9 -5 -8 0.0000 -0.0000
-9 -5 -7 0.0000 -0.0000
-9 -5 -6 0.0000 -0.0000
-9 -5 -5 0.0000 -0.0000
-9 -5 -4 0.0000 -0.0000
-9 -5 -3 0.0000 -0.0000
-9 -5 -2 0.0000 -0.0000
-9 -5 -1 0.0000 -0.0000
-9 -4 -21 0.0000 -0.0000
-9 -4 -20 0.0000 -0.0000
-9 -4 -19 0.0000 -0.0000
-9 -4 -18 0.0000 -0.0000
-9 -4 -17 0.0000 -0.0000
-9 -4 -16 0.0000 -0.0000
-9 -4 -15 0.0000 -0.0000
-9 -4 -14 0.0000 -0.0000
-9 -4 -13 0.0000 -0.0000
-9 -4 -12 0.0000 -0.0000
-9 -4 -11 0.0000 -0.0000
-9 -4 -10 0.0000 -0.0000
-9 -4 -9 0.0000 -0.0000
-9 -4 -8 0.0000 -0.0000
-9 -4 -7 0.0000 -0.0000
-9 -4 -6 0.0000 -0.0000
-9 -4 -5 0.0000 -0.0000
-9 -4 -4 0.0000 -0.0000
-9 -4 -3 0.0000 -0.0000
-9 -4 -2 0.0000 -0.0000
-9 -4 -1 0.0000 -0.0000
-9 -3 -21 0.0000 -0.0000
-9 -3 -20 0.0000 -0.0000
-9 -3 -19 0.0000 -0.0000
-9 -3 -18 0.0000 -0.0000
-9 -3 -17 0.0000 -0.0000
-9 -3 -16 0.0000 -0.0000
-9 -3 -15 0.0000 -0.0000
-9 -3 -14 0.0000 -0.0000
-9 -3 -13 0.0000 -0.0000
-9 -3 -12 0.0000 -0.0000
-9 -3 -11 0.0000 -0.0000
-9 -3 -10 0.0000 -0.0000
-9 -3 -9 0.0000 -0.0000
-9 -3 -8 0.0000 -0.0000
-9 -3 -7 0.0000 -0.0000
-9 -3 -6 0.0000 -0.0000
-9 -3 -5 0.0000 -0.0000
-9 -3 -4 0.0000 -0.0000
-9 -3 -3 0.0000 -0.0000
-9 -3 -2 0.0000 -0.0000
-9 -3 -1 0.0000 -0.0000
-9 -2 -21 0.0000 -0.0000
-9 -2 -20 0.0000 -0.0000
-9 -2 -19 0.0000 -0.0000
-9 -2 -18 0.0000 -0.0000
-9 -2 -17 0.0000 -0.0000
-9 -2 -16 0.0000 -0.0000
-9 -2 -15 0.0000 -0.0000
-9 -2 -14 0.0000 -0.0000
-9 -2 -13 0.0000 -0.0000
-9 -2 -12 0.0000 -0.0000
-9 -2 -11 0.0000 -0.0000
-9 -2 -10 0.0000 -0.0000
-9 -2 -9 0.0000 -0.0000
-9 -2 -8 0.0000 -0.0000
-9 -2 -7 0.0000 -0.0000
-9 -2 -6 0.0000 -0.0000
-9 -2 -5 0.0000 -0.0000
-9 -2 -4 0.0000 -0.0000
-9 -2 -3 0.0000 -0.0000
-9 -2 -2 0.0000 -0.0000
-9 -2 -1 0.0000 -0.0000
-9 -1 -21 0.0000 -0.0000
-9 -1 -20 0.0000 -0.0000
-9 -1 -19 0.0000 -0.0000
-9 -1 -18 0.0000 -0.0000
-9 -1 -17 0.0000 -0.0000
-9 -1 -16 0.0000 -0.0000
-9 -1 -15 0.0000 -0.0000
-9 -1 -14 0.0000 -0.0000
-9 -1 -13 0.0000 -0.0000
-9 -1 -12 0.0000 -0.0000
-9 -1 -11 0.0000 -0.0000
-9 -1 -10 0.0000 -0.0000
-9 -1 -9 0.0000 -0.0000
-9 -1 -8 0.0000 -0.0000
-9 -1 -7 0.0000 -0.0000
-9 -1 -6 0.0000 -0.0000
-9 -1 -5 0.0000 -0.0000
-9 -1 -4 0.0000 -0.0000
-9 -1 -3 0.0000 -0.0000
-9 -1 -2 0.0000 -0.0000
-9 -1 -1 0.0000 -0.0000
-8 -7 -20 0.0000 -0.0000
-8 -7 -19 0.0000 -0.0000
-8 -7 -18 0.0000 -0.0000
-8 -7 -17 0.0000 -0.0000
-8 -7 -16 0.0000 -0.0000
-8 -7 -15 0.0000 -0.0000
-8 -7 -14 0.0000 -0.0000
-8 -7 -13 0.0000 -0.0000
-8 -7 -12 0.0000 -0.0000
-8 -7 -11 0.0000 -0.0000
-8 -7 -10 0.0000 -0.0000
-8 -7 -9 0.0000 -0.0000
-8 -7 -8 0.0000 -0.0000
-8 -7 -7 0.0000 -0.0000
-8 -7 -6 0.0000 -0.0000
-8 -7 -5 0.0000 -0.0000
-8 -7 -4 0.0000 -0.0000
-8 -7 -3 0.0000 -0.0000
-8 -7 -2 0.0000 -0.0000
-8 -7 -1 0.0000 -0.0000
-8 -6 -20 0.0000 -0.0000
-8 -6 -19 0.0000 -0.0000
-8 -6 -18 0.0000 -0.0000
-8 -6 -17 0.0000 -0.0000
-8 -6 -16 0.0000 -0.0000
-8 -6 -15 0.0000 -0.0000
-8 -6 -14 0.0000 -0.0000
-8 -6 -13 0.0000 -0.0000
-8 -6 -12 0.0000 -0.0000
-8 -6 -11 0.0000 -0.0000
-8 -6 -10 0.0000 -0.0000
-8 -6 -9 0.0000 -0.0000
-8 -6 -8 0.0000 -0.0000
-8 -6 -7 0.0000 -0.0000
-8 -6 -6 0.0000 -0.0000
-8 -6 -5 0.0000 -0.0000
-8 -6 -4 0.0000 -0.0000
-8 -6 -3 0.0000 -0.0000
-8 -6 -2 0.0000 -0.0000
-8 -6 -1 0.0000 -0.0000
-8 -5 -21 0.0000 -0.0000
-8 -5 -20 0.0000 -0.0000
-8 -5 -19 0.0000 -0.0000
-8 -5 -18 0.0000 -0.0000
-8 -5 -17 0.0000 -0.0000
-8 -5 -16 0.0000 -0.0000
-8 -5 -15 0.0000 -0.0000
-8 -5 -14 0.0000 -0.0000
-8 -5 -13 0.0000 -0.0000
-8 -5 -12 0.0000 -0.0000
-8 -5 -11 0.0000 -0.0000
-8 -5 -10 0.0000 -0.0000
-8 -5 -9 0.0000 -0.0000
-8 -5 -8 0.0000 -0.0000
-8 -5 -7 0.0000 -0.0000
-8 -5 -6 0.0000 -0.0000
-8 -5 -5 0.0000 -0.0000
-8 -5 -4 0.0000 -0.0000
-8 -5 -3 0.0000 -0.0000
-8 -5 -2 0.0000 -0.0000
-8 -5 -1 0.0000 -0.0000
-8 -4 -21 0.0000 -0.0000
-8 -4 -20 0.0000 -0.0000
-8 -4 -19 0.0000 -0.0000
-8 -4 -18 0.0000 -0.0000
-8 -4 -17 0.0000 -0.0000
-8 -4 -16 0.0000 -0.0000
-8 -4 -15 0.0000 -0.0000
-8 -4 -14 0.0000 -0.0000
-8 -4 -13 0.0000 -0.0000
-8 -4 -12 0.0000 -0.0000
-8 -4 -11 0.0000 -0.0000
-8 -4 -10 0.0000 -0.0000
-8 -4 -9 0.0000 -0.0000
-8 -4 -8 0.0000 -0.0000
-8 -4 -7 0.0000 -0.0000
-8 -4 -6 0.0000 -0.0000
-8 -4 -5 0.0000 -0.0000
-8 -4 -4 0.0000 -0.0000
-8 -4 -3 0.0000 -0.0000
-8 -4 -2 0.0000 -0.0000
-8 -4 -1 0.0000 -0.0000
-8 -3 -21 0.0000 -0.0000
-8 -3 -20 0.0000 -0.0000
-8 -3 -19 0.0000 -0.0000
-8 -3 -18 0.0000 -0.0000
-8 -3 -17 0.0000 -0.0000
-8 -3 -16 0.0000 -0.0000
-8 -3 -15 0.0000 -0.0000
-8 -3 -14 0.0000 -0.0000
-8 -3 -13 0.0000 -0.0000
-8 -3 -12 0.0000 -0.0000
-8 -3 -11 0.0000 -0.0000
-8 -3 -10 0.0000 -0.0000
-8 -3 -9 0.0000 -0.0000
-8 -3 -8 0.0000 -0.0000
-8 -3 -7 0.0000 -0.0000
-8 -3 -6 0.0000 -0.0000
-8 -3 -5 0.0000 -0.0000
-8 -3 -4 0.0000 -0.0000
-8 -3 -3 0.0000 -0.0000
-8 -3 -2 0.0000 -0.0000
-8 -3 -1 0.0000 -0.0000
-8 -2 -21 0.0000 -0.0000
-8 -2 -20 0.0000 -0.0000
-8 -2 -19 0.0000 -0.0000
-8 -2 -18 0.0000 -0.0000
-8 -2 -17 0.0000 -0.0000
-8 -2 -16 0.0000 -0.0000
-8 -2 -15 0.0000 -0.0000
-8 -2 -14 0.0000 -0.0000
-8 -2 -13 0.0000 -0.0000
-8 -2 -12 0.0000 -0.0000
-8 -2 -11 0.0000 -0.0000
-8 -2 -10 0.0000 -0.0000
-8 -2 -9 0.0000 -0.0000
-8 -2 -8 0.0000 -0.0000
-8 -2 -7 0.0000 -0.0000
-8 -2 -6 0.0000 -0.0000
-8 -2 -5 0.0000 -0.0000
-8 -2 -4 0.0000 -0.0000
-8 -2 -3 0.0000 -0.0000
-8 -2 -2 0.0000 -0.0000
-8 -2 -1 0.0000 -0.0000
-8 -1 -21 0.0000 -0.0000
-8 -1 -20 0.0000 -0.0000
-8 -1 -19 0.0000 -0.0000
-8 -1 -18 0.0000 -0.0000
-8 -1 -17 0.0000 -0.0000
-8 -1 -16 0.0000 -0.0000
-8 -1 -15 0.0000 -0.0000
-8 -1 -14 0.0000 -0.0000
-8 -1 -13 0.0000 -0.0000
-8 -1 -12 0.0000 -0.0000
-8 -1 -11 0.0000 -0.0000
-8 -1 -10 0.0000 -0.0000
-8 -1 -9 0.0000 -0.0000
-8 -1 -8 0.0000 -0.0000
-8 -1 -7 0.0000 -0.0000
-8 -1 -6 0.0000 -0.0000
-8 -1 -5 0.0000 -0.0000
-8 -1 -4 0.0000 -0.0000
-8 -1 -3 0.0000 -0.0000
-8 -1 -2 0.0000 -0.0000
-8 -1 -1 0.0000 -0.0000
-7 -6 -21 0.0000 -0.0000
-7 -6 -20 0.0000 -0.0000
-7 -6 -19 0.0000 -0.0000
-7 -6 -18 0.0000 -0.0000
-7 -6 -17 0.0000 -0.0000
-7 -6 -16 0.0000 -0.0000
-7 -6 -15 0.0000 -0.0000
-7 -6 -14 0.0000 -0.0000
-7 -6 -13 0.0000 -0.0000
-7 -6 -12 0.0000 -0.0000
-7 -6 -11 0.0000 -0.0000
-7 -6 -10 0.0000 -0.0000
-7 -6 -9 0.0000 -0.0000
-7 -6 -8 0.0000 -0.0000
-7 -6 -7 0.0000 -0.0000
-7 -6 -6 0.0000 -0.0000
-7 -6 -5 0.0000 -0.0000
-7 -6 -4 0.0000 -0.0000
-7 -6 -3 0.0000 -0.0000
-7 -6 -2 0.0000 -0.0000
-7 -6 -1 0.0000 -0.0000
-7 -5 -21 0.0000 -0.0000
-7 -5 -20 0.0000 -0.0000
-7 -5 -19 0.0000 -0.0000
-7 -5 -18 0.0000 -0.0000
-7 -5 -17 0.0000 -0.0000
-7 -5 -16 0.0000 -0.0000
-7 -5 -15 0.0000 -0.0000
-7 -5 -14 0.0000 -0.0000
-7 -5 -13 0.0000 -0.0000
-7 -5 -12 0.0000 -0.0000
-7 -5 -11 0.0000 -0.0000
-7 -5 -10 0.0000 -0.0000
-7 -5 -9 0.0000 -0.0000
-7 -5 -8 0.0000 -0.0000
-7 -5 -7 0.0000 -0.0000
-7 -5 -6 0.0000 -0.0000
-7 -5 -5 0.0000 -0.0000
-7 -5 -4 0.0000 -0.0000
-7 -5 -3 0.0000 -0.0000
-7 -5 -2 0.0000 -0.0000
-7 -5 -1 0.0000 -0.0000
-7 -4 -21 0.0000 -0.0000
-7 -4 -20 0.0000 -0.0000
-7 -4 -19 0.0000 -0.0000
-7 -4 -18 0.0000 -0.0000
-7 -4 -17 0.0000 -0.0000
-7 -4 -16 0.0000 -0.0000
-7 -4 -15 0.0000 -0.0000
-7 -4 -14 0.0000 -0.0000
-7 -4 -13 0.0000 -0.0000
-7 -4 -12 0.0000 -0.0000
-7 -4 -11 0.0000 -0.0000
-7 -4 -10 0.0000 -0.0000
-7 -4 -9 0.0000 -0.0000
-7 -4 -8 0.0000 -0.0000
-7 -4 -7 0.0000 -0.0000
-7 -4 -6 0.0000 -0.0000
-7 -4 -5 0.0000 -0.0000
-7 -4 -4 0.0000 -0.0000
-7 -4 -3 0.0000 -0.0000
-7 -4 -2 0.0000 -0.0000
-7 -4 -1 0.0000 -0.0000
-7 -3 -21 0.0000 -0.0000
-7 -3 -20 0.0000 -0.0000
-7 -3 -19 0.0000 -0.0000
-7 -3 -18 0.0000 -0.0000
-7 -3 -17 0.0000 -0.0000
-7 -3 -16 0.0000 -0.0000
-7 -3 -15 0.0000 -0.0000
-7 -3 -14 0.0000 -0.0000
-7 -3 -13 0.0000 -0.0000
-7 -3 -12 0.0000 -0.0000
-7 -3 -11 0.0000 -0.0000
-7 -3 -10 0.0000 -0.0000
-7 -3 -9 0.0000 -0.0000
-7 -3 -8 0.0000 -0.0000
-7 -3 -7 0.0000 -0.0000
-7 -3 -6 0.0000 -0.0000
-7 -3 -5 0.0000 -0.0000
-7 -3 -4 0.0000 -0.0000
-7 -3 -3 0.0000 -0.0000
-7 -3 -2 0.0000 -0.0000
-7 -3 -1 0.0000 -0.0000
-7 -2 -22 0.0000 -0.0000
-7 -2 -21 0.0000 -0.0000
-7 -2 -20 0.0000 -0.0000
-7 -2 -19 0.0000 -0.0000
-7 -2 -18 0.0000 -0.0000
-7 -2 -17 0.0000 -0.0000
-7 -2 -16 0.0000 -0.0000
-7 -2 -15 0.0000 -0.0000
-7 -2 -14 0.0000 -0.0000
-7 -2 -13 0.0000 -0.0000
-7 -2 -12 0.0000 -0.0000
-7 -2 -11 0.0000 -0.0000
-7 -2 -10 0.0000 -0.0000
-7 -2 -9 0.0000 -0.0000
-7 -2 -8 0.0000 -0.0000
-7 -2 -7 0.0000 -0.0000
-7 -2 -6 0.0000 -0.0000
-7 -2 -5 0.0000 -0.0000
-7 -2 -4 0.0000 -0.0000
-7 -2 -3 0.0000 -0.0000
-7 -2 -2 0.0000 -0.0000
-7 -2 -1 0.0000 -0.0000
-7 -1 -22 0.0000 -0.0000
-7 -1 -21 0.0000 -0.0000
-7 -1 -20 0.0000 -0.0000
-7 -1 -19 0.0000 -0.0000
-7 -1 -18 0.0000 -0.0000
-7 -1 -17 0.0000 -0.0000
-7 -1 -16 0.0000 -0.0000
-7 -1 -15 0.0000 -0.0000
-7 -1 -14 0.0000 -0.0000
-7 -1 -13 0.0000 -0.0000
-7 -1 -12 0.0000 -0.0000
-7 -1 -11 0.0000 -0.0000
-7 -1 -10 0.0000 -0.0000
-7 -1 -9 0.0000 -0.0000
-7 -1 -8 0.0000 -0.0000
-7 -1 -7 0.0000 -0.0000
-7 -1 -6 0.0000 -0.0000
-7 -1 -5 0.0000 -0.0000
-7 -1 -4 0.0000 -0.0000
-7 -1 -3 0.0000 -0.0000
-7 -1 -2 0.0000 -0.0000
-7 -1 -1 0.0000 -0.0000
-6 -5 -21 0.0000 -0.0000
-6 -5 -20 0.0000 -0.0000
-6 -5 -19 0.0000 -0.0000
-6 -5 -18 0.0000 -0.0000
-6 -5 -17 0.0000 -0.0000
-6 -5 -16 0.0000 -0.0000
-6 -5 -15 0.0000 -0.0000
-6 -5 -14 0.0000 -0.0000
-6 -5 -13 0.0000 -0.0000
-6 -5 -12 0.0000 -0.0000
-6 -5 -11 0.0000 -0.0000
-6 -5 -10 0.0000 -0.0000
-6 -5 -9 0.0000 -0.0000
-6 -5 -8 0.0000 -0.0000
-6 -5 -7 0.0000 -0.0000
-6 -5 -6 0.0000 -0.0000
-6 -5 -5 0.0000 -0.0000
-6 -5 -4 0.0000 -0.0000
-6 -5 -3 0.0000 -0.0000
-6 -5 -2 0.0000 -0.0000
-6 -5 -1 0.0000 -0.0000
-6 -4 -21 0.0000 -0.0000
-6 -4 -20 0.0000 -0.0000
-6 -4 -19 0.0000 -0.0000
-6 -4 -18 0.0000 -0.0000
-6 -4 -17 0.0000 -0.0000
-6 -4 -16 0.0000 -0.0000
-6 -4 -15 0.0000 -0.0000
-6 -4 -14 0.0000 -0.0000
-6 -4 -13 0.0000 -0.0000
-6 -4 -12 0.0000 -0.0000
-6 -4 -11 0.0000 -0.0000
-6 -4 -10 0.0000 -0.0000
-6 -4 -9 0.0000 -0.0000
-6 -4 -8 0.0000 -0.0000
-6 -4 -7 0.0000 -0.0000
-6 -4 -6 0.0000 -0.0000
-6 -4 -5 0.0000 -0.0000
-6 -4 -4 0.0000 -0.0000
-6 -4 -3 0.0000 -0.0000
-6 -4 -2 0.0000 -0.0000
-6 -4 -1 0.0000 -0.0000
-6 -3 -22 0.0000 -0.0000
-6 -3 -21 0.0000 -0.0000
-6 -3 -20 0.0000 -0.0000
-6 -3 -19 0.0000 -0.0000
-6 -3 -18 0.0000 -0.0000
-6 -3 -17 0.0000 -0.0000
-6 -3 -16 0.0000 -0.0000
-6 -3 -15 0.0000 -0.0000
-6 -3 -14 0.0000 -0.0000
-6 -3 -13 0.0000 -0.0000
-6 -3 -12 0.0000 -0.0000
-6 -3 -11 0.0000 -0.0000
-6 -3 -10 0.0000 -0.0000
-6 -3 -9 0.0000 -0.0000
-6 -3 -8 0.0000 -0.0000
-6 -3 -7 0.0000 -0.0000
-6 -3 -6 0.0000 -0.0000
-6 -3 -5 0.0000 -0.0000
-6 -3 -4 0.0000 -0.0000
-6 -3 -3 0.0000 -0.0000
-6 -3 -2 0.0000 -0.0000
-6 -3 -1 0.0000 -0.0000
-6 -2 -22 0.0000 -0.0000
-6 -2 -21 0.0000 -0.0000
-6 -2 -20 0.0000 -0.0000
-6 -2 -19 0.0000 -0.0000
-6 -2 -18 0.0000 -0.0000
-6 -2 -17 0.0000 -0.0000
-6 -2 -16 0.0000 -0.0000
-6 -2 -15 0.0000 -0.0000
-6 -2 -14 0.0000 -0.0000
-6 -2 -13 0.0000 -0.0000
-6 -2 -12 0.0000 -0.0000
-6 -2 -11 0.0000 -0.0000
-6 -2 -10 0.0000 -0.0000
-6 -2 -9 0.0000 -0.0000
-6 -2 -8 0.0000 -0.0000
-6 -2 -7 0.0000 -0.0000
-6 -2 -6 0.0000 -0.0000
-6 -2 -5 0.0000 -0.0000
-6 -2 -4 0.0000 -0.0000
-6 -2 -3 0.0000 -0.0000
-6 -2 -2 0.0000 -0.0000
-6 -2 -1 0.0000 -0.0000
-6 -1 -22 0.0000 -0.0000
-6 -1 -21 0.0000 -0.0000
-6 -1 -20 0.0000 -0.0000
-6 -1 -19 0.0000 -0.0000
-6 -1 -18 0.0000 -0.0000
-6 -1 -17 0.0000 -0.0000
-6 -1 -16 0.0000 -0.0000
-6 -1 -15 0.0000 -0.0000
-6 -1 -14 0.0000 -0.0000
-6 -1 -13 0.0000 -0.0000
-6 -1 -12 0.0000 -0.0000
-6 -1 -11 0.0000 -0.0000
-6 -1 -10 0.0000 -0.0000
-6 -1 -9 0.0000 -0.0000
-6 -1 -8 0.0000 -0.0000
-6 -1 -7 0.0000 -0.0000
-6 -1 -6 0.0000 -0.0000
-6 -1 -5 0.0000 -0.0000
-6 -1 -4 0.0000 -0.0000
-6 -1 -3 0.0000 -0.0000
-6 -1 -2 0.0000 -0.0000
-6 -1 -1 0.0000 -0.0000
-5 -4 -22 0.0000 -0.0000
-5 -4 -21 0.0000 -0.0000
-5 -4 -20 0.0000 -0.0000
-5 -4 -19 0.0000 -0.0000
-5 -4 -18 0.0000 -0.0000
-5 -4 -17 0.0000 -0.0000
-5 -4 -16 0.0000 -0.0000
-5 -4 -15 0.0000 -0.0000
-5 -4 -14 0.0000 -0.0000
-5 -4 -13 0.0000 -0.0000
-5 -4 -12 0.0000 -0.0000
-5 -4 -11 0.0000 -0.0000
-5 -4 -10 0.0000 -0.0000
-5 -4 -9 0.0000 -0.0000
-5 -4 -8 0.0000 -0.0000
-5 -4 -7 0.0000 -0.0000
-5 -4 -6 0.0000 -0.0000
-5 -4 -5 0.0000 -0.0000
-5 -4 -4 0.0000 -0.0000
-5 -4 -3 0.0000 -0.0000
-5 -4 -2 0.0000 -0.0000
-5 -4 -1 0.0000 -0.0000
-5 -3 -22 0.0000 -0.0000
-5 -3 -21 0.0000 -0.0000
-5 -3 -20 0.0000 -0.0000
-5 -3 -19 0.0000 -0.0000
-5 -3 -18 0.0000 -0.0000
-5 -3 -17 0.0000 -0.0000
-5 -3 -16 0.0000 -0.0000
-5 -3 -15 0.0000 -0.0000
-5 -3 -14 0.0000 -0.0000
-5 -3 -13 0.0000 -0.0000
-5 -3 -12 0.0000 -0.0000
-5 -3 -11 0.0000 -0.0000
-5 -3 -10 0.0000 -0.0000
-5 -3 -9 0.0000 -0.0000
-5 -3 -8 0.0000 -0.0000
-5 -3 -7 0.0000 -0.0000
-5 -3 -6 0.0000 -0.0000
-5 -3 -5 0.0000 -0.0000
-5 -3 -4 0.0000 -0.0000
-5 -3 -3 0.0000 -0.0000
-5 -3 -2 0.0000 -0.0000
-5 -3 -1 0.0000 -0.0000
-5 -2 -22 0.0000 -0.0000
-5 -2 -21 0.0000 -0.0000
-5 -2 -20 0.0000 -0.0000
-5 -2 -19 0.0000 -0.0000
-5 -2 -18 0.0000 -0.0000
-5 -2 -17 0.0000 -0.0000
-5 -2 -16 0.0000 -0.0000
-5 -2 -15 0.0000 -0.0000
-5 -2 -14 0.0000 -0.0000
-5 -2 -13 0.0000 -0.0000
-5 -2 -12 0.0000 -0.0000
-5 -2 -11 0.0000 -0.0000
-5 -2 -10 0.0000 -0.0000
-5 -2 -9 0.0000 -0.0000
-5 -2 -8 0.0000 -0.0000
-5 -2 -7 0.0000 -0.0000
-5 -2 -6 0.0000 -0.0000
-5 -2 -5 0.0000 -0.0000
-5 -2 -4 0.0000 -0.0000
-5 -2 -3 0.0000 -0.0000
-5 -2 -2 0.0000 -0.0000
-5 -2 -1 0.0000 -0.0000
-5 -1 -22 0.0000 -0.0000
-5 -1 -21 0.0000 -0.0000
-5 -1 -20 0.0000 -0.0000
-5 -1 -19 0.0000 -0.0000
-5 -1 -18 0.0000 -0.0000
-5 -1 -17 0.0000 -0.0000
-5 -1 -16 0.0000 -0.0000
-5 -1 -15 0.0000 -0.0000
-5 -1 -14 0.0000 -0.0000
-5 -1 -13 0.0000 -0.0000
-5 -1 -12 0.0000 -0.0000
-5 -1 -11 0.0000 -0.0000
-5 -1 -10 0.0000 -0.0000
-5 -1 -9 0.0000 -0.0000
-5 -1 -8 0.0000 -0.0000
-5 -1 -7 0.0000 -0.0000
-5 -1 -6 0.0000 -0.0000
-5 -1 -5 0.0000 -0.0000
-5 -1 -4 0.0000 -0.0000
-5 -1 -3 0.0000 -0.0000
-5 -1 -2 0.0000 -0.0000
-5 -1 -1 0.0000 -0.0000
-4 -3 -22 0.0000 -0.0000
-4 -3 -21 0.0000 -0.0000
-4 -3 -20 0.0000 -0.0000
-4 -3 -19 0.0000 -0.0000
-4 -3 -18 0.0000 -0.0000
-4 -3 -17 0.0000 -0.0000
-4 -3 -16 0.0000 -0.0000
-4 -3 -15 0.0000 -0.0000
-4 -3 -14 0.0000 -0.0000
-4 -3 -13 0.0000 -0.0000
-4 -3 -12 0.0000 -0.0000
-4 -3 -11 0.0000 -0.0000
-4 -3 -10 0.0000 -0.0000
-4 -3 -9 0.0000 -0.0000
-4 -3 -8 0.0000 -0.0000
-4 -3 -7 0.0000 -0.0000
-4 -3 -6 0.0000 -0.0000
-4 -3 -5 0.0000 -0.0000
-4 -3 -4 0.0000 -0.0000
-4 -3 -3 0.0000 -0.0000
-4 -3 -2 0.0000 -0.0000
-4 -3 -1 0.0000 -0.0000
-4 -2 -22 0.0000 -0.0000
-4 -2 -21 0.0000 -0.0000
-4 -2 -20 0.0000 -0.0000
-4 -2 -19 0.0000 -0.0000
-4 -2 -18 0.0000 -0.0000
-4 -2 -17 0.0000 -0.0000
-4 -2 -16 0.0000 -0.0000
-4 -2 -15 0.0000 -0.0000
-4 -2 -14 0.0000 -0.0000
-4 -2 -13 0.0000 -0.0000
-4 -2 -12 0.0000 -0.0000
-4 -2 -11 0.0000 -0.0000
-4 -2 -10 0.0000 -0.0000
-4 -2 -9 0.0000 -0.0000
-4 -2 -8 0.0000 -0.0000
-4 -2 -7 0.0000 -0.0000
-4 -2 -6 0.0000 -0.0000
-4 -2 -5 0.0000 -0.0000
-4 -2 -4 0.0000 -0.0000
-4 -2 -3 0.0000 -0.0000
-4 -2 -2 0.0000 -0.0000
-4 -2 -1 0.0000 -0.0000
-4 -1 -22 0.0000 -0.0000
-4 -1 -21 0.0000 -0.0000
-4 -1 -20 0.0000 -0.0000
-4 -1 -19 0.0000 -0.0000
-4 -1 -18 0.0000 -0.0000
-4 -1 -17 0.0000 -0.0000
-4 -1 -16 0.0000 -0.0000
-4 -1 -15 0.0000 -0.0000
-4 -1 -14 0.0000 -0.0000
-4 -1 -13 0.0000 -0.0000
-4 -1 -12 0.0000 -0.0000
-4 -1 -11 0.0000 -0.0000
-4 -1 -10 0.0000 -0.0000
-4 -1 -9 0.0000 -0.0000
-4 -1 -8 0.0000 -0.0000
-4 -1 -7 0.0000 -0.0000
-4 -1 -6 0.0000 -0.0000
-4 -1 -5 0.0000 -0.0000
-4 -1 -4 0.0000 -0.0000
-4 -1 -3 0.0000 -0.0000
-4 -1 -2 0.0000 -0.0000
-4 -1 -1 0.0000 -0.0000
-3 -2 -22 0.0000 -0.0000
-3 -2 -21 0.0000 -0.0000
-3 -2 -20 0.0000 -0.0000
-3 -2 -19 0.0000 -0.0000
-3 -2 -18 0.0000 -0.0000
-3 -2 -17 0.0000 -0.0000
-3 -2 -16 0.0000 -0.0000
-3 -2 -15 0.0000 -0.0000
-3 -2 -14 0.0000 -0.0000
-3 -2 -13 0.0000 -0.0000
-3 -2 -12 0.0000 -0.0000
-3 -2 -11 0.0000 -0.0000
-3 -2 -10 0.0000 -0.0000
-3 -2 -9 0.0000 -0.0000
-3 -2 -8 0.0000 -0.0000
-3 -2 -7 0.0000 -0.0000
-3 -2 -6 0.0000 -0.0000
-3 -2 -5 0.0000 -0.0000
-3 -2 -4 0.0000 -0.0000
-3 -2 -3 0.0000 -0.0000
-3 -2 -2 0.0000 -0.0000
-3 -2 -1 0.0000 -0.0000
-3 -1 -22 0.0000 -0.0000
-3 -1 -21 0.0000 -0.0000
-3 -1 -20 0.0000 -0.0000
-3 -1 -19 0.0000 -0.0000
-3 -1 -18 0.0000 -0.0000
-3 -1 -17 0.0000 -0.0000
-3 -1 -16 0.0000 -0.0000
-3 -1 -15 0.0000 -0.0000
-3 -1 -14 0.0000 -0.0000
-3 -1 -13 0.0000 -0.0000
-3 -1 -12 0.0000 -0.0000
-3 -1 -11 0.0000 -0.0000
-3 -1 -10 0.0000 -0.0000
-3 -1 -9 0.0000 -0.0000
-3 -1 -8 0.0000 -0.0000
-3 -1 -7 0.0000 -0.0000
-3 -1 -6 0.0000 -0.0000
-3 -1 -5 0.0000 -0.0000
-3 -1 -4 0.0000 -0.0000
-3 -1 -3 0.0000 -0.0000
-3 -1 -2 0.0000 -0.0000
-3 -1 -1 0.0000 -0.0000
-2 -1 -22 0.0000 -0.0000
-2 -1 -21 0.0000 -0.0000
-2 -1 -20 0.0000 -0.0000
-2 -1 -19 0.0000 -0.0000
-2 -1 -18 0.0000 -0.0000
-2 -1 -17 0.0000 -0.0000
-2 -1 -16 0.0000 -0.0000
-2 -1 -15 0.0000 -0.0000
-2 -1 -14 0.0000 -0.0000
-2 -1 -13 0.0000 -0.0000
-2 -1 -12 0.0000 -0.0000
-2 -1 -11 0.0000 -0.0000
-2 -1 -10 0.0000 -0.0000
-2 -1 -9 0.0000 -0.0000
-2 -1 -8 0.0000 -0.0000
-2 -1 -7 0.0000 -0.0000
-2 -1 -6 0.0000 -0.0000
-2 -1 -5 0.0000 -0.0000
-2 -1 -4 0.0000 -0.0000
-2 -1 -3 0.0000 -0.0000
-2 -1 -2 0.0000 -0.0000
-2 -1 -1 0.0000 -0.0000
0 0 2 0.0000 0.0000
0 0 3 0.0000 0.0000
0 0 4 0.0000 0.0000
0 0 5 0.0000 0.0000
0 0 6 0.0000 0.0000
0 0 8 0.0000 0.0000
0 0 9 0.0000 0.0000
0 0 10 0.0000 0.0000
0 0 11 0.0000 0.0000
0 0 12 0.0000 0.0000
0 0 13 0.0000 0.0000
0 0 14 0.0000 0.0000
0 0 15 0.0000 0.0000
0 0 16 0.0000 0.0000
0 0 17 0.0000 0.0000
0 0 18 0.0000 0.0000
0 0 19 0.0000 0.0000
0 0 20 0.0000 0.0000
0 0 21 0.0000 0.0000
0 0 22 0.0000 0.0000
0 0 23 0.0000 0.0000
1 0 4 0.0000 0.0000
1 0 5 0.0000 0.0000
1 0 6 0.0000 0.0000
1 0 8 0.0000 0.0000
1 0 9 0.0000 0.0000
1 0 10 0.0000 0.0000
1 0 11 0.0000 0.0000
1 0 12 0.0000 0.0000
1 0 13 0.0000 0.0000
1 0 14 0.0000 0.0000
1 0 15 0.0000 0.0000
1 0 16 0.0000 0.0000
1 0 17 0.0000 0.0000
1 0 18 0.0000 0.0000
1 0 19 0.0000 0.0000
1 0 20 0.0000 0.0000
1 0 21 0.0000 0.0000
1 0 22 0.0000 0.0000
1 0 23 0.0000 0.0000
1 1 1 0.0000 0.0000
1 1 2 0.0000 0.0000
1 1 3 0.0000 0.0000
1 1 4 0.0000 0.0000
1 1 5 0.0000 0.0000
1 1 6 0.0000 0.0000
1 1 7 0.0000 0.0000
1 1 8 0.0000 0.0000
1 1 9 0.0000 0.0000
1 1 10 0.0000 0.0000
1 1 11 0.0000 0.0000
1 1 12 0.0000 0.0000
1 1 13 0.0000 0.0000
1 1 14 0.0000 0.0000
1 1 15 0.0000 0.0000
1 1 16 0.0000 0.0000
1 1 17 0.0000 0.0000
1 1 18 0.0000 0.0000
1 1 19 0.0000 0.0000
1 1 20 0.0000 0.0000
1 1 21 0.0000 0.0000
1 1 22 0.0000 0.0000
2 0 0 0.0000 0.0000
2 0 1 0.0000 0.0000
2 0 2 0.0000 0.0000
2 0 3 0.0000 0.0000
2 0 4 0.0000 0.0000
2 0 5 0.0000 0.0000
2 0 6 0.0000 0.0000
2 0 7 0.0000 0.0000
2 0 8 0.0000 0.0000
2 0 9 0.0000 0.0000
2 0 10 0.0000 0.0000
2 0 11 0.0000 0.0000
2 0 12 0.0000 0.0000
2 0 13 0.0000 0.0000
2 0 14 0.0000 0.0000
2 0 15 0.0000 0.0000
2 0 16 0.0000 0.0000
2 0 17 0.0000 0.0000
2 0 18 0.0000 0.0000
2 0 19 0.0000 0.0000
2 0 20 0.0000 0.0000
2 0 21 0.0000 0.0000
2 0 22 0.0000 0.0000
2 1 0 0.0000 0.0000
2 1 1 0.0000 0.0000
2 1 2 0.0000 0.0000
2 1 3 0.0000 0.0000
2 1 4 0.0000 0.0000
2 1 5 0.0000 0.0000
2 1 6 0.0000 0.0000
2 1 7 0.0000 0.0000
2 1 8 0.0000 0.0000
2 1 9 0.0000 0.0000
2 1 10 0.0000 0.0000
2 1 11 0.0000 0.0000
2 1 12 0.0000 0.0000
2 1 13 0.0000 0.0000
2 1 14 0.0000 0.0000
2 1 15 0.0000 0.0000
2 1 16 0.0000 0.0000
2 1 17 0.0000 0.0000
2 1 18 0.0000 0.0000
2 1 19 0.0000 0.0000
2 1 20 0.0000 0.0000
2 1 21 0.0000 0.0000
2 1 22 0.0000 0.0000
2 2 1 0.0000 0.0000
2 2 2 0.0000 0.0000
2 2 3 0.0000 0.0000
2 2 4 0.0000 0.0000
2 2 5 0.0000 0.0000
2 2 6 0.0000 0.0000
2 2 7 0.0000 0.0000
2 2 8 0.0000 0.0000
2 2 9 0.0000 0.0000
2 2 10 0.0000 0.0000
2 2 11 0.0000 0.0000
2 2 12 0.0000 0.0000
2 2 13 0.0000 0.0000
2 2 14 0.0000 0.0000
2 2 15 0.0000 0.0000
2 2 16 0.0000 0.0000
2 2 17 0.0000 0.0000
2 2 18 0.0000 0.0000
2 2 19 0.0000 0.0000
2 2 20 0.0000 0.0000
2 2 21 0.0000 0.0000
2 2 22 0.0000 0.0000
3 0 0 0.0000 0.0000
3 0 1 0.0000 0.0000
3 0 2 0.0000 0.0000
3 0 3 0.0000 0.0000
3 0 4 0.0000 0.0000
3 0 5 0.0000 0.0000
3 0 6 0.0000 0.0000
3 0 7 0.0000 0.0000
3 0 8 0.0000 0.0000
3 0 9 0.0000 0.0000
3 0 10 0.0000 0.0000
3 0 11 0.0000 0.0000
3 0 12 0.0000 0.0000
3 0 13 0.0000 0.0000
3 0 14 0.0000 0.0000
3 0 15 0.0000 0.0000
3 0 16 0.0000 0.0000
3 0 17 0.0000 0.0000
3 0 18 0.0000 0.0000
3 0 19 0.0000 0.0000
3 0 20 0.0000 0.0000
3 0 21 0.0000 0.0000
3 0 22 0.0000 0.0000
3 1 0 0.0000 0.0000
3 1 1 0.0000 0.0000
3 1 2 0.0000 0.0000
3 1 3 0.0000 0.0000
3 1 4 0.0000 0.0000
3 1 5 0.0000 0.0000
3 1 6 0.0000 0.0000
3 1 7 0.0000 0.0000
3 1 8 0.0000 0.0000
3 1 9 0.0000 0.0000
3 1 10 0.0000 0.0000
3 1 11 0.0000 0.0000
3 1 12 0.0000 0.0000
3 1 13 0.0000 0.0000
3 1 14 0.0000 0.0000
3 1 15 0.0000 0.0000
3 1 16 0.0000 0.0000
3 1 17 0.0000 0.0000
3 1 18 0.0000 0.0000
3 1 19 0.0000 0.0000
3 1 20 0.0000 0.0000
3 1 21 0.0000 0.0000
3 1 22 0.0000 0.0000
3 2 0 0.0000 0.0000
3 2 1 0.0000 0.0000
3 2 2 0.0000 0.0000
3 2 3 0.0000 0.0000
3 2 4 0.0000 0.0000
3 2 5 0.0000 0.0000
3 2 6 0.0000 0.0000
3 2 7 0.0000 0.0000
3 2 8 0.0000 0.0000
3 2 9 0.0000 0.0000
3 2 10 0.0000 0.0000
3 2 11 0.0000 0.0000
3 2 12 0.0000 0.0000
3 2 13 0.0000 0.0000
3 2 14 0.0000 0.0000
3 2 15 0.0000 0.0000
3 2 16 0.0000 0.0000
3 2 17 0.0000 0.0000
3 2 18 0.0000 0.0000
3 2 19 0.0000 0.0000
3 2 20 0.0000 0.0000
3 2 21 0.0000 0.0000
3 2 22 0.0000 0.0000
3 3 0 0.0000 0.0000
3 3 1 0.0000 0.0000
3 3 2 0.0000 0.0000
3 3 3 0.0000 0.0000
3 3 4 0.0000 0.0000
3 3 5 0.0000 0.0000
3 3 6 0.0000 0.0000
3 3 7 0.0000 0.0000
3 3 8 0.0000 0.0000
3 3 9 0.0000 0.0000
3 3 10 0.0000 0.0000
3 3 11 0.0000 0.0000
3 3 12 0.0000 0.0000
3 3 13 0.0000 0.0000
3 3 14 0.0000 0.0000
3 3 15 0.0000 0.0000
3 3 16 0.0000 0.0000
3 3 17 0.0000 0.0000
3 3 18 0.0000 0.0000
3 3 19 0.0000 0.0000
3 3 20 0.0000 0.0000
3 3 21 0.0000 0.0000
3 3 22 0.0000 0.0000
4 0 0 0.0000 0.0000
4 0 1 0.0000 0.0000
4 0 2 0.0000 0.0000
4 0 3 0.0000 0.0000
4 0 4 0.0000 0.0000
4 0 5 0.0000 0.0000
4 0 6 0.0000 0.0000
4 0 7 0.0000 0.0000
4 0 8 0.0000 0.0000
4 0 9 0.0000 0.0000
4 0 10 0.0000 0.0000
4 0 12 0.0000 0.0000
4 0 13 0.0000 0.0000
4 0 14 0.0000 0.0000
4 0 15 0.0000 0.0000
4 0 16 0.0000 0.0000
4 0 17 0.0000 0.0000
4 0 18 0.0000 0.0000
4 0 19 0.0000 0.0000
4 0 20 0.0000 0.0000
4 0 21 0.0000 0.0000
4 0 22 0.0000 0.0000
4 1 0 0.0000 0.0000
4 1 1 0.0000 0.0000
4 1 2 0.0000 0.0000
4 1 3 0.0000 0.0000
4 1 4 0.0000 0.0000
4 1 5 0.0000 0.0000
4 1 6 0.0000 0.0000
4 1 7 0.0000 0.0000
4 1 8 0.0000 0.0000
4 1 9 0.0000 0.0000
4 1 10 0.0000 0.0000
4 1 11 0.0000 0.0000
4 1 12 0.0000 0.0000
4 1 13 0.0000 0.0000
4 1 14 0.0000 0.0000
4 1 15 0.0000 0.0000
4 1 16 0.0000 0.0000
4 1 17 0.0000 0.0000
4 1 18 0.0000 0.0000
4 1 19 0.0000 0.0000
4 1 20 0.0000 0.0000
4 1 21 0.0000 0.0000
4 1 22 0.0000 0.0000
4 2 0 0.0000 0.0000
4 2 1 0.0000 0.0000
4 2 2 0.0000 0.0000
4 2 3 0.0000 0.0000
4 2 4 0.0000 0.0000
4 2 5 0.0000 0.0000
4 2 6 0.0000 0.0000
4 2 7 0.0000 0.0000
4 2 8 0.0000 0.0000
4 2 9 0.0000 0.0000
4 2 10 0.0000 0.0000
4 2 11 0.0000 0.0000
4 2 12 0.0000 0.0000
4 2 13 0.0000 0.0000
4 2 14 0.0000 0.0000
4 2 15 0.0000 0.0000
4 2 16 0.0000 0.0000
4 2 17 0.0000 0.0000
4 2 18 0.0000 0.0000
4 2 19 0.0000 0.0000
4 2 20 0.0000 0.0000
4 2 21 0.0000 0.0000
4 2 22 0.0000 0.0000
4 3 0 0.0000 0.0000
4 3 1 0.0000 0.0000
4 3 2 0.0000 0.0000
4 3 3 0.0000 0.0000
4 3 4 0.0000 0.0000
4 3 5 0.0000 0.0000
4 3 6 0.0000 0.0000
4 3 7 0.0000 0.0000
4 3 8 0.0000 0.0000
4 3 9 0.0000 0.0000
4 3 10 0.0000 0.0000
4 3 11 0.0000 0.0000
4 3 12 0.0000 0.0000
4 3 13 0.0000 0.0000
4 3 14 0.0000 0.0000
4 3 15 0.0000 0.0000
4 3 16 0.0000 0.0000
4 3 17 0.0000 0.0000
4 3 18 0.0000 0.0000
4 3 19 0.0000 0.0000
4 3 20 0.0000 0.0000
4 3 21 0.0000 0.0000
4 3 22 0.0000 0.0000
4 4 0 0.0000 0.0000
4 4 1 0.0000 0.0000
4 4 2 0.0000 0.0000
4 4 3 0.0000 0.0000
4 4 4 0.0000 0.0000
4 4 5 0.0000 0.0000
4 4 6 0.0000 0.0000
4 4 7 0.0000 0.0000
4 4 8 0.0000 0.0000
4 4 9 0.0000 0.0000
4 4 10 0.0000 0.0000
4 4 11 0.0000 0.0000
4 4 12 0.0000 0.0000
4 4 13 0.0000 0.0000
4 4 14 0.0000 0.0000
4 4 15 0.0000 0.0000
4 4 16 0.0000 0.0000
4 4 17 0.0000 0.0000
4 4 18 0.0000 0.0000
4 4 19 0.0000 0.0000
4 4 20 0.0000 0.0000
4 4 21 0.0000 0.0000
4 4 22 0.0000 0.0000
5 0 0 0.0000 0.0000
5 0 1 0.0000 0.0000
5 0 4 0.0000 0.0000
5 0 5 0.0000 0.0000
5 0 6 0.0000 0.0000
5 0 7 0.0000 0.0000
5 0 8 0.0000 0.0000
5 0 9 0.0000 0.0000
5 0 10 0.0000 0.0000
5 0 11 0.0000 0.0000
5 0 12 0.0000 0.0000
5 0 13 0.0000 0.0000
5 0 14 0.0000 0.0000
5 0 15 0.0000 0.0000
5 0 16 0.0000 0.0000
5 0 17 0.0000 0.0000
5 0 18 0.0000 0.0000
5 0 19 0.0000 0.0000
5 0 20 0.0000 0.0000
5 0 21 0.0000 0.0000
5 0 22 0.0000 0.0000
5 1 0 0.0000 0.0000
5 1 1 0.0000 0.0000
5 1 2 0.0000 0.0000
5 1 3 0.0000 0.0000
5 1 4 0.0000 0.0000
5 1 5 0.0000 0.0000
5 1 6 0.0000 0.0000
5 1 7 0.0000 0.0000
5 1 8 0.0000 0.0000
5 1 9 0.0000 0.0000
5 1 10 0.0000 0.0000
5 1 11 0.0000 0.0000
5 1 12 0.0000 0.0000
5 1 13 0.0000 0.0000
5 1 14 0.0000 0.0000
5 1 15 0.0000 0.0000
5 1 16 0.0000 0.0000
5 1 17 0.0000 0.0000
5 1 18 0.0000 0.0000
5 1 19 0.0000 0.0000
5 1 20 0.0000 0.0000
5 1 21 0.0000 0.0000
5 1 22 0.0000 0.0000
5 2 0 0.0000 0.0000
5 2 1 0.0000 0.0000
5 2 2 0.0000 0.0000
5 2 3 0.0000 0.0000
5 2 4 0.0000 0.0000
5 2 5 0.0000 0.0000
5 2 6 0.0000 0.0000
5 2 7 0.0000 0.0000
5 2 8 0.0000 0.0000
5 2 9 0.0000 0.0000
5 2 10 0.0000 0.0000
5 2 11 0.0000 0.0000
5 2 12 0.0000 0.0000
5 2 13 0.0000 0.0000
5 2 14 0.0000 0.0000
5 2 15 0.0000 0.0000
5 2 16 0.0000 0.0000
5 2 17 0.0000 0.0000
5 2 18 0.0000 0.0000
5 2 19 0.0000 0.0000
5 2 20 0.0000 0.0000
5 2 21 0.0000 0.0000
5 2 22 0.0000 0.0000
5 3 0 0.0000 0.0000
5 3 1 0.0000 0.0000
5 3 2 0.0000 0.0000
5 3 3 0.0000 0.0000
5 3 4 0.0000 0.0000
5 3 5 0.0000 0.0000
5 3 6 0.0000 0.0000
5 3 7 0.0000 0.0000
5 3 8 0.0000 0.0000
5 3 9 0.0000 0.0000
5 3 10 0.0000 0.0000
5 3 11 0.0000 0.0000
5 3 12 0.0000 0.0000
5 3 13 0.0000 0.0000
5 3 14 0.0000 0.0000
5 3 15 0.0000 0.0000
5 3 16 0.0000 0.0000
5 3 17 0.0000 0.0000
5 3 18 0.0000 0.0000
5 3 19 0.0000 0.0000
5 3 20 0.0000 0.0000
5 3 21 0.0000 0.0000
5 3 22 0.0000 0.0000
5 4 0 0.0000 0.0000
5 4 1 0.0000 0.0000
5 4 2 0.0000 0.0000
5 4 3 0.0000 0.0000
5 4 4 0.0000 0.0000
5 4 5 0.0000 0.0000
5 4 6 0.0000 0.0000
5 4 7 0.0000 0.0000
5 4 8 0.0000 0.0000
5 4 9 0.0000 0.0000
5 4 10 0.0000 0.0000
5 4 11 0.0000 0.0000
5 4 12 0.0000 0.0000
5 4 13 0.0000 0.0000
5 4 14 0.0000 0.0000
5 4 15 0.0000 0.0000
5 4 16 0.0000 0.0000
5 4 17 0.0000 0.0000
5 4 18 0.0000 0.0000
5 4 19 0.0000 0.0000
5 4 20 0.0000 0.0000
5 4 21 0.0000 0.0000
5 4 22 0.0000 0.0000
5 5 0 0.0000 0.0000
5 5 1 0.0000 0.0000
5 5 2 0.0000 0.0000
5 5 3 0.0000 0.0000
5 5 4 0.0000 0.0000
5 5 5 0.0000 0.0000
5 5 6 0.0000 0.0000
5 5 7 0.0000 0.0000
5 5 8 0.0000 0.0000
5 5 9 0.0000 0.0000
5 5 10 0.0000 0.0000
5 5 11 0.0000 0.0000
5 5 12 0.0000 0.0000
5 5 13 0.0000 0.0000
5 5 14 0.0000 0.0000
5 5 15 0.0000 0.0000
5 5 16 0.0000 0.0000
5 5 17 0.0000 0.0000
5 5 18 0.0000 0.0000
5 5 19 0.0000 0.0000
5 5 20 0.0000 0.0000
5 5 21 0.0000 0.0000
6 0 0 0.0000 0.0000
6 0 1 0.0000 0.0000
6 0 2 0.0000 0.0000
6 0 3 0.0000 0.0000
6 0 4 0.0000 0.0000
6 0 5 0.0000 0.0000
6 0 6 0.0000 0.0000
6 0 7 0.0000 0.0000
6 0 8 0.0000 0.0000
6 0 9 0.0000 0.0000
6 0 10 0.0000 0.0000
6 0 11 0.0000 0.0000
6 0 12 0.0000 0.0000
6 0 13 0.0000 0.0000
6 0 14 0.0000 0.0000
6 0 15 0.0000 0.0000
6 0 16 0.0000 0.0000
6 0 17 0.0000 0.0000
6 0 18 0.0000 0.0000
6 0 19 0.0000 0.0000
6 0 20 0.0000 0.0000
6 0 21 0.0000 0.0000
6 0 22 0.0000 0.0000
6 1 0 0.0000 0.0000
6 1 1 0.0000 0.0000
6 1 2 0.0000 0.0000
6 1 3 0.0000 0.0000
6 1 4 0.0000 0.0000
6 1 5 0.0000 0.0000
6 1 6 0.0000 0.0000
6 1 7 0.0000 0.0000
6 1 8 0.0000 0.0000
6 1 9 0.0000 0.0000
6 1 10 0.0000 0.0000
6 1 11 0.0000 0.0000
6 1 12 0.0000 0.0000
6 1 13 0.0000 0.0000
6 1 14 0.0000 0.0000
6 1 15 0.0000 0.0000
6 1 16 0.0000 0.0000
6 1 17 0.0000 0.0000
6 1 18 0.0000 0.0000
6 1 19 0.0000 0.0000
6 1 20 0.0000 0.0000
6 1 21 0.0000 0.0000
6 1 22 0.0000 0.0000
6 2 0 0.0000 0.0000
6 2 1 0.0000 0.0000
6 2 2 0.0000 0.0000
6 2 3 0.0000 0.0000
6 2 4 0.0000 0.0000
6 2 5 0.0000 0.0000
6 2 6 0.0000 0.0000
6 2 7 0.0000 0.0000
6 2 8 0.0000 0.0000
6 2 9 0.0000 0.0000
6 2 10 0.0000 0.0000
6 2 11 0.0000 0.0000
6 2 12 0.0000 0.0000
6 2 13 0.0000 0.0000
6 2 14 0.0000 0.0000
6 2 15 0.0000 0.0000
6 2 16 0.0000 0.0000
6 2 17 0.0000 0.0000
6 2 18 0.0000 0.0000
6 2 19 0.0000 0.0000
6 2 20 0.0000 0.0000
6 2 21 0.0000 0.0000
6 2 22 0.0000 0.0000
6 3 0 0.0000 0.0000
6 3 1 0.0000 0.0000
6 3 2 0.0000 0.0000
6 3 3 0.0000 0.0000
6 3 4 0.0000 0.0000
6 3 5 0.0000 0.0000
6 3 6 0.0000 0.0000
6 3 7 0.0000 0.0000
6 3 8 0.0000 0.0000
6 3 9 0.0000 0.0000
6 3 10 0.0000 0.0000
6 3 11 0.0000 0.0000
6 3 12 0.0000 0.0000
6 3 13 0.0000 0.0000
6 3 14 0.0000 0.0000
6 3 15 0.0000 0.0000
6 3 16 0.0000 0.0000
6 3 17 0.0000 0.0000
6 3 18 0.0000 0.0000
6 3 19 0.0000 0.0000
6 3 20 0.0000 0.0000
6 3 21 0.0000 0.0000
6 3 22 0.0000 0.0000
6 4 0 0.0000 0.0000
6 4 1 0.0000 0.0000
6 4 2 0.0000 0.0000
6 4 3 0.0000 0.0000
6 4 4 0.0000 0.0000
6 4 5 0.0000 0.0000
6 4 6 0.0000 0.0000
6 4 7 0.0000 0.0000
6 4 8 0.0000 0.0000
6 4 9 0.0000 0.0000
6 4 10 0.0000 0.0000
6 4 11 0.0000 0.0000
6 4 12 0.0000 0.0000
6 4 13 0.0000 0.0000
6 4 14 0.0000 0.0000
6 4 15 0.0000 0.0000
6 4 16 0.0000 0.0000
6 4 17 0.0000 0.0000
6 4 18 0.0000 0.0000
6 4 19 0.0000 0.0000
6 4 20 0.0000 0.0000
6 4 21 0.0000 0.0000
6 5 0 0.0000 0.0000
6 5 1 0.0000 0.0000
6 5 2 0.0000 0.0000
6 5 3 0.0000 0.0000
6 5 4 0.0000 0.0000
6 5 5 0.0000 0.0000
6 5 6 0.0000 0.0000
6 5 7 0.0000 0.0000
6 5 8 0.0000 0.0000
6 5 9 0.0000 0.0000
6 5 10 0.0000 0.0000
6 5 11 0.0000 0.0000
6 5 12 0.0000 0.0000
6 5 13 0.0000 0.0000
6 5 14 0.0000 0.0000
6 5 15 0.0000 0.0000
6 5 16 0.0000 0.0000
6 5 17 0.0000 0.0000
6 5 18 0.0000 0.0000
6 5 19 0.0000 0.0000
6 5 20 0.0000 0.0000
6 5 21 0.0000 0.0000
6 6 0 0.0000 0.0000
6 6 1 0.0000 0.0000
6 6 2 0.0000 0.0000
6 6 3 0.0000 0.0000
6 6 4 0.0000 0.0000
6 6 5 0.0000 0.0000
6 6 6 0.0000 0.0000
6 6 7 0.0000 0.0000
6 6 8 0.0000 0.0000
6 6 9 0.0000 0.0000
6 6 10 0.0000 0.0000
6 6 11 0.0000 0.0000
6 6 12 0.0000 0.0000
6 6 13 0.0000 0.0000
6 6 14 0.0000 0.0000
6 6 15 0.0000 0.0000
6 6 16 0.0000 0.0000
6 6 17 0.0000 0.0000
6 6 18 0.0000 0.0000
6 6 19 0.0000 0.0000
6 6 20 0.0000 0.0000
6 6 21 0.0000 0.0000
7 0 0 0.0000 0.0000
7 0 1 0.0000 0.0000
7 0 2 0.0000 0.0000
7 0 3 0.0000 0.0000
7 0 4 0.0000 0.0000
7 0 5 0.0000 0.0000
7 0 6 0.0000 0.0000
7 0 7 0.0000 0.0000
7 0 8 0.0000 0.0000
7 0 9 0.0000 0.0000
7 0 10 0.0000 0.0000
7 0 11 0.0000 0.0000
7 0 12 0.0000 0.0000
7 0 13 0.0000 0.0000
7 0 14 0.0000 0.0000
7 0 15 0.0000 0.0000
7 0 16 0.0000 0.0000
7 0 17 0.0000 0.0000
7 0 18 0.0000 0.0000
7 0 19 0.0000 0.0000
7 0 20 0.0000 0.0000
7 0 21 0.0000 0.0000
7 0 22 0.0000 0.0000
7 1 0 0.0000 0.0000
7 1 1 0.0000 0.0000
7 1 2 0.0000 0.0000
7 1 3 0.0000 0.0000
7 1 4 0.0000 0.0000
7 1 5 0.0000 0.0000
7 1 6 0.0000 0.0000
7 1 7 0.0000 0.0000
7 1 8 0.0000 0.0000
7 1 9 0.0000 0.0000
7 1 10 0.0000 0.0000
7 1 11 0.0000 0.0000
7 1 12 0.0000 0.0000
7 1 13 0.0000 0.0000
7 1 14 0.0000 0.0000
7 1 15 0.0000 0.0000
7 1 16 0.0000 0.0000
7 1 17 0.0000 0.0000
7 1 18 0.0000 0.0000
7 1 19 0.0000 0.0000
7 1 20 0.0000 0.0000
7 1 21 0.0000 0.0000
7 1 22 0.0000 0.0000
7 2 0 0.0000 0.0000
7 2 1 0.0000 0.0000
7 2 2 0.0000 0.0000
7 2 3 0.0000 0.0000
7 2 4 0.0000 0.0000
7 2 5 0.0000 0.0000
7 2 6 0.0000 0.0000
7 2 7 0.0000 0.0000
7 2 8 0.0000 0.0000
7 2 9 0.0000 0.0000
7 2 10 0.0000 0.0000
7 2 11 0.0000 0.0000
7 2 12 0.0000 0.0000
7 2 13 0.0000 0.0000
7 2 14 0.0000 0.0000
7 2 15 0.0000 0.0000
7 2 16 0.0000 0.0000
7 2 17 0.0000 0.0000
7 2 18 0.0000 0.0000
7 2 19 0.0000 0.0000
7 2 20 0.0000 0.0000
7 2 21 0.0000 0.0000
7 2 22 0.0000 0.0000
7 3 0 0.0000 0.0000
7 3 1 0.0000 0.0000
7 3 2 0.0000 0.0000
7 3 3 0.0000 0.0000
7 3 4 0.0000 0.0000
7 3 5 0.0000 0.0000
7 3 6 0.0000 0.0000
7 3 7 0.0000 0.0000
7 3 8 0.0000 0.0000
7 3 9 0.0000 0.0000
7 3 10 0.0000 0.0000
7 3 11 0.0000 0.0000
7 3 12 0.0000 0.0000
7 3 13 0.0000 0.0000
7 3 14 0.0000 0.0000
7 3 15 0.0000 0.0000
7 3 16 0.0000 0.0000
7 3 17 0.0000 0.0000
7 3 18 0.0000 0.0000
7 3 19 0.0000 0.0000
7 3 20 0.0000 0.0000
7 3 21 0.0000 0.0000
7 4 0 0.0000 0.0000
7 4 1 0.0000 0.0000
7 4 2 0.0000 0.0000
7 4 3 0.0000 0.0000
7 4 4 0.0000 0.0000
7 4 5 0.0000 0.0000
7 4 6 0.0000 0.0000
7 4 7 0.0000 0.0000
7 4 8 0.0000 0.0000
7 4 9 0.0000 0.0000
7 4 10 0.0000 0.0000
7 4 11 0.0000 0.0000
7 4 12 0.0000 0.0000
7 4 13 0.0000 0.0000
7 4 14 0.0000 0.0000
7 4 15 0.0000 0.0000
7 4 16 0.0000 0.0000
7 4 17 0.0000 0.0000
7 4 18 0.0000 0.0000
7 4 19 0.0000 0.0000
7 4 20 0.0000 0.0000
7 4 21 0.0000 0.0000
7 5 0 0.0000 0.0000
7 5 1 0.0000 0.0000
7 5 2 0.0000 0.0000
7 5 3 0.0000 0.0000
7 5 4 0.0000 0.0000
7 5 5 0.0000 0.0000
7 5 6 0.0000 0.0000
7 5 7 0.0000 0.0000
7 5 8 0.0000 0.0000
7 5 9 0.0000 0.0000
7 5 10 0.0000 0.0000
7 5 11 0.0000 0.0000
7 5 12 0.0000 0.0000
7 5 13 0.0000 0.0000
7 5 14 0.0000 0.0000
7 5 15 0.0000 0.0000
7 5 16 0.0000 0.0000
7 5 17 0.0000 0.0000
7 5 18 0.0000 0.0000
7 5 19 0.0000 0.0000
7 5 20 0.0000 0.0000
7 5 21 0.0000 0.0000
7 6 0 0.0000 0.0000
7 6 1 0.0000 0.0000
7 6 2 0.0000 0.0000
7 6 3 0.0000 0.0000
7 6 4 0.0000 0.0000
7 6 5 0.0000 0.0000
7 6 6 0.0000 0.0000
7 6 7 0.0000 0.0000
7 6 8 0.0000 0.0000
7 6 9 0.0000 0.0000
7 6 10 0.0000 0.0000
7 6 11 0.0000 0.0000
7 6 12 0.0000 0.0000
7 6 13 0.0000 0.0000
7 6 14 0.0000 0.0000
7 6 15 0.0000 0.0000
7 6 16 0.0000 0.0000
7 6 17 0.0000 0.0000
7 6 18 0.0000 0.0000
7 6 19 0.0000 0.0000
7 6 20 0.0000 0.0000
7 6 21 0.0000 0.0000
7 7 0 0.0000 0.0000
7 7 1 0.0000 0.0000
7 7 2 0.0000 0.0000
7 7 3 0.0000 0.0000
7 7 4 0.0000 0.0000
7 7 5 0.0000 0.0000
7 7 6 0.0000 0.0000
7 7 7 0.0000 0.0000
7 7 8 0.0000 0.0000
7 7 9 0.0000 0.0000
7 7 10 0.0000 0.0000
7 7 11 0.0000 0.0000
7 7 12 0.0000 0.0000
7 7 13 0.0000 0.0000
7 7 14 0.0000 0.0000
7 7 15 0.0000 0.0000
7 7 16 0.0000 0.0000
7 7 17 0.0000 0.0000
7 7 18 0.0000 0.0000
7 7 19 0.0000 0.0000
7 7 20 0.0000 0.0000
8 0 0 0.0000 0.0000
8 0 1 0.0000 0.0000
8 0 2 0.0000 0.0000
8 0 4 0.0000 0.0000
8 0 5 0.0000 0.0000
8 0 6 0.0000 0.0000
8 0 7 0.0000 0.0000
8 0 8 0.0000 0.0000
8 0 9 0.0000 0.0000
8 0 10 0.0000 0.0000
8 0 11 0.0000 0.0000
8 0 12 0.0000 0.0000
8 0 13 0.0000 0.0000
8 0 14 0.0000 0.0000
8 0 15 0.0000 0.0000
8 0 16 0.0000 0.0000
8 0 17 0.0000 0.0000
8 0 18 0.0000 0.0000
8 0 19 0.0000 0.0000
8 0 20 0.0000 0.0000
8 0 21 0.0000 0.0000
8 0 22 0.0000 0.0000
8 1 0 0.0000 0.0000
8 1 1 0.0000 0.0000
8 1 2 0.0000 0.0000
8 1 3 0.0000 0.0000
8 1 4 0.0000 0.0000
8 1 5 0.0000 0.0000
8 1 6 0.0000 0.0000
8 1 7 0.0000 0.0000
8 1 8 0.0000 0.0000
8 1 9 0.0000 0.0000
8 1 10 0.0000 0.0000
8 1 11 0.0000 0.0000
8 1 12 0.0000 0.0000
8 1 13 0.0000 0.0000
8 1 14 0.0000 0.0000
8 1 15 0.0000 0.0000
8 1 16 0.0000 0.0000
8 1 17 0.0000 0.0000
8 1 18 0.0000 0.0000
8 1 19 0.0000 0.0000
8 1 20 0.0000 0.0000
8 1 21 0.0000 0.0000
8 2 0 0.0000 0.0000
8 2 1 0.0000 0.0000
8 2 2 0.0000 0.0000
8 2 3 0.0000 0.0000
8 2 4 0.0000 0.0000
8 2 5 0.0000 0.0000
8 2 6 0.0000 0.0000
8 2 7 0.0000 0.0000
8 2 8 0.0000 0.0000
8 2 9 0.0000 0.0000
8 2 10 0.0000 0.0000
8 2 11 0.0000 0.0000
8 2 12 0.0000 0.0000
8 2 13 0.0000 0.0000
8 2 14 0.0000 0.0000
8 2 15 0.0000 0.0000
8 2 16 0.0000 0.0000
8 2 17 0.0000 0.0000
8 2 18 0.0000 0.0000
8 2 19 0.0000 0.0000
8 2 20 0.0000 0.0000
8 2 21 0.0000 0.0000
8 3 0 0.0000 0.0000
8 3 1 0.0000 0.0000
8 3 2 0.0000 0.0000
8 3 3 0.0000 0.0000
8 3 4 0.0000 0.0000
8 3 5 0.0000 0.0000
8 3 6 0.0000 0.0000
8 3 7 0.0000 0.0000
8 3 8 0.0000 0.0000
8 3 9 0.0000 0.0000
8 3 10 0.0000 0.0000
8 3 11 0.0000 0.0000
8 3 12 0.0000 0.0000
8 3 13 0.0000 0.0000
8 3 14 0.0000 0.0000
8 3 15 0.0000 0.0000
8 3 16 0.0000 0.0000
8 3 17 0.0000 0.0000
8 3 18 0.0000 0.0000
8 3 19 0.0000 0.0000
8 3 20 0.0000 0.0000
8 3 21 0.0000 0.0000
8 4 0 0.0000 0.0000
8 4 1 0.0000 0.0000
8 4 2 0.0000 0.0000
8 4 3 0.0000 0.0000
8 4 4 0.0000 0.0000
8 4 5 0.0000 0.0000
8 4 6 0.0000 0.0000
8 4 7 0.0000 0.0000
8 4 8 0.0000 0.0000
8 4 9 0.0000 0.0000
8 4 10 0.0000 0.0000
8 4 11 0.0000 0.0000
8 4 12 0.0000 0.0000
8 4 13 0.0000 0.0000
8 4 14 0.0000 0.0000
8 4 15 0.0000 0.0000
8 4 16 0.0000 0.0000
8 4 17 0.0000 0.0000
8 4 18 0.0000 0.0000
8 4 19 0.0000 0.0000
8 4 20 0.0000 0.0000
8 4 21 0.0000 0.0000
8 5 0 0.0000 0.0000
8 5 1 0.0000 0.0000
8 5 2 0.0000 0.0000
8 5 3 0.0000 0.0000
8 5 4 0.0000 0.0000
8 5 5 0.0000 0.0000
8 5 6 0.0000 0.0000
8 5 7 0.0000 0.0000
8 5 8 0.0000 0.0000
8 5 9 0.0000 0.0000
8 5 10 0.0000 0.0000
8 5 11 0.0000 0.0000
8 5 12 0.0000 0.0000
8 5 13 0.0000 0.0000
8 5 14 0.0000 0.0000
8 5 15 0.0000 0.0000
8 5 16 0.0000 0.0000
8 5 17 0.0000 0.0000
8 5 18 0.0000 0.0000
8 5 19 0.0000 0.0000
8 5 20 0.0000 0.0000
8 5 21 0.0000 0.0000
8 6 0 0.0000 0.0000
8 6 1 0.0000 0.0000
8 6 2 0.0000 0.0000
8 6 3 0.0000 0.0000
8 6 4 0.0000 0.0000
8 6 5 0.0000 0.0000
8 6 6 0.0000 0.0000
8 6 7 0.0000 0.0000
8 6 8 0.0000 0.0000
8 6 9 0.0000 0.0000
8 6 10 0.0000 0.0000
8 6 11 0.0000 0.0000
8 6 12 0.0000 0.0000
8 6 13 0.0000 0.0000
8 6 14 0.0000 0.0000
8 6 15 0.0000 0.0000
8 6 16 0.0000 0.0000
8 6 17 0.0000 0.0000
8 6 18 0.0000 0.0000
8 6 19 0.0000 0.0000
8 6 20 0.0000 0.0000
8 7 0 0.0000 0.0000
8 7 1 0.0000 0.0000
8 7 2 0.0000 0.0000
8 7 3 0.0000 0.0000
8 7 4 0.0000 0.0000
8 7 5 0.0000 0.0000
8 7 6 0.0000 0.0000
8 7 7 0.0000 0.0000
8 7 8 0.0000 0.0000
8 7 9 0.0000 0.0000
8 7 10 0.0000 0.0000
8 7 11 0.0000 0.0000
8 7 12 0.0000 0.0000
8 7 13 0.0000 0.0000
8 7 14 0.0000 0.0000
8 7 15 0.0000 0.0000
8 7 16 0.0000 0.0000
8 7 17 0.0000 0.0000
8 7 18 0.0000 0.0000
8 7 19 0.0000 0.0000
8 7 20 0.0000 0.0000
8 8 0 0.0000 0.0000
8 8 1 0.0000 0.0000
8 8 2 0.0000 0.0000
8 8 3 0.0000 0.0000
8 8 4 0.0000 0.0000
8 8 5 0.0000 0.0000
8 8 6 0.0000 0.0000
8 8 7 0.0000 0.0000
8 8 8 0.0000 0.0000
8 8 9 0.0000 0.0000
8 8 10 0.0000 0.0000
8 8 11 0.0000 0.0000
8 8 12 0.0000 0.0000
8 8 13 0.0000 0.0000
8 8 14 0.0000 0.0000
8 8 15 0.0000 0.0000
8 8 16 0.0000 0.0000
8 8 17 0.0000 0.0000
8 8 18 0.0000 0.0000
8 8 19 0.0000 0.0000
8 8 20 0.0000 0.0000
9 0 0 0.0000 0.0000
9 0 1 0.0000 0.0000
9 0 2 0.0000 0.0000
9 0 3 0.0000 0.0000
9 0 4 0.0000 0.0000
9 0 5 0.0000 0.0000
9 0 6 0.0000 0.0000
9 0 7 0.0000 0.0000
9 0 8 0.0000 0.0000
9 0 9 0.0000 0.0000
9 0 10 0.0000 0.0000
9 0 11 0.0000 0.0000
9 0 12 0.0000 0.0000
9 0 13 0.0000 0.0000
9 0 14 0.0000 0.0000
9 0 15 0.0000 0.0000
9 0 16 0.0000 0.0000
9 0 17 0.0000 0.0000
9 0 18 0.0000 0.0000
9 0 19 0.0000 0.0000
9 0 20 0.0000 0.0000
9 0 21 0.0000 0.0000
9 1 0 0.0000 0.0000
9 1 1 0.0000 0.0000
9 1 2 0.0000 0.0000
9 1 3 0.0000 0.0000
9 1 4 0.0000 0.0000
9 1 5 0.0000 0.0000
9 1 6 0.0000 0.0000
9 1 7 0.0000 0.0000
9 1 8 0.0000 0.0000
9 1 9 0.0000 0.0000
9 1 10 0.0000 0.0000
9 1 11 0.0000 0.0000
9 1 12 0.0000 0.0000
9 1 13 0.0000 0.0000
9 1 14 0.0000 0.0000
9 1 15 0.0000 0.0000
9 1 16 0.0000 0.0000
9 1 17 0.0000 0.0000
9 1 18 0.0000 0.0000
9 1 19 0.0000 0.0000
9 1 20 0.0000 0.0000
9 1 21 0.0000 0.0000
9 2 0 0.0000 0.0000
9 2 1 0.0000 0.0000
9 2 2 0.0000 0.0000
9 2 3 0.0000 0.0000
9 2 4 0.0000 0.0000
9 2 5 0.0000 0.0000
9 2 6 0.0000 0.0000
9 2 7 0.0000 0.0000
9 2 8 0.0000 0.0000
9 2 9 0.0000 0.0000
9 2 10 0.0000 0.0000
9 2 11 0.0000 0.0000
9 2 12 0.0000 0.0000
9 2 13 0.0000 0.0000
9 2 14 0.0000 0.0000
9 2 15 0.0000 0.0000
9 2 16 0.0000 0.0000
9 2 17 0.0000 0.0000
9 2 18 0.0000 0.0000
9 2 19 0.0000 0.0000
9 2 20 0.0000 0.0000
9 2 21 0.0000 0.0000
9 3 0 0.0000 0.0000
9 3 1 0.0000 0.0000
9 3 2 0.0000 0.0000
9 3 3 0.0000 0.0000
9 3 4 0.0000 0.0000
9 3 5 0.0000 0.0000
9 3 6 0.0000 0.0000
9 3 7 0.0000 0.0000
9 3 8 0.0000 0.0000
9 3 9 0.0000 0.0000
9 3 10 0.0000 0.0000
9 3 11 0.0000 0.0000
9 3 12 0.0000 0.0000
9 3 13 0.0000 0.0000
9 3 14 0.0000 0.0000
9 3 15 0.0000 0.0000
9 3 16 0.0000 0.0000
9 3 17 0.0000 0.0000
9 3 18 0.0000 0.0000
9 3 19 0.0000 0.0000
9 3 20 0.0000 0.0000
9 3 21 0.0000 0.0000
9 4 0 0.0000 0.0000
9 4 1 0.0000 0.0000
9 4 2 0.0000 0.0000
9 4 3 0.0000 0.0000
9 4 4 0.0000 0.0000
9 4 5 0.0000 0.0000
9 4 6 0.0000 0.0000
9 4 7 0.0000 0.0000
9 4 8 0.0000 0.0000
9 4 9 0.0000 0.0000
9 4 10 0.0000 0.0000
9 4 11 0.0000 0.0000
9 4 12 0.0000 0.0000
9 4 13 0.0000 0.0000
9 4 14 0.0000 0.0000
9 4 15 0.0000 0.0000
9 4 16 0.0000 0.0000
9 4 17 0.0000 0.0000
9 4 18 0.0000 0.0000
9 4 19 0.0000 0.0000
9 4 20 0.0000 0.0000
9 4 21 0.0000 0.0000
9 5 0 0.0000 0.0000
9 5 1 0.0000 0.0000
9 5 2 0.0000 0.0000
9 5 3 0.0000 0.0000
9 5 4 0.0000 0.0000
9 5 5 0.0000 0.0000
9 5 6 0.0000 0.0000
9 5 7 0.0000 0.0000
9 5 8 0.0000 0.0000
9 5 9 0.0000 0.0000
9 5 10 0.0000 0.0000
9 5 11 0.0000 0.0000
9 5 12 0.0000 0.0000
9 5 13 0.0000 0.0000
9 5 14 0.0000 0.0000
9 5 15 0.0000 0.0000
9 5 16 0.0000 0.0000
9 5 17 0.0000 0.0000
9 5 18 0.0000 0.0000
9 5 19 0.0000 0.0000
9 5 20 0.0000 0.0000
9 6 0 0.0000 0.0000
9 6 1 0.0000 0.0000
9 6 2 0.0000 0.0000
9 6 3 0.0000 0.0000
9 6 4 0.0000 0.0000
9 6 5 0.0000 0.0000
9 6 6 0.0000 0.0000
9 6 7 0.0000 0.0000
9 6 8 0.0000 0.0000
9 6 9 0.0000 0.0000
9 6 10 0.0000 0.0000
9 6 11 0.0000 0.0000
9 6 12 0.0000 0.0000
9 6 13 0.0000 0.0000
9 6 14 0.0000 0.0000
9 6 15 0.0000 0.0000
9 6 16 0.0000 0.0000
9 6 17 0.0000 0.0000
9 6 18 0.0000 0.0000
9 6 19 0.0000 0.0000
9 6 20 0.0000 0.0000
9 7 0 0.0000 0.0000
9 7 1 0.0000 0.0000
9 7 2 0.0000 0.0000
9 7 3 0.0000 0.0000
9 7 4 0.0000 0.0000
9 7 5 0.0000 0.0000
9 7 6 0.0000 0.0000
9 7 7 0.0000 0.0000
9 7 8 0.0000 0.0000
9 7 9 0.0000 0.0000
9 7 10 0.0000 0.0000
9 7 11 0.0000 0.0000
9 7 12 0.0000 0.0000
9 7 13 0.0000 0.0000
9 7 14 0.0000 0.0000
9 7 15 0.0000 0.0000
9 7 16 0.0000 0.0000
9 7 17 0.0000 0.0000
9 7 18 0.0000 0.0000
9 7 19 0.0000 0.0000
9 7 20 0.0000 0.0000
9 8 0 0.0000 0.0000
9 8 1 0.0000 0.0000
9 8 2 0.0000 0.0000
9 8 3 0.0000 0.0000
9 8 4 0.0000 0.0000
9 8 5 0.0000 0.0000
9 8 6 0.0000 0.0000
9 8 7 0.0000 0.0000
9 8 8 0.0000 0.0000
9 8 9 0.0000 0.0000
9 8 10 0.0000 0.0000
9 8 11 0.0000 0.0000
9 8 12 0.0000 0.0000
9 8 13 0.0000 0.0000
9 8 14 0.0000 0.0000
9 8 15 0.0000 0.0000
9 8 16 0.0000 0.0000
9 8 17 0.0000 0.0000
9 8 18 0.0000 0.0000
9 8 19 0.0000 0.0000
9 9 0 0.0000 0.0000
9 9 1 0.0000 0.0000
9 9 2 0.0000 0.0000
9 9 3 0.0000 0.0000
9 9 4 0.0000 0.0000
9 9 5 0.0000 0.0000
9 9 6 0.0000 0.0000
9 9 7 0.0000 0.0000
9 9 8 0.0000 0.0000
9 9 9 0.0000 0.0000
9 9 10 0.0000 0.0000
9 9 11 0.0000 0.0000
9 9 12 0.0000 0.0000
9 9 13 0.0000 0.0000
9 9 14 0.0000 0.0000
9 9 15 0.0000 0.0000
9 9 16 0.0000 0.0000
9 9 17 0.0000 0.0000
9 9 18 0.0000 0.0000
9 9 19 0.0000 0.0000
10 0 0 0.0000 0.0000
10 0 1 0.0000 0.0000
10 0 2 0.0000 0.0000
10 0 3 0.0000 0.0000
10 0 4 0.0000 0.0000
10 0 5 0.0000 0.0000
10 0 6 0.0000 0.0000
10 0 7 0.0000 0.0000
10 0 8 0.0000 0.0000
10 0 9 0.0000 0.0000
10 0 10 0.0000 0.0000
10 0 11 0.0000 0.0000
10 0 12 0.0000 0.0000
10 0 13 0.0000 0.0000
10 0 14 0.0000 0.0000
10 0 15 0.0000 0.0000
10 0 16 0.0000 0.0000
10 0 17 0.0000 0.0000
10 0 18 0.0000 0.0000
10 0 19 0.0000 0.0000
10 0 20 0.0000 0.0000
10 0 21 0.0000 0.0000
10 1 0 0.0000 0.0000
10 1 1 0.0000 0.0000
10 1 2 0.0000 0.0000
10 1 3 0.0000 0.0000
10 1 4 0.0000 0.0000
10 1 5 0.0000 0.0000
10 1 6 0.0000 0.0000
10 1 7 0.0000 0.0000
10 1 8 0.0000 0.0000
10 1 9 0.0000 0.0000
10 1 10 0.0000 0.0000
10 1 11 0.0000 0.0000
10 1 12 0.0000 0.0000
10 1 13 0.0000 0.0000
10 1 14 0.0000 0.0000
10 1 15 0.0000 0.0000
10 1 16 0.0000 0.0000
10 1 17 0.0000 0.0000
10 1 18 0.0000 0.0000
10 1 19 0.0000 0.0000
10 1 20 0.0000 0.0000
10 1 21 0.0000 0.0000
10 2 0 0.0000 0.0000
10 2 1 0.0000 0.0000
10 2 2 0.0000 0.0000
10 2 3 0.0000 0.0000
10 2 4 0.0000 0.0000
10 2 5 0.0000 0.0000
10 2 6 0.0000 0.0000
10 2 7 0.0000 0.0000
10 2 8 0.0000 0.0000
10 2 9 0.0000 0.0000
10 2 10 0.0000 0.0000
10 2 11 0.0000 0.0000
10 2 12 0.0000 0.0000
10 2 13 0.0000 0.0000
10 2 14 0.0000 0.0000
10 2 15 0.0000 0.0000
10 2 16 0.0000 0.0000
10 2 17 0.0000 0.0000
10 2 18 0.0000 0.0000
10 2 19 0.0000 0.0000
10 2 20 0.0000 0.0000
10 2 21 0.0000 0.0000
10 3 0 0.0000 0.0000
10 3 1 0.0000 0.0000
10 3 2 0.0000 0.0000
10 3 3 0.0000 0.0000
10 3 4 0.0000 0.0000
10 3 5 0.0000 0.0000
10 3 6 0.0000 0.0000
10 3 7 0.0000 0.0000
10 3 8 0.0000 0.0000
10 3 9 0.0000 0.0000
10 3 10 0.0000 0.0000
10 3 11 0.0000 0.0000
10 3 12 0.0000 0.0000
10 3 13 0.0000 0.0000
10 3 14 0.0000 0.0000
10 3 15 0.0000 0.0000
10 3 16 0.0000 0.0000
10 3 17 0.0000 0.0000
10 3 18 0.0000 0.0000
10 3 19 0.0000 0.0000
10 3 20 0.0000 0.0000
10 3 21 0.0000 0.0000
10 4 0 0.0000 0.0000
10 4 1 0.0000 0.0000
10 4 2 0.0000 0.0000
10 4 3 0.0000 0.0000
10 4 4 0.0000 0.0000
10 4 5 0.0000 0.0000
10 4 6 0.0000 0.0000
10 4 7 0.0000 0.0000
10 4 8 0.0000 0.0000
10 4 9 0.0000 0.0000
10 4 10 0.0000 0.0000
10 4 11 0.0000 0.0000
10 4 12 0.0000 0.0000
10 4 13 0.0000 0.0000
10 4 14 0.0000 0.0000
10 4 15 0.0000 0.0000
10 4 16 0.0000 0.0000
10 4 17 0.0000 0.0000
10 4 18 0.0000 0.0000
10 4 19 0.0000 0.0000
10 4 20 0.0000 0.0000
10 5 0 0.0000 0.0000
10 5 1 0.0000 0.0000
10 5 2 0.0000 0.0000
10 5 3 0.0000 0.0000
10 5 4 0.0000 0.0000
10 5 5 0.0000 0.0000
10 5 6 0.0000 0.0000
10 5 7 0.0000 0.0000
10 5 8 0.0000 0.0000
10 5 9 0.0000 0.0000
10 5 10 0.0000 0.0000
10 5 11 0.0000 0.0000
10 5 12 0.0000 0.0000
10 5 13 0.0000 0.0000
10 5 14 0.0000 0.0000
10 5 15 0.0000 0.0000
10 5 16 0.0000 0.0000
10 5 17 0.0000 0.0000
10 5 18 0.0000 0.0000
10 5 19 0.0000 0.0000
10 5 20 0.0000 0.0000
10 6 0 0.0000 0.0000
10 6 1 0.0000 0.0000
10 6 2 0.0000 0.0000
10 6 3 0.0000 0.0000
10 6 4 0.0000 0.0000
10 6 5 0.0000 0.0000
10 6 6 0.0000 0.0000
10 6 7 0.0000 0.0000
10 6 8 0.0000 0.0000
10 6 9 0.0000 0.0000
10 6 10 0.0000 0.0000
10 6 11 0.0000 0.0000
10 6 12 0.0000 0.0000
10 6 13 0.0000 0.0000
10 6 14 0.0000 0.0000
10 6 15 0.0000 0.0000
10 6 16 0.0000 0.0000
10 6 17 0.0000 0.0000
10 6 18 0.0000 0.0000
10 6 19 0.0000 0.0000
10 6 20 0.0000 0.0000
10 7 0 0.0000 0.0000
10 7 1 0.0000 0.0000
10 7 2 0.0000 0.0000
10 7 3 0.0000 0.0000
10 7 4 0.0000 0.0000
10 7 5 0.0000 0.0000
10 7 6 0.0000 0.0000
10 7 7 0.0000 0.0000
10 7 8 0.0000 0.0000
10 7 9 0.0000 0.0000
10 7 10 0.0000 0.0000
10 7 11 0.0000 0.0000
10 7 12 0.0000 0.0000
10 7 13 0.0000 0.0000
10 7 14 0.0000 0.0000
10 7 15 0.0000 0.0000
10 7 16 0.0000 0.0000
10 7 17 0.0000 0.0000
10 7 18 0.0000 0.0000
10 7 19 0.0000 0.0000
10 8 0 0.0000 0.0000
10 8 1 0.0000 0.0000
10 8 2 0.0000 0.0000
10 8 3 0.0000 0.0000
10 8 4 0.0000 0.0000
10 8 5 0.0000 0.0000
10 8 6 0.0000 0.0000
10 8 7 0.0000 0.0000
10 8 8 0.0000 0.0000
10 8 9 0.0000 0.0000
10 8 10 0.0000 0.0000
10 8 11 0.0000 0.0000
10 8 12 0.0000 0.0000
10 8 13 0.0000 0.0000
10 8 14 0.0000 0.0000
10 8 15 0.0000 0.0000
10 8 16 0.0000 0.0000
10 8 17 0.0000 0.0000
10 8 18 0.0000 0.0000
10 8 19 0.0000 0.0000
10 9 0 0.0000 0.0000
10 9 1 0.0000 0.0000
10 9 2 0.0000 0.0000
10 9 3 0.0000 0.0000
10 9 4 0.0000 0.0000
10 9 5 0.0000 0.0000
10 9 6 0.0000 0.0000
10 9 7 0.0000 0.0000
10 9 8 0.0000 0.0000
10 9 9 0.0000 0.0000
10 9 10 0.0000 0.0000
10 9 11 0.0000 0.0000
10 9 12 0.0000 0.0000
10 9 13 0.0000 0.0000
10 9 14 0.0000 0.0000
10 9 15 0.0000 0.0000
10 9 16 0.0000 0.0000
10 9 17 0.0000 0.0000
10 9 18 0.0000 0.0000
10 10 1 0.0000 0.0000
10 10 2 0.0000 0.0000
10 10 3 0.0000 0.0000
10 10 4 0.0000 0.0000
10 10 5 0.0000 0.0000
10 10 6 0.0000 0.0000
10 10 7 0.0000 0.0000
10 10 8 0.0000 0.0000
10 10 9 0.0000 0.0000
10 10 10 0.0000 0.0000
10 10 11 0.0000 0.0000
10 10 12 0.0000 0.0000
10 10 13 0.0000 0.0000
10 10 14 0.0000 0.0000
10 10 15 0.0000 0.0000
10 10 16 0.0000 0.0000
10 10 17 0.0000 0.0000
10 10 18 0.0000 0.0000
11 0 0 0.0000 0.0000
11 0 2 0.0000 0.0000
11 0 3 0.0000 0.0000
11 0 4 0.0000 0.0000
11 0 5 0.0000 0.0000
11 0 6 0.0000 0.0000
11 0 7 0.0000 0.0000
11 0 8 0.0000 0.0000
11 0 9 0.0000 0.0000
11 0 10 0.0000 0.0000
11 0 11 0.0000 0.0000
11 0 12 0.0000 0.0000
11 0 13 0.0000 0.0000
11 0 14 0.0000 0.0000
11 0 15 0.0000 0.0000
11 0 16 0.0000 0.0000
11 0 17 0.0000 0.0000
11 0 18 0.0000 0.0000
11 0 19 0.0000 0.0000
11 0 20 0.0000 0.0000
11 0 21 0.0000 0.0000
11 1 0 0.0000 0.0000
11 1 1 0.0000 0.0000
11 1 2 0.0000 0.0000
11 1 3 0.0000 0.0000
11 1 4 0.0000 0.0000
11 1 5 0.0000 0.0000
11 1 6 0.0000 0.0000
11 1 7 0.0000 0.0000
11 1 8 0.0000 0.0000
11 1 9 0.0000 0.0000
11 1 10 0.0000 0.0000
11 1 11 0.0000 0.0000
11 1 12 0.0000 0.0000
11 1 13 0.0000 0.0000
11 1 14 0.0000 0.0000
11 1 15 0.0000 0.0000
11 1 16 0.0000 0.0000
11 1 17 0.0000 0.0000
11 1 18 0.0000 0.0000
11 1 19 0.0000 0.0000
11 1 20 0.0000 0.0000
11 1 21 0.0000 0.0000
11 2 0 0.0000 0.0000
11 2 1 0.0000 0.0000
11 2 2 0.0000 0.0000
11 2 3 0.0000 0.0000
11 2 4 0.0000 0.0000
11 2 5 0.0000 0.0000
11 2 6 0.0000 0.0000
11 2 7 0.0000 0.0000
11 2 8 0.0000 0.0000
11 2 9 0.0000 0.0000
11 2 10 0.0000 0.0000
11 2 11 0.0000 0.0000
11 2 12 0.0000 0.0000
11 2 13 0.0000 0.0000
11 2 14 0.0000 0.0000
11 2 15 0.0000 0.0000
11 2 16 0.0000 0.0000
11 2 17 0.0000 0.0000
11 2 18 0.0000 0.0000
11 2 19 0.0000 0.0000
11 2 20 0.0000 0.0000
11 3 0 0.0000 0.0000
11 3 1 0.0000 0.0000
11 3 2 0.0000 0.0000
11 3 3 0.0000 0.0000
11 3 4 0.0000 0.0000
11 3 5 0.0000 0.0000
11 3 6 0.0000 0.0000
11 3 7 0.0000 0.0000
11 3 8 0.0000 0.0000
11 3 9 0.0000 0.0000
11 3 10 0.0000 0.0000
11 3 11 0.0000 0.0000
11 3 12 0.0000 0.0000
11 3 13 0.0000 0.0000
11 3 14 0.0000 0.0000
11 3 15 0.0000 0.0000
11 3 16 0.0000 0.0000
11 3 17 0.0000 0.0000
11 3 18 0.0000 0.0000
11 3 19 0.0000 0.0000
11 3 20 0.0000 0.0000
11 4 0 0.0000 0.0000
11 4 1 0.0000 0.0000
11 4 2 0.0000 0.0000
11 4 3 0.0000 0.0000
11 4 4 0.0000 0.0000
11 4 5 0.0000 0.0000
11 4 6 0.0000 0.0000
11 4 7 0.0000 0.0000
11 4 8 0.0000 0.0000
11 4 9 0.0000 0.0000
11 4 10 0.0000 0.0000
11 4 11 0.0000 0.0000
11 4 12 0.0000 0.0000
11 4 13 0.0000 0.0000
11 4 14 0.0000 0.0000
11 4 15 0.0000 0.0000
11 4 16 0.0000 0.0000
11 4 17 0.0000 0.0000
11 4 18 0.0000 0.0000
11 4 19 0.0000 0.0000
11 4 20 0.0000 0.0000
11 5 0 0.0000 0.0000
11 5 1 0.0000 0.0000
11 5 2 0.0000 0.0000
11 5 3 0.0000 0.0000
11 5 4 0.0000 0.0000
11 5 5 0.0000 0.0000
11 5 6 0.0000 0.0000
11 5 7 0.0000 0.0000
11 5 8 0.0000 0.0000
11 5 9 0.0000 0.0000
11 5 10 0.0000 0.0000
11 5 11 0.0000 0.0000
11 5 12 0.0000 0.0000
11 5 13 0.0000 0.0000
11 5 14 0.0000 0.0000
11 5 15 0.0000 0.0000
11 5 16 0.0000 0.0000
11 5 17 0.0000 0.0000
11 5 18 0.0000 0.0000
11 5 19 0.0000 0.0000
11 5 20 0.0000 0.0000
11 6 0 0.0000 0.0000
11 6 1 0.0000 0.0000
11 6 2 0.0000 0.0000
11 6 3 0.0000 0.0000
11 6 4 0.0000 0.0000
11 6 5 0.0000 0.0000
11 6 6 0.0000 0.0000
11 6 7 0.0000 0.0000
11 6 8 0.0000 0.0000
11 6 9 0.0000 0.0000
11 6 10 0.0000 0.0000
11 6 11 0.0000 0.0000
11 6 12 0.0000 0.0000
11 6 13 0.0000 0.0000
11 6 14 0.0000 0.0000
11 6 15 0.0000 0.0000
11 6 16 0.0000 0.0000
11 6 17 0.0000 0.0000
11 6 18 0.0000 0.0000
11 6 19 0.0000 0.0000
11 7 0 0.0000 0.0000
11 7 1 0.0000 0.0000
11 7 2 0.0000 0.0000
11 7 3 0.0000 0.0000
11 7 4 0.0000 0.0000
11 7 5 0.0000 0.0000
11 7 6 0.0000 0.0000
11 7 7 0.0000 0.0000
11 7 8 0.0000 0.0000
11 7 9 0.0000 0.0000
11 7 10 0.0000 0.0000
11 7 11 0.0000 0.0000
11 7 12 0.0000 0.0000
11 7 13 0.0000 0.0000
11 7 14 0.0000 0.0000
11 7 15 0.0000 0.0000
11 7 16 0.0000 0.0000
11 7 17 0.0000 0.0000
11 7 18 0.0000 0.0000
11 7 19 0.0000 0.0000
11 8 0 0.0000 0.0000
11 8 1 0.0000 0.0000
11 8 2 0.0000 0.0000
11 8 3 0.0000 0.0000
11 8 4 0.0000 0.0000
11 8 5 0.0000 0.0000
11 8 6 0.0000 0.0000
11 8 7 0.0000 0.0000
11 8 8 0.0000 0.0000
11 8 9 0.0000 0.0000
11 8 10 0.0000 0.0000
11 8 11 0.0000 0.0000
11 8 12 0.0000 0.0000
11 8 13 0.0000 0.0000
11 8 14 0.0000 0.0000
11 8 15 0.0000 0.0000
11 8 16 0.0000 0.0000
11 8 17 0.0000 0.0000
11 8 18 0.0000 0.0000
11 9 0 0.0000 0.0000
11 9 1 0.0000 0.0000
11 9 2 0.0000 0.0000
11 9 3 0.0000 0.0000
11 9 4 0.0000 0.0000
11 9 5 0.0000 0.0000
11 9 6 0.0000 0.0000
11 9 7 0.0000 0.0000
11 9 8 0.0000 0.0000
11 9 9 0.0000 0.0000
11 9 10 0.0000 0.0000
11 9 11 0.0000 0.0000
11 9 12 0.0000 0.0000
11 9 13 0.0000 0.0000
11 9 14 0.0000 0.0000
11 9 15 0.0000 0.0000
11 9 16 0.0000 0.0000
11 9 17 0.0000 0.0000
11 9 18 0.0000 0.0000
11 10 0 0.0000 0.0000
11 10 1 0.0000 0.0000
11 10 2 0.0000 0.0000
11 10 3 0.0000 0.0000
11 10 4 0.0000 0.0000
11 10 5 0.0000 0.0000
11 10 6 0.0000 0.0000
11 10 7 0.0000 0.0000
11 10 8 0.0000 0.0000
11 10 9 0.0000 0.0000
11 10 10 0.0000 0.0000
11 10 11 0.0000 0.0000
11 10 12 0.0000 0.0000
11 10 13 0.0000 0.0000
11 10 14 0.0000 0.0000
11 10 15 0.0000 0.0000
11 10 16 0.0000 0.0000
11 10 17 0.0000 0.0000
11 11 0 0.0000 0.0000
11 11 1 0.0000 0.0000
11 11 2 0.0000 0.0000
11 11 3 0.0000 0.0000
11 11 4 0.0000 0.0000
11 11 5 0.0000 0.0000
11 11 6 0.0000 0.0000
11 11 7 0.0000 0.0000
11 11 8 0.0000 0.0000
11 11 9 0.0000 0.0000
11 11 10 0.0000 0.0000
11 11 11 0.0000 0.0000
11 11 12 0.0000 0.0000
11 11 13 0.0000 0.0000
11 11 14 0.0000 0.0000
11 11 15 0.0000 0.0000
11 11 16 0.0000 0.0000
11 11 17 0.0000 0.0000
12 0 0 0.0000 0.0000
12 0 1 0.0000 0.0000
12 0 2 0.0000 0.0000
12 0 3 0.0000 0.0000
12 0 4 0.0000 0.0000
12 0 5 0.0000 0.0000
12 0 6 0.0000 0.0000
12 0 7 0.0000 0.0000
12 0 8 0.0000 0.0000
12 0 9 0.0000 0.0000
12 0 10 0.0000 0.0000
12 0 11 0.0000 0.0000
12 0 12 0.0000 0.0000
12 0 13 0.0000 0.0000
12 0 14 0.0000 0.0000
12 0 15 0.0000 0.0000
12 0 16 0.0000 0.0000
12 0 17 0.0000 0.0000
12 0 18 0.0000 0.0000
12 0 19 0.0000 0.0000
12 0 20 0.0000 0.0000
12 1 0 0.0000 0.0000
12 1 1 0.0000 0.0000
12 1 2 0.0000 0.0000
12 1 3 0.0000 0.0000
12 1 4 0.0000 0.0000
12 1 5 0.0000 0.0000
12 1 6 0.0000 0.0000
12 1 7 0.0000 0.0000
12 1 8 0.0000 0.0000
12 1 9 0.0000 0.0000
12 1 10 0.0000 0.0000
12 1 11 0.0000 0.0000
12 1 12 0.0000 0.0000
12 1 13 0.0000 0.0000
12 1 14 0.0000 0.0000
12 1 15 0.0000 0.0000
12 1 16 0.0000 0.0000
12 1 17 0.0000 0.0000
12 1 18 0.0000 0.0000
12 1 19 0.0000 0.0000
12 1 20 0.0000 0.0000
12 2 0 0.0000 0.0000
12 2 1 0.0000 0.0000
12 2 2 0.0000 0.0000
12 2 3 0.0000 0.0000
12 2 4 0.0000 0.0000
12 2 5 0.0000 0.0000
12 2 6 0.0000 0.0000
12 2 7 0.0000 0.0000
12 2 8 0.0000 0.0000
12 2 9 0.0000 0.0000
12 2 10 0.0000 0.0000
12 2 11 0.0000 0.0000
12 2 12 0.0000 0.0000
12 2 13 0.0000 0.0000
12 2 14 0.0000 0.0000
12 2 15 0.0000 0.0000
12 2 16 0.0000 0.0000
12 2 17 0.0000 0.0000
12 2 18 0.0000 0.0000
12 2 19 0.0000 0.0000
12 2 20 0.0000 0.0000
12 3 0 0.0000 0.0000
12 3 1 0.0000 0.0000
12 3 2 0.0000 0.0000
12 3 3 0.0000 0.0000
12 3 4 0.0000 0.0000
12 3 5 0.0000 0.0000
12 3 6 0.0000 0.0000
12 3 7 0.0000 0.0000
12 3 8 0.0000 0.0000
12 3 9 0.0000 0.0000
12 3 10 0.0000 0.0000
12 3 11 0.0000 0.0000
12 3 12 0.0000 0.0000
12 3 13 0.0000 0.0000
12 3 14 0.0000 0.0000
12 3 15 0.0000 0.0000
12 3 16 0.0000 0.0000
12 3 17 0.0000 0.0000
12 3 18 0.0000 0.0000
12 3 19 0.0000 0.0000
12 3 20 0.0000 0.0000
12 4 0 0.0000 0.0000
12 4 1 0.0000 0.0000
12 4 2 0.0000 0.0000
12 4 3 0.0000 0.0000
12 4 4 0.0000 0.0000
12 4 5 0.0000 0.0000
12 4 6 0.0000 0.0000
12 4 7 0.0000 0.0000
12 4 8 0.0000 0.0000
12 4 9 0.0000 0.0000
12 4 10 0.0000 0.0000
12 4 11 0.0000 0.0000
12 4 12 0.0000 0.0000
12 4 13 0.0000 0.0000
12 4 14 0.0000 0.0000
12 4 15 0.0000 0.0000
12 4 16 0.0000 0.0000
12 4 17 0.0000 0.0000
12 4 18 0.0000 0.0000
12 4 19 0.0000 0.0000
12 5 0 0.0000 0.0000
12 5 1 0.0000 0.0000
12 5 2 0.0000 0.0000
12 5 3 0.0000 0.0000
12 5 4 0.0000 0.0000
12 5 5 0.0000 0.0000
12 5 6 0.0000 0.0000
12 5 7 0.0000 0.0000
12 5 8 0.0000 0.0000
12 5 9 0.0000 0.0000
12 5 10 0.0000 0.0000
12 5 11 0.0000 0.0000
12 5 12 0.0000 0.0000
12 5 13 0.0000 0.0000
12 5 14 0.0000 0.0000
12 5 15 0.0000 0.0000
12 5 16 0.0000 0.0000
12 5 17 0.0000 0.0000
12 5 18 0.0000 0.0000
12 5 19 0.0000 0.0000
12 6 0 0.0000 0.0000
12 6 1 0.0000 0.0000
12 6 2 0.0000 0.0000
12 6 3 0.0000 0.0000
12 6 4 0.0000 0.0000
12 6 5 0.0000 0.0000
12 6 6 0.0000 0.0000
12 6 7 0.0000 0.0000
12 6 8 0.0000 0.0000
12 6 9 0.0000 0.0000
12 6 10 0.0000 0.0000
12 6 11 0.0000 0.0000
12 6 12 0.0000 0.0000
12 6 13 0.0000 0.0000
12 6 14 0.0000 0.0000
12 6 15 0.0000 0.0000
12 6 16 0.0000 0.0000
12 6 17 0.0000 0.0000
12 6 18 0.0000 0.0000
12 6 19 0.0000 0.0000
12 7 0 0.0000 0.0000
12 7 1 0.0000 0.0000
12 7 2 0.0000 0.0000
12 7 3 0.0000 0.0000
12 7 4 0.0000 0.0000
12 7 5 0.0000 0.0000
12 7 6 0.0000 0.0000
12 7 7 0.0000 0.0000
12 7 8 0.0000 0.0000
12 7 9 0.0000 0.0000
12 7 10 0.0000 0.0000
12 7 11 0.0000 0.0000
12 7 12 0.0000 0.0000
12 7 13 0.0000 0.0000
12 7 14 0.0000 0.0000
12 7 15 0.0000 0.0000
12 7 16 0.0000 0.0000
12 7 17 0.0000 0.0000
12 7 18 0.0000 0.0000
12 8 0 0.0000 0.0000
12 8 1 0.0000 0.0000
12 8 2 0.0000 0.0000
12 8 3 0.0000 0.0000
12 8 4 0.0000 0.0000
12 8 5 0.0000 0.0000
12 8 6 0.0000 0.0000
12 8 7 0.0000 0.0000
12 8 8 0.0000 0.0000
12 8 9 0.0000 0.0000
12 8 10 0.0000 0.0000
12 8 11 0.0000 0.0000
12 8 12 0.0000 0.0000
12 8 13 0.0000 0.0000
12 8 14 0.0000 0.0000
12 8 15 0.0000 0.0000
12 8 16 0.0000 0.0000
12 8 17 0.0000 0.0000
12 8 18 0.0000 0.0000
12 9 0 0.0000 0.0000
12 9 1 0.0000 0.0000
12 9 2 0.0000 0.0000
12 9 3 0.0000 0.0000
12 9 4 0.0000 0.0000
12 9 5 0.0000 0.0000
12 9 6 0.0000 0.0000
12 9 7 0.0000 0.0000
12 9 8 0.0000 0.0000
12 9 9 0.0000 0.0000
12 9 10 0.0000 0.0000
12 9 11 0.0000 0.0000
12 9 12 0.0000 0.0000
12 9 13 0.0000 0.0000
12 9 14 0.0000 0.0000
12 9 15 0.0000 0.0000
12 9 16 0.0000 0.0000
12 9 17 0.0000 0.0000
12 10 0 0.0000 0.0000
12 10 1 0.0000 0.0000
12 10 2 0.0000 0.0000
12 10 3 0.0000 0.0000
12 10 4 0.0000 0.0000
12 10 5 0.0000 0.0000
12 10 6 0.0000 0.0000
12 10 7 0.0000 0.0000
12 10 8 0.0000 0.0000
12 10 9 0.0000 0.0000
12 10 10 0.0000 0.0000
12 10 11 0.0000 0.0000
12 10 12 0.0000 0.0000
12 10 13 0.0000 0.0000
12 10 14 0.0000 0.0000
12 10 15 0.0000 0.0000
12 10 16 0.0000 0.0000
12 10 17 0.0000 0.0000
12 11 0 0.0000 0.0000
12 11 1 0.0000 0.0000
12 11 2 0.0000 0.0000
12 11 3 0.0000 0.0000
12 11 4 0.0000 0.0000
12 11 5 0.0000 0.0000
12 11 6 0.0000 0.0000
12 11 7 0.0000 0.0000
12 11 8 0.0000 0.0000
12 11 9 0.0000 0.0000
12 11 10 0.0000 0.0000
12 11 11 0.0000 0.0000
12 11 12 0.0000 0.0000
12 11 13 0.0000 0.0000
12 11 14 0.0000 0.0000
12 11 15 0.0000 0.0000
12 11 16 0.0000 0.0000
12 12 0 0.0000 0.0000
12 12 1 0.0000 0.0000
12 12 2 0.0000 0.0000
12 12 3 0.0000 0.0000
12 12 4 0.0000 0.0000
12 12 5 0.0000 0.0000
12 12 6 0.0000 0.0000
12 12 7 0.0000 0.0000
12 12 8 0.0000 0.0000
12 12 9 0.0000 0.0000
12 12 10 0.0000 0.0000
12 12 11 0.0000 0.0000
12 12 12 0.0000 0.0000
12 12 13 0.0000 0.0000
12 12 14 0.0000 0.0000
12 12 15 0.0000 0.0000
12 12 16 0.0000 0.0000
13 0 0 0.0000 0.0000
13 0 1 0.0000 0.0000
13 0 2 0.0000 0.0000
13 0 3 0.0000 0.0000
13 0 4 0.0000 0.0000
13 0 5 0.0000 0.0000
13 0 6 0.0000 0.0000
13 0 7 0.0000 0.0000
13 0 8 0.0000 0.0000
13 0 9 0.0000 0.0000
13 0 10 0.0000 0.0000
13 0 11 0.0000 0.0000
13 0 12 0.0000 0.0000
13 0 13 0.0000 0.0000
13 0 14 0.0000 0.0000
13 0 15 0.0000 0.0000
13 0 16 0.0000 0.0000
13 0 17 0.0000 0.0000
13 0 18 0.0000 0.0000
13 0 19 0.0000 0.0000
13 0 20 0.0000 0.0000
13 1 0 0.0000 0.0000
13 1 1 0.0000 0.0000
13 1 2 0.0000 0.0000
13 1 3 0.0000 0.0000
13 1 4 0.0000 0.0000
13 1 5 0.0000 0.0000
13 1 6 0.0000 0.0000
13 1 7 0.0000 0.0000
13 1 8 0.0000 0.0000
13 1 9 0.0000 0.0000
13 1 10 0.0000 0.0000
13 1 11 0.0000 0.0000
13 1 12 0.0000 0.0000
13 1 13 0.0000 0.0000
13 1 14 0.0000 0.0000
13 1 15 0.0000 0.0000
13 1 16 0.0000 0.0000
13 1 17 0.0000 0.0000
13 1 18 0.0000 0.0000
13 1 19 0.0000 0.0000
13 1 20 0.0000 0.0000
13 2 0 0.0000 0.0000
13 2 1 0.0000 0.0000
13 2 2 0.0000 0.0000
13 2 3 0.0000 0.0000
13 2 4 0.0000 0.0000
13 2 5 0.0000 0.0000
13 2 6 0.0000 0.0000
13 2 7 0.0000 0.0000
13 2 8 0.0000 0.0000
13 2 9 0.0000 0.0000
13 2 10 0.0000 0.0000
13 2 11 0.0000 0.0000
13 2 12 0.0000 0.0000
13 2 13 0.0000 0.0000
13 2 14 0.0000 0.0000
13 2 15 0.0000 0.0000
13 2 16 0.0000 0.0000
13 2 17 0.0000 0.0000
13 2 18 0.0000 0.0000
13 2 19 0.0000 0.0000
13 2 20 0.0000 0.0000
13 3 0 0.0000 0.0000
13 3 1 0.0000 0.0000
13 3 2 0.0000 0.0000
13 3 3 0.0000 0.0000
13 3 4 0.0000 0.0000
13 3 5 0.0000 0.0000
13 3 6 0.0000 0.0000
13 3 7 0.0000 0.0000
13 3 8 0.0000 0.0000
13 3 9 0.0000 0.0000
13 3 10 0.0000 0.0000
13 3 11 0.0000 0.0000
13 3 12 0.0000 0.0000
13 3 13 0.0000 0.0000
13 3 14 0.0000 0.0000
13 3 15 0.0000 0.0000
13 3 16 0.0000 0.0000
13 3 17 0.0000 0.0000
13 3 18 0.0000 0.0000
13 3 19 0.0000 0.0000
13 4 0 0.0000 0.0000
13 4 1 0.0000 0.0000
13 4 2 0.0000 0.0000
13 4 3 0.0000 0.0000
13 4 4 0.0000 0.0000
13 4 5 0.0000 0.0000
13 4 6 0.0000 0.0000
13 4 7 0.0000 0.0000
13 4 8 0.0000 0.0000
13 4 9 0.0000 0.0000
13 4 10 0.0000 0.0000
13 4 11 0.0000 0.0000
13 4 12 0.0000 0.0000
13 4 13 0.0000 0.0000
13 4 14 0.0000 0.0000
13 4 15 0.0000 0.0000
13 4 16 0.0000 0.0000
13 4 17 0.0000 0.0000
13 4 18 0.0000 0.0000
13 4 19 0.0000 0.0000
13 5 0 0.0000 0.0000
13 5 1 0.0000 0.0000
13 5 2 0.0000 0.0000
13 5 3 0.0000 0.0000
13 5 4 0.0000 0.0000
13 5 5 0.0000 0.0000
13 5 6 0.0000 0.0000
13 5 7 0.0000 0.0000
13 5 8 0.0000 0.0000
13 5 9 0.0000 0.0000
13 5 10 0.0000 0.0000
13 5 11 0.0000 0.0000
13 5 12 0.0000 0.0000
13 5 13 0.0000 0.0000
13 5 14 0.0000 0.0000
13 5 15 0.0000 0.0000
13 5 16 0.0000 0.0000
13 5 17 0.0000 0.0000
13 5 18 0.0000 0.0000
13 5 19 0.0000 0.0000
13 6 0 0.0000 0.0000
13 6 1 0.0000 0.0000
13 6 2 0.0000 0.0000
13 6 3 0.0000 0.0000
13 6 4 0.0000 0.0000
13 6 5 0.0000 0.0000
13 6 6 0.0000 0.0000
13 6 7 0.0000 0.0000
13 6 8 0.0000 0.0000
13 6 9 0.0000 0.0000
13 6 10 0.0000 0.0000
13 6 11 0.0000 0.0000
13 6 12 0.0000 0.0000
13 6 13 0.0000 0.0000
13 6 14 0.0000 0.0000
13 6 15 0.0000 0.0000
13 6 16 0.0000 0.0000
13 6 17 0.0000 0.0000
13 6 18 0.0000 0.0000
13 7 0 0.0000 0.0000
13 7 1 0.0000 0.0000
13 7 2 0.0000 0.0000
13 7 3 0.0000 0.0000
13 7 4 0.0000 0.0000
13 7 5 0.0000 0.0000
13 7 6 0.0000 0.0000
13 7 7 0.0000 0.0000
13 7 8 0.0000 0.0000
13 7 9 0.0000 0.0000
13 7 10 0.0000 0.0000
13 7 11 0.0000 0.0000
13 7 12 0.0000 0.0000
13 7 13 0.0000 0.0000
13 7 14 0.0000 0.0000
13 7 15 0.0000 0.0000
13 7 16 0.0000 0.0000
13 7 17 0.0000 0.0000
13 7 18 0.0000 0.0000
13 8 0 0.0000 0.0000
13 8 1 0.0000 0.0000
13 8 2 0.0000 0.0000
13 8 3 0.0000 0.0000
13 8 4 0.0000 0.0000
13 8 5 0.0000 0.0000
13 8 6 0.0000 0.0000
13 8 7 0.0000 0.0000
13 8 8 0.0000 0.0000
13 8 9 0.0000 0.0000
13 8 10 0.0000 0.0000
13 8 11 0.0000 0.0000
13 8 12 0.0000 0.0000
13 8 13 0.0000 0.0000
13 8 14 0.0000 0.0000
13 8 15 0.0000 0.0000
13 8 16 0.0000 0.0000
13 8 17 0.0000 0.0000
13 9 0 0.0000 0.0000
13 9 1 0.0000 0.0000
13 9 2 0.0000 0.0000
13 9 3 0.0000 0.0000
13 9 4 0.0000 0.0000
13 9 5 0.0000 0.0000
13 9 6 0.0000 0.0000
13 9 7 0.0000 0.0000
13 9 8 0.0000 0.0000
13 9 9 0.0000 0.0000
13 9 10 0.0000 0.0000
13 9 11 0.0000 0.0000
13 9 12 0.0000 0.0000
13 9 13 0.0000 0.0000
13 9 14 0.0000 0.0000
13 9 15 0.0000 0.0000
13 9 16 0.0000 0.0000
13 9 17 0.0000 0.0000
13 10 0 0.0000 0.0000
13 10 1 0.0000 0.0000
13 10 2 0.0000 0.0000
13 10 3 0.0000 0.0000
13 10 4 0.0000 0.0000
13 10 5 0.0000 0.0000
13 10 6 0.0000 0.0000
13 10 7 0.0000 0.0000
13 10 8 0.0000 0.0000
13 10 9 0.0000 0.0000
13 10 10 0.0000 0.0000
13 10 11 0.0000 0.0000
13 10 12 0.0000 0.0000
13 10 13 0.0000 0.0000
13 10 14 0.0000 0.0000
13 10 15 0.0000 0.0000
13 10 16 0.0000 0.0000
13 11 0 0.0000 0.0000
13 11 1 0.0000 0.0000
13 11 2 0.0000 0.0000
13 11 3 0.0000 0.0000
13 11 4 0.0000 0.0000
13 11 5 0.0000 0.0000
13 11 6 0.0000 0.0000
13 11 7 0.0000 0.0000
13 11 8 0.0000 0.0000
13 11 9 0.0000 0.0000
13 11 10 0.0000 0.0000
13 11 11 0.0000 0.0000
13 11 12 0.0000 0.0000
13 11 13 0.0000 0.0000
13 11 14 0.0000 0.0000
13 11 15 0.0000 0.0000
13 11 16 0.0000 0.0000
13 12 0 0.0000 0.0000
13 12 1 0.0000 0.0000
13 12 2 0.0000 0.0000
13 12 3 0.0000 0.0000
13 12 4 0.0000 0.0000
13 12 5 0.0000 0.0000
13 12 6 0.0000 0.0000
13 12 7 0.0000 0.0000
13 12 8 0.0000 0.0000
13 12 9 0.0000 0.0000
13 12 10 0.0000 0.0000
13 12 11 0.0000 0.0000
13 12 12 0.0000 0.0000
13 12 13 0.0000 0.0000
13 12 14 0.0000 0.0000
13 12 15 0.0000 0.0000
13 13 0 0.0000 0.0000
13 13 1 0.0000 0.0000
13 13 2 0.0000 0.0000
13 13 3 0.0000 0.0000
13 13 4 0.0000 0.0000
13 13 5 0.0000 0.0000
13 13 6 0.0000 0.0000
13 13 7 0.0000 0.0000
13 13 8 0.0000 0.0000
13 13 9 0.0000 0.0000
13 13 10 0.0000 0.0000
13 13 11 0.0000 0.0000
13 13 12 0.0000 0.0000
13 13 13 0.0000 0.0000
13 13 14 0.0000 0.0000
14 0 0 0.0000 0.0000
14 0 1 0.0000 0.0000
14 0 2 0.0000 0.0000
14 0 3 0.0000 0.0000
14 0 4 0.0000 0.0000
14 0 5 0.0000 0.0000
14 0 6 0.0000 0.0000
14 0 7 0.0000 0.0000
14 0 8 0.0000 0.0000
14 0 9 0.0000 0.0000
14 0 10 0.0000 0.0000
14 0 11 0.0000 0.0000
14 0 12 0.0000 0.0000
14 0 13 0.0000 0.0000
14 0 14 0.0000 0.0000
14 0 15 0.0000 0.0000
14 0 16 0.0000 0.0000
14 0 17 0.0000 0.0000
14 0 18 0.0000 0.0000
14 0 19 0.0000 0.0000
14 0 20 0.0000 0.0000
14 1 0 0.0000 0.0000
14 1 1 0.0000 0.0000
14 1 2 0.0000 0.0000
14 1 3 0.0000 0.0000
14 1 4 0.0000 0.0000
14 1 5 0.0000 0.0000
14 1 6 0.0000 0.0000
14 1 7 0.0000 0.0000
14 1 8 0.0000 0.0000
14 1 9 0.0000 0.0000
14 1 10 0.0000 0.0000
14 1 11 0.0000 0.0000
14 1 12 0.0000 0.0000
14 1 13 0.0000 0.0000
14 1 14 0.0000 0.0000
14 1 15 0.0000 0.0000
14 1 16 0.0000 0.0000
14 1 17 0.0000 0.0000
14 1 18 0.0000 0.0000
14 1 19 0.0000 0.0000
14 2 0 0.0000 0.0000
14 2 1 0.0000 0.0000
14 2 2 0.0000 0.0000
14 2 3 0.0000 0.0000
14 2 4 0.0000 0.0000
14 2 5 0.0000 0.0000
14 2 6 0.0000 0.0000
14 2 7 0.0000 0.0000
14 2 8 0.0000 0.0000
14 2 9 0.0000 0.0000
14 2 10 0.0000 0.0000
14 2 11 0.0000 0.0000
14 2 12 0.0000 0.0000
14 2 13 0.0000 0.0000
14 2 14 0.0000 0.0000
14 2 15 0.0000 0.0000
14 2 16 0.0000 0.0000
14 2 17 0.0000 0.0000
14 2 18 0.0000 0.0000
14 2 19 0.0000 0.0000
14 3 0 0.0000 0.0000
14 3 1 0.0000 0.0000
14 3 2 0.0000 0.0000
14 3 3 0.0000 0.0000
14 3 4 0.0000 0.0000
14 3 5 0.0000 0.0000
14 3 6 0.0000 0.0000
14 3 7 0.0000 0.0000
14 3 8 0.0000 0.0000
14 3 9 0.0000 0.0000
14 3 10 0.0000 0.0000
14 3 11 0.0000 0.0000
14 3 12 0.0000 0.0000
14 3 13 0.0000 0.0000
14 3 14 0.0000 0.0000
14 3 15 0.0000 0.0000
14 3 16 0.0000 0.0000
14 3 17 0.0000 0.0000
14 3 18 0.0000 0.0000
14 3 19 0.0000 0.0000
14 4 0 0.0000 0.0000
14 4 1 0.0000 0.0000
14 4 2 0.0000 0.0000
14 4 3 0.0000 0.0000
14 4 4 0.0000 0.0000
14 4 5 0.0000 0.0000
14 4 6 0.0000 0.0000
14 4 7 0.0000 0.0000
14 4 8 0.0000 0.0000
14 4 9 0.0000 0.0000
14 4 10 0.0000 0.0000
14 4 11 0.0000 0.0000
14 4 12 0.0000 0.0000
14 4 13 0.0000 0.0000
14 4 14 0.0000 0.0000
14 4 15 0.0000 0.0000
14 4 16 0.0000 0.0000
14 4 17 0.0000 0.0000
14 4 18 0.0000 0.0000
14 4 19 0.0000 0.0000
14 5 0 0.0000 0.0000
14 5 1 0.0000 0.0000
14 5 2 0.0000 0.0000
14 5 3 0.0000 0.0000
14 5 4 0.0000 0.0000
14 5 5 0.0000 0.0000
14 5 6 0.0000 0.0000
14 5 7 0.0000 0.0000
14 5 8 0.0000 0.0000
14 5 9 0.0000 0.0000
14 5 10 0.0000 0.0000
14 5 11 0.0000 0.0000
14 5 12 0.0000 0.0000
14 5 13 0.0000 0.0000
14 5 14 0.0000 0.0000
14 5 15 0.0000 0.0000
14 5 16 0.0000 0.0000
14 5 17 0.0000 0.0000
14 5 18 0.0000 0.0000
14 6 0 0.0000 0.0000
14 6 1 0.0000 0.0000
14 6 2 0.0000 0.0000
14 6 3 0.0000 0.0000
14 6 4 0.0000 0.0000
14 6 5 0.0000 0.0000
14 6 6 0.0000 0.0000
14 6 7 0.0000 0.0000
14 6 8 0.0000 0.0000
14 6 9 0.0000 0.0000
14 6 10 0.0000 0.0000
14 6 11 0.0000 0.0000
14 6 12 0.0000 0.0000
14 6 13 0.0000 0.0000
14 6 14 0.0000 0.0000
14 6 15 0.0000 0.0000
14 6 16 0.0000 0.0000
14 6 17 0.0000 0.0000
14 6 18 0.0000 0.0000
14 7 0 0.0000 0.0000
14 7 1 0.0000 0.0000
14 7 2 0.0000 0.0000
14 7 3 0.0000 0.0000
14 7 4 0.0000 0.0000
14 7 5 0.0000 0.0000
14 7 6 0.0000 0.0000
14 7 7 0.0000 0.0000
14 7 8 0.0000 0.0000
14 7 9 0.0000 0.0000
14 7 10 0.0000 0.0000
14 7 11 0.0000 0.0000
14 7 12 0.0000 0.0000
14 7 13 0.0000 0.0000
14 7 14 0.0000 0.0000
14 7 15 0.0000 0.0000
14 7 16 0.0000 0.0000
14 7 17 0.0000 0.0000
14 8 0 0.0000 0.0000
14 8 1 0.0000 0.0000
14 8 2 0.0000 0.0000
14 8 3 0.0000 0.0000
14 8 4 0.0000 0.0000
14 8 5 0.0000 0.0000
14 8 6 0.0000 0.0000
14 8 7 0.0000 0.0000
14 8 8 0.0000 0.0000
14 8 9 0.0000 0.0000
14 8 10 0.0000 0.0000
14 8 11 0.0000 0.0000
14 8 12 0.0000 0.0000
14 8 13 0.0000 0.0000
14 8 14 0.0000 0.0000
14 8 15 0.0000 0.0000
14 8 16 0.0000 0.0000
14 8 17 0.0000 0.0000
14 9 0 0.0000 0.0000
14 9 1 0.0000 0.0000
14 9 2 0.0000 0.0000
14 9 3 0.0000 0.0000
14 9 4 0.0000 0.0000
14 9 5 0.0000 0.0000
14 9 6 0.0000 0.0000
14 9 7 0.0000 0.0000
14 9 8 0.0000 0.0000
14 9 9 0.0000 0.0000
14 9 10 0.0000 0.0000
14 9 11 0.0000 0.0000
14 9 12 0.0000 0.0000
14 9 13 0.0000 0.0000
14 9 14 0.0000 0.0000
14 9 15 0.0000 0.0000
14 9 16 0.0000 0.0000
14 10 0 0.0000 0.0000
14 10 1 0.0000 0.0000
14 10 2 0.0000 0.0000
14 10 3 0.0000 0.0000
14 10 4 0.0000 0.0000
14 10 5 0.0000 0.0000
14 10 6 0.0000 0.0000
14 10 7 0.0000 0.0000
14 10 8 0.0000 0.0000
14 10 9 0.0000 0.0000
14 10 10 0.0000 0.0000
14 10 11 0.0000 0.0000
14 10 12 0.0000 0.0000
14 10 13 0.0000 0.0000
14 10 14 0.0000 0.0000
14 10 15 0.0000 0.0000
14 11 0 0.0000 0.0000
14 11 1 0.0000 0.0000
14 11 2 0.0000 0.0000
14 11 3 0.0000 0.0000
14 11 4 0.0000 0.0000
14 11 5 0.0000 0.0000
14 11 6 0.0000 0.0000
14 11 7 0.0000 0.0000
14 11 8 0.0000 0.0000
14 11 9 0.0000 0.0000
14 11 10 0.0000 0.0000
14 11 11 0.0000 0.0000
14 11 12 0.0000 0.0000
14 11 13 0.0000 0.0000
14 11 14 0.0000 0.0000
14 11 15 0.0000 0.0000
14 12 0 0.0000 0.0000
14 12 1 0.0000 0.0000
14 12 2 0.0000 0.0000
14 12 3 0.0000 0.0000
14 12 4 0.0000 0.0000
14 12 5 0.0000 0.0000
14 12 6 0.0000 0.0000
14 12 7 0.0000 0.0000
14 12 8 0.0000 0.0000
14 12 9 0.0000 0.0000
14 12 10 0.0000 0.0000
14 12 11 0.0000 0.0000
14 12 12 0.0000 0.0000
14 12 13 0.0000 0.0000
14 12 14 0.0000 0.0000
14 13 0 0.0000 0.0000
14 13 1 0.0000 0.0000
14 13 2 0.0000 0.0000
14 13 3 0.0000 0.0000
14 13 4 0.0000 0.0000
14 13 5 0.0000 0.0000
14 13 6 0.0000 0.0000
14 13 7 0.0000 0.0000
14 13 8 0.0000 0.0000
14 13 9 0.0000 0.0000
14 13 10 0.0000 0.0000
14 13 11 0.0000 0.0000
14 13 12 0.0000 0.0000
14 13 13 0.0000 0.0000
14 14 0 0.0000 0.0000
14 14 1 0.0000 0.0000
14 14 2 0.0000 0.0000
14 14 3 0.0000 0.0000
14 14 4 0.0000 0.0000
14 14 5 0.0000 0.0000
14 14 6 0.0000 0.0000
14 14 7 0.0000 0.0000
14 14 8 0.0000 0.0000
14 14 9 0.0000 0.0000
14 14 10 0.0000 0.0000
14 14 11 0.0000 0.0000
14 14 12 0.0000 0.0000
15 0 0 0.0000 0.0000
15 0 1 0.0000 0.0000
15 0 2 0.0000 0.0000
15 0 3 0.0000 0.0000
15 0 4 0.0000 0.0000
15 0 5 0.0000 0.0000
15 0 6 0.0000 0.0000
15 0 7 0.0000 0.0000
15 0 8 0.0000 0.0000
15 0 9 0.0000 0.0000
15 0 10 0.0000 0.0000
15 0 11 0.0000 0.0000
15 0 12 0.0000 0.0000
15 0 13 0.0000 0.0000
15 0 14 0.0000 0.0000
15 0 15 0.0000 0.0000
15 0 16 0.0000 0.0000
15 0 17 0.0000 0.0000
15 0 18 0.0000 0.0000
15 0 19 0.0000 0.0000
15 1 0 0.0000 0.0000
15 1 1 0.0000 0.0000
15 1 2 0.0000 0.0000
15 1 3 0.0000 0.0000
15 1 4 0.0000 0.0000
15 1 5 0.0000 0.0000
15 1 6 0.0000 0.0000
15 1 7 0.0000 0.0000
15 1 8 0.0000 0.0000
15 1 9 0.0000 0.0000
15 1 10 0.0000 0.0000
15 1 11 0.0000 0.0000
15 1 12 0.0000 0.0000
15 1 13 0.0000 0.0000
15 1 14 0.0000 0.0000
15 1 15 0.0000 0.0000
15 1 16 0.0000 0.0000
15 1 17 0.0000 0.0000
15 1 18 0.0000 0.0000
15 1 19 0.0000 0.0000
15 2 0 0.0000 0.0000
15 2 1 0.0000 0.0000
15 2 2 0.0000 0.0000
15 2 3 0.0000 0.0000
15 2 4 0.0000 0.0000
15 2 5 0.0000 0.0000
15 2 6 0.0000 0.0000
15 2 7 0.0000 0.0000
15 2 8 0.0000 0.0000
15 2 9 0.0000 0.0000
15 2 10 0.0000 0.0000
15 2 11 0.0000 0.0000
15 2 12 0.0000 0.0000
15 2 13 0.0000 0.0000
15 2 14 0.0000 0.0000
15 2 15 0.0000 0.0000
15 2 16 0.0000 0.0000
15 2 17 0.0000 0.0000
15 2 18 0.0000 0.0000
15 2 19 0.0000 0.0000
15 3 0 0.0000 0.0000
15 3 1 0.0000 0.0000
15 3 2 0.0000 0.0000
15 3 3 0.0000 0.0000
15 3 4 0.0000 0.0000
15 3 5 0.0000 0.0000
15 3 6 0.0000 0.0000
15 3 7 0.0000 0.0000
15 3 8 0.0000 0.0000
15 3 9 0.0000 0.0000
15 3 10 0.0000 0.0000
15 3 11 0.0000 0.0000
15 3 12 0.0000 0.0000
15 3 13 0.0000 0.0000
15 3 14 0.0000 0.0000
15 3 15 0.0000 0.0000
15 3 16 0.0000 0.0000
15 3 17 0.0000 0.0000
15 3 18 0.0000 0.0000
15 4 0 0.0000 0.0000
15 4 1 0.0000 0.0000
15 4 2 0.0000 0.0000
15 4 3 0.0000 0.0000
15 4 4 0.0000 0.0000
15 4 5 0.0000 0.0000
15 4 6 0.0000 0.0000
15 4 7 0.0000 0.0000
15 4 8 0.0000 0.0000
15 4 9 0.0000 0.0000
15 4 10 0.0000 0.0000
15 4 11 0.0000 0.0000
15 4 12 0.0000 0.0000
15 4 13 0.0000 0.0000
15 4 14 0.0000 0.0000
15 4 15 0.0000 0.0000
15 4 16 0.0000 0.0000
15 4 17 0.0000 0.0000
15 4 18 0.0000 0.0000
15 5 0 0.0000 0.0000
15 5 1 0.0000 0.0000
15 5 2 0.0000 0.0000
15 5 3 0.0000 0.0000
15 5 4 0.0000 0.0000
15 5 5 0.0000 0.0000
15 5 6 0.0000 0.0000
15 5 7 0.0000 0.0000
15 5 8 0.0000 0.0000
15 5 9 0.0000 0.0000
15 5 10 0.0000 0.0000
15 5 11 0.0000 0.0000
15 5 12 0.0000 0.0000
15 5 13 0.0000 0.0000
15 5 14 0.0000 0.0000
15 5 15 0.0000 0.0000
15 5 16 0.0000 0.0000
15 5 17 0.0000 0.0000
15 5 18 0.0000 0.0000
15 6 0 0.0000 0.0000
15 6 1 0.0000 0.0000
15 6 2 0.0000 0.0000
15 6 3 0.0000 0.0000
15 6 4 0.0000 0.0000
15 6 5 0.0000 0.0000
15 6 6 0.0000 0.0000
15 6 7 0.0000 0.0000
15 6 8 0.0000 0.0000
15 6 9 0.0000 0.0000
15 6 10 0.0000 0.0000
15 6 11 0.0000 0.0000
15 6 12 0.0000 0.0000
15 6 13 0.0000 0.0000
15 6 14 0.0000 0.0000
15 6 15 0.0000 0.0000
15 6 16 0.0000 0.0000
15 6 17 0.0000 0.0000
15 7 0 0.0000 0.0000
15 7 1 0.0000 0.0000
15 7 2 0.0000 0.0000
15 7 3 0.0000 0.0000
15 7 4 0.0000 0.0000
15 7 5 0.0000 0.0000
15 7 6 0.0000 0.0000
15 7 7 0.0000 0.0000
15 7 8 0.0000 0.0000
15 7 9 0.0000 0.0000
15 7 10 0.0000 0.0000
15 7 11 0.0000 0.0000
15 7 12 0.0000 0.0000
15 7 13 0.0000 0.0000
15 7 14 0.0000 0.0000
15 7 15 0.0000 0.0000
15 7 16 0.0000 0.0000
15 7 17 0.0000 0.0000
15 8 0 0.0000 0.0000
15 8 1 0.0000 0.0000
15 8 2 0.0000 0.0000
15 8 3 0.0000 0.0000
15 8 4 0.0000 0.0000
15 8 5 0.0000 0.0000
15 8 6 0.0000 0.0000
15 8 7 0.0000 0.0000
15 8 8 0.0000 0.0000
15 8 9 0.0000 0.0000
15 8 10 0.0000 0.0000
15 8 11 0.0000 0.0000
15 8 12 0.0000 0.0000
15 8 13 0.0000 0.0000
15 8 14 0.0000 0.0000
15 8 15 0.0000 0.0000
15 8 16 0.0000 0.0000
15 9 0 0.0000 0.0000
15 9 1 0.0000 0.0000
15 9 2 0.0000 0.0000
15 9 3 0.0000 0.0000
15 9 4 0.0000 0.0000
15 9 5 0.0000 0.0000
15 9 6 0.0000 0.0000
15 9 7 0.0000 0.0000
15 9 8 0.0000 0.0000
15 9 9 0.0000 0.0000
15 9 10 0.0000 0.0000
15 9 11 0.0000 0.0000
15 9 12 0.0000 0.0000
15 9 13 0.0000 0.0000
15 9 14 0.0000 0.0000
15 9 15 0.0000 0.0000
15 10 0 0.0000 0.0000
15 10 1 0.0000 0.0000
15 10 2 0.0000 0.0000
15 10 3 0.0000 0.0000
15 10 4 0.0000 0.0000
15 10 5 0.0000 0.0000
15 10 6 0.0000 0.0000
15 10 7 0.0000 0.0000
15 10 8 0.0000 0.0000
15 10 9 0.0000 0.0000
15 10 10 0.0000 0.0000
15 10 11 0.0000 0.0000
15 10 12 0.0000 0.0000
15 10 13 0.0000 0.0000
15 10 14 0.0000 0.0000
15 10 15 0.0000 0.0000
15 11 0 0.0000 0.0000
15 11 1 0.0000 0.0000
15 11 2 0.0000 0.0000
15 11 3 0.0000 0.0000
15 11 4 0.0000 0.0000
15 11 5 0.0000 0.0000
15 11 6 0.0000 0.0000
15 11 7 0.0000 0.0000
15 11 8 0.0000 0.0000
15 11 9 0.0000 0.0000
15 11 10 0.0000 0.0000
15 11 11 0.0000 0.0000
15 11 12 0.0000 0.0000
15 11 13 0.0000 0.0000
15 11 14 0.0000 0.0000
15 12 0 0.0000 0.0000
15 12 1 0.0000 0.0000
15 12 2 0.0000 0.0000
15 12 3 0.0000 0.0000
15 12 4 0.0000 0.0000
15 12 5 0.0000 0.0000
15 12 6 0.0000 0.0000
15 12 7 0.0000 0.0000
15 12 8 0.0000 0.0000
15 12 9 0.0000 0.0000
15 12 10 0.0000 0.0000
15 12 11 0.0000 0.0000
15 12 12 0.0000 0.0000
15 12 13 0.0000 0.0000
15 13 0 0.0000 0.0000
15 13 1 0.0000 0.0000
15 13 2 0.0000 0.0000
15 13 3 0.0000 0.0000
15 13 4 0.0000 0.0000
15 13 5 0.0000 0.0000
15 13 6 0.0000 0.0000
15 13 7 0.0000 0.0000
15 13 8 0.0000 0.0000
15 13 9 0.0000 0.0000
15 13 10 0.0000 0.0000
15 13 11 0.0000 0.0000
15 13 12 0.0000 0.0000
15 14 0 0.0000 0.0000
15 14 1 0.0000 0.0000
15 14 2 0.0000 0.0000
15 14 3 0.0000 0.0000
15 14 4 0.0000 0.0000
15 14 5 0.0000 0.0000
15 14 6 0.0000 0.0000
15 14 7 0.0000 0.0000
15 14 8 0.0000 0.0000
15 14 9 0.0000 0.0000
15 14 10 0.0000 0.0000
15 14 11 0.0000 0.0000
15 15 0 0.0000 0.0000
15 15 1 0.0000 0.0000
15 15 2 0.0000 0.0000
15 15 3 0.0000 0.0000
15 15 4 0.0000 0.0000
15 15 5 0.0000 0.0000
15 15 6 0.0000 0.0000
15 15 7 0.0000 0.0000
15 15 8 0.0000 0.0000
15 15 9 0.0000 0.0000
15 15 10 0.0000 0.0000
16 0 0 0.0000 0.0000
16 0 1 0.0000 0.0000
16 0 2 0.0000 0.0000
16 0 3 0.0000 0.0000
16 0 4 0.0000 0.0000
16 0 5 0.0000 0.0000
16 0 6 0.0000 0.0000
16 0 7 0.0000 0.0000
16 0 8 0.0000 0.0000
16 0 9 0.0000 0.0000
16 0 10 0.0000 0.0000
16 0 11 0.0000 0.0000
16 0 12 0.0000 0.0000
16 0 13 0.0000 0.0000
16 0 14 0.0000 0.0000
16 0 15 0.0000 0.0000
16 0 16 0.0000 0.0000
16 0 17 0.0000 0.0000
16 0 18 0.0000 0.0000
16 0 19 0.0000 0.0000
16 1 0 0.0000 0.0000
16 1 1 0.0000 0.0000
16 1 2 0.0000 0.0000
16 1 3 0.0000 0.0000
16 1 4 0.0000 0.0000
16 1 5 0.0000 0.0000
16 1 6 0.0000 0.0000
16 1 7 0.0000 0.0000
16 1 8 0.0000 0.0000
16 1 9 0.0000 0.0000
16 1 10 0.0000 0.0000
16 1 11 0.0000 0.0000
16 1 12 0.0000 0.0000
16 1 13 0.0000 0.0000
16 1 14 0.0000 0.0000
16 1 15 0.0000 0.0000
16 1 16 0.0000 0.0000
16 1 17 0.0000 0.0000
16 1 18 0.0000 0.0000
16 2 0 0.0000 0.0000
16 2 1 0.0000 0.0000
16 2 2 0.0000 0.0000
16 2 3 0.0000 0.0000
16 2 4 0.0000 0.0000
16 2 5 0.0000 0.0000
16 2 6 0.0000 0.0000
16 2 7 0.0000 0.0000
16 2 8 0.0000 0.0000
16 2 9 0.0000 0.0000
16 2 10 0.0000 0.0000
16 2 11 0.0000 0.0000
16 2 12 0.0000 0.0000
16 2 13 0.0000 0.0000
16 2 14 0.0000 0.0000
16 2 15 0.0000 0.0000
16 2 16 0.0000 0.0000
16 2 17 0.0000 0.0000
16 2 18 0.0000 0.0000
16 3 0 0.0000 0.0000
16 3 1 0.0000 0.0000
16 3 2 0.0000 0.0000
16 3 3 0.0000 0.0000
16 3 4 0.0000 0.0000
16 3 5 0.0000 0.0000
16 3 6 0.0000 0.0000
16 3 7 0.0000 0.0000
16 3 8 0.0000 0.0000
16 3 9 0.0000 0.0000
16 3 10 0.0000 0.0000
16 3 11 0.0000 0.0000
16 3 12 0.0000 0.0000
16 3 13 0.0000 0.0000
16 3 14 0.0000 0.0000
16 3 15 0.0000 0.0000
16 3 16 0.0000 0.0000
16 3 17 0.0000 0.0000
16 3 18 0.0000 0.0000
16 4 0 0.0000 0.0000
16 4 1 0.0000 0.0000
16 4 2 0.0000 0.0000
16 4 3 0.0000 0.0000
16 4 4 0.0000 0.0000
16 4 5 0.0000 0.0000
16 4 6 0.0000 0.0000
16 4 7 0.0000 0.0000
16 4 8 0.0000 0.0000
16 4 9 0.0000 0.0000
16 4 10 0.0000 0.0000
16 4 11 0.0000 0.0000
16 4 12 0.0000 0.0000
16 4 13 0.0000 0.0000
16 4 14 0.0000 0.0000
16 4 15 0.0000 0.0000
16 4 16 0.0000 0.0000
16 4 17 0.0000 0.0000
16 5 0 0.0000 0.0000
16 5 1 0.0000 0.0000
16 5 2 0.0000 0.0000
16 5 3 0.0000 0.0000
16 5 4 0.0000 0.0000
16 5 5 0.0000 0.0000
16 5 6 0.0000 0.0000
16 5 7 0.0000 0.0000
16 5 8 0.0000 0.0000
16 5 9 0.0000 0.0000
16 5 10 0.0000 0.0000
16 5 11 0.0000 0.0000
16 5 12 0.0000 0.0000
16 5 13 0.0000 0.0000
16 5 14 0.0000 0.0000
16 5 15 0.0000 0.0000
16 5 16 0.0000 0.0000
16 5 17 0.0000 0.0000
16 6 0 0.0000 0.0000
16 6 1 0.0000 0.0000
16 6 2 0.0000 0.0000
16 6 3 0.0000 0.0000
16 6 4 0.0000 0.0000
16 6 5 0.0000 0.0000
16 6 6 0.0000 0.0000
16 6 7 0.0000 0.0000
16 6 8 0.0000 0.0000
16 6 9 0.0000 0.0000
16 6 10 0.0000 0.0000
16 6 11 0.0000 0.0000
16 6 12 0.0000 0.0000
16 6 13 0.0000 0.0000
16 6 14 0.0000 0.0000
16 6 15 0.0000 0.0000
16 6 16 0.0000 0.0000
16 7 0 0.0000 0.0000
16 7 1 0.0000 0.0000
16 7 2 0.0000 0.0000
16 7 3 0.0000 0.0000
16 7 4 0.0000 0.0000
16 7 5 0.0000 0.0000
16 7 6 0.0000 0.0000
16 7 7 0.0000 0.0000
16 7 8 0.0000 0.0000
16 7 9 0.0000 0.0000
16 7 10 0.0000 0.0000
16 7 11 0.0000 0.0000
16 7 12 0.0000 0.0000
16 7 13 0.0000 0.0000
16 7 14 0.0000 0.0000
16 7 15 0.0000 0.0000
16 7 16 0.0000 0.0000
16 8 0 0.0000 0.0000
16 8 1 0.0000 0.0000
16 8 2 0.0000 0.0000
16 8 3 0.0000 0.0000
16 8 4 0.0000 0.0000
16 8 5 0.0000 0.0000
16 8 6 0.0000 0.0000
16 8 7 0.0000 0.0000
16 8 8 0.0000 0.0000
16 8 9 0.0000 0.0000
16 8 10 0.0000 0.0000
16 8 11 0.0000 0.0000
16 8 12 0.0000 0.0000
16 8 13 0.0000 0.0000
16 8 14 0.0000 0.0000
16 8 15 0.0000 0.0000
16 9 0 0.0000 0.0000
16 9 1 0.0000 0.0000
16 9 2 0.0000 0.0000
16 9 3 0.0000 0.0000
16 9 4 0.0000 0.0000
16 9 5 0.0000 0.0000
16 9 6 0.0000 0.0000
16 9 7 0.0000 0.0000
16 9 8 0.0000 0.0000
16 9 9 0.0000 0.0000
16 9 10 0.0000 0.0000
16 9 11 0.0000 0.0000
16 9 12 0.0000 0.0000
16 9 13 0.0000 0.0000
16 9 14 0.0000 0.0000
16 9 15 0.0000 0.0000
16 10 0 0.0000 0.0000
16 10 1 0.0000 0.0000
16 10 2 0.0000 0.0000
16 10 3 0.0000 0.0000
16 10 4 0.0000 0.0000
16 10 5 0.0000 0.0000
16 10 6 0.0000 0.0000
16 10 7 0.0000 0.0000
16 10 8 0.0000 0.0000
16 10 9 0.0000 0.0000
16 10 10 0.0000 0.0000
16 10 11 0.0000 0.0000
16 10 12 0.0000 0.0000
16 10 13 0.0000 0.0000
16 10 14 0.0000 0.0000
16 11 0 0.0000 0.0000
16 11 1 0.0000 0.0000
16 11 2 0.0000 0.0000
16 11 3 0.0000 0.0000
16 11 4 0.0000 0.0000
16 11 5 0.0000 0.0000
16 11 6 0.0000 0.0000
16 11 7 0.0000 0.0000
16 11 8 0.0000 0.0000
16 11 9 0.0000 0.0000
16 11 10 0.0000 0.0000
16 11 11 0.0000 0.0000
16 11 12 0.0000 0.0000
16 11 13 0.0000 0.0000
16 12 0 0.0000 0.0000
16 12 1 0.0000 0.0000
16 12 2 0.0000 0.0000
16 12 3 0.0000 0.0000
16 12 4 0.0000 0.0000
16 12 5 0.0000 0.0000
16 12 6 0.0000 0.0000
16 12 7 0.0000 0.0000
16 12 8 0.0000 0.0000
16 12 9 0.0000 0.0000
16 12 10 0.0000 0.0000
16 12 11 0.0000 0.0000
16 12 12 0.0000 0.0000
16 13 0 0.0000 0.0000
16 13 1 0.0000 0.0000
16 13 2 0.0000 0.0000
16 13 3 0.0000 0.0000
16 13 4 0.0000 0.0000
16 13 5 0.0000 0.0000
16 13 6 0.0000 0.0000
16 13 7 0.0000 0.0000
16 13 8 0.0000 0.0000
16 13 9 0.0000 0.0000
16 13 10 0.0000 0.0000
16 13 11 0.0000 0.0000
16 14 0 0.0000 0.0000
16 14 1 0.0000 0.0000
16 14 2 0.0000 0.0000
16 14 3 0.0000 0.0000
16 14 4 0.0000 0.0000
16 14 5 0.0000 0.0000
16 14 6 0.0000 0.0000
16 14 7 0.0000 0.0000
16 14 8 0.0000 0.0000
16 14 9 0.0000 0.0000
16 14 10 0.0000 0.0000
16 15 0 0.0000 0.0000
16 15 1 0.0000 0.0000
16 15 2 0.0000 0.0000
16 15 3 0.0000 0.0000
16 15 4 0.0000 0.0000
16 15 5 0.0000 0.0000
16 15 6 0.0000 0.0000
16 15 7 0.0000 0.0000
16 15 8 0.0000 0.0000
16 16 0 0.0000 0.0000
16 16 1 0.0000 0.0000
16 16 2 0.0000 0.0000
16 16 3 0.0000 0.0000
16 16 4 0.0000 0.0000
16 16 5 0.0000 0.0000
16 16 6 0.0000 0.0000
17 0 0 0.0000 0.0000
17 0 1 0.0000 0.0000
17 0 2 0.0000 0.0000
17 0 3 0.0000 0.0000
17 0 4 0.0000 0.0000
17 0 5 0.0000 0.0000
17 0 6 0.0000 0.0000
17 0 7 0.0000 0.0000
17 0 8 0.0000 0.0000
17 0 9 0.0000 0.0000
17 0 10 0.0000 0.0000
17 0 11 0.0000 0.0000
17 0 12 0.0000 0.0000
17 0 13 0.0000 0.0000
17 0 14 0.0000 0.0000
17 0 15 0.0000 0.0000
17 0 16 0.0000 0.0000
17 0 17 0.0000 0.0000
17 0 18 0.0000 0.0000
17 1 0 0.0000 0.0000
17 1 1 0.0000 0.0000
17 1 2 0.0000 0.0000
17 1 3 0.0000 0.0000
17 1 4 0.0000 0.0000
17 1 5 0.0000 0.0000
17 1 6 0.0000 0.0000
17 1 7 0.0000 0.0000
17 1 8 0.0000 0.0000
17 1 9 0.0000 0.0000
17 1 10 0.0000 0.0000
17 1 11 0.0000 0.0000
17 1 12 0.0000 0.0000
17 1 13 0.0000 0.0000
17 1 14 0.0000 0.0000
17 1 15 0.0000 0.0000
17 1 16 0.0000 0.0000
17 1 17 0.0000 0.0000
17 1 18 0.0000 0.0000
17 2 0 0.0000 0.0000
17 2 1 0.0000 0.0000
17 2 2 0.0000 0.0000
17 2 3 0.0000 0.0000
17 2 4 0.0000 0.0000
17 2 5 0.0000 0.0000
17 2 6 0.0000 0.0000
17 2 7 0.0000 0.0000
17 2 8 0.0000 0.0000
17 2 9 0.0000 0.0000
17 2 10 0.0000 0.0000
17 2 11 0.0000 0.0000
17 2 12 0.0000 0.0000
17 2 13 0.0000 0.0000
17 2 14 0.0000 0.0000
17 2 15 0.0000 0.0000
17 2 16 0.0000 0.0000
17 2 17 0.0000 0.0000
17 2 18 0.0000 0.0000
17 3 0 0.0000 0.0000
17 3 1 0.0000 0.0000
17 3 2 0.0000 0.0000
17 3 3 0.0000 0.0000
17 3 4 0.0000 0.0000
17 3 5 0.0000 0.0000
17 3 6 0.0000 0.0000
17 3 7 0.0000 0.0000
17 3 8 0.0000 0.0000
17 3 9 0.0000 0.0000
17 3 10 0.0000 0.0000
17 3 11 0.0000 0.0000
17 3 12 0.0000 0.0000
17 3 13 0.0000 0.0000
17 3 14 0.0000 0.0000
17 3 15 0.0000 0.0000
17 3 16 0.0000 0.0000
17 3 17 0.0000 0.0000
17 4 0 0.0000 0.0000
17 4 1 0.0000 0.0000
17 4 2 0.0000 0.0000
17 4 3 0.0000 0.0000
17 4 4 0.0000 0.0000
17 4 5 0.0000 0.0000
17 4 6 0.0000 0.0000
17 4 7 0.0000 0.0000
17 4 8 0.0000 0.0000
17 4 9 0.0000 0.0000
17 4 10 0.0000 0.0000
17 4 11 0.0000 0.0000
17 4 12 0.0000 0.0000
17 4 13 0.0000 0.0000
17 4 14 0.0000 0.0000
17 4 15 0.0000 0.0000
17 4 16 0.0000 0.0000
17 4 17 0.0000 0.0000
17 5 0 0.0000 0.0000
17 5 1 0.0000 0.0000
17 5 2 0.0000 0.0000
17 5 3 0.0000 0.0000
17 5 4 0.0000 0.0000
17 5 5 0.0000 0.0000
17 5 6 0.0000 0.0000
17 5 7 0.0000 0.0000
17 5 8 0.0000 0.0000
17 5 9 0.0000 0.0000
17 5 10 0.0000 0.0000
17 5 11 0.0000 0.0000
17 5 12 0.0000 0.0000
17 5 13 0.0000 0.0000
17 5 14 0.0000 0.0000
17 5 15 0.0000 0.0000
17 5 16 0.0000 0.0000
17 6 0 0.0000 0.0000
17 6 1 0.0000 0.0000
17 6 2 0.0000 0.0000
17 6 3 0.0000 0.0000
17 6 4 0.0000 0.0000
17 6 5 0.0000 0.0000
17 6 6 0.0000 0.0000
17 6 7 0.0000 0.0000
17 6 8 0.0000 0.0000
17 6 9 0.0000 0.0000
17 6 10 0.0000 0.0000
17 6 11 0.0000 0.0000
17 6 12 0.0000 0.0000
17 6 13 0.0000 0.0000
17 6 14 0.0000 0.0000
17 6 15 0.0000 0.0000
17 6 16 0.0000 0.0000
17 7 0 0.0000 0.0000
17 7 1 0.0000 0.0000
17 7 2 0.0000 0.0000
17 7 3 0.0000 0.0000
17 7 4 0.0000 0.0000
17 7 5 0.0000 0.0000
17 7 6 0.0000 0.0000
17 7 7 0.0000 0.0000
17 7 8 0.0000 0.0000
17 7 9 0.0000 0.0000
17 7 10 0.0000 0.0000
17 7 11 0.0000 0.0000
17 7 12 0.0000 0.0000
17 7 13 0.0000 0.0000
17 7 14 0.0000 0.0000
17 7 15 0.0000 0.0000
17 8 0 0.0000 0.0000
17 8 1 0.0000 0.0000
17 8 2 0.0000 0.0000
17 8 3 0.0000 0.0000
17 8 4 0.0000 0.0000
17 8 5 0.0000 0.0000
17 8 6 0.0000 0.0000
17 8 7 0.0000 0.0000
17 8 8 0.0000 0.0000
17 8 9 0.0000 0.0000
17 8 10 0.0000 0.0000
17 8 11 0.0000 0.0000
17 8 12 0.0000 0.0000
17 8 13 0.0000 0.0000
17 8 14 0.0000 0.0000
17 9 0 0.0000 0.0000
17 9 1 0.0000 0.0000
17 9 2 0.0000 0.0000
17 9 3 0.0000 0.0000
17 9 4 0.0000 0.0000
17 9 5 0.0000 0.0000
17 9 6 0.0000 0.0000
17 9 7 0.0000 0.0000
17 9 8 0.0000 0.0000
17 9 9 0.0000 0.0000
17 9 10 0.0000 0.0000
17 9 11 0.0000 0.0000
17 9 12 0.0000 0.0000
17 9 13 0.0000 0.0000
17 9 14 0.0000 0.0000
17 10 0 0.0000 0.0000
17 10 1 0.0000 0.0000
17 10 2 0.0000 0.0000
17 10 3 0.0000 0.0000
17 10 4 0.0000 0.0000
17 10 5 0.0000 0.0000
17 10 6 0.0000 0.0000
17 10 7 0.0000 0.0000
17 10 8 0.0000 0.0000
17 10 9 0.0000 0.0000
17 10 10 0.0000 0.0000
17 10 11 0.0000 0.0000
17 10 12 0.0000 0.0000
17 10 13 0.0000 0.0000
17 11 0 0.0000 0.0000
17 11 1 0.0000 0.0000
17 11 2 0.0000 0.0000
17 11 3 0.0000 0.0000
17 11 4 0.0000 0.0000
17 11 5 0.0000 0.0000
17 11 6 0.0000 0.0000
17 11 7 0.0000 0.0000
17 11 8 0.0000 0.0000
17 11 9 0.0000 0.0000
17 11 10 0.0000 0.0000
17 11 11 0.0000 0.0000
17 11 12 0.0000 0.0000
17 12 0 0.0000 0.0000
17 12 1 0.0000 0.0000
17 12 2 0.0000 0.0000
17 12 3 0.0000 0.0000
17 12 4 0.0000 0.0000
17 12 5 0.0000 0.0000
17 12 6 0.0000 0.0000
17 12 7 0.0000 0.0000
17 12 8 0.0000 0.0000
17 12 9 0.0000 0.0000
17 12 10 0.0000 0.0000
17 12 11 0.0000 0.0000
17 13 0 0.0000 0.0000
17 13 1 0.0000 0.0000
17 13 2 0.0000 0.0000
17 13 3 0.0000 0.0000
17 13 4 0.0000 0.0000
17 13 5 0.0000 0.0000
17 13 6 0.0000 0.0000
17 13 7 0.0000 0.0000
17 13 8 0.0000 0.0000
17 13 9 0.0000 0.0000
17 13 10 0.0000 0.0000
17 14 0 0.0000 0.0000
17 14 1 0.0000 0.0000
17 14 2 0.0000 0.0000
17 14 3 0.0000 0.0000
17 14 4 0.0000 0.0000
17 14 5 0.0000 0.0000
17 14 6 0.0000 0.0000
17 14 7 0.0000 0.0000
17 14 8 0.0000 0.0000
17 15 0 0.0000 0.0000
17 15 1 0.0000 0.0000
17 15 2 0.0000 0.0000
17 15 3 0.0000 0.0000
17 15 4 0.0000 0.0000
17 15 5 0.0000 0.0000
17 15 6 0.0000 0.0000
17 16 0 0.0000 0.0000
17 16 1 0.0000 0.0000
17 16 2 0.0000 0.0000
17 16 3 0.0000 0.0000
18 0 0 0.0000 0.0000
18 0 1 0.0000 0.0000
18 0 2 0.0000 0.0000
18 0 3 0.0000 0.0000
18 0 4 0.0000 0.0000
18 0 5 0.0000 0.0000
18 0 6 0.0000 0.0000
18 0 7 0.0000 0.0000
18 0 8 0.0000 0.0000
18 0 9 0.0000 0.0000
18 0 10 0.0000 0.0000
18 0 11 0.0000 0.0000
18 0 12 0.0000 0.0000
18 0 13 0.0000 0.0000
18 0 14 0.0000 0.0000
18 0 15 0.0000 0.0000
18 0 16 0.0000 0.0000
18 0 17 0.0000 0.0000
18 0 18 0.0000 0.0000
18 1 0 0.0000 0.0000
18 1 1 0.0000 0.0000
18 1 2 0.0000 0.0000
18 1 3 0.0000 0.0000
18 1 4 0.0000 0.0000
18 1 5 0.0000 0.0000
18 1 6 0.0000 0.0000
18 1 7 0.0000 0.0000
18 1 8 0.0000 0.0000
18 1 9 0.0000 0.0000
18 1 10 0.0000 0.0000
18 1 11 0.0000 0.0000
18 1 12 0.0000 0.0000
18 1 13 0.0000 0.0000
18 1 14 0.0000 0.0000
18 1 15 0.0000 0.0000
18 1 16 0.0000 0.0000
18 1 17 0.0000 0.0000
18 2 0 0.0000 0.0000
18 2 1 0.0000 0.0000
18 2 2 0.0000 0.0000
18 2 3 0.0000 0.0000
18 2 4 0.0000 0.0000
18 2 5 0.0000 0.0000
18 2 6 0.0000 0.0000
18 2 7 0.0000 0.0000
18 2 8 0.0000 0.0000
18 2 9 0.0000 0.0000
18 2 10 0.0000 0.0000
18 2 11 0.0000 0.0000
18 2 12 0.0000 0.0000
18 2 13 0.0000 0.0000
18 2 14 0.0000 0.0000
18 2 15 0.0000 0.0000
18 2 16 0.0000 0.0000
18 2 17 0.0000 0.0000
18 3 0 0.0000 0.0000
18 3 1 0.0000 0.0000
18 3 2 0.0000 0.0000
18 3 3 0.0000 0.0000
18 3 4 0.0000 0.0000
18 3 5 0.0000 0.0000
18 3 6 0.0000 0.0000
18 3 7 0.0000 0.0000
18 3 8 0.0000 0.0000
18 3 9 0.0000 0.0000
18 3 10 0.0000 0.0000
18 3 11 0.0000 0.0000
18 3 12 0.0000 0.0000
18 3 13 0.0000 0.0000
18 3 14 0.0000 0.0000
18 3 15 0.0000 0.0000
18 3 16 0.0000 0.0000
18 4 0 0.0000 0.0000
18 4 1 0.0000 0.0000
18 4 2 0.0000 0.0000
18 4 3 0.0000 0.0000
18 4 4 0.0000 0.0000
18 4 5 0.0000 0.0000
18 4 6 0.0000 0.0000
18 4 7 0.0000 0.0000
18 4 8 0.0000 0.0000
18 4 9 0.0000 0.0000
18 4 10 0.0000 0.0000
18 4 11 0.0000 0.0000
18 4 12 0.0000 0.0000
18 4 13 0.0000 0.0000
18 4 14 0.0000 0.0000
18 4 15 0.0000 0.0000
18 4 16 0.0000 0.0000
18 5 0 0.0000 0.0000
18 5 1 0.0000 0.0000
18 5 2 0.0000 0.0000
18 5 3 0.0000 0.0000
18 5 4 0.0000 0.0000
18 5 5 0.0000 0.0000
18 5 6 0.0000 0.0000
18 5 7 0.0000 0.0000
18 5 8 0.0000 0.0000
18 5 9 0.0000 0.0000
18 5 10 0.0000 0.0000
18 5 11 0.0000 0.0000
18 5 12 0.0000 0.0000
18 5 13 0.0000 0.0000
18 5 14 0.0000 0.0000
18 5 15 0.0000 0.0000
18 6 0 0.0000 0.0000
18 6 1 0.0000 0.0000
18 6 2 0.0000 0.0000
18 6 3 0.0000 0.0000
18 6 4 0.0000 0.0000
18 6 5 0.0000 0.0000
18 6 6 0.0000 0.0000
18 6 7 0.0000 0.0000
18 6 8 0.0000 0.0000
18 6 9 0.0000 0.0000
18 6 10 0.0000 0.0000
18 6 11 0.0000 0.0000
18 6 12 0.0000 0.0000
18 6 13 0.0000 0.0000
18 6 14 0.0000 0.0000
18 6 15 0.0000 0.0000
18 7 0 0.0000 0.0000
18 7 1 0.0000 0.0000
18 7 2 0.0000 0.0000
18 7 3 0.0000 0.0000
18 7 4 0.0000 0.0000
18 7 5 0.0000 0.0000
18 7 6 0.0000 0.0000
18 7 7 0.0000 0.0000
18 7 8 0.0000 0.0000
18 7 9 0.0000 0.0000
18 7 10 0.0000 0.0000
18 7 11 0.0000 0.0000
18 7 12 0.0000 0.0000
18 7 13 0.0000 0.0000
18 7 14 0.0000 0.0000
18 8 0 0.0000 0.0000
18 8 1 0.0000 0.0000
18 8 2 0.0000 0.0000
18 8 3 0.0000 0.0000
18 8 4 0.0000 0.0000
18 8 5 0.0000 0.0000
18 8 6 0.0000 0.0000
18 8 7 0.0000 0.0000
18 8 8 0.0000 0.0000
18 8 9 0.0000 0.0000
18 8 10 0.0000 0.0000
18 8 11 0.0000 0.0000
18 8 12 0.0000 0.0000
18 8 13 0.0000 0.0000
18 9 0 0.0000 0.0000
18 9 1 0.0000 0.0000
18 9 2 0.0000 0.0000
18 9 3 0.0000 0.0000
18 9 4 0.0000 0.0000
18 9 5 0.0000 0.0000
18 9 6 0.0000 0.0000
18 9 7 0.0000 0.0000
18 9 8 0.0000 0.0000
18 9 9 0.0000 0.0000
18 9 10 0.0000 0.0000
18 9 11 0.0000 0.0000
18 9 12 0.0000 0.0000
18 9 13 0.0000 0.0000
18 10 0 0.0000 0.0000
18 10 1 0.0000 0.0000
18 10 2 0.0000 0.0000
18 10 3 0.0000 0.0000
18 10 4 0.0000 0.0000
18 10 5 0.0000 0.0000
18 10 6 0.0000 0.0000
18 10 7 0.0000 0.0000
18 10 8 0.0000 0.0000
18 10 9 0.0000 0.0000
18 10 10 0.0000 0.0000
18 10 11 0.0000 0.0000
18 10 12 0.0000 0.0000
18 11 0 0.0000 0.0000
18 11 1 0.0000 0.0000
18 11 2 0.0000 0.0000
18 11 3 0.0000 0.0000
18 11 4 0.0000 0.0000
18 11 5 0.0000 0.0000
18 11 6 0.0000 0.0000
18 11 7 0.0000 0.0000
18 11 8 0.0000 0.0000
18 11 9 0.0000 0.0000
18 11 10 0.0000 0.0000
18 11 11 0.0000 0.0000
18 12 0 0.0000 0.0000
18 12 1 0.0000 0.0000
18 12 2 0.0000 0.0000
18 12 3 0.0000 0.0000
18 12 4 0.0000 0.0000
18 12 5 0.0000 0.0000
18 12 6 0.0000 0.0000
18 12 7 0.0000 0.0000
18 12 8 0.0000 0.0000
18 12 9 0.0000 0.0000
18 13 0 0.0000 0.0000
18 13 1 0.0000 0.0000
18 13 2 0.0000 0.0000
18 13 3 0.0000 0.0000
18 13 4 0.0000 0.0000
18 13 5 0.0000 0.0000
18 13 6 0.0000 0.0000
18 13 7 0.0000 0.0000
18 13 8 0.0000 0.0000
18 14 0 0.0000 0.0000
18 14 1 0.0000 0.0000
18 14 2 0.0000 0.0000
18 14 3 0.0000 0.0000
18 14 4 0.0000 0.0000
18 14 5 0.0000 0.0000
18 14 6 0.0000 0.0000
18 15 0 0.0000 0.0000
18 15 1 0.0000 0.0000
18 15 2 0.0000 0.0000
18 15 3 0.0000 0.0000
19 0 0 0.0000 0.0000
19 0 1 0.0000 0.0000
19 0 2 0.0000 0.0000
19 0 3 0.0000 0.0000
19 0 4 0.0000 0.0000
19 0 5 0.0000 0.0000
19 0 6 0.0000 0.0000
19 0 7 0.0000 0.0000
19 0 8 0.0000 0.0000
19 0 9 0.0000 0.0000
19 0 10 0.0000 0.0000
19 0 11 0.0000 0.0000
19 0 12 0.0000 0.0000
19 0 13 0.0000 0.0000
19 0 14 0.0000 0.0000
19 0 15 0.0000 0.0000
19 0 16 0.0000 0.0000
19 0 17 0.0000 0.0000
19 1 0 0.0000 0.0000
19 1 1 0.0000 0.0000
19 1 2 0.0000 0.0000
19 1 3 0.0000 0.0000
19 1 4 0.0000 0.0000
19 1 5 0.0000 0.0000
19 1 6 0.0000 0.0000
19 1 7 0.0000 0.0000
19 1 8 0.0000 0.0000
19 1 9 0.0000 0.0000
19 1 10 0.0000 0.0000
19 1 11 0.0000 0.0000
19 1 12 0.0000 0.0000
19 1 13 0.0000 0.0000
19 1 14 0.0000 0.0000
19 1 15 0.0000 0.0000
19 1 16 0.0000 0.0000
19 1 17 0.0000 0.0000
19 2 0 0.0000 0.0000
19 2 1 0.0000 0.0000
19 2 2 0.0000 0.0000
19 2 3 0.0000 0.0000
19 2 4 0.0000 0.0000
19 2 5 0.0000 0.0000
19 2 6 0.0000 0.0000
19 2 7 0.0000 0.0000
19 2 8 0.0000 0.0000
19 2 9 0.0000 0.0000
19 2 10 0.0000 0.0000
19 2 11 0.0000 0.0000
19 2 12 0.0000 0.0000
19 2 13 0.0000 0.0000
19 2 14 0.0000 0.0000
19 2 15 0.0000 0.0000
19 2 16 0.0000 0.0000
19 3 0 0.0000 0.0000
19 3 1 0.0000 0.0000
19 3 2 0.0000 0.0000
19 3 3 0.0000 0.0000
19 3 4 0.0000 0.0000
19 3 5 0.0000 0.0000
19 3 6 0.0000 0.0000
19 3 7 0.0000 0.0000
19 3 8 0.0000 0.0000
19 3 9 0.0000 0.0000
19 3 10 0.0000 0.0000
19 3 11 0.0000 0.0000
19 3 12 0.0000 0.0000
19 3 13 0.0000 0.0000
19 3 14 0.0000 0.0000
19 3 15 0.0000 0.0000
19 3 16 0.0000 0.0000
19 4 0 0.0000 0.0000
19 4 1 0.0000 0.0000
19 4 2 0.0000 0.0000
19 4 3 0.0000 0.0000
19 4 4 0.0000 0.0000
19 4 5 0.0000 0.0000
19 4 6 0.0000 0.0000
19 4 7 0.0000 0.0000
19 4 8 0.0000 0.0000
19 4 9 0.0000 0.0000
19 4 10 0.0000 0.0000
19 4 11 0.0000 0.0000
19 4 12 0.0000 0.0000
19 4 13 0.0000 0.0000
19 4 14 0.0000 0.0000
19 4 15 0.0000 0.0000
19 5 0 0.0000 0.0000
19 5 1 0.0000 0.0000
19 5 2 0.0000 0.0000
19 5 3 0.0000 0.0000
19 5 4 0.0000 0.0000
19 5 5 0.0000 0.0000
19 5 6 0.0000 0.0000
19 5 7 0.0000 0.0000
19 5 8 0.0000 0.0000
19 5 9 0.0000 0.0000
19 5 10 0.0000 0.0000
19 5 11 0.0000 0.0000
19 5 12 0.0000 0.0000
19 5 13 0.0000 0.0000
19 5 14 0.0000 0.0000
19 5 15 0.0000 0.0000
19 6 0 0.0000 0.0000
19 6 1 0.0000 0.0000
19 6 2 0.0000 0.0000
19 6 3 0.0000 0.0000
19 6 4 0.0000 0.0000
19 6 5 0.0000 0.0000
19 6 6 0.0000 0.0000
19 6 7 0.0000 0.0000
19 6 8 0.0000 0.0000
19 6 9 0.0000 0.0000
19 6 10 0.0000 0.0000
19 6 11 0.0000 0.0000
19 6 12 0.0000 0.0000
19 6 13 0.0000 0.0000
19 6 14 0.0000 0.0000
19 7 0 0.0000 0.0000
19 7 1 0.0000 0.0000
19 7 2 0.0000 0.0000
19 7 3 0.0000 0.0000
19 7 4 0.0000 0.0000
19 7 5 0.0000 0.0000
19 7 6 0.0000 0.0000
19 7 7 0.0000 0.0000
19 7 8 0.0000 0.0000
19 7 9 0.0000 0.0000
19 7 10 0.0000 0.0000
19 7 11 0.0000 0.0000
19 7 12 0.0000 0.0000
19 7 13 0.0000 0.0000
19 8 0 0.0000 0.0000
19 8 1 0.0000 0.0000
19 8 2 0.0000 0.0000
19 8 3 0.0000 0.0000
19 8 4 0.0000 0.0000
19 8 5 0.0000 0.0000
19 8 6 0.0000 0.0000
19 8 7 0.0000 0.0000
19 8 8 0.0000 0.0000
19 8 9 0.0000 0.0000
19 8 10 0.0000 0.0000
19 8 11 0.0000 0.0000
19 8 12 0.0000 0.0000
19 9 0 0.0000 0.0000
19 9 1 0.0000 0.0000
19 9 2 0.0000 0.0000
19 9 3 0.0000 0.0000
19 9 4 0.0000 0.0000
19 9 5 0.0000 0.0000
19 9 6 0.0000 0.0000
19 9 7 0.0000 0.0000
19 9 8 0.0000 0.0000
19 9 9 0.0000 0.0000
19 9 10 0.0000 0.0000
19 9 11 0.0000 0.0000
19 9 12 0.0000 0.0000
19 10 0 0.0000 0.0000
19 10 1 0.0000 0.0000
19 10 2 0.0000 0.0000
19 10 3 0.0000 0.0000
19 10 4 0.0000 0.0000
19 10 5 0.0000 0.0000
19 10 6 0.0000 0.0000
19 10 7 0.0000 0.0000
19 10 8 0.0000 0.0000
19 10 9 0.0000 0.0000
19 10 10 0.0000 0.0000
19 11 0 0.0000 0.0000
19 11 1 0.0000 0.0000
19 11 2 0.0000 0.0000
19 11 3 0.0000 0.0000
19 11 4 0.0000 0.0000
19 11 5 0.0000 0.0000
19 11 6 0.0000 0.0000
19 11 7 0.0000 0.0000
19 11 8 0.0000 0.0000
19 11 9 0.0000 0.0000
19 12 0 0.0000 0.0000
19 12 1 0.0000 0.0000
19 12 2 0.0000 0.0000
19 12 3 0.0000 0.0000
19 12 4 0.0000 0.0000
19 12 5 0.0000 0.0000
19 12 6 0.0000 0.0000
19 12 7 0.0000 0.0000
19 12 8 0.0000 0.0000
19 13 0 0.0000 0.0000
19 13 1 0.0000 0.0000
19 13 2 0.0000 0.0000
19 13 3 0.0000 0.0000
19 13 4 0.0000 0.0000
19 13 5 0.0000 0.0000
19 13 6 0.0000 0.0000
19 14 0 0.0000 0.0000
19 14 1 0.0000 0.0000
19 14 2 0.0000 0.0000
19 14 3 0.0000 0.0000
20 0 0 0.0000 0.0000
20 0 1 0.0000 0.0000
20 0 2 0.0000 0.0000
20 0 3 0.0000 0.0000
20 0 4 0.0000 0.0000
20 0 5 0.0000 0.0000
20 0 6 0.0000 0.0000
20 0 7 0.0000 0.0000
20 0 8 0.0000 0.0000
20 0 9 0.0000 0.0000
20 0 10 0.0000 0.0000
20 0 11 0.0000 0.0000
20 0 12 0.0000 0.0000
20 0 13 0.0000 0.0000
20 0 14 0.0000 0.0000
20 0 15 0.0000 0.0000
20 0 16 0.0000 0.0000
20 1 0 0.0000 0.0000
20 1 1 0.0000 0.0000
20 1 2 0.0000 0.0000
20 1 3 0.0000 0.0000
20 1 4 0.0000 0.0000
20 1 5 0.0000 0.0000
20 1 6 0.0000 0.0000
20 1 7 0.0000 0.0000
20 1 8 0.0000 0.0000
20 1 9 0.0000 0.0000
20 1 10 0.0000 0.0000
20 1 11 0.0000 0.0000
20 1 12 0.0000 0.0000
20 1 13 0.0000 0.0000
20 1 14 0.0000 0.0000
20 1 15 0.0000 0.0000
20 1 16 0.0000 0.0000
20 2 0 0.0000 0.0000
20 2 1 0.0000 0.0000
20 2 2 0.0000 0.0000
20 2 3 0.0000 0.0000
20 2 4 0.0000 0.0000
20 2 5 0.0000 0.0000
20 2 6 0.0000 0.0000
20 2 7 0.0000 0.0000
20 2 8 0.0000 0.0000
20 2 9 0.0000 0.0000
20 2 10 0.0000 0.0000
20 2 11 0.0000 0.0000
20 2 12 0.0000 0.0000
20 2 13 0.0000 0.0000
20 2 14 0.0000 0.0000
20 2 15 0.0000 0.0000
20 3 0 0.0000 0.0000
20 3 1 0.0000 0.0000
20 3 2 0.0000 0.0000
20 3 3 0.0000 0.0000
20 3 4 0.0000 0.0000
20 3 5 0.0000 0.0000
20 3 6 0.0000 0.0000
20 3 7 0.0000 0.0000
20 3 8 0.0000 0.0000
20 3 9 0.0000 0.0000
20 3 10 0.0000 0.0000
20 3 11 0.0000 0.0000
20 3 12 0.0000 0.0000
20 3 13 0.0000 0.0000
20 3 14 0.0000 0.0000
20 3 15 0.0000 0.0000
20 4 0 0.0000 0.0000
20 4 1 0.0000 0.0000
20 4 2 0.0000 0.0000
20 4 3 0.0000 0.0000
20 4 4 0.0000 0.0000
20 4 5 0.0000 0.0000
20 4 6 0.0000 0.0000
20 4 7 0.0000 0.0000
20 4 8 0.0000 0.0000
20 4 9 0.0000 0.0000
20 4 10 0.0000 0.0000
20 4 11 0.0000 0.0000
20 4 12 0.0000 0.0000
20 4 13 0.0000 0.0000
20 4 14 0.0000 0.0000
20 5 0 0.0000 0.0000
20 5 1 0.0000 0.0000
20 5 2 0.0000 0.0000
20 5 3 0.0000 0.0000
20 5 4 0.0000 0.0000
20 5 5 0.0000 0.0000
20 5 6 0.0000 0.0000
20 5 7 0.0000 0.0000
20 5 8 0.0000 0.0000
20 5 9 0.0000 0.0000
20 5 10 0.0000 0.0000
20 5 11 0.0000 0.0000
20 5 12 0.0000 0.0000
20 5 13 0.0000 0.0000
20 5 14 0.0000 0.0000
20 6 0 0.0000 0.0000
20 6 1 0.0000 0.0000
20 6 2 0.0000 0.0000
20 6 3 0.0000 0.0000
20 6 4 0.0000 0.0000
20 6 5 0.0000 0.0000
20 6 6 0.0000 0.0000
20 6 7 0.0000 0.0000
20 6 8 0.0000 0.0000
20 6 9 0.0000 0.0000
20 6 10 0.0000 0.0000
20 6 11 0.0000 0.0000
20 6 12 0.0000 0.0000
20 6 13 0.0000 0.0000
20 7 0 0.0000 0.0000
20 7 1 0.0000 0.0000
20 7 2 0.0000 0.0000
20 7 3 0.0000 0.0000
20 7 4 0.0000 0.0000
20 7 5 0.0000 0.0000
20 7 6 0.0000 0.0000
20 7 7 0.0000 0.0000
20 7 8 0.0000 0.0000
20 7 9 0.0000 0.0000
20 7 10 0.0000 0.0000
20 7 11 0.0000 0.0000
20 7 12 0.0000 0.0000
20 8 0 0.0000 0.0000
20 8 1 0.0000 0.0000
20 8 2 0.0000 0.0000
20 8 3 0.0000 0.0000
20 8 4 0.0000 0.0000
20 8 5 0.0000 0.0000
20 8 6 0.0000 0.0000
20 8 7 0.0000 0.0000
20 8 8 0.0000 0.0000
20 8 9 0.0000 0.0000
20 8 10 0.0000 0.0000
20 8 11 0.0000 0.0000
20 9 0 0.0000 0.0000
20 9 1 0.0000 0.0000
20 9 2 0.0000 0.0000
20 9 3 0.0000 0.0000
20 9 4 0.0000 0.0000
20 9 5 0.0000 0.0000
20 9 6 0.0000 0.0000
20 9 7 0.0000 0.0000
20 9 8 0.0000 0.0000
20 9 9 0.0000 0.0000
20 9 10 0.0000 0.0000
20 10 0 0.0000 0.0000
20 10 1 0.0000 0.0000
20 10 2 0.0000 0.0000
20 10 3 0.0000 0.0000
20 10 4 0.0000 0.0000
20 10 5 0.0000 0.0000
20 10 6 0.0000 0.0000
20 10 7 0.0000 0.0000
20 10 8 0.0000 0.0000
20 10 9 0.0000 0.0000
20 11 0 0.0000 0.0000
20 11 1 0.0000 0.0000
20 11 2 0.0000 0.0000
20 11 3 0.0000 0.0000
20 11 4 0.0000 0.0000
20 11 5 0.0000 0.0000
20 11 6 0.0000 0.0000
20 11 7 0.0000 0.0000
20 12 0 0.0000 0.0000
20 12 1 0.0000 0.0000
20 12 2 0.0000 0.0000
20 12 3 0.0000 0.0000
20 12 4 0.0000 0.0000
20 12 5 0.0000 0.0000
20 12 6 0.0000 0.0000
20 13 0 0.0000 0.0000
20 13 1 0.0000 0.0000
20 13 2 0.0000 0.0000
21 0 0 0.0000 0.0000
21 0 1 0.0000 0.0000
21 0 2 0.0000 0.0000
21 0 3 0.0000 0.0000
21 0 4 0.0000 0.0000
21 0 5 0.0000 0.0000
21 0 6 0.0000 0.0000
21 0 7 0.0000 0.0000
21 0 8 0.0000 0.0000
21 0 9 0.0000 0.0000
21 0 10 0.0000 0.0000
21 0 11 0.0000 0.0000
21 0 12 0.0000 0.0000
21 0 13 0.0000 0.0000
21 0 14 0.0000 0.0000
21 0 15 0.0000 0.0000
21 1 0 0.0000 0.0000
21 1 1 0.0000 0.0000
21 1 2 0.0000 0.0000
21 1 3 0.0000 0.0000
21 1 4 0.0000 0.0000
21 1 5 0.0000 0.0000
21 1 6 0.0000 0.0000
21 1 7 0.0000 0.0000
21 1 8 0.0000 0.0000
21 1 9 0.0000 0.0000
21 1 10 0.0000 0.0000
21 1 11 0.0000 0.0000
21 1 12 0.0000 0.0000
21 1 13 0.0000 0.0000
21 1 14 0.0000 0.0000
21 1 15 0.0000 0.0000
21 2 0 0.0000 0.0000
21 2 1 0.0000 0.0000
21 2 2 0.0000 0.0000
21 2 3 0.0000 0.0000
21 2 4 0.0000 0.0000
21 2 5 0.0000 0.0000
21 2 6 0.0000 0.0000
21 2 7 0.0000 0.0000
21 2 8 0.0000 0.0000
21 2 9 0.0000 0.0000
21 2 10 0.0000 0.0000
21 2 11 0.0000 0.0000
21 2 12 0.0000 0.0000
21 2 13 0.0000 0.0000
21 2 14 0.0000 0.0000
21 3 0 0.0000 0.0000
21 3 1 0.0000 0.0000
21 3 2 0.0000 0.0000
21 3 3 0.0000 0.0000
21 3 4 0.0000 0.0000
21 3 5 0.0000 0.0000
21 3 6 0.0000 0.0000
21 3 7 0.0000 0.0000
21 3 8 0.0000 0.0000
21 3 9 0.0000 0.0000
21 3 10 0.0000 0.0000
21 3 11 0.0000 0.0000
21 3 12 0.0000 0.0000
21 3 13 0.0000 0.0000
21 3 14 0.0000 0.0000
21 4 0 0.0000 0.0000
21 4 1 0.0000 0.0000
21 4 2 0.0000 0.0000
21 4 3 0.0000 0.0000
21 4 4 0.0000 0.0000
21 4 5 0.0000 0.0000
21 4 6 0.0000 0.0000
21 4 7 0.0000 0.0000
21 4 8 0.0000 0.0000
21 4 9 0.0000 0.0000
21 4 10 0.0000 0.0000
21 4 11 0.0000 0.0000
21 4 12 0.0000 0.0000
21 4 13 0.0000 0.0000
21 5 0 0.0000 0.0000
21 5 1 0.0000 0.0000
21 5 2 0.0000 0.0000
21 5 3 0.0000 0.0000
21 5 4 0.0000 0.0000
21 5 5 0.0000 0.0000
21 5 6 0.0000 0.0000
21 5 7 0.0000 0.0000
21 5 8 0.0000 0.0000
21 5 9 0.0000 0.0000
21 5 10 0.0000 0.0000
21 5 11 0.0000 0.0000
21 5 12 0.0000 0.0000
21 5 13 0.0000 0.0000
21 6 0 0.0000 0.0000
21 6 1 0.0000 0.0000
21 6 2 0.0000 0.0000
21 6 3 0.0000 0.0000
21 6 4 0.0000 0.0000
21 6 5 0.0000 0.0000
21 6 6 0.0000 0.0000
21 6 7 0.0000 0.0000
21 6 8 0.0000 0.0000
21 6 9 0.0000 0.0000
21 6 10 0.0000 0.0000
21 6 11 0.0000 0.0000
21 6 12 0.0000 0.0000
21 7 0 0.0000 0.0000
21 7 1 0.0000 0.0000
21 7 2 0.0000 0.0000
21 7 3 0.0000 0.0000
21 7 4 0.0000 0.0000
21 7 5 0.0000 0.0000
21 7 6 0.0000 0.0000
21 7 7 0.0000 0.0000
21 7 8 0.0000 0.0000
21 7 9 0.0000 0.0000
21 7 10 0.0000 0.0000
21 7 11 0.0000 0.0000
21 8 0 0.0000 0.0000
21 8 1 0.0000 0.0000
21 8 2 0.0000 0.0000
21 8 3 0.0000 0.0000
21 8 4 0.0000 0.0000
21 8 5 0.0000 0.0000
21 8 6 0.0000 0.0000
21 8 7 0.0000 0.0000
21 8 8 0.0000 0.0000
21 8 9 0.0000 0.0000
21 8 10 0.0000 0.0000
21 9 0 0.0000 0.0000
21 9 1 0.0000 0.0000
21 9 2 0.0000 0.0000
21 9 3 0.0000 0.0000
21 9 4 0.0000 0.0000
21 9 5 0.0000 0.0000
21 9 6 0.0000 0.0000
21 9 7 0.0000 0.0000
21 9 8 0.0000 0.0000
21 9 9 0.0000 0.0000
21 10 0 0.0000 0.0000
21 10 1 0.0000 0.0000
21 10 2 0.0000 0.0000
21 10 3 0.0000 0.0000
21 10 4 0.0000 0.0000
21 10 5 0.0000 0.0000
21 10 6 0.0000 0.0000
21 10 7 0.0000 0.0000
21 11 0 0.0000 0.0000
21 11 1 0.0000 0.0000
21 11 2 0.0000 0.0000
21 11 3 0.0000 0.0000
21 11 4 0.0000 0.0000
21 11 5 0.0000 0.0000
21 12 0 0.0000 0.0000
21 12 1 0.0000 0.0000
22 0 0 0.0000 0.0000
22 0 1 0.0000 0.0000
22 0 2 0.0000 0.0000
22 0 3 0.0000 0.0000
22 0 4 0.0000 0.0000
22 0 5 0.0000 0.0000
22 0 6 0.0000 0.0000
22 0 7 0.0000 0.0000
22 0 8 0.0000 0.0000
22 0 9 0.0000 0.0000
22 0 10 0.0000 0.0000
22 0 11 0.0000 0.0000
22 0 12 0.0000 0.0000
22 0 13 0.0000 0.0000
22 0 14 0.0000 0.0000
22 0 15 0.0000 0.0000
22 1 0 0.0000 0.0000
22 1 1 0.0000 0.0000
22 1 2 0.0000 0.0000
22 1 3 0.0000 0.0000
22 1 4 0.0000 0.0000
22 1 5 0.0000 0.0000
22 1 6 0.0000 0.0000
22 1 7 0.0000 0.0000
22 1 8 0.0000 0.0000
22 1 9 0.0000 0.0000
22 1 10 0.0000 0.0000
22 1 11 0.0000 0.0000
22 1 12 0.0000 0.0000
22 1 13 0.0000 0.0000
22 1 14 0.0000 0.0000
22 2 0 0.0000 0.0000
22 2 1 0.0000 0.0000
22 2 2 0.0000 0.0000
22 2 3 0.0000 0.0000
22 2 4 0.0000 0.0000
22 2 5 0.0000 0.0000
22 2 6 0.0000 0.0000
22 2 7 0.0000 0.0000
22 2 8 0.0000 0.0000
22 2 9 0.0000 0.0000
22 2 10 0.0000 0.0000
22 2 11 0.0000 0.0000
22 2 12 0.0000 0.0000
22 2 13 0.0000 0.0000
22 3 0 0.0000 0.0000
22 3 1 0.0000 0.0000
22 3 2 0.0000 0.0000
22 3 3 0.0000 0.0000
22 3 4 0.0000 0.0000
22 3 5 0.0000 0.0000
22 3 6 0.0000 0.0000
22 3 7 0.0000 0.0000
22 3 8 0.0000 0.0000
22 3 9 0.0000 0.0000
22 3 10 0.0000 0.0000
22 3 11 0.0000 0.0000
22 3 12 0.0000 0.0000
22 3 13 0.0000 0.0000
22 4 0 0.0000 0.0000
22 4 1 0.0000 0.0000
22 4 2 0.0000 0.0000
22 4 3 0.0000 0.0000
22 4 4 0.0000 0.0000
22 4 5 0.0000 0.0000
22 4 6 0.0000 0.0000
22 4 7 0.0000 0.0000
22 4 8 0.0000 0.0000
22 4 9 0.0000 0.0000
22 4 10 0.0000 0.0000
22 4 11 0.0000 0.0000
22 4 12 0.0000 0.0000
22 5 0 0.0000 0.0000
22 5 1 0.0000 0.0000
22 5 2 0.0000 0.0000
22 5 3 0.0000 0.0000
22 5 4 0.0000 0.0000
22 5 5 0.0000 0.0000
22 5 6 0.0000 0.0000
22 5 7 0.0000 0.0000
22 5 8 0.0000 0.0000
22 5 9 0.0000 0.0000
22 5 10 0.0000 0.0000
22 5 11 0.0000 0.0000
22 6 0 0.0000 0.0000
22 6 1 0.0000 0.0000
22 6 2 0.0000 0.0000
22 6 3 0.0000 0.0000
22 6 4 0.0000 0.0000
22 6 5 0.0000 0.0000
22 6 6 0.0000 0.0000
22 6 7 0.0000 0.0000
22 6 8 0.0000 0.0000
22 6 9 0.0000 0.0000
22 6 10 0.0000 0.0000
22 7 0 0.0000 0.0000
22 7 1 0.0000 0.0000
22 7 2 0.0000 0.0000
22 7 3 0.0000 0.0000
22 7 4 0.0000 0.0000
22 7 5 0.0000 0.0000
22 7 6 0.0000 0.0000
22 7 7 0.0000 0.0000
22 7 8 0.0000 0.0000
22 7 9 0.0000 0.0000
22 8 0 0.0000 0.0000
22 8 1 0.0000 0.0000
22 8 2 0.0000 0.0000
22 8 3 0.0000 0.0000
22 8 4 0.0000 0.0000
22 8 5 0.0000 0.0000
22 8 6 0.0000 0.0000
22 8 7 0.0000 0.0000
22 8 8 0.0000 0.0000
22 9 0 0.0000 0.0000
22 9 1 0.0000 0.0000
22 9 2 0.0000 0.0000
22 9 3 0.0000 0.0000
22 9 4 0.0000 0.0000
22 9 5 0.0000 0.0000
22 9 6 0.0000 0.0000
22 9 7 0.0000 0.0000
22 10 0 0.0000 0.0000
22 10 1 0.0000 0.0000
22 10 2 0.0000 0.0000
22 10 3 0.0000 0.0000
22 10 4 0.0000 0.0000
23 0 0 0.0000 0.0000
23 0 1 0.0000 0.0000
23 0 2 0.0000 0.0000
23 0 3 0.0000 0.0000
23 0 4 0.0000 0.0000
23 0 5 0.0000 0.0000
23 0 6 0.0000 0.0000
23 0 7 0.0000 0.0000
23 0 8 0.0000 0.0000
23 0 9 0.0000 0.0000
23 0 10 0.0000 0.0000
23 0 11 0.0000 0.0000
23 0 12 0.0000 0.0000
23 0 13 0.0000 0.0000
23 0 14 0.0000 0.0000
23 1 0 0.0000 0.0000
23 1 1 0.0000 0.0000
23 1 2 0.0000 0.0000
23 1 3 0.0000 0.0000
23 1 4 0.0000 0.0000
23 1 5 0.0000 0.0000
23 1 6 0.0000 0.0000
23 1 7 0.0000 0.0000
23 1 8 0.0000 0.0000
23 1 9 0.0000 0.0000
23 1 10 0.0000 0.0000
23 1 11 0.0000 0.0000
23 1 12 0.0000 0.0000
23 1 13 0.0000 0.0000
23 2 0 0.0000 0.0000
23 2 1 0.0000 0.0000
23 2 2 0.0000 0.0000
23 2 3 0.0000 0.0000
23 2 4 0.0000 0.0000
23 2 5 0.0000 0.0000
23 2 6 0.0000 0.0000
23 2 7 0.0000 0.0000
23 2 8 0.0000 0.0000
23 2 9 0.0000 0.0000
23 2 10 0.0000 0.0000
23 2 11 0.0000 0.0000
23 2 12 0.0000 0.0000
23 3 0 0.0000 0.0000
23 3 1 0.0000 0.0000
23 3 2 0.0000 0.0000
23 3 3 0.0000 0.0000
23 3 4 0.0000 0.0000
23 3 5 0.0000 0.0000
23 3 6 0.0000 0.0000
23 3 7 0.0000 0.0000
23 3 8 0.0000 0.0000
23 3 9 0.0000 0.0000
23 3 10 0.0000 0.0000
23 3 11 0.0000 0.0000
23 3 12 0.0000 0.0000
23 4 0 0.0000 0.0000
23 4 1 0.0000 0.0000
23 4 2 0.0000 0.0000
23 4 3 0.0000 0.0000
23 4 4 0.0000 0.0000
23 4 5 0.0000 0.0000
23 4 6 0.0000 0.0000
23 4 7 0.0000 0.0000
23 4 8 0.0000 0.0000
23 4 9 0.0000 0.0000
23 4 10 0.0000 0.0000
23 4 11 0.0000 0.0000
23 5 0 0.0000 0.0000
23 5 1 0.0000 0.0000
23 5 2 0.0000 0.0000
23 5 3 0.0000 0.0000
23 5 4 0.0000 0.0000
23 5 5 0.0000 0.0000
23 5 6 0.0000 0.0000
23 5 7 0.0000 0.0000
23 5 8 0.0000 0.0000
23 5 9 0.0000 0.0000
23 5 10 0.0000 0.0000
23 6 0 0.0000 0.0000
23 6 1 0.0000 0.0000
23 6 2 0.0000 0.0000
23 6 3 0.0000 0.0000
23 6 4 0.0000 0.0000
23 6 5 0.0000 0.0000
23 6 6 0.0000 0.0000
23 6 7 0.0000 0.0000
23 6 8 0.0000 0.0000
23 6 9 0.0000 0.0000
23 7 0 0.0000 0.0000
23 7 1 0.0000 0.0000
23 7 2 0.0000 0.0000
23 7 3 0.0000 0.0000
23 7 4 0.0000 0.0000
23 7 5 0.0000 0.0000
23 7 6 0.0000 0.0000
23 7 7 0.0000 0.0000
23 7 8 0.0000 0.0000
23 8 0 0.0000 0.0000
23 8 1 0.0000 0.0000
23 8 2 0.0000 0.0000
23 8 3 0.0000 0.0000
23 8 4 0.0000 0.0000
23 8 5 0.0000 0.0000
23 8 6 0.0000 0.0000
23 9 0 0.0000 0.0000
23 9 1 0.0000 0.0000
23 9 2 0.0000 0.0000
23 9 3 0.0000 0.0000
24 0 0 0.0000 0.0000
24 0 1 0.0000 0.0000
24 0 2 0.0000 0.0000
24 0 3 0.0000 0.0000
24 0 4 0.0000 0.0000
24 0 5 0.0000 0.0000
24 0 6 0.0000 0.0000
24 0 7 0.0000 0.0000
24 0 8 0.0000 0.0000
24 0 9 0.0000 0.0000
24 0 10 0.0000 0.0000
24 0 11 0.0000 0.0000
24 0 12 0.0000 0.0000
24 1 0 0.0000 0.0000
24 1 1 0.0000 0.0000
24 1 2 0.0000 0.0000
24 1 3 0.0000 0.0000
24 1 4 0.0000 0.0000
24 1 5 0.0000 0.0000
24 1 6 0.0000 0.0000
24 1 7 0.0000 0.0000
24 1 8 0.0000 0.0000
24 1 9 0.0000 0.0000
24 1 10 0.0000 0.0000
24 1 11 0.0000 0.0000
24 1 12 0.0000 0.0000
24 2 0 0.0000 0.0000
24 2 1 0.0000 0.0000
24 2 2 0.0000 0.0000
24 2 3 0.0000 0.0000
24 2 4 0.0000 0.0000
24 2 5 0.0000 0.0000
24 2 6 0.0000 0.0000
24 2 7 0.0000 0.0000
24 2 8 0.0000 0.0000
24 2 9 0.0000 0.0000
24 2 10 0.0000 0.0000
24 2 11 0.0000 0.0000
24 3 0 0.0000 0.0000
24 3 1 0.0000 0.0000
24 3 2 0.0000 0.0000
24 3 3 0.0000 0.0000
24 3 4 0.0000 0.0000
24 3 5 0.0000 0.0000
24 3 6 0.0000 0.0000
24 3 7 0.0000 0.0000
24 3 8 0.0000 0.0000
24 3 9 0.0000 0.0000
24 3 10 0.0000 0.0000
24 4 0 0.0000 0.0000
24 4 1 0.0000 0.0000
24 4 2 0.0000 0.0000
24 4 3 0.0000 0.0000
24 4 4 0.0000 0.0000
24 4 5 0.0000 0.0000
24 4 6 0.0000 0.0000
24 4 7 0.0000 0.0000
24 4 8 0.0000 0.0000
24 4 9 0.0000 0.0000
24 5 0 0.0000 0.0000
24 5 1 0.0000 0.0000
24 5 2 0.0000 0.0000
24 5 3 0.0000 0.0000
24 5 4 0.0000 0.0000
24 5 5 0.0000 0.0000
24 5 6 0.0000 0.0000
24 5 7 0.0000 0.0000
24 5 8 0.0000 0.0000
24 6 0 0.0000 0.0000
24 6 1 0.0000 0.0000
24 6 2 0.0000 0.0000
24 6 3 0.0000 0.0000
24 6 4 0.0000 0.0000
24 6 5 0.0000 0.0000
24 6 6 0.0000 0.0000
24 6 7 0.0000 0.0000
24 7 0 0.0000 0.0000
24 7 1 0.0000 0.0000
24 7 2 0.0000 0.0000
24 7 3 0.0000 0.0000
24 7 4 0.0000 0.0000
24 7 5 0.0000 0.0000
24 8 0 0.0000 0.0000
24 8 1 0.0000 0.0000
24 8 2 0.0000 0.0000
25 0 0 0.0000 0.0000
25 0 1 0.0000 0.0000
25 0 2 0.0000 0.0000
25 0 3 0.0000 0.0000
25 0 4 0.0000 0.0000
25 0 5 0.0000 0.0000
25 0 6 0.0000 0.0000
25 0 7 0.0000 0.0000
25 0 8 0.0000 0.0000
25 0 9 0.0000 0.0000
25 0 10 0.0000 0.0000
25 0 11 0.0000 0.0000
25 1 0 0.0000 0.0000
25 1 1 0.0000 0.0000
25 1 2 0.0000 0.0000
25 1 3 0.0000 0.0000
25 1 4 0.0000 0.0000
25 1 5 0.0000 0.0000
25 1 6 0.0000 0.0000
25 1 7 0.0000 0.0000
25 1 8 0.0000 0.0000
25 1 9 0.0000 0.0000
25 1 10 0.0000 0.0000
25 2 0 0.0000 0.0000
25 2 1 0.0000 0.0000
25 2 2 0.0000 0.0000
25 2 3 0.0000 0.0000
25 2 4 0.0000 0.0000
25 2 5 0.0000 0.0000
25 2 6 0.0000 0.0000
25 2 7 0.0000 0.0000
25 2 8 0.0000 0.0000
25 2 9 0.0000 0.0000
25 2 10 0.0000 0.0000
25 3 0 0.0000 0.0000
25 3 1 0.0000 0.0000
25 3 2 0.0000 0.0000
25 3 3 0.0000 0.0000
25 3 4 0.0000 0.0000
25 3 5 0.0000 0.0000
25 3 6 0.0000 0.0000
25 3 7 0.0000 0.0000
25 3 8 0.0000 0.0000
25 3 9 0.0000 0.0000
25 4 0 0.0000 0.0000
25 4 1 0.0000 0.0000
25 4 2 0.0000 0.0000
25 4 3 0.0000 0.0000
25 4 4 0.0000 0.0000
25 4 5 0.0000 0.0000
25 4 6 0.0000 0.0000
25 4 7 0.0000 0.0000
25 5 0 0.0000 0.0000
25 5 1 0.0000 0.0000
25 5 2 0.0000 0.0000
25 5 3 0.0000 0.0000
25 5 4 0.0000 0.0000
25 5 5 0.0000 0.0000
25 5 6 0.0000 0.0000
25 6 0 0.0000 0.0000
25 6 1 0.0000 0.0000
25 6 2 0.0000 0.0000
25 6 3 0.0000 0.0000
25 6 4 0.0000 0.0000
26 0 0 0.0000 0.0000
26 0 1 0.0000 0.0000
26 0 2 0.0000 0.0000
26 0 3 0.0000 0.0000
26 0 4 0.0000 0.0000
26 0 5 0.0000 0.0000
26 0 6 0.0000 0.0000
26 0 7 0.0000 0.0000
26 0 8 0.0000 0.0000
26 0 9 0.0000 0.0000
26 0 10 0.0000 0.0000
26 1 0 0.0000 0.0000
26 1 1 0.0000 0.0000
26 1 2 0.0000 0.0000
26 1 3 0.0000 0.0000
26 1 4 0.0000 0.0000
26 1 5 0.0000 0.0000
26 1 6 0.0000 0.0000
26 1 7 0.0000 0.0000
26 1 8 0.0000 0.0000
26 1 9 0.0000 0.0000
26 2 0 0.0000 0.0000
26 2 1 0.0000 0.0000
26 2 2 0.0000 0.0000
26 2 3 0.0000 0.0000
26 2 4 0.0000 0.0000
26 2 5 0.0000 0.0000
26 2 6 0.0000 0.0000
26 2 7 0.0000 0.0000
26 2 8 0.0000 0.0000
26 3 0 0.0000 0.0000
26 3 1 0.0000 0.0000
26 3 2 0.0000 0.0000
26 3 3 0.0000 0.0000
26 3 4 0.0000 0.0000
26 3 5 0.0000 0.0000
26 3 6 0.0000 0.0000
26 3 7 0.0000 0.0000
26 4 0 0.0000 0.0000
26 4 1 0.0000 0.0000
26 4 2 0.0000 0.0000
26 4 3 0.0000 0.0000
26 4 4 0.0000 0.0000
26 4 5 0.0000 0.0000
26 5 0 0.0000 0.0000
26 5 1 0.0000 0.0000
26 5 2 0.0000 0.0000
27 0 0 0.0000 0.0000
27 0 1 0.0000 0.0000
27 0 2 0.0000 0.0000
27 0 3 0.0000 0.0000
27 0 4 0.0000 0.0000
27 0 5 0.0000 0.0000
27 0 6 0.0000 0.0000
27 0 7 0.0000 0.0000
27 0 8 0.0000 0.0000
27 1 0 0.0000 0.0000
27 1 1 0.0000 0.0000
27 1 2 0.0000 0.0000
27 1 3 0.0000 0.0000
27 1 4 0.0000 0.0000
27 1 5 0.0000 0.0000
27 1 6 0.0000 0.0000
27 1 7 0.0000 0.0000
27 2 0 0.0000 0.0000
27 2 1 0.0000 0.0000
27 2 2 0.0000 0.0000
27 2 3 0.0000 0.0000
27 2 4 0.0000 0.0000
27 2 5 0.0000 0.0000
27 3 0 0.0000 0.0000
27 3 1 0.0000 0.0000
27 3 2 0.0000 0.0000
27 3 3 0.0000 0.0000
28 0 0 0.0000 0.0000
28 0 1 0.0000 0.0000
28 0 2 0.0000 0.0000
28 0 3 0.0000 0.0000
28 0 4 0.0000 0.0000
28 0 5 0.0000 0.0000
28 0 6 0.0000 0.0000
28 1 0 0.0000 0.0000
28 1 1 0.0000 0.0000
28 1 2 0.0000 0.0000
28 1 3 0.0000 0.0000
28 1 4 0.0000 0.0000
29 0 0 0.0000 0.0000
0 0 0 0.0 0.0
;
loop_
  _refln_index_h
  _refln_index_k
  _refln_index_l
  _refln_F_squared_meas
  _refln_F_squared_sigma
  _refln_scale_group_code
 0 0 2 226936 26254 1
 0 0 3 4653 485 1
 0 0 4 452770 13870 1
 0 0 5 167480 5101 1
 0 0 6 107636 4679 1
 0 0 -6 103825 4703 1
 0 0 7 8746 1600 1
 0 0 -7 8662 1632 1
 0 0 8 22353 679 1
 0 0 -8 21494 723 1
 0 0 9 42358 2054 1
 0 0 -9 44378 2101 1
 0 0 10 239370 8675 1
 0 0 -11 40045 1058 1
 0 0 -12 217483 7766 1
 0 0 13 198379 6817 1
 0 0 13 191196 6883 1
 0 0 -13 193289 6894 1
 0 0 -14 73716 2761 1
 0 0 14 75799 2672 1
 0 0 -15 24881 1193 1
 0 0 15 23532 1090 1
 0 0 16 62 246 1
 0 0 -16 10 355 1
 0 0 17 1600 274 1
 0 0 -17 1755 414 1
 0 0 18 2785 316 1
 0 0 -18 3614 483 1
 0 0 19 11612 627 1
 0 0 -19 12477 791 1
 0 0 20 58400 2124 1
 0 0 -20 59754 2286 1
 0 0 -21 467 495 1
 0 0 -22 11038 839 1
 0 0 -23 2360 573 1
 0 -1 2 6294 207 1
 0 1 -2 5406 198 1
 -1 1 -2 6229 190 1
 1 0 -2 5885 198 1
 -1 1 2 4662 212 1
 1 -1 2 4593 209 1
 -1 0 2 5136 200 1
 -1 0 2 5374 209 1
 1 -1 2 5675 190 1
 0 -1 2 5046 204 1
 -1 1 -3 10263 504 1
 0 1 -3 9830 513 1
 1 -1 3 10444 507 1
 1 0 3 10229 493 1
 0 -1 3 9217 514 1
 -1 0 -3 10674 492 1
 1 -1 3 11044 524 1
 0 -1 3 8523 523 1
 1 0 -3 10828 520 1
 -1 0 3 9872 518 1
 -1 1 3 7841 523 1
 -1 1 -4 32870 131 1
 1 -1 4 32856 136 1
 0 -1 4 32858 134 1
 1 0 4 30770 112 1
 -1 1 4 31028 172 1
 1 0 -4 31805 140 1
 0 -1 4 33091 172 1
 -1 0 4 33310 174 1
 1 -1 4 30306 162 1
 0 -1 5 3136 324 1
 1 -1 5 3073 303 1
 1 0 5 3620 290 1
 -1 1 -5 3511 307 1
 1 -1 -5 3779 344 1
 1 0 -5 3857 334 1
 1 -1 5 2693 335 1
 0 -1 5 3796 338 1
 0 1 -5 3755 336 1
 -1 0 6 1453 675 1
 0 1 6 1151 651 1
 0 -1 6 1156 668 1
 1 0 6 1332 647 1
 1 -1 6 1320 657 1
 1 -1 6 1559 700 1
 1 -1 -6 869 678 1
 1 0 -6 1317 688 1
 0 -1 6 1199 692 1
 0 1 -6 1055 690 1
 0 -1 7 2177 288 1
 1 0 7 2933 256 1
 -1 0 7 2445 293 1
 0 1 7 2805 266 1
 1 -1 7 2870 272 1
 0 -1 7 2983 328 1
 1 -1 -7 2917 323 1
 1 0 -7 2966 308 1
 0 -1 -7 3157 317 1
 0 1 -7 3025 332 1
 -1 0 8 21051 1124 1
 0 1 8 21492 1108 1
 0 -1 8 20588 1120 1
 1 0 8 21140 1104 1
 -1 1 8 20629 1120 1
 1 -1 8 21993 1115 1
 0 -1 -8 23059 1160 1
 1 0 -8 22303 1158 1
 1 -1 -8 23580 1159 1
 0 1 -8 22321 1163 1
 1 0 9 1548 245 1
 0 1 9 1726 262 1
 -1 1 9 1638 271 1
 1 -1 9 1601 263 1
 -1 0 9 1936 292 1
 0 -1 9 1721 264 1
 1 -1 -9 1902 330 1
 1 0 -9 1588 316 1
 -1 1 9 1756 321 1
 0 1 -9 1765 328 1
 -1 1 10 427 177 1
 0 1 10 503 178 1
 1 -1 10 522 173 1
 1 0 10 539 171 1
 0 -1 10 435 199 1
 -1 0 10 546 184 1
 1 0 -10 900 258 1
 -1 1 10 395 242 1
 1 -1 -10 444 266 1
 0 1 -10 512 251 1
 0 -1 -11 3100 279 1
 0 1 -11 3908 318 1
 1 0 -11 3610 286 1
 1 -1 -11 3781 303 1
 -1 0 11 3900 293 1
 -1 1 11 3854 307 1
 1 0 12 892 191 1
 0 1 12 773 193 1
 -1 1 -12 1320 302 1
 0 1 12 376 290 1
 1 -1 -12 301 283 1
 0 1 -12 803 281 1
 -1 0 12 1192 292 1
 1 0 -12 1437 296 1
 -1 0 -12 184 280 1
 -1 1 12 1373 294 1
 0 -1 -12 595 283 1
 0 1 13 1962 226 1
 0 -1 13 1843 252 1
 -1 0 13 1875 267 1
 -1 1 13 2144 254 1
 0 -1 -13 2128 316 1
 1 0 -13 2045 338 1
 -1 0 -13 1997 342 1
 1 -1 -13 2267 331 1
 -1 0 13 1961 331 1
 0 1 13 2611 354 1
 -1 1 -13 2186 344 1
 -1 1 13 2827 356 1
 1 0 13 1736 231 1
 1 -1 13 2594 261 1
 0 1 -13 1676 348 1
 -1 1 14 623 223 1
 -1 0 14 643 241 1
 0 1 14 683 218 1
 1 -1 -14 511 311 1
 0 -1 -14 846 335 1
 1 0 -14 188 312 1
 -1 1 -14 563 333 1
 -1 0 -14 57 334 1
 1 -1 14 676 212 1
 0 -1 14 331 229 1
 1 0 14 578 209 1
 0 1 -14 1142 347 1
 -1 0 15 31 241 1
 -1 1 15 269 227 1
 0 -1 -15 32 324 1
 -1 0 -15 231 325 1
 1 0 -15 31 351 1
 1 -1 -15 32 352 1
 0 -1 15 489 246 1
 1 0 15 218 216 1
 0 1 15 32 228 1
 1 -1 15 169 222 1
 0 1 -15 33 344 1
 -1 1 -15 490 321 1
 -1 1 16 1366 280 1
 1 -1 -16 1454 398 1
 -1 0 -16 1607 409 1
 0 -1 -16 1686 397 1
 -1 1 -16 1504 395 1
 1 0 -16 1528 396 1
 0 1 -16 1250 377 1
 1 -1 16 1259 263 1
 -1 0 16 1080 268 1
 0 -1 16 1253 281 1
 0 1 16 992 270 1
 1 0 16 927 249 1
 1 -1 -17 683 380 1
 0 -1 -17 1248 411 1
 -1 0 17 727 289 1
 1 0 17 950 260 1
 0 -1 17 718 279 1
 -1 1 17 1125 281 1
 1 -1 17 1207 268 1
 0 1 17 1027 263 1
 -1 0 -17 1616 395 1
 1 0 -17 1240 393 1
 0 1 -17 720 386 1
 -1 1 -17 1390 416 1
 0 1 18 221 245 1
 0 -1 18 28 280 1
 1 -1 18 29 264 1
 -1 0 18 102 263 1
 1 0 18 57 247 1
 -1 1 18 24 247 1
 0 1 -18 0 373 1
 -1 0 -18 323 439 1
 0 -1 -18 27 380 1
 1 -1 -18 15 403 1
 1 0 -18 0 394 1
 -1 1 -18 55 413 1
 -1 1 19 644 289 1
 1 0 19 828 278 1
 1 -1 19 1086 295 1
 -1 0 19 1227 306 1
 0 -1 19 526 305 1
 0 1 19 559 274 1
 -1 1 -19 903 464 1
 1 0 -19 1435 426 1
 -1 0 -19 1033 462 1
 0 -1 -19 769 412 1
 0 1 -19 926 435 1
 1 -1 -19 2206 471 1
 1 0 20 3420 386 1
 0 1 20 2687 360 1
 -1 1 20 3669 390 1
 1 -1 20 3609 397 1
 0 1 -20 4665 594 1
 1 -1 -20 4557 564 1
 -1 1 -20 4472 586 1
 -1 0 -20 3130 585 1
 1 0 -20 2822 570 1
 0 -1 -20 3251 575 1
 1 0 21 927 293 1
 0 1 21 789 305 1
 0 1 -21 578 463 1
 1 0 -21 959 496 1
 1 -1 -21 1536 505 1
 -1 1 -21 1076 526 1
 0 -1 -21 837 481 1
 -1 0 -21 1520 497 1
 1 -1 -22 332 502 1
 1 0 -22 8 508 1
 0 1 -22 7 503 1
 0 -1 -22 8 512 1
 -1 1 -22 7 504 1
 -1 0 -22 7 511 1
 1 -1 -23 0 512 1
 -1 1 -23 185 522 1
 -1 0 -23 0 539 1
 0 -1 -23 306 506 1
 1 0 -23 0 529 1
 0 1 -23 444 542 1
 -2 1 1 214326 4531 1
 -1 -1 1 211459 4533 1
 1 -2 1 206266 4532 1
 -1 2 1 216516 4529 1
 -1 2 2 196477 2588 1
 -2 1 2 198360 2593 1
 -1 -1 2 188939 2595 1
 2 -1 2 194377 2587 1
 1 -2 2 196123 2586 1
 -1 2 -2 194100 2587 1
 1 1 -2 191173 2585 1
 -1 -1 2 195192 2585 1
 1 -2 2 185108 2591 1
 -2 1 3 9619 1171 1
 -1 2 -3 10944 1165 1
 -1 -1 3 10283 1173 1
 1 -2 -3 8792 1167 1
 2 -1 3 8322 1168 1
 -1 2 3 10212 1172 1
 2 -1 3 9461 1148 1
 -2 1 -3 9912 1147 1
 1 -2 3 10798 1163 1
 1 -2 3 10639 1173 1
 1 1 -3 10509 1168 1
 -1 -1 3 11044 1169 1
 -1 -1 4 6308 978 1
 1 -2 4 7339 967 1
 1 1 4 6675 937 1
 -2 1 -4 7395 950 1
 2 -1 -4 5896 976 1
 -1 -1 4 6840 978 1
 -1 2 4 7674 981 1
 -2 1 4 6572 982 1
 2 -1 4 8108 980 1
 2 -1 4 7142 950 1
 1 1 -4 6018 973 1
 1 -2 4 6117 980 1
 1 -2 5 33424 349 1
 -1 2 -5 34304 363 1
 -2 1 -5 33052 328 1
 -1 -1 5 32219 361 1
 1 1 5 34023 312 1
 1 -2 5 30796 380 1
 -2 1 5 30745 384 1
 -1 2 5 31349 369 1
 -1 -1 5 31337 360 1
 2 -1 5 29548 379 1
 2 -1 -5 34951 360 1
 2 -1 5 31890 323 1
 1 1 -5 29974 370 1
 1 1 6 4413 554 1
 -1 -1 6 4782 600 1
 1 -2 6 4502 583 1
 -2 1 -6 4531 567 1
 -1 2 -6 4271 591 1
 1 -2 6 3772 611 1
 -1 -1 6 4545 603 1
 -1 2 6 4053 609 1
 2 -1 -6 4304 599 1
 -2 1 6 3865 604 1
 2 -1 6 3975 561 1
 1 1 -6 3720 605 1
 1 -2 7 268 208 1
 -1 -1 7 104 229 1
 2 -1 7 121 186 1
 1 1 7 155 173 1
 1 -2 7 184 240 1
 -1 -1 7 125 242 1
 -1 2 7 95 255 1
 2 -1 -7 102 253 1
 -2 1 7 337 227 1
 1 1 -7 119 255 1
 1 -2 8 910 192 1
 1 1 8 665 136 1
 -1 -1 8 796 196 1
 2 -1 -8 915 203 1
 1 -2 8 877 212 1
 -2 1 8 678 233 1
 1 1 -8 766 209 1
 -1 2 8 1174 241 1
 1 -2 -8 453 230 1
 2 -1 8 960 151 1
 -1 2 -8 1037 227 1
 -1 -1 9 372 184 1
 -1 2 9 369 173 1
 1 1 9 6 138 1
 -2 1 9 250 199 1
 1 -2 -9 331 215 1
 -1 2 9 544 238 1
 2 -1 -9 43 217 1
 1 1 -9 229 202 1
 1 -2 9 60 225 1
 1 -2 9 360 188 1
 2 -1 9 231 160 1
 -2 1 9 235 216 1
 2 -1 10 35510 1493 1
 -1 2 10 36341 1501 1
 -1 -1 10 35748 1521 1
 -2 1 10 35680 1518 1
 1 -2 10 34685 1508 1
 -2 1 10 35639 1554 1
 -1 2 10 33210 1558 1
 1 -2 -10 36070 1552 1
 2 -1 -10 36008 1558 1
 1 1 -10 36856 1562 1
 -2 1 11 15888 561 1
 -1 -1 11 16056 577 1
 -1 2 11 16360 624 1
 -2 1 11 15919 624 1
 2 -1 -11 15293 614 1
 1 -2 -11 15800 617 1
 1 1 -11 15960 626 1
 -1 2 -11 17768 633 1
 1 1 12 31137 1064 1
 2 -1 -12 32567 1160 1
 -1 -1 -12 32968 1169 1
 -1 -1 12 32522 1167 1
 -1 2 12 32856 1163 1
 1 -2 -12 32682 1167 1
 -2 1 12 32192 1156 1
 2 -1 12 31424 1072 1
 -2 1 -12 31825 1163 1
 1 1 -12 34579 1169 1
 -1 2 -12 31061 1157 1
 -2 1 13 28283 1096 1
 1 1 13 28822 1056 1
 1 -2 13 30686 1094 1
 -1 -1 13 29507 1100 1
 -1 2 13 30264 1077 1
 -1 -1 -13 30997 1176 1
 1 -2 -13 30733 1181 1
 -2 1 13 28771 1160 1
 -1 2 13 27262 1153 1
 -1 -1 13 29758 1165 1
 2 -1 13 29740 1069 1
 1 1 -13 29953 1175 1
 2 -1 -13 28180 1150 1
 -1 2 -13 30299 1174 1
 -2 1 -13 31242 1158 1
 1 1 14 13750 569 1
 -1 -1 14 13550 615 1
 -2 1 14 12839 609 1
 -1 2 14 13626 592 1
 -1 -1 -14 13991 697 1
 1 -2 -14 13682 706 1
 1 -2 14 13613 604 1
 2 -1 14 13332 581 1
 1 1 -14 11651 667 1
 2 -1 -14 13140 692 1
 -1 2 -14 14372 707 1
 -2 1 -14 13084 688 1
 -1 2 15 4100 291 1
 -1 -1 15 3868 320 1
 -2 1 15 4086 319 1
 -1 -1 -15 4292 399 1
 2 -1 -15 3965 404 1
 1 -2 -15 4183 416 1
 1 1 15 3223 265 1
 2 -1 15 3923 283 1
 1 -2 15 3753 305 1
 1 1 -15 3343 376 1
 -1 2 -15 4720 425 1
 -2 1 -15 4772 421 1
 -1 2 16 680 242 1
 -2 1 16 826 264 1
 -1 -1 -16 622 350 1
 2 -1 -16 1068 372 1
 1 -2 -16 1219 388 1
 1 -2 16 997 273 1
 1 1 16 1082 234 1
 2 -1 16 850 250 1
 -1 -1 16 1180 285 1
 1 1 -16 673 361 1
 -1 2 -16 1523 402 1
 -2 1 -16 1332 372 1
 -2 1 17 11 257 1
 -1 -1 -17 166 345 1
 1 -2 -17 54 390 1
 2 -1 -17 187 370 1
 1 1 -17 707 343 1
 -1 2 -17 874 405 1
 -2 1 -17 11 387 1
 1 1 17 223 229 1
 1 -2 17 13 252 1
 2 -1 17 11 245 1
 -1 -1 17 282 259 1
 -1 2 17 12 229 1
 1 -2 -18 406 418 1
 -1 -1 -18 439 404 1
 1 1 -18 15 391 1
 -2 1 -18 313 400 1
 2 -1 -18 147 406 1
 -1 2 -18 206 429 1
 1 -2 18 447 280 1
 -2 1 18 800 303 1
 -1 -1 18 639 304 1
 1 1 18 443 257 1
 -1 2 18 433 269 1
 2 -1 18 146 265 1
 1 -2 -19 634 436 1
 1 1 19 264 244 1
 1 -2 19 634 301 1
 -2 1 19 164 295 1
 2 -1 19 104 257 1
 -1 2 19 202 264 1
 -1 2 -19 185 456 1
 -1 -1 -19 378 440 1
 1 1 -19 494 421 1
 2 -1 -19 810 454 1
 -2 1 -19 1103 461 1
 2 -1 20 4280 380 1
 -1 2 20 4428 368 1
 1 1 20 4558 351 1
 1 1 -20 5959 596 1
 -1 2 -20 5412 575 1
 2 -1 -20 5381 565 1
 -2 1 -20 4724 546 1
 -1 -1 -20 5020 565 1
 1 -2 -20 4407 550 1
 1 1 21 663 293 1
 -1 2 21 73 305 1
 2 -1 21 31 301 1
 -1 2 -21 31 500 1
 -1 -1 -21 275 490 1
 2 -1 -21 63 441 1
 1 1 -21 346 490 1
 -2 1 -21 457 479 1
 1 -2 -21 31 489 1
 1 1 -22 1790 542 1
 2 -1 -22 1103 512 1
 1 -2 -22 2966 562 1
 -1 2 -22 1785 547 1
 -1 -1 -22 2175 539 1
 -2 1 -22 1196 533 1
 0 -2 0 219991 2320 1
 0 -2 1 382548 1807 1
 -2 2 1 329935 1803 1
 -2 0 1 374622 1799 1
 -2 0 2 219609 3163 1
 0 -2 2 231140 3169 1
 -2 0 2 222306 3158 1
 0 2 2 224209 3161 1
 2 0 -2 223617 3165 1
 -2 2 -2 226051 3160 1
 2 -2 2 226968 3167 1
 0 -2 2 230276 3167 1
 2 0 -2 217925 3157 1
 -2 0 3 15 168 1
 -2 2 3 96 165 1
 0 2 -3 7 174 1
 0 -2 3 1 159 1
 -2 0 3 31 132 1
 -2 2 -3 2 136 1
 2 -2 3 40 145 1
 2 0 -3 18 145 1
 0 -2 3 38 165 1
 2 -2 3 7 165 1
 0 2 -3 22 158 1
 -2 2 4 18770 1379 1
 -2 0 -4 18126 1336 1
 0 2 -4 20233 1373 1
 0 -2 4 19181 1367 1
 -2 2 -4 19552 1359 1
 -2 0 4 19692 1367 1
 -2 0 4 19419 1376 1
 2 0 -4 19737 1369 1
 -2 0 -4 14026 1363 1
 2 -2 4 22091 1380 1
 2 -2 4 18596 1357 1
 2 0 4 20936 1336 1
 0 -2 4 19744 1374 1
 0 2 -4 16842 1373 1
 0 2 -5 53678 1958 1
 -2 2 -5 56163 1946 1
 0 -2 5 51573 1953 1
 2 0 -5 56778 1959 1
 0 -2 5 51918 1962 1
 -2 0 5 53569 1960 1
 -2 0 5 50558 1955 1
 -2 2 5 50792 1968 1
 2 -2 5 53158 1966 1
 2 -2 5 54538 1940 1
 2 0 5 51025 1919 1
 0 2 -5 51999 1964 1
 2 0 6 8730 566 1
 0 -2 6 9062 606 1
 -2 2 -6 9409 596 1
 2 0 -6 9311 622 1
 -2 0 6 9314 629 1
 -2 2 6 7371 624 1
 2 -2 6 7315 626 1
 0 -2 6 9178 625 1
 2 -2 6 9082 590 1
 0 2 -6 9751 631 1
 -2 2 7 660 210 1
 -2 0 7 63 163 1
 0 -2 7 37 154 1
 -2 2 -7 384 155 1
 0 -2 7 609 192 1
 -2 0 7 616 194 1
 2 0 -7 616 187 1
 2 -2 -7 186 205 1
 2 -2 7 193 208 1
 2 -2 7 111 145 1
 2 0 7 101 122 1
 0 2 -7 609 202 1
 2 0 8 20688 410 1
 -2 0 8 21167 467 1
 0 2 8 22449 419 1
 0 -2 8 21347 457 1
 0 -2 8 20336 474 1
 2 -2 8 21771 483 1
 2 -2 -8 21469 485 1
 -2 2 8 20871 497 1
 0 -2 -8 21320 480 1
 -2 0 8 21448 475 1
 2 0 -8 20373 475 1
 2 -2 8 20585 426 1
 0 2 -8 22376 480 1
 2 0 9 8281 439 1
 -2 0 9 8766 491 1
 0 -2 9 8239 480 1
 0 2 9 8239 438 1
 -2 0 9 7470 512 1
 0 -2 9 8450 514 1
 2 -2 -9 8236 509 1
 -2 2 9 6946 515 1
 2 -2 9 8425 456 1
 0 2 -9 8633 531 1
 2 0 -9 8390 510 1
 0 -2 10 4806 254 1
 -2 2 10 5529 265 1
 -2 0 10 5027 262 1
 2 -2 -10 5274 321 1
 -2 2 10 4297 317 1
 -2 0 10 5293 309 1
 2 -2 10 5236 250 1
 0 2 -10 4538 294 1
 0 -2 11 2826 254 1
 -2 0 11 3319 275 1
 2 -2 -11 3067 308 1
 -2 2 11 2852 325 1
 -2 0 11 3453 328 1
 0 2 11 2915 325 1
 2 0 -11 2729 326 1
 0 2 -11 3571 334 1
 -2 0 12 3206 326 1
 -2 2 12 2048 301 1
 0 2 12 2280 204 1
 2 -2 -12 2387 322 1
 2 0 -12 1752 316 1
 -2 0 -12 1701 258 1
 0 -2 -12 3116 325 1
 0 2 12 1823 313 1
 2 0 12 2263 189 1
 -2 2 -12 2377 303 1
 0 2 -12 2965 302 1
 -2 0 13 3144 383 1
 -2 2 13 2890 364 1
 -2 0 13 3361 317 1
 -2 2 13 3392 298 1
 0 -2 13 2911 308 1
 0 2 13 3184 269 1
 2 -2 -13 3114 389 1
 0 -2 -13 3447 380 1
 -2 0 -13 3908 383 1
 0 2 13 3262 375 1
 2 0 -13 3489 394 1
 2 -2 13 3759 299 1
 2 0 13 3285 262 1
 0 2 -13 2934 356 1
 -2 2 -13 3417 369 1
 0 2 14 92 201 1
 -2 2 14 344 230 1
 -2 0 14 107 258 1
 0 -2 -14 438 357 1
 -2 0 -14 119 301 1
 2 0 -14 162 320 1
 2 -2 -14 97 329 1
 0 -2 14 272 246 1
 2 -2 14 268 228 1
 2 0 14 240 210 1
 0 2 -14 43 326 1
 -2 2 -14 188 306 1
 0 2 15 773 224 1
 -2 0 15 750 272 1
 -2 2 15 698 261 1
 2 -2 -15 785 365 1
 -2 0 -15 513 343 1
 0 -2 -15 907 362 1
 0 -2 15 931 259 1
 2 0 15 749 228 1
 2 -2 15 771 246 1
 0 2 -15 386 331 1
 2 0 -15 728 352 1
 -2 2 -15 540 349 1
 -2 2 16 315 245 1
 -2 0 16 126 266 1
 -2 0 -16 21 340 1
 0 -2 -16 830 345 1
 2 -2 -16 24 381 1
 0 2 16 399 225 1
 0 -2 16 470 266 1
 2 -2 16 24 240 1
 2 0 16 121 220 1
 0 2 -16 375 359 1
 2 0 -16 84 340 1
 -2 2 -16 24 335 1
 -2 2 17 2 265 1
 -2 0 17 3 270 1
 0 -2 -17 722 383 1
 -2 0 -17 216 386 1
 2 -2 -17 2 380 1
 0 2 17 4 232 1
 2 0 17 640 243 1
 0 -2 17 133 264 1
 2 -2 17 351 264 1
 0 2 -17 2 398 1
 2 0 -17 490 384 1
 -2 2 -17 308 364 1
 -2 2 18 713 283 1
 2 -2 -18 1519 443 1
 0 -2 -18 625 399 1
 -2 0 -18 809 424 1
 -2 2 -18 469 392 1
 2 0 -18 1067 416 1
 0 2 -18 510 398 1
 2 0 18 1100 258 1
 -2 0 18 742 304 1
 0 -2 18 1178 308 1
 0 2 18 693 260 1
 2 -2 18 348 271 1
 0 -2 -19 1498 465 1
 0 2 -19 1785 454 1
 2 0 -19 1913 427 1
 2 -2 -19 2251 441 1
 -2 0 -19 2067 464 1
 -2 2 -19 2646 476 1
 2 0 19 2409 287 1
 0 2 19 1320 277 1
 -2 2 19 1285 298 1
 2 -2 19 1822 309 1
 0 2 -20 3604 499 1
 2 -2 -20 3900 504 1
 -2 0 -20 3213 518 1
 -2 2 -20 2752 510 1
 2 0 -20 3627 500 1
 0 -2 -20 4576 505 1
 0 2 20 3910 324 1
 -2 2 20 3737 355 1
 2 0 20 3932 333 1
 2 -2 20 3692 355 1
 0 -2 -21 1990 517 1
 2 0 -21 1680 490 1
 0 2 -21 2162 543 1
 2 -2 -21 2731 532 1
 -2 0 -21 1561 502 1
 -2 2 -21 2754 539 1
 2 0 21 2222 316 1
 0 2 21 1862 306 1
 2 -2 -22 722 511 1
 -2 2 -22 455 528 1
 0 -2 -22 151 487 1
 2 0 -22 951 490 1
 -2 0 -22 803 506 1
 0 2 -22 827 495 1
 -1 -2 0 159699 590 1
 -1 3 1 195175 696 1
 3 -1 -1 206267 728 1
 -3 1 1 202401 728 1
 -3 2 1 203664 747 1
 1 -3 -1 201220 691 1
 -2 3 1 202044 735 1
 3 -1 1 202815 668 1
 -3 1 -1 200225 671 1
 1 -3 1 196652 746 1
 -3 2 -1 198387 681 1
 3 -2 1 204015 689 1
 -2 3 2 491133 11776 1
 -1 3 2 488207 11771 1
 -3 1 2 494528 11776 1
 -2 -1 2 478438 11766 1
 1 -3 -2 478083 11770 1
 3 -1 -2 487801 11775 1
 2 -3 -2 473916 11772 1
 -3 2 2 492409 11778 1
 -1 -2 2 484481 11781 1
 3 -1 2 496391 11769 1
 2 1 -2 501578 11768 1
 3 -1 -2 488153 11760 1
 -3 1 -2 483320 11769 1
 1 -3 2 467947 11775 1
 -2 3 -2 485867 11774 1
 2 1 -2 493237 11767 1
 3 -2 2 493587 11772 1
 2 -3 2 497444 11776 1
 -1 -2 2 508859 11774 1
 -3 2 -2 505548 11771 1
 -2 -1 2 492074 11766 1
 -3 1 3 1321 196 1
 -1 3 3 1714 179 1
 -3 2 3 1745 199 1
 -2 3 3 1339 198 1
 2 -3 -3 2156 194 1
 3 -1 -3 1738 180 1
 -1 -2 3 1298 186 1
 -1 3 -3 1346 173 1
 1 2 -3 1801 211 1
 3 -1 3 1341 178 1
 3 -2 3 1715 179 1
 -3 1 -3 1798 169 1
 -2 -1 3 1720 177 1
 1 -3 -3 1357 167 1
 3 -1 -3 1710 159 1
 2 -3 3 1336 179 1
 1 -3 3 1711 185 1
 -3 2 -3 1349 152 1
 -2 3 -3 1748 185 1
 1 2 -3 1739 179 1
 1 -3 3 1742 198 1
 2 -3 3 1374 184 1
 -3 2 -3 1328 167 1
 2 1 -3 1346 162 1
 -1 -2 3 1309 187 1
 -2 -1 3 1763 160 1
 -3 1 4 13701 1553 1
 -2 3 4 14612 1555 1
 -3 2 4 17073 1557 1
 -2 3 -4 15877 1545 1
 -1 -2 4 15942 1557 1
 1 -3 4 15292 1549 1
 -1 3 -4 15640 1553 1
 -1 3 4 16164 1553 1
 -2 -1 4 15606 1548 1
 -2 -1 4 14082 1544 1
 2 -3 -4 15462 1551 1
 3 -2 4 13743 1548 1
 -3 1 -4 15622 1550 1
 3 -1 -4 14592 1553 1
 -3 2 -4 15876 1530 1
 2 -3 4 14977 1544 1
 -3 1 -4 15554 1517 1
 2 -3 4 13113 1556 1
 -1 -2 4 16196 1550 1
 -3 2 -4 15457 1552 1
 2 1 -4 16173 1546 1
 1 -3 4 16254 1557 1
 1 2 -4 13207 1549 1
 -3 1 5 25371 1539 1
 -3 2 5 26640 1540 1
 -2 3 5 26207 1540 1
 1 -3 5 25208 1525 1
 -2 3 -5 25194 1522 1
 -2 -1 5 24373 1537 1
 -3 1 -5 24121 1496 1
 -1 3 -5 26030 1533 1
 2 1 5 26800 1481 1
 -3 2 -5 26766 1509 1
 -1 -2 5 28049 1540 1
 -2 -1 5 22213 1528 1
 3 -2 5 26170 1537 1
 -2 -1 5 24196 1536 1
 -3 1 -5 27566 1538 1
 3 -1 -5 24629 1524 1
 -1 3 5 19532 1526 1
 3 -1 5 26151 1497 1
 3 -2 5 25050 1506 1
 2 -3 5 25640 1523 1
 -1 -2 5 24375 1535 1
 2 1 -5 26347 1533 1
 -3 2 -5 26508 1539 1
 2 -3 5 22078 1535 1
 1 2 -5 25657 1534 1
 1 -3 5 25175 1537 1
 -3 1 6 50679 1744 1
 -2 3 6 49200 1745 1
 -3 2 6 48773 1743 1
 -3 1 -6 49005 1696 1
 -1 -2 6 46295 1732 1
 1 2 6 49131 1684 1
 -3 2 -6 46701 1707 1
 2 1 6 50628 1681 1
 -2 3 -6 48215 1722 1
 -1 3 -6 47711 1731 1
 -2 -1 6 50930 1740 1
 3 -2 -6 49961 1733 1
 1 -3 6 49232 1743 1
 3 -1 -6 47221 1728 1
 -1 -2 6 47298 1734 1
 -3 1 -6 46403 1740 1
 -2 -1 6 48619 1734 1
 2 -3 6 45874 1742 1
 -1 3 6 46483 1737 1
 3 -2 6 46344 1740 1
 3 -1 6 46104 1691 1
 2 -3 6 49110 1718 1
 3 -2 6 49517 1703 1
 -3 2 -6 45038 1734 1
 2 1 -6 48534 1734 1
 1 2 -6 48850 1737 1
 -3 2 7 19810 700 1
 2 1 7 19552 618 1
 -2 -1 7 20036 692 1
 1 -3 7 19459 674 1
 -3 2 -7 19901 654 1
 -2 3 -7 20955 673 1
 -1 -2 7 18675 679 1
 -1 3 -7 19282 680 1
 1 2 7 19298 623 1
 -3 1 -7 21696 641 1
 -3 1 7 20384 702 1
 3 -2 -7 21144 683 1
 1 -3 7 19205 694 1
 3 -1 -7 19670 683 1
 -2 -1 7 19854 686 1
 -2 3 7 18516 692 1
 -1 -2 7 18228 687 1
 -1 3 7 20367 685 1
 2 -3 7 19641 693 1
 3 -2 7 20629 690 1
 3 -2 7 19812 644 1
 3 -1 7 19178 629 1
 2 -3 7 18198 657 1
 2 1 -7 19772 679 1
 1 2 -7 19977 690 1
 1 2 8 3076 201 1
 2 1 8 2960 198 1
 -3 2 -8 3053 239 1
 1 -3 8 2932 257 1
 -2 -1 8 3370 281 1
 -1 -2 8 3292 269 1
 -2 3 -8 3234 264 1
 -1 3 8 2350 272 1
 1 -3 8 2811 292 1
 -3 2 8 2751 292 1
 -2 3 8 2498 284 1
 3 -1 -8 3048 292 1
 -3 1 8 2939 295 1
 -2 -1 8 3219 284 1
 -1 -2 8 2822 272 1
 -2 -1 8 3164 283 1
 2 -3 8 3230 288 1
 3 -2 -8 3290 295 1
 3 -1 8 3206 225 1
 2 -3 8 2890 245 1
 3 -2 8 3120 227 1
 1 2 -8 2931 280 1
 2 1 -8 3125 295 1
 -1 3 -8 4172 314 1
 -2 -1 9 42653 1553 1
 -1 -2 9 40258 1543 1
 1 -3 9 39438 1538 1
 2 1 9 41100 1489 1
 1 2 9 41072 1492 1
 -2 3 9 42614 1573 1
 -1 -2 9 41837 1565 1
 2 -3 -9 41168 1567 1
 2 -3 9 42183 1569 1
 3 -2 -9 39289 1556 1
 -1 3 9 41275 1570 1
 -3 2 9 39186 1571 1
 -3 1 9 42188 1571 1
 1 -3 9 40086 1568 1
 -2 -1 9 41860 1567 1
 3 -1 -9 40556 1560 1
 3 -2 9 41799 1513 1
 2 -3 9 41269 1528 1
 3 -1 9 40776 1500 1
 2 1 -9 43546 1565 1
 1 2 -9 41731 1568 1
 -2 3 10 1902 245 1
 -3 2 10 1443 243 1
 -3 1 10 2012 257 1
 -1 3 10 1667 250 1
 -1 -2 10 1899 213 1
 -3 1 10 1793 210 1
 -2 -1 10 2138 217 1
 1 -3 10 2192 242 1
 -1 -2 10 1722 240 1
 2 -3 -10 1848 255 1
 3 -1 -10 2501 250 1
 1 -3 -10 2293 250 1
 3 -2 -10 2182 250 1
 2 -3 10 2016 249 1
 -2 -1 10 1854 255 1
 1 -3 10 1884 208 1
 2 -3 10 1826 189 1
 3 -2 10 1916 175 1
 1 2 -10 2145 256 1
 2 1 -10 2099 255 1
 1 -3 11 5733 303 1
 -3 1 11 4961 295 1
 -2 -1 11 5555 321 1
 -1 -2 11 5266 317 1
 -3 1 11 4314 355 1
 1 -3 11 5450 353 1
 3 -1 -11 5404 348 1
 2 -3 -11 5100 337 1
 3 -2 -11 6355 365 1
 -2 3 11 5104 351 1
 -1 3 11 5688 365 1
 -2 -1 11 6237 362 1
 1 -3 -11 4872 355 1
 -3 2 11 5277 355 1
 -1 3 -11 5662 364 1
 2 1 -11 5091 352 1
 1 2 -11 5158 361 1
 -1 3 12 1285 314 1
 -3 1 12 1915 336 1
 -2 3 12 1542 330 1
 -3 2 12 1258 301 1
 -1 3 12 1502 208 1
 1 2 12 1272 190 1
 -2 3 12 1365 226 1
 1 -3 -12 1166 298 1
 -1 -2 -12 1437 301 1
 -3 1 -12 1052 292 1
 -2 -1 -12 1331 276 1
 -2 -1 12 1654 309 1
 3 -2 -12 1482 309 1
 -3 2 -12 1131 296 1
 2 -3 -12 1726 326 1
 3 -1 -12 1376 294 1
 2 1 12 1566 193 1
 3 -2 12 1725 215 1
 3 -1 12 1449 206 1
 -1 3 -12 1843 316 1
 2 1 -12 1617 326 1
 -2 3 -12 1293 296 1
 1 2 -12 1400 317 1
 -3 2 13 7432 481 1
 -3 2 13 6631 384 1
 -3 1 13 6646 405 1
 1 2 13 6790 333 1
 1 -3 13 6983 388 1
 -1 3 13 7074 348 1
 -2 3 13 6866 370 1
 -3 1 13 6248 465 1
 3 -2 -13 5932 440 1
 -2 3 13 6047 458 1
 1 2 13 6642 474 1
 -2 -1 13 6757 461 1
 -2 -1 -13 6349 459 1
 2 -3 -13 6809 469 1
 -1 -2 13 7444 485 1
 -1 3 13 7007 473 1
 -1 -2 -13 6671 458 1
 1 -3 -13 7173 479 1
 2 1 13 7049 331 1
 2 -3 13 6692 375 1
 3 -2 13 6820 356 1
 3 -1 13 6685 349 1
 3 -1 -13 6172 445 1
 -3 1 -13 6342 453 1
 2 1 -13 6448 454 1
 1 2 -13 7789 474 1
 -1 3 -13 6043 463 1
 -2 3 -13 7938 465 1
 -3 1 14 4828 375 1
 -2 3 14 4761 329 1
 -3 2 14 4845 364 1
 -2 -1 14 5207 373 1
 -1 -2 14 5590 372 1
 -1 3 14 5196 320 1
 3 -2 -14 4971 433 1
 1 -3 -14 4453 435 1
 -1 -2 -14 4517 426 1
 2 -3 -14 4839 460 1
 -2 -1 -14 5046 437 1
 1 -3 14 4839 354 1
 2 -3 14 4573 338 1
 3 -2 14 5294 334 1
 3 -1 14 5048 310 1
 2 1 14 5260 296 1
 -3 1 -14 4382 422 1
 -2 3 -14 4537 417 1
 3 -1 -14 4576 428 1
 2 1 -14 4692 420 1
 -1 3 -14 4339 421 1
 -3 2 -14 4936 431 1
 1 2 -14 4304 412 1
 -3 1 15 1062 296 1
 -2 -1 15 1120 292 1
 -3 2 15 1284 287 1
 -2 3 15 1015 246 1
 -1 3 15 665 224 1
 1 -3 -15 481 351 1
 -3 1 -15 848 346 1
 -1 -2 -15 840 352 1
 2 -3 -15 1212 367 1
 -2 -1 -15 899 345 1
 3 -2 -15 761 328 1
 3 -1 -15 654 340 1
 2 -3 15 1782 293 1
 3 -1 15 1226 246 1
 1 -3 15 1195 276 1
 1 2 15 977 219 1
 2 1 15 533 212 1
 3 -2 15 780 239 1
 -1 -2 15 786 282 1
 2 1 -15 1230 357 1
 -1 3 -15 1128 351 1
 -2 3 -15 577 349 1
 -3 2 -15 1408 388 1
 1 2 -15 1268 346 1
 -1 3 16 1920 262 1
 -2 -1 16 1476 309 1
 -3 1 16 1739 285 1
 -2 3 16 1760 266 1
 -3 2 16 1742 287 1
 -1 -2 -16 1799 380 1
 3 -2 -16 2606 408 1
 1 -3 -16 2254 425 1
 2 -3 -16 550 346 1
 -2 -1 -16 1585 367 1
 1 -3 16 1175 283 1
 2 1 16 1771 232 1
 3 -2 16 1529 256 1
 2 -3 16 1606 288 1
 3 -1 16 2174 254 1
 1 2 16 2134 234 1
 -1 -2 16 1987 316 1
 1 2 -16 1577 366 1
 3 -1 -16 1417 375 1
 -3 1 -16 1695 379 1
 -3 2 -16 1071 379 1
 -2 3 -16 967 358 1
 -1 3 -16 1129 369 1
 2 1 -16 1734 366 1
 -3 2 17 1717 294 1
 -2 3 17 1455 265 1
 -3 1 17 1065 280 1
 -1 3 17 1287 251 1
 3 -2 -17 1407 410 1
 -1 -2 -17 2103 398 1
 -2 -1 -17 1648 394 1
 1 -3 -17 1495 422 1
 2 -3 -17 285 367 1
 3 -1 17 1555 261 1
 2 1 17 1668 246 1
 1 2 17 1349 238 1
 1 -3 17 1217 275 1
 -1 -2 17 1089 282 1
 3 -2 17 1782 275 1
 2 -3 17 1763 288 1
 -2 -1 17 1422 310 1
 1 2 -17 1223 396 1
 3 -1 -17 2113 394 1
 -2 3 -17 902 390 1
 2 1 -17 1452 402 1
 -3 2 -17 1186 379 1
 -3 1 -17 2142 414 1
 -1 3 -17 1304 389 1
 -2 3 18 1118 277 1
 -3 1 18 1308 321 1
 -3 2 18 1022 298 1
 2 -3 -18 938 413 1
 -1 -2 -18 896 430 1
 1 -3 -18 1179 412 1
 -2 -1 -18 1189 448 1
 1 -3 18 1379 316 1
 2 -3 18 891 290 1
 1 2 18 1088 246 1
 3 -1 18 778 257 1
 3 -2 18 1252 270 1
 2 1 18 977 233 1
 -1 3 18 750 258 1
 -3 1 -18 1344 421 1
 3 -2 -18 1256 430 1
 3 -1 -18 1205 453 1
 1 2 -18 1689 424 1
 -3 2 -18 1208 438 1
 -1 3 -18 976 430 1
 2 1 -18 1148 422 1
 -2 3 -18 1163 442 1
 -3 2 19 104 297 1
 -1 -2 -19 28 394 1
 1 -3 -19 49 422 1
 2 -3 -19 8 412 1
 -2 3 -19 8 420 1
 3 -2 -19 32 404 1
 2 1 -19 70 373 1
 -1 3 -19 8 433 1
 3 -1 -19 61 402 1
 1 2 -19 364 438 1
 -2 -1 -19 14 450 1
 -3 1 -19 131 407 1
 -3 2 -19 9 412 1
 2 1 19 100 239 1
 1 2 19 7 251 1
 3 -1 19 104 257 1
 3 -2 19 31 264 1
 2 -3 19 133 282 1
 -1 3 19 9 243 1
 -2 3 19 8 273 1
 -1 -2 -20 1611 487 1
 2 -3 -20 1255 490 1
 1 -3 -20 2146 488 1
 -2 3 20 2015 313 1
 1 2 20 1590 270 1
 3 -2 20 1595 307 1
 -1 3 20 1498 300 1
 2 1 20 1943 292 1
 -3 2 -20 2269 465 1
 -1 3 -20 1940 517 1
 1 2 -20 1271 437 1
 -2 -1 -20 2145 494 1
 3 -2 -20 2122 498 1
 -3 1 -20 1683 499 1
 2 1 -20 1272 453 1
 3 -1 -20 2399 515 1
 -2 3 -20 1680 494 1
 -1 3 21 436 273 1
 2 1 21 864 265 1
 -2 3 21 594 295 1
 1 2 21 929 259 1
 -1 -2 -21 1366 529 1
 3 -2 -21 790 490 1
 -3 1 -21 296 461 1
 -2 -1 -21 8 467 1
 -3 2 -21 622 485 1
 -2 3 -21 386 464 1
 1 -3 -21 360 449 1
 2 -3 -21 7 490 1
 2 1 -21 8 453 1
 3 -1 -21 8 479 1
 -1 3 -21 968 480 1
 1 2 -21 7 469 1
 -2 3 -22 292 484 1
 -3 2 -22 6 488 1
 2 -3 -22 707 520 1
 1 2 -22 1326 528 1
 -3 1 -22 286 486 1
 3 -1 -22 7 497 1
 -1 3 -22 8 505 1
 3 -2 -22 6 494 1
 -1 -2 -22 474 505 1
 -2 -1 -22 626 511 1
 1 -3 -22 7 488 1
 2 1 -22 747 516 1
 0 -3 0 53406 1086 1
 0 3 0 10743 1041 1
 -3 0 1 1071694 21701 1
 3 0 -1 1080967 21701 1
 0 3 1 1084334 21698 1
 0 -3 1 982945 21707 1
 0 3 1 1066384 21693 1
 -3 3 2 439533 18742 1
 0 -3 2 563477 18750 1
 0 -3 -2 547430 18734 1
 -3 0 2 524464 18740 1
 0 3 2 509366 18734 1
 3 0 -2 527986 18740 1
 3 0 -2 559159 18730 1
 -3 0 2 548361 18729 1
 3 -3 2 520179 18743 1
 -3 0 3 407618 10374 1
 -3 3 3 334260 10373 1
 0 -3 3 408494 10380 1
 0 3 -3 413773 10382 1
 -3 0 3 425456 10366 1
 3 0 -3 396439 10375 1
 0 3 3 386542 10370 1
 -3 3 -3 388321 10369 1
 0 -3 3 411411 10380 1
 -3 3 -3 414724 10379 1
 3 0 -3 377947 10365 1
 3 -3 3 430013 10381 1
 -3 0 4 49897 2421 1
 -3 3 4 38401 2424 1
 0 -3 4 49030 2427 1
 3 0 -4 49274 2424 1
 -3 0 4 48791 2412 1
 0 3 4 48192 2418 1
 -3 3 -4 47573 2409 1
 3 0 -4 46892 2413 1
 0 -3 4 44522 2424 1
 3 -3 4 47621 2428 1
 -3 3 -4 42729 2426 1
 0 3 -4 46098 2425 1
 -3 3 5 6201 401 1
 0 3 -5 7251 415 1
 0 -3 5 7012 408 1
 -3 3 -5 7884 389 1
 -3 0 -5 8115 338 1
 -3 0 5 6913 407 1
 3 -3 5 8490 414 1
 0 3 5 5863 413 1
 -3 0 5 7482 386 1
 -3 0 -5 8624 406 1
 3 -3 5 7583 385 1
 3 0 -5 8305 386 1
 0 3 -5 7210 415 1
 0 -3 5 6872 411 1
 -3 3 6 29569 1813 1
 0 -3 6 29421 1800 1
 -3 3 -6 31870 1787 1
 -3 0 -6 32252 1757 1
 0 3 -6 34667 1814 1
 3 -3 6 32803 1819 1
 -3 0 6 30764 1803 1
 -3 0 -6 31481 1812 1
 0 3 6 32155 1811 1
 -3 0 6 33186 1814 1
 3 -3 6 29386 1781 1
 3 0 6 33228 1756 1
 0 3 -6 33800 1816 1
 3 0 -6 29877 1805 1
 0 -3 6 33083 1818 1
 0 -3 7 1292 182 1
 -3 3 -7 839 175 1
 0 3 7 721 230 1
 3 0 -7 810 194 1
 3 -3 7 756 196 1
 0 -3 7 832 222 1
 3 0 7 914 120 1
 3 -3 7 657 175 1
 -3 3 7 674 222 1
 -3 0 7 690 214 1
 -3 3 8 12418 625 1
 -3 3 -8 11860 583 1
 0 -3 8 12256 601 1
 -3 0 8 11945 620 1
 0 -3 8 13303 617 1
 0 3 8 12223 608 1
 -3 0 -8 12585 603 1
 3 -3 8 10862 618 1
 3 0 8 11918 537 1
 3 -3 8 12482 574 1
 0 3 -8 12971 620 1
 3 0 -8 12300 608 1
 -3 3 9 67946 2340 1
 0 -3 9 69302 2324 1
 -3 3 -9 67448 2307 1
 -3 0 9 72043 2336 1
 0 3 9 69354 2278 1
 0 -3 9 68285 2341 1
 0 3 9 71047 2347 1
 3 -3 9 65248 2344 1
 3 -3 -9 69787 2337 1
 -3 0 9 65605 2339 1
 3 -3 9 68964 2300 1
 3 0 9 67846 2268 1
 3 0 -9 68306 2337 1
 0 3 -9 66035 2339 1
 -3 3 10 43691 1328 1
 0 -3 10 41374 1293 1
 -3 0 10 43376 1307 1
 -3 0 10 43086 1325 1
 3 -3 10 41985 1326 1
 0 -3 10 41713 1317 1
 0 3 10 41185 1322 1
 3 -3 -10 43768 1321 1
 3 -3 10 42840 1270 1
 0 3 -10 41461 1320 1
 3 0 -10 42151 1315 1
 0 -3 11 95994 3495 1
 -3 0 11 98464 3506 1
 0 3 11 94567 3526 1
 -3 0 11 98138 3533 1
 3 -3 -11 97021 3523 1
 0 -3 11 97278 3530 1
 0 -3 -11 98208 3535 1
 -3 3 11 81681 3513 1
 3 0 -11 99227 3523 1
 0 3 -11 99896 3534 1
 -3 3 12 52333 1783 1
 0 3 12 51477 1688 1
 0 -3 -12 53741 1778 1
 3 -3 -12 51131 1774 1
 -3 0 -12 53926 1788 1
 -3 0 12 52456 1782 1
 0 3 12 53924 1784 1
 3 0 12 51900 1679 1
 -3 3 -12 51311 1785 1
 0 3 -12 52292 1780 1
 3 0 -12 52901 1776 1
 0 3 13 39138 1423 1
 -3 3 13 42581 1466 1
 -3 0 13 41913 1534 1
 3 -3 -13 40720 1529 1
 0 -3 -13 40818 1533 1
 -3 0 -13 42706 1531 1
 0 3 13 43048 1531 1
 3 -3 13 41767 1454 1
 3 0 13 42694 1421 1
 3 0 -13 41216 1525 1
 -3 3 -13 37946 1516 1
 0 3 -13 40252 1527 1
 0 3 14 40512 1253 1
 -3 0 14 40745 1317 1
 -3 3 14 42261 1297 1
 0 -3 14 40803 1309 1
 3 -3 -14 40458 1379 1
 0 -3 -14 40455 1374 1
 3 0 14 41649 1253 1
 3 -3 14 41169 1284 1
 -3 0 -14 38939 1369 1
 0 3 -14 40794 1369 1
 -3 3 -14 44431 1389 1
 3 0 -14 39465 1361 1
 0 -3 15 8441 509 1
 0 3 15 8494 444 1
 -3 3 15 8755 494 1
 -3 0 15 8147 519 1
 0 -3 -15 8869 595 1
 3 -3 -15 9206 597 1
 3 -3 15 9571 494 1
 3 0 15 8906 444 1
 0 3 -15 8343 594 1
 3 0 -15 9938 596 1
 -3 3 -15 9890 602 1
 -3 0 -15 8256 578 1
 -3 0 16 10552 515 1
 0 3 16 9982 438 1
 -3 3 16 10665 494 1
 3 -3 -16 10334 581 1
 0 -3 -16 11147 604 1
 3 0 16 9956 430 1
 3 -3 16 9363 460 1
 0 -3 16 10121 513 1
 -3 0 -16 10177 576 1
 0 3 -16 9838 590 1
 -3 3 -16 10214 582 1
 3 0 -16 11157 592 1
 -3 0 17 8503 516 1
 0 3 17 7869 434 1
 -3 3 17 7915 481 1
 0 -3 -17 9552 618 1
 0 -3 17 9093 522 1
 3 -3 17 8689 486 1
 3 0 17 8254 439 1
 3 -3 -17 7688 575 1
 -3 0 -17 8211 617 1
 -3 3 -17 7430 582 1
 3 0 -17 9179 610 1
 0 3 -17 9252 623 1
 -3 3 18 1004 287 1
 0 -3 -18 38 421 1
 3 -3 -18 477 385 1
 3 -3 18 524 271 1
 3 0 18 193 232 1
 0 3 18 254 218 1
 -3 0 -18 1147 430 1
 -3 3 -18 157 379 1
 0 3 -18 115 422 1
 3 0 -18 199 407 1
 -3 3 19 4120 383 1
 0 -3 -19 3787 519 1
 3 -3 -19 5054 527 1
 -3 0 -19 5613 574 1
 3 0 -19 4665 513 1
 -3 3 -19 5366 542 1
 0 3 -19 3556 533 1
 3 -3 19 4927 390 1
 0 3 19 4488 341 1
 3 0 19 4576 335 1
 0 -3 -20 899 480 1
 3 -3 20 1153 335 1
 -3 3 20 1616 347 1
 0 3 20 1284 284 1
 -3 3 -20 1080 456 1
 0 3 -20 1814 492 1
 3 -3 -20 1299 455 1
 -3 0 -20 1664 513 1
 3 0 -20 1248 468 1
 0 3 21 4859 369 1
 3 -3 -21 5503 603 1
 -3 3 -21 5756 628 1
 0 3 -21 5071 593 1
 -3 0 -21 5241 587 1
 0 -3 -21 6498 626 1
 3 0 -21 5196 598 1
 3 -3 -22 1431 518 1
 -3 3 -22 1603 541 1
 0 3 -22 1076 539 1
 3 0 -22 1248 512 1
 0 -3 -22 1091 522 1
 -3 0 -22 987 536 1
 -2 -2 0 34828 1509 1
 -2 -2 -1 142651 11369 1
 -2 -2 1 142421 11388 1
 2 -4 -1 140185 11380 1
 4 -2 1 148447 11369 1
 -4 2 -1 141444 11369 1
 -2 4 2 13908 1147 1
 -4 2 2 12685 1156 1
 -2 -2 2 9490 1157 1
 4 -2 2 13734 1141 1
 -2 -2 2 14085 1135 1
 2 -4 -2 14512 1147 1
 -4 2 -2 13953 1141 1
 2 -4 -3 784428 29821 1
 -2 4 3 799973 29822 1
 4 -2 -3 764032 29825 1
 -4 2 3 735157 29824 1
 -2 -2 3 769389 29830 1
 -2 -2 3 774257 29813 1
 4 -2 3 755898 29817 1
 2 -4 3 780840 29823 1
 -2 4 -3 784902 29823 1
 -2 -2 3 749245 29815 1
 2 -4 3 745245 29824 1
 -4 2 -3 753667 29817 1
 -2 4 4 7377 173 1
 -4 2 4 6906 191 1
 2 -4 -4 6715 184 1
 -2 -2 4 6437 188 1
 -4 2 -4 6866 173 1
 4 -2 4 7239 168 1
 -2 4 -4 7418 172 1
 -4 2 -4 6948 125 1
 2 -4 4 8118 186 1
 2 2 -4 7006 152 1
 2 -4 4 8120 179 1
 -2 -2 4 6539 146 1
 -4 2 5 714 227 1
 -2 4 5 752 218 1
 -2 -2 5 676 223 1
 -2 4 -5 835 193 1
 2 -4 -5 907 198 1
 -4 2 -5 802 195 1
 4 -2 5 958 218 1
 4 -2 -5 1117 185 1
 -2 -2 5 634 191 1
 -4 2 -5 1059 152 1
 2 -4 5 754 214 1
 2 -4 5 688 216 1
 2 2 -5 758 185 1
 -2 4 6 12487 222 1
 -4 2 6 11979 231 1
 -4 2 -6 11758 173 1
 -2 4 -6 10894 217 1
 2 2 6 11184 112 1
 -2 -2 6 11510 220 1
 4 -2 6 11205 209 1
 -2 -2 6 11595 202 1
 4 -2 -6 13028 232 1
 -4 2 -6 12040 234 1
 2 -4 6 11775 238 1
 4 -2 -6 12074 213 1
 2 -4 6 11330 208 1
 2 2 -6 11606 223 1
 -4 2 7 9092 502 1
 -2 4 7 7372 493 1
 -2 4 -7 8529 474 1
 -4 2 -7 7987 431 1
 -2 -2 7 7916 480 1
 2 2 7 8331 394 1
 2 -4 7 7636 484 1
 -2 -2 7 7535 467 1
 4 -2 -7 8008 473 1
 2 -4 7 8227 465 1
 2 2 -7 8224 475 1
 -2 4 8 2803 221 1
 -4 2 8 3377 234 1
 -4 2 -8 2801 177 1
 2 2 8 2877 120 1
 -2 4 -8 2970 218 1
 -2 -2 8 2554 230 1
 4 -2 -8 3110 214 1
 -4 2 -8 3350 204 1
 -2 -2 8 3292 237 1
 2 -4 8 3095 232 1
 2 -4 8 3130 199 1
 4 -2 8 3234 159 1
 2 2 -8 2568 235 1
 -2 4 9 12516 545 1
 -4 2 9 13579 549 1
 2 2 9 13097 444 1
 -2 4 -9 13734 525 1
 -2 -2 9 13692 531 1
 -4 2 -9 13334 484 1
 2 -4 9 12893 549 1
 4 -2 -9 14050 538 1
 -2 -2 9 14498 541 1
 4 -2 9 13529 475 1
 2 -4 9 14237 517 1
 2 2 -9 14303 536 1
 -4 2 10 17802 903 1
 -2 -2 10 17905 874 1
 -2 -2 10 19036 912 1
 -2 -2 10 18661 893 1
 4 -2 -10 19039 895 1
 -2 4 10 19456 906 1
 2 -4 10 18052 897 1
 2 -4 10 19316 871 1
 2 2 -10 19471 905 1
 -4 2 11 21510 692 1
 2 2 11 18761 569 1
 -2 -2 11 18800 655 1
 2 -4 -11 19564 691 1
 -2 -2 11 19991 686 1
 2 -4 11 19429 683 1
 -2 4 11 19609 693 1
 4 -2 -11 21437 682 1
 2 -4 11 20097 644 1
 2 2 -11 18570 669 1
 -2 4 -11 16675 664 1
 -4 2 12 12579 664 1
 -2 4 12 12997 674 1
 -2 4 12 12822 590 1
 2 2 12 12571 544 1
 -2 -2 -12 13512 658 1
 2 -4 -12 12817 672 1
 2 -4 12 13583 672 1
 4 -2 -12 12839 656 1
 -2 -2 12 13675 673 1
 4 -2 12 14361 578 1
 -2 4 -12 13470 679 1
 -4 2 -12 14069 669 1
 2 2 -12 12780 669 1
 -2 4 13 7105 522 1
 -2 4 13 6679 394 1
 -4 2 13 6592 445 1
 2 -4 -13 6856 498 1
 4 -2 -13 7480 501 1
 -2 -2 13 7623 507 1
 -2 -2 -13 6930 498 1
 2 -4 13 6944 430 1
 2 2 13 6309 352 1
 4 -2 13 7038 388 1
 -4 2 -13 6516 471 1
 2 2 -13 7547 505 1
 -2 4 -13 7281 492 1
 -4 2 14 10489 577 1
 -2 4 14 10176 526 1
 -2 -2 14 10287 581 1
 -2 -2 -14 10159 629 1
 2 -4 -14 10363 640 1
 2 -4 14 10611 560 1
 4 -2 14 10889 517 1
 2 2 14 10260 484 1
 -4 2 -14 10900 636 1
 -2 4 -14 10434 646 1
 4 -2 -14 9807 626 1
 2 2 -14 10422 640 1
 -2 -2 15 1018 282 1
 -4 2 15 1410 287 1
 -2 4 15 1219 241 1
 -2 -2 -15 1163 335 1
 4 -2 -15 1356 351 1
 2 -4 -15 1537 338 1
 4 -2 15 1190 238 1
 2 -4 15 1074 268 1
 2 2 15 1043 196 1
 -2 4 -15 909 331 1
 -4 2 -15 1064 342 1
 2 2 -15 931 339 1
 -2 -2 16 602 295 1
 -2 4 16 626 245 1
 -4 2 16 145 275 1
 2 -4 -16 467 380 1
 4 -2 -16 307 353 1
 -2 -2 -16 166 362 1
 4 -2 16 343 243 1
 2 2 16 196 199 1
 2 -4 16 25 271 1
 2 2 -16 11 336 1
 -2 4 -16 605 388 1
 -4 2 -16 146 362 1
 -2 4 17 3587 318 1
 -4 2 17 4822 390 1
 -2 -2 -17 2887 434 1
 2 -4 -17 3707 466 1
 4 -2 -17 4419 484 1
 2 2 17 3707 282 1
 2 -4 17 4617 377 1
 -2 -2 17 3756 383 1
 4 -2 17 4126 318 1
 2 2 -17 3726 465 1
 -4 2 -17 3416 472 1
 -2 4 -17 4643 504 1
 -2 4 18 323 243 1
 -4 2 18 16 295 1
 2 -4 -18 216 406 1
 -2 -2 -18 517 402 1
 2 -4 18 17 295 1
 2 2 18 757 218 1
 2 2 -18 512 412 1
 4 -2 -18 304 419 1
 -2 4 -18 17 420 1
 -4 2 -18 80 399 1
 -2 4 19 4650 360 1
 -2 -2 -19 3793 492 1
 2 -4 -19 4220 525 1
 4 -2 -19 4178 505 1
 2 2 -19 4590 549 1
 -2 4 -19 4474 513 1
 -4 2 -19 4636 534 1
 2 2 19 4204 314 1
 2 -4 -20 3 430 1
 -2 -2 -20 226 441 1
 -4 2 -20 62 456 1
 2 2 -20 56 444 1
 -2 4 -20 62 477 1
 4 -2 -20 123 433 1
 -2 4 20 197 265 1
 2 2 20 59 237 1
 2 2 -21 6001 617 1
 -2 -2 -21 5887 628 1
 -4 2 -21 5527 638 1
 -2 4 -21 5275 601 1
 4 -2 -21 6116 623 1
 2 -4 -21 6859 649 1
 -2 4 21 6062 430 1
 -4 2 -22 662 496 1
 4 -2 -22 3 484 1
 -2 -2 -22 99 488 1
 -2 4 -22 92 492 1
 2 -4 -22 3 511 1
 2 2 -22 414 494 1
 -1 4 0 207123 4681 1
 1 3 0 211824 4679 1
 -1 -3 0 216610 4679 1
 -1 -3 1 40932 1082 1
 1 3 -1 37225 1075 1
 -4 1 -1 42285 1056 1
 -1 -3 -1 43516 1064 1
 1 -4 1 37274 1084 1
 4 -1 -1 42608 1076 1
 -1 4 1 40495 1065 1
 3 -4 -1 44056 1079 1
 1 -4 -1 40921 1063 1
 -3 -1 1 42837 1060 1
 3 1 -2 81396 1164 1
 1 -4 -2 80131 1167 1
 4 -1 -2 85279 1179 1
 -3 -1 2 84578 1167 1
 -1 4 2 81007 1170 1
 3 -4 -2 85004 1183 1
 -3 4 2 86687 1187 1
 -4 1 2 84220 1178 1
 -4 3 2 82088 1185 1
 -1 -3 2 75068 1180 1
 -4 1 -2 84161 1167 1
 1 3 2 83793 1161 1
 4 -1 -2 85616 1154 1
 1 -4 2 77393 1186 1
 1 3 2 84112 1150 1
 4 -3 2 82254 1174 1
 -3 -1 2 83764 1162 1
 -3 4 3 104435 3590 1
 -4 1 3 96887 3589 1
 -1 4 3 106613 3583 1
 3 -4 -3 104002 3591 1
 -3 -1 3 101485 3577 1
 4 -1 -3 106332 3588 1
 -4 3 3 99187 3592 1
 -1 4 -3 99413 3590 1
 -1 -3 3 100469 3594 1
 3 1 -3 101747 3578 1
 -4 1 -3 108646 3582 1
 1 -4 -3 96202 3580 1
 4 -1 -3 96342 3568 1
 -3 4 -3 100215 3585 1
 1 -4 3 100129 3589 1
 1 -4 3 97729 3589 1
 4 -3 3 101206 3583 1
 -4 3 -3 89019 3582 1
 3 -4 3 105016 3589 1
 3 1 -3 105536 3574 1
 -1 -3 3 100069 3583 1
 -3 -1 3 103681 3575 1
 4 -1 -4 10937 232 1
 -1 4 4 9304 219 1
 -4 1 4 10468 248 1
 -4 3 4 8859 233 1
 -3 4 4 9595 243 1
 3 -4 -4 10264 230 1
 -1 4 -4 10140 240 1
 1 3 -4 10987 266 1
 -1 -3 4 10186 236 1
 -3 -1 4 9483 222 1
 -4 1 -4 10425 218 1
 4 -3 4 9857 231 1
 4 -1 -4 10379 206 1
 1 -4 -4 9753 240 1
 3 -4 4 8817 237 1
 -3 4 -4 9782 239 1
 -4 3 -4 9817 211 1
 1 -4 4 10154 242 1
 1 -4 4 10447 246 1
 1 3 -4 10381 228 1
 3 1 -4 9766 210 1
 -3 -1 4 10112 211 1
 -1 -3 4 9747 224 1
 -4 3 -4 9754 234 1
 3 -4 4 9258 228 1
 -4 3 5 35468 1387 1
 -3 4 5 33111 1379 1
 -1 4 5 38311 1375 1
 -4 1 5 36494 1376 1
 1 -4 5 37604 1380 1
 -3 4 -5 35776 1362 1
 -1 -3 5 36539 1377 1
 1 3 -5 35674 1385 1
 -1 4 -5 34688 1375 1
 4 -1 -5 37753 1378 1
 4 -1 -5 36476 1360 1
 4 -3 5 38613 1381 1
 3 -4 -5 33886 1378 1
 -3 -1 5 32926 1372 1
 -4 1 -5 38266 1374 1
 -3 -1 5 33970 1367 1
 -4 3 -5 36091 1350 1
 3 -4 5 34892 1362 1
 -4 1 -5 35656 1328 1
 3 1 -5 36815 1366 1
 -1 4 -5 34503 1380 1
 -4 3 -5 35212 1375 1
 1 3 -5 33771 1373 1
 1 -4 5 35895 1379 1
 3 -4 5 37201 1380 1
 -1 -3 5 36569 1379 1
 -4 1 6 5481 249 1
 -3 -1 6 4715 216 1
 -4 3 6 5414 231 1
 -3 4 6 4888 237 1
 -1 -3 6 5455 243 1
 1 -4 6 5342 218 1
 -4 1 -6 5349 159 1
 -4 3 -6 4972 191 1
 -3 4 -6 5318 224 1
 -1 4 -6 4810 245 1
 3 -4 -6 6394 233 1
 -4 1 -6 5449 234 1
 -3 -1 6 5287 207 1
 -1 4 6 5249 226 1
 4 -3 6 4793 227 1
 4 -1 -6 5236 202 1
 3 -4 6 5089 207 1
 1 3 -6 5474 224 1
 3 1 -6 5452 230 1
 3 -4 6 5475 243 1
 -4 3 -6 5282 258 1
 -1 4 -6 5766 229 1
 1 -4 6 5023 235 1
 -1 -3 6 5489 221 1
 -3 -1 7 811 222 1
 -4 3 7 705 239 1
 -4 1 7 980 232 1
 -3 4 7 950 241 1
 -1 4 7 942 223 1
 -4 1 -7 832 146 1
 -3 -1 7 893 244 1
 -1 4 -7 1234 230 1
 -4 3 -7 1122 185 1
 -1 -3 7 987 216 1
 -3 4 -7 711 215 1
 -3 -1 7 1018 219 1
 1 -4 7 944 231 1
 4 -1 -7 1064 212 1
 -1 -3 7 1104 238 1
 4 -3 7 945 228 1
 3 -4 7 1221 242 1
 3 -4 7 982 207 1
 4 -3 7 1092 181 1
 1 -4 7 863 190 1
 3 1 7 1055 116 1
 -1 4 -7 879 219 1
 3 1 -7 1532 216 1
 -3 4 8 27091 836 1
 -4 3 8 26643 833 1
 -4 1 8 26304 830 1
 -4 3 -8 29071 792 1
 1 -4 8 25515 806 1
 -1 -3 8 26078 814 1
 1 3 8 26176 746 1
 -3 -1 8 27318 833 1
 -4 1 -8 24321 761 1
 -1 4 -8 25762 819 1
 -3 4 -8 27610 804 1
 1 -4 8 26862 832 1
 -3 -1 8 26924 818 1
 -3 -1 8 26657 823 1
 4 -3 8 26628 833 1
 4 -3 -8 26866 824 1
 -1 4 8 25696 830 1
 -3 -1 -8 28114 829 1
 -1 -3 8 27426 834 1
 -4 1 -8 29053 838 1
 3 -4 8 26425 834 1
 3 1 8 27388 743 1
 4 -3 8 24324 783 1
 4 -1 8 26187 758 1
 3 -4 8 28279 804 1
 3 1 -8 28015 826 1
 1 3 -8 27284 830 1
 -1 4 -8 27644 835 1
 -4 3 -8 28369 832 1
 -4 3 9 3976 296 1
 -3 -1 9 3821 281 1
 -3 4 9 3060 295 1
 -4 1 9 4018 306 1
 -3 4 -9 3676 267 1
 1 -4 9 4061 248 1
 -1 -3 9 4157 255 1
 -4 3 -9 4078 238 1
 1 3 9 4274 181 1
 -3 -1 9 3651 267 1
 -1 4 9 3304 274 1
 4 -3 9 3888 283 1
 -1 -3 9 4011 280 1
 4 -3 -9 3979 287 1
 3 -4 9 4160 279 1
 1 -4 9 3790 286 1
 4 -1 -9 4502 294 1
 3 -4 9 3832 251 1
 3 1 9 3894 175 1
 4 -3 9 3660 219 1
 4 -1 9 3622 192 1
 1 3 -9 4169 301 1
 3 1 -9 3950 271 1
 -1 4 10 4702 290 1
 -3 -1 10 4358 284 1
 -3 4 10 4243 287 1
 -4 1 10 4446 293 1
 -4 3 10 5764 305 1
 -3 -1 10 5371 283 1
 1 -4 10 5023 263 1
 -4 3 -10 5210 239 1
 -1 -3 10 4652 256 1
 3 -4 10 4865 280 1
 3 -4 -10 4308 278 1
 4 -3 -10 5010 282 1
 1 -4 10 4446 293 1
 -1 -3 10 4722 289 1
 4 -1 -10 4254 280 1
 3 -4 10 4538 218 1
 -1 4 -10 4571 273 1
 3 1 -10 5052 289 1
 1 3 -10 5023 304 1
 -3 4 11 1770 349 1
 -4 3 11 2350 362 1
 -4 1 11 2054 354 1
 1 3 11 1928 229 1
 1 -4 11 2053 314 1
 -3 -1 11 2340 329 1
 -4 1 11 1988 324 1
 -1 -3 11 1987 326 1
 4 -3 -11 2211 356 1
 -4 1 -11 537 286 1
 3 -4 11 2242 357 1
 1 -4 11 2716 362 1
 1 3 11 1679 349 1
 3 -4 -11 2723 364 1
 -1 -3 11 2161 349 1
 -1 4 11 2464 361 1
 1 -4 -11 2350 357 1
 -3 -1 11 2284 351 1
 3 1 11 2447 235 1
 3 1 -11 2015 365 1
 1 3 -11 2294 375 1
 -1 4 -11 2378 378 1
 4 -1 -11 2102 334 1
 -4 1 12 2738 340 1
 -4 3 12 2702 336 1
 -3 4 12 2448 327 1
 -3 -1 12 2212 308 1
 -1 4 12 2452 314 1
 1 3 12 2178 187 1
 -3 -1 12 2319 283 1
 -1 4 12 2631 216 1
 -3 -1 -12 2058 303 1
 1 3 12 2061 310 1
 -1 -3 -12 2307 307 1
 1 -4 -12 2480 322 1
 -4 1 -12 2935 321 1
 1 -4 12 2935 327 1
 4 -3 -12 2671 308 1
 3 -4 -12 2445 311 1
 4 -1 -12 2941 327 1
 3 1 12 2438 190 1
 4 -1 12 2170 204 1
 4 -3 12 2611 238 1
 3 1 -12 2961 335 1
 -3 4 -12 2554 310 1
 -1 4 -12 1991 321 1
 1 3 -12 2597 318 1
 -4 3 -12 2717 299 1
 1 3 13 4427 275 1
 -3 4 13 5110 336 1
 -1 4 13 4833 299 1
 -4 3 13 4600 346 1
 -1 -3 -13 4606 398 1
 3 -4 -13 4561 403 1
 1 3 13 4309 409 1
 4 -3 -13 4284 412 1
 -3 -1 -13 4653 417 1
 -1 4 13 5654 431 1
 1 -4 -13 4921 428 1
 -3 -1 13 4077 418 1
 4 -1 13 5207 292 1
 3 -4 13 4610 335 1
 3 1 13 5019 280 1
 4 -3 13 4487 310 1
 -4 3 -13 4263 403 1
 -1 4 -13 4431 416 1
 4 -1 -13 4826 396 1
 -4 1 -13 4595 409 1
 3 1 -13 4330 388 1
 -3 4 -13 4567 401 1
 1 3 -13 4633 408 1
 -4 1 14 4850 361 1
 -4 3 14 4110 340 1
 1 3 14 4463 264 1
 -3 4 14 4709 326 1
 -1 4 14 4109 279 1
 -1 -3 14 3938 345 1
 -3 -1 14 4657 355 1
 -3 -1 -14 4394 416 1
 1 -4 -14 4519 428 1
 3 -4 -14 3526 391 1
 4 -3 -14 4152 397 1
 4 -1 -14 4024 409 1
 -1 -3 -14 3771 388 1
 3 -4 14 4400 329 1
 4 -1 14 4165 279 1
 3 1 14 4217 254 1
 1 -4 14 5100 346 1
 4 -3 14 4034 306 1
 3 1 -14 3477 389 1
 -4 1 -14 4038 401 1
 -1 4 -14 4468 431 1
 -4 3 -14 4347 403 1
 -3 4 -14 4648 419 1
 1 3 -14 4137 424 1
 -1 4 15 461 196 1
 -4 3 15 566 250 1
 -4 1 15 485 275 1
 -3 -1 15 731 265 1
 -3 4 15 993 245 1
 1 -4 -15 795 371 1
 3 -4 -15 678 351 1
 -1 -3 -15 9 322 1
 -4 1 -15 159 336 1
 -3 -1 -15 12 344 1
 4 -3 -15 332 336 1
 3 -4 15 600 243 1
 1 3 15 85 185 1
 1 -4 15 339 266 1
 4 -3 15 311 233 1
 -1 -3 15 726 297 1
 3 1 15 1075 194 1
 4 -1 15 293 199 1
 4 -1 -15 721 338 1
 -3 4 -15 374 334 1
 3 1 -15 537 321 1
 1 3 -15 852 354 1
 -4 3 -15 365 328 1
 -1 4 -15 392 346 1
 -3 4 16 13 253 1
 -4 1 16 459 300 1
 -4 3 16 397 274 1
 -3 -1 16 455 281 1
 -1 4 16 310 219 1
 3 -4 -16 468 358 1
 4 -3 -16 301 350 1
 -3 -1 -16 14 360 1
 -1 -3 -16 244 369 1
 1 -4 -16 1006 368 1
 3 -4 16 541 267 1
 3 1 16 93 191 1
 1 -4 16 439 283 1
 4 -1 16 763 223 1
 4 -3 16 656 257 1
 -1 -3 16 97 287 1
 1 3 16 320 199 1
 -3 4 -16 14 345 1
 1 3 -16 875 380 1
 4 -1 -16 366 327 1
 -4 1 -16 169 342 1
 3 1 -16 286 364 1
 -4 3 -16 778 367 1
 -1 4 -16 127 371 1
 -4 3 17 520 288 1
 -1 4 17 573 230 1
 -3 4 17 396 255 1
 -4 1 17 723 310 1
 1 -4 -17 463 405 1
 4 -3 -17 1525 391 1
 -3 -1 -17 956 409 1
 -1 -3 -17 1010 392 1
 3 -4 -17 515 369 1
 1 3 17 701 216 1
 4 -3 17 542 269 1
 1 -4 17 791 305 1
 3 -4 17 485 282 1
 -1 -3 17 730 300 1
 3 1 17 918 227 1
 4 -1 -17 171 358 1
 -1 4 -17 1171 431 1
 1 3 -17 5 369 1
 -4 3 -17 497 404 1
 -4 1 -17 868 392 1
 3 1 -17 288 356 1
 -3 4 -17 1237 388 1
 -4 3 18 660 281 1
 -3 4 18 1322 281 1
 -1 -3 -18 1541 440 1
 1 -4 -18 1644 468 1
 -3 -1 -18 1221 452 1
 4 -3 -18 1353 444 1
 3 -4 -18 1730 417 1
 4 -3 18 1606 291 1
 1 3 18 1619 231 1
 -1 4 18 569 251 1
 3 1 18 737 226 1
 3 -4 18 1380 314 1
 1 3 -18 773 429 1
 -1 4 -18 1649 438 1
 -4 3 -18 1513 425 1
 -3 4 -18 847 425 1
 3 1 -18 362 365 1
 4 -1 -18 966 433 1
 -4 1 -18 1223 432 1
 -3 4 19 637 271 1
 -1 -3 -19 129 436 1
 -3 -1 -19 190 406 1
 1 -4 -19 548 460 1
 3 -4 -19 377 421 1
 -4 1 -19 216 421 1
 3 1 -19 297 419 1
 4 -3 -19 300 430 1
 -1 4 -19 812 438 1
 4 -1 -19 542 374 1
 -4 3 -19 527 440 1
 1 3 -19 0 434 1
 -3 4 -19 0 434 1
 1 3 19 611 224 1
 -1 4 19 348 243 1
 3 -4 19 1321 325 1
 1 -4 -20 1368 471 1
 3 -4 -20 1726 460 1
 -1 -3 -20 629 427 1
 -1 4 -20 1761 493 1
 1 3 -20 1472 471 1
 4 -1 -20 1188 478 1
 -4 3 -20 1681 465 1
 -3 4 -20 976 462 1
 -3 -1 -20 1172 469 1
 -4 1 -20 1603 475 1
 4 -3 -20 1167 460 1
 3 1 -20 1064 452 1
 1 3 20 1415 258 1
 -1 4 20 966 265 1
 -3 4 20 908 298 1
 -1 -3 -21 638 468 1
 1 -4 -21 106 492 1
 -3 4 21 427 298 1
 1 3 21 969 251 1
 -1 4 21 801 274 1
 3 -4 -21 1307 485 1
 4 -3 -21 1117 478 1
 -3 4 -21 899 490 1
 -1 4 -21 1465 508 1
 3 1 -21 495 475 1
 4 -1 -21 180 469 1
 -4 1 -21 579 470 1
 -4 3 -21 492 502 1
 1 3 -21 1331 523 1
 -3 -1 -21 942 499 1
 -3 4 -22 9 479 1
 4 -1 -22 251 483 1
 -4 1 -22 10 484 1
 4 -3 -22 8 485 1
 -1 -3 -22 112 475 1
 -1 4 -22 81 501 1
 -4 3 -22 9 524 1
 3 1 -22 10 512 1
 1 3 -22 105 493 1
 1 -4 -22 343 510 1
 -3 -1 -22 11 489 1
 3 -4 -22 932 531 1
 0 4 0 36870 980 1
 0 -4 0 35309 981 1
 0 4 1 2896 400 1
 4 0 -1 3886 416 1
 0 4 1 2997 417 1
 0 -4 1 3841 437 1
 0 -4 -1 3353 398 1
 4 0 -2 74388 1576 1
 0 4 2 79690 1569 1
 -4 0 2 75548 1575 1
 -4 4 2 81670 1594 1
 0 -4 -2 77485 1568 1
 0 -4 2 77571 1591 1
 4 0 -2 76624 1558 1
 -4 0 2 71328 1558 1
 4 -4 2 77914 1580 1
 -4 4 3 186973 3365 1
 0 -4 3 187700 3364 1
 -4 0 3 179322 3338 1
 4 0 -3 186418 3353 1
 -4 0 3 182948 3352 1
 0 4 3 183263 3346 1
 -4 4 -3 179709 3355 1
 4 -4 3 182541 3359 1
 4 0 -3 187713 3338 1
 -4 0 4 454 159 1
 4 0 -4 213 184 1
 0 4 4 351 176 1
 -4 4 4 204 207 1
 0 4 -4 1 179 1
 -4 0 4 438 146 1
 0 -4 4 1 179 1
 -4 4 -4 286 166 1
 4 -4 4 408 180 1
 -4 4 -4 555 180 1
 0 -4 4 123 171 1
 4 0 -4 161 140 1
 -4 4 5 30487 2256 1
 -4 0 5 28956 2245 1
 -4 0 -5 28544 2191 1
 0 -4 5 28581 2250 1
 0 4 -5 28999 2258 1
 -4 0 -5 31705 2251 1
 -4 0 5 29233 2233 1
 0 4 5 27759 2241 1
 -4 4 -5 29554 2234 1
 0 -4 5 28380 2252 1
 -4 4 -5 28391 2252 1
 4 0 -5 26919 2234 1
 4 -4 5 31051 2254 1
 0 4 -5 29182 2250 1
 -4 0 -6 23687 586 1
 -4 4 -6 23863 640 1
 0 -4 6 23738 663 1
 0 4 -6 22783 666 1
 4 -4 6 24208 671 1
 -4 0 6 22741 643 1
 0 4 6 24349 660 1
 -4 0 -6 22719 660 1
 -4 0 6 23713 661 1
 -4 4 6 23543 673 1
 0 -4 6 23664 665 1
 4 0 -6 24338 646 1
 -4 4 -6 23854 654 1
 0 4 -6 23463 658 1
 -4 0 7 60 236 1
 -4 4 7 8 244 1
 0 4 -7 55 254 1
 -4 0 -7 49 135 1
 -4 4 -7 52 215 1
 0 -4 7 23 239 1
 0 4 7 53 254 1
 4 0 -7 45 214 1
 4 -4 7 19 246 1
 0 -4 7 6 231 1
 4 -4 7 15 210 1
 -4 4 -7 10 203 1
 -4 0 8 506 206 1
 -4 4 8 762 238 1
 0 -4 8 591 196 1
 -4 4 -8 737 201 1
 -4 0 -8 1123 211 1
 4 0 -8 844 216 1
 0 4 8 790 217 1
 4 -4 8 1053 236 1
 0 -4 8 732 227 1
 4 -4 8 406 167 1
 0 4 -8 1208 235 1
 -4 0 9 21 228 1
 -4 4 9 31 245 1
 -4 4 -9 83 200 1
 0 -4 9 79 220 1
 4 0 -9 23 218 1
 4 -4 9 18 219 1
 0 4 9 52 216 1
 0 -4 9 8 212 1
 4 -4 9 6 161 1
 0 4 -9 29 240 1
 0 4 10 2651 235 1
 -4 0 10 2731 259 1
 -4 4 10 3006 253 1
 -4 4 -10 2689 196 1
 -4 0 10 2508 229 1
 4 -4 -10 3163 253 1
 4 0 -10 2311 227 1
 4 -4 10 2611 250 1
 0 -4 10 2540 246 1
 4 -4 10 2805 203 1
 0 -4 10 2334 190 1
 0 4 -10 1822 252 1
 -4 0 11 454 268 1
 -4 4 11 1036 266 1
 0 4 11 145 254 1
 -4 0 11 598 240 1
 0 4 11 906 153 1
 4 -4 11 754 273 1
 4 -4 -11 424 250 1
 0 -4 11 598 256 1
 -4 0 -11 577 202 1
 0 -4 11 526 233 1
 4 0 11 546 140 1
 0 4 -11 708 276 1
 4 0 -11 9 244 1
 -4 4 12 1685 317 1
 0 4 12 2011 309 1
 -4 0 12 1253 314 1
 0 4 12 2206 186 1
 -4 0 12 2249 268 1
 0 -4 12 1330 297 1
 0 -4 -12 1534 295 1
 -4 0 -12 1640 278 1
 4 -4 -12 1566 306 1
 4 0 12 1513 179 1
 -4 4 -12 2399 302 1
 4 0 -12 1541 293 1
 0 4 -12 1560 307 1
 0 4 13 9 317 1
 -4 0 13 167 291 1
 0 4 13 9 164 1
 -4 0 -13 64 265 1
 4 -4 -13 206 295 1
 0 -4 13 24 297 1
 0 -4 -13 9 311 1
 4 -4 13 18 207 1
 4 0 13 11 158 1
 4 0 -13 25 290 1
 0 4 -13 209 297 1
 -4 4 -13 135 255 1
 -4 4 14 81 244 1
 0 4 14 8 181 1
 -4 0 14 8 263 1
 0 -4 -14 321 315 1
 4 -4 -14 353 314 1
 -4 0 -14 325 316 1
 0 -4 14 121 259 1
 4 -4 14 12 232 1
 4 0 14 118 170 1
 0 4 -14 8 330 1
 4 0 -14 285 313 1
 -4 4 -14 12 287 1
 -4 4 15 1372 269 1
 -4 0 15 1290 307 1
 0 4 15 1365 208 1
 -4 0 -15 1099 346 1
 0 -4 -15 2206 367 1
 4 -4 -15 1099 340 1
 4 -4 15 1907 277 1
 4 0 15 1788 212 1
 0 -4 15 1861 313 1
 4 0 -15 1691 359 1
 -4 4 -15 913 312 1
 0 4 -15 932 356 1
 -4 4 16 10 259 1
 -4 0 16 7 277 1
 4 -4 -16 53 353 1
 -4 0 -16 12 373 1
 0 -4 -16 223 370 1
 4 -4 16 94 260 1
 0 -4 16 100 291 1
 0 4 16 54 195 1
 -4 4 -16 10 355 1
 4 0 -16 7 322 1
 0 4 -16 12 390 1
 -4 4 17 6337 459 1
 0 4 17 5588 388 1
 4 -4 -17 6462 571 1
 0 -4 -17 6939 598 1
 4 -4 17 6038 453 1
 4 0 -17 6054 546 1
 0 4 -17 6483 586 1
 -4 0 -17 4783 565 1
 -4 4 -17 6659 567 1
 -4 4 18 312 286 1
 4 -4 -18 504 383 1
 0 -4 -18 841 422 1
 0 4 18 510 223 1
 4 -4 18 616 286 1
 4 0 -18 646 380 1
 -4 4 -18 764 454 1
 -4 0 -18 1045 417 1
 0 4 -18 923 427 1
 -4 4 19 7 288 1
 0 -4 -19 198 419 1
 4 -4 -19 618 439 1
 0 4 -19 521 436 1
 -4 4 -19 59 393 1
 -4 0 -19 868 443 1
 4 0 -19 184 370 1
 0 4 19 8 229 1
 4 -4 -20 1501 465 1
 0 -4 -20 1806 512 1
 -4 4 -20 1464 458 1
 -4 0 -20 1499 502 1
 0 4 -20 1180 486 1
 4 0 -20 1596 459 1
 0 4 20 1579 258 1
 0 -4 -21 777 485 1
 4 -4 -21 0 463 1
 -4 4 -21 0 481 1
 -4 0 -21 733 473 1
 4 0 -21 511 471 1
 0 4 -21 0 490 1
 0 4 21 246 236 1
 0 -4 -22 940 516 1
 4 -4 -22 1256 535 1
 4 0 -22 593 485 1
 -4 0 -22 760 521 1
 0 4 -22 0 510 1
 -4 4 -22 0 488 1
 -2 -3 0 4181 2005 1
 2 3 0 3749 2005 1
 3 -5 -1 21386 372 1
 5 -2 -1 23238 377 1
 -3 -2 1 23415 340 1
 2 -5 -1 20951 358 1
 -2 -3 -1 21532 356 1
 -2 -3 1 18351 384 1
 2 3 -1 24092 386 1
 -3 -2 -1 21557 356 1
 2 3 1 20157 352 1
 5 -2 1 20871 341 1
 3 2 -1 21483 335 1
 -5 2 -1 22616 342 1
 5 -3 1 24250 354 1
 -3 -2 2 35711 1642 1
 2 -5 -2 34834 1655 1
 -5 2 2 34465 1665 1
 -5 3 2 33487 1674 1
 3 -5 -2 36117 1664 1
 -2 5 2 35795 1658 1
 -3 5 2 31241 1661 1
 -3 -2 -2 35767 1633 1
 2 3 2 34244 1633 1
 -2 -3 2 38544 1676 1
 3 2 -2 34569 1641 1
 5 -2 2 33566 1646 1
 -2 -3 -2 34563 1632 1
 2 -5 2 35251 1671 1
 -5 2 -2 36748 1647 1
 -3 5 -2 33438 1668 1
 5 -3 2 35743 1651 1
 -5 3 -2 33211 1649 1
 3 -5 -3 301109 8827 1
 -3 -2 3 344606 8818 1
 -2 5 3 337286 8827 1
 2 -5 -3 332090 8825 1
 5 -2 -3 338767 8833 1
 -5 2 3 336194 8834 1
 -5 3 3 336875 8837 1
 -3 5 3 333940 8832 1
 -3 -2 3 325943 8843 1
 -2 -3 3 344643 8842 1
 5 -2 3 326732 8822 1
 2 -5 3 337251 8836 1
 -2 5 -3 346398 8838 1
 -3 5 -3 337474 8833 1
 -5 2 -3 331979 8822 1
 -3 -2 3 332087 8820 1
 5 -3 3 334848 8824 1
 -2 -3 3 319012 8822 1
 3 -5 3 333314 8833 1
 -3 5 4 6741 374 1
 -5 2 4 5407 377 1
 -5 3 4 6789 369 1
 -2 5 4 7715 364 1
 5 -2 -4 8148 378 1
 -3 -2 4 6486 368 1
 -2 5 -4 6329 376 1
 -2 -3 4 6486 366 1
 5 -2 -4 7306 336 1
 5 -2 4 7666 356 1
 2 -5 -4 6434 366 1
 5 -3 4 7165 357 1
 -3 -2 4 7159 343 1
 -3 5 -4 7117 376 1
 2 -5 4 6730 369 1
 3 -5 4 6386 357 1
 3 2 -4 6364 339 1
 3 -5 4 6620 376 1
 2 -5 4 6383 373 1
 -3 -2 4 6834 350 1
 -5 2 -4 8103 356 1
 -2 -3 4 7333 352 1
 -5 3 -4 6447 357 1
 -2 5 5 54226 2119 1
 5 -2 -5 60641 2132 1
 -5 2 5 59088 2132 1
 -3 5 5 56930 2128 1
 -5 3 5 57851 2135 1
 -2 -3 5 56825 2134 1
 -2 5 -5 55141 2124 1
 -3 -2 5 56803 2134 1
 -3 5 -5 60229 2124 1
 5 -2 5 59513 2123 1
 -3 -2 5 54576 2113 1
 3 -5 -5 57898 2131 1
 2 -5 -5 57090 2122 1
 5 -3 5 56892 2122 1
 5 -2 -5 58260 2105 1
 -5 2 -5 52821 2119 1
 -5 3 -5 58456 2096 1
 3 -5 5 52068 2119 1
 -5 2 -5 58198 2085 1
 2 -5 5 54932 2121 1
 3 -5 5 56009 2129 1
 2 -5 5 57636 2131 1
 -2 -3 5 58406 2120 1
 2 3 -5 58165 2122 1
 -5 3 -5 57977 2125 1
 3 2 -5 56035 2117 1
 -3 -2 5 58003 2116 1
 -2 5 6 17847 871 1
 -5 2 6 18335 889 1
 -3 5 6 17204 881 1
 -5 3 6 17137 879 1
 -3 -2 6 17574 886 1
 -2 5 -6 17050 873 1
 -2 -3 6 18586 891 1
 -3 5 -6 18102 865 1
 -3 -2 6 17445 860 1
 5 -3 6 16332 867 1
 -5 2 -6 17521 876 1
 5 -2 -6 19112 858 1
 -3 -2 6 17382 872 1
 3 -5 -6 18509 877 1
 5 -2 -6 18634 886 1
 -5 3 -6 18246 838 1
 3 -5 6 16611 857 1
 2 -5 6 17070 863 1
 -5 2 -6 17521 824 1
 2 3 -6 17043 865 1
 2 -5 6 17963 885 1
 -5 3 -6 18342 878 1
 3 -5 6 16339 884 1
 -2 -3 6 15729 861 1
 3 2 -6 17084 866 1
 -5 2 7 29693 1159 1
 -2 5 7 30855 1161 1
 -5 3 7 32097 1170 1
 -3 5 7 33811 1162 1
 -2 5 -7 32114 1158 1
 -5 3 -7 33100 1118 1
 -2 -3 7 34300 1170 1
 -5 2 -7 31665 1103 1
 -3 -2 7 32958 1168 1
 2 3 7 34199 1073 1
 -3 5 -7 31189 1149 1
 5 -2 -7 31505 1141 1
 5 -3 7 31046 1161 1
 5 -3 -7 32307 1147 1
 -2 -3 7 33013 1154 1
 -3 -2 7 32523 1157 1
 -3 -2 7 33542 1152 1
 3 -5 7 33224 1148 1
 2 -5 7 32604 1152 1
 -5 3 -7 30122 1161 1
 2 -5 7 35318 1175 1
 3 2 -7 34168 1157 1
 -5 2 -7 34314 1168 1
 3 -5 7 26611 1152 1
 2 3 -7 34017 1163 1
 -5 3 8 4932 393 1
 -3 5 8 6132 384 1
 -5 2 8 6344 377 1
 -2 5 8 5131 369 1
 -2 5 -8 6470 371 1
 2 3 8 6247 262 1
 -5 3 -8 5203 322 1
 -5 2 -8 6042 309 1
 -3 -2 8 5178 376 1
 -3 5 -8 5181 371 1
 -2 -3 8 6331 383 1
 3 -5 8 5756 383 1
 -2 -3 8 6134 372 1
 2 -5 8 5993 385 1
 -3 -2 8 5379 373 1
 -3 -2 8 5204 362 1
 5 -3 -8 6350 351 1
 5 -3 8 6046 382 1
 3 2 8 5292 256 1
 3 -5 8 5573 356 1
 2 -5 8 5154 361 1
 -5 3 -8 5806 386 1
 3 2 -8 5846 370 1
 2 3 -8 6116 373 1
 -5 2 -8 6594 390 1
 -2 5 9 7200 333 1
 -5 3 9 7152 338 1
 -5 2 9 6698 347 1
 -3 5 9 6895 331 1
 -2 5 -9 6695 328 1
 -2 -3 9 6219 326 1
 -5 3 -9 7096 274 1
 -5 2 -9 6440 259 1
 -3 -2 9 7024 330 1
 -3 -2 9 7109 319 1
 5 -2 -9 6467 307 1
 2 -5 9 6767 347 1
 5 -3 -9 6507 340 1
 -3 -2 9 7103 341 1
 -2 -3 9 6277 324 1
 3 -5 9 6485 334 1
 3 -5 9 6600 311 1
 2 -5 9 7305 305 1
 -5 3 -9 7254 327 1
 -5 2 -9 7514 337 1
 3 2 -9 6958 335 1
 2 3 -9 6722 337 1
 -5 3 10 14416 607 1
 -5 2 10 12086 595 1
 -2 5 10 14617 614 1
 -3 5 10 12696 597 1
 -5 2 -10 13045 498 1
 -2 5 -10 14415 589 1
 -3 5 -10 14372 578 1
 -5 3 -10 12308 522 1
 -2 -3 10 13383 574 1
 -3 -2 10 13829 586 1
 -3 -2 10 14210 590 1
 5 -3 -10 13376 588 1
 5 -2 -10 13728 578 1
 3 -5 10 12929 604 1
 2 -5 10 13844 606 1
 -2 -3 10 13753 596 1
 -3 -2 10 14044 602 1
 3 -5 10 12719 550 1
 2 -5 10 13328 563 1
 -5 2 -10 14172 595 1
 3 2 -10 13992 592 1
 2 3 -10 14559 598 1
 -5 3 11 10299 472 1
 -5 2 11 10042 474 1
 -3 5 11 9551 463 1
 -2 5 11 10167 465 1
 -3 5 -11 10433 433 1
 -2 -3 11 9921 435 1
 -3 -2 11 10346 445 1
 -5 3 -11 9934 392 1
 -3 -2 11 9849 463 1
 3 -5 11 10572 470 1
 2 -5 11 10139 472 1
 5 -2 -11 9822 463 1
 -3 -2 -11 10356 437 1
 -2 -3 11 10492 457 1
 -2 -3 11 10477 460 1
 5 -3 -11 9471 449 1
 3 2 11 10943 331 1
 2 -5 11 9994 418 1
 3 -5 11 10736 427 1
 2 3 -11 11177 483 1
 -2 5 -11 9898 471 1
 3 2 -11 10575 467 1
 -5 2 -11 10113 467 1
 -5 3 -11 10396 446 1
 -3 5 -11 9738 446 1
 -3 -2 12 1216 305 1
 -3 5 12 1595 327 1
 -2 5 12 1552 313 1
 -5 3 12 758 308 1
 -5 2 12 1814 323 1
 -2 -3 12 1740 279 1
 2 3 12 1906 164 1
 -3 -2 12 1945 295 1
 3 -5 12 1929 331 1
 -2 -3 12 2097 319 1
 3 -5 -12 1185 316 1
 -3 -2 -12 1761 290 1
 5 -3 -12 1126 284 1
 -2 -3 -12 1376 282 1
 -2 -3 12 1567 308 1
 2 -5 12 2063 334 1
 -5 2 -12 1681 299 1
 2 -5 -12 1970 320 1
 5 -2 -12 1895 308 1
 3 2 12 1620 158 1
 -2 5 -12 1194 297 1
 3 2 -12 1263 288 1
 2 3 -12 1576 328 1
 -3 5 -12 1636 302 1
 -5 3 -12 1568 301 1
 -3 -2 13 3428 376 1
 -2 5 13 3820 271 1
 5 -3 -13 2796 348 1
 2 3 13 3195 377 1
 -3 -2 -13 3107 373 1
 -2 -3 13 3119 371 1
 -2 -3 -13 3191 374 1
 3 -5 -13 1404 323 1
 2 -5 -13 4160 409 1
 3 2 13 3878 220 1
 3 -5 13 3382 312 1
 2 3 13 3678 225 1
 5 -2 -13 3543 369 1
 -2 5 -13 3745 380 1
 3 2 -13 2869 387 1
 -3 5 -13 3366 368 1
 -5 3 -13 2780 367 1
 2 3 -13 3608 391 1
 -5 2 -13 3547 381 1
 -5 3 14 963 267 1
 -3 5 14 1296 239 1
 -5 2 14 1000 282 1
 -3 -2 14 1554 295 1
 -2 5 14 1495 221 1
 -2 -3 14 966 262 1
 5 -3 -14 1205 344 1
 2 -5 -14 969 349 1
 5 -2 -14 1627 334 1
 3 -5 -14 853 329 1
 -2 -3 -14 1131 316 1
 -3 -2 -14 1006 309 1
 2 -5 14 1162 273 1
 2 3 14 1297 175 1
 3 2 14 1157 168 1
 3 -5 14 1030 271 1
 2 3 -14 1085 342 1
 3 2 -14 877 333 1
 -5 2 -14 1100 315 1
 -3 5 -14 570 302 1
 -5 3 -14 940 321 1
 -2 5 -14 1512 345 1
 -5 3 15 1895 323 1
 -2 -3 15 1489 317 1
 -5 2 15 1312 312 1
 -2 5 15 1393 241 1
 -3 5 15 1787 263 1
 -3 -2 15 1529 312 1
 -2 -3 -15 1772 369 1
 -3 -2 -15 1539 373 1
 2 -5 -15 1171 368 1
 5 -3 -15 2184 372 1
 3 -5 -15 1459 399 1
 5 -2 -15 1439 359 1
 3 2 15 1697 202 1
 3 -5 15 1364 292 1
 2 3 15 1591 198 1
 2 -5 15 1576 275 1
 3 2 -15 1220 370 1
 -5 2 -15 1624 363 1
 2 3 -15 1875 381 1
 -2 5 -15 1432 396 1
 -3 5 -15 1025 370 1
 -5 3 -15 2209 365 1
 -5 3 16 2661 329 1
 -2 5 16 2411 262 1
 -3 -2 16 1306 323 1
 -5 2 16 2141 310 1
 -3 5 16 1965 273 1
 3 -5 -16 1964 413 1
 -3 -2 -16 1670 400 1
 -2 -3 -16 3113 414 1
 5 -3 -16 2375 422 1
 5 -2 -16 2345 402 1
 2 -5 -16 2331 380 1
 3 2 16 2214 221 1
 -2 -3 16 2124 342 1
 2 -5 16 2199 330 1
 2 3 16 1787 209 1
 3 -5 16 2260 309 1
 2 3 -16 1862 381 1
 -2 5 -16 2150 413 1
 -3 5 -16 2280 395 1
 3 2 -16 2372 416 1
 -5 2 -16 2192 394 1
 -5 3 -16 2309 397 1
 -3 5 17 1894 273 1
 -5 3 17 2958 338 1
 -5 2 17 2047 334 1
 -2 5 17 2855 269 1
 -2 -3 -17 1847 406 1
 5 -3 -17 1688 417 1
 -3 -2 -17 2630 433 1
 3 -5 -17 766 409 1
 2 -5 -17 2249 439 1
 3 -5 17 1909 321 1
 2 -5 17 2621 326 1
 3 2 17 2180 228 1
 2 3 17 1681 216 1
 2 3 -17 1584 427 1
 -2 5 -17 2428 463 1
 5 -2 -17 2363 395 1
 -3 5 -17 2169 428 1
 3 2 -17 2702 412 1
 -5 2 -17 2811 460 1
 -5 3 -17 2346 421 1
 -2 5 18 351 236 1
 -3 5 18 232 247 1
 3 -5 -18 264 404 1
 5 -3 -18 224 396 1
 -3 -2 -18 172 396 1
 2 -5 -18 662 408 1
 -2 -3 -18 1266 402 1
 3 -5 18 102 304 1
 2 3 18 524 200 1
 2 3 -18 760 427 1
 -2 5 -18 21 439 1
 3 2 -18 192 411 1
 5 -2 -18 627 396 1
 -3 5 -18 758 393 1
 -5 2 -18 489 401 1
 -5 3 -18 790 414 1
 -3 5 19 431 257 1
 -3 -2 -19 2 433 1
 2 -5 -19 99 439 1
 -2 -3 -19 1 452 1
 3 -5 -19 2 400 1
 -3 5 -19 288 408 1
 -2 5 -19 207 417 1
 -5 3 -19 2 442 1
 2 3 -19 345 392 1
 5 -3 -19 1234 421 1
 -5 2 -19 292 422 1
 3 2 -19 2 402 1
 5 -2 -19 2 366 1
 2 3 19 185 211 1
 -2 5 19 305 244 1
 -2 -3 -20 473 422 1
 -3 -2 -20 15 433 1
 2 -5 -20 17 457 1
 3 -5 -20 20 472 1
 -5 2 -20 385 467 1
 -2 5 -20 592 436 1
 -5 3 -20 819 480 1
 5 -2 -20 245 433 1
 2 3 -20 16 441 1
 5 -3 -20 569 410 1
 3 2 -20 18 406 1
 -3 5 -20 19 457 1
 -2 5 20 407 243 1
 -3 5 20 20 260 1
 2 -5 -21 6 471 1
 -2 -3 -21 595 500 1
 3 -5 -21 946 450 1
 2 3 -21 5 461 1
 -2 5 -21 416 481 1
 -5 3 -21 146 485 1
 -3 5 -21 383 471 1
 -5 2 -21 364 493 1
 5 -2 -21 14 443 1
 3 2 -21 4 473 1
 -3 -2 -21 20 459 1
 5 -3 -21 848 447 1
 -2 5 21 6 254 1
 -3 5 21 382 274 1
 2 -5 -22 6 499 1
 3 -5 -22 6 499 1
 -2 -3 -22 173 499 1
 -5 2 -22 6 530 1
 3 2 -22 6 467 1
 2 3 -22 128 476 1
 5 -2 -22 1002 478 1
 -3 5 -22 6 527 1
 -3 -2 -22 6 507 1
 -5 3 -22 905 499 1
 5 -3 -22 555 494 1
 -2 5 -22 1336 514 1
 -1 5 0 246135 7940 1
 -1 -4 0 260388 7937 1
 1 4 0 236274 7936 1
 -1 -4 1 302489 12165 1
 1 4 1 315668 12150 1
 1 4 -1 330440 12168 1
 -5 1 -1 312453 12137 1
 1 -5 1 318901 12168 1
 -1 -4 -1 313249 12150 1
 4 1 -1 291080 12142 1
 5 -1 -1 317068 12158 1
 1 -5 -1 308768 12144 1
 -4 -1 2 322248 10252 1
 1 -5 -2 285616 10252 1
 1 4 2 310072 10242 1
 -5 1 2 306461 10262 1
 -4 5 2 303259 10270 1
 -1 5 2 319830 10253 1
 4 -5 -2 313536 10269 1
 -5 4 2 324294 10273 1
 -1 -4 2 309185 10274 1
 -5 1 -2 319506 10249 1
 1 4 2 295579 10242 1
 1 -5 2 316169 10273 1
 -4 -1 2 319981 10244 1
 5 -4 2 325091 10259 1
 5 -1 -2 324201 10234 1
 -4 -1 3 771928 30613 1
 -1 5 3 696836 30612 1
 5 -1 -3 715072 30621 1
 4 -5 -3 700853 30625 1
 1 -5 -3 729538 30612 1
 -5 1 3 721397 30620 1
 -5 4 3 774924 30632 1
 -4 5 3 695675 30626 1
 -1 -4 3 697483 30628 1
 -5 1 -3 738188 30612 1
 4 1 -3 732944 30611 1
 1 4 3 713575 30604 1
 1 -5 3 784613 30630 1
 1 4 3 747346 30587 1
 4 -5 3 738606 30625 1
 5 -1 -3 774568 30597 1
 -5 4 -3 715923 30617 1
 5 -4 3 753487 30619 1
 -4 -1 3 759150 30604 1
 -5 1 4 59083 1803 1
 4 -5 -4 62023 1800 1
 -5 4 4 62895 1807 1
 -1 5 4 62788 1790 1
 -4 -1 4 62281 1789 1
 -4 5 4 66672 1810 1
 5 -1 -4 63943 1801 1
 1 4 -4 62434 1812 1
 -1 -4 4 67319 1809 1
 -1 5 -4 67478 1811 1
 -5 1 -4 63206 1795 1
 4 1 -4 67468 1795 1
 1 4 4 61585 1783 1
 1 -5 -4 63217 1792 1
 1 -5 4 54221 1795 1
 -1 -4 4 60052 1798 1
 -5 4 -4 63004 1801 1
 5 -1 -4 63811 1777 1
 -4 -1 4 61336 1783 1
 5 -4 4 63016 1799 1
 1 -5 4 63391 1805 1
 4 1 -4 65164 1782 1
 4 -5 4 65414 1807 1
 -5 1 5 42467 1432 1
 -5 4 5 40916 1433 1
 4 -5 -5 36729 1426 1
 -4 -1 5 42099 1420 1
 -4 5 5 44527 1432 1
 -1 5 5 40998 1416 1
 -1 -4 5 44873 1431 1
 -1 5 -5 44666 1435 1
 1 4 -5 42877 1441 1
 -5 1 -5 41922 1419 1
 1 4 5 41124 1414 1
 5 -1 -5 41450 1428 1
 -4 -1 5 41008 1412 1
 1 -5 5 40640 1423 1
 -5 1 -5 40981 1373 1
 -5 4 -5 44474 1405 1
 -4 5 -5 42052 1419 1
 -1 -4 5 41644 1423 1
 5 -4 5 42824 1426 1
 5 -1 -5 42085 1404 1
 4 -5 5 44533 1433 1
 -4 5 -5 40876 1424 1
 1 -5 5 42554 1432 1
 4 1 -5 44960 1411 1
 -5 4 -5 45234 1431 1
 -5 4 6 45866 1390 1
 -4 -1 6 43465 1375 1
 -4 5 6 43655 1385 1
 -1 5 6 41088 1370 1
 -5 1 6 45418 1378 1
 1 4 -6 45719 1395 1
 -4 5 -6 42990 1364 1
 -1 -4 6 43693 1379 1
 5 -4 6 41026 1377 1
 -4 -1 6 45136 1364 1
 -5 1 -6 43463 1375 1
 4 -5 -6 42253 1382 1
 5 -1 -6 45624 1383 1
 4 -5 6 42934 1362 1
 -5 4 -6 43702 1350 1
 -5 1 -6 43013 1318 1
 1 -5 6 43782 1375 1
 4 1 -6 43113 1364 1
 4 -5 6 43292 1383 1
 -1 -4 6 43122 1376 1
 5 -1 -6 45246 1361 1
 -5 4 -6 40802 1375 1
 1 4 -6 44894 1376 1
 1 -5 6 44538 1381 1
 -4 5 -6 44655 1381 1
 -1 5 -6 43225 1382 1
 -4 -1 7 977 235 1
 -1 5 7 885 225 1
 -4 5 7 1271 255 1
 -5 4 7 643 232 1
 -5 1 7 1065 258 1
 -1 5 -7 1186 247 1
 -5 1 -7 819 141 1
 -1 -4 7 1301 242 1
 -4 5 -7 1238 217 1
 -5 1 -7 1027 234 1
 4 -5 -7 1179 231 1
 -4 -1 7 1132 201 1
 -1 -4 7 1316 239 1
 5 -4 7 1054 226 1
 4 -5 7 1385 253 1
 5 -1 -7 1006 224 1
 -5 4 -7 682 198 1
 4 -5 7 1194 234 1
 1 -5 7 963 215 1
 -1 5 -7 920 239 1
 4 1 -7 983 203 1
 -5 4 -7 1046 222 1
 1 -5 7 1033 240 1
 -5 1 8 43130 1646 1
 -4 5 8 45455 1653 1
 -5 4 8 42965 1653 1
 -5 4 -8 44115 1608 1
 -4 -1 8 46507 1656 1
 -4 5 -8 46033 1626 1
 1 -5 8 46277 1642 1
 -1 -4 8 43165 1635 1
 -5 1 -8 44789 1575 1
 -1 5 8 46112 1650 1
 -4 -1 8 46139 1647 1
 5 -4 8 44293 1647 1
 -1 -4 8 43317 1646 1
 4 -5 8 45632 1653 1
 -4 -1 -8 43512 1644 1
 -5 1 -8 45708 1659 1
 1 4 8 44053 1638 1
 -4 -1 8 47115 1639 1
 4 -5 8 42310 1617 1
 4 1 -8 44033 1634 1
 -1 5 -8 45274 1656 1
 1 -5 8 48107 1660 1
 -5 4 -8 44196 1651 1
 1 4 -8 47580 1658 1
 -5 1 9 39132 1282 1
 -5 4 9 34415 1279 1
 -4 5 9 38534 1284 1
 -5 1 -9 37195 1194 1
 -4 -1 9 38116 1273 1
 -1 5 -9 41422 1279 1
 -4 5 -9 36966 1240 1
 -1 -4 9 37860 1266 1
 1 -5 9 38627 1265 1
 -5 4 -9 38764 1236 1
 4 -5 9 37560 1284 1
 -5 1 -9 39721 1285 1
 1 -5 9 36960 1279 1
 5 -4 -9 39808 1268 1
 -4 -1 9 37827 1277 1
 -4 -1 -9 41794 1286 1
 -1 -4 9 39477 1283 1
 1 4 9 39926 1278 1
 -1 5 9 37085 1267 1
 -4 -1 9 36133 1257 1
 5 -4 9 36920 1278 1
 4 -5 9 39058 1244 1
 -1 5 -9 39655 1283 1
 4 1 -9 37530 1265 1
 5 -1 -9 37496 1250 1
 1 4 -9 37938 1277 1
 -5 4 10 5904 489 1
 -5 1 10 6613 482 1
 -4 5 10 7476 505 1
 -4 5 -10 6366 444 1
 -5 4 -10 7393 428 1
 -4 -1 10 6344 464 1
 -1 -4 10 7907 487 1
 -1 -4 10 7632 487 1
 5 -4 -10 7670 483 1
 -4 -1 10 5731 463 1
 -1 5 10 5449 469 1
 4 -5 10 7338 495 1
 1 -5 10 6293 487 1
 1 4 10 7667 487 1
 -5 1 -10 7437 490 1
 5 -4 10 6208 476 1
 1 -5 10 5615 442 1
 4 -5 10 8155 451 1
 5 -1 -10 5824 474 1
 -1 5 -10 8081 501 1
 1 4 -10 5843 474 1
 4 1 -10 7611 478 1
 -5 1 11 25221 902 1
 -5 4 11 22793 895 1
 -4 5 11 26160 905 1
 -4 5 -11 25464 865 1
 1 4 11 25266 785 1
 -5 4 -11 27575 849 1
 -1 -4 11 25330 884 1
 -4 -1 11 24206 880 1
 -5 1 -11 24877 896 1
 -4 -1 -11 28231 906 1
 -4 -1 11 25325 896 1
 5 -4 -11 25205 892 1
 1 -5 11 25559 896 1
 4 -5 -11 23962 892 1
 -1 5 11 25528 898 1
 1 4 11 25443 892 1
 4 -5 11 25469 910 1
 -1 -4 11 26010 900 1
 1 -5 11 24450 859 1
 5 -1 -11 25631 884 1
 4 1 -11 26926 897 1
 -1 5 -11 27241 922 1
 -4 5 -11 21056 867 1
 1 4 -11 25973 908 1
 -5 4 -11 27267 904 1
 -5 1 12 8276 541 1
 -4 5 12 8740 553 1
 -5 4 12 8360 547 1
 -4 -1 12 7991 515 1
 1 4 12 8841 409 1
 -5 1 12 9740 527 1
 -1 5 12 7849 428 1
 -1 -4 12 8225 515 1
 -1 -4 12 8977 542 1
 -4 -1 12 7448 530 1
 5 -4 -12 8064 542 1
 4 -5 12 8878 551 1
 -1 5 12 8238 542 1
 1 -5 12 8168 542 1
 4 -5 -12 7828 548 1
 -4 -1 -12 9233 548 1
 1 4 12 8338 541 1
 -1 -4 -12 7242 532 1
 4 1 12 8574 402 1
 5 -4 12 8163 462 1
 5 -1 -12 7035 517 1
 1 4 -12 7863 535 1
 -5 1 -12 7534 539 1
 -4 5 -12 7675 538 1
 -5 4 -12 9069 540 1
 4 1 -12 8990 530 1
 -1 5 -12 9502 569 1
 -1 5 13 5159 430 1
 1 4 13 5041 264 1
 -1 5 13 5721 298 1
 -4 -1 -13 4606 413 1
 1 -5 -13 5325 443 1
 5 -4 -13 4764 400 1
 -4 -1 13 5591 427 1
 -1 -4 13 5270 421 1
 4 -5 -13 5826 408 1
 -1 -4 -13 4671 412 1
 1 4 13 5547 421 1
 4 1 13 5927 262 1
 4 -5 13 5346 348 1
 5 -4 13 5989 334 1
 -1 5 -13 5234 433 1
 -5 1 -13 5545 403 1
 -4 5 -13 4920 417 1
 1 4 -13 5974 419 1
 5 -1 -13 5845 406 1
 4 1 -13 5372 399 1
 -5 4 -13 6264 414 1
 1 4 14 6010 351 1
 -1 5 14 5542 371 1
 -5 1 14 5906 465 1
 -5 4 14 5957 457 1
 -4 -1 14 6416 478 1
 -1 -4 14 6566 471 1
 -4 5 14 5810 429 1
 4 -5 -14 6968 523 1
 1 -5 -14 5642 505 1
 5 -4 -14 6065 505 1
 -4 -1 -14 6597 527 1
 -1 -4 -14 6314 496 1
 5 -4 14 5621 408 1
 4 -5 14 6515 438 1
 1 -5 14 5306 457 1
 -1 5 -14 7497 528 1
 -4 5 -14 5453 520 1
 5 -1 -14 6479 486 1
 -5 4 -14 6293 520 1
 4 1 -14 5996 506 1
 1 4 -14 6204 530 1
 -5 1 -14 5913 512 1
 -1 5 15 6014 314 1
 -4 -1 15 5390 416 1
 -5 4 15 5191 370 1
 -5 1 15 5405 405 1
 -4 5 15 5438 363 1
 1 4 15 5148 273 1
 -1 -4 15 5690 395 1
 1 -5 -15 5240 472 1
 -1 -4 -15 6332 464 1
 4 -5 -15 4928 452 1
 5 -4 -15 4851 440 1
 -4 -1 -15 4652 439 1
 1 -5 15 5853 399 1
 4 -5 15 5687 370 1
 5 -1 -15 4804 440 1
 -5 4 -15 5471 472 1
 -4 5 -15 4899 441 1
 -5 1 -15 5605 464 1
 -1 5 -15 5643 477 1
 1 4 -15 6452 481 1
 4 1 -15 5946 429 1
 -5 1 16 10311 607 1
 -1 5 16 10451 514 1
 -5 4 16 11221 586 1
 -1 -4 16 10186 592 1
 -4 5 16 10404 553 1
 -4 -1 16 11250 613 1
 -1 -4 -16 10844 680 1
 4 -5 -16 11509 677 1
 5 -4 -16 10621 655 1
 1 -5 -16 10165 664 1
 1 -5 16 10766 591 1
 1 4 16 10130 484 1
 4 -5 16 9916 575 1
 -5 4 -16 9443 661 1
 1 4 -16 11651 692 1
 -4 5 -16 11791 673 1
 -1 5 -16 10513 660 1
 -4 -1 -16 11196 695 1
 5 -1 -16 9888 642 1
 -5 1 -16 12882 707 1
 4 1 -16 10191 655 1
 -1 5 17 3036 291 1
 -4 5 17 3036 350 1
 -5 4 17 3706 369 1
 -1 -4 -17 3853 478 1
 1 -5 -17 4643 507 1
 -4 -1 -17 4084 473 1
 5 -4 -17 3963 466 1
 4 -5 -17 2845 449 1
 1 4 17 3888 282 1
 4 -5 17 3442 365 1
 -5 1 -17 4889 516 1
 5 -1 -17 3907 466 1
 -5 4 -17 3755 495 1
 1 4 -17 4131 487 1
 4 1 -17 3789 470 1
 -1 5 -17 3274 470 1
 -4 5 -17 2919 463 1
 -5 4 18 1322 330 1
 -4 5 18 1394 304 1
 -4 -1 -18 1332 441 1
 5 -4 -18 2446 425 1
 1 -5 -18 2015 480 1
 -1 -4 -18 1576 435 1
 4 -5 -18 1831 434 1
 1 4 18 1468 232 1
 4 -5 18 1872 330 1
 -1 5 18 1470 261 1
 -5 1 -18 1824 455 1
 4 1 -18 2078 450 1
 -1 5 -18 1524 453 1
 1 4 -18 1304 409 1
 -4 5 -18 2217 465 1
 -5 4 -18 1485 445 1
 5 -1 -18 1596 391 1
 -4 5 19 2683 332 1
 1 -5 -19 2532 505 1
 5 -4 -19 1619 456 1
 4 -5 -19 2047 456 1
 -1 -4 -19 3053 512 1
 -4 -1 -19 2873 486 1
 -1 5 19 2301 277 1
 1 4 19 2172 252 1
 4 1 -19 1541 447 1
 1 4 -19 2262 489 1
 -5 1 -19 2490 517 1
 -4 5 -19 1701 440 1
 4 -5 19 3117 370 1
 5 -1 -19 3033 511 1
 -1 5 -19 2157 494 1
 -5 4 -19 1841 467 1
 -4 5 20 205 292 1
 4 -5 -20 17 421 1
 -1 -4 -20 15 419 1
 1 -5 -20 927 463 1
 4 1 -20 1665 468 1
 -4 5 -20 16 478 1
 -5 1 -20 14 432 1
 -1 5 -20 814 487 1
 5 -4 -20 789 436 1
 -5 4 -20 1425 452 1
 -4 -1 -20 1194 448 1
 1 4 -20 251 472 1
 5 -1 -20 15 433 1
 -1 5 20 150 225 1
 1 4 20 807 222 1
 4 -5 -21 1 481 1
 -1 -4 -21 1 452 1
 1 -5 -21 170 466 1
 -4 -1 -21 1 473 1
 -5 1 -21 1 440 1
 -1 5 -21 1 486 1
 4 1 -21 1 464 1
 5 -1 -21 1 436 1
 5 -4 -21 754 482 1
 -4 5 -21 74 443 1
 1 4 -21 1 452 1
 -5 4 -21 75 485 1
 1 4 21 1 213 1
 -5 1 -22 1056 528 1
 -1 5 -22 1407 498 1
 5 -4 -22 223 493 1
 -4 -1 -22 377 494 1
 -4 5 -22 925 511 1
 4 1 -22 2185 543 1
 1 4 -22 1110 485 1
 5 -1 -22 1069 506 1
 -5 4 -22 572 515 1
 4 -5 -22 632 514 1
 1 -5 -22 36 502 1
 -1 -4 -22 848 526 1
 0 -5 0 2923 164 1
 0 5 0 3157 164 1
 0 5 -1 21062 1963 1
 0 5 1 19924 1948 1
 0 -5 1 20273 1961 1
 0 -5 -1 19406 1927 1
 5 0 -1 19338 1944 1
 0 5 1 19073 1928 1
 5 0 -2 3365 496 1
 0 -5 -2 2195 473 1
 0 5 2 3021 480 1
 -5 0 2 3339 491 1
 -5 5 2 2183 510 1
 0 5 2 2677 479 1
 0 -5 2 3532 520 1
 -5 0 2 2912 460 1
 0 5 3 14536 332 1
 5 0 -3 13868 350 1
 -5 0 3 13733 350 1
 -5 5 3 12069 366 1
 0 -5 -3 13465 325 1
 -5 0 3 13273 314 1
 0 -5 3 14966 369 1
 5 0 -3 13611 311 1
 5 -5 3 13705 345 1
 -5 5 4 105085 3260 1
 0 -5 4 106419 3257 1
 0 5 -4 98918 3262 1
 -5 0 4 107086 3225 1
 5 0 -4 103611 3244 1
 0 5 4 104757 3236 1
 -5 0 4 99583 3242 1
 5 -5 4 102274 3246 1
 5 0 -4 104553 3227 1
 0 -5 4 106854 3253 1
 -5 5 -4 98295 3240 1
 -5 5 -4 108287 3251 1
 0 5 5 2136 215 1
 -5 0 5 1983 225 1
 -5 5 5 2320 262 1
 5 0 -5 1697 227 1
 0 5 -5 1789 254 1
 -5 0 5 2096 175 1
 -5 0 -5 2144 219 1
 -5 5 -5 1595 212 1
 0 -5 5 1568 231 1
 5 -5 5 2361 231 1
 -5 5 -5 1768 220 1
 5 0 -5 1671 197 1
 0 -5 5 2581 241 1
 -5 5 6 12522 381 1
 -5 0 6 12356 342 1
 0 5 -6 12788 380 1
 -5 0 -6 12324 259 1
 0 -5 6 12730 363 1
 -5 0 -6 12353 350 1
 0 5 6 12568 363 1
 -5 0 6 12108 336 1
 -5 5 -6 12227 345 1
 5 -5 6 11927 362 1
 5 0 -6 12557 332 1
 -5 5 -6 13143 360 1
 0 -5 6 13092 369 1
 -5 0 -7 13680 393 1
 -5 5 -7 13424 472 1
 0 -5 7 13668 484 1
 5 -5 7 13605 492 1
 -5 0 -7 12997 488 1
 0 5 7 12813 488 1
 -5 0 7 12989 489 1
 -5 5 7 14174 508 1
 0 5 -7 13512 489 1
 5 0 -7 13735 469 1
 0 -5 7 12390 486 1
 -5 5 -7 12989 494 1
 0 5 8 1095 245 1
 -5 5 8 541 248 1
 -5 0 8 998 233 1
 -5 5 -8 665 208 1
 0 5 -8 578 266 1
 -5 0 -8 595 239 1
 5 -5 8 668 251 1
 0 -5 8 966 237 1
 0 -5 8 703 221 1
 0 5 -8 1105 261 1
 -5 5 -8 994 203 1
 -5 5 9 585 249 1
 0 5 9 679 240 1
 -5 0 9 465 240 1
 -5 5 -9 769 204 1
 -5 0 -9 857 252 1
 5 -5 9 683 251 1
 0 -5 9 905 247 1
 0 -5 9 653 227 1
 5 0 -9 396 212 1
 0 5 -9 550 246 1
 -5 5 10 1714 319 1
 -5 0 10 1554 305 1
 -5 0 10 1968 308 1
 0 -5 10 1962 290 1
 0 5 10 2036 318 1
 5 -5 10 1700 315 1
 -5 0 -10 2115 309 1
 0 -5 10 1952 317 1
 5 -5 10 1704 247 1
 0 5 -10 2044 322 1
 5 0 -10 1932 299 1
 0 -5 11 13537 491 1
 -5 5 -11 14021 478 1
 -5 0 11 13621 517 1
 0 5 11 13135 401 1
 0 -5 11 12419 510 1
 -5 0 -11 13967 523 1
 0 5 11 13246 516 1
 5 -5 11 13799 527 1
 5 -5 -11 12358 510 1
 -5 5 11 12715 520 1
 -5 0 11 13569 523 1
 0 5 -11 12977 529 1
 -5 5 -11 13892 514 1
 5 0 -11 12635 502 1
 -5 0 12 4556 383 1
 -5 5 12 5495 411 1
 -5 5 -12 5607 342 1
 0 5 12 4931 264 1
 -5 0 12 5482 370 1
 0 -5 12 4974 349 1
 0 5 12 5240 395 1
 0 -5 12 5085 386 1
 5 -5 -12 4677 384 1
 5 -5 12 5744 415 1
 -5 0 -12 4485 383 1
 5 -5 12 4887 316 1
 -5 5 -12 5088 384 1
 5 0 -12 5249 380 1
 0 5 -12 5765 408 1
 0 5 13 8 294 1
 0 5 13 142 163 1
 0 -5 -13 66 281 1
 5 -5 -13 18 277 1
 -5 0 -13 183 313 1
 5 -5 13 27 220 1
 -5 5 -13 189 286 1
 5 0 -13 39 272 1
 0 5 -13 37 297 1
 -5 0 14 513 286 1
 0 5 14 1091 191 1
 5 -5 -14 853 342 1
 0 -5 -14 740 314 1
 -5 0 -14 1217 361 1
 0 -5 14 751 294 1
 5 -5 14 507 243 1
 5 0 -14 1572 345 1
 -5 5 -14 1259 351 1
 0 5 -14 674 324 1
 0 5 15 1119 208 1
 -5 5 15 1053 286 1
 -5 0 15 982 335 1
 -5 0 -15 953 367 1
 0 -5 -15 1266 361 1
 5 -5 -15 1291 372 1
 0 -5 15 1183 324 1
 -5 5 -15 1885 395 1
 5 0 -15 978 357 1
 5 -5 15 1076 279 1
 0 5 -15 893 383 1
 -5 5 16 315 272 1
 0 5 16 9 188 1
 -5 0 -16 368 371 1
 0 -5 -16 86 357 1
 5 -5 -16 723 355 1
 0 -5 16 317 304 1
 0 5 -16 59 388 1
 5 0 -16 8 348 1
 -5 5 -16 289 400 1
 -5 5 17 904 291 1
 0 -5 -17 716 408 1
 5 -5 -17 490 406 1
 -5 0 -17 899 436 1
 0 5 17 962 217 1
 0 5 -17 1193 404 1
 -5 5 -17 1586 429 1
 5 0 -17 846 394 1
 -5 5 18 499 284 1
 5 -5 -18 754 371 1
 -5 0 -18 322 401 1
 0 -5 -18 693 461 1
 0 5 18 513 215 1
 -5 5 -18 888 419 1
 5 0 -18 750 412 1
 0 5 -18 350 397 1
 -5 5 19 1440 330 1
 5 -5 -19 918 456 1
 0 -5 -19 1293 430 1
 5 0 -19 780 411 1
 -5 5 -19 1131 446 1
 -5 0 -19 896 429 1
 0 5 -19 873 442 1
 0 5 19 1164 226 1
 5 -5 -20 1785 471 1
 0 -5 -20 1934 491 1
 -5 0 -20 1672 525 1
 -5 5 -20 1780 486 1
 5 0 -20 2061 490 1
 0 5 -20 1791 519 1
 0 5 20 1793 253 1
 0 -5 -21 347 457 1
 5 -5 -21 64 441 1
 0 5 -21 450 468 1
 -5 5 -21 340 482 1
 -5 0 -21 64 480 1
 5 0 -21 60 446 1
 0 -5 -22 606 519 1
 -5 5 -22 0 521 1
 5 -5 -22 85 485 1
 0 5 -22 684 522 1
 -5 0 -22 146 510 1
 5 0 -22 567 493 1
 -3 -3 0 18540 1302 1
 3 -6 -1 192027 9422 1
 6 -3 1 186593 9403 1
 -3 -3 1 196005 9434 1
 -3 -3 -1 194043 9415 1
 6 -3 -2 4293 256 1
 -6 3 2 4583 275 1
 3 -6 -2 5075 255 1
 -3 6 2 4751 258 1
 -3 -3 -2 4838 214 1
 -3 -3 2 4363 282 1
 -3 -3 2 5007 214 1
 6 -3 2 5279 233 1
 6 -3 -3 11150 635 1
 3 -6 -3 11486 634 1
 -3 6 3 13188 639 1
 -6 3 3 11190 642 1
 -3 -3 3 10713 647 1
 6 -3 3 11499 617 1
 -3 -3 3 12208 608 1
 -3 6 -3 12802 649 1
 -3 -3 -3 12318 575 1
 -6 3 -3 11002 614 1
 3 -6 -4 475786 16986 1
 6 -3 -4 432122 16994 1
 -3 6 4 466727 16989 1
 -6 3 4 462365 16994 1
 -3 -3 4 447377 17000 1
 6 -3 4 455042 16979 1
 -3 -3 4 463316 16971 1
 -3 6 -4 464877 16992 1
 3 -6 4 455680 16991 1
 -6 3 -4 454708 16979 1
 -3 -3 4 466052 16979 1
 3 -6 4 442099 16994 1
 3 -6 -5 211309 6197 1
 6 -3 -5 222853 6207 1
 -6 3 5 227895 6212 1
 -3 6 5 223252 6200 1
 -3 -3 5 235650 6216 1
 -3 6 -5 227423 6204 1
 6 -3 5 229786 6196 1
 -3 -3 5 222428 6187 1
 3 -6 5 226101 6202 1
 -6 3 -5 230405 6198 1
 -3 -3 5 231842 6194 1
 3 -6 5 216839 6210 1
 6 -3 -6 194744 6082 1
 -3 6 6 191446 6076 1
 -6 3 6 195808 6082 1
 -3 6 -6 197177 6072 1
 -3 -3 6 190978 6084 1
 6 -3 6 188724 6070 1
 -3 -3 6 191245 6061 1
 3 -6 -6 194507 6073 1
 6 -3 -6 188147 6051 1
 -6 3 -6 187695 6032 1
 3 -6 6 186958 6066 1
 3 3 -6 186427 6065 1
 3 -6 6 186441 6076 1
 -3 -3 6 195432 6066 1
 -6 3 -6 193036 6070 1
 -3 6 7 63034 1880 1
 -6 3 7 68334 1894 1
 -3 6 -7 67774 1879 1
 -3 -3 7 64010 1889 1
 6 -3 7 65184 1880 1
 6 -3 -7 63834 1860 1
 -3 -3 7 65097 1871 1
 6 -3 -7 64181 1885 1
 -6 3 -7 67033 1834 1
 3 -6 7 62811 1866 1
 3 -6 7 64358 1888 1
 3 3 -7 67007 1877 1
 -6 3 -7 62588 1876 1
 -3 -3 7 65695 1872 1
 -6 3 8 115681 3928 1
 -3 6 8 116534 3920 1
 -3 -3 8 120718 3928 1
 -6 3 -8 117342 3866 1
 -3 -3 8 118388 3911 1
 -3 -3 8 118614 3914 1
 3 -6 8 118150 3908 1
 -6 3 -8 122315 3926 1
 3 3 -8 116675 3915 1
 3 -6 8 121971 3931 1
 -3 6 9 30369 1560 1
 -6 3 9 34467 1573 1
 -6 3 -9 32041 1500 1
 -3 6 -9 34344 1554 1
 -3 -3 9 34927 1569 1
 6 -3 -9 33575 1547 1
 -3 -3 9 33200 1552 1
 -3 -3 9 35685 1559 1
 3 -6 9 32674 1578 1
 3 -6 9 34274 1547 1
 -6 3 -9 33278 1566 1
 3 3 -9 32411 1553 1
 -3 6 10 15705 473 1
 -6 3 10 15905 480 1
 -3 -3 10 16354 464 1
 -6 3 -10 16167 395 1
 -3 6 -10 15581 461 1
 3 -6 10 16392 474 1
 -3 -3 10 15010 454 1
 6 -3 -10 16477 446 1
 -3 -3 10 16022 449 1
 3 -6 10 16248 442 1
 -6 3 -10 15707 462 1
 3 3 -10 16209 464 1
 -6 3 11 25419 1140 1
 -3 6 11 24745 1139 1
 -3 6 -11 24168 1121 1
 -3 -3 11 24976 1125 1
 6 -3 -11 23145 1117 1
 -3 -3 11 24279 1128 1
 -3 -3 -11 26483 1141 1
 3 -6 11 25965 1144 1
 -3 -3 11 25062 1126 1
 3 -6 11 24642 1105 1
 3 3 11 24847 1002 1
 -6 3 -11 26943 1155 1
 -3 6 -11 22700 1132 1
 3 3 -11 25002 1140 1
 -6 3 12 31057 1114 1
 -3 6 12 32617 1117 1
 -3 -3 12 31604 1084 1
 -3 -3 12 32478 1100 1
 -3 -3 12 32378 1100 1
 -3 -3 -12 31307 1112 1
 6 -3 -12 31048 1095 1
 3 -6 12 32855 1113 1
 3 3 -12 31234 1088 1
 -6 3 -12 31966 1108 1
 -3 6 -12 33420 1112 1
 3 3 12 31519 959 1
 -3 -3 13 19271 861 1
 6 -3 -13 17363 841 1
 -3 -3 -13 18842 873 1
 3 -6 -13 18100 856 1
 3 -6 13 17994 810 1
 3 3 13 17932 698 1
 3 3 -13 19575 858 1
 -3 6 -13 18333 876 1
 -6 3 -13 18624 866 1
 -3 6 14 17365 705 1
 -6 3 14 18111 767 1
 -3 -3 -14 18387 813 1
 3 -6 -14 18792 825 1
 3 3 14 18806 634 1
 3 -6 14 18470 753 1
 3 3 -14 17095 793 1
 6 -3 -14 17856 800 1
 -3 6 -14 18672 822 1
 -6 3 -14 19274 822 1
 -3 -3 15 9083 592 1
 -6 3 15 9975 592 1
 -3 6 15 8796 508 1
 -3 -3 -15 9333 627 1
 3 -6 -15 9760 637 1
 3 -6 15 9127 562 1
 3 3 15 9193 440 1
 3 3 -15 9499 626 1
 -6 3 -15 10741 645 1
 -3 6 -15 10299 651 1
 6 -3 -15 11127 633 1
 -6 3 16 9634 537 1
 -3 6 16 9584 462 1
 -3 -3 -16 9174 607 1
 3 -6 -16 9362 591 1
 3 -6 16 8631 499 1
 3 3 16 8359 380 1
 -3 6 -16 9266 599 1
 -6 3 -16 9025 604 1
 6 -3 -16 9163 568 1
 3 3 -16 9055 586 1
 -3 6 17 2475 309 1
 6 -3 -17 2108 418 1
 3 -6 -17 1999 454 1
 -3 -3 -17 3004 464 1
 3 -6 17 2906 382 1
 -6 3 -17 2698 476 1
 -3 6 -17 2442 451 1
 3 3 -17 2559 438 1
 -3 6 18 7098 422 1
 3 -6 -18 8434 608 1
 -3 -3 -18 7226 602 1
 -6 3 -18 7994 617 1
 -3 6 -18 8184 598 1
 3 3 -18 7469 584 1
 6 -3 -18 8654 592 1
 -3 6 19 12113 561 1
 3 -6 -19 13120 751 1
 -3 -3 -19 9907 710 1
 -6 3 -19 12337 758 1
 6 -3 -19 14511 770 1
 3 3 -19 12963 753 1
 -3 6 -19 11953 756 1
 -3 6 20 748 267 1
 3 -6 -20 1355 470 1
 -3 -3 -20 1513 474 1
 -6 3 -20 950 485 1
 3 3 -20 1570 469 1
 6 -3 -20 1102 450 1
 -3 6 -20 696 455 1
 3 -6 -21 1348 458 1
 -3 -3 -21 1107 491 1
 6 -3 -21 1850 468 1
 -3 6 -21 1611 498 1
 -6 3 -21 1164 497 1
 3 3 -21 1389 473 1
 3 -6 -22 857 504 1
 -3 -3 -22 851 518 1
 -3 6 -22 9 498 1
 3 3 -22 733 497 1
 -6 3 -22 703 513 1
 6 -3 -22 1412 500 1
 -2 -4 0 78011 1721 1
 2 4 0 74721 1719 1
 2 -6 -1 54112 1574 1
 -4 -2 1 55202 1559 1
 2 4 1 53031 1578 1
 2 4 -1 56375 1598 1
 -2 -4 -1 54990 1575 1
 -2 -4 1 55727 1596 1
 6 -2 1 49531 1556 1
 4 2 -1 55239 1561 1
 -6 2 -1 49937 1556 1
 4 2 -2 149602 5521 1
 2 -6 -2 152649 5534 1
 -4 -2 2 147127 5522 1
 4 -6 -2 148507 5546 1
 -2 6 2 154684 5535 1
 6 -2 -2 143477 5545 1
 -4 6 2 152746 5548 1
 -6 2 2 144944 5546 1
 2 4 2 148972 5519 1
 -2 -4 2 153941 5553 1
 2 4 -2 152638 5554 1
 6 -2 -2 144029 5504 1
 2 -6 2 152655 5552 1
 -2 -4 -2 143157 5517 1
 -6 2 -2 148420 5523 1
 6 -4 2 147340 5530 1
 2 -6 -3 75185 1778 1
 -4 -2 3 77903 1769 1
 6 -2 -3 75945 1790 1
 4 -6 -3 74291 1790 1
 -2 6 3 75584 1778 1
 -6 2 3 77690 1792 1
 -6 4 3 72939 1798 1
 -4 6 3 72580 1790 1
 2 4 3 74332 1743 1
 -2 -4 3 68188 1796 1
 6 -2 -3 73371 1752 1
 4 2 -3 73932 1766 1
 -4 6 -3 77096 1794 1
 2 -6 3 75894 1797 1
 6 -4 3 81132 1782 1
 -6 4 -3 76617 1777 1
 -6 2 -3 77646 1772 1
 -4 -2 3 75101 1767 1
 6 -2 -4 36166 1576 1
 4 -6 -4 34222 1575 1
 2 -6 -4 32166 1558 1
 -2 6 4 34049 1561 1
 -4 -2 4 35560 1556 1
 -6 4 4 32853 1584 1
 -4 6 4 33154 1572 1
 -6 2 4 37036 1575 1
 -2 6 -4 34107 1580 1
 -2 -4 4 36560 1585 1
 6 -2 -4 35813 1541 1
 -6 2 -4 36253 1563 1
 -4 6 -4 35567 1576 1
 2 -6 4 31464 1573 1
 -4 -2 4 32908 1552 1
 6 -4 4 32536 1566 1
 2 -6 4 33957 1579 1
 -6 4 -4 34199 1564 1
 4 -6 4 34314 1576 1
 -2 -4 4 34693 1568 1
 -6 4 5 20052 1037 1
 -2 6 5 20370 1027 1
 -4 -2 5 21047 1013 1
 4 -6 -5 16638 1028 1
 -6 2 5 21818 1035 1
 6 -2 -5 18801 1022 1
 -4 6 5 22137 1030 1
 -2 -4 5 20466 1031 1
 -4 -2 5 22496 1043 1
 -2 6 -5 24131 1038 1
 -6 2 -5 18880 1013 1
 6 -2 -5 20416 993 1
 6 -4 5 23326 1029 1
 2 -6 -5 23454 1028 1
 -4 6 -5 20439 1023 1
 2 -6 5 21655 1029 1
 4 2 -5 22718 1016 1
 -2 -4 5 20181 1017 1
 2 -6 5 22310 1037 1
 -6 4 -5 20705 1027 1
 4 -6 5 20313 1031 1
 -4 -2 5 20588 1009 1
 -6 2 6 11274 366 1
 -2 6 6 11983 354 1
 -6 4 6 12351 366 1
 -4 6 6 11222 354 1
 -4 -2 6 10060 358 1
 -4 6 -6 11044 342 1
 -2 -4 6 11261 362 1
 -2 6 -6 11885 382 1
 6 -2 -6 11824 334 1
 -6 2 -6 11263 344 1
 -4 -2 6 11758 347 1
 4 -6 -6 10789 363 1
 6 -2 -6 11321 362 1
 6 -4 6 11935 360 1
 2 -6 6 11489 355 1
 -6 4 -6 11558 311 1
 -6 2 -6 10936 291 1
 4 -6 6 11775 353 1
 4 -6 6 11647 358 1
 2 -6 6 11913 362 1
 4 2 -6 12307 342 1
 -4 -2 6 11329 323 1
 -6 4 -6 11267 360 1
 -2 -4 6 11292 333 1
 -4 6 7 24132 968 1
 -6 2 7 23578 967 1
 -6 4 7 24465 963 1
 -2 6 7 23402 949 1
 -2 -4 7 23089 963 1
 -4 -2 7 22156 959 1
 -4 6 -7 23184 948 1
 -4 -2 7 24021 942 1
 6 -2 -7 23354 932 1
 6 -2 -7 22549 954 1
 -6 2 -7 22961 956 1
 6 -4 7 22993 954 1
 4 -6 -7 20866 955 1
 -4 -2 7 23164 942 1
 -6 2 -7 24483 893 1
 2 -6 7 22615 955 1
 -6 4 -7 23842 916 1
 4 -6 7 23170 938 1
 -2 -4 7 24323 952 1
 4 -6 7 23571 964 1
 2 -6 7 24635 964 1
 4 2 -7 22199 941 1
 -6 4 -7 22996 954 1
 -6 2 8 3565 305 1
 -2 6 8 3375 302 1
 -6 4 8 3389 283 1
 -4 6 8 3391 308 1
 2 4 8 3342 147 1
 -2 6 -8 3639 304 1
 -6 2 -8 3147 202 1
 -4 -2 8 2870 287 1
 -2 -4 8 3279 285 1
 -4 6 -8 3144 275 1
 -6 4 -8 3419 242 1
 -4 -2 8 3120 245 1
 6 -4 -8 2508 274 1
 -4 -2 8 3478 283 1
 6 -4 8 3039 277 1
 -6 2 -8 4134 297 1
 2 -6 8 3229 263 1
 4 -6 8 3391 269 1
 4 -6 8 3215 285 1
 2 -6 8 3297 299 1
 2 4 -8 2922 276 1
 4 2 -8 3578 279 1
 -6 4 -8 3071 294 1
 -2 -4 8 3502 286 1
 -6 4 9 7087 510 1
 -2 6 9 7759 491 1
 -4 6 9 8055 505 1
 -6 2 9 7955 501 1
 -4 -2 9 7076 481 1
 -4 6 -9 8666 489 1
 -2 -4 9 8872 491 1
 -6 4 -9 8316 432 1
 -2 6 -9 8616 505 1
 -6 2 -9 9027 411 1
 -4 -2 9 7533 460 1
 6 -4 9 7507 491 1
 -4 -2 9 7907 489 1
 4 -6 9 7382 493 1
 6 -2 -9 8302 470 1
 6 -4 -9 7710 475 1
 -2 -4 9 8886 494 1
 2 -6 9 7282 469 1
 4 -6 9 8948 472 1
 -6 2 -9 8313 490 1
 -6 4 -9 8328 504 1
 4 2 -9 7762 473 1
 2 4 -9 8917 496 1
 2 -6 9 7378 499 1
 -2 6 10 5467 312 1
 -4 6 10 4601 297 1
 -6 2 10 5371 309 1
 -6 4 10 3912 301 1
 -4 -2 10 5025 300 1
 -6 2 -10 5388 206 1
 -6 4 -10 5325 231 1
 -2 6 -10 5258 291 1
 -2 -4 10 4788 277 1
 -4 6 -10 5059 287 1
 -4 -2 10 4673 295 1
 4 -6 10 5018 306 1
 2 -6 10 5274 301 1
 6 -4 -10 4480 272 1
 -2 -4 10 6025 303 1
 -4 -2 10 5453 268 1
 -4 -2 -10 6297 312 1
 6 -2 -10 5399 281 1
 -6 2 -10 4622 295 1
 4 -6 10 4880 248 1
 2 -6 10 5743 281 1
 -6 4 -10 5436 303 1
 2 4 -10 5039 303 1
 4 2 -10 5050 288 1
 -2 6 11 3915 405 1
 -6 2 11 3886 414 1
 -4 6 11 5024 436 1
 -6 4 11 4175 431 1
 -4 -2 11 4621 414 1
 -2 6 -11 4406 398 1
 -2 -4 11 4196 394 1
 2 4 11 4302 267 1
 -6 4 -11 4473 345 1
 -4 6 -11 3933 401 1
 -4 -2 -11 4032 412 1
 -4 -2 11 3616 381 1
 4 -6 11 5044 433 1
 -2 -4 11 4146 411 1
 2 -6 11 3852 416 1
 6 -4 -11 4245 403 1
 -4 -2 11 3669 404 1
 2 -6 11 4184 389 1
 -4 6 -11 4625 408 1
 -6 4 -11 4301 420 1
 6 -2 -11 4264 394 1
 4 2 -11 4033 411 1
 -6 2 -11 5049 453 1
 -2 6 -11 4896 420 1
 2 4 -11 3593 418 1
 -2 -4 12 13505 604 1
 2 4 12 12052 469 1
 -4 -2 12 12976 609 1
 -4 6 -12 13276 591 1
 6 -4 -12 12600 602 1
 2 4 12 12200 615 1
 -4 -2 -12 12963 617 1
 -2 -4 12 13517 630 1
 2 -6 12 13521 638 1
 -4 -2 12 12851 618 1
 4 -6 12 12981 633 1
 -2 -4 12 12359 617 1
 -2 -4 -12 13006 617 1
 -6 4 12 12386 636 1
 -6 2 12 12969 626 1
 -4 6 12 13591 637 1
 -2 6 12 13572 635 1
 2 4 -12 12444 636 1
 -4 6 -12 11962 618 1
 -2 6 -12 12923 631 1
 -6 4 -12 13301 616 1
 -6 2 -12 12450 632 1
 4 2 -12 11132 599 1
 6 -2 -12 12565 599 1
 2 4 13 7123 280 1
 2 4 13 6830 449 1
 -4 -2 -13 6129 445 1
 2 -6 -13 6627 442 1
 -2 -4 13 6856 448 1
 -2 -4 13 6970 445 1
 4 -6 -13 6710 454 1
 -2 -4 -13 7023 466 1
 -4 -2 13 6745 452 1
 6 -4 -13 6035 427 1
 4 -6 13 7719 406 1
 -6 4 -13 6558 456 1
 4 2 -13 7204 457 1
 -6 2 -13 6722 462 1
 6 -2 -13 6728 425 1
 2 4 -13 6882 455 1
 -2 6 -13 6873 467 1
 -4 6 -13 5203 415 1
 -6 2 14 1965 322 1
 -2 6 14 2357 231 1
 4 -6 -14 2533 364 1
 6 -2 -14 1921 359 1
 -2 -4 -14 1582 337 1
 -6 2 -14 2105 352 1
 2 -6 -14 1457 364 1
 -4 -2 -14 2586 366 1
 6 -4 -14 2297 358 1
 2 4 14 1931 174 1
 2 -6 14 2135 315 1
 4 -6 14 1808 287 1
 -2 6 -14 1256 339 1
 2 4 -14 2114 345 1
 4 2 -14 1583 371 1
 -6 4 -14 2432 354 1
 -4 6 -14 2294 352 1
 -4 6 15 2139 276 1
 -6 2 15 1597 320 1
 -6 4 15 1686 310 1
 -4 -2 15 2179 337 1
 -2 6 15 1835 229 1
 -4 -2 -15 1423 386 1
 -2 -4 -15 1787 365 1
 2 -6 -15 2678 406 1
 6 -4 -15 1538 341 1
 4 -6 -15 1972 372 1
 4 -6 15 2190 316 1
 2 4 15 2122 186 1
 -2 -4 15 1523 309 1
 2 -6 15 1504 320 1
 -6 2 -15 2195 385 1
 -4 6 -15 2263 378 1
 4 2 -15 2357 379 1
 -6 4 -15 2065 386 1
 -2 6 -15 2314 398 1
 6 -2 -15 1875 368 1
 2 4 -15 1845 398 1
 -6 4 16 2739 353 1
 -4 6 16 2974 314 1
 -6 2 16 3362 394 1
 -2 6 16 2925 279 1
 -4 -2 -16 2696 419 1
 -2 -4 -16 2530 441 1
 2 -6 -16 2272 431 1
 4 -6 -16 2681 401 1
 6 -4 -16 3267 395 1
 2 -6 16 2614 351 1
 4 -6 16 2719 351 1
 2 4 16 2455 217 1
 4 2 -16 3435 423 1
 -6 4 -16 3666 439 1
 -4 6 -16 2507 421 1
 -6 2 -16 2924 446 1
 2 4 -16 2750 438 1
 -2 6 -16 3753 446 1
 6 -2 -16 3894 439 1
 -6 4 17 2303 324 1
 -4 6 17 2569 292 1
 -2 6 17 2010 255 1
 4 -6 -17 2280 428 1
 -4 -2 -17 2608 434 1
 6 -4 -17 1970 420 1
 -2 -4 -17 2113 452 1
 2 -6 -17 2265 435 1
 2 4 17 2144 210 1
 4 -6 17 2170 323 1
 -6 2 -17 1601 416 1
 2 4 -17 2666 434 1
 4 2 -17 2209 422 1
 6 -2 -17 1968 420 1
 -6 4 -17 2667 447 1
 -2 6 -17 2622 457 1
 -4 6 -17 2323 448 1
 -4 6 18 666 273 1
 -2 6 18 971 243 1
 2 -6 -18 756 428 1
 -4 -2 -18 238 405 1
 -2 -4 -18 1738 439 1
 4 -6 -18 673 419 1
 6 -4 -18 1100 412 1
 2 4 18 1028 196 1
 4 -6 18 839 317 1
 -6 4 -18 1759 431 1
 2 4 -18 1488 421 1
 6 -2 -18 2145 431 1
 -4 6 -18 1381 447 1
 4 2 -18 916 380 1
 -2 6 -18 645 428 1
 -6 2 -18 1214 442 1
 -4 6 19 978 281 1
 -4 -2 -19 235 440 1
 -2 -4 -19 852 447 1
 2 -6 -19 225 432 1
 4 -6 -19 1248 440 1
 6 -4 -19 1264 440 1
 -2 6 19 1126 240 1
 4 2 -19 1385 431 1
 2 4 -19 1286 409 1
 6 -2 -19 519 382 1
 -2 6 -19 1515 450 1
 -6 4 -19 842 451 1
 -4 6 -19 202 452 1
 -6 2 -19 994 446 1
 -4 6 20 1774 305 1
 4 -6 -20 1694 451 1
 2 -6 -20 1023 472 1
 -2 -4 -20 1387 492 1
 -4 -2 -20 752 463 1
 -2 6 20 801 250 1
 -6 2 -20 754 469 1
 -2 6 -20 1294 460 1
 4 2 -20 984 454 1
 -4 6 -20 1793 488 1
 6 -2 -20 2530 469 1
 2 4 -20 910 483 1
 6 -4 -20 939 475 1
 -6 4 -20 555 456 1
 -4 6 21 747 280 1
 4 -6 -21 823 492 1
 -2 -4 -21 681 468 1
 2 -6 -21 508 470 1
 -6 2 -21 486 473 1
 -4 -2 -21 532 479 1
 6 -2 -21 1 420 1
 -4 6 -21 84 478 1
 6 -4 -21 50 451 1
 -2 6 -21 594 472 1
 4 2 -21 629 466 1
 2 4 -21 445 456 1
 -6 4 -21 683 477 1
 -2 -4 -22 273 505 1
 4 -6 -22 3 499 1
 2 -6 -22 1169 498 1
 6 -2 -22 309 469 1
 -6 2 -22 890 510 1
 -4 6 -22 445 478 1
 -6 4 -22 172 508 1
 -2 6 -22 2 506 1
 -4 -2 -22 3 503 1
 4 2 -22 3 457 1
 6 -4 -22 3 477 1
 2 4 -22 157 510 1
 -1 -5 0 180981 3607 1
 -1 6 0 174075 3609 1
 1 5 0 164385 3607 1
 5 1 -1 17346 149 1
 1 -6 -1 17205 140 1
 6 -1 -1 14872 176 1
 1 5 -1 15670 192 1
 -6 1 -1 16184 115 1
 -1 -5 -1 15738 171 1
 -1 6 -1 15666 203 1
 -1 -5 1 16148 197 1
 1 -6 1 13853 224 1
 1 5 1 14031 161 1
 -1 6 1 15062 186 1
 1 5 2 105772 3743 1
 5 1 -2 116183 3758 1
 1 -6 -2 110915 3755 1
 -1 6 2 105059 3755 1
 6 -1 -2 104130 3768 1
 -5 -1 2 105226 3757 1
 -6 1 2 110304 3770 1
 5 -6 -2 109374 3782 1
 -1 -5 2 104445 3784 1
 1 5 -2 91974 3774 1
 -6 1 -2 108304 3751 1
 -6 1 2 104494 3731 1
 1 -6 2 84253 3772 1
 1 5 2 106115 3752 1
 6 -1 -2 108369 3731 1
 6 -5 2 109429 3764 1
 1 -6 -3 1577 371 1
 1 5 3 1828 358 1
 5 1 -3 2357 380 1
 6 -1 -3 1303 382 1
 5 -6 -3 1658 391 1
 -5 -1 3 2062 374 1
 -1 6 3 1655 375 1
 -6 5 3 1267 415 1
 -5 6 3 1471 408 1
 -6 1 3 1789 388 1
 -1 -5 3 854 421 1
 -6 1 -3 1293 363 1
 1 -6 3 1277 409 1
 1 5 3 1625 345 1
 6 -5 3 1614 377 1
 6 -1 -3 1945 340 1
 5 -6 3 983 392 1
 -5 -1 3 1765 355 1
 -6 1 4 136160 4915 1
 -5 -1 4 138294 4907 1
 -1 6 4 138508 4906 1
 5 -6 -4 145797 4926 1
 6 -1 -4 143737 4916 1
 -5 6 4 139189 4926 1
 -6 5 4 134336 4925 1
 -1 -5 4 145166 4930 1
 -1 6 -4 146882 4932 1
 -6 1 -4 142355 4907 1
 1 -6 -4 124294 4904 1
 5 1 -4 141580 4907 1
 1 5 4 143467 4900 1
 1 -6 4 146945 4929 1
 1 5 4 143256 4870 1
 -5 6 -4 143884 4918 1
 -6 5 -4 139495 4915 1
 5 -6 4 144137 4921 1
 -1 -5 4 137870 4916 1
 6 -1 -4 132808 4889 1
 5 1 -4 140263 4895 1
 6 -5 4 135138 4913 1
 -5 -1 4 134151 4895 1
 -6 1 5 21371 970 1
 5 -6 -5 22473 974 1
 -1 6 5 21685 951 1
 -5 6 5 22648 981 1
 6 -1 -5 23870 969 1
 -5 -1 5 21142 948 1
 -6 5 5 19866 970 1
 -1 -5 5 26623 985 1
 1 5 -5 25879 997 1
 -5 -1 5 20651 941 1
 1 5 5 22130 949 1
 5 1 -5 23015 963 1
 -6 1 -5 23378 960 1
 1 -6 5 22571 972 1
 -5 6 -5 22641 967 1
 -6 5 -5 23115 952 1
 6 -5 5 22520 966 1
 -1 -5 5 25115 971 1
 5 -6 5 23440 979 1
 1 -6 5 21668 971 1
 6 -1 -5 20665 939 1
 5 1 -5 23448 948 1
 -6 5 -5 22926 967 1
 -1 6 6 15339 422 1
 -6 1 6 14841 433 1
 -5 -1 6 16037 419 1
 -5 6 6 16985 462 1
 -6 5 6 14345 449 1
 1 5 -6 16910 455 1
 -1 6 -6 14622 457 1
 -1 -5 6 16515 440 1
 -6 1 -6 16713 435 1
 6 -5 6 14734 445 1
 6 -1 -6 16884 444 1
 -5 -1 6 14433 405 1
 1 5 6 15232 428 1
 -5 6 -6 15872 436 1
 -6 5 -6 15052 412 1
 -6 1 -6 15925 360 1
 1 -6 6 15314 428 1
 6 -1 -6 17613 416 1
 -6 5 -6 16432 448 1
 -1 -5 6 15247 440 1
 5 -6 6 15390 441 1
 5 1 -6 15877 414 1
 1 -6 6 14293 444 1
 -5 6 7 6958 297 1
 -6 5 7 6006 274 1
 -5 -1 7 6387 271 1
 -6 1 7 6524 284 1
 -1 6 7 5528 264 1
 1 5 -7 7287 309 1
 -1 6 -7 6900 309 1
 -1 -5 7 7026 286 1
 -6 1 -7 6705 183 1
 -5 6 -7 6454 284 1
 -5 -1 7 5793 237 1
 -6 1 -7 6190 279 1
 6 -1 -7 6573 302 1
 5 -6 -7 6907 289 1
 1 5 7 6502 265 1
 6 -5 7 6553 289 1
 -6 5 -7 6728 243 1
 1 -6 7 6702 278 1
 -5 6 -7 6619 273 1
 5 1 -7 6641 266 1
 -1 -5 7 6824 278 1
 6 -1 -7 7411 240 1
 5 -6 7 7633 297 1
 -6 5 -7 6346 287 1
 1 -6 7 6245 295 1
 -1 6 8 34269 1230 1
 -6 1 8 33642 1230 1
 -5 -1 8 32430 1223 1
 -6 5 8 32416 1241 1
 -5 6 8 33098 1237 1
 -5 6 -8 35570 1213 1
 -1 6 -8 35174 1240 1
 -1 -5 8 32902 1226 1
 -6 5 -8 32526 1189 1
 -6 1 -8 32875 1143 1
 6 -5 8 34168 1233 1
 1 5 8 33801 1221 1
 -6 1 -8 35076 1237 1
 -5 -1 8 32735 1208 1
 -5 -1 -8 33255 1236 1
 5 -6 8 32466 1235 1
 1 -6 8 33795 1230 1
 -1 -5 8 33864 1232 1
 -1 6 -8 33245 1238 1
 1 -6 8 34437 1237 1
 -6 5 -8 33396 1235 1
 5 1 -8 33553 1211 1
 1 5 -8 33549 1231 1
 -6 1 9 3277 338 1
 -6 5 9 3526 354 1
 -5 6 9 3328 338 1
 -1 6 9 3142 329 1
 -5 -1 9 3631 327 1
 -6 1 -9 3198 223 1
 -6 5 -9 3810 294 1
 -5 -1 9 3700 340 1
 -1 6 -9 3630 354 1
 -1 -5 9 3940 331 1
 -5 -1 -9 3984 354 1
 5 -6 9 3999 346 1
 6 -5 9 3621 334 1
 1 5 9 3652 326 1
 -5 -1 9 3362 305 1
 -6 1 -9 2788 333 1
 -1 -5 9 3477 335 1
 1 -6 9 3465 324 1
 -1 6 -9 3022 322 1
 6 -1 -9 3906 321 1
 -6 5 -9 3750 328 1
 1 -6 9 3180 332 1
 1 5 -9 3302 328 1
 5 1 -9 3722 314 1
 1 5 10 3797 272 1
 -1 6 10 3949 283 1
 -6 5 10 3860 299 1
 -5 -1 10 3556 295 1
 -6 1 10 3518 288 1
 -5 6 10 3347 288 1
 -1 -5 10 3965 283 1
 -5 6 -10 3395 254 1
 -6 5 -10 3398 240 1
 -1 6 -10 3689 323 1
 -5 -1 10 3821 274 1
 6 -5 -10 3846 278 1
 -6 1 -10 4483 319 1
 6 -5 10 3542 279 1
 1 -6 10 3971 294 1
 -1 -5 10 4437 303 1
 5 -6 10 4287 318 1
 -5 -1 -10 3829 300 1
 1 -6 10 3789 260 1
 5 -6 10 3862 254 1
 6 -1 -10 3887 252 1
 1 5 -10 3903 301 1
 -1 6 -10 3977 325 1
 5 1 -10 3985 288 1
 -6 5 -10 4183 298 1
 -6 1 11 5224 470 1
 -5 -1 11 5355 475 1
 -5 6 11 6378 489 1
 -6 5 11 5122 488 1
 -1 6 11 5641 476 1
 1 5 11 5317 337 1
 -1 -5 11 6119 456 1
 -5 -1 11 5824 466 1
 -5 6 -11 5197 446 1
 1 -6 11 5720 481 1
 1 5 11 5912 476 1
 6 -5 11 5883 492 1
 5 -6 11 5747 487 1
 -5 -1 -11 6277 491 1
 -1 -5 11 5658 475 1
 6 -5 -11 6267 476 1
 -6 1 -11 6491 498 1
 1 -6 11 5359 451 1
 -1 6 -11 6317 493 1
 -5 6 -11 6457 482 1
 6 -1 -11 5692 463 1
 1 5 -11 5309 474 1
 -6 5 -11 5948 464 1
 5 1 -11 5609 460 1
 -5 -1 12 13774 630 1
 -6 5 12 14044 647 1
 -1 6 12 13762 628 1
 -6 1 12 14339 642 1
 -5 6 12 12897 625 1
 -5 6 -12 13047 577 1
 -6 1 12 13565 613 1
 -5 -1 12 13651 613 1
 1 5 12 12393 481 1
 -1 -5 12 13615 604 1
 1 5 12 13905 624 1
 6 -5 -12 12729 605 1
 -6 1 -12 13700 635 1
 5 -6 12 12731 627 1
 -5 -1 -12 14876 641 1
 1 -6 12 13240 623 1
 -1 -5 12 13103 618 1
 5 -6 -12 13725 622 1
 1 -6 12 13822 591 1
 5 1 -12 13815 606 1
 -5 6 -12 13270 618 1
 1 5 -12 12800 626 1
 -6 5 -12 13267 625 1
 6 -1 -12 13153 607 1
 -1 6 -12 13281 630 1
 1 5 13 613 310 1
 -1 6 13 1421 184 1
 1 5 13 1558 159 1
 6 -5 -13 1540 316 1
 -5 -1 -13 1391 327 1
 5 -6 -13 1456 308 1
 -6 1 -13 888 308 1
 -1 -5 -13 1313 322 1
 5 -6 13 1375 248 1
 -1 6 -13 1508 341 1
 -6 5 -13 1532 325 1
 -5 6 -13 1343 316 1
 5 1 -13 1747 326 1
 6 -1 -13 1473 299 1
 1 5 -13 1475 321 1
 1 5 14 3281 223 1
 -1 6 14 3338 254 1
 -6 1 14 2936 356 1
 5 -6 -14 2736 393 1
 6 -5 -14 3739 394 1
 1 -6 -14 3371 414 1
 -6 1 -14 4065 417 1
 -5 -1 -14 3486 396 1
 -1 -5 -14 3292 397 1
 5 -6 14 3559 331 1
 1 -6 14 2855 337 1
 1 5 -14 3740 393 1
 -6 5 -14 3541 412 1
 -1 6 -14 4156 429 1
 6 -1 -14 3608 401 1
 5 1 -14 3982 415 1
 -5 6 -14 2902 362 1
 -5 -1 15 1826 339 1
 -6 1 15 1790 351 1
 -1 6 15 1621 220 1
 -6 1 -15 2032 382 1
 6 -5 -15 1757 367 1
 -1 -5 -15 1494 362 1
 5 -6 -15 1186 354 1
 1 -6 -15 1984 373 1
 -5 -1 -15 1814 373 1
 -1 -5 15 2267 349 1
 1 -6 15 1474 325 1
 1 5 15 1484 189 1
 1 5 -15 1338 364 1
 -1 6 -15 1506 387 1
 6 -1 -15 1356 389 1
 -6 5 -15 1463 350 1
 -5 6 -15 1403 380 1
 5 -6 15 2047 307 1
 5 1 -15 2172 378 1
 -6 5 16 5996 415 1
 -5 6 16 4211 374 1
 -1 6 16 4811 307 1
 -5 -1 -16 5445 498 1
 -1 -5 -16 4666 472 1
 5 -6 -16 4769 485 1
 6 -5 -16 5800 502 1
 1 -6 -16 4560 494 1
 1 5 16 4786 283 1
 -6 1 -16 5670 482 1
 -5 6 -16 5558 484 1
 -6 5 -16 4661 498 1
 5 1 -16 5346 468 1
 6 -1 -16 5374 476 1
 1 5 -16 5418 488 1
 -1 6 -16 5004 472 1
 -1 6 17 2249 245 1
 -5 6 17 2124 303 1
 -6 5 17 2575 337 1
 6 -5 -17 3375 415 1
 5 -6 -17 2888 461 1
 -5 -1 -17 3071 413 1
 1 -6 -17 1873 421 1
 -1 -5 -17 2035 419 1
 1 5 17 2340 213 1
 -6 1 -17 3156 464 1
 1 5 -17 2567 419 1
 5 1 -17 2679 432 1
 -1 6 -17 1571 427 1
 -5 6 -17 2086 432 1
 6 -1 -17 1896 404 1
 -6 5 -17 2705 443 1
 -5 6 18 902 296 1
 1 -6 -18 1070 459 1
 -5 -1 -18 421 400 1
 6 -5 -18 206 411 1
 5 -6 -18 164 427 1
 -1 -5 -18 401 422 1
 1 5 18 696 198 1
 -1 6 18 1173 238 1
 6 -1 -18 1032 409 1
 -5 6 -18 1049 435 1
 1 5 -18 842 435 1
 -6 5 -18 665 413 1
 -1 6 -18 557 428 1
 5 1 -18 656 418 1
 -6 1 -18 30 401 1
 -5 6 19 867 306 1
 6 -5 -19 1502 437 1
 -5 -1 -19 1448 446 1
 5 -6 -19 573 401 1
 1 -6 -19 1122 460 1
 -1 -5 -19 527 434 1
 -1 6 -19 666 438 1
 1 5 -19 1567 439 1
 5 1 -19 1199 418 1
 -6 1 -19 1022 448 1
 6 -1 -19 971 427 1
 -6 5 -19 492 443 1
 -5 6 -19 683 456 1
 -1 6 19 868 220 1
 1 5 19 1005 201 1
 6 -5 -20 8 399 1
 5 -6 -20 8 452 1
 -1 -5 -20 270 437 1
 1 -6 -20 10 439 1
 1 5 -20 98 439 1
 5 1 -20 178 426 1
 -5 6 -20 533 443 1
 -1 6 -20 144 468 1
 6 -1 -20 10 414 1
 -5 -1 -20 561 472 1
 -6 5 -20 772 474 1
 -6 1 -20 405 459 1
 1 5 20 300 195 1
 -1 6 20 374 219 1
 6 -1 -21 49 477 1
 -5 6 -21 1078 494 1
 1 5 -21 609 463 1
 -5 -1 -21 3 478 1
 -6 5 -21 4 461 1
 5 1 -21 87 447 1
 -1 6 -21 3 463 1
 -6 1 -21 3 474 1
 6 -5 -21 277 429 1
 1 -6 -21 649 491 1
 5 -6 -21 387 443 1
 -1 -5 -21 1492 504 1
 6 -1 -22 330 461 1
 1 5 -22 1341 482 1
 -1 6 -22 3 509 1
 -6 1 -22 3 516 1
 6 -5 -22 145 469 1
 -6 5 -22 3 501 1
 -5 -1 -22 3 521 1
 -5 6 -22 3 507 1
 5 1 -22 3 472 1
 1 -6 -22 1128 525 1
 -1 -5 -22 398 477 1
 5 -6 -22 3 481 1
 0 -6 0 5732 324 1
 0 6 0 7256 318 1
 0 6 -1 22263 1529 1
 0 -6 1 24400 1530 1
 0 6 1 19546 1514 1
 0 -6 -1 23372 1484 1
 6 0 -1 21968 1504 1
 6 0 -2 112499 2667 1
 0 -6 -2 114167 2645 1
 0 6 2 115538 2647 1
 -6 0 2 109244 2666 1
 0 -6 2 114926 2693 1
 0 6 2 105612 2661 1
 -6 0 2 112020 2631 1
 0 6 3 228641 6967 1
 6 0 -3 234539 6984 1
 0 -6 -3 238054 6966 1
 -6 0 3 238982 6984 1
 -6 6 3 244910 7011 1
 0 -6 3 236903 7007 1
 -6 0 3 239669 6953 1
 6 -6 3 213395 6985 1
 6 -6 -4 173 152 1
 6 0 -4 178 163 1
 0 6 4 69 155 1
 -6 0 4 84 152 1
 -6 6 4 173 218 1
 -6 0 4 57 127 1
 0 -6 4 157 194 1
 6 0 -4 78 126 1
 6 -6 4 103 179 1
 -6 0 5 274863 6058 1
 0 6 5 273209 6048 1
 -6 6 5 280296 6081 1
 0 -6 5 265043 6077 1
 0 6 -5 275845 6087 1
 -6 0 5 272285 6031 1
 6 0 -5 267823 6061 1
 -6 6 -5 273323 6055 1
 6 -6 5 275452 6070 1
 -6 6 -5 276931 6069 1
 6 0 -5 264992 6030 1
 0 -6 5 277255 6074 1
 -6 0 6 136786 4549 1
 -6 6 6 138345 4565 1
 0 6 6 132116 4535 1
 0 -6 6 132468 4554 1
 6 0 -6 131488 4543 1
 -6 0 -6 132624 4546 1
 -6 0 6 133505 4525 1
 -6 6 -6 131864 4535 1
 -6 0 -6 130143 4475 1
 0 -6 6 129392 4552 1
 6 0 -6 131677 4523 1
 6 -6 6 141028 4559 1
 -6 0 7 314039 10150 1
 -6 6 7 308621 10162 1
 0 6 7 319798 10144 1
 -6 0 -7 320266 10072 1
 0 -6 7 328359 10161 1
 0 6 -7 330914 10168 1
 -6 0 7 326692 10132 1
 -6 0 -7 315806 10156 1
 -6 6 -7 325934 10136 1
 6 -6 7 319529 10158 1
 6 0 -7 325785 10134 1
 -6 6 -7 322268 10160 1
 0 -6 7 320635 10159 1
 -6 0 -8 157505 5000 1
 -6 6 -8 155014 5066 1
 0 6 -8 156461 5104 1
 0 -6 8 155515 5089 1
 6 -6 8 160943 5099 1
 -6 0 -8 162956 5096 1
 0 6 8 153240 5082 1
 -6 0 8 157488 5087 1
 -6 6 8 156634 5098 1
 -6 6 -8 159135 5099 1
 0 -6 8 154478 5094 1
 0 6 -9 79468 2830 1
 0 -6 9 76761 2817 1
 -6 0 -9 79415 2826 1
 6 -6 9 81714 2838 1
 0 6 9 75136 2813 1
 -6 6 9 77831 2827 1
 -6 0 9 73049 2814 1
 6 0 -9 75652 2802 1
 0 6 -9 73016 2824 1
 0 -6 9 75737 2824 1
 -6 6 -9 76705 2824 1
 0 -6 10 15579 495 1
 -6 6 -10 15662 464 1
 -6 0 -10 18116 526 1
 6 -6 10 15983 524 1
 0 -6 10 16451 508 1
 0 6 10 16511 506 1
 -6 0 10 15513 500 1
 -6 6 10 15873 526 1
 6 0 -10 15983 499 1
 0 6 -10 14693 516 1
 -6 6 -10 15025 494 1
 0 -6 11 14135 887 1
 -6 0 11 15658 907 1
 -6 6 -11 14984 859 1
 0 -6 11 16214 917 1
 -6 0 -11 15086 910 1
 0 6 11 14570 896 1
 6 -6 11 15123 911 1
 -6 0 11 14795 897 1
 -6 6 11 14982 918 1
 6 0 -11 14696 883 1
 -6 6 -11 16271 915 1
 0 6 -11 16034 917 1
 0 6 12 3314 213 1
 -6 0 12 3346 342 1
 -6 6 -12 2274 297 1
 0 -6 12 3065 333 1
 6 -6 12 3128 369 1
 0 -6 12 3298 363 1
 6 -6 -12 3063 337 1
 -6 0 -12 3035 352 1
 0 6 12 2902 358 1
 -6 6 12 3720 384 1
 -6 0 12 3260 353 1
 0 6 -12 3395 389 1
 -6 6 -12 3562 362 1
 6 0 -12 2900 334 1
 0 6 13 7080 345 1
 0 6 13 7806 494 1
 6 -6 -13 7102 481 1
 -6 0 -13 7913 492 1
 6 0 -13 6676 472 1
 -6 6 -13 8389 494 1
 0 6 -13 6959 493 1
 0 6 14 7858 300 1
 6 -6 -14 8837 458 1
 0 -6 -14 8379 478 1
 -6 0 -14 8717 471 1
 0 -6 14 9381 444 1
 -6 6 -14 9036 477 1
 6 0 -14 9411 470 1
 0 6 -14 8770 469 1
 0 6 15 15483 676 1
 -6 0 15 16027 817 1
 6 -6 -15 16771 840 1
 0 -6 -15 18622 876 1
 0 -6 15 15638 805 1
 -6 6 -15 15888 848 1
 -6 0 -15 16314 859 1
 0 6 -15 17355 860 1
 6 0 -15 15772 825 1
 -6 6 16 7546 445 1
 0 6 16 6781 332 1
 0 -6 -16 7042 538 1
 6 -6 -16 7185 516 1
 -6 0 -16 6784 510 1
 -6 6 -16 7723 555 1
 6 0 -16 6971 518 1
 0 6 -16 6582 517 1
 0 6 17 14686 620 1
 -6 6 17 14558 724 1
 0 -6 -17 17271 862 1
 6 -6 -17 16384 827 1
 6 0 -17 16003 820 1
 -6 0 -17 15855 839 1
 0 6 -17 14379 823 1
 -6 6 -17 14445 817 1
 -6 6 18 6967 465 1
 0 -6 -18 8159 607 1
 6 -6 -18 7965 603 1
 -6 6 -18 7056 570 1
 6 0 -18 7855 571 1
 0 6 -18 7967 604 1
 -6 0 -18 8541 611 1
 0 6 18 6801 350 1
 6 -6 -19 2649 458 1
 0 -6 -19 2775 505 1
 6 0 -19 3693 477 1
 0 6 -19 3130 501 1
 -6 0 -19 2719 487 1
 -6 6 -19 3079 498 1
 0 6 19 2567 249 1
 6 -6 -20 4006 545 1
 0 -6 -20 3399 535 1
 -6 0 -20 3264 535 1
 6 0 -20 3852 527 1
 -6 6 -20 2933 537 1
 0 6 -20 4122 563 1
 0 6 20 3248 273 1
 0 -6 -21 259 475 1
 6 -6 -21 178 466 1
 -6 0 -21 605 464 1
 0 6 -21 482 483 1
 6 0 -21 1220 454 1
 -6 6 -21 484 475 1
 0 -6 -22 2127 549 1
 0 6 -22 971 506 1
 -6 0 -22 546 505 1
 6 0 -22 713 475 1
 -6 6 -22 662 497 1
 6 -6 -22 838 506 1
 -3 -4 0 938 221 1
 -4 -3 0 1668 216 1
 3 4 0 1510 215 1
 3 -7 -1 63830 3996 1
 -4 -3 1 68121 4012 1
 -3 -4 1 66512 4013 1
 3 4 -1 69665 4014 1
 -3 -4 -1 68395 3992 1
 3 4 1 67985 3994 1
 -4 -3 -1 68357 3993 1
 4 3 -1 70227 3967 1
 7 -3 1 67713 3972 1
 7 -4 1 69667 3979 1
 3 -7 -2 70150 1324 1
 7 -4 -2 69860 1343 1
 7 -3 -2 65697 1333 1
 4 -7 -2 63335 1326 1
 -3 7 2 64677 1321 1
 -4 -3 -2 67232 1301 1
 -3 -4 2 61010 1339 1
 -3 -4 -2 63902 1300 1
 3 4 2 64669 1303 1
 -4 -3 2 63554 1346 1
 7 -3 2 66898 1302 1
 4 3 -2 67179 1295 1
 -3 -4 2 66732 1289 1
 -4 -3 2 66090 1296 1
 -7 3 -2 63128 1300 1
 7 -4 2 63212 1306 1
 -4 -3 3 63593 2404 1
 4 -7 -3 61222 2428 1
 7 -3 -3 63500 2434 1
 3 -7 -3 57108 2420 1
 7 -4 -3 64911 2438 1
 -7 3 3 60295 2436 1
 -7 4 3 62550 2443 1
 -4 7 3 59794 2429 1
 -3 7 3 58795 2422 1
 -3 -4 3 62909 2446 1
 3 4 3 61389 2387 1
 -4 -3 -3 56351 2382 1
 -4 -3 3 67098 2452 1
 -3 -4 3 62182 2400 1
 7 -3 3 61257 2410 1
 -4 7 -3 62011 2441 1
 -3 -4 -3 61608 2385 1
 -7 4 -3 62826 2415 1
 7 -4 3 61014 2414 1
 -7 3 -3 63214 2412 1
 -4 -3 4 54341 2141 1
 7 -3 -4 52873 2166 1
 3 -7 -4 53193 2156 1
 7 -4 -4 52305 2171 1
 4 -7 -4 48532 2160 1
 -7 4 4 53392 2173 1
 -4 7 4 50608 2161 1
 -7 3 4 50972 2170 1
 -3 7 4 52330 2159 1
 -3 -4 4 54156 2183 1
 -4 -3 4 53865 2181 1
 7 -3 4 52997 2151 1
 7 -3 -4 54720 2129 1
 -3 -4 4 53718 2138 1
 7 -4 4 51612 2152 1
 -3 7 -4 51792 2170 1
 -4 7 -4 53333 2173 1
 3 -7 4 54737 2172 1
 -4 -3 4 52790 2148 1
 -3 -4 4 50048 2155 1
 4 -7 4 53515 2170 1
 -7 3 -4 56595 2155 1
 -7 4 -4 45680 2149 1
 7 -3 -5 15382 785 1
 4 -7 -5 14691 772 1
 -4 7 5 14298 775 1
 -3 7 5 14198 767 1
 -4 -3 5 12625 751 1
 3 -7 -5 13216 770 1
 7 -4 -5 13592 780 1
 -7 3 5 14934 783 1
 -7 4 5 13647 779 1
 -3 -4 5 16027 792 1
 -3 7 -5 14283 785 1
 -4 -3 5 14199 790 1
 7 -3 5 15176 763 1
 -3 -4 5 12277 741 1
 7 -3 -5 15450 737 1
 7 -4 5 13735 763 1
 -4 7 -5 15080 778 1
 3 -7 5 14442 780 1
 4 -7 5 13850 782 1
 -7 3 -5 14715 762 1
 3 -7 5 13451 771 1
 -7 4 -5 11682 759 1
 -4 -3 5 13783 754 1
 -3 -4 5 14710 761 1
 -7 4 6 9075 479 1
 -7 3 6 9167 487 1
 -4 7 6 9131 477 1
 7 -4 -6 9713 486 1
 -3 7 6 9364 465 1
 -3 -4 6 8945 480 1
 -3 7 -6 9188 484 1
 -4 -3 6 9313 485 1
 -4 7 -6 8994 477 1
 7 -4 6 9182 458 1
 -4 -3 6 9726 447 1
 7 -3 -6 9643 430 1
 3 -7 -6 9327 470 1
 -3 -4 6 8717 443 1
 -7 4 -6 8730 429 1
 4 -7 6 9083 457 1
 3 -7 6 8722 468 1
 4 -7 6 9243 472 1
 -4 -3 6 9616 451 1
 -3 -4 6 9489 455 1
 -7 3 -6 10420 462 1
 3 -7 6 8944 477 1
 -7 4 -6 9613 466 1
 -7 3 7 3446 374 1
 -3 7 7 2858 358 1
 -7 4 7 3054 386 1
 -4 7 7 3807 372 1
 -3 7 -7 2737 374 1
 -4 -3 7 3370 382 1
 -3 -4 7 3037 372 1
 3 -7 -7 3233 375 1
 7 -3 -7 3727 350 1
 7 -3 -7 3543 384 1
 7 -4 -7 3611 399 1
 4 -7 -7 3076 376 1
 -3 -4 7 3686 364 1
 -4 -3 7 3226 357 1
 7 -4 7 3364 368 1
 7 -4 -7 3275 347 1
 -7 3 -7 3042 308 1
 -7 4 -7 3343 315 1
 3 -7 7 2946 372 1
 4 -7 7 4059 390 1
 -4 -3 7 3221 350 1
 -7 4 -7 3427 374 1
 -7 3 -7 3280 372 1
 4 -7 7 3578 383 1
 4 3 -7 3130 355 1
 3 -7 7 3040 370 1
 -3 -4 7 2865 346 1
 -7 3 8 21939 964 1
 -3 7 8 23870 959 1
 -4 7 8 22817 957 1
 -7 4 8 24135 965 1
 -4 7 -8 22663 943 1
 -3 7 -8 24153 958 1
 -3 -4 8 23206 962 1
 -4 -3 8 21896 965 1
 7 -3 -8 22714 965 1
 -4 -3 8 23280 941 1
 -4 -3 8 22823 945 1
 -3 -4 8 22661 943 1
 7 -4 8 22436 950 1
 -7 4 -8 24249 902 1
 3 -7 8 22786 943 1
 -7 3 -8 22350 890 1
 4 -7 8 23068 945 1
 4 -7 8 22482 960 1
 -3 -4 8 24560 950 1
 -7 4 -8 23160 956 1
 3 4 -8 22255 945 1
 -7 3 -8 22996 961 1
 3 -7 8 24200 969 1
 4 3 -8 23384 944 1
 -3 7 9 2816 319 1
 -4 7 9 2179 326 1
 -7 4 9 2577 316 1
 -7 3 9 2652 331 1
 -7 4 -9 2121 243 1
 -3 7 -9 2185 318 1
 -4 7 -9 2264 305 1
 -3 -4 9 2579 306 1
 -7 3 -9 1807 215 1
 -4 -3 9 2293 306 1
 7 -3 -9 2634 287 1
 -4 -3 9 2477 275 1
 -3 -4 9 2554 281 1
 -3 -4 9 2718 280 1
 -4 -3 9 2387 299 1
 7 -4 -9 2211 279 1
 4 -7 9 2056 281 1
 3 -7 9 2653 299 1
 3 -7 9 2700 315 1
 4 3 -9 2404 297 1
 -7 3 -9 2419 301 1
 -7 4 -9 2621 321 1
 4 -7 9 2249 315 1
 3 4 -9 2833 309 1
 -4 -3 10 705 262 1
 -3 7 10 886 282 1
 -7 3 10 1006 298 1
 -7 4 10 854 275 1
 -4 7 10 774 283 1
 -3 -4 10 751 266 1
 -7 3 -10 617 174 1
 -3 7 -10 494 273 1
 -4 -3 10 637 258 1
 -7 4 -10 510 183 1
 -4 7 -10 763 250 1
 -3 -4 10 503 254 1
 -7 3 -10 531 272 1
 -4 -3 10 662 236 1
 4 -7 10 601 268 1
 -3 -4 10 971 261 1
 7 -3 -10 621 257 1
 7 -4 -10 897 250 1
 3 -7 10 694 288 1
 4 -7 10 670 248 1
 3 -7 10 899 247 1
 -7 4 -10 610 278 1
 3 4 -10 534 275 1
 4 3 -10 747 268 1
 -7 4 11 2636 303 1
 -4 7 11 2656 307 1
 -3 7 11 2287 288 1
 -7 3 11 2557 307 1
 -4 -3 11 2405 291 1
 -4 7 -11 2470 267 1
 -3 -4 11 2181 275 1
 -4 -3 11 3095 292 1
 -3 7 -11 2278 292 1
 -4 -3 11 3048 263 1
 3 -7 11 2708 315 1
 -3 -4 11 2538 264 1
 7 -3 -11 2653 251 1
 -3 -4 11 2197 275 1
 4 -7 11 2677 292 1
 7 -4 -11 2347 269 1
 -4 -3 -11 2365 295 1
 3 4 11 2147 98 1
 4 -7 11 2376 256 1
 3 -7 11 2600 268 1
 4 3 -11 2606 296 1
 3 4 -11 2290 292 1
 -7 3 -11 2498 286 1
 -4 7 -11 2040 243 1
 -7 4 -11 2756 306 1
 -3 7 -11 2224 250 1
 -3 7 12 5526 415 1
 -7 3 12 5664 446 1
 -7 4 12 6952 465 1
 -4 7 12 6329 431 1
 -4 -3 12 6739 412 1
 -3 7 -12 6031 407 1
 -4 7 -12 5183 399 1
 -3 -4 12 6055 410 1
 -4 -3 12 5648 408 1
 -4 -3 -12 6556 444 1
 3 -7 12 6486 438 1
 4 -7 12 5730 417 1
 -3 -4 -12 5686 405 1
 7 -4 -12 5475 388 1
 7 -3 -12 5913 401 1
 -4 -3 12 6506 404 1
 -3 -4 12 6100 433 1
 -3 -4 12 6117 414 1
 3 4 12 6054 238 1
 3 4 -12 6278 427 1
 4 3 -12 5652 412 1
 -3 7 -12 5953 419 1
 -7 3 -12 6091 449 1
 -4 7 -12 5995 427 1
 -7 4 -12 5790 431 1
 -3 -4 13 1159 308 1
 -4 -3 13 685 307 1
 -4 7 -13 585 285 1
 7 -4 -13 790 306 1
 -3 -4 13 1257 303 1
 -3 -4 -13 1217 308 1
 7 -3 -13 539 248 1
 3 4 13 933 313 1
 -4 -3 -13 1084 325 1
 3 4 -13 571 285 1
 -3 7 -13 640 312 1
 4 3 -13 810 313 1
 -7 4 -13 844 312 1
 -4 7 -13 723 267 1
 -7 3 -13 1112 333 1
 3 4 13 955 116 1
 4 -7 13 948 266 1
 -3 -4 -14 117 307 1
 3 -7 -14 91 318 1
 -4 -3 -14 208 352 1
 7 -4 -14 245 318 1
 4 -7 -14 133 340 1
 7 -3 -14 240 331 1
 3 4 14 267 128 1
 4 -7 14 99 270 1
 3 -7 14 277 285 1
 -4 7 -14 304 336 1
 3 4 -14 314 318 1
 4 3 -14 132 334 1
 -7 3 -14 319 351 1
 -3 7 -14 230 341 1
 -7 4 -14 22 300 1
 -7 4 15 46 291 1
 -3 7 15 54 223 1
 -7 3 15 605 303 1
 4 -7 -15 49 342 1
 -4 -3 -15 49 344 1
 3 -7 -15 259 354 1
 7 -4 -15 46 324 1
 -3 -4 -15 137 339 1
 7 -3 -15 584 337 1
 4 -7 15 48 275 1
 3 -7 15 913 283 1
 3 4 -15 52 360 1
 -4 7 -15 713 335 1
 -7 3 -15 58 360 1
 -7 4 -15 546 356 1
 -3 7 -15 56 355 1
 4 3 -15 486 339 1
 -7 4 16 3849 378 1
 -4 7 16 3199 306 1
 -3 7 16 3978 301 1
 -3 -4 -16 3931 454 1
 -4 -3 -16 4306 454 1
 4 -7 -16 3955 439 1
 3 -7 -16 3635 455 1
 7 -3 -16 3406 412 1
 7 -4 -16 3775 416 1
 3 -7 16 3699 384 1
 4 -7 16 3447 381 1
 -3 7 -16 4341 447 1
 -7 3 -16 3164 455 1
 3 4 -16 3451 418 1
 -4 7 -16 3843 432 1
 4 3 -16 3820 446 1
 -7 4 -16 3442 442 1
 -4 7 17 1684 287 1
 -3 7 17 1672 280 1
 -3 -4 -17 1537 456 1
 4 -7 -17 2787 440 1
 3 -7 -17 1771 448 1
 7 -4 -17 2515 403 1
 -4 -3 -17 1404 446 1
 -7 3 -17 1797 423 1
 -4 7 -17 2371 448 1
 3 4 -17 1737 439 1
 -7 4 -17 2523 449 1
 4 3 -17 1570 410 1
 -3 7 -17 1388 431 1
 7 -3 -17 2178 452 1
 -3 7 18 1444 260 1
 -4 7 18 912 260 1
 3 -7 -18 1071 432 1
 -3 -4 -18 765 409 1
 7 -4 -18 1272 394 1
 4 -7 -18 1213 435 1
 -4 -3 -18 1303 414 1
 -3 7 -18 818 386 1
 -4 7 -18 93 403 1
 -7 4 -18 1040 441 1
 -7 3 -18 1052 428 1
 4 3 -18 844 416 1
 3 4 -18 1871 434 1
 7 -3 -18 743 376 1
 -4 7 19 645 274 1
 -3 7 19 50 239 1
 -4 -3 -19 374 400 1
 -3 -4 -19 740 430 1
 4 -7 -19 427 434 1
 3 -7 -19 1054 468 1
 -3 7 -19 876 441 1
 -4 7 -19 441 430 1
 -7 4 -19 28 439 1
 3 4 -19 249 425 1
 4 3 -19 527 392 1
 7 -3 -19 125 369 1
 -7 3 -19 408 430 1
 7 -4 -19 851 438 1
 -4 7 20 559 269 1
 -3 7 20 670 252 1
 -4 -3 -20 22 434 1
 4 -7 -20 78 446 1
 -3 -4 -20 514 467 1
 3 -7 -20 642 474 1
 -7 3 -20 249 430 1
 -4 7 -20 576 452 1
 7 -4 -20 617 432 1
 7 -3 -20 231 433 1
 3 4 -20 601 429 1
 4 3 -20 1322 463 1
 -3 7 -20 713 440 1
 -7 4 -20 547 432 1
 -3 -4 -21 15 483 1
 4 -7 -21 60 459 1
 3 -7 -21 535 482 1
 -4 -3 -21 17 482 1
 -4 7 -21 467 465 1
 7 -3 -21 685 475 1
 -7 4 -21 941 474 1
 3 4 -21 150 479 1
 7 -4 -21 778 472 1
 -7 3 -21 15 476 1
 -3 7 -21 1311 534 1
 4 3 -21 15 437 1
 4 -7 -22 165 478 1
 -3 -4 -22 832 515 1
 3 -7 -22 408 493 1
 -4 -3 -22 1 532 1
 -4 7 -22 166 516 1
 -7 3 -22 1000 525 1
 7 -4 -22 1 469 1
 4 3 -22 297 489 1
 -7 4 -22 1 503 1
 3 4 -22 520 493 1
 -3 7 -22 227 514 1
 -2 7 0 86626 1706 1
 -2 -5 0 93517 1705 1
 2 5 1 209918 7948 1
 2 5 -1 208919 7965 1
 -2 -5 1 226372 7967 1
 2 -7 -1 223750 7944 1
 5 2 -1 217690 7931 1
 -2 -5 -1 207754 7947 1
 -2 7 -1 232759 7971 1
 -7 2 -1 215776 7923 1
 2 5 2 29646 603 1
 2 -7 -2 32020 636 1
 5 2 -2 31112 623 1
 5 -7 -2 23913 647 1
 -5 -2 2 26858 616 1
 7 -2 -2 24373 648 1
 -2 7 2 26689 630 1
 2 5 2 30470 619 1
 2 5 -2 25979 663 1
 -2 -5 2 28626 667 1
 2 -7 2 23151 667 1
 -2 -5 -2 24021 614 1
 7 -5 2 25244 627 1
 -7 2 -2 25628 611 1
 5 -7 -3 106671 2710 1
 -5 -2 3 108808 2689 1
 2 -7 -3 114729 2699 1
 7 -2 -3 103169 2707 1
 -5 7 3 112723 2720 1
 -7 5 3 109194 2722 1
 -7 2 3 115139 2717 1
 -2 7 3 105025 2696 1
 2 5 3 115814 2672 1
 -2 -5 3 110624 2724 1
 -7 2 -3 107480 2688 1
 2 5 3 110353 2678 1
 5 2 -3 116418 2692 1
 2 -7 3 110125 2721 1
 7 -2 -3 103609 2666 1
 -5 -2 3 111132 2686 1
 7 -5 3 108491 2698 1
 -2 7 4 74473 1855 1
 7 -2 -4 73620 1864 1
 2 -7 -4 78174 1857 1
 5 -7 -4 71666 1867 1
 -5 -2 4 76592 1849 1
 -7 5 4 75559 1879 1
 -7 2 4 78868 1872 1
 -5 7 4 77478 1877 1
 2 5 4 74792 1811 1
 -2 7 -4 79364 1884 1
 -2 -5 4 79813 1881 1
 2 5 4 76883 1840 1
 5 2 -4 81916 1853 1
 7 -2 -4 77257 1829 1
 -7 2 -4 74304 1851 1
 -5 7 -4 72258 1869 1
 2 -7 4 74738 1876 1
 -7 5 -4 79726 1864 1
 5 -7 4 77469 1872 1
 -5 -2 4 72730 1842 1
 7 -5 4 75307 1859 1
 -2 7 5 56987 1902 1
 -7 2 5 62330 1920 1
 -5 -2 5 61343 1901 1
 5 -7 -5 59732 1920 1
 7 -2 -5 60718 1914 1
 -7 5 5 59506 1926 1
 -5 7 5 60662 1923 1
 -2 7 -5 65357 1929 1
 -2 -5 5 62039 1929 1
 2 5 -5 61246 1937 1
 2 5 5 60951 1896 1
 7 -2 -5 60429 1883 1
 -7 2 -5 61509 1906 1
 2 -7 -5 60520 1909 1
 2 -7 5 59423 1921 1
 2 5 5 62913 1844 1
 -5 7 -5 56866 1915 1
 5 -7 5 61170 1925 1
 -2 -5 5 60041 1912 1
 2 -7 5 59614 1923 1
 -5 -2 5 58473 1892 1
 -7 5 -5 61393 1915 1
 7 -5 5 61402 1912 1
 -7 5 6 31554 1504 1
 -5 7 6 35848 1506 1
 -7 2 6 35688 1507 1
 -2 7 6 31934 1486 1
 -5 -2 6 33323 1479 1
 -2 -5 6 34797 1502 1
 -7 2 -6 31240 1481 1
 7 -5 6 32432 1491 1
 7 -2 -6 33758 1461 1
 2 -7 -6 33878 1488 1
 -7 5 -6 35553 1470 1
 2 -7 6 32543 1494 1
 -5 7 -6 32510 1482 1
 5 -7 6 33654 1497 1
 2 -7 6 31698 1501 1
 -2 -5 6 32464 1485 1
 -7 5 -6 35337 1497 1
 -5 -2 6 32851 1473 1
 5 2 -6 35037 1479 1
 -2 7 7 162189 5306 1
 -7 5 7 159444 5322 1
 -5 -2 7 164793 5299 1
 -5 7 7 170119 5322 1
 -7 2 7 169152 5317 1
 -2 7 -7 170533 5320 1
 -2 -5 7 169882 5321 1
 -5 -2 7 167257 5329 1
 -5 7 -7 171384 5305 1
 7 -5 7 164675 5312 1
 7 -2 -7 161989 5287 1
 5 -7 -7 162181 5317 1
 -7 2 -7 165213 5312 1
 7 -2 -7 166826 5315 1
 -5 -2 7 167720 5296 1
 -7 2 -7 163632 5250 1
 2 -7 7 164666 5312 1
 -7 5 -7 164892 5279 1
 5 -7 7 165887 5320 1
 -2 -5 7 166098 5309 1
 2 -7 7 152203 5312 1
 -7 5 -7 174503 5320 1
 5 2 -7 164654 5294 1
 -2 7 8 38803 1285 1
 -7 5 8 38834 1306 1
 -5 7 8 36314 1286 1
 -7 2 8 35272 1289 1
 -5 -2 8 38520 1285 1
 -7 2 -8 38002 1212 1
 -5 7 -8 36511 1275 1
 -2 -5 8 36601 1287 1
 -2 7 -8 37972 1291 1
 -5 -2 8 38654 1301 1
 7 -5 8 38407 1292 1
 2 5 8 36399 1274 1
 -7 2 -8 39696 1299 1
 5 -7 -8 37577 1294 1
 -5 -2 8 38575 1270 1
 7 -2 -8 37512 1294 1
 -7 5 -8 35542 1247 1
 2 -7 8 40123 1295 1
 5 2 -8 33116 1268 1
 2 -7 8 37723 1299 1
 -2 -5 8 34081 1274 1
 5 -7 8 35713 1293 1
 -7 5 -8 33028 1281 1
 -5 7 9 20019 718 1
 -2 7 9 21672 717 1
 -7 5 9 21784 724 1
 -7 2 9 19814 712 1
 -5 -2 9 22186 703 1
 -7 5 -9 20012 660 1
 -2 7 -9 20373 722 1
 -5 -2 9 22149 732 1
 -7 2 -9 21907 624 1
 -2 -5 9 20447 713 1
 -5 7 -9 22519 695 1
 2 5 9 20563 697 1
 -5 -2 9 23192 695 1
 7 -5 9 20308 714 1
 -7 2 -9 20980 708 1
 2 -7 9 20746 711 1
 5 -7 9 20617 689 1
 7 -2 -9 21993 690 1
 5 -7 9 19628 713 1
 -7 5 -9 20404 720 1
 2 5 -9 21150 717 1
 2 -7 9 22334 724 1
 -2 -5 9 21361 702 1
 5 2 -9 20432 703 1
 -2 7 10 27100 1135 1
 -7 2 10 26553 1145 1
 -7 5 10 27022 1155 1
 -5 7 10 24729 1150 1
 -5 -2 10 27362 1137 1
 -2 7 -10 26443 1138 1
 -5 7 -10 28740 1124 1
 -7 5 -10 25634 1080 1
 2 5 10 24820 1002 1
 -5 -2 10 28185 1143 1
 -2 -5 10 26527 1132 1
 -5 -2 -10 25657 1145 1
 5 -7 10 25132 1143 1
 -5 -2 10 28413 1126 1
 7 -5 10 29812 1150 1
 7 -5 -10 25744 1123 1
 2 5 10 26589 1126 1
 -2 -5 10 26827 1139 1
 5 -7 10 25932 1100 1
 2 -7 10 26804 1125 1
 2 5 -10 28936 1154 1
 -7 2 -10 28588 1153 1
 5 2 -10 26380 1126 1
 2 -7 10 27232 1150 1
 -2 7 -10 25973 1147 1
 -7 5 -10 26060 1138 1
 7 -2 -10 27338 1118 1
 -2 7 11 5731 358 1
 -7 2 11 5064 355 1
 -5 -2 11 5540 349 1
 -7 5 11 5278 369 1
 -5 7 11 4954 376 1
 -5 -2 11 5026 359 1
 -7 5 -11 4743 291 1
 -5 7 -11 5646 344 1
 -2 7 -11 4896 354 1
 -2 -5 11 4901 346 1
 2 5 11 4498 179 1
 5 -7 11 3907 348 1
 7 -5 -11 4571 304 1
 -2 -5 11 4911 347 1
 -5 -2 11 5623 330 1
 2 5 11 4773 338 1
 7 -5 11 5417 373 1
 2 -7 11 6167 386 1
 -5 -2 -11 4350 369 1
 2 -7 11 5722 329 1
 2 5 -11 5649 377 1
 -2 7 -11 4729 364 1
 -5 7 -11 5381 352 1
 7 -2 -11 5372 349 1
 -7 5 -11 4931 371 1
 5 2 -11 4621 344 1
 -7 2 -11 5558 369 1
 -7 2 12 164 297 1
 -5 7 12 548 298 1
 -2 7 12 546 288 1
 -7 5 12 277 281 1
 -5 -2 12 455 289 1
 -2 -5 12 457 267 1
 -5 7 -12 692 262 1
 -5 -2 12 536 280 1
 -2 -5 12 1141 286 1
 7 -5 -12 816 276 1
 7 -2 -12 351 256 1
 2 -7 12 257 306 1
 2 5 12 736 287 1
 -7 2 -12 758 316 1
 -5 -2 -12 998 293 1
 5 -7 12 710 316 1
 2 5 12 739 112 1
 -7 5 -12 965 294 1
 -2 7 -12 742 320 1
 5 2 -12 482 269 1
 -5 7 -12 387 270 1
 2 5 -12 418 281 1
 -5 7 -13 6455 400 1
 -2 -5 13 5109 398 1
 -2 -5 -13 5717 412 1
 2 5 13 6264 423 1
 -5 -2 -13 5476 409 1
 7 -5 -13 6687 407 1
 5 -7 13 5519 355 1
 2 5 13 5743 224 1
 5 2 -13 5287 395 1
 -7 5 -13 5653 415 1
 2 5 -13 5995 416 1
 -7 2 -13 5600 431 1
 -2 7 -13 6036 444 1
 -5 7 -13 5912 402 1
 7 -2 -13 6140 402 1
 -7 2 14 1151 332 1
 -2 7 14 1059 217 1
 -7 2 -14 1352 375 1
 5 -7 -14 872 360 1
 -5 -2 -14 1454 366 1
 -2 -5 -14 1031 358 1
 7 -5 -14 1339 334 1
 2 5 14 1230 156 1
 5 -7 14 1032 304 1
 2 -7 14 1188 304 1
 -7 5 -14 1174 363 1
 2 5 -14 949 330 1
 -5 7 -14 1103 339 1
 -2 7 -14 1412 385 1
 7 -2 -14 1063 330 1
 5 2 -14 1149 345 1
 -2 7 15 929 214 1
 -7 2 15 907 316 1
 -5 -2 -15 867 370 1
 2 -7 -15 462 374 1
 7 -5 -15 1068 355 1
 5 -7 -15 841 351 1
 -2 -5 -15 227 333 1
 5 -7 15 1419 296 1
 2 -7 15 1064 300 1
 2 5 15 824 140 1
 -2 7 -15 1310 380 1
 2 5 -15 1167 330 1
 -7 5 -15 1895 374 1
 5 2 -15 720 355 1
 7 -2 -15 878 320 1
 -7 2 -15 1710 388 1
 -5 7 -15 1086 340 1
 -2 7 16 1635 248 1
 -5 7 16 1992 300 1
 -7 5 16 1830 329 1
 7 -5 -16 2352 368 1
 5 -7 -16 2243 404 1
 -5 -2 -16 2660 433 1
 2 -7 -16 1787 423 1
 -2 -5 -16 1354 372 1
 2 5 16 2381 180 1
 -2 7 -16 1794 427 1
 7 -2 -16 2573 398 1
 -5 7 -16 1595 432 1
 -7 2 -16 2085 432 1
 5 -7 16 2351 333 1
 5 2 -16 2945 406 1
 -7 5 -16 2563 419 1
 2 5 -16 1891 397 1
 -2 7 17 2243 249 1
 -5 7 17 2748 317 1
 -5 -2 -17 1209 415 1
 7 -5 -17 3462 446 1
 5 -7 -17 1525 391 1
 -2 -5 -17 1862 396 1
 2 -7 -17 2775 441 1
 2 5 17 2355 186 1
 2 5 -17 2741 431 1
 -5 7 -17 2554 413 1
 -7 2 -17 3266 440 1
 -2 7 -17 3068 465 1
 5 2 -17 3195 433 1
 -7 5 -17 2637 424 1
 7 -2 -17 2482 405 1
 -5 7 18 2119 324 1
 -2 7 18 2777 284 1
 -2 -5 -18 3463 492 1
 7 -5 -18 3178 468 1
 5 -7 -18 3506 454 1
 2 -7 -18 3130 499 1
 -5 -2 -18 3654 494 1
 -7 5 -18 3098 487 1
 2 5 -18 4251 519 1
 -7 2 -18 3238 489 1
 5 2 -18 2783 479 1
 -2 7 -18 2899 502 1
 -5 7 -18 2355 441 1
 7 -2 -18 2201 451 1
 -2 7 19 2171 266 1
 -5 7 19 2371 329 1
 -5 -2 -19 2753 535 1
 -2 -5 -19 2190 471 1
 5 -7 -19 3190 513 1
 2 -7 -19 2335 502 1
 7 -5 -19 3048 443 1
 -2 7 -19 2286 488 1
 -7 2 -19 2335 492 1
 -5 7 -19 3177 497 1
 5 2 -19 2348 457 1
 7 -2 -19 2199 446 1
 -7 5 -19 1625 465 1
 2 5 -19 2299 461 1
 -5 7 20 1309 312 1
 -2 -5 -20 2007 478 1
 2 -7 -20 1134 473 1
 5 -7 -20 1507 479 1
 -5 -2 -20 1186 490 1
 -5 7 -20 2090 489 1
 7 -2 -20 1070 443 1
 -7 2 -20 1340 472 1
 2 5 -20 1335 495 1
 -2 7 -20 1315 491 1
 5 2 -20 1995 467 1
 -7 5 -20 1723 502 1
 7 -5 -20 1533 440 1
 -2 7 20 848 243 1
 2 -7 -21 271 466 1
 -2 -5 -21 557 498 1
 5 -7 -21 118 446 1
 -5 -2 -21 233 469 1
 -5 7 -21 546 491 1
 7 -5 -21 274 480 1
 -2 7 -21 321 480 1
 -7 2 -21 216 471 1
 2 5 -21 633 471 1
 5 2 -21 141 434 1
 7 -2 -21 673 442 1
 -7 5 -21 659 459 1
 -2 -5 -22 377 491 1
 5 -7 -22 776 495 1
 2 -7 -22 3 541 1
 5 2 -22 664 446 1
 -5 7 -22 552 477 1
 7 -5 -22 720 508 1
 -5 -2 -22 920 538 1
 -7 5 -22 164 498 1
 -7 2 -22 1090 526 1
 -2 7 -22 3 510 1
 2 5 -22 189 488 1
 -1 7 0 8140 1645 1
 -1 -6 0 9160 1638 1
 1 6 0 7532 1639 1
 7 -1 -1 3511 358 1
 1 -7 -1 3151 323 1
 6 1 -1 3457 332 1
 1 6 1 3701 357 1
 1 6 -1 3422 389 1
 -1 7 -1 3627 384 1
 -1 -6 -1 3434 354 1
 -1 7 1 3050 361 1
 -1 -6 1 3583 376 1
 -1 -6 -1 3080 298 1
 -1 7 2 21483 1395 1
 7 -1 -2 21526 1416 1
 -6 -1 2 20406 1399 1
 6 -7 -2 22835 1433 1
 1 6 -2 19933 1436 1
 -7 1 -2 19914 1388 1
 1 -7 2 18376 1435 1
 -1 -6 2 21122 1436 1
 1 6 2 19463 1398 1
 1 -7 -2 21300 1394 1
 6 1 -2 21143 1400 1
 1 6 2 20690 1382 1
 6 1 -3 11414 673 1
 1 6 3 10626 654 1
 1 -7 -3 11611 666 1
 7 -1 -3 10637 686 1
 -6 7 3 10656 701 1
 -7 1 3 10952 693 1
 -7 6 3 9744 711 1
 6 -7 -3 11849 705 1
 -1 7 3 9838 666 1
 -6 -1 3 10725 670 1
 -1 -6 3 11048 707 1
 -7 1 -3 11631 666 1
 1 6 3 9648 652 1
 1 -7 3 10190 711 1
 7 -6 3 11329 681 1
 -6 -1 3 10277 650 1
 7 -1 -3 10273 635 1
 -1 7 4 1217 285 1
 -6 -1 4 867 286 1
 6 -7 -4 1163 313 1
 7 -1 -4 1009 309 1
 6 1 -4 617 282 1
 1 6 4 752 256 1
 -6 7 4 1142 326 1
 -7 6 4 1032 322 1
 -7 1 4 843 291 1
 -1 -6 4 908 302 1
 1 -7 -4 500 281 1
 -7 1 -4 1066 281 1
 1 -7 4 775 320 1
 1 6 4 808 234 1
 7 -1 -4 1140 246 1
 -6 -1 4 944 257 1
 7 -6 4 1142 303 1
 6 -7 4 656 312 1
 -7 1 5 11247 322 1
 7 -1 -5 11467 319 1
 -1 7 5 12063 299 1
 -6 -1 5 11814 302 1
 1 6 5 10398 290 1
 6 -7 -5 11632 331 1
 -7 6 5 11833 344 1
 -6 7 5 11803 332 1
 -1 -6 5 11722 323 1
 -1 7 -5 10988 325 1
 6 1 -5 10483 305 1
 -7 1 -5 11189 293 1
 -6 -1 5 11215 274 1
 1 -7 5 11797 315 1
 -6 7 -5 10552 317 1
 7 -1 -5 10987 262 1
 -1 -6 5 11115 294 1
 6 -7 5 10912 316 1
 7 -6 5 11865 311 1
 -7 6 -5 11753 316 1
 1 -7 5 11037 315 1
 6 1 -5 11613 271 1
 6 -7 -6 31728 837 1
 -7 1 6 32487 838 1
 -6 -1 6 32877 829 1
 -6 7 6 29691 841 1
 -1 7 6 31989 818 1
 -7 6 6 30795 850 1
 1 6 -6 28144 851 1
 -1 7 -6 33967 856 1
 -1 -6 6 30897 835 1
 1 6 6 32238 816 1
 -6 -1 6 33715 812 1
 -7 1 -6 33088 830 1
 7 -1 -6 33144 835 1
 -6 7 -6 33147 831 1
 -7 6 -6 32497 820 1
 1 -7 6 32864 840 1
 6 -7 6 30694 838 1
 1 -7 6 33970 847 1
 -1 -6 6 32873 838 1
 7 -1 -6 31062 799 1
 7 -6 6 31879 836 1
 6 1 -6 31917 809 1
 -1 7 7 2351 272 1
 -6 -1 7 2479 255 1
 -7 6 7 2302 293 1
 -6 7 7 3545 314 1
 6 -7 -7 3795 293 1
 -7 1 7 2976 284 1
 -1 -6 7 3781 304 1
 -1 7 -7 2539 294 1
 1 6 -7 2822 330 1
 7 -1 -7 3216 295 1
 7 -6 7 2624 278 1
 1 6 7 3051 281 1
 -7 1 -7 3093 287 1
 -6 -1 7 2551 246 1
 -7 1 -7 3247 183 1
 1 -7 7 2473 269 1
 -7 6 -7 1900 257 1
 -6 7 -7 3097 279 1
 -7 6 -7 3059 297 1
 7 -1 -7 2978 260 1
 6 1 -7 2553 251 1
 1 -7 7 2848 291 1
 -6 7 -7 3579 322 1
 -1 -6 7 3020 296 1
 6 -7 7 3304 283 1
 -1 7 8 3239 279 1
 -7 1 8 3505 310 1
 -6 -1 8 3546 287 1
 -6 7 8 3696 327 1
 -7 6 8 2504 301 1
 -1 -6 8 4022 298 1
 -7 1 -8 3428 173 1
 -1 7 -8 3690 310 1
 1 6 -8 3570 321 1
 -6 -1 8 3296 251 1
 -6 -1 -8 3815 309 1
 7 -6 8 3420 301 1
 1 6 8 3561 291 1
 -7 1 -8 3597 284 1
 -7 6 -8 3922 251 1
 1 -7 8 3719 281 1
 6 -7 8 3766 303 1
 1 -7 8 3129 299 1
 -7 6 -8 3384 294 1
 -6 7 -8 4376 311 1
 -1 -6 8 3880 303 1
 -7 6 9 206 258 1
 1 6 9 155 235 1
 -6 7 9 197 254 1
 -1 7 9 191 244 1
 -7 1 9 480 253 1
 -6 -1 9 272 245 1
 -6 7 -9 187 223 1
 -1 7 -9 240 261 1
 -7 1 -9 318 121 1
 -6 -1 -9 336 246 1
 -6 -1 9 239 194 1
 7 -6 9 285 245 1
 6 -7 9 245 233 1
 -1 -6 9 230 221 1
 -7 1 -9 227 259 1
 1 -7 9 197 244 1
 -7 6 -9 181 198 1
 1 -7 9 303 235 1
 -1 -6 9 300 247 1
 6 1 -9 333 231 1
 7 -1 -9 193 205 1
 -6 7 -9 169 234 1
 -7 6 -9 211 246 1
 -1 7 10 3282 445 1
 -6 7 10 3318 467 1
 -6 -1 10 3688 452 1
 -7 6 10 3396 483 1
 -7 1 10 3929 467 1
 -1 7 -10 3390 477 1
 -6 -1 10 4224 477 1
 -6 7 -10 3782 425 1
 -1 -6 10 4299 470 1
 -1 -6 10 4148 455 1
 -6 -1 -10 4016 467 1
 6 -7 10 4554 475 1
 7 -6 10 3479 460 1
 1 6 10 4366 461 1
 -7 1 -10 3586 465 1
 1 -7 10 4041 460 1
 -7 6 -10 3378 460 1
 7 -1 -10 4306 440 1
 6 1 -10 4366 448 1
 1 6 -10 3871 473 1
 1 -7 10 3563 479 1
 -6 7 -10 3956 450 1
 -6 7 11 664 305 1
 -7 6 11 563 307 1
 -7 1 11 899 296 1
 1 6 11 261 268 1
 -1 7 11 303 261 1
 -6 -1 11 576 286 1
 1 6 11 499 128 1
 -6 -1 11 760 273 1
 -6 7 -11 673 259 1
 -7 6 -11 500 240 1
 7 -6 11 670 302 1
 1 -7 11 782 301 1
 -1 -6 11 445 286 1
 -6 -1 -11 476 301 1
 -7 1 -11 614 320 1
 6 -7 11 525 302 1
 7 -6 -11 491 261 1
 1 -7 11 771 287 1
 -1 -6 11 606 257 1
 6 1 -11 406 271 1
 -1 7 -11 509 307 1
 -6 7 -11 531 279 1
 7 -1 -11 508 236 1
 -7 6 -11 537 272 1
 1 6 -11 644 284 1
 -7 1 12 188 280 1
 -6 7 12 880 313 1
 1 6 12 356 278 1
 -7 6 12 377 295 1
 -6 -1 12 583 300 1
 -1 7 12 717 278 1
 -6 7 -12 217 256 1
 1 6 12 277 114 1
 -6 -1 12 7 269 1
 -6 -1 -12 203 299 1
 6 -7 12 357 280 1
 7 -6 -12 87 259 1
 1 -7 12 149 294 1
 7 -6 12 0 286 1
 -7 1 -12 347 275 1
 -1 -6 12 175 277 1
 1 -7 12 464 269 1
 -1 -6 12 178 269 1
 -1 7 -12 306 305 1
 1 6 -12 1 289 1
 6 1 -12 948 255 1
 -6 7 -12 337 271 1
 -7 6 -12 0 269 1
 7 -1 -12 576 245 1
 -1 7 13 4356 232 1
 1 6 13 3926 189 1
 -7 1 -13 4046 391 1
 -6 -1 -13 4687 400 1
 7 -6 -13 4996 367 1
 6 -7 -13 4046 349 1
 1 6 13 3854 360 1
 1 6 -13 3992 378 1
 -6 7 -13 4268 372 1
 7 -1 -13 4637 365 1
 6 1 -13 4115 355 1
 -7 6 -13 4520 379 1
 -1 7 -13 3442 381 1
 -1 7 14 778 171 1
 1 6 14 734 146 1
 -7 6 -14 870 282 1
 -7 1 -14 673 344 1
 -1 -6 -14 730 342 1
 -6 -1 -14 1036 341 1
 6 -7 -14 561 316 1
 7 -6 -14 828 327 1
 1 -7 14 716 304 1
 -6 7 -14 794 322 1
 7 -1 -14 744 293 1
 -1 7 -14 324 333 1
 6 1 -14 874 308 1
 1 6 -14 659 318 1
 -7 6 -14 816 336 1
 -1 7 15 864 190 1
 -7 1 -15 423 362 1
 6 -7 -15 1027 373 1
 -6 -1 -15 641 373 1
 -1 -6 -15 377 333 1
 7 -6 -15 652 335 1
 1 -7 -15 571 372 1
 1 6 15 909 159 1
 1 -7 15 810 307 1
 6 1 -15 519 327 1
 1 6 -15 849 375 1
 7 -1 -15 758 345 1
 -7 6 -15 485 338 1
 -1 7 -15 1230 383 1
 -6 7 -15 964 341 1
 -1 7 16 2435 238 1
 -6 -1 -16 1814 451 1
 7 -6 -16 2054 395 1
 -7 1 -16 3050 458 1
 6 -7 -16 2331 416 1
 1 -7 -16 2868 460 1
 -1 -6 -16 2459 422 1
 1 6 16 2559 205 1
 6 1 -16 2994 415 1
 -1 7 -16 2575 424 1
 -7 6 -16 2025 426 1
 1 6 -16 2840 457 1
 7 -1 -16 2170 411 1
 -6 7 -16 2217 417 1
 -7 6 17 1218 329 1
 -1 7 17 582 206 1
 -6 7 17 578 290 1
 7 -6 -17 1083 383 1
 1 -7 -17 755 397 1
 -6 -1 -17 619 406 1
 6 -7 -17 1084 410 1
 -1 -6 -17 607 418 1
 1 6 17 724 173 1
 7 -1 -17 255 374 1
 -6 7 -17 708 381 1
 1 6 -17 813 406 1
 -1 7 -17 898 398 1
 6 1 -17 559 378 1
 -7 6 -17 584 398 1
 -7 1 -17 783 399 1
 -6 7 18 226 288 1
 7 -6 -18 1126 403 1
 6 -7 -18 643 435 1
 1 -7 -18 151 414 1
 -1 -6 -18 39 418 1
 -6 -1 -18 390 438 1
 -1 7 18 9 200 1
 1 6 18 75 164 1
 7 -1 -18 9 417 1
 6 1 -18 390 339 1
 -6 7 -18 43 379 1
 -7 1 -18 534 422 1
 1 6 -18 9 417 1
 -7 6 -18 241 398 1
 -1 7 -18 530 406 1
 -6 7 19 173 288 1
 1 -7 -19 11 461 1
 -1 -6 -19 105 450 1
 -6 -1 -19 78 426 1
 6 -7 -19 170 420 1
 7 -6 -19 294 392 1
 7 -1 -19 116 414 1
 -6 7 -19 76 396 1
 -7 6 -19 104 407 1
 -1 7 -19 154 445 1
 6 1 -19 11 406 1
 -7 1 -19 781 415 1
 1 6 -19 796 443 1
 -1 7 19 272 201 1
 1 6 19 343 172 1
 6 -7 -20 5 454 1
 7 -6 -20 32 412 1
 -1 -6 -20 218 444 1
 1 -7 -20 3 446 1
 1 6 -20 4 462 1
 -7 1 -20 210 458 1
 7 -1 -20 3 428 1
 -7 6 -20 114 428 1
 6 1 -20 4 411 1
 -6 -1 -20 4 448 1
 -1 7 -20 5 450 1
 -6 7 -20 701 444 1
 -1 7 20 89 202 1
 -7 1 -21 580 477 1
 1 6 -21 155 467 1
 6 1 -21 335 428 1
 -7 6 -21 25 471 1
 -6 7 -21 641 484 1
 -6 -1 -21 9 474 1
 -1 7 -21 716 480 1
 6 -7 -21 24 458 1
 1 -7 -21 8 471 1
 -1 -6 -21 238 493 1
 7 -6 -21 304 450 1
 -7 1 -22 1 522 1
 -6 -1 -22 724 511 1
 -6 7 -22 406 500 1
 7 -6 -22 1 471 1
 -1 7 -22 975 511 1
 1 6 -22 1 497 1
 -7 6 -22 105 507 1
 1 -7 -22 1 507 1
 6 -7 -22 417 505 1
 -1 -6 -22 651 529 1
 0 7 0 3893 203 1
 0 -7 0 3814 210 1
 0 7 -1 66498 3930 1
 7 0 -1 66226 3908 1
 0 7 1 65498 3917 1
 0 -7 1 63845 3928 1
 0 -7 -1 60675 3880 1
 0 -7 -2 62728 2606 1
 0 7 2 57238 2606 1
 7 -7 -2 64500 2654 1
 7 0 -2 66242 2630 1
 0 7 -2 71128 2658 1
 0 7 2 68285 2627 1
 0 -7 2 67932 2657 1
 -7 0 2 66919 2593 1
 7 0 -3 26354 748 1
 0 7 3 27784 737 1
 0 -7 -3 27589 731 1
 -7 0 3 26985 748 1
 7 -7 -3 28332 773 1
 0 -7 3 28318 784 1
 0 7 3 26728 733 1
 -7 0 3 26369 713 1
 7 -7 3 26962 755 1
 7 0 -4 663 183 1
 0 7 4 493 174 1
 -7 0 4 507 127 1
 -7 0 4 111 159 1
 7 -7 -4 891 169 1
 -7 7 4 279 199 1
 0 -7 4 526 217 1
 7 -7 4 442 189 1
 0 7 5 19462 947 1
 -7 0 5 22303 975 1
 7 0 -5 19687 962 1
 -7 7 5 19690 985 1
 -7 0 5 19697 930 1
 0 -7 5 18607 981 1
 7 -7 5 20079 970 1
 0 -7 5 20679 975 1
 7 0 -5 20539 934 1
 0 7 6 26139 1233 1
 -7 0 6 26072 1239 1
 7 -7 -6 28218 1253 1
 -7 7 6 27075 1265 1
 0 7 -6 27888 1276 1
 -7 0 -6 26213 1242 1
 7 0 -6 27809 1248 1
 -7 0 6 27635 1217 1
 0 -7 6 24673 1257 1
 -7 7 -6 26242 1241 1
 7 -7 6 26454 1251 1
 7 0 -6 26860 1214 1
 0 -7 6 25390 1251 1
 0 7 7 10350 628 1
 -7 0 7 9846 623 1
 -7 7 7 9713 653 1
 0 7 -7 9735 668 1
 0 -7 7 9316 646 1
 -7 0 -7 9603 635 1
 7 0 -7 9838 638 1
 -7 0 7 9275 595 1
 -7 0 -7 9018 527 1
 -7 7 -7 10390 620 1
 -7 7 -7 9870 644 1
 7 -7 7 9577 642 1
 7 0 -7 10268 606 1
 0 -7 7 8575 634 1
 -7 0 8 872 248 1
 0 7 8 685 190 1
 -7 7 8 734 255 1
 -7 0 -8 1057 88 1
 0 7 -8 1221 290 1
 7 -7 8 409 230 1
 -7 0 -8 190 207 1
 0 -7 8 1339 217 1
 0 -7 8 798 236 1
 -7 7 -8 1198 257 1
 -7 7 -9 2952 380 1
 0 7 -9 2551 398 1
 0 -7 9 3710 403 1
 -7 0 -9 3136 403 1
 7 -7 9 2775 397 1
 -7 0 9 3660 406 1
 0 7 9 3451 386 1
 -7 7 9 3024 419 1
 -7 7 -9 3593 417 1
 7 0 -9 2735 358 1
 0 -7 9 3458 401 1
 -7 0 10 1533 323 1
 -7 7 10 1669 353 1
 0 7 10 1268 308 1
 -7 7 -10 1758 288 1
 7 -7 10 1722 339 1
 -7 0 -10 1545 338 1
 7 -7 -10 327 245 1
 0 -7 10 1312 329 1
 0 -7 10 1315 321 1
 -7 7 -10 1275 333 1
 7 0 -10 1278 292 1
 -7 7 11 987 280 1
 0 7 11 727 258 1
 -7 0 11 812 273 1
 -7 7 -11 101 230 1
 7 -7 11 101 287 1
 0 -7 11 576 283 1
 -7 0 -11 102 287 1
 0 -7 11 311 249 1
 7 0 -11 96 242 1
 -7 7 -11 278 282 1
 0 7 12 916 302 1
 -7 7 12 879 313 1
 -7 0 12 1205 311 1
 0 7 12 1136 166 1
 -7 7 -12 1271 274 1
 -7 0 12 1178 310 1
 7 -7 12 1109 332 1
 -7 0 -12 1143 350 1
 0 -7 12 1632 330 1
 0 -7 12 1332 309 1
 0 7 -12 1210 327 1
 -7 7 -12 1430 340 1
 7 0 -12 1511 309 1
 0 7 13 2478 181 1
 7 -7 -13 2965 338 1
 -7 0 -13 2371 388 1
 7 0 -13 2185 329 1
 -7 7 -13 1792 314 1
 0 7 -13 2882 380 1
 0 7 14 119 145 1
 7 -7 -14 26 335 1
 -7 0 -14 21 341 1
 7 0 -14 255 324 1
 0 7 -14 78 329 1
 -7 7 -14 416 326 1
 0 7 15 1436 186 1
 7 -7 -15 2395 381 1
 -7 0 -15 1689 386 1
 0 -7 -15 1883 407 1
 0 7 -15 2019 392 1
 -7 7 -15 2120 406 1
 7 0 -15 2360 376 1
 0 7 16 250 170 1
 -7 0 -16 349 393 1
 0 -7 -16 3 374 1
 7 -7 -16 98 355 1
 0 7 -16 649 372 1
 -7 7 -16 57 386 1
 7 0 -16 468 351 1
 -7 7 17 1641 326 1
 -7 0 -17 1323 443 1
 7 -7 -17 1987 414 1
 0 -7 -17 1351 417 1
 0 7 -17 1299 426 1
 -7 7 -17 1735 417 1
 7 0 -17 1989 426 1
 0 7 17 955 194 1
 7 -7 -18 2 379 1
 -7 0 -18 349 391 1
 0 -7 -18 271 414 1
 0 7 -18 209 415 1
 7 0 -18 217 345 1
 -7 7 -18 546 417 1
 0 7 18 591 178 1
 7 -7 -19 879 444 1
 0 -7 -19 808 464 1
 7 0 -19 1020 390 1
 -7 7 -19 818 433 1
 0 7 -19 582 436 1
 -7 0 -19 603 412 1
 0 7 19 307 180 1
 0 -7 -20 165 472 1
 7 -7 -20 4 424 1
 7 0 -20 181 429 1
 -7 7 -20 89 414 1
 -7 0 -20 5 460 1
 0 7 -20 4 450 1
 0 7 20 4 171 1
 0 -7 -21 367 510 1
 7 -7 -21 951 484 1
 -7 7 -21 509 485 1
 -7 0 -21 3 497 1
 0 -7 -22 1 520 1
 7 -7 -22 1 493 1
 -7 7 -22 1 516 1
 -7 0 -22 609 537 1
 8 -4 0 130042 4401 1
 -4 -4 0 132632 4445 1
 8 -4 1 3133 106 1
 -4 -4 1 2244 198 1
 -4 -4 -1 2596 150 1
 4 -8 -2 10433 469 1
 8 -4 -2 11815 502 1
 -4 -4 2 11505 495 1
 -4 -4 -2 11085 443 1
 -4 -4 2 11538 422 1
 8 -4 2 11647 441 1
 -8 4 -2 11074 441 1
 -4 -4 3 3323 151 1
 8 -4 -3 3284 244 1
 -4 8 3 3211 212 1
 -8 4 3 3414 222 1
 4 -8 -3 3171 196 1
 -4 -4 -3 3347 131 1
 -4 -4 3 3471 245 1
 8 -4 3 3799 181 1
 -4 8 -3 4209 255 1
 -8 4 -3 3319 173 1
 -4 -4 4 72261 2441 1
 8 -4 -4 72288 2482 1
 4 -8 -4 72489 2467 1
 -8 4 4 72023 2483 1
 -4 8 4 68890 2469 1
 -4 -4 4 68109 2487 1
 8 -4 4 68675 2453 1
 -4 -4 -4 70681 2406 1
 -4 8 -4 73906 2488 1
 -4 -4 4 68229 2454 1
 -8 4 -4 71988 2455 1
 4 -8 -5 87966 3459 1
 -4 8 5 89291 3465 1
 -8 4 5 89327 3474 1
 -4 -4 5 88352 3481 1
 -4 -4 5 85800 3438 1
 8 -4 5 85089 3449 1
 -4 8 -5 83798 3471 1
 -4 -4 5 89968 3452 1
 -8 4 -5 85889 3450 1
 4 -8 5 88034 3474 1
 -4 8 6 124161 4442 1
 8 -4 -6 130603 4451 1
 -8 4 6 124466 4451 1
 -4 -4 6 134098 4464 1
 -4 8 -6 129766 4449 1
 8 -4 6 125180 4434 1
 -4 -4 6 130776 4423 1
 8 -4 -6 129217 4411 1
 4 -8 6 125145 4444 1
 -8 4 -6 116068 4433 1
 -4 -4 6 126462 4430 1
 4 -8 6 120185 4447 1
 4 -8 -7 146 237 1
 8 -4 -7 46 229 1
 -4 8 7 71 215 1
 -4 -4 7 115 162 1
 -8 4 7 147 244 1
 -4 -4 7 192 238 1
 8 -4 -7 150 171 1
 8 -4 7 13 221 1
 -8 4 -7 49 177 1
 4 -8 7 7 219 1
 -4 8 -7 243 220 1
 -8 4 -7 66 212 1
 -4 -4 7 239 207 1
 4 -8 7 177 239 1
 -8 4 8 35444 1089 1
 -4 8 8 32482 1077 1
 -4 -4 8 32470 1081 1
 -4 8 -8 33070 1074 1
 4 -8 -8 32718 1079 1
 8 -4 -8 35352 1088 1
 -4 -4 8 31849 1050 1
 -8 4 -8 30897 1011 1
 4 -8 8 32620 1069 1
 4 -8 8 29497 1072 1
 -4 -4 8 33819 1061 1
 -8 4 -8 32288 1074 1
 -4 8 9 391 237 1
 -8 4 9 291 266 1
 -4 -4 9 651 221 1
 -4 -4 9 214 243 1
 -4 8 -9 619 248 1
 4 -8 9 235 244 1
 8 -4 -9 635 253 1
 8 -4 -9 296 208 1
 -4 -4 9 250 194 1
 -8 4 -9 338 167 1
 4 -8 9 619 241 1
 -8 4 -9 332 257 1
 4 4 -9 258 207 1
 -4 -4 10 138 264 1
 -4 8 10 8 272 1
 -8 4 10 190 298 1
 -4 -4 10 28 265 1
 -4 8 -10 64 281 1
 -8 4 -10 56 196 1
 8 -4 -10 105 246 1
 4 -8 10 102 287 1
 -4 -4 10 116 237 1
 4 -8 10 138 259 1
 4 4 -10 129 260 1
 -8 4 -10 106 286 1
 -8 4 11 963 286 1
 -4 8 11 2308 283 1
 -4 -4 11 841 247 1
 -4 -4 11 912 260 1
 -4 8 -11 1745 277 1
 4 -8 11 1805 278 1
 -4 -4 11 1725 244 1
 8 -4 -11 472 242 1
 4 -8 11 485 238 1
 4 4 -11 1177 235 1
 -8 4 -11 1356 298 1
 -4 8 -11 1109 231 1
 -4 8 -12 17470 844 1
 -4 -4 12 18527 853 1
 4 -8 12 18993 877 1
 8 -4 -12 16832 831 1
 -4 -4 12 18497 848 1
 -4 -4 -12 17657 862 1
 -4 -4 12 19212 843 1
 -4 8 12 18568 869 1
 -8 4 12 19827 888 1
 4 4 -12 18707 851 1
 -8 4 -12 18876 871 1
 -4 8 -12 17409 857 1
 -8 4 -13 2436 229 1
 -4 -4 13 2423 312 1
 -4 8 -13 2289 311 1
 -4 -4 13 1971 334 1
 -4 8 -13 2691 344 1
 4 4 -13 2207 326 1
 -8 4 -13 2548 335 1
 8 -4 -13 2355 289 1
 -4 -4 -13 2039 335 1
 -4 -4 13 1959 299 1
 -4 -4 -14 2947 395 1
 -8 4 -14 3844 438 1
 4 4 -14 2771 394 1
 8 -4 -14 3724 380 1
 -4 8 -14 4084 422 1
 4 -8 14 3023 364 1
 -4 -4 -15 3112 413 1
 4 -8 -15 3073 425 1
 8 -4 -15 3763 389 1
 4 -8 15 3300 356 1
 -4 8 -15 2848 431 1
 4 4 -15 3081 412 1
 -8 4 -15 3160 416 1
 -4 8 16 4507 322 1
 4 -8 -16 3783 457 1
 -4 -4 -16 4193 451 1
 8 -4 -16 4041 417 1
 -4 8 -16 4137 479 1
 4 4 -16 4104 448 1
 -8 4 -16 3282 432 1
 -4 8 17 5 239 1
 -4 -4 -17 56 387 1
 8 -4 -17 63 377 1
 4 -8 -17 63 413 1
 -4 8 -17 59 364 1
 -8 4 -17 18 386 1
 4 4 -17 257 410 1
 -4 8 18 3669 330 1
 -4 -4 -18 2894 496 1
 4 -8 -18 3771 504 1
 4 4 -18 3160 452 1
 -8 4 -18 4332 521 1
 -4 8 -18 2678 485 1
 8 -4 -18 3288 483 1
 -4 8 19 264 261 1
 -4 -4 -19 1248 455 1
 4 -8 -19 1276 419 1
 -4 8 -19 457 427 1
 4 4 -19 812 434 1
 -8 4 -19 998 476 1
 8 -4 -19 956 415 1
 -4 8 20 228 245 1
 4 -8 -20 390 435 1
 -4 -4 -20 8 467 1
 4 4 -20 8 455 1
 -4 8 -20 221 444 1
 8 -4 -20 525 419 1
 -8 4 -20 153 471 1
 4 -8 -21 8 515 1
 -4 -4 -21 72 464 1
 4 4 -21 728 443 1
 -4 8 -21 455 476 1
 -8 4 -21 72 466 1
 4 -8 -22 617 491 1
 -4 -4 -22 1160 519 1
 4 4 -22 618 516 1
 -8 4 -22 681 548 1
 -4 8 -22 627 552 1
 -3 -5 0 8167 955 1
 3 5 0 8181 963 1
 5 3 -1 47604 1877 1
 3 -8 -1 49522 1904 1
 -3 -5 -1 54468 1910 1
 -3 -5 1 48179 1924 1
 3 5 -1 56569 1936 1
 3 5 1 51434 1910 1
 -5 -3 -1 49306 1907 1
 8 -3 1 49130 1875 1
 -3 8 -1 50771 1931 1
 8 -5 1 52405 1889 1
 -8 3 -1 56813 1878 1
 5 3 -2 26101 758 1
 5 -8 -2 26491 804 1
 8 -3 -2 28607 815 1
 8 -5 -2 26908 814 1
 3 -8 -2 27631 786 1
 -5 -3 2 26906 760 1
 3 5 -2 30434 826 1
 -5 -3 2 26885 819 1
 3 5 2 27109 773 1
 -3 -5 2 29534 814 1
 -5 -3 -2 27197 769 1
 8 -3 2 26703 761 1
 -3 -5 2 31790 752 1
 -3 -5 -2 27623 771 1
 -8 3 -2 27240 763 1
 8 -5 2 27392 775 1
 3 -8 -3 1417 210 1
 -5 -3 3 896 176 1
 5 -8 -3 1245 228 1
 8 -5 -3 1862 270 1
 -5 8 3 1278 237 1
 -8 3 3 1532 255 1
 8 -3 -3 1334 231 1
 -3 8 3 1479 208 1
 3 5 -3 1945 247 1
 -3 -5 3 1894 252 1
 -5 -3 3 1410 258 1
 3 5 3 1305 168 1
 -5 -3 -3 1596 155 1
 8 -3 -3 795 136 1
 -3 -5 3 1285 169 1
 8 -3 3 1371 191 1
 5 3 -3 1529 189 1
 -3 -5 -3 1446 161 1
 -8 3 -3 847 179 1
 -5 8 -3 1216 265 1
 8 -5 3 1371 200 1
 3 -8 -4 4247 209 1
 8 -3 -4 4710 231 1
 -5 -3 4 4131 160 1
 5 -8 -4 4178 219 1
 8 -5 -4 3807 251 1
 -8 5 4 3493 235 1
 -8 3 4 4537 229 1
 -3 8 4 3709 184 1
 -5 8 4 4503 217 1
 3 5 4 3827 123 1
 -3 -5 4 4817 254 1
 -5 -3 -4 4011 115 1
 -5 -3 4 2909 237 1
 -3 -5 4 4167 167 1
 8 -3 -4 4216 139 1
 8 -5 4 4233 194 1
 3 -8 4 4177 223 1
 -3 8 -4 3566 276 1
 -5 8 -4 4885 260 1
 -8 3 -4 3978 184 1
 -8 5 -4 4137 204 1
 -5 -3 4 4004 181 1
 -3 8 5 8977 442 1
 3 -8 -5 8338 432 1
 8 -3 -5 10023 460 1
 5 -8 -5 9260 447 1
 -5 -3 5 8675 405 1
 -8 3 5 9243 452 1
 -5 8 5 9755 457 1
 -8 5 5 9056 463 1
 -5 -3 5 9264 468 1
 -3 -5 5 9011 458 1
 8 -3 -5 10220 395 1
 8 -5 5 8697 423 1
 3 -8 5 7862 443 1
 -5 8 -5 8102 455 1
 -8 5 -5 8600 428 1
 -8 3 -5 10137 428 1
 3 -8 5 9087 456 1
 5 -8 5 8488 446 1
 -3 -5 5 8640 434 1
 -5 -3 5 8388 408 1
 5 -8 -6 36903 1491 1
 -8 3 6 38165 1497 1
 8 -5 -6 40179 1508 1
 8 -3 -6 39399 1500 1
 -5 8 6 37080 1499 1
 -3 8 6 37271 1486 1
 -5 -3 6 38767 1471 1
 -8 5 6 37918 1504 1
 -3 -5 6 39812 1510 1
 -5 -3 6 36096 1509 1
 -3 8 -6 36531 1501 1
 8 -5 6 36958 1484 1
 8 -3 -6 38953 1457 1
 3 -8 -6 39445 1490 1
 3 -8 6 37245 1497 1
 3 -8 6 36153 1495 1
 -3 -5 6 38974 1487 1
 -8 3 -6 39656 1484 1
 -5 -3 6 36779 1469 1
 5 -8 6 39445 1504 1
 -3 8 7 11678 494 1
 -8 3 7 12691 506 1
 8 -3 -7 13125 531 1
 -8 5 7 11607 509 1
 -5 -3 7 12165 472 1
 -5 8 7 13512 521 1
 -3 -5 7 12623 509 1
 -5 8 -7 11746 510 1
 -3 8 -7 11744 511 1
 -5 -3 7 11013 512 1
 5 -8 -7 12684 514 1
 8 -5 7 11919 498 1
 3 -8 -7 11848 498 1
 8 -3 -7 12208 465 1
 -8 5 -7 11524 451 1
 -8 3 -7 12521 428 1
 3 -8 7 11870 495 1
 -8 5 -7 12380 509 1
 3 -8 7 11523 511 1
 -3 -5 7 12366 480 1
 -8 3 -7 12311 497 1
 5 -8 7 11057 509 1
 -5 -3 7 11989 479 1
 -5 8 8 6265 433 1
 -8 5 8 6331 442 1
 -3 8 8 6241 419 1
 -5 -3 8 6421 412 1
 -8 3 8 6191 434 1
 -5 8 -8 6149 434 1
 -5 -3 8 6626 447 1
 -3 8 -8 5782 444 1
 -3 -5 8 6851 426 1
 8 -3 -8 6615 395 1
 8 -5 8 6058 420 1
 5 -8 -8 6908 451 1
 8 -3 -8 6198 441 1
 -5 -3 8 6437 409 1
 3 -8 8 6329 425 1
 -8 3 -8 6126 352 1
 -8 5 -8 5683 370 1
 5 3 -8 5896 403 1
 -8 5 -8 5765 428 1
 -8 3 -8 5675 428 1
 5 -8 8 5838 433 1
 3 -8 8 5725 435 1
 -3 -5 8 6456 412 1
 -5 -3 9 6145 319 1
 -8 3 9 6183 341 1
 -8 5 9 6414 344 1
 -5 8 9 6695 355 1
 -3 8 9 6102 339 1
 -3 -5 9 6900 333 1
 -3 8 -9 6005 345 1
 -8 3 -9 6207 241 1
 -5 8 -9 5609 340 1
 -5 -3 9 6805 339 1
 -8 5 -9 6063 275 1
 5 -8 -9 5598 327 1
 -3 -5 9 6383 315 1
 8 -5 -9 6675 306 1
 8 -3 -9 6817 359 1
 8 -5 9 5338 321 1
 -5 -3 9 6307 309 1
 8 -3 -9 6362 298 1
 5 -8 9 6414 326 1
 3 -8 9 6180 333 1
 -3 -5 9 6397 312 1
 3 -8 9 5744 346 1
 -8 3 -9 6540 320 1
 -8 5 -9 5906 335 1
 5 -8 9 6899 353 1
 5 3 -9 6576 320 1
 -5 -3 10 2513 373 1
 -3 8 10 2294 380 1
 -5 8 10 2084 381 1
 -8 3 10 1461 373 1
 -8 5 10 2454 403 1
 -5 -3 10 2476 379 1
 -3 8 -10 2288 392 1
 -3 -5 10 2150 377 1
 -5 8 -10 2426 385 1
 -8 5 -10 1993 311 1
 8 -5 -10 1593 379 1
 -3 -5 10 2255 360 1
 8 -3 -10 2196 360 1
 8 -5 -10 2229 358 1
 8 -5 10 2293 383 1
 -3 -5 10 1863 354 1
 -5 -3 10 2061 343 1
 3 -8 10 2364 364 1
 5 -8 10 2158 348 1
 3 5 -10 2466 383 1
 3 -8 10 2731 396 1
 5 3 -10 2010 360 1
 -8 5 -10 2015 370 1
 5 -8 10 1934 387 1
 -8 3 -10 1952 362 1
 -5 -3 11 773 261 1
 -8 5 11 921 295 1
 -3 8 11 1174 284 1
 -8 3 11 224 279 1
 -5 8 11 662 290 1
 -3 -5 11 1160 274 1
 -5 8 -11 510 266 1
 -5 -3 11 410 272 1
 -3 8 -11 297 268 1
 8 -3 -11 519 247 1
 -3 -5 11 624 245 1
 -5 -3 11 565 224 1
 5 -8 11 820 280 1
 -5 -3 -11 583 268 1
 3 -8 11 1196 292 1
 -8 3 -11 985 287 1
 8 -5 -11 1108 244 1
 -3 -5 11 387 237 1
 5 -8 11 621 235 1
 3 -8 11 1131 255 1
 5 3 -11 1063 261 1
 3 5 -11 941 255 1
 -8 5 -11 836 286 1
 -5 8 -11 857 268 1
 -5 8 -12 3248 358 1
 -8 3 -12 2686 249 1
 -3 8 -12 3413 373 1
 -3 -5 12 3354 361 1
 -5 -3 12 3244 375 1
 3 5 12 3822 377 1
 -3 -5 12 3176 367 1
 8 -5 -12 3579 350 1
 -3 -5 12 3252 351 1
 -5 -3 12 3363 343 1
 3 -8 12 2797 376 1
 -5 -3 -12 3728 386 1
 -8 5 12 2846 386 1
 -5 -3 12 3039 363 1
 -5 8 12 3909 404 1
 -3 8 12 3296 378 1
 -8 3 12 3375 397 1
 5 3 -12 3437 370 1
 3 5 -12 3502 376 1
 -5 8 -12 2801 365 1
 8 -3 -12 3128 355 1
 -8 5 -12 3368 383 1
 -8 3 -12 3833 402 1
 -3 8 -12 2728 363 1
 -3 -5 13 624 284 1
 -5 8 -13 66 278 1
 -5 -3 13 394 293 1
 -3 8 -13 243 285 1
 -3 -5 13 893 296 1
 -8 5 -13 518 208 1
 -3 -5 -13 809 307 1
 8 -5 -13 406 283 1
 3 5 13 548 294 1
 -5 -3 -13 535 310 1
 8 -3 -13 370 273 1
 5 -8 13 956 250 1
 -8 3 -13 597 313 1
 -5 8 -13 66 299 1
 5 3 -13 557 285 1
 -8 5 -13 224 308 1
 -3 8 -13 66 300 1
 3 5 -13 327 314 1
 -8 5 -14 927 234 1
 -5 -3 -14 832 332 1
 8 -5 -14 589 302 1
 -3 -5 -14 659 336 1
 8 -3 -14 299 292 1
 -5 8 -14 297 320 1
 3 5 -14 897 309 1
 -8 5 -14 887 351 1
 -8 3 -14 601 372 1
 5 3 -14 743 325 1
 -3 8 -14 228 305 1
 5 -8 14 1117 304 1
 3 -8 14 1227 284 1
 -3 -5 -15 2584 422 1
 8 -3 -15 2068 388 1
 3 -8 -15 2241 426 1
 5 -8 -15 1674 399 1
 -5 -3 -15 2533 407 1
 8 -5 -15 2748 408 1
 3 -8 15 2620 352 1
 5 -8 15 2339 348 1
 -5 8 -15 2290 407 1
 -8 5 -15 2313 434 1
 -8 3 -15 2082 431 1
 5 3 -15 2478 384 1
 -3 8 -15 2355 416 1
 3 5 -15 2905 401 1
 -3 8 16 2006 268 1
 3 -8 -16 1504 392 1
 8 -5 -16 1463 376 1
 -5 -3 -16 2397 436 1
 -3 -5 -16 1954 413 1
 5 -8 -16 1989 415 1
 -5 8 -16 1908 410 1
 3 5 -16 2054 399 1
 5 -8 16 1666 334 1
 8 -3 -16 2218 394 1
 5 3 -16 1873 408 1
 -8 3 -16 1863 414 1
 -3 8 -16 1735 418 1
 -8 5 -16 1935 438 1
 -5 8 17 2 270 1
 -3 8 17 597 229 1
 -3 -5 -17 390 404 1
 3 -8 -17 296 379 1
 -5 -3 -17 896 414 1
 8 -5 -17 754 377 1
 5 -8 -17 710 416 1
 -3 8 -17 22 390 1
 -8 3 -17 230 401 1
 8 -3 -17 412 381 1
 5 3 -17 639 392 1
 -8 5 -17 140 363 1
 -5 8 -17 165 417 1
 3 5 -17 302 394 1
 -5 8 18 247 253 1
 -3 8 18 111 230 1
 -3 -5 -18 128 445 1
 8 -5 -18 520 400 1
 5 -8 -18 2 412 1
 -5 -3 -18 384 417 1
 3 -8 -18 226 409 1
 -3 8 -18 343 402 1
 5 3 -18 557 395 1
 -5 8 -18 802 427 1
 8 -3 -18 255 350 1
 -8 3 -18 262 394 1
 3 5 -18 119 406 1
 -8 5 -18 429 433 1
 -5 8 19 266 264 1
 -3 8 19 5 219 1
 3 -8 -19 513 427 1
 8 -5 -19 4 371 1
 5 -8 -19 4 450 1
 -3 -5 -19 333 449 1
 -5 -3 -19 51 415 1
 3 5 -19 4 408 1
 -5 8 -19 5 409 1
 -3 8 -19 511 428 1
 5 3 -19 332 421 1
 8 -3 -19 273 402 1
 -8 5 -19 4 390 1
 -8 3 -19 4 381 1
 -3 8 20 477 241 1
 -5 8 20 136 268 1
 5 -8 -20 26 481 1
 -5 -3 -20 23 455 1
 -3 -5 -20 26 473 1
 3 -8 -20 148 471 1
 -5 8 -20 320 437 1
 -8 3 -20 28 445 1
 -8 5 -20 156 441 1
 -3 8 -20 1074 481 1
 5 3 -20 26 436 1
 3 5 -20 26 419 1
 8 -5 -20 103 407 1
 3 -8 -21 10 499 1
 5 -8 -21 300 472 1
 -3 -5 -21 417 488 1
 -5 -3 -21 105 461 1
 -3 8 -21 222 483 1
 -8 5 -21 681 507 1
 5 3 -21 500 476 1
 -8 3 -21 448 469 1
 -5 8 -21 482 488 1
 3 5 -21 239 462 1
 5 -8 -22 5 474 1
 -3 -5 -22 1283 507 1
 -5 -3 -22 488 512 1
 3 -8 -22 583 545 1
 5 3 -22 4 503 1
 3 5 -22 623 528 1
 -8 3 -22 1293 540 1
 -8 5 -22 4 538 1
 -5 8 -22 183 482 1
 -2 -6 0 84534 4003 1
 -2 8 0 83506 4008 1
 2 6 0 80776 4002 1
 2 6 1 45156 2702 1
 2 6 -1 45697 2723 1
 -2 -6 1 42771 2717 1
 6 2 -1 51048 2683 1
 2 -8 -1 45322 2690 1
 -2 -6 -1 48200 2703 1
 -2 8 -1 45625 2723 1
 -8 2 -1 46698 2668 1
 2 -8 -2 17940 496 1
 6 2 -2 17253 485 1
 2 6 2 17880 464 1
 -6 -2 2 17248 483 1
 6 -8 -2 18683 531 1
 8 -2 -2 18106 518 1
 -2 -6 2 17452 535 1
 2 6 2 17307 496 1
 2 6 -2 17102 549 1
 2 -8 2 14083 545 1
 -2 -6 -2 17637 493 1
 -8 2 -2 16937 476 1
 8 -6 2 17004 497 1
 2 6 3 5763 208 1
 8 -2 -3 5374 277 1
 6 2 -3 5943 229 1
 2 -8 -3 5789 252 1
 -8 2 3 6078 262 1
 -6 -2 3 5457 223 1
 -6 8 3 5662 280 1
 -2 8 3 5020 251 1
 6 -8 -3 5689 286 1
 2 6 3 5496 215 1
 -2 -6 3 6033 291 1
 2 6 -3 5558 281 1
 -8 2 -3 5700 231 1
 2 -8 3 5346 289 1
 -6 -2 3 5651 221 1
 8 -2 -3 5273 184 1
 8 -6 3 4992 244 1
 -6 -2 4 15241 744 1
 6 -8 -4 16367 781 1
 8 -2 -4 17150 770 1
 2 -8 -4 17300 752 1
 -8 2 4 16813 769 1
 -6 8 4 17413 788 1
 -8 6 4 16441 784 1
 -2 -6 4 16772 785 1
 2 6 4 16068 731 1
 6 2 -4 17821 748 1
 -8 2 -4 16466 743 1
 -6 8 -4 15937 774 1
 2 -8 4 17833 790 1
 8 -6 4 16540 758 1
 8 -2 -4 14050 713 1
 -6 -2 4 16076 734 1
 6 -8 4 16878 775 1
 -6 -2 5 8684 365 1
 8 -2 -5 8397 403 1
 -2 8 5 8726 381 1
 -8 6 5 8585 407 1
 -6 8 5 8997 415 1
 -8 2 5 8785 405 1
 2 6 5 7731 303 1
 -2 -6 5 7869 410 1
 2 6 5 7644 359 1
 2 -8 -5 7477 378 1
 -8 2 -5 9034 373 1
 -6 8 -5 9630 409 1
 2 -8 5 8409 392 1
 6 -8 5 8939 400 1
 -6 -2 5 8581 361 1
 8 -6 5 9144 390 1
 -8 6 -5 8834 385 1
 -2 -6 5 8719 376 1
 2 -8 5 8516 403 1
 8 -2 -5 8110 336 1
 -8 2 6 24269 913 1
 -2 8 6 24444 890 1
 -6 -2 6 25777 886 1
 8 -2 -6 24401 910 1
 6 -8 -6 24415 908 1
 -6 8 6 23314 901 1
 -8 6 6 25182 917 1
 -2 -6 6 23792 912 1
 2 6 -6 23554 926 1
 -2 8 -6 24059 917 1
 2 -8 -6 23233 888 1
 -8 2 -6 24260 894 1
 2 6 6 24544 876 1
 2 -8 6 23971 906 1
 2 6 6 23490 805 1
 -6 -2 6 23985 867 1
 2 -8 6 24971 910 1
 8 -2 -6 20630 862 1
 6 -8 6 23696 914 1
 8 -6 6 25279 901 1
 -2 -6 6 23766 897 1
 8 -2 -7 2017 283 1
 -6 -2 7 1863 220 1
 6 -8 -7 1885 259 1
 -2 8 7 2130 216 1
 -8 6 7 2040 256 1
 -8 2 7 2219 244 1
 -6 8 7 1264 246 1
 -2 8 -7 1833 273 1
 -2 -6 7 2160 228 1
 -6 -2 7 1855 196 1
 8 -2 -7 1716 188 1
 8 -6 7 2169 255 1
 -8 2 -7 2668 256 1
 2 6 7 1733 218 1
 -6 8 -7 2051 235 1
 -8 6 -7 2087 217 1
 2 -8 7 2127 244 1
 -8 2 -7 1699 152 1
 6 -8 7 2278 239 1
 2 -8 7 2391 251 1
 -2 -6 7 1824 196 1
 -8 6 -7 2107 255 1
 6 2 -7 2481 216 1
 -6 -2 8 15652 697 1
 -6 8 8 16103 731 1
 -8 2 8 16141 727 1
 -8 6 8 14887 735 1
 -2 8 8 16322 707 1
 -6 -2 8 15731 727 1
 -2 -6 8 15770 726 1
 -2 8 -8 15495 742 1
 -6 8 -8 15102 707 1
 2 6 8 15867 695 1
 6 -8 -8 15888 732 1
 -6 -2 8 14497 681 1
 8 -2 -8 14784 705 1
 -8 2 -8 16165 718 1
 8 -6 8 14783 718 1
 -8 6 -8 15256 677 1
 2 -8 8 15013 712 1
 -8 2 -8 15753 631 1
 -8 6 -8 15253 725 1
 6 2 -8 14487 690 1
 -2 -6 8 15376 707 1
 2 -8 8 15990 733 1
 8 -2 -8 15006 681 1
 6 -8 8 14298 724 1
 -6 -2 9 2462 256 1
 -8 2 9 2152 273 1
 -2 8 9 2148 246 1
 -6 8 9 2285 269 1
 -8 6 9 2787 299 1
 -6 8 -9 2203 238 1
 -2 -6 9 1530 232 1
 -8 2 -9 1557 134 1
 -6 -2 9 2454 251 1
 -2 8 -9 2416 298 1
 -2 -6 9 2102 241 1
 -6 -2 9 2559 227 1
 -8 2 -9 2371 258 1
 8 -6 9 2554 258 1
 2 6 9 1958 237 1
 6 -8 9 1903 258 1
 8 -2 -9 2063 204 1
 6 -8 -9 1926 288 1
 2 -8 9 2248 237 1
 -8 6 -9 1978 209 1
 6 2 -9 2535 254 1
 2 -8 9 2413 262 1
 -8 6 -9 2262 240 1
 -2 8 10 9970 634 1
 -6 8 10 10664 666 1
 -6 -2 10 9771 629 1
 -8 6 10 9634 655 1
 -8 2 10 8629 637 1
 -6 8 -10 9128 613 1
 -2 8 -10 9734 662 1
 -2 -6 10 9200 634 1
 -6 -2 10 10113 656 1
 8 -6 -10 9423 596 1
 2 6 10 9303 615 1
 8 -6 10 9797 645 1
 6 -8 10 9565 654 1
 8 -6 -10 8776 623 1
 -6 -2 10 9324 602 1
 -6 -2 -10 9590 646 1
 2 -8 10 9366 622 1
 -8 6 -10 9887 650 1
 6 2 -10 10158 634 1
 8 -2 -10 8854 603 1
 -6 8 -10 9078 627 1
 2 -8 10 10275 648 1
 -2 -6 10 9587 632 1
 -8 2 -10 10214 641 1
 -8 6 11 2162 298 1
 -6 -2 11 2514 264 1
 2 6 11 2117 256 1
 -6 8 11 1819 276 1
 -2 8 11 2491 275 1
 -8 2 11 1947 298 1
 -2 8 -11 2371 286 1
 -8 6 -11 2164 220 1
 -6 -2 11 2431 302 1
 2 6 11 2069 80 1
 -2 -6 11 2165 274 1
 -6 8 -11 2593 274 1
 -2 -6 11 3022 285 1
 8 -2 -11 1974 235 1
 6 -8 11 2673 319 1
 -6 -2 -11 3007 316 1
 8 -6 -11 2136 259 1
 -8 2 -11 1912 282 1
 8 -6 11 2218 300 1
 2 -8 11 2231 291 1
 -6 -2 11 1783 229 1
 2 -8 11 2987 266 1
 6 2 -11 2592 254 1
 -8 6 -11 2009 279 1
 -6 8 -11 2198 258 1
 -8 2 12 1592 326 1
 -6 8 12 1465 338 1
 -2 8 12 634 295 1
 2 6 12 1168 286 1
 -6 -2 12 1307 305 1
 -2 8 -12 1442 334 1
 -6 8 -12 1419 305 1
 -6 -2 12 980 303 1
 2 6 12 1089 105 1
 -6 -2 -12 714 326 1
 8 -6 -12 1244 271 1
 -2 -6 12 1242 307 1
 -8 2 -12 1685 341 1
 8 -6 12 1573 321 1
 2 -8 12 1665 325 1
 -2 -6 12 840 292 1
 2 -8 12 575 275 1
 -8 6 -12 1225 336 1
 -6 8 -12 1034 285 1
 8 -2 -12 1156 248 1
 2 6 -12 1732 325 1
 6 2 -12 1041 299 1
 2 6 13 1023 306 1
 -6 -2 13 359 308 1
 -6 8 -13 354 277 1
 -2 -6 13 449 314 1
 8 -6 -13 846 288 1
 -8 2 -13 69 308 1
 -6 -2 -13 684 316 1
 -2 -6 13 126 276 1
 2 6 13 481 91 1
 2 6 -13 982 319 1
 8 -2 -13 295 283 1
 -8 6 -13 519 308 1
 6 2 -13 802 312 1
 -2 8 -13 719 311 1
 -6 8 -13 76 301 1
 -8 6 -14 26 270 1
 -2 -6 -14 519 339 1
 6 -8 -14 555 323 1
 -6 -2 -14 1078 338 1
 8 -6 -14 26 324 1
 -8 2 -14 302 333 1
 2 -8 14 406 282 1
 2 6 14 545 110 1
 8 -2 -14 191 333 1
 -6 8 -14 842 348 1
 6 2 -14 557 343 1
 -2 8 -14 611 342 1
 2 6 -14 473 339 1
 -8 6 -14 445 346 1
 -2 8 15 1493 220 1
 6 -8 -15 2349 376 1
 -6 -2 -15 1796 404 1
 -2 -6 -15 948 375 1
 8 -6 -15 1313 370 1
 2 6 15 1412 136 1
 -2 8 -15 1545 400 1
 -8 6 -15 1569 387 1
 6 2 -15 1473 369 1
 8 -2 -15 866 345 1
 2 6 -15 1727 404 1
 -8 2 -15 2116 391 1
 -6 8 -15 1441 370 1
 -2 8 16 1596 226 1
 8 -6 -16 2335 369 1
 -2 -6 -16 1984 415 1
 2 -8 -16 842 412 1
 6 -8 -16 1556 419 1
 -6 -2 -16 1428 417 1
 2 6 16 1673 142 1
 2 6 -16 1014 369 1
 -8 6 -16 1811 401 1
 8 -2 -16 1368 373 1
 6 2 -16 1296 399 1
 -6 8 -16 1469 410 1
 -2 8 -16 1292 428 1
 -8 2 -16 2470 430 1
 -2 8 17 347 209 1
 -6 8 17 3 280 1
 -6 -2 -17 490 386 1
 2 -8 -17 940 406 1
 6 -8 -17 273 390 1
 -2 -6 -17 433 371 1
 8 -6 -17 99 385 1
 2 6 -17 314 431 1
 -8 2 -17 310 418 1
 -6 8 -17 507 401 1
 6 2 -17 256 395 1
 8 -2 -17 235 379 1
 -8 6 -17 65 392 1
 -2 8 -17 224 407 1
 -6 8 18 98 285 1
 -2 8 18 426 207 1
 -6 -2 -18 5 403 1
 -2 -6 -18 685 400 1
 2 -8 -18 7 406 1
 6 -8 -18 46 375 1
 8 -6 -18 539 374 1
 8 -2 -18 510 384 1
 2 6 -18 828 413 1
 -6 8 -18 719 404 1
 6 2 -18 419 391 1
 -2 8 -18 702 401 1
 -8 2 -18 178 447 1
 -8 6 -18 1020 428 1
 -2 8 19 746 208 1
 -6 8 19 295 289 1
 6 2 -19 115 381 1
 2 6 -19 93 429 1
 -8 2 -19 750 446 1
 8 -2 -19 466 396 1
 -8 6 -19 10 463 1
 -6 8 -19 768 444 1
 -2 8 -19 466 429 1
 8 -6 -19 1060 444 1
 -2 -6 -19 594 428 1
 -6 -2 -19 237 392 1
 6 -8 -19 11 386 1
 2 -8 -19 738 424 1
 6 -8 -20 9 445 1
 -2 -6 -20 8 469 1
 2 -8 -20 894 470 1
 8 -6 -20 410 410 1
 -6 -2 -20 70 445 1
 6 2 -20 8 437 1
 -8 2 -20 69 456 1
 -6 8 -20 335 441 1
 -8 6 -20 8 478 1
 2 6 -20 8 425 1
 -2 8 20 9 206 1
 -2 -6 -21 2 466 1
 -6 -2 -21 132 473 1
 6 -8 -21 19 461 1
 2 -8 -21 20 474 1
 -8 6 -21 19 488 1
 6 2 -21 168 436 1
 2 6 -21 42 458 1
 -8 2 -21 19 490 1
 -6 8 -21 377 481 1
 8 -6 -21 216 439 1
 -2 -6 -22 5 519 1
 2 -8 -22 428 539 1
 6 -8 -22 4 505 1
 -8 2 -22 287 530 1
 -8 6 -22 650 525 1
 -6 8 -22 5 474 1
 -6 -2 -22 1511 555 1
 -1 -7 0 3999 305 1
 1 7 0 4198 294 1
 1 -8 -1 66196 2491 1
 7 1 -1 73499 2503 1
 8 -1 -1 75161 2520 1
 1 7 1 66414 2518 1
 1 7 -1 72727 2538 1
 -1 -7 1 70194 2532 1
 -1 -7 -1 76363 2524 1
 1 -8 1 75106 2541 1
 -1 8 -1 74658 2540 1
 -1 8 1 76414 2527 1
 -1 -7 -1 77534 2476 1
 8 -1 -2 108992 3165 1
 1 7 2 101693 3126 1
 7 -8 -2 103421 3182 1
 -1 8 2 104251 3140 1
 -1 8 -2 102362 3181 1
 1 7 -2 105016 3182 1
 -1 -7 -2 111295 3128 1
 -8 1 -2 110109 3137 1
 1 -8 2 106984 3187 1
 -1 8 2 111249 3162 1
 1 7 2 105960 3153 1
 -1 -7 2 105520 3183 1
 1 -8 -2 103917 3138 1
 7 1 -2 102120 3146 1
 1 -8 -3 94847 3208 1
 1 7 3 96235 3198 1
 8 -1 -3 99966 3230 1
 7 1 -3 92793 3218 1
 -8 1 3 98398 3231 1
 7 -8 -3 102104 3249 1
 -7 -1 3 97672 3216 1
 -1 8 3 100292 3214 1
 1 7 -3 94844 3248 1
 -8 1 -3 99422 3210 1
 -8 1 3 94715 3181 1
 1 7 3 92930 3205 1
 1 -8 3 99778 3251 1
 -1 -7 3 92024 3245 1
 8 -7 3 96453 3226 1
 -7 -1 3 100302 3196 1
 1 7 4 153845 4945 1
 7 -8 -4 158135 4988 1
 8 -1 -4 161678 4976 1
 7 1 -4 152527 4959 1
 -1 8 4 159208 4959 1
 -8 1 4 155830 4973 1
 -7 -1 4 158823 4962 1
 -7 8 4 149458 4989 1
 -8 7 4 144586 4992 1
 -1 -7 4 138885 4987 1
 -8 1 -4 164354 4960 1
 1 -8 -4 153149 4954 1
 1 -8 4 154939 4991 1
 8 -7 4 161221 4975 1
 -7 -1 4 162312 4942 1
 7 -8 4 152880 4977 1
 8 -1 -4 163095 4932 1
 8 -1 -5 99038 3103 1
 7 -8 -5 97336 3117 1
 -1 8 5 94213 3086 1
 -7 -1 5 97994 3098 1
 1 7 5 87276 3073 1
 -8 1 5 93630 3102 1
 -7 8 5 95669 3119 1
 -8 7 5 95410 3124 1
 -1 -7 5 93262 3117 1
 -1 8 -5 93297 3117 1
 1 -8 -5 94189 3086 1
 -8 1 -5 98605 3093 1
 7 1 -5 95907 3095 1
 1 -8 5 99041 3121 1
 1 7 5 94608 3049 1
 -7 8 -5 95165 3106 1
 8 -7 5 96294 3106 1
 7 -8 5 90927 3106 1
 -7 -1 5 97491 3075 1
 8 -1 -5 100101 3067 1
 7 -8 -6 79764 2812 1
 -8 1 6 74864 2795 1
 1 7 6 75082 2775 1
 -1 8 6 80107 2788 1
 -7 -1 6 80805 2792 1
 -7 8 6 72500 2807 1
 -8 7 6 76816 2819 1
 1 7 -6 82123 2829 1
 -1 -7 6 72080 2803 1
 -1 8 -6 76464 2815 1
 -8 1 -6 83924 2795 1
 7 1 -6 74320 2785 1
 -7 -1 6 82643 2772 1
 -8 7 -6 74230 2779 1
 1 7 6 71931 2725 1
 1 -8 6 83070 2817 1
 1 -8 6 76636 2807 1
 8 -7 6 80309 2803 1
 7 -8 6 71819 2795 1
 8 -1 -6 82979 2763 1
 -8 7 -6 71421 2793 1
 -1 -7 6 72564 2798 1
 7 1 -6 75849 2765 1
 1 7 7 111584 3420 1
 7 -8 -7 107838 3444 1
 -7 -1 7 111798 3430 1
 -1 8 7 107097 3420 1
 -8 1 7 111493 3440 1
 -7 8 7 114239 3458 1
 -8 7 7 99457 3447 1
 -1 8 -7 114658 3463 1
 -1 -7 7 114755 3452 1
 1 7 -7 112870 3463 1
 8 -1 -7 109978 3435 1
 -7 -1 7 105423 3403 1
 -8 1 -7 108872 3427 1
 -8 7 -7 112442 3416 1
 1 -8 7 109108 3445 1
 -8 1 -7 99938 3353 1
 -7 8 -7 106512 3420 1
 -1 -7 7 111183 3442 1
 1 -8 7 106124 3443 1
 7 -8 7 113651 3446 1
 8 -1 -7 106457 3400 1
 -8 7 -7 110222 3439 1
 8 -7 7 105570 3435 1
 7 1 -7 110795 3407 1
 -8 7 8 64813 2147 1
 -8 1 8 72973 2140 1
 -7 8 8 73691 2160 1
 -7 -1 8 74533 2133 1
 -1 8 8 71011 2122 1
 -1 8 -8 77178 2166 1
 -1 -7 8 76082 2156 1
 1 7 -8 73379 2166 1
 -7 -1 8 70754 2104 1
 -8 1 -8 72313 2140 1
 -7 -1 -8 76559 2143 1
 8 -1 -8 72372 2138 1
 1 7 8 73401 2121 1
 8 -7 8 71249 2141 1
 1 -8 8 70567 2141 1
 -7 8 -8 74494 2125 1
 -8 1 -8 69843 2039 1
 7 -8 8 74716 2153 1
 -8 7 -8 75896 2152 1
 8 -1 -8 75835 2109 1
 1 -8 8 71599 2147 1
 -1 -7 8 76071 2150 1
 -7 8 9 36124 1261 1
 -8 7 9 29981 1244 1
 -1 8 9 33247 1220 1
 -7 -1 9 32124 1221 1
 -8 1 9 35269 1238 1
 -1 -7 9 36663 1255 1
 -1 8 -9 35441 1257 1
 -7 8 -9 35712 1217 1
 8 -7 9 33506 1242 1
 7 -8 -9 31184 1219 1
 -7 -1 9 33187 1201 1
 -8 1 -9 33814 1234 1
 -7 -1 -9 36010 1245 1
 1 7 9 34787 1222 1
 1 -8 9 32686 1230 1
 -8 7 -9 34478 1202 1
 8 -1 -9 33806 1200 1
 7 -8 9 35388 1243 1
 1 -8 9 32541 1242 1
 -1 -7 9 35213 1242 1
 -8 7 -9 35882 1242 1
 -7 8 -9 31689 1232 1
 7 1 -9 36438 1218 1
 -8 7 10 21564 1069 1
 -1 8 10 21492 1042 1
 -7 8 10 26059 1093 1
 -8 1 10 24848 1075 1
 -7 -1 10 22473 1053 1
 -1 -7 10 24946 1071 1
 -7 -1 10 23139 1074 1
 -7 8 -10 22428 1037 1
 -1 8 -10 23723 1075 1
 -8 7 -10 23355 1025 1
 8 -7 10 23346 1071 1
 7 -8 10 25757 1083 1
 7 -8 -10 22615 1067 1
 -8 1 -10 23710 1071 1
 8 -7 -10 25857 1069 1
 -7 -1 -10 23398 1077 1
 1 7 10 24211 1058 1
 1 -8 10 21912 1055 1
 7 1 -10 24079 1041 1
 1 -8 10 22516 1071 1
 -1 -7 10 23329 1066 1
 8 -1 -10 22711 1031 1
 -8 7 -10 25919 1084 1
 -7 8 -10 23725 1072 1
 -1 8 11 4600 313 1
 -7 8 11 5053 356 1
 -7 -1 11 3567 299 1
 -8 1 11 4747 325 1
 -8 7 11 4030 343 1
 1 7 11 4840 156 1
 -8 7 -11 4956 296 1
 -1 8 -11 5175 353 1
 -7 8 -11 3968 290 1
 -7 -1 11 4483 331 1
 -7 -1 -11 5290 333 1
 -8 1 -11 3955 326 1
 7 -8 11 5222 348 1
 -1 -7 11 5055 339 1
 1 -8 11 4196 331 1
 1 7 11 5591 327 1
 8 -7 11 4033 319 1
 1 -8 11 3852 307 1
 -1 -7 11 4385 311 1
 7 1 -11 5244 307 1
 -8 7 -11 5235 351 1
 8 -1 -11 4173 273 1
 -7 8 -11 3694 295 1
 -8 1 12 1477 332 1
 -7 -1 12 1019 298 1
 -1 8 12 1013 299 1
 1 7 12 1643 309 1
 1 7 12 1017 119 1
 -7 -1 12 764 312 1
 -7 8 -12 793 268 1
 -8 1 -12 1178 324 1
 -1 -7 12 1550 320 1
 -7 -1 -12 1027 319 1
 1 -8 12 787 310 1
 8 -7 12 1330 302 1
 8 -7 -12 1324 292 1
 1 -8 12 955 274 1
 -1 -7 12 1357 293 1
 8 -1 -12 958 277 1
 -8 7 -12 1120 291 1
 7 1 -12 1062 299 1
 -7 8 -12 1518 309 1
 1 7 13 2131 146 1
 -7 -1 13 2753 340 1
 -7 -1 -13 2351 365 1
 8 -7 -13 2924 345 1
 -8 1 -13 2604 364 1
 -1 -7 13 2343 326 1
 -7 8 -13 2155 319 1
 7 1 -13 2346 346 1
 -8 7 -13 2249 341 1
 8 -1 -13 2173 318 1
 1 7 14 1658 161 1
 -8 7 -14 1845 302 1
 -1 8 14 1098 198 1
 8 -7 -14 1585 348 1
 -8 1 -14 1321 364 1
 -7 -1 -14 1650 403 1
 7 -8 -14 885 350 1
 -7 8 -14 1132 366 1
 7 1 -14 1351 317 1
 8 -1 -14 1378 347 1
 -8 7 -14 1369 369 1
 1 7 15 12783 470 1
 -1 8 15 14607 518 1
 -8 7 -15 12899 606 1
 -1 -7 -15 14152 723 1
 -7 -1 -15 14743 710 1
 7 -8 -15 13087 679 1
 8 -7 -15 13599 666 1
 -8 7 -15 13659 708 1
 7 1 -15 14435 683 1
 8 -1 -15 15227 685 1
 -8 1 -15 15079 712 1
 -7 8 -15 15062 712 1
 1 7 -15 14795 695 1
 -1 8 16 2727 254 1
 1 -8 -16 2957 473 1
 7 -8 -16 3592 457 1
 -1 -7 -16 2749 464 1
 -7 -1 -16 3837 472 1
 8 -7 -16 3203 452 1
 -8 1 -16 3502 500 1
 1 7 16 3261 207 1
 -8 7 -16 3520 469 1
 -7 8 -16 2514 450 1
 1 7 -16 3603 465 1
 8 -1 -16 3051 419 1
 7 1 -16 2539 429 1
 -1 8 17 3349 241 1
 -8 1 -17 4581 505 1
 -1 -7 -17 4417 483 1
 -7 -1 -17 4058 483 1
 8 -7 -17 3795 465 1
 1 -8 -17 3825 455 1
 7 -8 -17 3528 417 1
 1 7 17 3718 202 1
 -7 8 -17 3386 468 1
 -8 7 -17 4287 469 1
 1 7 -17 3786 453 1
 7 1 -17 3071 450 1
 8 -1 -17 3372 411 1
 -7 8 18 1435 324 1
 1 7 18 1164 161 1
 -1 8 18 1687 212 1
 -8 7 -18 1538 474 1
 -8 1 -18 1385 464 1
 8 -1 -18 930 395 1
 -7 8 -18 1615 443 1
 1 7 -18 1712 416 1
 7 1 -18 1274 410 1
 -7 -1 -18 1493 452 1
 1 -8 -18 1468 439 1
 8 -7 -18 1356 406 1
 7 -8 -18 1132 412 1
 -1 -7 -18 1766 461 1
 -1 8 19 489 193 1
 -7 8 -19 528 435 1
 -8 1 -19 28 471 1
 7 1 -19 109 435 1
 -8 7 -19 816 418 1
 8 -7 -19 965 441 1
 -7 -1 -19 1178 458 1
 1 -8 -19 925 450 1
 -1 -7 -19 1259 452 1
 7 -8 -19 831 441 1
 -1 8 20 1034 199 1
 -8 7 -20 932 478 1
 -8 1 -20 1308 482 1
 -7 8 -20 1872 511 1
 -1 -7 -20 441 457 1
 1 -8 -20 1761 509 1
 7 -8 -20 953 441 1
 8 -7 -20 1341 427 1
 -7 -1 -20 1027 468 1
 -8 1 -21 824 477 1
 -7 8 -21 217 482 1
 -8 7 -21 1057 483 1
 -7 -1 -21 1248 511 1
 -1 -7 -21 766 512 1
 8 -7 -21 1602 514 1
 1 -8 -21 1608 521 1
 7 -8 -21 923 481 1
 -8 7 -22 526 555 1
 -8 1 -22 11 531 1
 -7 -1 -22 473 512 1
 -7 8 -22 569 498 1
 -1 -7 -22 230 530 1
 1 -8 -22 407 537 1
 7 -8 -22 10 469 1
 0 -8 0 19418 1361 1
 0 8 0 20482 1367 1
 0 8 -1 630 219 1
 0 -8 1 724 203 1
 0 8 1 459 181 1
 0 -8 -1 519 99 1
 8 0 -1 763 168 1
 0 -8 -2 199 117 1
 0 8 -2 410 214 1
 8 0 -2 226 180 1
 0 8 2 350 113 1
 8 -8 -2 226 182 1
 0 -8 2 360 216 1
 0 8 2 343 168 1
 -8 0 2 249 82 1
 8 0 -3 4599 197 1
 0 -8 -3 4156 171 1
 -8 0 3 4172 180 1
 0 8 3 4272 164 1
 8 -8 -3 5573 223 1
 0 8 -3 2714 181 1
 0 -8 3 4521 236 1
 0 8 3 4621 190 1
 -8 0 3 4197 130 1
 0 8 4 2153 191 1
 8 0 -4 1910 217 1
 -8 0 4 1800 152 1
 -8 8 4 1237 234 1
 -8 0 4 1700 221 1
 0 8 4 1508 178 1
 0 -8 4 1230 240 1
 8 -8 4 1436 225 1
 8 -8 -5 119340 4576 1
 8 0 -5 127091 4555 1
 0 8 5 120198 4540 1
 -8 0 5 123704 4558 1
 -8 8 5 123314 4584 1
 -8 0 5 122644 4521 1
 0 -8 5 118679 4579 1
 8 -8 5 120754 4565 1
 8 0 -5 116614 4522 1
 0 8 6 6686 470 1
 -8 0 6 6558 486 1
 -8 8 6 6716 525 1
 0 8 -6 6836 511 1
 -8 0 6 5731 433 1
 0 -8 6 6866 510 1
 8 0 -6 6522 446 1
 0 -8 6 6950 504 1
 8 -8 6 6566 498 1
 -8 0 7 18812 761 1
 0 8 7 17503 738 1
 -8 8 7 19006 781 1
 0 8 -7 17495 785 1
 -8 0 7 18401 722 1
 8 0 -7 19564 768 1
 -8 0 -7 18577 753 1
 0 -8 7 17368 768 1
 -8 8 -7 18624 748 1
 8 0 -7 18188 726 1
 0 -8 7 18262 771 1
 8 -8 7 20116 770 1
 0 8 8 12232 484 1
 -8 0 8 12007 503 1
 -8 8 8 13636 541 1
 0 8 -8 12268 549 1
 -8 0 -8 13456 518 1
 -8 8 -8 12153 498 1
 0 -8 8 12544 513 1
 8 -8 8 12697 520 1
 0 -8 8 11957 507 1
 -8 8 -8 12471 525 1
 -8 0 9 284 245 1
 0 8 9 196 206 1
 -8 8 9 628 279 1
 0 8 -9 492 289 1
 8 -8 9 37 246 1
 -8 0 -9 725 226 1
 0 -8 9 268 228 1
 -8 8 -9 220 213 1
 -8 8 -9 556 255 1
 0 -8 9 376 239 1
 8 0 -9 345 223 1
 -8 0 10 2658 279 1
 0 8 10 3637 266 1
 -8 8 10 2972 305 1
 0 8 -10 3160 318 1
 0 -8 10 3373 300 1
 8 -8 -10 4339 292 1
 -8 0 -10 3706 293 1
 8 -8 10 2819 298 1
 0 -8 10 3860 284 1
 -8 8 -10 4242 284 1
 8 0 -10 3325 245 1
 -8 8 -10 4482 304 1
 -8 0 11 119 273 1
 0 8 11 189 268 1
 -8 8 11 340 294 1
 -8 8 -11 124 234 1
 8 -8 -11 112 255 1
 -8 0 -11 116 302 1
 8 -8 11 284 275 1
 0 -8 11 445 285 1
 0 -8 11 242 268 1
 -8 8 -11 124 273 1
 8 0 -11 108 270 1
 0 8 12 21 263 1
 -8 0 12 21 301 1
 -8 0 12 136 283 1
 -8 8 -12 24 252 1
 0 -8 12 163 312 1
 -8 0 -12 21 326 1
 0 -8 12 270 269 1
 -8 8 -12 217 262 1
 8 0 -12 360 281 1
 -8 0 13 6224 456 1
 0 8 13 5886 278 1
 8 -8 -13 6049 443 1
 -8 0 -13 6434 473 1
 8 0 -13 5455 408 1
 -8 8 -13 4771 461 1
 0 8 14 9 139 1
 8 -8 -14 42 317 1
 -8 0 -14 18 354 1
 -8 8 -14 42 338 1
 8 0 -14 45 325 1
 -8 8 -15 10046 528 1
 0 8 15 10375 395 1
 8 -8 -15 11686 594 1
 8 0 -15 9847 575 1
 -8 0 -15 10932 638 1
 -8 8 -15 12443 629 1
 0 8 16 93 150 1
 -8 8 -16 218 372 1
 8 0 -16 529 351 1
 -8 0 -16 671 423 1
 8 -8 -16 316 334 1
 0 -8 -16 0 390 1
 -8 0 -17 2503 454 1
 8 -8 -17 2722 431 1
 0 -8 -17 2161 436 1
 8 0 -17 2358 394 1
 -8 8 -17 2349 438 1
 0 8 17 1832 179 1
 0 -8 -18 23 431 1
 -8 0 -18 307 394 1
 8 -8 -18 0 415 1
 -8 8 -18 0 412 1
 8 0 -18 0 394 1
 0 8 18 0 156 1
 0 -8 -19 161 444 1
 8 -8 -19 53 378 1
 -8 8 -19 20 440 1
 -8 0 -19 37 478 1
 0 8 19 179 155 1
 8 -8 -20 30 434 1
 0 -8 -20 27 466 1
 -8 0 -20 28 463 1
 -8 8 -20 112 447 1
 0 8 20 27 148 1
 0 -8 -21 354 489 1
 8 -8 -21 1092 468 1
 -8 8 -21 1335 516 1
 -8 0 -21 215 495 1
 0 -8 -22 19 516 1
 8 -8 -22 18 508 1
 -8 8 -22 722 507 1
 -8 0 -22 19 487 1
 9 -4 0 3226 309 1
 -4 -5 0 3429 382 1
 -5 -4 0 4353 387 1
 4 -9 -1 49999 1508 1
 -4 -5 1 52155 1528 1
 -4 -5 -1 49446 1504 1
 -5 -4 1 51779 1530 1
 -5 -4 -1 50068 1505 1
 5 4 -1 50109 1462 1
 9 -5 1 51098 1479 1
 9 -4 1 49565 1471 1
 4 -9 -2 19925 1066 1
 9 -5 -2 21770 1092 1
 5 -9 -2 19637 1077 1
 -5 -4 2 20544 1026 1
 9 -4 -2 20247 1084 1
 -5 -4 -2 21639 1049 1
 -4 -5 2 22437 1095 1
 -4 -5 -2 22429 1049 1
 -5 -4 2 22472 1102 1
 5 4 -2 22969 1028 1
 9 -4 2 21188 1039 1
 -4 -5 2 22289 1022 1
 9 -5 2 21898 1044 1
 -9 4 -2 20733 1038 1
 -5 -4 3 18174 252 1
 4 -9 -3 16591 290 1
 -4 -5 3 18801 246 1
 9 -5 -3 17694 318 1
 9 -4 -3 16945 307 1
 5 -9 -3 18186 303 1
 -4 9 3 18115 309 1
 -5 -4 -3 16763 241 1
 -5 -4 3 18338 335 1
 -4 -5 3 18207 326 1
 9 -4 3 18254 267 1
 -5 9 -3 18960 343 1
 -4 -5 -3 18765 247 1
 -9 4 -3 17675 272 1
 -9 5 -3 18138 267 1
 9 -5 3 18534 274 1
 -5 -4 4 33806 1038 1
 4 -9 -4 33711 1069 1
 -4 -5 4 37382 1037 1
 9 -4 -4 35931 1092 1
 5 -9 -4 34474 1073 1
 -4 9 4 31999 1066 1
 -9 4 4 36013 1088 1
 -9 5 4 33279 1082 1
 -5 9 4 35774 1082 1
 -5 -4 -4 33380 1005 1
 -5 -4 4 34447 1094 1
 -4 -5 4 35694 1102 1
 9 -4 4 34875 1054 1
 9 -5 4 31646 1046 1
 -4 -5 -4 34737 1010 1
 -9 4 -4 32678 1052 1
 -5 -4 4 30777 1046 1
 -9 5 -4 33278 1055 1
 9 -5 -5 54471 1740 1
 5 -9 -5 62626 1742 1
 -5 -4 5 56495 1702 1
 9 -4 -5 58189 1748 1
 4 -9 -5 52976 1721 1
 -9 5 5 56738 1745 1
 -4 9 5 56656 1734 1
 -9 4 5 58852 1746 1
 -5 9 5 59815 1743 1
 -4 -5 5 61696 1760 1
 -5 -4 5 52562 1749 1
 -4 -5 5 58192 1705 1
 9 -4 -5 60881 1691 1
 9 -4 5 58935 1723 1
 9 -5 5 56387 1721 1
 -4 9 -5 55698 1746 1
 -5 9 -5 57229 1751 1
 -5 -4 5 53958 1713 1
 -9 5 -5 54110 1716 1
 4 -9 5 50420 1737 1
 5 -9 5 57702 1746 1
 -4 -5 5 57215 1725 1
 -9 4 -5 55326 1719 1
 9 -4 -6 37697 1658 1
 4 -9 -6 40791 1653 1
 5 -9 -6 39353 1649 1
 9 -5 -6 38628 1668 1
 -5 -4 6 38949 1625 1
 -4 9 6 38916 1655 1
 -9 4 6 39632 1665 1
 -9 5 6 41299 1673 1
 -5 9 6 40765 1657 1
 -4 -5 6 40363 1675 1
 -5 -4 6 41068 1677 1
 -4 9 -6 41947 1668 1
 9 -4 6 39347 1642 1
 9 -5 6 38588 1639 1
 -4 -5 6 39183 1624 1
 9 -4 -6 38074 1607 1
 -5 9 -6 39084 1664 1
 4 -9 6 40780 1659 1
 -4 -5 6 38625 1641 1
 -9 4 -6 38124 1641 1
 4 -9 6 35463 1656 1
 -5 -4 6 39051 1634 1
 5 -9 6 40902 1669 1
 9 -5 -7 6501 374 1
 -4 9 7 6322 352 1
 -5 -4 7 8204 313 1
 9 -4 -7 6743 365 1
 -5 9 7 7541 348 1
 -9 5 7 6829 359 1
 -9 4 7 6744 356 1
 -4 9 -7 6347 373 1
 -5 9 -7 7433 355 1
 -5 -4 7 6589 356 1
 -4 -5 7 6768 357 1
 9 -5 7 7408 335 1
 -4 -5 7 7419 315 1
 4 -9 -7 6720 331 1
 9 -4 -7 7464 302 1
 5 -9 -7 8100 368 1
 4 -9 7 6425 338 1
 -4 -5 7 6475 315 1
 -9 4 -7 7575 339 1
 4 -9 7 6360 361 1
 5 -9 7 7062 363 1
 -9 5 -7 6944 327 1
 -5 -4 7 7447 328 1
 9 -5 -8 4723 405 1
 -4 9 8 4421 396 1
 -5 -4 8 4343 348 1
 -9 5 8 4456 404 1
 -9 4 8 4268 414 1
 -5 9 8 4429 396 1
 -5 -4 8 4577 391 1
 -4 9 -8 4918 407 1
 -4 -5 8 3728 388 1
 -5 9 -8 4549 397 1
 9 -5 8 4039 379 1
 -4 -5 8 4373 359 1
 5 -9 -8 4981 395 1
 9 -4 -8 4186 413 1
 9 -4 -8 4418 341 1
 4 -9 -8 4303 377 1
 -9 5 -8 4411 330 1
 4 -9 8 4349 380 1
 -9 4 -8 4337 319 1
 -5 -4 8 4426 367 1
 -4 -5 8 5066 377 1
 5 -9 8 4409 400 1
 -9 5 -8 4075 379 1
 4 -9 8 4220 405 1
 -9 4 -8 4340 381 1
 -4 9 9 3151 383 1
 -9 5 9 3042 404 1
 -5 -4 9 3407 353 1
 -9 4 9 3798 403 1
 -5 9 9 4280 402 1
 -5 -4 9 3673 384 1
 -4 9 -9 3518 399 1
 -4 -5 9 3893 390 1
 -5 9 -9 3768 377 1
 9 -5 -9 4149 418 1
 9 -5 9 3499 377 1
 5 -9 -9 3493 408 1
 -5 -4 9 3859 360 1
 9 -4 -9 3160 334 1
 9 -5 -9 3756 349 1
 9 -4 -9 3641 428 1
 -4 -5 9 3800 363 1
 -9 5 -9 3504 324 1
 -9 4 -9 3112 302 1
 5 -9 9 3113 361 1
 4 -9 9 3215 373 1
 -9 5 -9 3334 387 1
 4 -9 9 3658 404 1
 -9 4 -9 3454 392 1
 5 -9 9 3784 399 1
 -4 -5 9 3734 368 1
 -5 9 10 36614 1086 1
 -9 5 10 35251 1097 1
 -9 4 10 34601 1092 1
 -4 9 10 36251 1085 1
 -5 -4 10 33817 1086 1
 -5 9 -10 36332 1072 1
 -9 5 -10 33182 1008 1
 -4 9 -10 34377 1079 1
 -4 -5 10 34129 1080 1
 -5 -4 10 36121 1062 1
 9 -5 -10 36587 1095 1
 -4 -5 10 35647 1068 1
 9 -4 -10 35030 1092 1
 -4 -5 10 35146 1061 1
 -5 -4 10 34658 1059 1
 9 -5 -10 34106 1039 1
 9 -4 -10 34051 1042 1
 5 -9 10 34814 1062 1
 4 -9 10 34799 1068 1
 5 4 -10 34860 1069 1
 4 -9 10 33291 1086 1
 -9 4 -10 36059 1078 1
 5 -9 10 33084 1083 1
 -9 5 -10 36028 1081 1
 -9 5 11 12239 747 1
 -9 4 11 13544 755 1
 -5 9 11 13055 737 1
 -4 9 11 13209 733 1
 -5 9 -11 13479 735 1
 -4 -5 11 14423 739 1
 -4 9 -11 13638 735 1
 -5 -4 11 13977 749 1
 -5 -4 11 13548 709 1
 -4 -5 11 12606 705 1
 9 -5 -11 12517 695 1
 9 -4 -11 12286 695 1
 -4 -5 11 13036 713 1
 -5 -4 11 14184 727 1
 5 -9 11 11982 704 1
 4 -9 11 13528 715 1
 5 -9 11 12548 740 1
 4 -9 11 12557 744 1
 -9 5 -11 12645 732 1
 -9 4 -11 13475 737 1
 5 4 -11 12993 714 1
 -5 9 -12 3221 369 1
 -9 4 -12 3554 275 1
 -5 -4 12 3981 391 1
 -4 -5 12 2934 364 1
 -4 9 -12 3018 361 1
 -4 -5 12 3126 355 1
 9 -5 -12 3676 360 1
 -5 -4 -12 3905 377 1
 -5 -4 12 3454 344 1
 -4 -5 12 3855 362 1
 9 -4 -12 3735 342 1
 -4 9 12 3617 378 1
 -5 -4 12 4201 380 1
 -5 9 12 4329 396 1
 -9 4 -12 3781 391 1
 5 4 -12 3938 371 1
 4 5 -12 3498 383 1
 -9 5 -12 3259 379 1
 -4 -5 13 2456 376 1
 -5 -4 13 2457 370 1
 -9 5 -13 2206 273 1
 -5 9 -13 2420 361 1
 -4 -5 13 2425 375 1
 -9 4 -13 2314 265 1
 -4 9 -13 2542 378 1
 -4 -5 13 2734 361 1
 4 5 13 2753 390 1
 -4 -5 -13 2343 388 1
 9 -4 -13 1737 335 1
 -5 -4 13 3184 363 1
 -5 -4 -13 3643 419 1
 9 -5 -13 2215 353 1
 5 -9 13 2543 350 1
 5 4 -13 2803 401 1
 -9 4 -13 2400 383 1
 -5 9 -13 2391 385 1
 -9 5 -13 2417 400 1
 4 5 -13 2491 363 1
 -5 9 -14 8891 542 1
 -4 9 -14 8173 555 1
 -9 5 -14 8225 427 1
 -4 -5 -14 8442 561 1
 9 -5 -14 7661 525 1
 -5 -4 -14 8408 559 1
 9 -4 -14 8236 510 1
 -5 9 -14 7814 557 1
 -9 5 -14 9725 588 1
 5 4 -14 7250 513 1
 4 5 -14 8682 552 1
 -9 4 -14 9252 585 1
 5 -9 14 8006 500 1
 4 -9 14 8067 516 1
 -5 -4 -15 4202 444 1
 9 -5 -15 3669 409 1
 -4 -5 -15 4647 455 1
 9 -4 -15 4637 422 1
 4 5 -15 4300 435 1
 5 4 -15 4456 441 1
 -9 4 -15 4770 460 1
 -9 5 -15 3663 450 1
 5 -9 15 4438 386 1
 -5 9 -15 3969 435 1
 -4 -5 -16 1426 400 1
 9 -4 -16 1524 380 1
 4 -9 -16 1243 424 1
 -5 -4 -16 1368 421 1
 9 -5 -16 1685 360 1
 5 -9 -16 1373 414 1
 4 5 -16 2126 395 1
 5 4 -16 1517 380 1
 -9 5 -16 1365 409 1
 -5 9 -16 1504 407 1
 -9 4 -16 1488 423 1
 -4 9 17 3153 288 1
 -5 9 17 2796 303 1
 9 -5 -17 2697 404 1
 5 -9 -17 3795 460 1
 -4 -5 -17 2945 452 1
 4 -9 -17 1949 444 1
 -5 -4 -17 2872 456 1
 4 5 -17 3277 418 1
 9 -4 -17 2983 417 1
 5 4 -17 2263 438 1
 -9 5 -17 2668 454 1
 -9 4 -17 2773 443 1
 -5 9 -17 3984 484 1
 -5 9 18 1465 281 1
 -4 9 18 1112 257 1
 9 -5 -18 1416 381 1
 -5 -4 -18 2209 509 1
 5 -9 -18 1631 438 1
 4 -9 -18 1595 417 1
 -4 -5 -18 2109 463 1
 4 5 -18 2203 440 1
 -9 5 -18 1694 460 1
 5 4 -18 2533 414 1
 -9 4 -18 1148 426 1
 -5 9 -18 1511 416 1
 9 -4 -18 2244 425 1
 -4 9 19 267 241 1
 -5 9 19 196 258 1
 -5 -4 -19 17 439 1
 5 -9 -19 519 416 1
 -4 -5 -19 579 441 1
 4 -9 -19 318 417 1
 5 4 -19 4 389 1
 -9 4 -19 236 422 1
 -5 9 -19 5 406 1
 4 5 -19 4 399 1
 -9 5 -19 612 449 1
 -5 9 20 351 268 1
 -4 9 20 3 245 1
 -5 -4 -20 2 482 1
 5 -9 -20 3 423 1
 4 -9 -20 256 421 1
 -4 -5 -20 50 456 1
 -9 5 -20 806 475 1
 5 4 -20 3 439 1
 -9 4 -20 751 466 1
 4 5 -20 609 443 1
 -4 -5 -21 269 482 1
 5 -9 -21 616 466 1
 -5 -4 -21 28 485 1
 4 -9 -21 1636 487 1
 5 4 -21 1188 465 1
 -9 5 -21 998 520 1
 -9 4 -21 25 458 1
 4 5 -21 254 490 1
 -5 -4 -22 573 554 1
 5 -9 -22 221 503 1
 4 -9 -22 1193 545 1
 -4 -5 -22 792 496 1
 -9 4 -22 1386 542 1
 -9 5 -22 39 528 1
 -3 9 0 13343 434 1
 -3 -6 0 13368 415 1
 3 6 0 12820 419 1
 6 3 -1 27354 607 1
 3 -9 -1 24104 639 1
 -3 -6 1 27442 670 1
 3 6 1 29067 655 1
 3 6 -1 28126 677 1
 -3 -6 -1 27391 640 1
 -3 9 -1 27490 673 1
 -9 3 -1 27762 597 1
 3 6 2 52406 1933 1
 6 3 -2 49484 1949 1
 3 -9 -2 47928 1967 1
 9 -6 -2 54094 2011 1
 6 -9 -2 56899 2000 1
 9 -3 -2 62283 2006 1
 -6 -3 2 58348 1954 1
 -3 -6 2 54202 2000 1
 3 6 -2 60045 2016 1
 3 6 2 55567 1970 1
 -3 -6 2 57526 1936 1
 -3 -6 -2 60080 1974 1
 -9 3 -2 59579 1953 1
 9 -6 2 57155 1968 1
 3 -9 -3 115386 3592 1
 -6 -3 3 117087 3576 1
 9 -3 -3 121765 3614 1
 -3 9 3 115524 3596 1
 6 -9 -3 113402 3608 1
 9 -6 -3 118138 3625 1
 -6 -3 -3 116110 3568 1
 -3 -6 3 120018 3624 1
 3 6 3 120125 3573 1
 3 6 -3 119925 3627 1
 -3 -6 3 116103 3562 1
 6 3 -3 122574 3577 1
 3 6 3 120798 3564 1
 -3 -6 -3 120921 3571 1
 9 -6 3 118817 3590 1
 9 -3 -3 121086 3549 1
 -9 3 -3 118667 3580 1
 6 -9 -4 92983 2902 1
 -6 -3 4 93207 2866 1
 9 -3 -4 92603 2900 1
 3 -9 -4 89117 2878 1
 -6 9 4 91023 2900 1
 -9 6 4 91050 2912 1
 -3 9 4 94758 2886 1
 -9 3 4 94893 2902 1
 -3 -6 4 90837 2905 1
 3 6 4 92298 2840 1
 -6 -3 -4 89909 2833 1
 9 -3 -4 92139 2841 1
 6 3 -4 92550 2866 1
 3 6 4 91313 2853 1
 3 -9 4 93001 2911 1
 9 -6 4 93920 2882 1
 -6 -3 4 92572 2867 1
 -9 3 -4 89211 2869 1
 -6 -3 5 227629 7653 1
 3 -9 -5 233552 7667 1
 9 -6 -5 235216 7692 1
 -6 9 5 237798 7688 1
 -3 9 5 228582 7667 1
 -9 3 5 237725 7684 1
 -9 6 5 231059 7694 1
 -3 -6 5 222026 7692 1
 -3 9 -5 234051 7692 1
 -6 -3 5 238953 7703 1
 -6 -3 -5 220727 7599 1
 3 6 5 228555 7608 1
 3 6 5 229435 7646 1
 9 -3 -5 238617 7632 1
 -6 9 -5 229419 7681 1
 3 -9 5 233981 7691 1
 9 -6 5 236444 7669 1
 -3 -6 5 238188 7674 1
 -9 3 -5 241914 7663 1
 -6 -3 5 232498 7653 1
 -9 6 -5 235331 7669 1
 6 -9 5 230197 7684 1
 -3 9 6 139972 4302 1
 -6 -3 6 138445 4285 1
 9 -3 -6 137909 4311 1
 6 -9 -6 143776 4312 1
 -9 6 6 135563 4321 1
 -6 9 6 127616 4306 1
 -9 3 6 126305 4307 1
 3 6 6 121947 4210 1
 -6 -3 6 144039 4337 1
 -3 9 -6 132642 4316 1
 -3 -6 6 129540 4314 1
 3 6 6 126276 4270 1
 9 -3 -6 138641 4263 1
 9 -6 6 138958 4301 1
 3 -9 6 143486 4318 1
 -6 9 -6 136637 4312 1
 -3 -6 6 122940 4290 1
 6 -9 6 126770 4307 1
 3 -9 6 140601 4317 1
 -6 -3 6 138502 4283 1
 -9 3 -6 139028 4295 1
 -6 -3 7 183184 6852 1
 -3 9 7 193861 6873 1
 9 -3 -7 188530 6877 1
 6 -9 -7 192326 6880 1
 -6 9 7 197207 6886 1
 -9 3 7 196651 6886 1
 -9 6 7 191615 6890 1
 -3 -6 7 199425 6895 1
 -3 9 -7 201091 6894 1
 -6 -3 7 197010 6900 1
 3 6 7 198065 6857 1
 3 -9 -7 195839 6872 1
 9 -6 7 188402 6872 1
 9 -3 -7 187014 6837 1
 -6 9 -7 192902 6877 1
 -9 6 -7 199226 6846 1
 3 -9 7 196353 6883 1
 -9 6 -7 199169 6879 1
 3 -9 7 195987 6888 1
 -9 3 -7 188671 6868 1
 -3 -6 7 197296 6876 1
 6 -9 7 198243 6889 1
 -6 -3 7 191809 6856 1
 -6 9 8 34532 1369 1
 -9 3 8 34389 1369 1
 -6 -3 8 37722 1348 1
 -3 9 8 36613 1363 1
 -9 6 8 35875 1385 1
 -6 -3 8 37337 1391 1
 -3 -6 8 33782 1367 1
 -3 9 -8 35473 1369 1
 -6 9 -8 36444 1363 1
 6 -9 -8 36713 1374 1
 9 -6 8 37438 1364 1
 -6 -3 8 37266 1345 1
 9 -3 -8 38746 1386 1
 3 6 8 36130 1341 1
 -9 3 -8 35514 1289 1
 3 -9 8 36149 1368 1
 -9 6 -8 33662 1319 1
 6 -9 8 35671 1372 1
 -9 6 -8 36064 1363 1
 9 -3 -8 36161 1323 1
 3 -9 8 37825 1375 1
 -9 3 -8 37712 1360 1
 -3 -6 8 32673 1345 1
 -6 9 9 37262 1619 1
 -6 -3 9 39924 1604 1
 -3 9 9 36830 1607 1
 -9 3 9 38905 1623 1
 -9 6 9 38162 1636 1
 -6 -3 9 38957 1631 1
 -3 -6 9 38613 1622 1
 -6 9 -9 37774 1606 1
 -3 9 -9 37937 1625 1
 3 6 9 36607 1588 1
 9 -3 -9 37971 1623 1
 -6 -3 9 38683 1592 1
 9 -6 9 37274 1606 1
 6 -9 -9 38259 1620 1
 3 -9 9 38070 1609 1
 -9 6 -9 38160 1558 1
 -3 -6 9 37676 1607 1
 3 -9 9 39177 1632 1
 9 -3 -9 37602 1575 1
 -9 6 -9 38595 1617 1
 6 3 -9 36914 1593 1
 6 -9 9 37204 1620 1
 -9 3 -9 38904 1616 1
 -9 6 10 26144 819 1
 -9 3 10 23321 801 1
 -3 9 10 25979 804 1
 -6 9 10 26745 823 1
 -6 -3 10 24828 788 1
 -6 -3 10 24401 811 1
 -3 -6 10 24521 805 1
 -3 9 -10 24320 806 1
 -6 9 -10 25670 790 1
 -9 6 -10 24041 739 1
 9 -6 -10 24476 778 1
 3 6 10 23673 774 1
 -6 -3 10 24784 775 1
 9 -6 -10 24272 805 1
 9 -6 10 25093 804 1
 -3 -6 10 23811 779 1
 3 -9 10 25066 793 1
 -9 6 -10 23680 802 1
 -3 -6 10 24131 789 1
 -9 3 -10 25452 798 1
 6 -9 10 22659 806 1
 9 -3 -10 24235 763 1
 6 3 -10 24706 787 1
 3 -9 10 25019 816 1
 -9 6 11 7284 550 1
 -9 3 11 6606 538 1
 -6 9 11 6060 527 1
 -6 -3 11 7597 520 1
 -3 9 11 7119 533 1
 -3 -6 11 7154 527 1
 -3 9 -11 6958 530 1
 -6 -3 11 7775 551 1
 -6 9 -11 6813 507 1
 -3 -6 11 7238 513 1
 9 -6 11 7143 532 1
 -3 -6 11 7551 518 1
 6 -9 11 7062 550 1
 3 6 11 6897 508 1
 -6 -3 -11 7830 564 1
 9 -6 -11 7454 503 1
 -6 -3 11 7747 508 1
 3 -9 11 7494 517 1
 -9 3 -11 8083 558 1
 9 -3 -11 7509 506 1
 -9 6 -11 6408 526 1
 3 -9 11 7429 548 1
 6 3 -11 7753 522 1
 -3 9 12 9144 516 1
 -6 -3 12 8955 495 1
 -6 9 -12 8903 497 1
 -9 3 -12 8108 373 1
 -3 9 -12 8945 494 1
 -6 -3 12 8160 504 1
 -3 -6 12 7289 492 1
 -3 -6 12 9846 495 1
 -3 -6 12 10001 506 1
 9 -6 -12 8680 469 1
 -6 -3 -12 10091 527 1
 -6 -3 12 8877 474 1
 3 6 12 9529 495 1
 3 -9 12 8659 478 1
 -9 3 -12 8749 503 1
 6 3 -12 9013 494 1
 -9 6 -12 8764 520 1
 9 -3 -12 8781 471 1
 -6 9 -12 8171 502 1
 -3 -6 13 16030 771 1
 -9 6 -13 16294 697 1
 -6 9 -13 18218 775 1
 -3 9 -13 16136 778 1
 -6 -3 13 17008 788 1
 -6 -3 -13 17331 802 1
 3 6 13 14796 755 1
 -3 -6 13 16782 766 1
 9 -6 -13 16181 751 1
 9 -3 -13 18009 763 1
 -9 6 -13 15532 791 1
 6 3 -13 16020 754 1
 -6 9 -13 16458 787 1
 -9 3 -13 16962 784 1
 -9 6 -14 6649 384 1
 9 -6 -14 6749 473 1
 -3 -6 -14 5486 466 1
 -6 -3 -14 7001 487 1
 3 -9 14 5390 444 1
 -9 6 -14 6757 516 1
 -9 3 -14 4841 485 1
 3 6 -14 5324 446 1
 9 -3 -14 4516 419 1
 -6 9 -14 5495 484 1
 6 3 -14 6443 478 1
 -9 6 -15 12623 648 1
 6 -9 -15 13138 743 1
 -6 -3 -15 14170 787 1
 9 -6 -15 13323 745 1
 -3 -6 -15 14212 777 1
 -9 3 -15 15060 794 1
 9 -3 -15 13809 739 1
 3 6 -15 12336 743 1
 -9 6 -15 13917 780 1
 6 3 -15 12619 740 1
 -6 9 -15 13944 771 1
 -3 9 16 7812 430 1
 3 -9 -16 7722 614 1
 -3 -6 -16 8498 596 1
 -6 -3 -16 8895 622 1
 9 -6 -16 8358 559 1
 6 -9 -16 9682 602 1
 9 -3 -16 8779 567 1
 -9 6 -16 9193 610 1
 -9 3 -16 8617 618 1
 -6 9 -16 8766 598 1
 3 6 -16 9122 595 1
 6 3 -16 8239 559 1
 -3 9 17 5846 394 1
 -6 -3 -17 6071 590 1
 -3 -6 -17 6213 589 1
 6 -9 -17 6298 579 1
 3 -9 -17 7984 603 1
 -9 3 -17 6457 599 1
 9 -3 -17 7312 543 1
 -9 6 -17 6077 578 1
 6 3 -17 6821 561 1
 -6 9 -17 6979 608 1
 3 6 -17 5138 558 1
 9 -6 -17 7061 562 1
 -3 9 18 7767 384 1
 -6 9 18 8772 449 1
 -3 -6 -18 8872 623 1
 6 -9 -18 7641 570 1
 3 -9 -18 9107 626 1
 -6 -3 -18 8942 622 1
 6 3 -18 7088 536 1
 -9 3 -18 7972 592 1
 -9 6 -18 8021 594 1
 3 6 -18 6814 566 1
 -6 9 -18 7252 592 1
 9 -6 -18 8086 579 1
 -3 9 19 2493 261 1
 -6 9 19 2557 331 1
 3 -9 -19 3461 499 1
 -6 -3 -19 2841 524 1
 -3 -6 -19 1491 464 1
 6 -9 -19 2367 449 1
 9 -6 -19 2777 446 1
 6 3 -19 3051 486 1
 3 6 -19 2633 465 1
 -9 6 -19 2968 500 1
 -9 3 -19 2619 481 1
 -6 9 -19 1484 451 1
 -6 9 20 2154 335 1
 -3 9 20 2356 274 1
 6 -9 -20 2588 496 1
 -3 -6 -20 2921 524 1
 3 -9 -20 2364 504 1
 -6 -3 -20 2571 561 1
 6 3 -20 1765 487 1
 -9 3 -20 2210 494 1
 -6 9 -20 2653 519 1
 -9 6 -20 2392 533 1
 -3 -6 -21 3038 560 1
 -6 -3 -21 2065 520 1
 6 -9 -21 2550 549 1
 3 -9 -21 3401 584 1
 -9 6 -21 2595 549 1
 -9 3 -21 2652 539 1
 -6 -3 -22 1789 553 1
 6 -9 -22 1773 535 1
 3 -9 -22 1531 559 1
 -3 -6 -22 1830 569 1
 9 -3 -22 1642 499 1
 -9 6 -22 1239 529 1
 -9 3 -22 2183 576 1
 -2 -7 0 1438 190 1
 -2 9 0 2557 197 1
 2 7 0 1289 184 1
 2 7 -1 667 209 1
 2 7 1 545 181 1
 -9 2 -1 611 96 1
 -2 9 -1 384 225 1
 -2 -7 -1 583 182 1
 -2 -7 1 592 219 1
 -2 9 1 541 205 1
 7 2 -1 419 130 1
 2 -9 -1 475 152 1
 2 -9 -2 8695 249 1
 7 2 -2 10007 235 1
 2 7 2 8700 199 1
 7 -9 -2 9833 306 1
 9 -2 -2 8373 285 1
 2 7 -2 10186 331 1
 2 7 2 8808 251 1
 -2 -7 2 9557 293 1
 -9 2 -2 9873 218 1
 -2 9 -2 9536 297 1
 -2 -7 -2 9216 255 1
 9 -7 2 9204 254 1
 7 2 -3 7516 244 1
 2 -9 -3 7797 254 1
 2 7 3 7021 211 1
 -7 -2 3 8411 240 1
 -2 9 3 7496 248 1
 7 -9 -3 6924 304 1
 9 -2 -3 6941 285 1
 2 7 -3 7858 338 1
 2 7 3 7074 231 1
 -2 -7 3 6744 299 1
 -9 2 -3 6944 227 1
 2 -9 3 7257 311 1
 -7 -2 3 8019 224 1
 9 -7 3 8429 272 1
 7 2 -4 1736 197 1
 2 -9 -4 1955 195 1
 9 -2 -4 1405 225 1
 2 7 4 2315 172 1
 -9 2 4 2229 221 1
 -7 -2 4 1861 176 1
 -7 9 4 2298 259 1
 -2 9 4 2033 209 1
 -9 7 4 1815 256 1
 2 7 4 1741 154 1
 -9 2 -4 1991 193 1
 2 -9 4 2501 251 1
 -2 -7 4 1920 242 1
 9 -7 4 1643 216 1
 9 -2 -4 1914 134 1
 -7 -2 4 1897 171 1
 -7 -2 5 44235 1263 1
 -2 9 5 42455 1266 1
 7 -9 -5 46817 1301 1
 2 7 5 41310 1248 1
 -9 2 5 47341 1294 1
 -9 7 5 43233 1303 1
 -7 9 5 48466 1309 1
 -2 9 -5 43488 1311 1
 -2 -7 5 47900 1314 1
 2 7 5 47147 1221 1
 -9 2 -5 44210 1271 1
 2 -9 -5 43045 1272 1
 7 2 -5 45483 1267 1
 2 -9 5 42973 1296 1
 -7 -2 5 43278 1250 1
 9 -7 5 45083 1283 1
 9 -2 -5 46177 1236 1
 7 -9 5 45855 1295 1
 -7 -2 6 39553 1331 1
 7 -9 -6 38862 1354 1
 9 -2 -6 39605 1350 1
 -2 9 6 39555 1338 1
 -7 9 6 38475 1363 1
 -9 2 6 40252 1354 1
 -9 7 6 40810 1377 1
 -2 9 -6 38766 1373 1
 2 7 6 38130 1264 1
 -2 -7 6 39686 1365 1
 -9 2 -6 40844 1341 1
 2 7 6 38065 1318 1
 2 -9 -6 40513 1339 1
 2 -9 6 39537 1360 1
 -7 9 -6 37039 1343 1
 9 -2 -6 40333 1304 1
 -2 -7 6 40614 1349 1
 2 -9 6 39551 1362 1
 -9 7 -6 40279 1345 1
 7 -9 6 39126 1354 1
 9 -7 6 41909 1353 1
 -7 -2 6 40656 1318 1
 -9 2 7 9369 474 1
 -2 9 7 8226 445 1
 7 -9 -7 9934 485 1
 -7 -2 7 8657 435 1
 9 -2 -7 9016 467 1
 -7 9 7 8138 462 1
 -9 7 7 7810 468 1
 2 7 -7 9433 495 1
 -2 -7 7 10409 476 1
 -2 9 -7 9337 488 1
 -7 -2 7 9036 421 1
 -9 2 -7 9741 458 1
 2 7 7 9587 434 1
 9 -7 7 8575 446 1
 2 -9 7 9183 460 1
 2 7 7 8847 333 1
 -9 7 -7 8336 426 1
 -7 9 -7 8902 468 1
 -2 -7 7 8849 447 1
 9 -2 -7 9380 409 1
 7 -9 7 9362 472 1
 -9 7 -7 8424 441 1
 2 -9 7 8748 476 1
 -7 -2 8 6265 365 1
 7 -9 -8 5971 396 1
 -2 9 8 6462 368 1
 -9 2 8 5479 370 1
 -9 7 8 5990 406 1
 -7 9 8 6254 397 1
 -2 9 -8 5510 388 1
 -7 -2 8 6390 389 1
 -2 -7 8 6589 384 1
 -9 2 -8 6542 372 1
 9 -7 8 5700 375 1
 9 -2 -8 6545 399 1
 2 7 8 6316 355 1
 -7 -2 8 5876 331 1
 -9 2 -8 6507 276 1
 -7 9 -8 6201 373 1
 2 -9 8 6133 376 1
 9 -2 -8 6296 329 1
 2 -9 8 6477 389 1
 -9 7 -8 6029 382 1
 7 -9 8 6357 387 1
 -2 -7 8 6194 370 1
 7 2 -8 6098 352 1
 -7 -2 9 1550 270 1
 -2 9 9 1309 282 1
 2 7 9 1691 268 1
 7 -9 -9 1718 319 1
 -9 7 9 1045 309 1
 -9 2 9 1820 301 1
 -7 9 9 1138 298 1
 -7 -2 9 1496 277 1
 -2 9 -9 1639 299 1
 9 -2 -9 1747 289 1
 -7 -2 9 1573 236 1
 -9 2 -9 1701 282 1
 9 -7 9 1773 291 1
 7 -9 9 1671 295 1
 -7 9 -9 1486 295 1
 -2 -7 9 1633 288 1
 2 -9 9 2111 294 1
 -9 7 -9 1688 245 1
 2 -9 9 1203 298 1
 -2 -7 9 1677 264 1
 -9 7 -9 1518 261 1
 9 -2 -9 1682 239 1
 7 2 -9 1503 256 1
 -2 9 10 3125 262 1
 -9 2 10 3802 304 1
 -7 -2 10 3205 272 1
 9 -7 -10 3009 270 1
 2 7 10 2657 256 1
 -9 7 10 2719 294 1
 -7 9 10 2397 287 1
 -2 9 -10 2561 289 1
 -7 9 -10 2432 250 1
 -7 -2 10 2660 274 1
 -9 2 -10 2151 288 1
 -7 -2 10 3132 240 1
 -2 -7 10 3393 261 1
 9 -7 10 3424 272 1
 7 -9 -10 3026 288 1
 -7 -2 -10 2723 263 1
 7 -9 10 3331 284 1
 2 -9 10 2902 255 1
 -9 7 -10 2720 220 1
 -2 -7 10 2504 254 1
 2 -9 10 2624 287 1
 7 2 -10 3218 235 1
 9 -2 -10 2898 242 1
 -9 7 -10 3133 275 1
 -2 9 11 3249 396 1
 -9 7 11 3197 418 1
 -7 -2 11 3558 391 1
 -9 2 11 3312 402 1
 -9 2 -11 3179 255 1
 -7 -2 11 3291 411 1
 -2 9 -11 3238 417 1
 -9 7 -11 3449 335 1
 -2 -7 11 3289 395 1
 -7 9 -11 3171 375 1
 2 7 11 3844 391 1
 -7 -2 11 3365 353 1
 9 -7 11 3372 408 1
 -7 -2 -11 2995 411 1
 9 -7 -11 2516 397 1
 7 -9 11 3024 405 1
 9 -7 -11 2453 359 1
 2 -9 11 3650 381 1
 -9 7 -11 3550 399 1
 -2 -7 11 3031 389 1
 -9 2 -11 3426 404 1
 2 -9 11 3208 417 1
 -7 9 -11 3273 386 1
 7 2 -11 3587 358 1
 9 -2 -11 3438 358 1
 -7 -2 12 655 288 1
 2 7 12 1186 288 1
 -9 2 12 779 326 1
 -2 9 12 925 298 1
 -7 9 -12 832 292 1
 -7 -2 12 683 313 1
 -2 9 -12 1037 337 1
 -2 -7 12 1368 319 1
 -7 -2 -12 1292 339 1
 9 -7 -12 629 276 1
 -9 2 -12 1005 327 1
 -2 -7 12 737 308 1
 2 -9 12 835 302 1
 7 2 -12 314 243 1
 -9 7 -12 408 310 1
 9 -2 -12 823 286 1
 -7 9 -12 991 313 1
 -7 9 -13 648 296 1
 9 -7 -13 428 282 1
 -7 -2 -13 781 333 1
 -9 2 -13 983 340 1
 -7 9 -13 521 328 1
 7 2 -13 15 289 1
 9 -2 -13 199 254 1
 -9 7 -13 793 306 1
 -9 7 -14 1096 276 1
 9 -7 -14 790 320 1
 -7 -2 -14 776 383 1
 -9 2 -14 695 370 1
 9 -2 -14 707 339 1
 7 2 -14 825 336 1
 -9 7 -14 863 357 1
 -7 9 -14 506 339 1
 -9 7 -15 6 260 1
 -2 9 15 37 187 1
 -7 9 -15 5 344 1
 -2 -7 -15 213 377 1
 7 -9 -15 7 342 1
 -9 2 -15 6 370 1
 9 -7 -15 7 358 1
 -7 -2 -15 6 353 1
 9 -2 -15 5 331 1
 7 2 -15 205 347 1
 -9 7 -15 6 380 1
 -7 9 -15 5 347 1
 -2 9 16 1261 213 1
 -7 -2 -16 2325 449 1
 2 -9 -16 2140 423 1
 7 -9 -16 1504 403 1
 9 -7 -16 1417 382 1
 -2 -7 -16 831 401 1
 -7 9 -16 1197 377 1
 -9 2 -16 1398 403 1
 -9 7 -16 1920 439 1
 9 -2 -16 1752 339 1
 7 2 -16 985 361 1
 -2 9 17 182 199 1
 -7 -2 -17 25 417 1
 -2 -7 -17 22 379 1
 9 -7 -17 23 359 1
 2 -9 -17 720 396 1
 7 -9 -17 167 390 1
 -9 2 -17 27 407 1
 7 2 -17 23 393 1
 -7 9 -17 247 395 1
 9 -2 -17 508 327 1
 -9 7 -17 111 387 1
 -7 9 18 0 296 1
 -2 9 18 138 190 1
 -2 -7 -18 542 430 1
 9 -7 -18 309 406 1
 7 -9 -18 0 391 1
 -7 -2 -18 83 421 1
 2 -9 -18 2 452 1
 7 2 -18 90 390 1
 -9 2 -18 150 466 1
 -9 7 -18 1168 415 1
 -7 9 -18 1 387 1
 -2 9 19 1 195 1
 -7 9 -19 191 441 1
 -9 2 -19 701 474 1
 7 2 -19 1 377 1
 -9 7 -19 1 456 1
 7 -9 -19 0 441 1
 -2 -7 -19 0 411 1
 9 -7 -19 228 383 1
 2 -9 -19 36 440 1
 -7 -2 -19 790 436 1
 7 -9 -20 63 448 1
 -2 -7 -20 101 462 1
 2 -9 -20 727 473 1
 -7 -2 -20 8 440 1
 -9 7 -20 25 447 1
 -9 2 -20 29 426 1
 -7 9 -20 28 430 1
 -2 9 20 26 195 1
 7 -9 -21 1213 509 1
 -2 -7 -21 163 489 1
 2 -9 -21 665 503 1
 -7 -2 -21 497 479 1
 -9 7 -21 578 459 1
 -9 2 -21 371 502 1
 -7 9 -21 1062 496 1
 7 -9 -22 8 478 1
 2 -9 -22 403 526 1
 -2 -7 -22 498 541 1
 -9 2 -22 9 528 1
 -7 -2 -22 9 561 1
 9 -2 -22 376 490 1
 -9 7 -22 76 543 1
 -1 -8 0 1879 211 1
 -1 9 0 2039 221 1
 -1 -8 0 2080 101 1
 1 8 0 2155 227 1
 9 -1 -1 20643 567 1
 8 1 -1 20461 547 1
 1 -9 -1 20944 531 1
 1 8 -1 21573 594 1
 1 8 1 20263 581 1
 -1 9 1 19352 581 1
 -1 9 -1 23114 596 1
 1 -9 1 21788 592 1
 -1 -8 1 22531 596 1
 -1 -8 -1 22373 579 1
 -1 -8 -1 21573 507 1
 1 8 2 12939 581 1
 8 -9 -2 12473 661 1
 9 -1 -2 13105 633 1
 1 8 -2 13061 658 1
 1 8 2 12205 621 1
 -1 9 -2 12775 661 1
 -1 -8 -2 13269 581 1
 -9 1 -2 11817 590 1
 -1 9 2 13725 631 1
 1 -9 2 12034 654 1
 -1 -8 2 14165 666 1
 1 -9 -2 13620 597 1
 8 1 -2 13214 611 1
 1 -9 -3 21147 975 1
 1 8 3 21173 963 1
 9 -1 -3 22918 1008 1
 8 1 -3 22109 989 1
 -9 1 3 21534 941 1
 -9 1 -3 22653 976 1
 -1 9 3 22543 980 1
 -8 -1 3 22328 987 1
 -1 -8 3 21910 1031 1
 1 -9 3 21260 1028 1
 -1 9 3 23293 993 1
 1 8 3 22259 980 1
 -8 -1 3 23249 959 1
 9 -8 3 22460 1002 1
 9 -1 -4 2587 383 1
 1 8 4 2663 341 1
 8 1 -4 3033 374 1
 -9 1 -4 2771 350 1
 1 -9 -4 3229 371 1
 -1 9 4 3432 367 1
 -8 -1 4 4158 379 1
 -9 1 4 2721 386 1
 8 -9 -4 1870 406 1
 -8 9 4 2492 408 1
 1 -9 4 4107 428 1
 1 8 4 2277 331 1
 -1 -8 4 2518 421 1
 9 -8 4 3336 389 1
 8 -9 4 2105 380 1
 -8 -1 4 3213 336 1
 -1 9 5 9959 497 1
 8 -9 -5 11149 551 1
 1 8 5 10995 484 1
 9 -1 -5 10547 516 1
 8 1 -5 11613 511 1
 -9 8 5 10429 537 1
 -9 1 5 12361 527 1
 -8 -1 5 10425 498 1
 -8 9 5 11321 545 1
 1 -9 -5 10464 500 1
 -9 1 -5 10683 496 1
 1 8 5 11395 459 1
 -1 -8 5 11211 554 1
 1 -9 5 11079 545 1
 9 -1 -5 10315 458 1
 9 -8 5 10405 522 1
 8 -9 5 11390 530 1
 -8 -1 5 9159 468 1
 -1 9 6 5223 377 1
 -8 -1 6 5191 390 1
 1 8 6 5276 366 1
 9 -1 -6 5824 415 1
 8 -9 -6 6127 436 1
 -9 8 6 5072 430 1
 -8 9 6 5363 419 1
 -9 1 6 5472 398 1
 -1 9 -6 4441 434 1
 -1 -8 6 5253 420 1
 -8 -1 6 5053 351 1
 1 -9 6 5232 404 1
 -8 9 -6 5948 423 1
 1 8 6 5542 316 1
 -1 -8 6 5419 399 1
 9 -1 -6 6509 350 1
 9 -8 6 5288 405 1
 8 -9 6 5169 397 1
 1 -9 6 5973 416 1
 8 -9 -7 42916 1442 1
 1 8 7 42775 1407 1
 -8 -1 7 43446 1424 1
 -9 1 7 43109 1432 1
 -1 9 7 42635 1419 1
 -8 9 7 40556 1445 1
 -9 8 7 44070 1451 1
 -1 9 -7 44241 1458 1
 1 8 -7 41778 1464 1
 -1 -8 7 42077 1445 1
 -9 1 -7 42782 1420 1
 9 -1 -7 43767 1434 1
 -8 -1 7 41982 1393 1
 1 8 7 44399 1346 1
 -9 8 -7 45215 1423 1
 -8 9 -7 41824 1427 1
 1 -9 7 44027 1445 1
 -1 -8 7 44063 1438 1
 9 -8 7 45284 1441 1
 9 -1 -7 44461 1393 1
 1 -9 7 40747 1443 1
 8 1 -7 43106 1403 1
 8 -9 7 44438 1441 1
 -8 -1 8 5417 363 1
 -9 1 8 5779 390 1
 8 -9 -8 6525 391 1
 1 8 8 5716 361 1
 -1 9 8 5971 360 1
 -9 8 8 5525 403 1
 -8 9 8 5321 398 1
 1 8 -8 5245 431 1
 -1 -8 8 5154 372 1
 -1 9 -8 5347 422 1
 -9 1 -8 5981 379 1
 9 -1 -8 5492 395 1
 -8 -1 -8 5690 371 1
 -8 -1 8 5061 324 1
 -9 8 -8 5691 352 1
 1 -9 8 5504 382 1
 -8 9 -8 4639 373 1
 1 -9 8 5531 396 1
 8 -9 8 5402 387 1
 -1 -8 8 5584 386 1
 9 -1 -8 5571 337 1
 9 -8 8 5681 376 1
 -9 8 -8 5741 392 1
 1 8 9 168 235 1
 -8 -1 9 298 247 1
 -1 9 9 224 215 1
 8 -9 -9 368 271 1
 -9 1 9 209 257 1
 -9 8 9 134 265 1
 -8 9 9 389 276 1
 -1 9 -9 152 302 1
 1 8 -9 419 265 1
 -8 -1 9 231 196 1
 9 -8 9 156 250 1
 -9 1 -9 153 260 1
 -8 -1 -9 136 241 1
 8 -9 9 236 248 1
 -8 9 -9 211 260 1
 1 -9 9 130 234 1
 -9 8 -9 149 228 1
 -1 -8 9 218 230 1
 -9 8 -9 149 253 1
 8 1 -9 140 205 1
 9 -1 -9 148 186 1
 1 -9 9 152 249 1
 -1 -8 9 148 248 1
 9 -8 -10 3587 273 1
 8 -9 -10 2834 271 1
 -9 1 10 3931 302 1
 -8 -1 10 3934 276 1
 -1 9 10 4100 280 1
 1 8 10 3289 263 1
 -8 9 10 2781 298 1
 -9 8 10 3488 301 1
 -1 9 -10 3436 315 1
 -9 1 -10 2934 128 1
 8 -9 10 3171 292 1
 -8 -1 -10 3817 279 1
 -9 1 -10 3028 282 1
 9 -8 10 3319 279 1
 1 -9 10 4087 297 1
 -1 -8 10 3532 273 1
 -9 8 -10 3725 249 1
 -8 9 -10 3542 265 1
 -9 8 -10 3934 284 1
 8 1 -10 3246 268 1
 -1 -8 10 3241 297 1
 9 -1 -10 3370 241 1
 1 -9 10 3573 292 1
 -9 1 11 849 313 1
 1 8 11 982 304 1
 -1 9 11 848 294 1
 -8 -1 11 960 309 1
 -9 8 11 642 312 1
 -8 9 11 1079 327 1
 -8 -1 11 758 310 1
 -8 9 -11 888 278 1
 -1 9 -11 808 330 1
 8 -9 -11 578 299 1
 8 -9 11 920 318 1
 1 -9 11 634 299 1
 -9 1 -11 1108 305 1
 9 -8 11 931 315 1
 9 -8 -11 1055 315 1
 -8 -1 -11 1159 330 1
 -1 -8 11 981 326 1
 -9 8 -11 708 257 1
 1 -9 11 1064 312 1
 -1 -8 11 826 299 1
 9 -1 -11 678 251 1
 -9 8 -11 925 302 1
 8 1 -11 1059 273 1
 -8 9 -11 916 319 1
 -1 9 12 2454 323 1
 -8 -1 12 3101 347 1
 1 8 12 1488 300 1
 -9 1 12 2410 336 1
 1 8 12 2609 133 1
 -8 -1 12 3313 352 1
 -8 9 -12 2669 287 1
 -9 1 -12 2709 330 1
 -1 -8 12 3724 348 1
 -8 -1 -12 3032 358 1
 -1 -8 12 2682 321 1
 1 -9 12 2956 325 1
 -8 9 -12 2455 346 1
 -9 8 -12 2416 350 1
 9 -1 -12 2421 301 1
 8 1 -12 2353 273 1
 1 8 13 5550 233 1
 9 -8 -13 7726 446 1
 -8 -1 -13 6161 464 1
 9 -1 -13 6448 399 1
 -9 8 -13 6374 478 1
 8 1 -13 6747 427 1
 -8 9 -13 6445 468 1
 -9 1 -13 6533 486 1
 -1 9 14 305 165 1
 1 8 14 304 106 1
 -9 8 -14 146 262 1
 9 -8 -14 4 320 1
 -8 -1 -14 727 365 1
 8 -9 -14 837 337 1
 -9 1 -14 674 355 1
 -8 9 -14 4 355 1
 9 -1 -14 565 269 1
 -9 8 -14 640 354 1
 8 1 -14 290 318 1
 1 8 15 3629 172 1
 -9 8 -15 3695 354 1
 -1 9 15 3386 230 1
 -8 9 -15 3917 391 1
 -8 -1 -15 3497 458 1
 -9 1 -15 3975 466 1
 8 -9 -15 3856 432 1
 9 -8 -15 3807 432 1
 9 -1 -15 3274 402 1
 -9 8 -15 3628 428 1
 -8 9 -15 3467 447 1
 8 1 -15 3499 394 1
 -1 9 16 1139 191 1
 -8 9 -16 1127 334 1
 -9 8 -16 1164 310 1
 8 -9 -16 1057 361 1
 -1 -8 -16 1147 406 1
 9 -8 -16 947 398 1
 -8 -1 -16 1336 435 1
 -9 1 -16 2360 435 1
 1 8 16 1163 121 1
 -8 9 -16 1356 413 1
 -9 8 -16 1056 421 1
 9 -1 -16 1726 396 1
 8 1 -16 1413 365 1
 -1 9 17 1 179 1
 9 -8 -17 1 391 1
 -1 -8 -17 184 417 1
 -9 1 -17 236 402 1
 1 -9 -17 110 398 1
 -8 -1 -17 411 396 1
 8 -9 -17 1 379 1
 8 1 -17 0 321 1
 -9 8 -17 336 393 1
 -8 9 -17 528 386 1
 1 8 17 86 85 1
 1 -9 -18 5 403 1
 9 -8 -18 581 395 1
 -1 -8 -18 4 431 1
 8 -9 -18 11 406 1
 -8 -1 -18 558 446 1
 -9 1 -18 231 455 1
 -9 8 -18 6 422 1
 -8 9 -18 3 429 1
 -1 9 18 60 169 1
 1 -9 -19 78 433 1
 8 -9 -19 237 413 1
 -8 -1 -19 195 456 1
 9 -8 -19 185 430 1
 -1 -8 -19 6 407 1
 -8 9 -19 806 437 1
 -9 1 -19 7 469 1
 -9 8 -19 56 425 1
 -1 9 19 3 165 1
 8 -9 -20 564 462 1
 9 -8 -20 26 417 1
 -1 -8 -20 29 444 1
 -8 -1 -20 11 471 1
 1 -9 -20 11 453 1
 -9 8 -20 545 459 1
 -9 1 -20 11 472 1
 -8 9 -20 11 438 1
 -1 9 20 15 157 1
 8 -9 -21 215 457 1
 1 -9 -21 9 463 1
 -1 -8 -21 222 485 1
 9 -1 -21 458 465 1
 -9 1 -21 445 516 1
 -8 9 -21 8 455 1
 -9 8 -21 8 486 1
 -8 -1 -21 257 482 1
 0 -9 0 14066 673 1
 0 9 0 13974 675 1
 0 -9 0 13726 602 1
 0 9 1 21826 508 1
 0 -9 1 21710 519 1
 0 9 -1 22616 533 1
 9 0 -1 21378 482 1
 0 -9 -2 30113 1566 1
 9 0 -2 32827 1604 1
 0 9 2 32037 1605 1
 0 -9 2 32978 1632 1
 -9 0 2 32348 1550 1
 0 -9 -3 1120 151 1
 9 -9 -3 2218 212 1
 0 9 3 1950 156 1
 9 0 -3 2007 195 1
 0 9 -3 2011 217 1
 0 9 3 1643 196 1
 0 -9 3 1574 244 1
 -9 0 3 1540 118 1
 9 0 -4 484835 17592 1
 0 9 4 496822 17571 1
 -9 0 4 503885 17551 1
 9 -9 -4 498919 17616 1
 -9 0 4 496989 17593 1
 0 9 4 500921 17570 1
 0 -9 4 496914 17621 1
 9 -9 4 493974 17601 1
 9 0 -5 4612 238 1
 0 9 5 5088 225 1
 9 -9 -5 5716 237 1
 -9 0 5 5328 182 1
 -9 9 5 4463 257 1
 -9 0 5 5105 247 1
 0 -9 5 4800 270 1
 0 9 5 4732 191 1
 9 -9 5 4940 245 1
 0 9 6 82139 2713 1
 9 0 -6 78710 2726 1
 -9 0 6 81679 2731 1
 -9 9 6 87021 2769 1
 -9 0 6 81845 2692 1
 0 -9 6 79897 2755 1
 9 0 -6 81797 2694 1
 -9 9 -6 81547 2733 1
 0 -9 6 82500 2747 1
 9 -9 6 81736 2739 1
 0 9 7 41524 1265 1
 -9 0 7 40447 1282 1
 -9 9 7 39645 1310 1
 0 9 -7 42538 1318 1
 9 0 -7 41795 1276 1
 -9 0 -7 39766 1278 1
 -9 0 7 40235 1239 1
 0 -9 7 39478 1297 1
 -9 9 -7 41155 1276 1
 9 -9 7 42069 1297 1
 9 0 -7 39587 1242 1
 0 -9 7 42029 1298 1
 -9 0 8 51918 2062 1
 0 9 8 52064 2047 1
 -9 9 8 54492 2089 1
 0 9 -8 53541 2096 1
 -9 0 -8 54047 2065 1
 9 0 -8 51596 2062 1
 -9 9 -8 53637 2055 1
 0 -9 8 52212 2078 1
 0 -9 8 52024 2076 1
 9 -9 8 51367 2071 1
 9 0 -8 52962 2032 1
 0 9 9 36893 1478 1
 9 -9 -9 40236 1517 1
 -9 0 9 38640 1499 1
 -9 9 9 36829 1517 1
 0 9 -9 37414 1531 1
 -9 0 -9 38130 1496 1
 -9 9 -9 37938 1480 1
 0 -9 9 37433 1506 1
 9 0 -9 39368 1466 1
 0 -9 9 38929 1511 1
 9 -9 9 38469 1510 1
 -9 0 10 50263 1594 1
 0 9 10 52314 1582 1
 -9 9 10 52838 1623 1
 0 9 -10 52960 1641 1
 -9 9 -10 53131 1582 1
 9 -9 -10 50006 1606 1
 9 -9 10 50169 1610 1
 -9 0 -10 51941 1604 1
 0 -9 10 51994 1613 1
 9 0 -10 52436 1569 1
 0 -9 10 53150 1615 1
 -9 9 -10 50427 1607 1
 -9 0 11 33270 1321 1
 -9 9 11 35833 1354 1
 0 9 11 32440 1305 1
 -9 9 -11 32631 1283 1
 9 -9 -11 33340 1339 1
 9 -9 11 32939 1335 1
 -9 0 -11 33452 1326 1
 0 -9 11 31760 1327 1
 9 0 -11 33322 1295 1
 0 -9 11 31804 1334 1
 -9 9 -11 31845 1334 1
 0 9 12 4033 387 1
 -9 0 12 4579 400 1
 -9 0 12 4595 411 1
 -9 0 -12 4848 423 1
 0 -9 12 3406 387 1
 -9 9 -12 3253 406 1
 9 0 -12 4495 373 1
 0 9 13 162 135 1
 -9 0 -13 96 336 1
 -9 9 -13 431 337 1
 9 0 -13 65 295 1
 0 9 14 26935 996 1
 -9 9 -14 26096 1120 1
 -9 0 -14 30016 1209 1
 9 -9 -14 29244 1175 1
 9 0 -14 29135 1159 1
 -9 9 -14 28638 1206 1
 0 9 15 337 133 1
 -9 9 -15 1 312 1
 -9 0 -15 84 382 1
 9 -9 -15 1 344 1
 -9 9 -15 1 385 1
 9 0 -15 1 340 1
 0 9 16 10126 397 1
 -9 9 -16 12084 578 1
 9 -9 -16 10951 629 1
 -9 0 -16 12156 681 1
 -9 9 -16 13227 695 1
 0 9 17 1968 169 1
 -9 9 -17 1854 439 1
 -9 0 -17 2256 436 1
 0 -9 -17 2133 463 1
 9 -9 -17 1456 409 1
 9 -9 -18 10350 643 1
 0 -9 -18 10379 657 1
 -9 0 -18 9624 640 1
 -9 9 -18 10085 674 1
 0 9 18 7729 323 1
 0 -9 -19 3724 525 1
 9 -9 -19 3237 475 1
 -9 0 -19 2963 521 1
 -9 9 -19 2903 516 1
 0 -9 -20 613 454 1
 9 -9 -20 1014 453 1
 -9 0 -20 457 490 1
 -9 9 -20 629 472 1
 0 -9 -21 1773 520 1
 9 0 -21 1606 472 1
 -9 0 -21 1718 499 1
 -9 9 -21 2186 508 1
 10 -5 0 799 89 1
 -5 -5 0 805 198 1
 10 -5 1 28233 1446 1
 -5 -5 -1 26055 1482 1
 -5 -5 1 28805 1507 1
 -5 -5 -2 5431 229 1
 -5 -5 2 5519 285 1
 -5 -5 2 6098 187 1
 10 -5 -2 5456 287 1
 5 -10 -2 5863 266 1
 10 -5 2 5827 212 1
 5 -10 -3 91183 2665 1
 10 -5 -3 89342 2680 1
 -5 -5 3 86968 2687 1
 -5 -5 -3 88317 2628 1
 10 -5 3 91941 2641 1
 -5 -5 3 87124 2621 1
 -10 5 -3 91694 2638 1
 -5 -5 4 236 145 1
 5 -10 -4 105 206 1
 -5 10 4 105 218 1
 -10 5 4 109 225 1
 10 -5 -4 530 231 1
 -5 -5 4 84 226 1
 10 -5 4 430 171 1
 -5 10 -4 684 229 1
 -5 -5 -4 175 115 1
 -10 5 -4 124 174 1
 10 -5 -5 112807 3879 1
 -5 -5 5 112103 3831 1
 -10 5 5 110953 3881 1
 -5 10 5 113012 3868 1
 -5 -5 5 110535 3890 1
 10 -5 5 113477 3847 1
 -5 10 -5 114997 3885 1
 -10 5 -5 114606 3849 1
 -5 -5 5 114851 3855 1
 10 -5 -6 415 256 1
 5 -10 -6 55 237 1
 -5 -5 6 43 184 1
 -10 5 6 10 255 1
 -5 10 6 541 241 1
 -5 -5 6 51 251 1
 10 -5 6 21 204 1
 10 -5 -6 504 158 1
 -5 10 -6 1487 249 1
 5 -10 6 389 222 1
 -5 -5 6 41 200 1
 -10 5 7 33567 1065 1
 -5 10 7 34294 1051 1
 -5 10 -7 35144 1067 1
 -5 -5 7 36365 1078 1
 10 -5 -7 36228 1008 1
 10 -5 7 34449 1037 1
 -5 -5 7 34495 1016 1
 5 -10 -7 34431 1051 1
 10 -5 -7 32393 1054 1
 5 -10 7 35508 1067 1
 -10 5 -7 33602 1034 1
 -5 -5 7 34463 1032 1
 -5 10 8 4793 325 1
 -5 -5 8 5801 284 1
 10 -5 -8 4832 330 1
 -10 5 8 4726 350 1
 -5 -5 8 5060 334 1
 -5 10 -8 5550 349 1
 10 -5 -8 4969 249 1
 5 -10 -8 4605 312 1
 -10 5 -8 4997 260 1
 5 -10 8 5086 332 1
 -5 -5 8 4632 294 1
 -10 5 -8 5550 319 1
 -10 5 9 19350 646 1
 -5 10 9 17566 618 1
 -5 10 -9 18656 639 1
 -5 -5 9 18605 633 1
 10 -5 -9 18429 584 1
 -5 -5 9 19681 597 1
 5 -10 -9 18871 629 1
 10 -5 -9 18980 644 1
 -10 5 -9 19236 557 1
 5 -10 9 17710 633 1
 -10 5 -9 20278 636 1
 -5 -5 9 19410 605 1
 -10 5 10 9567 636 1
 -5 10 10 8990 620 1
 -5 10 -10 8825 620 1
 -5 -5 10 10099 623 1
 10 -5 -10 8382 614 1
 -5 -5 10 8463 573 1
 10 -5 -10 9330 572 1
 -5 -5 10 8479 580 1
 5 -10 10 8875 594 1
 -10 5 -10 8354 598 1
 5 -10 10 7893 614 1
 -10 5 11 410 312 1
 -5 10 -11 395 264 1
 -5 -5 11 398 260 1
 10 -5 -11 410 334 1
 5 -10 11 306 287 1
 -5 -5 11 316 253 1
 10 -5 -11 318 246 1
 -5 10 11 395 299 1
 -5 -5 11 398 253 1
 -10 5 -11 324 279 1
 5 -10 11 309 258 1
 -5 -5 12 1593 335 1
 -10 5 -12 1400 214 1
 -5 10 -12 1078 327 1
 10 -5 -12 1164 273 1
 -5 -5 12 1309 281 1
 -5 10 12 1573 326 1
 -5 -5 12 925 311 1
 -10 5 -12 730 325 1
 -5 10 -13 9921 546 1
 10 -5 -13 10789 541 1
 -10 5 -13 10223 567 1
 -10 5 -14 9340 412 1
 -5 10 -14 9093 533 1
 -5 -5 -14 8884 555 1
 10 -5 -14 8363 487 1
 -10 5 -14 8960 541 1
 5 5 -14 8584 506 1
 5 -10 14 9262 511 1
 -5 -5 -15 10475 608 1
 10 -5 -15 9616 557 1
 -10 5 -15 10367 616 1
 5 5 -15 10079 584 1
 10 -5 -16 1119 373 1
 -5 -5 -16 872 383 1
 -10 5 -16 1299 430 1
 5 5 -16 1361 385 1
 -5 -5 -17 5070 532 1
 5 -10 -17 5083 545 1
 -10 5 -17 4699 547 1
 5 5 -17 4337 502 1
 -5 10 18 98 246 1
 -5 -5 -18 16 442 1
 5 -10 -18 365 439 1
 -10 5 -18 14 459 1
 5 5 -18 145 403 1
 -5 10 19 764 262 1
 -5 -5 -19 1829 472 1
 5 -10 -19 571 452 1
 -10 5 -19 1791 475 1
 -5 10 20 750 261 1
 -5 -5 -20 691 472 1
 5 -10 -20 15 413 1
 -10 5 -20 524 465 1
 5 -10 -21 650 488 1
 -5 -5 -21 2 507 1
 -10 5 -21 104 504 1
 4 6 0 1313 203 1
 -4 -6 0 1091 196 1
 -6 -4 0 1453 168 1
 6 4 0 640 94 1
 6 4 -1 11768 290 1
 4 -10 -1 10795 357 1
 -4 -6 1 10733 388 1
 4 6 -1 10705 379 1
 4 6 1 12299 361 1
 -6 -4 -1 10785 357 1
 -6 -4 1 10191 375 1
 -4 -6 -1 10754 350 1
 10 -4 1 11286 291 1
 -4 10 -1 13255 400 1
 10 -6 1 9887 308 1
 4 -10 -2 4015 272 1
 6 -10 -2 4767 302 1
 10 -6 -2 4484 305 1
 10 -4 -2 4431 308 1
 -6 -4 2 4399 208 1
 -6 -4 2 4050 315 1
 4 6 2 4361 262 1
 -6 -4 -2 4342 259 1
 -4 -6 2 4037 302 1
 -4 -6 -2 4372 250 1
 10 -4 2 3979 216 1
 6 4 -2 4687 220 1
 4 6 2 4073 191 1
 -4 -6 2 4058 193 1
 10 -6 2 4482 241 1
 -10 4 -2 4387 225 1
 4 -10 -3 23116 511 1
 -4 -6 3 24386 464 1
 6 -10 -3 24842 532 1
 -6 -4 3 23565 471 1
 10 -4 -3 24974 533 1
 -6 -4 -3 23993 475 1
 -6 -4 3 23696 549 1
 -4 -6 3 24405 547 1
 10 -4 -3 24179 443 1
 10 -4 3 24663 488 1
 -4 -6 -3 23815 479 1
 -10 4 -3 24747 486 1
 10 -6 3 22937 491 1
 6 -10 -4 39369 1794 1
 -6 -4 4 40098 1755 1
 4 -10 -4 39151 1784 1
 -4 10 4 39905 1786 1
 -6 10 4 39101 1799 1
 -10 4 4 39297 1802 1
 10 -6 -4 38732 1805 1
 -6 -4 -4 39032 1729 1
 -6 -4 4 38064 1811 1
 -4 -6 4 42588 1815 1
 10 -4 -4 38023 1728 1
 -4 -6 4 42175 1747 1
 -4 10 -4 37762 1815 1
 -4 -6 -4 39787 1733 1
 -6 10 -4 39861 1810 1
 -10 6 -4 36510 1765 1
 -6 -4 4 38925 1764 1
 -10 4 -4 37061 1760 1
 10 -6 4 40014 1772 1
 -6 -4 5 4793 231 1
 4 -10 -5 3733 257 1
 10 -4 -5 4475 288 1
 6 -10 -5 4728 299 1
 -10 6 5 4605 302 1
 -4 10 5 4663 268 1
 10 -6 -5 3404 288 1
 -6 10 5 4426 274 1
 -10 4 5 4190 277 1
 -6 -4 -5 3982 153 1
 -6 -4 5 4589 302 1
 -4 -6 5 4256 294 1
 -4 -6 5 4068 212 1
 10 -4 -5 4422 194 1
 10 -6 5 4646 243 1
 -6 10 -5 4659 301 1
 -4 10 -5 4606 315 1
 -10 6 -5 4012 240 1
 -6 -4 5 4355 244 1
 6 -10 5 4083 291 1
 -10 4 -5 4645 253 1
 -4 -6 5 4355 244 1
 4 -10 -6 29196 1040 1
 -6 -4 6 26862 1009 1
 10 -6 -6 25645 1055 1
 6 -10 -6 27269 1047 1
 10 -4 -6 25720 1050 1
 -10 4 6 26351 1052 1
 -10 6 6 28867 1071 1
 -6 10 6 27088 1051 1
 -4 10 6 27330 1039 1
 -4 -6 6 27047 1067 1
 -6 -4 6 25324 1063 1
 -4 10 -6 27232 1065 1
 10 -6 6 27387 1037 1
 10 -4 -6 27489 990 1
 -4 -6 6 28728 1010 1
 4 -10 6 27806 1053 1
 -6 10 -6 24897 1058 1
 -4 -6 6 27388 1029 1
 4 -10 6 27685 1058 1
 6 -10 6 26693 1055 1
 -6 -4 6 27404 1015 1
 -6 -4 7 15950 665 1
 10 -4 -7 14093 694 1
 6 -10 -7 15897 704 1
 -4 10 7 15639 695 1
 -10 4 7 16056 707 1
 -10 6 7 14419 704 1
 -6 10 7 15416 703 1
 -4 -6 7 15484 719 1
 -4 10 -7 17010 719 1
 -6 -4 7 14894 717 1
 10 -4 -7 15870 641 1
 10 -6 7 14778 671 1
 -4 -6 7 15726 661 1
 4 -10 -7 15825 692 1
 -6 10 -7 14695 698 1
 4 -10 7 15751 694 1
 -10 6 -7 16358 698 1
 6 -10 7 16408 717 1
 -10 4 -7 16449 686 1
 -6 -4 7 15872 675 1
 -4 -6 7 17155 689 1
 4 -10 7 16084 720 1
 10 -4 -8 9 244 1
 10 -6 -8 437 264 1
 6 -10 -8 355 255 1
 -6 -4 8 306 205 1
 -4 -6 8 243 195 1
 -4 10 8 311 232 1
 -10 6 8 322 255 1
 -10 4 8 297 262 1
 -6 10 8 250 251 1
 -6 -4 8 227 237 1
 -4 10 -8 569 259 1
 -4 -6 8 381 221 1
 10 -6 8 293 235 1
 -6 -4 8 292 178 1
 10 -4 -8 362 191 1
 4 -10 -8 188 242 1
 -6 10 -8 296 241 1
 -10 6 -8 375 199 1
 -10 4 -8 219 173 1
 4 -10 8 11 226 1
 4 -10 8 366 245 1
 -4 -6 8 188 199 1
 -10 4 -8 282 232 1
 -10 6 -8 501 246 1
 6 -10 8 234 238 1
 -4 -6 9 833 200 1
 10 -6 -9 1134 290 1
 6 -10 -9 863 279 1
 -6 -4 9 1057 223 1
 -4 10 9 1134 272 1
 10 -4 -9 586 289 1
 -10 4 9 1170 273 1
 -6 10 9 1024 266 1
 -10 6 9 419 266 1
 -4 10 -9 1297 285 1
 -4 -6 9 911 237 1
 -6 -4 9 1066 247 1
 -6 -4 9 1144 224 1
 10 -6 9 700 238 1
 -4 -6 9 720 225 1
 10 -6 -9 788 207 1
 10 -4 -9 2661 256 1
 -6 10 -9 803 248 1
 -10 6 -9 1006 205 1
 4 -10 9 1093 239 1
 -10 4 -9 906 243 1
 6 -10 9 948 283 1
 4 -10 9 1115 276 1
 -10 6 -9 984 268 1
 -6 10 10 5958 539 1
 -6 -4 10 5963 495 1
 -4 10 10 5651 517 1
 -10 6 10 5187 528 1
 -10 4 10 6303 542 1
 -6 10 -10 6228 535 1
 -6 -4 10 5873 527 1
 -4 -6 10 5893 519 1
 -4 10 -10 6830 538 1
 -6 -4 10 6102 496 1
 -4 -6 10 5827 483 1
 10 -6 10 5330 511 1
 6 -10 -10 6168 540 1
 10 -4 -10 6035 550 1
 10 -6 -10 6432 552 1
 10 -6 -10 5706 471 1
 10 -4 -10 5486 475 1
 4 -10 10 6636 513 1
 -4 -6 10 6073 501 1
 -10 4 -10 6346 532 1
 6 -10 10 5994 539 1
 -10 6 -10 5801 535 1
 4 -10 10 6247 537 1
 -4 -6 11 1601 257 1
 -6 -4 11 1766 256 1
 -4 10 11 1419 294 1
 -10 6 11 1369 318 1
 -10 4 11 1634 290 1
 -6 10 11 1690 291 1
 -6 10 -11 1153 288 1
 -4 10 -11 1407 319 1
 -4 -6 11 2050 287 1
 -6 -4 11 827 289 1
 -4 -6 11 2118 274 1
 10 -6 -11 1766 305 1
 10 -4 -11 1580 258 1
 4 6 11 1561 277 1
 -6 -4 11 1526 236 1
 10 -6 -11 1213 243 1
 4 -10 11 1597 287 1
 6 -10 11 1668 307 1
 4 -10 11 2188 287 1
 -10 6 -11 1564 261 1
 -10 4 -11 1181 294 1
 -10 4 -12 5675 316 1
 -6 -4 12 5357 446 1
 -4 -6 12 5285 433 1
 -6 10 -12 5437 430 1
 -10 6 -12 5217 338 1
 -4 10 -12 6172 476 1
 10 -6 -12 6019 410 1
 4 6 12 4600 410 1
 -6 -4 -12 5715 463 1
 -4 -6 12 5934 418 1
 -4 -6 12 5622 424 1
 -6 -4 12 5902 422 1
 -4 10 12 5793 436 1
 -10 4 -12 5495 437 1
 -10 6 -12 5450 450 1
 10 -4 -12 5320 383 1
 6 4 -12 5287 416 1
 -10 4 -13 10 185 1
 -6 10 -13 12 332 1
 -10 6 -13 124 223 1
 -4 10 -13 177 343 1
 10 -4 -13 11 271 1
 -6 -4 -13 29 321 1
 10 -6 -13 12 296 1
 -10 6 -13 29 352 1
 -10 4 -13 62 317 1
 6 4 -13 49 315 1
 -10 4 -14 1536 212 1
 -10 6 -14 1366 242 1
 -4 10 -14 1105 359 1
 -6 -4 -14 1664 371 1
 10 -4 -14 1703 309 1
 -4 -6 -14 1481 361 1
 10 -6 -14 1891 327 1
 6 4 -14 1824 344 1
 -10 4 -14 1751 375 1
 -10 6 -14 1915 366 1
 -10 6 -15 434 251 1
 10 -6 -15 475 342 1
 -4 -6 -15 151 398 1
 -6 -4 -15 361 371 1
 6 4 -15 26 353 1
 -10 4 -15 697 393 1
 10 -4 -15 193 321 1
 -10 6 -15 162 384 1
 6 -10 -16 7967 587 1
 -6 -4 -16 8369 593 1
 -4 -6 -16 8533 594 1
 10 -6 -16 8125 537 1
 -10 4 -16 8038 599 1
 6 4 -16 8595 561 1
 -10 6 -16 7994 616 1
 -4 10 17 192 228 1
 -4 -6 -17 24 380 1
 -6 -4 -17 26 442 1
 10 -6 -17 308 358 1
 6 -10 -17 28 385 1
 4 -10 -17 461 431 1
 -10 4 -17 26 426 1
 -10 6 -17 296 405 1
 6 4 -17 25 367 1
 -6 10 18 405 273 1
 -4 10 18 622 236 1
 -4 -6 -18 573 398 1
 4 -10 -18 825 440 1
 -6 -4 -18 652 399 1
 6 -10 -18 1034 447 1
 -10 4 -18 81 418 1
 6 4 -18 268 364 1
 -10 6 -18 637 422 1
 -4 10 19 20 236 1
 -6 10 19 179 279 1
 4 -10 -19 20 441 1
 -4 -6 -19 338 436 1
 -6 -4 -19 36 463 1
 6 -10 -19 1 416 1
 -10 4 -19 341 433 1
 6 4 -19 52 413 1
 -10 6 -19 2 441 1
 -4 10 20 404 233 1
 -6 10 20 329 269 1
 -6 -4 -20 266 455 1
 -4 -6 -20 266 472 1
 4 -10 -20 479 459 1
 6 -10 -20 449 468 1
 -10 4 -20 357 482 1
 -10 6 -20 144 439 1
 -4 -6 -21 5 497 1
 6 -10 -21 361 495 1
 4 -10 -21 7 486 1
 -6 -4 -21 6 499 1
 -10 4 -21 7 501 1
 10 -4 -21 7 448 1
 -10 6 -21 331 489 1
 -3 10 0 268 280 1
 -3 -7 0 745 246 1
 3 7 0 457 268 1
 7 3 -1 10062 249 1
 3 -10 -1 8698 282 1
 3 7 -1 8508 336 1
 3 7 1 9810 307 1
 -3 -7 1 9090 317 1
 -3 10 -1 9119 335 1
 -3 -7 -1 8849 295 1
 -10 3 -1 8907 226 1
 7 3 -2 9875 333 1
 3 7 2 8482 296 1
 7 -10 -2 9709 403 1
 10 -3 -2 9801 396 1
 3 -10 -2 9943 352 1
 3 7 -2 9719 413 1
 -3 -7 2 8908 391 1
 3 7 2 7898 360 1
 -3 -7 2 8824 297 1
 -3 -7 -2 9195 354 1
 10 -7 2 9548 350 1
 -10 3 -2 8458 319 1
 3 -10 -3 38979 985 1
 3 7 3 37880 945 1
 7 3 -3 39758 967 1
 7 -10 -3 39373 1014 1
 -7 -3 3 42086 967 1
 -3 10 3 40026 985 1
 10 -3 -3 38543 1004 1
 -3 -7 3 41453 1025 1
 3 7 3 39531 967 1
 -3 -7 -3 37187 964 1
 -10 3 -3 38224 965 1
 10 -7 3 38698 979 1
 10 -3 -3 40274 926 1
 3 -10 -4 12283 403 1
 -7 -3 4 12895 379 1
 -3 10 4 13157 417 1
 -10 3 4 10834 423 1
 -7 10 4 11124 435 1
 -3 -7 4 10310 439 1
 -7 -3 -4 11419 351 1
 3 7 4 11257 355 1
 3 7 -4 13051 443 1
 3 7 4 11474 358 1
 7 3 -4 11932 391 1
 3 -10 4 12691 454 1
 -7 10 -4 13988 477 1
 -10 3 -4 12285 385 1
 10 -3 -4 10525 342 1
 10 -7 4 14153 417 1
 -7 -3 4 12612 378 1
 -7 -3 5 5559 287 1
 7 -10 -5 5829 351 1
 10 -3 -5 6507 335 1
 3 -10 -5 5179 305 1
 -10 3 5 7317 356 1
 -10 7 5 5885 359 1
 -7 10 5 5839 348 1
 -3 10 5 5952 310 1
 -3 -7 5 4843 354 1
 -7 -3 -5 5262 220 1
 3 7 5 5476 233 1
 3 7 5 5492 275 1
 3 -10 5 5491 342 1
 -7 10 -5 6377 360 1
 10 -7 5 5818 311 1
 -10 3 -5 5649 290 1
 -7 -3 5 5631 283 1
 10 -3 -5 6267 246 1
 7 -10 5 5908 337 1
 -7 -3 6 1533 225 1
 -3 10 6 2019 251 1
 7 -10 -6 1383 273 1
 10 -3 -6 1355 272 1
 -10 7 6 1661 297 1
 -7 10 6 1512 265 1
 -10 3 6 1644 266 1
 -7 -3 6 1588 288 1
 3 7 6 1230 132 1
 -3 -7 6 1225 279 1
 3 7 6 1469 204 1
 10 -7 6 1639 251 1
 -3 10 -6 1859 315 1
 3 -10 6 1472 267 1
 -7 10 -6 1166 280 1
 -10 7 -6 1514 225 1
 -3 -7 6 1260 227 1
 7 -10 6 1585 266 1
 10 -3 -6 1586 189 1
 3 -10 6 1303 271 1
 -7 -3 6 1650 219 1
 7 -10 -7 43058 1474 1
 10 -3 -7 42202 1471 1
 -3 10 7 43727 1460 1
 -7 -3 7 41605 1444 1
 -7 10 7 42289 1477 1
 -10 7 7 39992 1483 1
 -10 3 7 41917 1471 1
 -3 -7 7 44688 1488 1
 -3 10 -7 44257 1492 1
 -7 -3 7 42881 1494 1
 3 -10 -7 44754 1457 1
 3 7 7 39772 1429 1
 10 -7 7 42762 1461 1
 3 -10 7 44616 1481 1
 -7 10 -7 43793 1477 1
 10 -3 -7 44170 1418 1
 -3 -7 7 44245 1466 1
 7 -10 7 41375 1479 1
 3 -10 7 38944 1478 1
 -10 3 -7 41513 1447 1
 -10 7 -7 43542 1458 1
 -7 -3 7 43774 1440 1
 -3 10 8 14195 614 1
[truncated: 999,131 more chars]
