# Supplementary material for: Directing the Morphology, Packing, and Properties of Chiral Metal–Organic Frameworks by Cation Exchange
Source: Angew Chem Int Ed Engl. 2022 Jun 28;61(34):e202205238. doi: 10.1002/anie.202205238 (PMC9542332; doi:10.1002/anie.202205238)
Supplement: Supplementary file 4 — Supporting Information [file ANIE-61-0-s007.cif]

data_v428
_audit_creation_date               2022-05-12
_audit_creation_method
;
Olex2 1.5
(compiled 2022.04.07 svn.rca3783a0 for OlexSys, GUI svn.r6498)
;
_shelxl_version_number             2013-4
_audit_contact_author_address      ?
_audit_contact_author_email        ?
_audit_contact_author_name         ''
_audit_contact_author_phone        ?
_publ_contact_author_id_orcid      ?
_publ_section_references
;
Dolomanov, O.V., Bourhis, L.J., Gildea, R.J, Howard, J.A.K. & Puschmann, H.
 (2009), J. Appl. Cryst. 42, 339-341.

Sheldrick, G.M. (2015). Acta Cryst. C71, 3-8.
;
_chemical_name_common              ?
_chemical_name_systematic
;
 ?
;
_chemical_formula_moiety           'C62 H52 Cl2 Fe N4'
_chemical_formula_sum              'C62 H52 Cl2 Fe N4'
_chemical_formula_weight           979.82
_chemical_absolute_configuration   ?
_chemical_melting_point            ?
loop_
  _atom_type_symbol
  _atom_type_description
  _atom_type_scat_dispersion_real
  _atom_type_scat_dispersion_imag
  _atom_type_scat_source
 'C' 'C' 0.0033 0.0016 'International Tables Vol C Tables 4.2.6.8 and 6.1.1.4'
 'H' 'H' 0.0000 0.0000 'International Tables Vol C Tables 4.2.6.8 and 6.1.1.4'
 'N' 'N' 0.0061 0.0033 'International Tables Vol C Tables 4.2.6.8 and 6.1.1.4'
 'Fe' 'Fe' 0.3463 0.8444 'International Tables Vol C Tables 4.2.6.8 and 6.1.1.4'
 'Cl' 'Cl' 0.1484 0.1585 'International Tables Vol C Tables 4.2.6.8 and 6.1.1.4'

_shelx_space_group_comment
;
The symmetry employed for this shelxl refinement is uniquely defined
by the following loop, which should always be used as a source of
symmetry information in preference to the above space-group names.
They are only intended as comments.
;
_space_group_crystal_system        'hexagonal'
_space_group_IT_number             177
_space_group_name_H-M_alt          'P 6 2 2'
_space_group_name_Hall             'P 6 2'
loop_
  _space_group_symop_operation_xyz
 'x, y, z'
 '-y, x-y, z'
 '-x+y, -x, z'
 '-x, -y, z'
 'y, -x+y, z'
 'x-y, x, z'
 'y, x, -z'
 'x-y, -y, -z'
 '-x, -x+y, -z'
 '-y, -x, -z'
 '-x+y, y, -z'
 'x, x-y, -z'

_cell_length_a                     26.1359(16)
_cell_length_b                     26.1359(16)
_cell_length_c                     17.9525(9)
_cell_angle_alpha                  90
_cell_angle_beta                   90
_cell_angle_gamma                  120
_cell_volume                       10620.1(14)
_cell_formula_units_Z              6
_cell_measurement_temperature      95.15
_cell_measurement_reflns_used      8963
_cell_measurement_theta_max        26.8700
_cell_measurement_theta_min        1.9170
_shelx_estimated_absorpt_T_max     0.963
_shelx_estimated_absorpt_T_min     0.945
_exptl_absorpt_coefficient_mu      0.320
_exptl_absorpt_correction_T_max    ?
_exptl_absorpt_correction_T_min    ?
_exptl_absorpt_correction_type     ?
_exptl_absorpt_process_details     ?
_exptl_crystal_colour              'orange'
_exptl_crystal_density_diffrn      0.919
_exptl_crystal_density_meas        ?
_exptl_crystal_density_method      ?
_exptl_crystal_description         'prism'
_exptl_crystal_F_000               3072
_exptl_crystal_size_max            0.18
_exptl_crystal_size_mid            0.12
_exptl_crystal_size_min            0.12
_exptl_special_details
;
 ?
;
_exptl_transmission_factor_max     ?
_exptl_transmission_factor_min     ?
_diffrn_reflns_av_R_equivalents    0.0436
_diffrn_reflns_av_unetI/netI       0.0383
_diffrn_reflns_Laue_measured_fraction_full  0.996
_diffrn_reflns_Laue_measured_fraction_max  0.997
_diffrn_reflns_limit_h_max         33
_diffrn_reflns_limit_h_min         -28
_diffrn_reflns_limit_k_max         33
_diffrn_reflns_limit_k_min         -33
_diffrn_reflns_limit_l_max         21
_diffrn_reflns_limit_l_min         -23
_diffrn_reflns_number              42427
_diffrn_reflns_point_group_measured_fraction_full  0.998
_diffrn_reflns_point_group_measured_fraction_max  0.998
_diffrn_reflns_theta_full          25.242
_diffrn_reflns_theta_max           27.103
_diffrn_reflns_theta_min           1.799
_diffrn_ambient_temperature        95.15
_diffrn_detector_area_resol_mean   ?
_diffrn_measured_fraction_theta_full  0.996
_diffrn_measured_fraction_theta_max  0.997
_diffrn_measurement_device_type    'XtaLAB Synergy, Dualflex, Pilatus 300K'
_diffrn_measurement_method         '\w scans'
_diffrn_radiation_type             MoK\a
_diffrn_radiation_wavelength       0.71073
_diffrn_source                     ?
_reflns_Friedel_coverage           0.761
_reflns_Friedel_fraction_full      1.000
_reflns_Friedel_fraction_max       1.000
_reflns_number_gt                  4953
_reflns_number_total               7831
_reflns_special_details
;
 Reflections were merged by SHELXL according to the crystal
 class for the calculation of statistics and refinement.
 
 Structure factors included contributions from the .fab file.
 
 _reflns_Friedel_fraction is defined as the number of unique
 Friedel pairs measured divided by the number that would be
 possible theoretically, ignoring centric projections and
 systematic absences.
;
_reflns_threshold_expression       'I > 2\s(I)'
_computing_cell_refinement         ?
_computing_data_collection         ?
_computing_data_reduction          ?
_computing_molecular_graphics      'Olex2 1.5 (Dolomanov et al., 2009)'
_computing_publication_material    'Olex2 1.5 (Dolomanov et al., 2009)'
_computing_structure_refinement    'SHELXL 2013/4 (Sheldrick, 2015)'
_computing_structure_solution      ?
_refine_diff_density_max           0.354
_refine_diff_density_min           -0.202
_refine_diff_density_rms           0.049
_refine_ls_abs_structure_details
;
 Flack x determined using 1640 quotients [(I+)-(I-)]/[(I+)+(I-)]
 (Parsons and Flack (2004), Acta Cryst. A60, s61).
;
_refine_ls_abs_structure_Flack     0.017(12)
_refine_ls_extinction_coef         .
_refine_ls_extinction_method       none
_refine_ls_goodness_of_fit_ref     1.038
_refine_ls_hydrogen_treatment      constr
_refine_ls_matrix_type             full
_refine_ls_number_parameters       332
_refine_ls_number_reflns           7831
_refine_ls_number_restraints       67
_refine_ls_R_factor_all            0.0968
_refine_ls_R_factor_gt             0.0682
_refine_ls_restrained_S_all        1.071
_refine_ls_shift/su_max            0.000
_refine_ls_shift/su_mean           0.000
_refine_ls_structure_factor_coef   Fsqd
_refine_ls_weighting_details      
 'w=1/[\s^2^(Fo^2^)+(0.1300P)^2^] where P=(Fo^2^+2Fc^2^)/3'
_refine_ls_weighting_scheme        calc
_refine_ls_wR_factor_gt            0.1954
_refine_ls_wR_factor_ref           0.2119
_refine_special_details
;
 ?
;
_olex2_refinement_description
;
1. Fixed Uiso
 At 1.2 times of:
  All C(H) groups, All C(H,H) groups
2. Restrained distances
 C10-C13
 1.5 with sigma of 0.02
 C10-C80
 1.5 with sigma of 0.02
 C14-C15
 1.5 with sigma of 0.02
 C81-C15
 1.5 with sigma of 0.02
 C80-C81
 1.4 with sigma of 0.02
 C13-C14
 1.4 with sigma of 0.02
 C10-C14 = C13-C15
 2.4 with sigma of 0.02
 C13-C15
 2.4 with sigma of 0.02
 C10-C14
 2.4 with sigma of 0.04
 C15-C13
 2.4 with sigma of 0.04
 C15-C80
 2.4 with sigma of 0.04
 C10-C81
 2.4 with sigma of 0.04
3. Uiso/Uaniso restraints and constraints
Uanis(C9) \\sim Ueq: with sigma of 0.005 and sigma for terminal atoms of 0.01
4. Rigid body (RIGU) restrains
 H13, C10, C11, H11, C13, C14, C15, C16, H19, H9, C80, C81, H16, H14, H80, H81
 with sigma for 1-2 distances of 0.003 and sigma for 1-3 distances of 0.005
5. Others
 Sof(C80)=Sof(H80)=Sof(C81)=Sof(H81)=1-FVAR(1)
 Sof(C13)=Sof(H13)=Sof(C14)=Sof(H14)=FVAR(1)
 Fixed Sof: H5A(0.5) H5B(0.5) H6A(0.5) H6B(0.5)
6.a Secondary CH2 refined with riding coordinates:
 C2(H2A,H2B), C4(H4A,H4B), C5(H5A,H5B), C6(H6A,H6B)
6.b Aromatic/amide H refined with riding coordinates:
 C8(H8), C9(H9), C11(H11), C12(H12), C13(H13), C14(H14), C16(H16), C17(H17),
 C18(H18), C19(H19), C21(H21), C22(H22), C24(H24), C25(H25), C26(H26), C27(H27),
  C29(H29), C30(H30), C31(H31), C32(H32), C80(H80), C81(H81)
;
_atom_sites_solution_hydrogens     geom
_atom_sites_solution_primary       ?
_atom_sites_solution_secondary     ?
loop_
  _atom_site_label
  _atom_site_type_symbol
  _atom_site_fract_x
  _atom_site_fract_y
  _atom_site_fract_z
  _atom_site_U_iso_or_equiv
  _atom_site_adp_type
  _atom_site_occupancy
  _atom_site_site_symmetry_order
  _atom_site_calc_flag
  _atom_site_refinement_flags_posn
  _atom_site_refinement_flags_adp
  _atom_site_refinement_flags_occupancy
  _atom_site_disorder_assembly
  _atom_site_disorder_group
 Fe1 Fe 0.32956(3) 1.0000 0.0000 0.0665(3) Uani 1 2 d S T P . .
 Cl1 Cl 0.28826(7) 0.91556(7) -0.08717(8) 0.0884(5) Uani 1 1 d . . . . .
 N1 N 0.24870(19) 0.95428(19) 0.0646(2) 0.0693(10) Uani 1 1 d . . . . .
 N2 N -0.0408(3) 0.3683(2) 0.9292(2) 0.0912(15) Uani 1 1 d . . . . .
 C1 C -0.1157(2) 0.7002(2) 0.4511(2) 0.0610(11) Uani 1 1 d . . . . .
 C2 C -0.1029(2) 0.6605(2) 0.5027(2) 0.0691(11) Uani 1 1 d . . . . .
 H2A H -0.0930 0.6351 0.4719 0.083 Uiso 1 1 calc R U . . .
 H2B H -0.0683 0.6856 0.5345 0.083 Uiso 1 1 calc R U . . .
 C3 C -0.1552(2) 0.6222(2) 0.5512(2) 0.0682(13) Uani 1 1 d . . . . .
 C4 C -0.1705(2) 0.66112(18) 0.5975(2) 0.0666(11) Uani 1 1 d . . . . .
 H4A H -0.1369 0.6862 0.6308 0.080 Uiso 1 1 calc R U . . .
 H4B H -0.2052 0.6360 0.6291 0.080 Uiso 1 1 calc R U . . .
 C5 C -0.20807(14) 0.5839(3) 0.5000 0.0813(19) Uani 1 2 d S T P . .
 H5A H -0.2430 0.5581 0.5309 0.098 Uiso 0.5 1 calc R U P . .
 H5B H -0.1988 0.5581 0.4691 0.098 Uiso 0.5 1 calc R U P . .
 C6 C -0.13054(13) 0.7389(3) 0.5000 0.0563(12) Uani 1 2 d S T P . .
 H6A H -0.1392 0.7646 0.4681 0.068 Uiso 0.5 1 calc R U P . .
 H6B H -0.0962 0.7646 0.5319 0.068 Uiso 0.5 1 calc R U P . .
 C7 C -0.0626(2) 0.7379(3) 0.4009(2) 0.0755(14) Uani 1 1 d . . . . .
 C8 C -0.0432(3) 0.7082(4) 0.3521(3) 0.0968(19) Uani 1 1 d . . . . .
 H8 H -0.0630 0.6663 0.3546 0.116 Uiso 1 1 calc R U . . .
 C9 C 0.0006(4) 0.7350(4) 0.3034(3) 0.1105(19) Uani 1 1 d . U . . .
 H9 H 0.0122 0.7128 0.2730 0.133 Uiso 1 1 calc R U . . .
 C10 C 0.0280(2) 0.7939(4) 0.2982(3) 0.100(2) Uani 1 1 d D U . . .
 C11 C 0.0116(3) 0.8287(3) 0.3474(3) 0.107(2) Uani 1 1 d . U . . .
 H11 H 0.0314 0.8706 0.3444 0.128 Uiso 1 1 calc R U . . .
 C12 C -0.0334(2) 0.7985(3) 0.3978(3) 0.0800(16) Uani 1 1 d . . . . .
 H12 H -0.0444 0.8199 0.4308 0.096 Uiso 1 1 calc R U . . .
 C13 C 0.0756(4) 0.8180(4) 0.2401(4) 0.066(2) Uani 0.604(15) 1 d D U P A 1
 H13 H 0.0862 0.7926 0.2151 0.080 Uiso 0.604(15) 1 calc R U P A 1
 C14 C 0.1019(4) 0.8735(4) 0.2246(5) 0.066(2) Uani 0.604(15) 1 d D U P A 1
 H14 H 0.0918 0.8998 0.2481 0.080 Uiso 0.604(15) 1 calc R U P A 1
 C15 C 0.1536(2) 0.8955(4) 0.1623(3) 0.101(2) Uani 1 1 d D U . . .
 C16 C 0.1785(3) 0.8655(3) 0.1286(4) 0.105(2) Uani 1 1 d . U . . .
 H16 H 0.1629 0.8245 0.1378 0.125 Uiso 1 1 calc R U . . .
 C17 C 0.2269(3) 0.8958(3) 0.0812(3) 0.0911(16) Uani 1 1 d . . . . .
 H17 H 0.2450 0.8755 0.0599 0.109 Uiso 1 1 calc R U . . .
 C18 C 0.2219(2) 0.9808(2) 0.0949(2) 0.0683(12) Uani 1 1 d . . . . .
 H18 H 0.2362 1.0212 0.0830 0.082 Uiso 1 1 calc R U . . .
 C19 C 0.1745(2) 0.9532(3) 0.1426(3) 0.0843(16) Uani 1 1 d . . . . .
 H19 H 0.1563 0.9741 0.1618 0.101 Uiso 1 1 calc R U . . .
 C20 C -0.1412(3) 0.5823(2) 0.5998(3) 0.0902(18) Uani 1 1 d . . . . .
 C21 C -0.1388(3) 0.5879(3) 0.6777(3) 0.106(2) Uani 1 1 d . . . . .
 H21 H -0.1470 0.6156 0.7014 0.127 Uiso 1 1 calc R U . . .
 C22 C -0.1241(4) 0.5517(3) 0.7198(3) 0.110(2) Uani 1 1 d . . . . .
 H22 H -0.1227 0.5552 0.7725 0.132 Uiso 1 1 calc R U . . .
 C23 C -0.1115(5) 0.5109(3) 0.6874(4) 0.133(3) Uani 1 1 d . . . . .
 C24 C -0.1288(6) 0.5437(4) 0.5687(4) 0.175(5) Uani 1 1 d . . . . .
 H24 H -0.1280 0.5417 0.5159 0.211 Uiso 1 1 calc R U . . .
 C25 C -0.1170(7) 0.5061(6) 0.6106(4) 0.187(6) Uani 1 1 d . . . . .
 H25 H -0.1127 0.4763 0.5860 0.224 Uiso 1 1 calc R U . . .
 C26 C -0.0967(4) 0.4722(4) 0.7322(5) 0.139(3) Uani 1 1 d . . . . .
 H26 H -0.0822 0.4513 0.7040 0.166 Uiso 1 1 calc R U . . .
 C27 C -0.1000(4) 0.4627(4) 0.7988(5) 0.132(3) Uani 1 1 d . . . . .
 H27 H -0.1182 0.4803 0.8266 0.158 Uiso 1 1 calc R U . . .
 C28 C -0.0811(5) 0.4300(4) 0.8414(4) 0.128(3) Uani 1 1 d . . . . .
 C29 C -0.0931(5) 0.4196(4) 0.9145(4) 0.149(4) Uani 1 1 d . . . . .
 H29 H -0.1167 0.4329 0.9384 0.179 Uiso 1 1 calc R U . . .
 C30 C -0.0711(4) 0.3894(4) 0.9554(4) 0.120(3) Uani 1 1 d . . . . .
 H30 H -0.0796 0.3844 1.0072 0.143 Uiso 1 1 calc R U . . .
 C31 C -0.0327(3) 0.3721(3) 0.8565(3) 0.112(2) Uani 1 1 d . . . . .
 H31 H -0.0146 0.3522 0.8342 0.135 Uiso 1 1 calc R U . . .
 C32 C -0.0500(4) 0.4045(4) 0.8109(3) 0.118(2) Uani 1 1 d . . . . .
 H32 H -0.0404 0.4091 0.7594 0.142 Uiso 1 1 calc R U . . .
 C80 C 0.0787(6) 0.8560(8) 0.2588(8) 0.080(5) Uani 0.396(15) 1 d D U P A 2
 H80 H 0.0872 0.8945 0.2728 0.096 Uiso 0.396(15) 1 calc R U P A 2
 C81 C 0.1058(6) 0.8439(8) 0.2044(8) 0.074(4) Uani 0.396(15) 1 d D U P A 2
 H81 H 0.0953 0.8044 0.1927 0.089 Uiso 0.396(15) 1 calc R U P A 2

loop_
  _atom_site_aniso_label
  _atom_site_aniso_U_11
  _atom_site_aniso_U_22
  _atom_site_aniso_U_33
  _atom_site_aniso_U_23
  _atom_site_aniso_U_13
  _atom_site_aniso_U_12
 Fe1 0.0655(4) 0.0968(7) 0.0475(5) 0.0005(5) 0.0002(2) 0.0484(3)
 Cl1 0.1103(10) 0.1163(11) 0.0671(7) -0.0162(8) -0.0131(7) 0.0780(9)
 N1 0.070(2) 0.077(3) 0.058(2) -0.0032(19) 0.0004(18) 0.034(2)
 N2 0.153(5) 0.097(3) 0.054(2) 0.014(2) 0.008(2) 0.085(3)
 C1 0.074(3) 0.077(3) 0.043(2) 0.002(2) -0.0068(19) 0.046(2)
 C2 0.093(3) 0.085(3) 0.048(2) -0.006(3) -0.011(3) 0.057(3)
 C3 0.096(4) 0.067(3) 0.045(2) -0.004(2) -0.022(2) 0.044(3)
 C4 0.075(3) 0.072(3) 0.0391(18) 0.0036(18) -0.010(2) 0.027(3)
 C5 0.102(4) 0.062(4) 0.067(4) 0.000 -0.007(4) 0.0310(18)
 C6 0.064(2) 0.062(3) 0.043(3) 0.000 -0.012(3) 0.0309(16)
 C7 0.058(3) 0.127(5) 0.042(2) 0.005(3) -0.005(2) 0.047(3)
 C8 0.090(4) 0.166(6) 0.052(3) -0.007(3) 0.001(3) 0.077(4)
 C9 0.100(4) 0.150(5) 0.077(3) 0.000(3) 0.012(3) 0.058(4)
 C10 0.073(3) 0.195(7) 0.042(2) 0.012(3) -0.009(2) 0.076(4)
 C11 0.071(4) 0.158(6) 0.062(3) 0.022(3) -0.019(3) 0.035(4)
 C12 0.050(3) 0.112(4) 0.057(3) 0.016(3) -0.010(2) 0.025(3)
 C13 0.082(5) 0.073(5) 0.055(4) -0.024(3) -0.012(3) 0.046(4)
 C14 0.071(5) 0.064(5) 0.062(5) -0.029(3) -0.021(4) 0.032(4)
 C15 0.067(3) 0.139(5) 0.054(3) 0.002(3) -0.012(2) 0.019(3)
 C16 0.089(4) 0.098(4) 0.090(4) 0.019(3) -0.002(3) 0.019(3)
 C17 0.090(4) 0.082(4) 0.093(4) 0.004(3) 0.003(3) 0.038(3)
 C18 0.064(3) 0.083(3) 0.049(2) -0.004(2) -0.004(2) 0.030(2)
 C19 0.063(3) 0.122(5) 0.052(3) -0.005(3) 0.008(2) 0.035(3)
 C20 0.139(5) 0.069(3) 0.066(3) -0.002(3) -0.026(3) 0.054(3)
 C21 0.139(6) 0.080(4) 0.080(4) 0.021(3) -0.031(4) 0.042(4)
 C22 0.172(7) 0.098(4) 0.071(3) 0.006(3) -0.029(4) 0.076(5)
 C23 0.197(8) 0.074(4) 0.123(6) 0.010(4) -0.062(6) 0.064(5)
 C24 0.354(16) 0.162(8) 0.082(5) -0.028(5) -0.072(7) 0.183(10)
 C25 0.396(18) 0.224(10) 0.074(4) -0.005(5) -0.035(7) 0.255(12)
 C26 0.201(10) 0.135(7) 0.106(6) -0.002(5) -0.037(6) 0.103(7)
 C27 0.184(8) 0.161(7) 0.099(5) 0.035(5) -0.008(5) 0.123(7)
 C28 0.198(9) 0.116(5) 0.085(4) 0.025(4) -0.006(5) 0.091(6)
 C29 0.268(12) 0.181(8) 0.095(5) 0.019(5) 0.009(6) 0.185(9)
 C30 0.205(8) 0.142(6) 0.075(4) 0.018(4) 0.011(4) 0.135(7)
 C31 0.162(7) 0.145(6) 0.073(4) 0.012(4) -0.005(4) 0.109(5)
 C32 0.177(7) 0.153(6) 0.060(3) 0.011(4) -0.009(4) 0.109(6)
 C80 0.075(8) 0.111(11) 0.052(7) -0.008(6) -0.004(5) 0.044(7)
 C81 0.063(6) 0.083(9) 0.061(7) -0.009(6) -0.005(5) 0.025(6)

_geom_special_details
;
 All esds (except the esd in the dihedral angle between two l.s. planes)
 are estimated using the full covariance matrix.  The cell esds are taken
 into account individually in the estimation of esds in distances, angles
 and torsion angles; correlations between esds in cell parameters are only
 used when they are defined by crystal symmetry.  An approximate (isotropic)
 treatment of cell esds is used for estimating esds involving l.s. planes.
;
loop_
  _geom_bond_atom_site_label_1
  _geom_bond_atom_site_label_2
  _geom_bond_distance
  _geom_bond_site_symmetry_2
  _geom_bond_publ_flag
 Fe1 Cl1 2.4703(15) 8_675 ?
 Fe1 Cl1 2.4702(15) . ?
 Fe1 N1 2.171(4) 8_675 ?
 Fe1 N1 2.171(4) . ?
 Fe1 N2 2.204(4) 7_566 ?
 Fe1 N2 2.204(4) 3_564 ?
 N1 C17 1.370(7) . ?
 N1 C18 1.324(6) . ?
 N2 Fe1 2.204(4) 2_666 ?
 N2 C30 1.260(8) . ?
 N2 C31 1.318(7) . ?
 C1 C2 1.548(6) . ?
 C1 C4 1.515(6) 11_456 ?
 C1 C6 1.529(5) . ?
 C1 C7 1.530(7) . ?
 C2 H2A 0.9900 . ?
 C2 H2B 0.9900 . ?
 C2 C3 1.503(7) . ?
 C3 C4 1.514(7) . ?
 C3 C5 1.541(6) . ?
 C3 C20 1.539(7) . ?
 C4 C1 1.515(6) 11_456 ?
 C4 H4A 0.9900 . ?
 C4 H4B 0.9900 . ?
 C5 C3 1.541(6) 11_456 ?
 C5 H5A 0.9900 . ?
 C5 H5B 0.9900 . ?
 C6 C1 1.529(5) 11_456 ?
 C6 H6A 0.9900 . ?
 C6 H6B 0.9900 . ?
 C7 C8 1.420(8) . ?
 C7 C12 1.375(8) . ?
 C8 H8 0.9500 . ?
 C8 C9 1.329(9) . ?
 C9 H9 0.9500 . ?
 C9 C10 1.338(10) . ?
 C10 C11 1.479(10) . ?
 C10 C13 1.498(10) . ?
 C10 C80 1.654(16) . ?
 C11 H11 0.9500 . ?
 C11 C12 1.376(7) . ?
 C12 H12 0.9500 . ?
 C13 H13 0.9500 . ?
 C13 C14 1.287(13) . ?
 C14 H14 0.9500 . ?
 C14 C15 1.622(11) . ?
 C15 C16 1.384(10) . ?
 C15 C19 1.370(10) . ?
 C15 C81 1.506(14) . ?
 C16 H16 0.9500 . ?
 C16 C17 1.396(9) . ?
 C17 H17 0.9500 . ?
 C18 H18 0.9500 . ?
 C18 C19 1.377(7) . ?
 C19 H19 0.9500 . ?
 C20 C21 1.403(8) . ?
 C20 C24 1.328(10) . ?
 C21 H21 0.9500 . ?
 C21 C22 1.408(8) . ?
 C22 H22 0.9500 . ?
 C22 C23 1.391(11) . ?
 C23 C25 1.385(10) . ?
 C23 C26 1.487(9) . ?
 C24 H24 0.9500 . ?
 C24 C25 1.390(10) . ?
 C25 H25 0.9500 . ?
 C26 H26 0.9500 . ?
 C26 C27 1.215(10) . ?
 C27 H27 0.9500 . ?
 C27 C28 1.408(10) . ?
 C28 C29 1.345(11) . ?
 C28 C32 1.395(11) . ?
 C29 H29 0.9500 . ?
 C29 C30 1.394(9) . ?
 C30 H30 0.9500 . ?
 C31 H31 0.9500 . ?
 C31 C32 1.405(9) . ?
 C32 H32 0.9500 . ?
 C80 H80 0.9500 . ?
 C80 C81 1.33(2) . ?
 C81 H81 0.9500 . ?

loop_
  _geom_angle_atom_site_label_1
  _geom_angle_atom_site_label_2
  _geom_angle_atom_site_label_3
  _geom_angle
  _geom_angle_site_symmetry_1
  _geom_angle_site_symmetry_3
  _geom_angle_publ_flag
 Cl1 Fe1 Cl1 178.88(8) . 8_675 ?
 N1 Fe1 Cl1 88.65(12) 8_675 8_675 ?
 N1 Fe1 Cl1 88.66(12) . . ?
 N1 Fe1 Cl1 92.13(11) . 8_675 ?
 N1 Fe1 Cl1 92.13(11) 8_675 . ?
 N1 Fe1 N1 91.4(2) . 8_675 ?
 N1 Fe1 N2 175.90(18) 8_675 7_566 ?
 N1 Fe1 N2 175.90(18) . 3_564 ?
 N1 Fe1 N2 88.99(17) 8_675 3_564 ?
 N1 Fe1 N2 88.99(17) . 7_566 ?
 N2 Fe1 Cl1 87.25(14) 3_564 . ?
 N2 Fe1 Cl1 91.96(14) 7_566 . ?
 N2 Fe1 Cl1 91.96(14) 3_564 8_675 ?
 N2 Fe1 Cl1 87.25(14) 7_566 8_675 ?
 N2 Fe1 N2 90.9(3) 7_566 3_564 ?
 C17 N1 Fe1 118.5(4) . . ?
 C18 N1 Fe1 123.7(3) . . ?
 C18 N1 C17 117.5(4) . . ?
 C30 N2 Fe1 122.7(4) . 2_666 ?
 C30 N2 C31 116.7(5) . . ?
 C31 N2 Fe1 120.5(4) . 2_666 ?
 C4 C1 C2 108.7(4) 11_456 . ?
 C4 C1 C6 109.3(3) 11_456 . ?
 C4 C1 C7 108.7(3) 11_456 . ?
 C6 C1 C2 108.2(3) . . ?
 C6 C1 C7 111.2(4) . . ?
 C7 C1 C2 110.7(4) . . ?
 C1 C2 H2A 109.4 . . ?
 C1 C2 H2B 109.4 . . ?
 H2A C2 H2B 108.0 . . ?
 C3 C2 C1 111.3(4) . . ?
 C3 C2 H2A 109.4 . . ?
 C3 C2 H2B 109.4 . . ?
 C2 C3 C4 109.3(4) . . ?
 C2 C3 C5 108.0(3) . . ?
 C2 C3 C20 109.6(4) . . ?
 C4 C3 C5 108.2(4) . . ?
 C4 C3 C20 112.0(4) . . ?
 C20 C3 C5 109.7(4) . . ?
 C1 C4 H4A 109.3 11_456 . ?
 C1 C4 H4B 109.3 11_456 . ?
 C3 C4 C1 111.5(3) . 11_456 ?
 C3 C4 H4A 109.3 . . ?
 C3 C4 H4B 109.3 . . ?
 H4A C4 H4B 108.0 . . ?
 C3 C5 C3 111.4(5) . 11_456 ?
 C3 C5 H5A 109.4 . . ?
 C3 C5 H5A 109.4 11_456 . ?
 C3 C5 H5B 109.4 . . ?
 C3 C5 H5B 109.4 11_456 . ?
 H5A C5 H5B 108.0 . . ?
 C1 C6 C1 110.1(5) . 11_456 ?
 C1 C6 H6A 109.6 . . ?
 C1 C6 H6A 109.6 11_456 . ?
 C1 C6 H6B 109.6 . . ?
 C1 C6 H6B 109.6 11_456 . ?
 H6A C6 H6B 108.2 . . ?
 C8 C7 C1 117.9(6) . . ?
 C12 C7 C1 124.5(5) . . ?
 C12 C7 C8 117.5(5) . . ?
 C7 C8 H8 117.7 . . ?
 C9 C8 C7 124.5(7) . . ?
 C9 C8 H8 117.7 . . ?
 C8 C9 H9 120.8 . . ?
 C8 C9 C10 118.5(7) . . ?
 C10 C9 H9 120.8 . . ?
 C9 C10 C11 120.8(6) . . ?
 C9 C10 C13 112.8(7) . . ?
 C9 C10 C80 149.8(8) . . ?
 C11 C10 C13 126.3(7) . . ?
 C11 C10 C80 89.4(8) . . ?
 C10 C11 H11 121.0 . . ?
 C12 C11 C10 118.0(7) . . ?
 C12 C11 H11 121.0 . . ?
 C7 C12 C11 120.6(6) . . ?
 C7 C12 H12 119.7 . . ?
 C11 C12 H12 119.7 . . ?
 C10 C13 H13 120.4 . . ?
 C14 C13 C10 119.3(9) . . ?
 C14 C13 H13 120.4 . . ?
 C13 C14 H14 122.3 . . ?
 C13 C14 C15 115.5(9) . . ?
 C15 C14 H14 122.3 . . ?
 C16 C15 C14 130.2(7) . . ?
 C16 C15 C81 97.3(9) . . ?
 C19 C15 C14 111.7(7) . . ?
 C19 C15 C16 118.1(5) . . ?
 C19 C15 C81 144.2(9) . . ?
 C15 C16 H16 120.2 . . ?
 C15 C16 C17 119.6(6) . . ?
 C17 C16 H16 120.2 . . ?
 N1 C17 C16 121.3(6) . . ?
 N1 C17 H17 119.3 . . ?
 C16 C17 H17 119.3 . . ?
 N1 C18 H18 118.2 . . ?
 N1 C18 C19 123.6(5) . . ?
 C19 C18 H18 118.2 . . ?
 C15 C19 C18 119.8(6) . . ?
 C15 C19 H19 120.1 . . ?
 C18 C19 H19 120.1 . . ?
 C21 C20 C3 120.5(5) . . ?
 C24 C20 C3 120.5(5) . . ?
 C24 C20 C21 119.0(6) . . ?
 C20 C21 H21 120.7 . . ?
 C20 C21 C22 118.5(7) . . ?
 C22 C21 H21 120.7 . . ?
 C21 C22 H22 118.6 . . ?
 C23 C22 C21 122.7(6) . . ?
 C23 C22 H22 118.6 . . ?
 C22 C23 C26 122.5(7) . . ?
 C25 C23 C22 115.6(6) . . ?
 C25 C23 C26 121.8(8) . . ?
 C20 C24 H24 118.9 . . ?
 C20 C24 C25 122.3(7) . . ?
 C25 C24 H24 118.9 . . ?
 C23 C25 C24 121.6(7) . . ?
 C23 C25 H25 119.2 . . ?
 C24 C25 H25 119.2 . . ?
 C23 C26 H26 114.6 . . ?
 C27 C26 C23 130.9(9) . . ?
 C27 C26 H26 114.6 . . ?
 C26 C27 H27 114.9 . . ?
 C26 C27 C28 130.3(9) . . ?
 C28 C27 H27 114.9 . . ?
 C29 C28 C27 122.4(9) . . ?
 C29 C28 C32 114.7(6) . . ?
 C32 C28 C27 122.9(7) . . ?
 C28 C29 H29 119.7 . . ?
 C28 C29 C30 120.6(8) . . ?
 C30 C29 H29 119.7 . . ?
 N2 C30 C29 125.3(6) . . ?
 N2 C30 H30 117.4 . . ?
 C29 C30 H30 117.4 . . ?
 N2 C31 H31 118.9 . . ?
 N2 C31 C32 122.2(6) . . ?
 C32 C31 H31 118.9 . . ?
 C28 C32 C31 120.0(6) . . ?
 C28 C32 H32 120.0 . . ?
 C31 C32 H32 120.0 . . ?
 C10 C80 H80 125.1 . . ?
 C81 C80 C10 109.9(15) . . ?
 C81 C80 H80 125.1 . . ?
 C15 C81 H81 121.4 . . ?
 C80 C81 C15 117.2(16) . . ?
 C80 C81 H81 121.4 . . ?

loop_
  _geom_torsion_atom_site_label_1
  _geom_torsion_atom_site_label_2
  _geom_torsion_atom_site_label_3
  _geom_torsion_atom_site_label_4
  _geom_torsion
  _geom_torsion_site_symmetry_1
  _geom_torsion_site_symmetry_2
  _geom_torsion_site_symmetry_3
  _geom_torsion_site_symmetry_4
  _geom_torsion_publ_flag
 Fe1 N1 C17 C16 173.5(4) . . . . ?
 Fe1 N1 C18 C19 -172.5(4) . . . . ?
 Fe1 N2 C30 C29 173.4(8) 2_666 . . . ?
 Fe1 N2 C31 C32 -169.9(6) 2_666 . . . ?
 N1 C18 C19 C15 1.5(7) . . . . ?
 N2 C31 C32 C28 -5.4(14) . . . . ?
 C1 C2 C3 C4 -58.5(5) . . . . ?
 C1 C2 C3 C5 59.0(5) . . . . ?
 C1 C2 C3 C20 178.4(4) . . . . ?
 C1 C7 C8 C9 177.1(5) . . . . ?
 C1 C7 C12 C11 -175.7(4) . . . . ?
 C2 C1 C6 C1 -58.9(3) . . . 11_456 ?
 C2 C1 C7 C8 59.5(5) . . . . ?
 C2 C1 C7 C12 -122.7(5) . . . . ?
 C2 C3 C4 C1 58.4(5) . . . 11_456 ?
 C2 C3 C5 C3 -59.3(3) . . . 11_456 ?
 C2 C3 C20 C21 116.3(7) . . . . ?
 C2 C3 C20 C24 -60.9(9) . . . . ?
 C3 C20 C21 C22 -178.1(6) . . . . ?
 C3 C20 C24 C25 -178.8(11) . . . . ?
 C4 C1 C2 C3 -59.4(5) 11_456 . . . ?
 C4 C1 C6 C1 59.3(3) 11_456 . . 11_456 ?
 C4 C1 C7 C8 -59.8(5) 11_456 . . . ?
 C4 C1 C7 C12 118.0(5) 11_456 . . . ?
 C4 C3 C5 C3 58.9(3) . . . 11_456 ?
 C4 C3 C20 C21 -5.2(8) . . . . ?
 C4 C3 C20 C24 177.7(8) . . . . ?
 C5 C3 C4 C1 -59.0(5) . . . 11_456 ?
 C5 C3 C20 C21 -125.3(6) . . . . ?
 C5 C3 C20 C24 57.5(10) . . . . ?
 C6 C1 C2 C3 59.2(5) . . . . ?
 C6 C1 C7 C8 179.8(3) . . . . ?
 C6 C1 C7 C12 -2.4(6) . . . . ?
 C7 C1 C2 C3 -178.8(4) . . . . ?
 C7 C1 C6 C1 179.4(4) . . . 11_456 ?
 C7 C8 C9 C10 -1.4(10) . . . . ?
 C8 C7 C12 C11 2.1(7) . . . . ?
 C8 C9 C10 C11 2.3(9) . . . . ?
 C8 C9 C10 C13 -178.8(6) . . . . ?
 C8 C9 C10 C80 -178.5(12) . . . . ?
 C9 C10 C11 C12 -1.0(8) . . . . ?
 C9 C10 C13 C14 173.8(7) . . . . ?
 C9 C10 C80 C81 3(2) . . . . ?
 C10 C11 C12 C7 -1.2(7) . . . . ?
 C10 C13 C14 C15 178.8(5) . . . . ?
 C10 C80 C81 C15 -179.9(8) . . . . ?
 C11 C10 C13 C14 -7.3(10) . . . . ?
 C11 C10 C80 C81 -178.1(11) . . . . ?
 C12 C7 C8 C9 -0.8(8) . . . . ?
 C13 C10 C11 C12 -179.7(5) . . . . ?
 C13 C10 C80 C81 3.0(9) . . . . ?
 C13 C14 C15 C16 -7.9(11) . . . . ?
 C13 C14 C15 C19 172.8(7) . . . . ?
 C13 C14 C15 C81 3.7(10) . . . . ?
 C14 C15 C16 C17 -173.9(6) . . . . ?
 C14 C15 C19 C18 174.6(5) . . . . ?
 C14 C15 C81 C80 -6.2(10) . . . . ?
 C15 C16 C17 N1 -2.8(9) . . . . ?
 C16 C15 C19 C18 -4.8(8) . . . . ?
 C16 C15 C81 C80 164.9(12) . . . . ?
 C17 N1 C18 C19 1.2(7) . . . . ?
 C18 N1 C17 C16 -0.5(8) . . . . ?
 C19 C15 C16 C17 5.4(9) . . . . ?
 C19 C15 C81 C80 -23.7(19) . . . . ?
 C20 C3 C4 C1 180.0(5) . . . 11_456 ?
 C20 C3 C5 C3 -178.6(5) . . . 11_456 ?
 C20 C21 C22 C23 0.5(12) . . . . ?
 C20 C24 C25 C23 -7(2) . . . . ?
 C21 C20 C24 C25 4.0(18) . . . . ?
 C21 C22 C23 C25 -3.0(15) . . . . ?
 C21 C22 C23 C26 -179.2(8) . . . . ?
 C22 C23 C25 C24 6(2) . . . . ?
 C22 C23 C26 C27 10.5(17) . . . . ?
 C23 C26 C27 C28 -173.8(10) . . . . ?
 C24 C20 C21 C22 -0.9(12) . . . . ?
 C25 C23 C26 C27 -165.5(14) . . . . ?
 C26 C23 C25 C24 -177.7(12) . . . . ?
 C26 C27 C28 C29 -173.9(12) . . . . ?
 C26 C27 C28 C32 4.4(18) . . . . ?
 C27 C28 C29 C30 -176.8(10) . . . . ?
 C27 C28 C32 C31 -179.7(9) . . . . ?
 C28 C29 C30 N2 -2.1(17) . . . . ?
 C29 C28 C32 C31 -1.3(14) . . . . ?
 C30 N2 C31 C32 8.1(12) . . . . ?
 C31 N2 C30 C29 -4.5(13) . . . . ?
 C32 C28 C29 C30 4.8(15) . . . . ?
 C80 C10 C11 C12 179.4(6) . . . . ?
 C80 C10 C13 C14 -5.9(10) . . . . ?
 C81 C15 C16 C17 179.7(7) . . . . ?
 C81 C15 C19 C18 -175.1(10) . . . . ?

_smtbx_masks_special_details
;
A solvent mask was calculated and 0 electrons were 
found in a volume of 4468\%A^3^ in 2 voids per unit cell. 
This is consistent with the presence of 
2[CH3Cl3], 2[H2O], 8[CH3Cl3], 12[H2O] per Asymmetric Unit 
which account for 4440 electrons 
per unit cell.
;
loop_
  _smtbx_masks_void_nr
  _smtbx_masks_void_average_x
  _smtbx_masks_void_average_y
  _smtbx_masks_void_average_z
  _smtbx_masks_void_volume
  _smtbx_masks_void_count_electrons
  _smtbx_masks_void_content
 1 0.000 0.000 -0.753 859.3 0.0 '12 CH3Cl3,12 H2O'
 2 0.382 -0.111 -0.901 3609.0 0.0 '48 CH3Cl3,72 H2O'

_smtbx_masks_void_probe_radius     1.2
_smtbx_masks_void_truncation_radius  1.2
_shelx_res_file
;
TITL v428_a.res in P622
REM Old TITL v428 in P6/mmm
REM SHELXT solution in P622
REM R1 0.379, Rweak 0.038, Alpha 0.024, Orientation as input
REM Flack x = 0.183 ( 0.011 ) from Parsons quotients
REM Formula found by SHELXT: C152 N58 Fe3
REM hexagonal prism orange hadar
rem sump 0.5 0.0001 1.0 2 1.0 3
rem RIGU C10 C13 C14 C15
rem RIGU C9 C10 C11 C13 C14 C16 H9 H11 C15
CELL 0.71073 26.1359 26.1359 17.9525 90 90 120
ZERR 6 0.0016 0.0016 0.0009 0 0 0
LATT -1
SYMM -Y,+X-Y,+Z
SYMM +Y-X,-X,+Z
SYMM -X,-Y,+Z
SYMM +Y,-X+Y,+Z
SYMM -Y+X,+X,+Z
SYMM +Y,+X,-Z
SYMM -Y+X,-Y,-Z
SYMM -X,-X+Y,-Z
SYMM -Y,-X,-Z
SYMM +Y-X,+Y,-Z
SYMM +X,+X-Y,-Z
SFAC C H N Fe Cl
UNIT 372 312 24 6 12
DFIX 1.5 C10 C13
DFIX 1.5 C10 C80
DFIX 1.5 C14 C15
DFIX 1.5 C81 C15
DFIX 1.4 C80 C81
DFIX 1.4 C13 C14
DANG 2.4 0.02 C10 C14 C13 C15
DANG 2.4 0.02 C13 C15
DANG 2.4 C10 C14
DANG 2.4 C15 C13
DANG 2.4 C15 C80
DANG 2.4 C10 C81
RIGU 0.003 0.005 H13 C10 C11 H11 C13 C14 C15 C16 H19 H9 C80 C81 H16 H14 H80 =
 H81
ISOR 0.005 0.01 C9

L.S. 8 0 0
PLAN  22
SIZE 0.12 0.12 0.18
TEMP -178
CONF
BOND $H
list 4
MORE -1
ABIN
fmap 2 53
acta
SHEL 40 0.78
OMIT 0 1 3
OMIT 0 11 1
OMIT -2 4 0
OMIT 0 1 2
OMIT 0 5 2
OMIT 0 1 7
OMIT 0 4 11
OMIT 0 0 7
OMIT 0 5 3
OMIT 0 8 3
REM <olex2.extras>
REM <HklSrc "%./v428.hkl">
REM </olex2.extras>

WGHT    0.130000
FVAR       2.79724   0.60437
FE1   4    0.329557    1.000000    0.000000    10.50000    0.06554    0.09681 =
         0.04747    0.00046    0.00023    0.04841
CL1   5    0.288264    0.915563   -0.087166    11.00000    0.11026    0.11629 =
         0.06707   -0.01623   -0.01311    0.07798
N1    3    0.248698    0.954281    0.064618    11.00000    0.06953    0.07660 =
         0.05780   -0.00317    0.00045    0.03357
N2    3   -0.040793    0.368342    0.929226    11.00000    0.15298    0.09655 =
         0.05393    0.01427    0.00788    0.08488
C1    1   -0.115676    0.700225    0.451069    11.00000    0.07412    0.07734 =
         0.04284    0.00160   -0.00682    0.04631
C2    1   -0.102864    0.660478    0.502656    11.00000    0.09250    0.08457 =
         0.04780   -0.00646   -0.01113    0.05745
AFIX  23
H2A   2   -0.093032    0.635111    0.471936    11.00000   -1.20000
H2B   2   -0.068296    0.685600    0.534457    11.00000   -1.20000
AFIX   0
C3    1   -0.155157    0.622245    0.551164    11.00000    0.09621    0.06702 =
         0.04544   -0.00416   -0.02248    0.04383
C4    1   -0.170478    0.661125    0.597509    11.00000    0.07505    0.07215 =
         0.03908    0.00363   -0.01012    0.02659
AFIX  23
H4A   2   -0.136926    0.686152    0.630785    11.00000   -1.20000
H4B   2   -0.205200    0.635966    0.629064    11.00000   -1.20000
AFIX   0
C5    1   -0.208069    0.583861    0.500000    10.50000    0.10170    0.06207 =
         0.06704    0.00000   -0.00683    0.03103
AFIX  23
H5A   2   -0.243037    0.558149    0.530885    10.50000   -1.20000
H5B   2   -0.198817    0.558147    0.469115    10.50000   -1.20000
AFIX   0
C6    1   -0.130543    0.738914    0.500000    10.50000    0.06361    0.06173 =
         0.04296    0.00000   -0.01189    0.03087
AFIX  23
H6A   2   -0.139210    0.764576    0.468146    10.50000   -1.20000
H6B   2   -0.096215    0.764577    0.531855    10.50000   -1.20000
AFIX   0
C7    1   -0.062591    0.737872    0.400861    11.00000    0.05807    0.12710 =
         0.04191    0.00465   -0.00548    0.04674
C8    1   -0.043218    0.708194    0.352142    11.00000    0.09048    0.16590 =
         0.05154   -0.00731    0.00080    0.07715
AFIX  43
H8    2   -0.062954    0.666290    0.354551    11.00000   -1.20000
AFIX   0
C9    1    0.000611    0.734976    0.303406    11.00000    0.09972    0.14963 =
         0.07660    0.00019    0.01165    0.05811
AFIX  43
H9    2    0.012205    0.712788    0.272963    11.00000   -1.20000
AFIX   0
C10   1    0.028049    0.793909    0.298178    11.00000    0.07293    0.19540 =
         0.04194    0.01226   -0.00946    0.07551
C11   1    0.011558    0.828708    0.347432    11.00000    0.07060    0.15839 =
         0.06194    0.02238   -0.01908    0.03460
AFIX  43
H11   2    0.031389    0.870590    0.344387    11.00000   -1.20000
AFIX   0
C12   1   -0.033408    0.798549    0.397822    11.00000    0.04983    0.11210 =
         0.05689    0.01579   -0.01028    0.02460
AFIX  43
H12   2   -0.044377    0.819855    0.430803    11.00000   -1.20000
AFIX   0
PART 1
C13   1    0.075574    0.818019    0.240143    21.00000    0.08177    0.07295 =
         0.05456   -0.02408   -0.01186    0.04637
AFIX  43
H13   2    0.086154    0.792640    0.215067    21.00000   -1.20000
AFIX   0
C14   1    0.101916    0.873495    0.224627    21.00000    0.07122    0.06389 =
         0.06156   -0.02895   -0.02144    0.03181
AFIX  43
H14   2    0.091784    0.899806    0.248089    21.00000   -1.20000
AFIX   0
PART 0
C15   1    0.153610    0.895463    0.162275    11.00000    0.06742    0.13917 =
         0.05420    0.00208   -0.01164    0.01900
C16   1    0.178541    0.865465    0.128628    11.00000    0.08855    0.09774 =
         0.09015    0.01928   -0.00159    0.01869
AFIX  43
H16   2    0.162870    0.824499    0.137765    11.00000   -1.20000
AFIX   0
C17   1    0.226879    0.895810    0.081162    11.00000    0.09045    0.08201 =
         0.09343    0.00359    0.00328    0.03763
AFIX  43
H17   2    0.245002    0.875514    0.059912    11.00000   -1.20000
AFIX   0
C18   1    0.221896    0.980820    0.094866    11.00000    0.06412    0.08257 =
         0.04938   -0.00428   -0.00405    0.02999
AFIX  43
H18   2    0.236161    1.021150    0.082992    11.00000   -1.20000
AFIX   0
C19   1    0.174494    0.953207    0.142577    11.00000    0.06347    0.12191 =
         0.05198   -0.00478    0.00761    0.03460
AFIX  43
H19   2    0.156328    0.974121    0.161775    11.00000   -1.20000
AFIX   0
C20   1   -0.141212    0.582282    0.599850    11.00000    0.13888    0.06911 =
         0.06592   -0.00236   -0.02648    0.05437
C21   1   -0.138824    0.587919    0.677657    11.00000    0.13865    0.08021 =
         0.08042    0.02074   -0.03094    0.04180
AFIX  43
H21   2   -0.146957    0.615570    0.701382    11.00000   -1.20000
AFIX   0
C22   1   -0.124101    0.551675    0.719807    11.00000    0.17204    0.09785 =
         0.07068    0.00640   -0.02887    0.07580
AFIX  43
H22   2   -0.122745    0.555213    0.772533    11.00000   -1.20000
AFIX   0
C23   1   -0.111464    0.510911    0.687429    11.00000    0.19747    0.07389 =
         0.12335    0.00977   -0.06210    0.06431
C24   1   -0.128809    0.543671    0.568693    11.00000    0.35414    0.16238 =
         0.08172   -0.02753   -0.07199    0.18311
AFIX  43
H24   2   -0.127968    0.541691    0.515902    11.00000   -1.20000
AFIX   0
C25   1   -0.117018    0.506064    0.610637    11.00000    0.39584    0.22429 =
         0.07411   -0.00548   -0.03472    0.25500
AFIX  43
H25   2   -0.112656    0.476285    0.586038    11.00000   -1.20000
AFIX   0
C26   1   -0.096679    0.472193    0.732217    11.00000    0.20076    0.13483 =
         0.10573   -0.00202   -0.03663    0.10327
AFIX  43
H26   2   -0.082214    0.451333    0.704022    11.00000   -1.20000
AFIX   0
C27   1   -0.099985    0.462745    0.798801    11.00000    0.18401    0.16147 =
         0.09889    0.03471   -0.00770    0.12314
AFIX  43
H27   2   -0.118199    0.480256    0.826572    11.00000   -1.20000
AFIX   0
C28   1   -0.081125    0.429977    0.841378    11.00000    0.19789    0.11642 =
         0.08526    0.02534   -0.00613    0.09053
C29   1   -0.093083    0.419559    0.914490    11.00000    0.26792    0.18053 =
         0.09514    0.01923    0.00873    0.18470
AFIX  43
H29   2   -0.116727    0.432859    0.938448    11.00000   -1.20000
AFIX   0
C30   1   -0.071099    0.389435    0.955402    11.00000    0.20489    0.14232 =
         0.07525    0.01751    0.01081    0.13475
AFIX  43
H30   2   -0.079642    0.384388    1.007200    11.00000   -1.20000
AFIX   0
C31   1   -0.032698    0.372066    0.856521    11.00000    0.16188    0.14544 =
         0.07321    0.01154   -0.00539    0.10945
AFIX  43
H31   2   -0.014574    0.352155    0.834185    11.00000   -1.20000
AFIX   0
C32   1   -0.049973    0.404497    0.810929    11.00000    0.17725    0.15293 =
         0.05985    0.01098   -0.00876    0.10902
AFIX  43
H32   2   -0.040446    0.409073    0.759394    11.00000   -1.20000
AFIX   0
PART 2
C80   1    0.078703    0.855981    0.258787   -21.00000    0.07468    0.11121 =
         0.05167   -0.00820   -0.00417    0.04376
AFIX  43
H80   2    0.087237    0.894505    0.272829   -21.00000   -1.20000
AFIX   0
C81   1    0.105756    0.843874    0.204404   -21.00000    0.06298    0.08281 =
         0.06122   -0.00886   -0.00526    0.02481
AFIX  43
H81   2    0.095289    0.804368    0.192716   -21.00000   -1.20000
AFIX   0
HKLF 4

REM  v428_a.res in P622
REM R1 =  0.0682 for    4953 Fo > 4sig(Fo)  and  0.0968 for all    7831 data
REM    332 parameters refined using     67 restraints

END

WGHT      0.1300      0.0000

REM Highest difference peak  0.354,  deepest hole -0.202,  1-sigma level  0.049
Q1    1   0.0000  1.0000  0.4629  10.16667  0.05    0.35
Q2    1   0.0334  0.8323  0.3076  11.00000  0.05    0.34
Q3    1   0.0161  0.7746  0.3037  11.00000  0.05    0.29
Q4    1   0.0139  0.8578  0.3617  11.00000  0.05    0.25
Q5    1   0.0386  0.7816  0.3149  11.00000  0.05    0.24
Q6    1   0.2007  0.9432  0.1358  11.00000  0.05    0.21
Q7    1   0.1766  0.8780  0.1613  11.00000  0.05    0.21
Q8    1   0.3240  0.9873  0.0006  11.00000  0.05    0.19
Q9    1  -0.1637  0.5149  0.6813  11.00000  0.05    0.19
Q10   1  -0.1727  0.5532  0.6405  11.00000  0.05    0.18
Q11   1  -0.1352  0.5131  0.6756  11.00000  0.05    0.17
Q12   1  -0.1649  0.5357  0.6952  11.00000  0.05    0.17
Q13   1   0.3362  0.9541 -0.0836  11.00000  0.05    0.16
Q14   1   0.0000  0.9220  0.5000  10.50000  0.05    0.16
Q15   1  -0.0788  0.5898  0.5969  11.00000  0.05    0.16
Q16   1   0.2619  0.9923  0.0928  11.00000  0.05    0.16
Q17   1  -0.1884  0.6657  0.5749  11.00000  0.05    0.16
Q18   1  -0.1073  0.6075  0.6198  11.00000  0.05    0.16
Q19   1   0.2635  0.9200 -0.0471  11.00000  0.05    0.16
Q20   1  -0.1556  0.5097  0.6223  11.00000  0.05    0.15
Q21   1  -0.0493  0.7280  0.3852  11.00000  0.05    0.15
Q22   1   0.1572  0.8646  0.2574  11.00000  0.05    0.15
;
_shelx_res_checksum                74981
_shelx_hkl_file
;
   0   0   2  226936   26254                                                      814778  152.15    0.07  1.0000
   0   0   3    4653     485                                                       13934  -61.34   -0.18  1.0000
   0   0   4  452770   13870                                                      429727    6.19    0.18  1.0000
   0   0   5  167480    5101                                                      157075    4.61   -0.06  1.0000
   0   0   6  107636    4679                                                      145469  -19.03    0.02  1.0000
   0   0  -6  103825    4703                                                      141032  -19.03   -0.02  1.0000
   0   0   7    8746    1600                                                       47721  -44.80   -0.05  1.0000
   0   0  -7    8662    1632                                                       47525  -44.80    0.05  1.0000
   0   0   8   22353     679                                                       18639    4.64   -0.08  1.0000
   0   0  -8   21494     723                                                       17864    4.64    0.08  1.0000
   0   0   9   42358    2054                                                       60276  -14.18    0.06  1.0000
   0   0  -9   44378    2101                                                       62674  -14.18   -0.06  1.0000
   0   0  10  239370    8675                                                      266736    9.71    0.29  1.0000
   0   0 -11   40045    1058                                                       27495  -12.25   -0.05  1.0000
   0   0 -12  217483    7766                                                      235971    6.93    0.01  1.0000
   0   0  13  198379    6817                                                      211666    5.24   -0.17  1.0000
   0   0  13  191196    6883                                                      204244    5.24   -0.17  1.0000
   0   0 -13  193289    6894                                                      206428    5.24    0.17  1.0000
   0   0 -14   73716    2761                                                       77679    2.57    0.07  1.0000
   0   0  14   75799    2672                                                       79810    2.57   -0.07  1.0000
   0   0 -15   24881    1193                                                       30231    5.76    0.03  1.0000
   0   0  15   23532    1090                                                       28741    5.76   -0.03  1.0000
   0   0  16      62     246                                                         122    1.15    0.13  1.0000
   0   0 -16      10     355                                                        -601    1.15   -0.13  1.0000
   0   0  17    1600     274                                                        1421    0.83    0.02  1.0000
   0   0 -17    1755     414                                                        1566    0.83   -0.02  1.0000
   0   0  18    2785     316                                                        2634   -0.52    0.01  1.0000
   0   0 -18    3614     483                                                        3441   -0.52   -0.01  1.0000
   0   0  19   11612     627                                                       12827   -1.96   -0.06  1.0000
   0   0 -19   12477     791                                                       13738   -1.96    0.06  1.0000
   0   0  20   58400    2124                                                       59573    0.86   -0.01  1.0000
   0   0 -20   59754    2286                                                       60941    0.86    0.01  1.0000
   0   0 -21     467     495                                                         436    0.27    0.00  1.0000
   0   0 -22   11038     839                                                       11871    1.39   -0.01  1.0000
   0   0 -23    2360     573                                                        1873   -1.90    0.01  1.0000
   0  -1   2    6294     207                                                        5909    0.98   -0.90  1.0000
   0   1  -2    5406     198                                                        5054    0.98    0.90  1.0000
  -1   1  -2    6229     190                                                        5559    1.76   -1.19  1.0000
   1   0  -2    5885     198                                                        5305    2.10   -2.16  1.0000
  -1   1   2    4662     212                                                        4421    0.67   -0.58  1.0000
   1  -1   2    4593     209                                                        4025    1.76    1.19  1.0000
  -1   0   2    5136     200                                                        4604    2.10    2.16  1.0000
  -1   0   2    5374     209                                                        4831    2.10    2.16  1.0000
   1  -1   2    5675     190                                                        5043    1.76    1.19  1.0000
   0  -1   2    5046     204                                                        4701    0.98   -0.90  1.0000
  -1   1  -3   10263     504                                                       14757    7.12   -1.15  1.0000
   0   1  -3    9830     513                                                       14463    7.44    1.27  1.0000
   1  -1   3   10444     507                                                       14977    7.12    1.15  1.0000
   1   0   3   10229     493                                                       14876    7.39   -0.80  1.0000
   0  -1   3    9217     514                                                       13714    7.44   -1.27  1.0000
  -1   0  -3   10674     492                                                       15414    7.39    0.80  1.0000
   1  -1   3   11044     524                                                       15695    7.12    1.15  1.0000
   0  -1   3    8523     523                                                       12864    7.44   -1.27  1.0000
   1   0  -3   10828     520                                                       15477    7.05   -1.84  1.0000
  -1   0   3    9872     518                                                       14336    7.05    1.84  1.0000
  -1   1   3    7841     523                                                       12141    7.61   -1.41  1.0000
  -1   1  -4   32870     131                                                         735   55.02   -0.18  1.0000
   1  -1   4   32856     136                                                         733   55.02    0.18  1.0000
   0  -1   4   32858     134                                                         729   55.05    0.06  1.0000
   1   0   4   30770     112                                                         433   55.17   -0.36  1.0000
  -1   1   4   31028     172                                                         488   54.97   -0.00  1.0000
   1   0  -4   31805     140                                                         543   55.32   -0.32  1.0000
   0  -1   4   33091     172                                                         764   55.05    0.06  1.0000
  -1   0   4   33310     174                                                         755   55.32    0.32  1.0000
   1  -1   4   30306     162                                                         396   55.02    0.18  1.0000
   0  -1   5    3136     324                                                        6723   -9.28    0.08  1.0000
   1  -1   5    3073     303                                                        6588   -9.18   -0.00  1.0000
   1   0   5    3620     290                                                        7425   -9.28    0.15  1.0000
  -1   1  -5    3511     307                                                        7223   -9.18    0.00  1.0000
   1  -1  -5    3779     344                                                        7568   -9.11   -0.02  1.0000
   1   0  -5    3857     334                                                        7631   -9.01    0.16  1.0000
   1  -1   5    2693     335                                                        6026   -9.18   -0.00  1.0000
   0  -1   5    3796     338                                                        7676   -9.28    0.08  1.0000
   0   1  -5    3755     336                                                        7617   -9.28   -0.08  1.0000
  -1   0   6    1453     675                                                       19177   35.81   -0.42  1.0000
   0   1   6    1151     651                                                       17967   35.72    0.02  1.0000
   0  -1   6    1156     668                                                       18217   36.03    0.39  1.0000
   1   0   6    1332     647                                                       18889   36.02    0.06  1.0000
   1  -1   6    1320     657                                                       18616   35.72   -0.22  1.0000
   1  -1   6    1559     700                                                       19487   35.72   -0.22  1.0000
   1  -1  -6     869     678                                                       16869   35.82   -0.22  1.0000
   1   0  -6    1317     688                                                       18674   35.81    0.42  1.0000
   0  -1   6    1199     692                                                       18385   36.03    0.39  1.0000
   0   1  -6    1055     690                                                       17808   36.03   -0.39  1.0000
   0  -1   7    2177     288                                                        4616   -7.59    0.38  1.0000
   1   0   7    2933     256                                                        5778   -7.79   -0.49  1.0000
  -1   0   7    2445     293                                                        4985   -7.55   -0.11  1.0000
   0   1   7    2805     266                                                        5504   -7.56    0.42  1.0000
   1  -1   7    2870     272                                                        5570   -7.52    0.03  1.0000
   0  -1   7    2983     328                                                        5761   -7.59    0.38  1.0000
   1  -1  -7    2917     323                                                        5629   -7.50   -0.10  1.0000
   1   0  -7    2966     308                                                        5718   -7.55    0.11  1.0000
   0  -1  -7    3157     317                                                        5992   -7.56   -0.42  1.0000
   0   1  -7    3025     332                                                        5818   -7.59   -0.38  1.0000
  -1   0   8   21051    1124                                                       31543   11.60    0.49  1.0000
   0   1   8   21492    1108                                                       31919   11.44   -0.20  1.0000
   0  -1   8   20588    1120                                                       31192   11.82   -0.37  1.0000
   1   0   8   21140    1104                                                       31951   11.90    0.02  1.0000
  -1   1   8   20629    1120                                                       30639   11.21   -0.08  1.0000
   1  -1   8   21993    1115                                                       32170   11.08   -0.03  1.0000
   0  -1  -8   23059    1160                                                       33824   11.44    0.20  1.0000
   1   0  -8   22303    1158                                                       33070   11.60   -0.49  1.0000
   1  -1  -8   23580    1159                                                       34214   11.21    0.08  1.0000
   0   1  -8   22321    1163                                                       33318   11.82    0.37  1.0000
   1   0   9    1548     245                                                        4194    9.06   -0.55  1.0000
   0   1   9    1726     262                                                        4487    9.07    0.53  1.0000
  -1   1   9    1638     271                                                        4361    9.12   -0.24  1.0000
   1  -1   9    1601     263                                                        4302    9.13   -0.03  1.0000
  -1   0   9    1936     292                                                        4764    8.92   -0.48  1.0000
   0  -1   9    1721     264                                                        4423    8.92    0.39  1.0000
   1  -1  -9    1902     330                                                        4786    9.12    0.24  1.0000
   1   0  -9    1588     316                                                        4209    8.92    0.48  1.0000
  -1   1   9    1756     321                                                        4552    9.12   -0.24  1.0000
   0   1  -9    1765     328                                                        4494    8.92   -0.39  1.0000
  -1   1  10     427     177                                                         841   -2.97   -0.11  1.0000
   0   1  10     503     178                                                         937   -2.92   -0.40  1.0000
   1  -1  10     522     173                                                         978   -3.01    0.07  1.0000
   1   0  10     539     171                                                        1003   -3.01    0.36  1.0000
   0  -1  10     435     199                                                         857   -2.98   -0.62  1.0000
  -1   0  10     546     184                                                        1014   -3.02    0.27  1.0000
   1   0 -10     900     258                                                        1480   -3.02   -0.27  1.0000
  -1   1  10     395     242                                                         795   -2.97   -0.11  1.0000
   1  -1 -10     444     266                                                         865   -2.97    0.11  1.0000
   0   1 -10     512     251                                                         964   -2.98    0.62  1.0000
   0  -1 -11    3100     279                                                        1732    5.02   -0.24  1.0000
   0   1 -11    3908     318                                                        2289    5.24   -0.31  1.0000
   1   0 -11    3610     286                                                        2069    5.21    0.39  1.0000
   1  -1 -11    3781     303                                                        2173    5.31    0.19  1.0000
  -1   0  11    3900     293                                                        2290    5.21   -0.39  1.0000
  -1   1  11    3854     307                                                        2228    5.31   -0.19  1.0000
   1   0  12     892     191                                                         654   -1.53    0.12  1.0000
   0   1  12     773     193                                                         563   -1.46   -0.20  1.0000
  -1   1 -12    1320     302                                                        1080   -1.24   -0.04  1.0000
   0   1  12     376     290                                                         234   -1.46   -0.20  1.0000
   1  -1 -12     301     283                                                         196   -1.20    0.03  1.0000
   0   1 -12     803     281                                                         591   -1.45    0.44  1.0000
  -1   0  12    1192     292                                                         891   -1.68    0.31  1.0000
   1   0 -12    1437     296                                                        1104   -1.68   -0.31  1.0000
  -1   0 -12     184     280                                                          86   -1.53   -0.12  1.0000
  -1   1  12    1373     294                                                        1136   -1.20   -0.03  1.0000
   0  -1 -12     595     283                                                         413   -1.46    0.20  1.0000
   0   1  13    1962     226                                                        1719   -1.01    0.19  1.0000
   0  -1  13    1843     252                                                        1573   -1.17    0.18  1.0000
  -1   0  13    1875     267                                                        1630   -1.04   -0.08  1.0000
  -1   1  13    2144     254                                                        1824   -1.28   -0.13  1.0000
   0  -1 -13    2128     316                                                        1874   -1.01   -0.19  1.0000
   1   0 -13    2045     338                                                        1789   -1.04    0.08  1.0000
  -1   0 -13    1997     342                                                        1734   -1.09    0.17  1.0000
   1  -1 -13    2267     331                                                        1938   -1.28    0.13  1.0000
  -1   0  13    1961     331                                                        1711   -1.04   -0.08  1.0000
   0   1  13    2611     354                                                        2329   -1.01    0.19  1.0000
  -1   1 -13    2186     344                                                        1900   -1.13    0.05  1.0000
  -1   1  13    2827     356                                                        2458   -1.28   -0.13  1.0000
   1   0  13    1736     231                                                        1492   -1.09   -0.17  1.0000
   1  -1  13    2594     261                                                        2282   -1.13   -0.05  1.0000
   0   1 -13    1676     348                                                        1419   -1.17   -0.18  1.0000
  -1   1  14     623     223                                                         465   -1.21    0.02  1.0000
  -1   0  14     643     241                                                         471   -1.30    0.01  1.0000
   0   1  14     683     218                                                         505   -1.31   -0.06  1.0000
   1  -1 -14     511     311                                                         369   -1.21   -0.02  1.0000
   0  -1 -14     846     335                                                         647   -1.31    0.06  1.0000
   1   0 -14     188     312                                                         101   -1.30   -0.01  1.0000
  -1   1 -14     563     333                                                         409   -1.25    0.06  1.0000
  -1   0 -14      57     334                                                          17   -1.22   -0.04  1.0000
   1  -1  14     676     212                                                         506   -1.25   -0.06  1.0000
   0  -1  14     331     229                                                         206   -1.37   -0.16  1.0000
   1   0  14     578     209                                                         425   -1.22    0.04  1.0000
   0   1 -14    1142     347                                                         898   -1.37    0.16  1.0000
  -1   0  15      31     241                                                        -261    2.00   -0.03  1.0000
  -1   1  15     269     227                                                         116    2.01   -0.10  1.0000
   0  -1 -15      32     324                                                         -93    2.03    0.13  1.0000
  -1   0 -15     231     325                                                          93    2.00    0.16  1.0000
   1   0 -15      31     351                                                        -219    2.00    0.03  1.0000
   1  -1 -15      32     352                                                         -18    2.01    0.10  1.0000
   0  -1  15     489     246                                                         271    2.04    0.22  1.0000
   1   0  15     218     216                                                          84    2.00   -0.16  1.0000
   0   1  15      32     228                                                        -299    2.03   -0.13  1.0000
   1  -1  15     169     222                                                          57    1.95   -0.12  1.0000
   0   1 -15      33     344                                                        -334    2.04   -0.22  1.0000
  -1   1 -15     490     321                                                         279    1.95    0.12  1.0000
  -1   1  16    1366     280                                                        1672   -1.40   -0.03  1.0000
   1  -1 -16    1454     398                                                        1769   -1.40    0.03  1.0000
  -1   0 -16    1607     409                                                        1942   -1.41    0.27  1.0000
   0  -1 -16    1686     397                                                        2038   -1.46   -0.03  1.0000
  -1   1 -16    1504     395                                                        1832   -1.44   -0.03  1.0000
   1   0 -16    1528     396                                                        1866   -1.46    0.15  1.0000
   0   1 -16    1250     377                                                        1551   -1.44   -0.07  1.0000
   1  -1  16    1259     263                                                        1561   -1.44    0.03  1.0000
  -1   0  16    1080     268                                                        1367   -1.46   -0.15  1.0000
   0  -1  16    1253     281                                                        1555   -1.44    0.07  1.0000
   0   1  16     992     270                                                        1266   -1.46    0.03  1.0000
   1   0  16     927     249                                                        1185   -1.41   -0.27  1.0000
   1  -1 -17     683     380                                                         840    1.02    0.15  1.0000
   0  -1 -17    1248     411                                                        1466    1.06    0.07  1.0000
  -1   0  17     727     289                                                         889    1.02    0.04  1.0000
   1   0  17     950     260                                                        1124    0.97   -0.16  1.0000
   0  -1  17     718     279                                                         867    0.94    0.10  1.0000
  -1   1  17    1125     281                                                        1324    1.02   -0.15  1.0000
   1  -1  17    1207     268                                                        1367    0.79   -0.14  1.0000
   0   1  17    1027     263                                                        1225    1.06   -0.07  1.0000
  -1   0 -17    1616     395                                                        1841    0.97    0.16  1.0000
   1   0 -17    1240     393                                                        1449    1.02   -0.04  1.0000
   0   1 -17     720     386                                                         869    0.94   -0.10  1.0000
  -1   1 -17    1390     416                                                        1561    0.79    0.14  1.0000
   0   1  18     221     245                                                         401   -1.84    0.16  1.0000
   0  -1  18      28     280                                                        -343   -1.88    0.16  1.0000
   1  -1  18      29     264                                                        -140   -1.94    0.03  1.0000
  -1   0  18     102     263                                                         239   -1.90   -0.23  1.0000
   1   0  18      57     247                                                         168   -1.92   -0.26  1.0000
  -1   1  18      24     247                                                         113   -2.04   -0.04  1.0000
   0   1 -18       0     373                                                          23   -1.88   -0.16  1.0000
  -1   0 -18     323     439                                                         548   -1.92    0.26  1.0000
   0  -1 -18      27     380                                                         -70   -1.84   -0.16  1.0000
   1  -1 -18      15     403                                                          93   -2.04    0.04  1.0000
   1   0 -18       0     394                                                          23   -1.90    0.23  1.0000
  -1   1 -18      55     413                                                         165   -1.94   -0.03  1.0000
  -1   1  19     644     289                                                         584    0.43    0.00  1.0000
   1   0  19     828     278                                                         753    0.47    0.08  1.0000
   1  -1  19    1086     295                                                        1009    0.42   -0.06  1.0000
  -1   0  19    1227     306                                                        1145    0.42    0.03  1.0000
   0  -1  19     526     305                                                         473    0.43   -0.02  1.0000
   0   1  19     559     274                                                         509    0.38   -0.03  1.0000
  -1   1 -19     903     464                                                         833    0.42    0.06  1.0000
   1   0 -19    1435     426                                                        1346    0.42   -0.03  1.0000
  -1   0 -19    1033     462                                                         949    0.47   -0.08  1.0000
   0  -1 -19     769     412                                                         711    0.38    0.03  1.0000
   0   1 -19     926     435                                                         855    0.43    0.02  1.0000
   1  -1 -19    2206     471                                                        2094    0.43   -0.00  1.0000
   1   0  20    3420     386                                                        4198    2.25    0.08  1.0000
   0   1  20    2687     360                                                        3371    2.22   -0.05  1.0000
  -1   1  20    3669     390                                                        4448    2.18   -0.02  1.0000
   1  -1  20    3609     397                                                        4399    2.23    0.02  1.0000
   0   1 -20    4665     594                                                        5573    2.27    0.13  1.0000
   1  -1 -20    4557     564                                                        5420    2.18    0.02  1.0000
  -1   1 -20    4472     586                                                        5347    2.23   -0.02  1.0000
  -1   0 -20    3130     585                                                        3876    2.25   -0.08  1.0000
   1   0 -20    2822     570                                                        3525    2.23    0.00  1.0000
   0  -1 -20    3251     575                                                        3999    2.22    0.05  1.0000
   1   0  21     927     293                                                         970   -0.25    0.02  1.0000
   0   1  21     789     305                                                         829   -0.25    0.01  1.0000
   0   1 -21     578     463                                                         611   -0.24    0.01  1.0000
   1   0 -21     959     496                                                        1002   -0.25    0.05  1.0000
   1  -1 -21    1536     505                                                        1559   -0.10    0.04  1.0000
  -1   1 -21    1076     526                                                        1105   -0.16    0.01  1.0000
   0  -1 -21     837     481                                                         878   -0.25   -0.01  1.0000
  -1   0 -21    1520     497                                                        1575   -0.25   -0.02  1.0000
   1  -1 -22     332     502                                                         247   -0.89    0.02  1.0000
   1   0 -22       8     508                                                        -402   -0.98   -0.01  1.0000
   0   1 -22       7     503                                                        -501   -0.92    0.00  1.0000
   0  -1 -22       8     512                                                        -466   -0.99   -0.03  1.0000
  -1   1 -22       7     504                                                        -221   -0.93   -0.02  1.0000
  -1   0 -22       7     511                                                        -468   -0.93    0.01  1.0000
   1  -1 -23       0     512                                                        -196    0.22    0.01  1.0000
  -1   1 -23     185     522                                                         202    0.22    0.00  1.0000
  -1   0 -23       0     539                                                        -336    0.22   -0.01  1.0000
   0  -1 -23     306     506                                                         331    0.25   -0.01  1.0000
   1   0 -23       0     529                                                         -66    0.19    0.02  1.0000
   0   1 -23     444     542                                                         465    0.18   -0.00  1.0000
  -2   1   1  214326    4531                                                      142674   30.41    0.54  1.0000
  -1  -1   1  211459    4533                                                      138610   31.23    0.54  1.0000
   1  -2   1  206266    4532                                                      134043   31.41    0.69  1.0000
  -1   2   1  216516    4529                                                      144321   30.51   -0.64  1.0000
  -1   2   2  196477    2588                                                      121370   33.86    0.14  1.0000
  -2   1   2  198360    2593                                                      123431   33.57   -0.11  1.0000
  -1  -1   2  188939    2595                                                      115778   33.70   -0.04  1.0000
   2  -1   2  194377    2587                                                      119254   34.10   -0.03  1.0000
   1  -2   2  196123    2586                                                      121405   33.71   -0.29  1.0000
  -1   2  -2  194100    2587                                                      119790   33.71    0.29  1.0000
   1   1  -2  191173    2585                                                      117525   33.70    0.04  1.0000
  -1  -1   2  195192    2585                                                      120684   33.70   -0.04  1.0000
   1  -2   2  185108    2591                                                      112772   33.71   -0.29  1.0000
  -2   1   3    9619    1171                                                       33961  -30.82    0.66  1.0000
  -1   2  -3   10944    1165                                                       36608  -30.99    0.15  1.0000
  -1  -1   3   10283    1173                                                       35465  -31.07    0.26  1.0000
   1  -2  -3    8792    1167                                                       32520  -30.95    0.43  1.0000
   2  -1   3    8322    1168                                                       31582  -30.91    0.15  1.0000
  -1   2   3   10212    1172                                                       35237  -30.95   -0.43  1.0000
   2  -1   3    9461    1148                                                       33767  -30.91    0.15  1.0000
  -2   1  -3    9912    1147                                                       34627  -30.91   -0.15  1.0000
   1  -2   3   10798    1163                                                       36353  -30.99   -0.15  1.0000
   1  -2   3   10639    1173                                                       36061  -30.99   -0.15  1.0000
   1   1  -3   10509    1168                                                       35904  -31.07   -0.26  1.0000
  -1  -1   3   11044    1169                                                       36867  -31.07    0.26  1.0000
  -1  -1   4    6308     978                                                       27274   30.64    0.26  1.0000
   1  -2   4    7339     967                                                       29327   30.59    0.35  1.0000
   1   1   4    6675     937                                                       28197   30.81   -0.10  1.0000
  -2   1  -4    7395     950                                                       29370   30.52    0.40  1.0000
   2  -1  -4    5896     976                                                       26389   30.61   -0.16  1.0000
  -1  -1   4    6840     978                                                       28368   30.64    0.26  1.0000
  -1   2   4    7674     981                                                       30013   30.59   -0.42  1.0000
  -2   1   4    6572     982                                                       27790   30.61    0.16  1.0000
   2  -1   4    8108     980                                                       30800   30.52   -0.40  1.0000
   2  -1   4    7142     950                                                       28888   30.52   -0.40  1.0000
   1   1  -4    6018     973                                                       26681   30.64   -0.26  1.0000
   1  -2   4    6117     980                                                       26827   30.59    0.35  1.0000
   1  -2   5   33424     349                                                        8752  -31.87    0.06  1.0000
  -1   2  -5   34304     363                                                        9208  -31.87   -0.06  1.0000
  -2   1  -5   33052     328                                                        8686  -31.63    0.18  1.0000
  -1  -1   5   32219     361                                                        8176  -31.81   -0.20  1.0000
   1   1   5   34023     312                                                        9052  -31.88    0.19  1.0000
   1  -2   5   30796     380                                                        7433  -31.87    0.06  1.0000
  -2   1   5   30745     384                                                        7419  -31.85   -0.14  1.0000
  -1   2   5   31349     369                                                        7737  -31.80    0.30  1.0000
  -1  -1   5   31337     360                                                        7735  -31.81   -0.20  1.0000
   2  -1   5   29548     379                                                        6944  -31.63   -0.18  1.0000
   2  -1  -5   34951     360                                                        9548  -31.85    0.14  1.0000
   2  -1   5   31890     323                                                        8103  -31.63   -0.18  1.0000
   1   1  -5   29974     370                                                        7057  -31.81    0.20  1.0000
   1   1   6    4413     554                                                       15951   21.40    0.13  1.0000
  -1  -1   6    4782     600                                                       16654   21.40   -0.19  1.0000
   1  -2   6    4502     583                                                       16227   21.54   -0.21  1.0000
  -2   1  -6    4531     567                                                       16281   21.54   -0.02  1.0000
  -1   2  -6    4271     591                                                       15775   21.54    0.21  1.0000
   1  -2   6    3772     611                                                       14812   21.54   -0.21  1.0000
  -1  -1   6    4545     603                                                       16209   21.40   -0.19  1.0000
  -1   2   6    4053     609                                                       15328   21.51    0.43  1.0000
   2  -1  -6    4304     599                                                       15712   21.35    0.07  1.0000
  -2   1   6    3865     604                                                       14865   21.35   -0.07  1.0000
   2  -1   6    3975     561                                                       15210   21.54    0.02  1.0000
   1   1  -6    3720     605                                                       14603   21.40    0.19  1.0000
   1  -2   7     268     208                                                        2071  -21.55   -0.26  1.0000
  -1  -1   7     104     229                                                        2910  -21.60   -0.56  1.0000
   2  -1   7     121     186                                                        2644  -21.46    0.12  1.0000
   1   1   7     155     173                                                        2409  -21.43    0.59  1.0000
   1  -2   7     184     240                                                        2380  -21.55   -0.26  1.0000
  -1  -1   7     125     242                                                        2748  -21.60   -0.56  1.0000
  -1   2   7      95     255                                                        2759  -21.34    0.33  1.0000
   2  -1  -7     102     253                                                        2715  -21.33    0.30  1.0000
  -2   1   7     337     227                                                        1822  -21.33   -0.30  1.0000
   1   1  -7     119     255                                                        2647  -21.60    0.56  1.0000
   1  -2   8     910     192                                                         771   -0.81    0.33  1.0000
   1   1   8     665     136                                                         528   -1.00    0.10  1.0000
  -1  -1   8     796     196                                                         633   -1.09    0.09  1.0000
   2  -1  -8     915     203                                                         785   -0.71    0.60  1.0000
   1  -2   8     877     212                                                         741   -0.81    0.33  1.0000
  -2   1   8     678     233                                                         595   -0.71   -0.60  1.0000
   1   1  -8     766     209                                                         611   -1.09   -0.09  1.0000
  -1   2   8    1174     241                                                        1075   -0.48    0.34  1.0000
   1  -2  -8     453     230                                                         405   -0.48   -0.34  1.0000
   2  -1   8     960     151                                                         847   -0.73   -0.25  1.0000
  -1   2  -8    1037     227                                                         908   -0.81   -0.33  1.0000
  -1  -1   9     372     184                                                         288    0.88   -0.08  1.0000
  -1   2   9     369     173                                                         356    0.20   -0.25  1.0000
   1   1   9       6     138                                                         -57    0.88    0.02  1.0000
  -2   1   9     250     199                                                         200    0.48    0.50  1.0000
   1  -2  -9     331     215                                                         305    0.20    0.25  1.0000
  -1   2   9     544     238                                                         528    0.20   -0.25  1.0000
   2  -1  -9      43     217                                                          30    0.48   -0.50  1.0000
   1   1  -9     229     202                                                         161    0.88    0.08  1.0000
   1  -2   9      60     225                                                          42    0.50   -0.16  1.0000
   1  -2   9     360     188                                                         315    0.50   -0.16  1.0000
   2  -1   9     231     160                                                         206    0.36   -0.15  1.0000
  -2   1   9     235     216                                                         187    0.48    0.50  1.0000
   2  -1  10   35510    1493                                                       43550   -7.21   -0.55  1.0000
  -1   2  10   36341    1501                                                       44720   -7.46    0.64  1.0000
  -1  -1  10   35748    1521                                                       43875   -7.29    0.21  1.0000
  -2   1  10   35680    1518                                                       43932   -7.39    0.03  1.0000
   1  -2  10   34685    1508                                                       42673   -7.26    0.06  1.0000
  -2   1  10   35639    1554                                                       43886   -7.39    0.03  1.0000
  -1   2  10   33210    1558                                                       41239   -7.46    0.64  1.0000
   1  -2 -10   36070    1552                                                       44466   -7.46   -0.64  1.0000
   2  -1 -10   36008    1558                                                       44298   -7.39   -0.03  1.0000
   1   1 -10   36856    1562                                                       45117   -7.29   -0.21  1.0000
  -2   1  11   15888     561                                                       13399    3.66    0.32  1.0000
  -1  -1  11   16056     577                                                       13615    3.57    0.17  1.0000
  -1   2  11   16360     624                                                       13636    3.97    0.19  1.0000
  -2   1  11   15919     624                                                       13427    3.66    0.32  1.0000
   2  -1 -11   15293     614                                                       12871    3.66   -0.32  1.0000
   1  -2 -11   15800     617                                                       13136    3.97   -0.19  1.0000
   1   1 -11   15960     626                                                       13537    3.57   -0.17  1.0000
  -1   2 -11   17768     633                                                       14963    3.90    0.39  1.0000
   1   1  12   31137    1064                                                       29070    2.13   -0.10  1.0000
   2  -1 -12   32567    1160                                                       30465    2.11    0.24  1.0000
  -1  -1 -12   32968    1169                                                       30833    2.13    0.10  1.0000
  -1  -1  12   32522    1167                                                       30301    2.23    0.10  1.0000
  -1   2  12   32856    1163                                                       30976    1.88   -0.17  1.0000
   1  -2 -12   32682    1167                                                       30796    1.88    0.17  1.0000
  -2   1  12   32192    1156                                                       30118    2.11   -0.24  1.0000
   2  -1  12   31424    1072                                                       29524    1.96   -0.38  1.0000
  -2   1 -12   31825    1163                                                       29888    1.96    0.38  1.0000
   1   1 -12   34579    1169                                                       32295    2.23   -0.10  1.0000
  -1   2 -12   31061    1157                                                       29109    2.03   -0.44  1.0000
  -2   1  13   28283    1096                                                       28167    0.13   -0.05  1.0000
   1   1  13   28822    1056                                                       28931   -0.11   -0.16  1.0000
   1  -2  13   30686    1094                                                       30798   -0.11    0.03  1.0000
  -1  -1  13   29507    1100                                                       29507   -0.01    0.24  1.0000
  -1   2  13   30264    1077                                                       30201    0.07   -0.15  1.0000
  -1  -1 -13   30997    1176                                                       31101   -0.11    0.16  1.0000
   1  -2 -13   30733    1181                                                       30660    0.07    0.15  1.0000
  -2   1  13   28771    1160                                                       28654    0.13   -0.05  1.0000
  -1   2  13   27262    1153                                                       27202    0.07   -0.15  1.0000
  -1  -1  13   29758    1165                                                       29758   -0.01    0.24  1.0000
   2  -1  13   29740    1069                                                       29818   -0.08   -0.02  1.0000
   1   1 -13   29953    1175                                                       29967   -0.01   -0.24  1.0000
   2  -1 -13   28180    1150                                                       28061    0.13    0.05  1.0000
  -1   2 -13   30299    1174                                                       30412   -0.11   -0.03  1.0000
  -2   1 -13   31242    1158                                                       31321   -0.08    0.02  1.0000
   1   1  14   13750     569                                                       14041   -0.44   -0.13  1.0000
  -1  -1  14   13550     615                                                       13804   -0.40    0.23  1.0000
  -2   1  14   12839     609                                                       13307   -0.73    0.01  1.0000
  -1   2  14   13626     592                                                       14150   -0.79   -0.19  1.0000
  -1  -1 -14   13991     697                                                       14278   -0.44    0.13  1.0000
   1  -2 -14   13682     706                                                       14198   -0.79    0.19  1.0000
   1  -2  14   13613     604                                                       13996   -0.59    0.14  1.0000
   2  -1  14   13332     581                                                       13835   -0.76   -0.18  1.0000
   1   1 -14   11651     667                                                       11897   -0.40   -0.23  1.0000
   2  -1 -14   13140     692                                                       13614   -0.73   -0.01  1.0000
  -1   2 -14   14372     707                                                       14772   -0.59   -0.14  1.0000
  -2   1 -14   13084     688                                                       13574   -0.76    0.18  1.0000
  -1   2  15    4100     291                                                        3352    2.18    0.26  1.0000
  -1  -1  15    3868     320                                                        3151    2.19   -0.35  1.0000
  -2   1  15    4086     319                                                        3341    2.20   -0.28  1.0000
  -1  -1 -15    4292     399                                                        3516    2.24   -0.27  1.0000
   2  -1 -15    3965     404                                                        3222    2.20    0.28  1.0000
   1  -2 -15    4183     416                                                        3437    2.18   -0.26  1.0000
   1   1  15    3223     265                                                        2547    2.24    0.27  1.0000
   2  -1  15    3923     283                                                        3148    2.33    0.02  1.0000
   1  -2  15    3753     305                                                        3048    2.16    0.03  1.0000
   1   1 -15    3343     376                                                        2668    2.19    0.35  1.0000
  -1   2 -15    4720     425                                                        3926    2.16   -0.03  1.0000
  -2   1 -15    4772     421                                                        3913    2.33   -0.02  1.0000
  -1   2  16     680     242                                                         703   -0.18    0.32  1.0000
  -2   1  16     826     264                                                         861   -0.20   -0.21  1.0000
  -1  -1 -16     622     350                                                         674   -0.33   -0.44  1.0000
   2  -1 -16    1068     372                                                        1102   -0.20    0.21  1.0000
   1  -2 -16    1219     388                                                        1258   -0.18   -0.32  1.0000
   1  -2  16     997     273                                                        1027   -0.16   -0.18  1.0000
   1   1  16    1082     234                                                        1139   -0.33    0.44  1.0000
   2  -1  16     850     250                                                         877   -0.18    0.17  1.0000
  -1  -1  16    1180     285                                                        1244   -0.31   -0.20  1.0000
   1   1 -16     673     361                                                         717   -0.31    0.20  1.0000
  -1   2 -16    1523     402                                                        1555   -0.16    0.18  1.0000
  -2   1 -16    1332     372                                                        1371   -0.18   -0.17  1.0000
  -2   1  17      11     257                                                        -115    1.11   -0.42  1.0000
  -1  -1 -17     166     345                                                         110    1.15   -0.31  1.0000
   1  -2 -17      54     390                                                          22    1.18   -0.34  1.0000
   2  -1 -17     187     370                                                         107    1.11    0.42  1.0000
   1   1 -17     707     343                                                         536    1.18    0.35  1.0000
  -1   2 -17     874     405                                                         723    1.28   -0.23  1.0000
  -2   1 -17      11     387                                                        -533    1.19    0.17  1.0000
   1   1  17     223     229                                                         134    1.15    0.31  1.0000
   1  -2  17      13     252                                                         -56    1.28    0.23  1.0000
   2  -1  17      11     245                                                        -158    1.19   -0.17  1.0000
  -1  -1  17     282     259                                                         210    1.18   -0.35  1.0000
  -1   2  17      12     229                                                         -75    1.18    0.34  1.0000
   1  -2 -18     406     418                                                         794   -2.88    0.07  1.0000
  -1  -1 -18     439     404                                                         831   -2.82    0.02  1.0000
   1   1 -18      15     391                                                         139   -2.83   -0.09  1.0000
  -2   1 -18     313     400                                                         671   -2.94    0.07  1.0000
   2  -1 -18     147     406                                                         395   -2.79    0.04  1.0000
  -1   2 -18     206     429                                                         515   -3.00    0.10  1.0000
   1  -2  18     447     280                                                         873   -3.00   -0.10  1.0000
  -2   1  18     800     303                                                        1302   -2.79   -0.04  1.0000
  -1  -1  18     639     304                                                        1101   -2.83    0.09  1.0000
   1   1  18     443     257                                                         837   -2.82   -0.02  1.0000
  -1   2  18     433     269                                                         833   -2.88   -0.07  1.0000
   2  -1  18     146     265                                                         412   -2.94   -0.07  1.0000
   1  -2 -19     634     436                                                         628   -0.05   -0.10  1.0000
   1   1  19     264     244                                                         267    0.04    0.10  1.0000
   1  -2  19     634     301                                                         620   -0.10    0.00  1.0000
  -2   1  19     164     295                                                         161   -0.05   -0.09  1.0000
   2  -1  19     104     257                                                          96   -0.14   -0.04  1.0000
  -1   2  19     202     264                                                         197   -0.05    0.10  1.0000
  -1   2 -19     185     456                                                         177   -0.10   -0.00  1.0000
  -1  -1 -19     378     440                                                         384    0.04   -0.10  1.0000
   1   1 -19     494     421                                                         496    0.03    0.10  1.0000
   2  -1 -19     810     454                                                         800   -0.05    0.09  1.0000
  -2   1 -19    1103     461                                                        1076   -0.14    0.04  1.0000
   2  -1  20    4280     380                                                        3727    1.56   -0.03  1.0000
  -1   2  20    4428     368                                                        3849    1.61    0.01  1.0000
   1   1  20    4558     351                                                        3967    1.62   -0.06  1.0000
   1   1 -20    5959     596                                                        5298    1.57    0.01  1.0000
  -1   2 -20    5412     575                                                        4802    1.53   -0.02  1.0000
   2  -1 -20    5381     565                                                        4739    1.61    0.03  1.0000
  -2   1 -20    4724     546                                                        4141    1.56    0.03  1.0000
  -1  -1 -20    5020     565                                                        4397    1.62    0.06  1.0000
   1  -2 -20    4407     550                                                        3830    1.61   -0.01  1.0000
   1   1  21     663     293                                                         963    2.01   -0.07  1.0000
  -1   2  21      73     305                                                         185    1.97   -0.08  1.0000
   2  -1  21      31     301                                                        -198    1.98   -0.04  1.0000
  -1   2 -21      31     500                                                        -560    1.99   -0.04  1.0000
  -1  -1 -21     275     490                                                         475    2.01    0.07  1.0000
   2  -1 -21      63     441                                                         171    2.00   -0.11  1.0000
   1   1 -21     346     490                                                         578    2.08   -0.04  1.0000
  -2   1 -21     457     479                                                         704    1.98    0.04  1.0000
   1  -2 -21      31     489                                                        -322    1.97    0.08  1.0000
   1   1 -22    1790     542                                                        1938   -0.61   -0.04  1.0000
   2  -1 -22    1103     512                                                        1218   -0.60    0.01  1.0000
   1  -2 -22    2966     562                                                        3151   -0.60   -0.02  1.0000
  -1   2 -22    1785     547                                                        1943   -0.65   -0.02  1.0000
  -1  -1 -22    2175     539                                                        2332   -0.59    0.03  1.0000
  -2   1 -22    1196     533                                                        1332   -0.68    0.02  1.0000
   0  -2   0  219991    2320                                                       71485   71.97    1.27  1.0000
   0  -2   1  382548    1807                                                       62352 -131.60    1.20  1.0000
  -2   2   1  329935    1803                                                       43412 -130.62    0.12  1.0000
  -2   0   1  374622    1799                                                       60057 -130.96    0.86  1.0000
  -2   0   2  219609    3163                                                       94382   57.60   -0.93  1.0000
   0  -2   2  231140    3169                                                      101303   57.98   -0.19  1.0000
  -2   0   2  222306    3158                                                       96153   57.60   -0.93  1.0000
   0   2   2  224209    3161                                                       97503   57.54    0.89  1.0000
   2   0  -2  223617    3165                                                       97006   57.60    0.93  1.0000
  -2   2  -2  226051    3160                                                       98733   57.53    0.15  1.0000
   2  -2   2  226968    3167                                                       99341   57.53   -0.15  1.0000
   0  -2   2  230276    3167                                                      100731   57.98   -0.19  1.0000
   2   0  -2  217925    3157                                                       93270   57.60    0.93  1.0000
  -2   0   3      15     168                                                        1615  -15.69   -0.90  1.0000
  -2   2   3      96     165                                                        1158  -15.62    0.42  1.0000
   0   2  -3       7     174                                                        2029  -15.11   -0.24  1.0000
   0  -2   3       1     159                                                        1886  -15.11    0.24  1.0000
  -2   0   3      31     132                                                        1483  -15.69   -0.90  1.0000
  -2   2  -3       2     136                                                        1740  -15.34    0.27  1.0000
   2  -2   3      40     145                                                        1343  -15.34   -0.27  1.0000
   2   0  -3      18     145                                                        1597  -15.69    0.90  1.0000
   0  -2   3      38     165                                                        1309  -15.11    0.24  1.0000
   2  -2   3       7     165                                                        1632  -15.34   -0.27  1.0000
   0   2  -3      22     158                                                        1416  -15.11   -0.24  1.0000
  -2   2   4   18770    1379                                                       40005   22.48    0.04  1.0000
  -2   0  -4   18126    1336                                                       39535   22.91    0.06  1.0000
   0   2  -4   20233    1373                                                       42624   22.91   -0.29  1.0000
   0  -2   4   19181    1367                                                       41092   22.91    0.29  1.0000
  -2   2  -4   19552    1359                                                       41243   22.57   -0.14  1.0000
  -2   0   4   19692    1367                                                       41494   22.61    0.30  1.0000
  -2   0   4   19419    1376                                                       41097   22.61    0.30  1.0000
   2   0  -4   19737    1369                                                       41559   22.61   -0.30  1.0000
  -2   0  -4   14026    1363                                                       33355   22.91    0.06  1.0000
   2  -2   4   22091    1380                                                       44896   22.57    0.14  1.0000
   2  -2   4   18596    1357                                                       39849   22.57    0.14  1.0000
   2   0   4   20936    1336                                                       43637   22.91   -0.06  1.0000
   0  -2   4   19744    1374                                                       41914   22.91    0.29  1.0000
   0   2  -4   16842    1373                                                       37632   22.91   -0.29  1.0000
   0   2  -5   53678    1958                                                       59550    4.40    0.44  1.0000
  -2   2  -5   56163    1946                                                       62403    4.57    0.16  1.0000
   0  -2   5   51573    1953                                                       57330    4.40   -0.44  1.0000
   2   0  -5   56778    1959                                                       62603    4.25   -0.00  1.0000
   0  -2   5   51918    1962                                                       57694    4.40   -0.44  1.0000
  -2   0   5   53569    1960                                                       59231    4.25    0.00  1.0000
  -2   0   5   50558    1955                                                       56062    4.25    0.00  1.0000
  -2   2   5   50792    1968                                                       56136    4.12    0.17  1.0000
   2  -2   5   53158    1966                                                       59233    4.57   -0.16  1.0000
   2  -2   5   54538    1940                                                       60689    4.57   -0.16  1.0000
   2   0   5   51025    1919                                                       56725    4.38    0.36  1.0000
   0   2  -5   51999    1964                                                       57781    4.40    0.44  1.0000
   2   0   6    8730     566                                                       16053   11.87    0.12  1.0000
   0  -2   6    9062     606                                                       16418   11.75   -0.28  1.0000
  -2   2  -6    9409     596                                                       16827   11.68   -0.06  1.0000
   2   0  -6    9311     622                                                       17014   12.11   -0.60  1.0000
  -2   0   6    9314     629                                                       17020   12.11    0.60  1.0000
  -2   2   6    7371     624                                                       14377   12.15   -0.11  1.0000
   2  -2   6    7315     626                                                       13983   11.68    0.06  1.0000
   0  -2   6    9178     625                                                       16574   11.75   -0.28  1.0000
   2  -2   6    9082     590                                                       16389   11.68    0.06  1.0000
   0   2  -6    9751     631                                                       17342   11.75    0.28  1.0000
  -2   2   7     660     210                                                         -40   -9.17    0.14  1.0000
  -2   0   7      63     163                                                         292   -8.85    0.40  1.0000
   0  -2   7      37     154                                                         346   -8.80   -0.25  1.0000
  -2   2  -7     384     155                                                          33   -9.05   -0.03  1.0000
   0  -2   7     609     192                                                        -111   -8.80   -0.25  1.0000
  -2   0   7     616     194                                                         -24   -8.85    0.40  1.0000
   2   0  -7     616     187                                                        -151   -8.85   -0.40  1.0000
   2  -2  -7     186     205                                                         145   -9.17   -0.14  1.0000
   2  -2   7     193     208                                                         131   -9.05    0.03  1.0000
   2  -2   7     111     145                                                         220   -9.05    0.03  1.0000
   2   0   7     101     122                                                         218   -8.77    0.48  1.0000
   0   2  -7     609     202                                                         -24   -8.80    0.25  1.0000
   2   0   8   20688     410                                                       10238   15.22    0.43  1.0000
  -2   0   8   21167     467                                                       10431   15.47    0.09  1.0000
   0   2   8   22449     419                                                       11337   15.47   -0.23  1.0000
   0  -2   8   21347     457                                                       10652   15.31   -0.42  1.0000
   0  -2   8   20336     474                                                        9942   15.31   -0.42  1.0000
   2  -2   8   21771     483                                                       10867   15.45   -0.11  1.0000
   2  -2  -8   21469     485                                                       10615   15.52   -0.28  1.0000
  -2   2   8   20871     497                                                       10195   15.52    0.28  1.0000
   0  -2  -8   21320     480                                                       10538   15.47    0.23  1.0000
  -2   0   8   21448     475                                                       10628   15.47    0.09  1.0000
   2   0  -8   20373     475                                                        9876   15.47   -0.09  1.0000
   2  -2   8   20585     426                                                       10034   15.45   -0.11  1.0000
   0   2  -8   22376     480                                                       11382   15.31    0.42  1.0000
   2   0   9    8281     439                                                       11270   -5.41   -0.10  1.0000
  -2   0   9    8766     491                                                       11770   -5.30   -0.25  1.0000
   0  -2   9    8239     480                                                       11159   -5.31    0.33  1.0000
   0   2   9    8239     438                                                       11192   -5.36   -0.22  1.0000
  -2   0   9    7470     512                                                       10260   -5.30   -0.25  1.0000
   0  -2   9    8450     514                                                       11405   -5.31    0.33  1.0000
   2  -2  -9    8236     509                                                       11015   -5.07    0.30  1.0000
  -2   2   9    6946     515                                                        9516   -5.07   -0.30  1.0000
   2  -2   9    8425     456                                                       11378   -5.31    0.03  1.0000
   0   2  -9    8633     531                                                       11619   -5.31   -0.33  1.0000
   2   0  -9    8390     510                                                       11333   -5.30    0.25  1.0000
   0  -2  10    4806     254                                                        3437    3.82   -0.11  1.0000
  -2   2  10    5529     265                                                        4104    3.67    0.37  1.0000
  -2   0  10    5027     262                                                        3528    4.11    0.06  1.0000
   2  -2 -10    5274     321                                                        3888    3.67   -0.37  1.0000
  -2   2  10    4297     317                                                        3053    3.67    0.37  1.0000
  -2   0  10    5293     309                                                        3751    4.11    0.06  1.0000
   2  -2  10    5236     250                                                        3779    3.89   -0.16  1.0000
   0   2 -10    4538     294                                                        3210    3.82    0.11  1.0000
   0  -2  11    2826     254                                                        2779   -0.16    0.15  1.0000
  -2   0  11    3319     275                                                        3278   -0.13   -0.33  1.0000
   2  -2 -11    3067     308                                                        3088    0.07    0.39  1.0000
  -2   2  11    2852     325                                                        2875    0.07   -0.39  1.0000
  -2   0  11    3453     328                                                        3411   -0.13   -0.33  1.0000
   0   2  11    2915     325                                                        2900   -0.05    0.02  1.0000
   2   0 -11    2729     326                                                        2689   -0.13    0.33  1.0000
   0   2 -11    3571     334                                                        3519   -0.16   -0.15  1.0000
  -2   0  12    3206     326                                                        2395    2.74    0.08  1.0000
  -2   2  12    2048     301                                                        1437    2.62    0.21  1.0000
   0   2  12    2280     204                                                        1586    2.83    0.06  1.0000
   2  -2 -12    2387     322                                                        1725    2.62   -0.21  1.0000
   2   0 -12    1752     316                                                        1169    2.74   -0.08  1.0000
  -2   0 -12    1701     258                                                        1100    2.89   -0.22  1.0000
   0  -2 -12    3116     325                                                        2295    2.83   -0.06  1.0000
   0   2  12    1823     313                                                        1209    2.83    0.06  1.0000
   2   0  12    2263     189                                                        1558    2.89    0.22  1.0000
  -2   2 -12    2377     303                                                        1644    2.93    0.15  1.0000
   0   2 -12    2965     302                                                        2178    2.77    0.16  1.0000
  -2   0  13    3144     383                                                        3561   -1.29    0.10  1.0000
  -2   2  13    2890     364                                                        3310   -1.35    0.05  1.0000
  -2   0  13    3361     317                                                        3792   -1.29    0.10  1.0000
  -2   2  13    3392     298                                                        3845   -1.35    0.05  1.0000
   0  -2  13    2911     308                                                        3317   -1.30    0.10  1.0000
   0   2  13    3184     269                                                        3601   -1.28   -0.22  1.0000
   2  -2 -13    3114     389                                                        3549   -1.35   -0.05  1.0000
   0  -2 -13    3447     380                                                        3880   -1.28    0.22  1.0000
  -2   0 -13    3908     383                                                        4405   -1.38    0.11  1.0000
   0   2  13    3262     375                                                        3684   -1.28   -0.22  1.0000
   2   0 -13    3489     394                                                        3929   -1.29   -0.10  1.0000
   2  -2  13    3759     299                                                        4115   -1.01    0.17  1.0000
   2   0  13    3285     262                                                        3742   -1.38   -0.11  1.0000
   0   2 -13    2934     356                                                        3342   -1.30   -0.10  1.0000
  -2   2 -13    3417     369                                                        3758   -1.01   -0.17  1.0000
   0   2  14      92     201                                                         292   -2.68    0.29  1.0000
  -2   2  14     344     230                                                         680   -2.69    0.14  1.0000
  -2   0  14     107     258                                                         324   -2.72   -0.12  1.0000
   0  -2 -14     438     357                                                         811   -2.68   -0.29  1.0000
  -2   0 -14     119     301                                                         329   -2.58    0.08  1.0000
   2   0 -14     162     320                                                         414   -2.72    0.12  1.0000
   2  -2 -14      97     329                                                         302   -2.69   -0.14  1.0000
   0  -2  14     272     246                                                         557   -2.53   -0.08  1.0000
   2  -2  14     268     228                                                         571   -2.69   -0.05  1.0000
   2   0  14     240     210                                                         516   -2.58   -0.08  1.0000
   0   2 -14      43     326                                                         186   -2.53    0.08  1.0000
  -2   2 -14     188     306                                                         452   -2.69    0.05  1.0000
   0   2  15     773     224                                                        1132    2.08   -0.29  1.0000
  -2   0  15     750     272                                                        1114    2.14    0.20  1.0000
  -2   2  15     698     261                                                        1058    2.18   -0.20  1.0000
   2  -2 -15     785     365                                                        1165    2.18    0.20  1.0000
  -2   0 -15     513     343                                                         795    1.98    0.23  1.0000
   0  -2 -15     907     362                                                        1293    2.08    0.29  1.0000
   0  -2  15     931     259                                                        1316    2.06    0.19  1.0000
   2   0  15     749     228                                                        1084    1.98   -0.23  1.0000
   2  -2  15     771     246                                                        1136    2.12   -0.01  1.0000
   0   2 -15     386     331                                                         646    2.06   -0.19  1.0000
   2   0 -15     728     352                                                        1087    2.14   -0.20  1.0000
  -2   2 -15     540     349                                                         851    2.12    0.01  1.0000
  -2   2  16     315     245                                                         166   -1.74    0.07  1.0000
  -2   0  16     126     266                                                          43   -1.67   -0.04  1.0000
  -2   0 -16      21     340                                                         -82   -1.64   -0.09  1.0000
   0  -2 -16     830     345                                                         589   -1.62   -0.11  1.0000
   2  -2 -16      24     381                                                        -159   -1.74   -0.07  1.0000
   0   2  16     399     225                                                         238   -1.62    0.11  1.0000
   0  -2  16     470     266                                                         295   -1.61   -0.07  1.0000
   2  -2  16      24     240                                                        -170   -1.74    0.07  1.0000
   2   0  16     121     220                                                          41   -1.64    0.09  1.0000
   0   2 -16     375     359                                                         221   -1.61    0.07  1.0000
   2   0 -16      84     340                                                          20   -1.67    0.04  1.0000
  -2   2 -16      24     335                                                        -164   -1.74   -0.07  1.0000
  -2   2  17       2     265                                                        -178    0.45   -0.19  1.0000
  -2   0  17       3     270                                                        -137    0.53    0.22  1.0000
   0  -2 -17     722     383                                                         660    0.51    0.50  1.0000
  -2   0 -17     216     386                                                         177    0.50    0.08  1.0000
   2  -2 -17       2     380                                                        -171    0.45    0.19  1.0000
   0   2  17       4     232                                                        -170    0.51   -0.50  1.0000
   2   0  17     640     243                                                         571    0.50   -0.08  1.0000
   0  -2  17     133     264                                                         104    0.48   -0.05  1.0000
   2  -2  17     351     264                                                         303    0.47   -0.10  1.0000
   0   2 -17       2     398                                                        -495    0.48    0.05  1.0000
   2   0 -17     490     384                                                         428    0.53   -0.22  1.0000
  -2   2 -17     308     364                                                         264    0.47    0.10  1.0000
  -2   2  18     713     283                                                         863   -0.95    0.12  1.0000
   2  -2 -18    1519     443                                                        1735   -0.95   -0.12  1.0000
   0  -2 -18     625     399                                                         779   -1.04   -0.06  1.0000
  -2   0 -18     809     424                                                         983   -1.04   -0.06  1.0000
  -2   2 -18     469     392                                                         596   -0.99   -0.02  1.0000
   2   0 -18    1067     416                                                        1262   -1.02    0.04  1.0000
   0   2 -18     510     398                                                         651   -1.04    0.03  1.0000
   2   0  18    1100     258                                                        1302   -1.04    0.06  1.0000
  -2   0  18     742     304                                                         906   -1.02   -0.04  1.0000
   0  -2  18    1178     308                                                        1387   -1.04   -0.03  1.0000
   0   2  18     693     260                                                         855   -1.04    0.06  1.0000
   2  -2  18     348     271                                                         459   -0.99    0.02  1.0000
   0  -2 -19    1498     465                                                        1301   -0.94    0.07  1.0000
   0   2 -19    1785     454                                                        1545   -1.05   -0.03  1.0000
   2   0 -19    1913     427                                                        1674   -1.01   -0.01  1.0000
   2  -2 -19    2251     441                                                        2021   -0.89   -0.02  1.0000
  -2   0 -19    2067     464                                                        1813   -1.03    0.04  1.0000
  -2   2 -19    2646     476                                                        2367   -0.99    0.02  1.0000
   2   0  19    2409     287                                                        2134   -1.03   -0.04  1.0000
   0   2  19    1320     277                                                        1135   -0.94   -0.07  1.0000
  -2   2  19    1285     298                                                        1113   -0.89    0.02  1.0000
   2  -2  19    1822     309                                                        1592   -0.99   -0.02  1.0000
   0   2 -20    3604     499                                                        2726    2.79   -0.11  1.0000
   2  -2 -20    3900     504                                                        2971    2.83    0.03  1.0000
  -2   0 -20    3213     518                                                        2385    2.80    0.13  1.0000
  -2   2 -20    2752     510                                                        1986    2.82    0.02  1.0000
   2   0 -20    3627     500                                                        2751    2.77    0.08  1.0000
   0  -2 -20    4576     505                                                        3584    2.78   -0.07  1.0000
   0   2  20    3910     324                                                        2997    2.78    0.07  1.0000
  -2   2  20    3737     355                                                        2829    2.83   -0.03  1.0000
   2   0  20    3932     333                                                        3010    2.80   -0.13  1.0000
   2  -2  20    3692     355                                                        2795    2.82   -0.02  1.0000
   0  -2 -21    1990     517                                                        1744   -1.02   -0.01  1.0000
   2   0 -21    1680     490                                                        1448   -1.05    0.00  1.0000
   0   2 -21    2162     543                                                        1888   -1.09   -0.04  1.0000
   2  -2 -21    2731     532                                                        2430   -1.06    0.08  1.0000
  -2   0 -21    1561     502                                                        1333   -1.07    0.04  1.0000
  -2   2 -21    2754     539                                                        2401   -1.24   -0.09  1.0000
   2   0  21    2222     316                                                        1949   -1.07   -0.04  1.0000
   0   2  21    1862     306                                                        1624   -1.02    0.01  1.0000
   2  -2 -22     722     511                                                         584    0.97   -0.00  1.0000
  -2   2 -22     455     528                                                         347    0.96   -0.01  1.0000
   0  -2 -22     151     487                                                          95    0.91   -0.03  1.0000
   2   0 -22     951     490                                                         800    0.91    0.00  1.0000
  -2   0 -22     803     506                                                         666    0.90   -0.04  1.0000
   0   2 -22     827     495                                                         688    0.90    0.04  1.0000
  -1  -2   0  159699     590                                                       17460   95.49    1.76  1.0000
  -1   3   1  195175     696                                                      112366   27.75  -27.37  1.0000
   3  -1  -1  206267     728                                                      121182   28.01  -27.01  1.0000
  -3   1   1  202401     728                                                      118116   28.01   27.01  1.0000
  -3   2   1  203664     747                                                      118407   28.43  -27.24  1.0000
   1  -3  -1  201220     691                                                      116877   27.75   27.37  1.0000
  -2   3   1  202044     735                                                      116945   28.55   27.24  1.0000
   3  -1   1  202815     668                                                      119150   28.40   26.35  1.0000
  -3   1  -1  200225     671                                                      117271   28.40  -26.35  1.0000
   1  -3   1  196652     746                                                      114801   28.19  -26.31  1.0000
  -3   2  -1  198387     681                                                      115604   28.72   26.26  1.0000
   3  -2   1  204015     689                                                      120034   28.72  -26.26  1.0000
  -2   3   2  491133   11776                                                      365666   -2.35  -44.15  1.0000
  -1   3   2  488207   11771                                                      364116   -2.45   43.51  1.0000
  -3   1   2  494528   11776                                                      370497   -2.35  -43.35  1.0000
  -2  -1   2  478438   11766                                                      353381   -2.96   43.94  1.0000
   1  -3  -2  478083   11770                                                      355588   -2.45  -43.51  1.0000
   3  -1  -2  487801   11775                                                      364364   -2.35   43.35  1.0000
   2  -3  -2  473916   11772                                                      350448   -2.35   44.15  1.0000
  -3   2   2  492409   11778                                                      367886   -2.09   43.84  1.0000
  -1  -2   2  484481   11781                                                      360310   -2.68  -43.62  1.0000
   3  -1   2  496391   11769                                                      370331   -2.28  -44.19  1.0000
   2   1  -2  501578   11768                                                      373723   -2.96  -43.94  1.0000
   3  -1  -2  488153   11760                                                      364670   -2.35   43.35  1.0000
  -3   1  -2  483320   11769                                                      358692   -2.28   44.19  1.0000
   1  -3   2  467947   11775                                                      345719   -2.13   44.19  1.0000
  -2   3  -2  485867   11774                                                      362031   -2.68   43.30  1.0000
   2   1  -2  493237   11767                                                      366479   -2.96  -43.94  1.0000
   3  -2   2  493587   11772                                                      367855   -2.89   43.46  1.0000
   2  -3   2  497444   11776                                                      372374   -2.68  -43.30  1.0000
  -1  -2   2  508859   11774                                                      381521   -2.68  -43.62  1.0000
  -3   2  -2  505548   11771                                                      378534   -2.89  -43.46  1.0000
  -2  -1   2  492074   11766                                                      365196   -2.96   43.94  1.0000
  -3   1   3    1321     196                                                        2502  -19.72   -8.62  1.0000
  -1   3   3    1714     179                                                        2249  -19.78    8.83  1.0000
  -3   2   3    1745     199                                                        2500  -20.11    7.86  1.0000
  -2   3   3    1339     198                                                        2415  -20.01   -7.91  1.0000
   2  -3  -3    2156     194                                                        4224  -20.01    7.91  1.0000
   3  -1  -3    1738     180                                                        2439  -19.72    8.62  1.0000
  -1  -2   3    1298     186                                                        2273  -19.84   -9.21  1.0000
  -1   3  -3    1346     173                                                        2015  -20.05   -8.00  1.0000
   1   2  -3    1801     211                                                        3073  -19.84    9.21  1.0000
   3  -1   3    1341     178                                                        2709  -20.00   -8.25  1.0000
   3  -2   3    1715     179                                                        2193  -19.95    8.36  1.0000
  -3   1  -3    1798     169                                                        2885  -20.00    8.25  1.0000
  -2  -1   3    1720     177                                                        2037  -19.54    7.88  1.0000
   1  -3  -3    1357     167                                                        1752  -19.78   -8.83  1.0000
   3  -1  -3    1710     159                                                        2048  -19.72    8.62  1.0000
   2  -3   3    1336     179                                                        2642  -20.06   -8.22  1.0000
   1  -3   3    1711     185                                                        2005  -20.05    8.00  1.0000
  -3   2  -3    1349     152                                                        1895  -19.95   -8.36  1.0000
  -2   3  -3    1748     185                                                        2572  -20.06    8.22  1.0000
   1   2  -3    1739     179                                                        2671  -19.84    9.21  1.0000
   1  -3   3    1742     198                                                        2472  -20.05    8.00  1.0000
   2  -3   3    1374     184                                                        1755  -20.06   -8.22  1.0000
  -3   2  -3    1328     167                                                        2191  -19.95   -8.36  1.0000
   2   1  -3    1346     162                                                        1971  -19.54   -7.88  1.0000
  -1  -2   3    1309     187                                                        2866  -19.84   -9.21  1.0000
  -2  -1   3    1763     160                                                        1218  -19.54    7.88  1.0000
  -3   1   4   13701    1553                                                       43547   12.79  -33.59  1.0000
  -2   3   4   14612    1555                                                       45368   12.89  -33.67  1.0000
  -3   2   4   17073    1557                                                       49282   12.74   33.68  1.0000
  -2   3  -4   15877    1545                                                       47376   12.61   34.00  1.0000
  -1  -2   4   15942    1557                                                       47535   12.40  -33.80  1.0000
   1  -3   4   15292    1549                                                       46168   12.52   33.90  1.0000
  -1   3  -4   15640    1553                                                       47178   12.52  -33.90  1.0000
  -1   3   4   16164    1553                                                       47660   12.71   33.68  1.0000
  -2  -1   4   15606    1548                                                       46673   12.60   33.78  1.0000
  -2  -1   4   14082    1544                                                       43909   12.60   33.78  1.0000
   2  -3  -4   15462    1551                                                       46527   12.89   33.67  1.0000
   3  -2   4   13743    1548                                                       43445   12.51   34.02  1.0000
  -3   1  -4   15622    1550                                                       46770   12.67   33.79  1.0000
   3  -1  -4   14592    1553                                                       44804   12.79   33.59  1.0000
  -3   2  -4   15876    1530                                                       47715   12.51  -34.02  1.0000
   2  -3   4   14977    1544                                                       46139   12.61  -34.00  1.0000
  -3   1  -4   15554    1517                                                       46648   12.67   33.79  1.0000
   2  -3   4   13113    1556                                                       42698   12.61  -34.00  1.0000
  -1  -2   4   16196    1550                                                       47987   12.40  -33.80  1.0000
  -3   2  -4   15457    1552                                                       46962   12.51  -34.02  1.0000
   2   1  -4   16173    1546                                                       48070   12.60  -33.78  1.0000
   1  -3   4   16254    1557                                                       47889   12.52   33.90  1.0000
   1   2  -4   13207    1549                                                       42166   12.40   33.80  1.0000
  -3   1   5   25371    1539                                                       45400  -19.61   -9.23  1.0000
  -3   2   5   26640    1540                                                       47240  -19.43    9.36  1.0000
  -2   3   5   26207    1540                                                       46627  -19.70   -9.26  1.0000
   1  -3   5   25208    1525                                                       45164  -19.71    8.94  1.0000
  -2   3  -5   25194    1522                                                       45489  -20.12    8.97  1.0000
  -2  -1   5   24373    1537                                                       43850  -19.73    8.72  1.0000
  -3   1  -5   24121    1496                                                       43682  -19.83    8.84  1.0000
  -1   3  -5   26030    1533                                                       46111  -19.71   -8.94  1.0000
   2   1   5   26800    1481                                                       47398  -19.71    9.04  1.0000
  -3   2  -5   26766    1509                                                       47426  -20.26   -8.81  1.0000
  -1  -2   5   28049    1540                                                       48818  -19.80   -8.87  1.0000
  -2  -1   5   22213    1528                                                       40898  -19.73    8.72  1.0000
   3  -2   5   26170    1537                                                       46794  -20.26    8.81  1.0000
  -2  -1   5   24196    1536                                                       43610  -19.73    8.72  1.0000
  -3   1  -5   27566    1538                                                       48335  -19.83    8.84  1.0000
   3  -1  -5   24629    1524                                                       44551  -19.61    9.23  1.0000
  -1   3   5   19532    1526                                                       37476  -19.58    9.22  1.0000
   3  -1   5   26151    1497                                                       46267  -19.83   -8.84  1.0000
   3  -2   5   25050    1506                                                       45274  -20.26    8.81  1.0000
   2  -3   5   25640    1523                                                       45927  -20.12   -8.97  1.0000
  -1  -2   5   24375    1535                                                       43871  -19.80   -8.87  1.0000
   2   1  -5   26347    1533                                                       46350  -19.73   -8.72  1.0000
  -3   2  -5   26508    1539                                                       47078  -20.26   -8.81  1.0000
   2  -3   5   22078    1535                                                       41049  -20.12   -8.97  1.0000
   1   2  -5   25657    1534                                                       45773  -19.80    8.87  1.0000
   1  -3   5   25175    1537                                                       45119  -19.71    8.94  1.0000
  -3   1   6   50679    1744                                                       53735   -1.52    1.97  1.0000
  -2   3   6   49200    1745                                                       52353   -1.87    1.94  1.0000
  -3   2   6   48773    1743                                                       51655   -1.90   -1.72  1.0000
  -3   1  -6   49005    1696                                                       51938   -1.50   -1.91  1.0000
  -1  -2   6   46295    1732                                                       49331   -1.43    2.10  1.0000
   1   2   6   49131    1684                                                       52105   -1.39    1.99  1.0000
  -3   2  -6   46701    1707                                                       49670   -1.54    1.99  1.0000
   2   1   6   50628    1681                                                       53472   -1.52   -1.79  1.0000
  -2   3  -6   48215    1722                                                       51097   -1.61   -1.85  1.0000
  -1   3  -6   47711    1731                                                       50483   -1.43    1.84  1.0000
  -2  -1   6   50930    1740                                                       54320   -1.33   -2.31  1.0000
   3  -2  -6   49961    1733                                                       52880   -1.90    1.72  1.0000
   1  -3   6   49232    1743                                                       52046   -1.43   -1.84  1.0000
   3  -1  -6   47221    1728                                                       50171   -1.52   -1.97  1.0000
  -1  -2   6   47298    1734                                                       50367   -1.43    2.10  1.0000
  -3   1  -6   46403    1740                                                       49259   -1.50   -1.91  1.0000
  -2  -1   6   48619    1734                                                       51933   -1.33   -2.31  1.0000
   2  -3   6   45874    1742                                                       48688   -1.61    1.85  1.0000
  -1   3   6   46483    1737                                                       49778   -1.68   -2.22  1.0000
   3  -2   6   46344    1740                                                       49301   -1.54   -1.99  1.0000
   3  -1   6   46104    1691                                                       48952   -1.50    1.91  1.0000
   2  -3   6   49110    1718                                                       52020   -1.61    1.85  1.0000
   3  -2   6   49517    1703                                                       52572   -1.54   -1.99  1.0000
  -3   2  -6   45038    1734                                                       47955   -1.54    1.99  1.0000
   2   1  -6   48534    1734                                                       51845   -1.33    2.31  1.0000
   1   2  -6   48850    1737                                                       51967   -1.43   -2.10  1.0000
  -3   2   7   19810     700                                                       17887  -23.71    7.86  1.0000
   2   1   7   19552     618                                                       17654  -23.77    7.82  1.0000
  -2  -1   7   20036     692                                                       18222  -23.66    7.71  1.0000
   1  -3   7   19459     674                                                       17385  -23.69    8.03  1.0000
  -3   2  -7   19901     654                                                       18110  -23.91   -8.15  1.0000
  -2   3  -7   20955     673                                                       19027  -24.00    8.15  1.0000
  -1  -2   7   18675     679                                                       16864  -23.70   -7.91  1.0000
  -1   3  -7   19282     680                                                       17446  -23.69   -8.03  1.0000
   1   2   7   19298     623                                                       17819  -23.88   -7.59  1.0000
  -3   1  -7   21696     641                                                       19830  -23.76    8.04  1.0000
  -3   1   7   20384     702                                                       18678  -23.57   -7.94  1.0000
   3  -2  -7   21144     683                                                       19607  -23.71   -7.86  1.0000
   1  -3   7   19205     694                                                       17108  -23.69    8.03  1.0000
   3  -1  -7   19670     683                                                       17644  -23.57    7.94  1.0000
  -2  -1   7   19854     686                                                       18024  -23.66    7.71  1.0000
  -2   3   7   18516     692                                                       16608  -23.75   -8.05  1.0000
  -1  -2   7   18228     687                                                       16371  -23.70   -7.91  1.0000
  -1   3   7   20367     685                                                       18372  -23.60    7.99  1.0000
   2  -3   7   19641     693                                                       17857  -24.00   -8.15  1.0000
   3  -2   7   20629     690                                                       18640  -23.91    8.15  1.0000
   3  -2   7   19812     644                                                       17750  -23.91    8.15  1.0000
   3  -1   7   19178     629                                                       17347  -23.76   -8.04  1.0000
   2  -3   7   18198     657                                                       16265  -24.00   -8.15  1.0000
   2   1  -7   19772     679                                                       18190  -23.66   -7.71  1.0000
   1   2  -7   19977     690                                                       18035  -23.70    7.91  1.0000
   1   2   8    3076     201                                                        3847   -0.00    3.35  1.0000
   2   1   8    2960     198                                                        3702    0.11   -3.52  1.0000
  -3   2  -8    3053     239                                                        3839    0.02    3.44  1.0000
   1  -3   8    2932     257                                                        3631    0.12   -3.38  1.0000
  -2  -1   8    3370     281                                                        4049    0.12   -3.10  1.0000
  -1  -2   8    3292     269                                                        4045    0.07    3.25  1.0000
  -2   3  -8    3234     264                                                        4001   -0.08   -3.31  1.0000
  -1   3   8    2350     272                                                        3062    0.21   -3.85  1.0000
   1  -3   8    2811     292                                                        3495    0.12   -3.38  1.0000
  -3   2   8    2751     292                                                        3503   -0.27   -3.32  1.0000
  -2   3   8    2498     284                                                        3289   -0.37    3.43  1.0000
   3  -1  -8    3048     292                                                        3770    0.30   -3.57  1.0000
  -3   1   8    2939     295                                                        3682    0.30    3.57  1.0000
  -2  -1   8    3219     284                                                        3882    0.12   -3.10  1.0000
  -1  -2   8    2822     272                                                        3519    0.07    3.25  1.0000
  -2  -1   8    3164     283                                                        3821    0.12   -3.10  1.0000
   2  -3   8    3230     288                                                        4028   -0.08    3.31  1.0000
   3  -2  -8    3290     295                                                        4142   -0.27    3.32  1.0000
   3  -1   8    3206     225                                                        3989    0.08    3.41  1.0000
   2  -3   8    2890     245                                                        3645   -0.08    3.31  1.0000
   3  -2   8    3120     227                                                        3882    0.02   -3.44  1.0000
   1   2  -8    2931     280                                                        3611    0.07   -3.25  1.0000
   2   1  -8    3125     295                                                        3808    0.12    3.10  1.0000
  -1   3  -8    4172     314                                                        5045    0.12    3.38  1.0000
  -2  -1   9   42653    1553                                                       45888    5.60   -1.04  1.0000
  -1  -2   9   40258    1543                                                       43509    5.27    1.23  1.0000
   1  -3   9   39438    1538                                                       43121    5.45   -1.62  1.0000
   2   1   9   41100    1489                                                       44129    5.35   -1.00  1.0000
   1   2   9   41072    1492                                                       44206    5.48    1.01  1.0000
  -2   3   9   42614    1573                                                       46305    5.58    1.42  1.0000
  -1  -2   9   41837    1565                                                       45153    5.27    1.23  1.0000
   2  -3  -9   41168    1567                                                       44758    5.58   -1.42  1.0000
   2  -3   9   42183    1569                                                       45647    5.84    1.13  1.0000
   3  -2  -9   39289    1556                                                       42305    5.59    0.93  1.0000
  -1   3   9   41275    1570                                                       44522    5.63   -1.09  1.0000
  -3   2   9   39186    1571                                                       42162    5.59   -0.93  1.0000
  -3   1   9   42188    1571                                                       45776    5.30    1.45  1.0000
   1  -3   9   40086    1568                                                       43799    5.45   -1.62  1.0000
  -2  -1   9   41860    1567                                                       45063    5.60   -1.04  1.0000
   3  -1  -9   40556    1560                                                       44039    5.30   -1.45  1.0000
   3  -2   9   41799    1513                                                       45171    5.84   -1.10  1.0000
   2  -3   9   41269    1528                                                       44694    5.84    1.13  1.0000
   3  -1   9   40776    1500                                                       44486    5.63    1.49  1.0000
   2   1  -9   43546    1565                                                       46854    5.60    1.04  1.0000
   1   2  -9   41731    1568                                                       45009    5.27   -1.23  1.0000
  -2   3  10    1902     245                                                         693   -6.79    6.67  1.0000
  -3   2  10    1443     243                                                         289   -6.76   -5.06  1.0000
  -3   1  10    2012     257                                                         764   -6.90    6.71  1.0000
  -1   3  10    1667     250                                                         424   -6.68   -5.81  1.0000
  -1  -2  10    1899     213                                                         669   -6.36    5.37  1.0000
  -3   1  10    1793     210                                                         603   -6.90    6.71  1.0000
  -2  -1  10    2138     217                                                         685   -6.77   -5.51  1.0000
   1  -3  10    2192     242                                                         825   -6.43   -6.57  1.0000
  -1  -2  10    1722     240                                                         554   -6.36    5.37  1.0000
   2  -3 -10    1848     255                                                         549   -6.79   -6.67  1.0000
   3  -1 -10    2501     250                                                         985   -6.90   -6.71  1.0000
   1  -3 -10    2293     250                                                         920   -6.68    5.81  1.0000
   3  -2 -10    2182     250                                                         781   -6.76    5.06  1.0000
   2  -3  10    2016     249                                                         758   -6.39    5.64  1.0000
  -2  -1  10    1854     255                                                         515   -6.77   -5.51  1.0000
   1  -3  10    1884     208                                                         614   -6.43   -6.57  1.0000
   2  -3  10    1826     189                                                         629   -6.39    5.64  1.0000
   3  -2  10    1916     175                                                         624   -6.37   -6.11  1.0000
   1   2 -10    2145     256                                                         745   -6.36   -5.37  1.0000
   2   1 -10    2099     255                                                         752   -6.77    5.51  1.0000
   1  -3  11    5733     303                                                        4656    0.64   -3.43  1.0000
  -3   1  11    4961     295                                                        3935    0.77    3.62  1.0000
  -2  -1  11    5555     321                                                        4562    0.82   -3.34  1.0000
  -1  -2  11    5266     317                                                        4296    0.71    3.29  1.0000
  -3   1  11    4314     355                                                        3358    0.77    3.62  1.0000
   1  -3  11    5450     353                                                        4400    0.64   -3.43  1.0000
   3  -1 -11    5404     348                                                        4328    0.77   -3.62  1.0000
   2  -3 -11    5100     337                                                        4052    0.43   -3.41  1.0000
   3  -2 -11    6355     365                                                        5389    0.31    2.74  1.0000
  -2   3  11    5104     351                                                        4059    0.43    3.41  1.0000
  -1   3  11    5688     365                                                        4651    0.38   -3.15  1.0000
  -2  -1  11    6237     362                                                        5185    0.82   -3.34  1.0000
   1  -3 -11    4872     355                                                        3917    0.38    3.15  1.0000
  -3   2  11    5277     355                                                        4396    0.31   -2.74  1.0000
  -1   3 -11    5662     364                                                        4596    0.64    3.43  1.0000
   2   1 -11    5091     352                                                        4145    0.82    3.34  1.0000
   1   2 -11    5158     361                                                        4194    0.71   -3.29  1.0000
  -1   3  12    1285     314                                                        1575   -1.11    1.90  1.0000
  -3   1  12    1915     336                                                        2309   -1.32   -2.14  1.0000
  -2   3  12    1542     330                                                        1804   -1.13   -1.68  1.0000
  -3   2  12    1258     301                                                        1537   -1.22    1.90  1.0000
  -1   3  12    1502     208                                                        1816   -1.11    1.90  1.0000
   1   2  12    1272     190                                                        1554   -1.44   -2.01  1.0000
  -2   3  12    1365     226                                                        1611   -1.13   -1.68  1.0000
   1  -3 -12    1166     298                                                        1437   -1.11   -1.90  1.0000
  -1  -2 -12    1437     301                                                        1743   -1.44    2.01  1.0000
  -3   1 -12    1052     292                                                        1289   -1.33    1.85  1.0000
  -2  -1 -12    1331     276                                                        1626   -1.48   -2.05  1.0000
  -2  -1  12    1654     309                                                        2025   -1.59    2.23  1.0000
   3  -2 -12    1482     309                                                        1780   -1.22   -1.90  1.0000
  -3   2 -12    1131     296                                                        1381   -1.16   -1.83  1.0000
   2  -3 -12    1726     326                                                        2009   -1.13    1.68  1.0000
   3  -1 -12    1376     294                                                        1714   -1.32    2.14  1.0000
   2   1  12    1566     193                                                        1894   -1.48    2.05  1.0000
   3  -2  12    1725     215                                                        2043   -1.16    1.83  1.0000
   3  -1  12    1449     206                                                        1725   -1.33   -1.85  1.0000
  -1   3 -12    1843     316                                                        2183   -1.43   -1.99  1.0000
   2   1 -12    1617     326                                                        1977   -1.59   -2.23  1.0000
  -2   3 -12    1293     296                                                        1532   -1.24    1.70  1.0000
   1   2 -12    1400     317                                                        1721   -1.47    2.10  1.0000
  -3   2  13    7432     481                                                        7160    2.09   -0.12  1.0000
  -3   2  13    6631     384                                                        6373    2.09   -0.12  1.0000
  -3   1  13    6646     405                                                        6527    1.89   -0.17  1.0000
   1   2  13    6790     333                                                        6688    2.02   -0.24  1.0000
   1  -3  13    6983     388                                                        7063    1.84    0.59  1.0000
  -1   3  13    7074     348                                                        6821    1.94   -0.12  1.0000
  -2   3  13    6866     370                                                        6771    2.10   -0.27  1.0000
  -3   1  13    6248     465                                                        6132    1.89   -0.17  1.0000
   3  -2 -13    5932     440                                                        5681    2.09    0.12  1.0000
  -2   3  13    6047     458                                                        5956    2.10   -0.27  1.0000
   1   2  13    6642     474                                                        6541    2.02   -0.24  1.0000
  -2  -1  13    6757     461                                                        6617    1.94    0.12  1.0000
  -2  -1 -13    6349     459                                                        6081    2.05    0.15  1.0000
   2  -3 -13    6809     469                                                        6720    2.10    0.27  1.0000
  -1  -2  13    7444     485                                                        7136    2.00    0.20  1.0000
  -1   3  13    7007     473                                                        6755    1.94   -0.12  1.0000
  -1  -2 -13    6671     458                                                        6575    2.02    0.24  1.0000
   1  -3 -13    7173     479                                                        6913    1.94    0.12  1.0000
   2   1  13    7049     331                                                        6773    2.05   -0.15  1.0000
   2  -3  13    6692     375                                                        6450    1.78    0.13  1.0000
   3  -2  13    6820     356                                                        6696    1.71    0.12  1.0000
   3  -1  13    6685     349                                                        6648    1.89   -0.36  1.0000
   3  -1 -13    6172     445                                                        6062    1.89    0.17  1.0000
  -3   1 -13    6342     453                                                        6311    1.89    0.36  1.0000
   2   1 -13    6448     454                                                        6305    1.94   -0.12  1.0000
   1   2 -13    7789     474                                                        7480    2.00   -0.20  1.0000
  -1   3 -13    6043     463                                                        6110    1.84   -0.59  1.0000
  -2   3 -13    7938     465                                                        7682    1.78   -0.13  1.0000
  -3   1  14    4828     375                                                        4855   -0.29   -0.04  1.0000
  -2   3  14    4761     329                                                        4693   -0.14    0.19  1.0000
  -3   2  14    4845     364                                                        4841   -0.18   -0.03  1.0000
  -2  -1  14    5207     373                                                        5201   -0.31   -0.05  1.0000
  -1  -2  14    5590     372                                                        5584   -0.45    0.06  1.0000
  -1   3  14    5196     320                                                        5158   -0.27   -0.12  1.0000
   3  -2 -14    4971     433                                                        4967   -0.18    0.03  1.0000
   1  -3 -14    4453     435                                                        4417   -0.27    0.12  1.0000
  -1  -2 -14    4517     426                                                        4533   -0.35    0.01  1.0000
   2  -3 -14    4839     460                                                        4771   -0.14   -0.19  1.0000
  -2  -1 -14    5046     437                                                        5084   -0.41   -0.05  1.0000
   1  -3  14    4839     354                                                        4831   -0.49   -0.07  1.0000
   2  -3  14    4573     338                                                        4496   -0.25    0.23  1.0000
   3  -2  14    5294     334                                                        5205   -0.21   -0.24  1.0000
   3  -1  14    5048     310                                                        4992   -0.33    0.18  1.0000
   2   1  14    5260     296                                                        5300   -0.41    0.05  1.0000
  -3   1 -14    4382     422                                                        4330   -0.33   -0.18  1.0000
  -2   3 -14    4537     417                                                        4461   -0.25   -0.23  1.0000
   3  -1 -14    4576     428                                                        4603   -0.29    0.04  1.0000
   2   1 -14    4692     420                                                        4685   -0.31    0.05  1.0000
  -1   3 -14    4339     421                                                        4331   -0.49    0.07  1.0000
  -3   2 -14    4936     431                                                        4850   -0.21    0.24  1.0000
   1   2 -14    4304     412                                                        4299   -0.45   -0.06  1.0000
  -3   1  15    1062     296                                                        1423    3.09   -1.33  1.0000
  -2  -1  15    1120     292                                                        1527    3.18    1.41  1.0000
  -3   2  15    1284     287                                                        1699    3.14    1.32  1.0000
  -2   3  15    1015     246                                                        1346    3.15   -1.20  1.0000
  -1   3  15     665     224                                                         956    3.21    1.32  1.0000
   1  -3 -15     481     351                                                         712    3.21   -1.32  1.0000
  -3   1 -15     848     346                                                        1198    3.10    1.44  1.0000
  -1  -2 -15     840     352                                                        1180    3.18    1.37  1.0000
   2  -3 -15    1212     367                                                        1590    3.15    1.20  1.0000
  -2  -1 -15     899     345                                                        1256    3.22   -1.44  1.0000
   3  -2 -15     761     328                                                        1062    3.14   -1.32  1.0000
   3  -1 -15     654     340                                                         938    3.09    1.33  1.0000
   2  -3  15    1782     293                                                        2273    3.12   -1.37  1.0000
   3  -1  15    1226     246                                                        1642    3.10   -1.44  1.0000
   1  -3  15    1195     276                                                        1635    3.27    1.47  1.0000
   1   2  15     977     219                                                        1336    3.18   -1.37  1.0000
   2   1  15     533     212                                                         807    3.22    1.44  1.0000
   3  -2  15     780     239                                                        1114    3.12    1.43  1.0000
  -1  -2  15     786     282                                                        1094    3.27   -1.29  1.0000
   2   1 -15    1230     357                                                        1646    3.18   -1.41  1.0000
  -1   3 -15    1128     351                                                        1543    3.27   -1.47  1.0000
  -2   3 -15     577     349                                                         848    3.12    1.37  1.0000
  -3   2 -15    1408     388                                                        1855    3.12   -1.43  1.0000
   1   2 -15    1268     346                                                        1685    3.27    1.29  1.0000
  -1   3  16    1920     262                                                        1729   -0.17   -0.83  1.0000
  -2  -1  16    1476     309                                                        1237   -0.15   -1.27  1.0000
  -3   1  16    1739     285                                                        1532   -0.15    0.98  1.0000
  -2   3  16    1760     266                                                        1485   -0.19    1.32  1.0000
  -3   2  16    1742     287                                                        1524   -0.25   -0.98  1.0000
  -1  -2 -16    1799     380                                                        1521   -0.08   -1.39  1.0000
   3  -2 -16    2606     408                                                        2339   -0.25    0.98  1.0000
   1  -3 -16    2254     425                                                        2048   -0.17    0.83  1.0000
   2  -3 -16     550     346                                                         400   -0.19   -1.32  1.0000
  -2  -1 -16    1585     367                                                        1440   -0.16    0.68  1.0000
   1  -3  16    1175     283                                                         968   -0.12   -1.25  1.0000
   2   1  16    1771     232                                                        1617   -0.16   -0.68  1.0000
   3  -2  16    1529     256                                                        1337   -0.12   -0.99  1.0000
   2  -3  16    1606     288                                                        1379   -0.12    1.16  1.0000
   3  -1  16    2174     254                                                        1891   -0.02    1.32  1.0000
   1   2  16    2134     234                                                        1832   -0.08    1.39  1.0000
  -1  -2  16    1987     316                                                        1815   -0.20    0.71  1.0000
   1   2 -16    1577     366                                                        1423   -0.20   -0.71  1.0000
   3  -1 -16    1417     375                                                        1230   -0.15   -0.98  1.0000
  -3   1 -16    1695     379                                                        1445   -0.02   -1.32  1.0000
  -3   2 -16    1071     379                                                         912   -0.12    0.99  1.0000
  -2   3 -16     967     358                                                         792   -0.12   -1.16  1.0000
  -1   3 -16    1129     369                                                         927   -0.12    1.25  1.0000
   2   1 -16    1734     366                                                        1475   -0.15    1.27  1.0000
  -3   2  17    1717     294                                                        1366    1.88   -0.40  1.0000
  -2   3  17    1455     265                                                        1138    1.90    0.57  1.0000
  -3   1  17    1065     280                                                         800    1.81    0.41  1.0000
  -1   3  17    1287     251                                                         999    1.75   -0.31  1.0000
   3  -2 -17    1407     410                                                        1087    1.88    0.40  1.0000
  -1  -2 -17    2103     398                                                        1725    1.90   -0.56  1.0000
  -2  -1 -17    1648     394                                                        1319    1.77    0.36  1.0000
   1  -3 -17    1495     422                                                        1181    1.75    0.31  1.0000
   2  -3 -17     285     367                                                         151    1.90   -0.57  1.0000
   3  -1  17    1555     261                                                        1223    1.82    0.32  1.0000
   2   1  17    1668     246                                                        1340    1.77   -0.36  1.0000
   1   2  17    1349     238                                                        1044    1.90    0.56  1.0000
   1  -3  17    1217     275                                                         940    1.72   -0.27  1.0000
  -1  -2  17    1089     282                                                         821    1.77    0.34  1.0000
   3  -2  17    1782     275                                                        1417    1.78   -0.09  1.0000
   2  -3  17    1763     288                                                        1415    1.79    0.33  1.0000
  -2  -1  17    1422     310                                                        1109    1.86   -0.42  1.0000
   1   2 -17    1223     396                                                         941    1.77   -0.34  1.0000
   3  -1 -17    2113     394                                                        1739    1.81   -0.41  1.0000
  -2   3 -17     902     390                                                         659    1.79   -0.33  1.0000
   2   1 -17    1452     402                                                        1132    1.86    0.42  1.0000
  -3   2 -17    1186     379                                                         889    1.78    0.09  1.0000
  -3   1 -17    2142     414                                                        1753    1.82   -0.32  1.0000
  -1   3 -17    1304     389                                                        1014    1.72    0.27  1.0000
  -2   3  18    1118     277                                                        1144   -1.31    0.73  1.0000
  -3   1  18    1308     321                                                        1348   -1.26    0.76  1.0000
  -3   2  18    1022     298                                                        1045   -1.31   -0.72  1.0000
   2  -3 -18     938     413                                                         960   -1.31   -0.73  1.0000
  -1  -2 -18     896     430                                                         938   -1.22   -0.83  1.0000
   1  -3 -18    1179     412                                                        1224   -1.09    0.74  1.0000
  -2  -1 -18    1189     448                                                        1232   -1.16    0.75  1.0000
   1  -3  18    1379     316                                                        1437   -1.13   -0.80  1.0000
   2  -3  18     891     290                                                         941   -1.22    0.87  1.0000
   1   2  18    1088     246                                                        1137   -1.22    0.83  1.0000
   3  -1  18     778     257                                                         803   -1.17    0.71  1.0000
   3  -2  18    1252     270                                                        1309   -1.23   -0.85  1.0000
   2   1  18     977     233                                                        1014   -1.16   -0.75  1.0000
  -1   3  18     750     258                                                         783   -1.09   -0.74  1.0000
  -3   1 -18    1344     421                                                        1382   -1.17   -0.71  1.0000
   3  -2 -18    1256     430                                                        1284   -1.31    0.72  1.0000
   3  -1 -18    1205     453                                                        1242   -1.26   -0.76  1.0000
   1   2 -18    1689     424                                                        1752   -1.15   -0.79  1.0000
  -3   2 -18    1208     438                                                        1265   -1.23    0.85  1.0000
  -1   3 -18     976     430                                                        1022   -1.13    0.80  1.0000
   2   1 -18    1148     422                                                        1188   -1.24    0.77  1.0000
  -2   3 -18    1163     442                                                        1223   -1.22   -0.87  1.0000
  -3   2  19     104     297                                                         148   -0.19   -0.95  1.0000
  -1  -2 -19      28     394                                                          51   -0.22   -0.93  1.0000
   1  -3 -19      49     422                                                          76   -0.27    1.01  1.0000
   2  -3 -19       8     412                                                        -201   -0.17   -1.00  1.0000
  -2   3 -19       8     420                                                        -438   -0.14   -1.03  1.0000
   3  -2 -19      32     404                                                          50   -0.19    0.95  1.0000
   2   1 -19      70     373                                                          99   -0.24    0.92  1.0000
  -1   3 -19       8     433                                                        -533   -0.26    0.98  1.0000
   3  -1 -19      61     402                                                          99   -0.24   -1.03  1.0000
   1   2 -19     364     438                                                         452   -0.16   -1.05  1.0000
  -2  -1 -19      14     450                                                          26   -0.19    1.06  1.0000
  -3   1 -19     131     407                                                         182   -0.22   -0.96  1.0000
  -3   2 -19       9     412                                                        -543   -0.12    1.07  1.0000
   2   1  19     100     239                                                         149   -0.19   -1.06  1.0000
   1   2  19       7     251                                                        -463   -0.22    0.93  1.0000
   3  -1  19     104     257                                                         140   -0.22    0.96  1.0000
   3  -2  19      31     264                                                          56   -0.12   -1.07  1.0000
   2  -3  19     133     282                                                         173   -0.14    1.03  1.0000
  -1   3  19       9     243                                                         -13   -0.27   -1.01  1.0000
  -2   3  19       8     273                                                        -144   -0.17    1.00  1.0000
  -1  -2 -20    1611     487                                                        1545    0.36    0.07  1.0000
   2  -3 -20    1255     490                                                        1183    0.43    0.10  1.0000
   1  -3 -20    2146     488                                                        2075    0.35   -0.05  1.0000
  -2   3  20    2015     313                                                        1923    0.43   -0.10  1.0000
   1   2  20    1590     270                                                        1524    0.36   -0.07  1.0000
   3  -2  20    1595     307                                                        1531    0.43    0.01  1.0000
  -1   3  20    1498     300                                                        1440    0.35    0.05  1.0000
   2   1  20    1943     292                                                        1866    0.43    0.04  1.0000
  -3   2 -20    2269     465                                                        2191    0.43   -0.01  1.0000
  -1   3 -20    1940     517                                                        1864    0.40   -0.05  1.0000
   1   2 -20    1271     437                                                        1207    0.50   -0.00  1.0000
  -2  -1 -20    2145     494                                                        2063    0.43   -0.04  1.0000
   3  -2 -20    2122     498                                                        2032    0.42   -0.09  1.0000
  -3   1 -20    1683     499                                                        1632    0.34   -0.00  1.0000
   2   1 -20    1272     453                                                        1205    0.42   -0.08  1.0000
   3  -1 -20    2399     515                                                        2314    0.36    0.10  1.0000
  -2   3 -20    1680     494                                                        1622    0.42   -0.03  1.0000
  -1   3  21     436     273                                                         329    0.06    0.98  1.0000
   2   1  21     864     265                                                         709    0.06    0.98  1.0000
  -2   3  21     594     295                                                         471    0.08   -0.95  1.0000
   1   2  21     929     259                                                         761    0.08   -1.03  1.0000
  -1  -2 -21    1366     529                                                        1161    0.08    1.03  1.0000
   3  -2 -21     790     490                                                         654    0.10   -0.90  1.0000
  -3   1 -21     296     461                                                         209    0.02    0.98  1.0000
  -2  -1 -21       8     467                                                         -30    0.06   -0.98  1.0000
  -3   2 -21     622     485                                                         509    0.10   -0.84  1.0000
  -2   3 -21     386     464                                                         296    0.09    0.87  1.0000
   1  -3 -21     360     449                                                         263    0.06   -0.98  1.0000
   2  -3 -21       7     490                                                        -145    0.08    0.95  1.0000
   2   1 -21       8     453                                                        -373    0.05   -1.03  1.0000
   3  -1 -21       8     479                                                        -227    0.06    1.03  1.0000
  -1   3 -21     968     480                                                         795    0.02   -1.04  1.0000
   1   2 -21       7     469                                                         -29    0.03    0.95  1.0000
  -2   3 -22     292     484                                                         318   -0.22   -0.89  1.0000
  -3   2 -22       6     488                                                         -32   -0.23    0.82  1.0000
   2  -3 -22     707     520                                                         749   -0.20   -0.85  1.0000
   1   2 -22    1326     528                                                        1395   -0.20   -0.92  1.0000
  -3   1 -22     286     486                                                         317   -0.21   -0.99  1.0000
   3  -1 -22       7     497                                                         -30   -0.22   -0.90  1.0000
  -1   3 -22       8     505                                                        -221   -0.23    0.97  1.0000
   3  -2 -22       6     494                                                        -795   -0.22    0.85  1.0000
  -1  -2 -22     474     505                                                         511   -0.25   -0.96  1.0000
  -2  -1 -22     626     511                                                         668   -0.21    0.91  1.0000
   1  -3 -22       7     488                                                        -315   -0.28    0.91  1.0000
   2   1 -22     747     516                                                         798   -0.23    0.99  1.0000
   0  -3   0   53406    1086                                                       72378  -13.73    0.57  1.0000
   0   3   0   10743    1041                                                       19890  -13.73   -0.57  1.0000
  -3   0   1 1071694   21701                                                      680970  -74.94   -0.94  1.0000
   3   0  -1 1080967   21701                                                      688548  -74.94    0.94  1.0000
   0   3   1 1084334   21698                                                      692172  -74.75    1.55  1.0000
   0  -3   1  982945   21707                                                      610398  -74.98   -0.95  1.0000
   0   3   1 1066384   21693                                                      677845  -74.75    1.55  1.0000
  -3   3   2  439533   18742                                                      485998   12.18    0.59  1.0000
   0  -3   2  563477   18750                                                      617025   12.41    1.31  1.0000
   0  -3  -2  547430   18734                                                      600720   12.53    1.22  1.0000
  -3   0   2  524464   18740                                                      576719   12.56    0.52  1.0000
   0   3   2  509366   18734                                                      560603   12.53   -1.22  1.0000
   3   0  -2  527986   18740                                                      580321   12.56   -0.52  1.0000
   3   0  -2  559159   18730                                                      612981   12.56   -0.52  1.0000
  -3   0   2  548361   18729                                                      601765   12.56    0.52  1.0000
   3  -3   2  520179   18743                                                      573851   12.96   -0.37  1.0000
  -3   0   3  407618   10374                                                      329257  -23.07   -0.15  1.0000
  -3   3   3  334260   10373                                                      262555  -23.47    0.30  1.0000
   0  -3   3  408494   10380                                                      330141  -23.06    0.96  1.0000
   0   3  -3  413773   10382                                                      334750  -23.06   -0.96  1.0000
  -3   0   3  425456   10366                                                      345308  -23.07   -0.15  1.0000
   3   0  -3  396439   10375                                                      319239  -23.07    0.15  1.0000
   0   3   3  386542   10370                                                      310377  -23.04   -0.83  1.0000
  -3   3  -3  388321   10369                                                      311871  -23.10    0.35  1.0000
   0  -3   3  411411   10380                                                      332764  -23.06    0.96  1.0000
  -3   3  -3  414724   10379                                                      335578  -23.10    0.35  1.0000
   3   0  -3  377947   10365                                                      302668  -23.07    0.15  1.0000
   3  -3   3  430013   10381                                                      349294  -23.10   -0.35  1.0000
  -3   0   4   49897    2421                                                       77405   19.57    0.48  1.0000
  -3   3   4   38401    2424                                                       62291   19.15    0.07  1.0000
   0  -3   4   49030    2427                                                       76349   19.58    0.56  1.0000
   3   0  -4   49274    2424                                                       76565   19.57   -0.48  1.0000
  -3   0   4   48791    2412                                                       76025   19.57    0.48  1.0000
   0   3   4   48192    2418                                                       75255   19.61   -0.78  1.0000
  -3   3  -4   47573    2409                                                       74653   19.69   -0.04  1.0000
   3   0  -4   46892    2413                                                       73588   19.57   -0.48  1.0000
   0  -3   4   44522    2424                                                       70696   19.58    0.56  1.0000
   3  -3   4   47621    2428                                                       74719   19.69    0.04  1.0000
  -3   3  -4   42729    2426                                                       68551   19.69   -0.04  1.0000
   0   3  -4   46098    2425                                                       72605   19.58   -0.56  1.0000
  -3   3   5    6201     401                                                        8143   -4.14   -0.18  1.0000
   0   3  -5    7251     415                                                        9535   -4.45    0.37  1.0000
   0  -3   5    7012     408                                                        9220   -4.45   -0.37  1.0000
  -3   3  -5    7884     389                                                        9961   -3.97   -0.17  1.0000
  -3   0  -5    8115     338                                                       10438   -4.33    0.04  1.0000
  -3   0   5    6913     407                                                        9086   -4.39   -0.18  1.0000
   3  -3   5    8490     414                                                       10661   -3.97    0.17  1.0000
   0   3   5    5863     413                                                        7945   -4.47    0.34  1.0000
  -3   0   5    7482     386                                                        9736   -4.39   -0.18  1.0000
  -3   0  -5    8624     406                                                       11014   -4.33    0.04  1.0000
   3  -3   5    7583     385                                                        9642   -3.97    0.17  1.0000
   3   0  -5    8305     386                                                       10694   -4.39    0.18  1.0000
   0   3  -5    7210     415                                                        9488   -4.45    0.37  1.0000
   0  -3   5    6872     411                                                        9059   -4.45   -0.37  1.0000
  -3   3   6   29569    1813                                                       50719   19.02    0.16  1.0000
   0  -3   6   29421    1800                                                       50309   18.87   -0.36  1.0000
  -3   3  -6   31870    1787                                                       53562   18.90    0.07  1.0000
  -3   0  -6   32252    1757                                                       54089   18.94   -0.12  1.0000
   0   3  -6   34667    1814                                                       57149   18.87    0.36  1.0000
   3  -3   6   32803    1819                                                       54760   18.90   -0.07  1.0000
  -3   0   6   30764    1803                                                       51907   18.74   -0.12  1.0000
  -3   0  -6   31481    1812                                                       53088   18.94   -0.12  1.0000
   0   3   6   32155    1811                                                       53904   18.87    0.33  1.0000
  -3   0   6   33186    1814                                                       55039   18.74   -0.12  1.0000
   3  -3   6   29386    1781                                                       50318   18.90   -0.07  1.0000
   3   0   6   33228    1756                                                       55365   18.94    0.12  1.0000
   0   3  -6   33800    1816                                                       56034   18.87    0.36  1.0000
   3   0  -6   29877    1805                                                       50766   18.74    0.12  1.0000
   0  -3   6   33083    1818                                                       55066   18.87   -0.36  1.0000
   0  -3   7    1292     182                                                        1058   -1.16   -0.43  1.0000
  -3   3  -7     839     175                                                         727   -0.87    0.09  1.0000
   0   3   7     721     230                                                         666   -0.90    0.74  1.0000
   3   0  -7     810     194                                                         736   -0.82    0.45  1.0000
   3  -3   7     756     196                                                         636   -0.87   -0.09  1.0000
   0  -3   7     832     222                                                         646   -1.16   -0.43  1.0000
   3   0   7     914     120                                                         780   -1.15    0.31  1.0000
   3  -3   7     657     175                                                         546   -0.87   -0.09  1.0000
  -3   3   7     674     222                                                         574   -1.06    0.38  1.0000
  -3   0   7     690     214                                                         559   -0.82   -0.45  1.0000
  -3   3   8   12418     625                                                       15403    4.55   -0.07  1.0000
  -3   3  -8   11860     583                                                       14710    4.44    0.00  1.0000
   0  -3   8   12256     601                                                       14942    4.13    0.06  1.0000
  -3   0   8   11945     620                                                       14564    4.10   -0.20  1.0000
   0  -3   8   13303     617                                                       16096    4.13    0.06  1.0000
   0   3   8   12223     608                                                       14971    4.22    0.17  1.0000
  -3   0  -8   12585     603                                                       15371    4.22    0.11  1.0000
   3  -3   8   10862     618                                                       13595    4.44   -0.00  1.0000
   3   0   8   11918     537                                                       14619    4.22   -0.11  1.0000
   3  -3   8   12482     574                                                       15401    4.44   -0.00  1.0000
   0   3  -8   12971     620                                                       15722    4.13   -0.06  1.0000
   3   0  -8   12300     608                                                       14982    4.10    0.20  1.0000
  -3   3   9   67946    2340                                                       67858   -0.07    0.15  1.0000
   0  -3   9   69302    2324                                                       69908    0.41   -0.02  1.0000
  -3   3  -9   67448    2307                                                       67540    0.06    0.04  1.0000
  -3   0   9   72043    2336                                                       72634    0.39    0.07  1.0000
   0   3   9   69354    2278                                                       69863    0.35   -0.12  1.0000
   0  -3   9   68285    2341                                                       68886    0.41   -0.02  1.0000
   0   3   9   71047    2347                                                       71563    0.35   -0.12  1.0000
   3  -3   9   65248    2344                                                       65334    0.06   -0.04  1.0000
   3  -3  -9   69787    2337                                                       69679   -0.07   -0.15  1.0000
  -3   0   9   65605    2339                                                       66169    0.39    0.07  1.0000
   3  -3   9   68964    2300                                                       69052    0.06   -0.04  1.0000
   3   0   9   67846    2268                                                       68379    0.37   -0.10  1.0000
   3   0  -9   68306    2337                                                       68873    0.39   -0.07  1.0000
   0   3  -9   66035    2339                                                       66629    0.41    0.02  1.0000
  -3   3  10   43691    1328                                                       37703   -5.29   -0.33  1.0000
   0  -3  10   41374    1293                                                       35361   -5.50    0.22  1.0000
  -3   0  10   43376    1307                                                       37436   -5.26   -0.37  1.0000
  -3   0  10   43086    1325                                                       37166   -5.26   -0.37  1.0000
   3  -3  10   41985    1326                                                       35786   -5.62   -0.04  1.0000
   0  -3  10   41713    1317                                                       35674   -5.50    0.22  1.0000
   0   3  10   41185    1322                                                       35338   -5.35    0.01  1.0000
   3  -3 -10   43768    1321                                                       37816   -5.29    0.33  1.0000
   3  -3  10   42840    1270                                                       36576   -5.62   -0.04  1.0000
   0   3 -10   41461    1320                                                       35415   -5.50   -0.22  1.0000
   3   0 -10   42151    1315                                                       36343   -5.26    0.37  1.0000
   0  -3  11   95994    3495                                                      104717    4.92    0.05  1.0000
  -3   0  11   98464    3506                                                      107412    4.98   -0.03  1.0000
   0   3  11   94567    3526                                                      103524    5.09   -0.09  1.0000
  -3   0  11   98138    3533                                                      107072    4.98   -0.03  1.0000
   3  -3 -11   97021    3523                                                      105834    4.95   -0.13  1.0000
   0  -3  11   97278    3530                                                      106057    4.92    0.05  1.0000
   0  -3 -11   98208    3535                                                      107344    5.09    0.09  1.0000
  -3   3  11   81681    3513                                                       89799    4.95    0.13  1.0000
   3   0 -11   99227    3523                                                      108213    4.98    0.03  1.0000
   0   3 -11   99896    3534                                                      108784    4.92   -0.05  1.0000
  -3   3  12   52333    1783                                                       49311   -2.40    0.02  1.0000
   0   3  12   51477    1688                                                       48698   -2.22   -0.04  1.0000
   0  -3 -12   53741    1778                                                       50906   -2.22    0.04  1.0000
   3  -3 -12   51131    1774                                                       48142   -2.40   -0.02  1.0000
  -3   0 -12   53926    1788                                                       51339   -2.02    0.19  1.0000
  -3   0  12   52456    1782                                                       49996   -1.94    0.03  1.0000
   0   3  12   53924    1784                                                       51078   -2.22   -0.04  1.0000
   3   0  12   51900    1679                                                       49341   -2.02   -0.19  1.0000
  -3   3 -12   51311    1785                                                       48606   -2.16   -0.01  1.0000
   0   3 -12   52292    1780                                                       49846   -1.92   -0.22  1.0000
   3   0 -12   52901    1776                                                       50427   -1.94   -0.03  1.0000
   0   3  13   39138    1423                                                       39057   -0.07    0.01  1.0000
  -3   3  13   42581    1466                                                       42476   -0.10    0.26  1.0000
  -3   0  13   41913    1534                                                       41847   -0.06    0.07  1.0000
   3  -3 -13   40720    1529                                                       40591   -0.10   -0.26  1.0000
   0  -3 -13   40818    1533                                                       40734   -0.07   -0.01  1.0000
  -3   0 -13   42706    1531                                                       42717    0.02   -0.35  1.0000
   0   3  13   43048    1531                                                       42963   -0.07    0.01  1.0000
   3  -3  13   41767    1454                                                       41745   -0.02   -0.02  1.0000
   3   0  13   42694    1421                                                       42741    0.02    0.35  1.0000
   3   0 -13   41216    1525                                                       41143   -0.06   -0.07  1.0000
  -3   3 -13   37946    1516                                                       37926   -0.02    0.02  1.0000
   0   3 -13   40252    1527                                                       40259   -0.01    0.25  1.0000
   0   3  14   40512    1253                                                       35237   -4.84   -0.15  1.0000
  -3   0  14   40745    1317                                                       35396   -4.91    0.25  1.0000
  -3   3  14   42261    1297                                                       36533   -5.16    0.20  1.0000
   0  -3  14   40803    1309                                                       35552   -4.80    0.00  1.0000
   3  -3 -14   40458    1379                                                       34841   -5.16   -0.20  1.0000
   0  -3 -14   40455    1374                                                       35197   -4.84    0.15  1.0000
   3   0  14   41649    1253                                                       36263   -4.87   -0.11  1.0000
   3  -3  14   41169    1284                                                       35858   -4.83   -0.11  1.0000
  -3   0 -14   38939    1369                                                       33746   -4.87    0.11  1.0000
   0   3 -14   40794    1369                                                       35543   -4.80   -0.00  1.0000
  -3   3 -14   44431    1389                                                       38916   -4.83    0.11  1.0000
   3   0 -14   39465    1361                                                       34183   -4.91   -0.25  1.0000
   0  -3  15    8441     509                                                        9218    1.48   -0.06  1.0000
   0   3  15    8494     444                                                        9298    1.51    0.20  1.0000
  -3   3  15    8755     494                                                        9696    1.75   -0.01  1.0000
  -3   0  15    8147     519                                                        8933    1.54   -0.27  1.0000
   0  -3 -15    8869     595                                                        9676    1.51   -0.20  1.0000
   3  -3 -15    9206     597                                                       10172    1.75    0.01  1.0000
   3  -3  15    9571     494                                                       10539    1.72    0.09  1.0000
   3   0  15    8906     444                                                        9735    1.53    0.10  1.0000
   0   3 -15    8343     594                                                        9119    1.48    0.06  1.0000
   3   0 -15    9938     596                                                       10824    1.54    0.27  1.0000
  -3   3 -15    9890     602                                                       10867    1.72   -0.09  1.0000
  -3   0 -15    8256     578                                                        9048    1.53   -0.10  1.0000
  -3   0  16   10552     515                                                        9284   -2.28    0.07  1.0000
   0   3  16    9982     438                                                        8747   -2.27   -0.18  1.0000
  -3   3  16   10665     494                                                        9474   -2.12   -0.04  1.0000
   3  -3 -16   10334     581                                                        9165   -2.12    0.04  1.0000
   0  -3 -16   11147     604                                                        9852   -2.27    0.18  1.0000
   3   0  16    9956     430                                                        8748   -2.23   -0.06  1.0000
   3  -3  16    9363     460                                                        8220   -2.17   -0.11  1.0000
   0  -3  16   10121     513                                                        8883   -2.26   -0.11  1.0000
  -3   0 -16   10177     576                                                        8959   -2.23    0.06  1.0000
   0   3 -16    9838     590                                                        8625   -2.26    0.11  1.0000
  -3   3 -16   10214     582                                                        9025   -2.17    0.11  1.0000
   3   0 -16   11157     592                                                        9848   -2.28   -0.07  1.0000
  -3   0  17    8503     516                                                        8781    0.55   -0.27  1.0000
   0   3  17    7869     434                                                        8140    0.53    0.18  1.0000
  -3   3  17    7915     481                                                        8195    0.56    0.04  1.0000
   0  -3 -17    9552     618                                                        9839    0.53   -0.18  1.0000
   0  -3  17    9093     522                                                        9375    0.53   -0.04  1.0000
   3  -3  17    8689     486                                                        8896    0.39    0.04  1.0000
   3   0  17    8254     439                                                        8512    0.50    0.03  1.0000
   3  -3 -17    7688     575                                                        7962    0.56   -0.04  1.0000
  -3   0 -17    8211     617                                                        8466    0.50   -0.03  1.0000
  -3   3 -17    7430     582                                                        7619    0.39   -0.04  1.0000
   3   0 -17    9179     610                                                        9484    0.55    0.27  1.0000
   0   3 -17    9252     623                                                        9538    0.53    0.04  1.0000
  -3   3  18    1004     287                                                         694   -2.03   -0.06  1.0000
   0  -3 -18      38     421                                                         -48   -2.20    0.14  1.0000
   3  -3 -18     477     385                                                         276   -2.03    0.06  1.0000
   3  -3  18     524     271                                                         298   -2.14   -0.06  1.0000
   3   0  18     193     232                                                          65   -2.20   -0.02  1.0000
   0   3  18     254     218                                                         100   -2.20   -0.14  1.0000
  -3   0 -18    1147     430                                                         798   -2.20    0.02  1.0000
  -3   3 -18     157     379                                                          48   -2.14    0.06  1.0000
   0   3 -18     115     422                                                          23   -2.24    0.08  1.0000
   3   0 -18     199     407                                                          68   -2.18   -0.11  1.0000
  -3   3  19    4120     383                                                        4069   -0.15    0.13  1.0000
   0  -3 -19    3787     519                                                        3741   -0.12   -0.26  1.0000
   3  -3 -19    5054     527                                                        4990   -0.15   -0.13  1.0000
  -3   0 -19    5613     574                                                        5557   -0.13   -0.06  1.0000
   3   0 -19    4665     513                                                        4595   -0.19    0.13  1.0000
  -3   3 -19    5366     542                                                        5307   -0.14   -0.00  1.0000
   0   3 -19    3556     533                                                        3497   -0.19    0.15  1.0000
   3  -3  19    4927     390                                                        4871   -0.14    0.00  1.0000
   0   3  19    4488     341                                                        4452   -0.12    0.26  1.0000
   3   0  19    4576     335                                                        4528   -0.13    0.06  1.0000
   0  -3 -20     899     480                                                        1432    2.83   -0.06  1.0000
   3  -3  20    1153     335                                                        1742    2.79    0.03  1.0000
  -3   3  20    1616     347                                                        2310    2.82    0.07  1.0000
   0   3  20    1284     284                                                        1912    2.83    0.06  1.0000
  -3   3 -20    1080     456                                                        1651    2.79   -0.03  1.0000
   0   3 -20    1814     492                                                        2540    2.80    0.11  1.0000
   3  -3 -20    1299     455                                                        1924    2.82   -0.07  1.0000
  -3   0 -20    1664     513                                                        2362    2.81   -0.07  1.0000
   3   0 -20    1248     468                                                        1865    2.81    0.09  1.0000
   0   3  21    4859     369                                                        4795   -0.16   -0.02  1.0000
   3  -3 -21    5503     603                                                        5390   -0.27   -0.05  1.0000
  -3   3 -21    5756     628                                                        5660   -0.23    0.01  1.0000
   0   3 -21    5071     593                                                        5003   -0.16   -0.14  1.0000
  -3   0 -21    5241     587                                                        5172   -0.18    0.17  1.0000
   0  -3 -21    6498     626                                                        6425   -0.16    0.02  1.0000
   3   0 -21    5196     598                                                        5133   -0.16    0.08  1.0000
   3  -3 -22    1431     518                                                        1572    0.66   -0.09  1.0000
  -3   3 -22    1603     541                                                        1764    0.70    0.01  1.0000
   0   3 -22    1076     539                                                        1222    0.77    0.05  1.0000
   3   0 -22    1248     512                                                        1407    0.79   -0.04  1.0000
   0  -3 -22    1091     522                                                        1238    0.77    0.06  1.0000
  -3   0 -22     987     536                                                        1124    0.76   -0.05  1.0000
  -2  -2   0   34828    1509                                                       45866    9.78   -1.00  1.0000
  -2  -2  -1  142651   11369                                                      351805  -76.89    0.46  1.0000
  -2  -2   1  142421   11388                                                      351443  -76.89    0.48  1.0000
   2  -4  -1  140185   11380                                                      347587  -76.79    0.76  1.0000
   4  -2   1  148447   11369                                                      360368  -76.73   -0.57  1.0000
  -4   2  -1  141444   11369                                                      349362  -76.73    0.57  1.0000
  -2   4   2   13908    1147                                                       35076   24.76   -0.20  1.0000
  -4   2   2   12685    1156                                                       32705   24.38    0.39  1.0000
  -2  -2   2    9490    1157                                                       27955   24.94    0.32  1.0000
   4  -2   2   13734    1141                                                       34979   24.95    0.08  1.0000
  -2  -2   2   14085    1135                                                       35520   24.94    0.32  1.0000
   2  -4  -2   14512    1147                                                       36016   24.76    0.20  1.0000
  -4   2  -2   13953    1141                                                       35335   24.95   -0.08  1.0000
   2  -4  -3  784428   29821                                                      944759  -30.80    0.75  1.0000
  -2   4   3  799973   29822                                                      961873  -30.80   -0.75  1.0000
   4  -2  -3  764032   29825                                                      921782  -30.69   -0.47  1.0000
  -4   2   3  735157   29824                                                      890001  -30.69    0.47  1.0000
  -2  -2   3  769389   29830                                                      928812  -30.91    0.37  1.0000
  -2  -2   3  774257   29813                                                      934159  -30.91    0.37  1.0000
   4  -2   3  755898   29817                                                      913873  -30.88   -0.57  1.0000
   2  -4   3  780840   29823                                                      940470  -30.74    0.80  1.0000
  -2   4  -3  784902   29823                                                      944994  -30.74   -0.80  1.0000
  -2  -2   3  749245   29815                                                      906665  -30.91    0.37  1.0000
   2  -4   3  745245   29824                                                      901365  -30.74    0.80  1.0000
  -4   2  -3  753667   29817                                                      911372  -30.88    0.57  1.0000
  -2   4   4    7377     173                                                         499   30.55   -1.44  1.0000
  -4   2   4    6906     191                                                         129   30.82    0.84  1.0000
   2  -4  -4    6715     184                                                         359   30.55    1.44  1.0000
  -2  -2   4    6437     188                                                         259   31.26    0.69  1.0000
  -4   2  -4    6866     173                                                         277   30.51    1.45  1.0000
   4  -2   4    7239     168                                                          63   30.51   -1.45  1.0000
  -2   4  -4    7418     172                                                         338   30.17   -1.74  1.0000
  -4   2  -4    6948     125                                                         133   30.51    1.45  1.0000
   2  -4   4    8118     186                                                         207   30.17    1.74  1.0000
   2   2  -4    7006     152                                                         215   31.26   -0.69  1.0000
   2  -4   4    8120     179                                                         208   30.17    1.74  1.0000
  -2  -2   4    6539     146                                                         209   31.26    0.69  1.0000
  -4   2   5     714     227                                                        1650   -4.98   -0.65  1.0000
  -2   4   5     752     218                                                        1601   -4.72    0.70  1.0000
  -2  -2   5     676     223                                                        1502   -4.57   -0.65  1.0000
  -2   4  -5     835     193                                                        1781   -4.93    0.24  1.0000
   2  -4  -5     907     198                                                        1879   -4.72   -0.70  1.0000
  -4   2  -5     802     195                                                        1674   -4.61   -0.18  1.0000
   4  -2   5     958     218                                                        1883   -4.61    0.18  1.0000
   4  -2  -5    1117     185                                                        2190   -4.98    0.65  1.0000
  -2  -2   5     634     191                                                        1439   -4.57   -0.65  1.0000
  -4   2  -5    1059     152                                                        2039   -4.61   -0.18  1.0000
   2  -4   5     754     214                                                        1679   -4.93   -0.24  1.0000
   2  -4   5     688     216                                                        1579   -4.93   -0.24  1.0000
   2   2  -5     758     185                                                        1576   -4.57    0.65  1.0000
  -2   4   6   12487     222                                                        2410   22.51    0.20  1.0000
  -4   2   6   11979     231                                                        2191   22.59   -0.13  1.0000
  -4   2  -6   11758     173                                                        2100   22.56   -0.06  1.0000
  -2   4  -6   10894     217                                                        1745   22.50    0.09  1.0000
   2   2   6   11184     112                                                        1871   22.43    0.23  1.0000
  -2  -2   6   11510     220                                                        2015   22.54   -0.27  1.0000
   4  -2   6   11205     209                                                        1860   22.56    0.06  1.0000
  -2  -2   6   11595     202                                                        2051   22.54   -0.27  1.0000
   4  -2  -6   13028     232                                                        2633   22.59    0.13  1.0000
  -4   2  -6   12040     234                                                        2221   22.56   -0.06  1.0000
   2  -4   6   11775     238                                                        2123   22.50   -0.09  1.0000
   4  -2  -6   12074     213                                                        2212   22.59    0.13  1.0000
   2  -4   6   11330     208                                                        1935   22.50   -0.09  1.0000
   2   2  -6   11606     223                                                        2017   22.54    0.27  1.0000
  -4   2   7    9092     502                                                       12289   -5.54    0.11  1.0000
  -2   4   7    7372     493                                                       10255   -5.51    0.21  1.0000
  -2   4  -7    8529     474                                                       11586   -5.48    0.36  1.0000
  -4   2  -7    7987     431                                                       10971   -5.48   -0.29  1.0000
  -2  -2   7    7916     480                                                       10758   -5.26   -0.10  1.0000
   2   2   7    8331     394                                                       11324   -5.42    0.15  1.0000
   2  -4   7    7636     484                                                       10560   -5.48   -0.36  1.0000
  -2  -2   7    7535     467                                                       10312   -5.26   -0.10  1.0000
   4  -2  -7    8008     473                                                       11029   -5.54   -0.11  1.0000
   2  -4   7    8227     465                                                       11253   -5.48   -0.36  1.0000
   2   2  -7    8224     475                                                       11111   -5.26    0.10  1.0000
  -2   4   8    2803     221                                                        1086    7.16    0.26  1.0000
  -4   2   8    3377     234                                                        1446    7.21    0.23  1.0000
  -4   2  -8    2801     177                                                        1094    7.12    0.20  1.0000
   2   2   8    2877     120                                                        1115    7.25    0.31  1.0000
  -2   4  -8    2970     218                                                        1195    7.17    0.12  1.0000
  -2  -2   8    2554     230                                                         971    7.04   -0.27  1.0000
   4  -2  -8    3110     214                                                        1291    7.21   -0.23  1.0000
  -4   2  -8    3350     204                                                        1447    7.12    0.20  1.0000
  -2  -2   8    3292     237                                                        1446    7.04   -0.27  1.0000
   2  -4   8    3095     232                                                        1284    7.17   -0.12  1.0000
   2  -4   8    3130     199                                                        1307    7.17   -0.12  1.0000
   4  -2   8    3234     159                                                        1387    7.12   -0.20  1.0000
   2   2  -8    2568     235                                                         963    7.04    0.27  1.0000
  -2   4   9   12516     545                                                       10988    2.53   -0.17  1.0000
  -4   2   9   13579     549                                                       12019    2.51   -0.76  1.0000
   2   2   9   13097     444                                                       11587    2.43   -0.02  1.0000
  -2   4  -9   13734     525                                                       12283    2.33   -0.80  1.0000
  -2  -2   9   13692     531                                                       12272    2.23   -0.00  1.0000
  -4   2  -9   13334     484                                                       11806    2.41    0.65  1.0000
   2  -4   9   12893     549                                                       11437    2.33    0.80  1.0000
   4  -2  -9   14050     538                                                       12411    2.51    0.76  1.0000
  -2  -2   9   14498     541                                                       13036    2.23   -0.00  1.0000
   4  -2   9   13529     475                                                       12033    2.41   -0.65  1.0000
   2  -4   9   14237     517                                                       12705    2.33    0.80  1.0000
   2   2  -9   14303     536                                                       12851    2.23    0.00  1.0000
  -4   2  10   17802     903                                                       22081   -5.43    0.26  1.0000
  -2  -2  10   17905     874                                                       22178   -5.40    0.09  1.0000
  -2  -2  10   19036     912                                                       23434   -5.40    0.09  1.0000
  -2  -2  10   18661     893                                                       23018   -5.40    0.09  1.0000
   4  -2 -10   19039     895                                                       23473   -5.43   -0.26  1.0000
  -2   4  10   19456     906                                                       23965   -5.48    0.17  1.0000
   2  -4  10   18052     897                                                       22414   -5.48   -0.20  1.0000
   2  -4  10   19316     871                                                       23820   -5.48   -0.20  1.0000
   2   2 -10   19471     905                                                       23922   -5.40   -0.09  1.0000
  -4   2  11   21510     692                                                       17439    5.26   -0.86  1.0000
   2   2  11   18761     569                                                       15130    4.99   -0.11  1.0000
  -2  -2  11   18800     655                                                       15044    5.16    0.10  1.0000
   2  -4 -11   19564     691                                                       15736    5.15    0.03  1.0000
  -2  -2  11   19991     686                                                       16112    5.16    0.10  1.0000
   2  -4  11   19429     683                                                       15720    4.99    0.38  1.0000
  -2   4  11   19609     693                                                       15779    5.15   -0.03  1.0000
   4  -2 -11   21437     682                                                       17318    5.26    0.86  1.0000
   2  -4  11   20097     644                                                       16321    4.99    0.38  1.0000
   2   2 -11   18570     669                                                       14844    5.16   -0.10  1.0000
  -2   4 -11   16675     664                                                       13274    4.99   -0.38  1.0000
  -4   2  12   12579     664                                                       13837   -1.97    0.32  1.0000
  -2   4  12   12997     674                                                       14266   -1.94    0.05  1.0000
  -2   4  12   12822     590                                                       14083   -1.94    0.05  1.0000
   2   2  12   12571     544                                                       13796   -1.91    0.03  1.0000
  -2  -2 -12   13512     658                                                       14783   -1.91   -0.03  1.0000
   2  -4 -12   12817     672                                                       14081   -1.94   -0.05  1.0000
   2  -4  12   13583     672                                                       14721   -1.69   -0.34  1.0000
   4  -2 -12   12839     656                                                       14128   -1.97   -0.32  1.0000
  -2  -2  12   13675     673                                                       14860   -1.78    0.12  1.0000
   4  -2  12   14361     578                                                       15551   -1.73   -0.08  1.0000
  -2   4 -12   13470     679                                                       14584   -1.69    0.34  1.0000
  -4   2 -12   14069     669                                                       15242   -1.73    0.08  1.0000
   2   2 -12   12780     669                                                       13934   -1.78   -0.12  1.0000
  -2   4  13    7105     522                                                        8144   -2.12   -0.16  1.0000
  -2   4  13    6679     394                                                        7687   -2.12   -0.16  1.0000
  -4   2  13    6592     445                                                        7591   -2.13    0.18  1.0000
   2  -4 -13    6856     498                                                        7869   -2.12    0.16  1.0000
   4  -2 -13    7480     501                                                        8551   -2.13   -0.18  1.0000
  -2  -2  13    7623     507                                                        8777   -2.28    0.08  1.0000
  -2  -2 -13    6930     498                                                        8016   -2.24   -0.05  1.0000
   2  -4  13    6944     430                                                        7976   -2.14    0.17  1.0000
   2   2  13    6309     352                                                        7345   -2.24    0.05  1.0000
   4  -2  13    7038     388                                                        8092   -2.17    0.04  1.0000
  -4   2 -13    6516     471                                                        7533   -2.17   -0.04  1.0000
   2   2 -13    7547     505                                                        8699   -2.28   -0.08  1.0000
  -2   4 -13    7281     492                                                        8345   -2.14   -0.17  1.0000
  -4   2  14   10489     577                                                       12037   -2.61    0.07  1.0000
  -2   4  14   10176     526                                                       11666   -2.55    0.22  1.0000
  -2  -2  14   10287     581                                                       11678   -2.37   -0.11  1.0000
  -2  -2 -14   10159     629                                                       11488   -2.28   -0.15  1.0000
   2  -4 -14   10363     640                                                       11875   -2.55   -0.22  1.0000
   2  -4  14   10611     560                                                       12047   -2.40   -0.19  1.0000
   4  -2  14   10889     517                                                       12329   -2.38   -0.07  1.0000
   2   2  14   10260     484                                                       11589   -2.28    0.15  1.0000
  -4   2 -14   10900     636                                                       12338   -2.38    0.07  1.0000
  -2   4 -14   10434     646                                                       11850   -2.40    0.19  1.0000
   4  -2 -14    9807     626                                                       11308   -2.61   -0.07  1.0000
   2   2 -14   10422     640                                                       11817   -2.37    0.11  1.0000
  -2  -2  15    1018     282                                                         732    1.72    0.17  1.0000
  -4   2  15    1410     287                                                        1053    1.84   -0.09  1.0000
  -2   4  15    1219     241                                                         891    1.86   -0.30  1.0000
  -2  -2 -15    1163     335                                                         848    1.77    0.15  1.0000
   4  -2 -15    1356     351                                                        1003    1.84    0.09  1.0000
   2  -4 -15    1537     338                                                        1153    1.86    0.30  1.0000
   4  -2  15    1190     238                                                         869    1.83   -0.24  1.0000
   2  -4  15    1074     268                                                         763    1.83    0.13  1.0000
   2   2  15    1043     196                                                         751    1.77   -0.15  1.0000
  -2   4 -15     909     331                                                         629    1.83   -0.13  1.0000
  -4   2 -15    1064     342                                                         754    1.83    0.24  1.0000
   2   2 -15     931     339                                                         664    1.72   -0.17  1.0000
  -2  -2  16     602     295                                                         855   -1.65   -0.27  1.0000
  -2   4  16     626     245                                                         892   -1.78    0.32  1.0000
  -4   2  16     145     275                                                         289   -1.78   -0.08  1.0000
   2  -4 -16     467     380                                                         711   -1.78   -0.32  1.0000
   4  -2 -16     307     353                                                         504   -1.78    0.08  1.0000
  -2  -2 -16     166     362                                                         312   -1.68   -0.35  1.0000
   4  -2  16     343     243                                                         555   -1.82    0.06  1.0000
   2   2  16     196     199                                                         343   -1.68    0.35  1.0000
   2  -4  16      25     271                                                        -339   -1.77   -0.10  1.0000
   2   2 -16      11     336                                                          59   -1.65    0.27  1.0000
  -2   4 -16     605     388                                                         869   -1.77    0.10  1.0000
  -4   2 -16     146     362                                                         294   -1.82   -0.06  1.0000
  -2   4  17    3587     318                                                        3543    0.14   -0.21  1.0000
  -4   2  17    4822     390                                                        4767    0.15   -0.21  1.0000
  -2  -2 -17    2887     434                                                        2850    0.12    0.21  1.0000
   2  -4 -17    3707     466                                                        3656    0.14    0.21  1.0000
   4  -2 -17    4419     484                                                        4360    0.15    0.21  1.0000
   2   2  17    3707     282                                                        3671    0.12   -0.21  1.0000
   2  -4  17    4617     377                                                        4604    0.03    0.06  1.0000
  -2  -2  17    3756     383                                                        3724    0.09    0.16  1.0000
   4  -2  17    4126     318                                                        4106    0.07   -0.35  1.0000
   2   2 -17    3726     465                                                        3699    0.09   -0.16  1.0000
  -4   2 -17    3416     472                                                        3388    0.07    0.35  1.0000
  -2   4 -17    4643     504                                                        4632    0.03   -0.06  1.0000
  -2   4  18     323     243                                                         192   -1.44    0.30  1.0000
  -4   2  18      16     295                                                        -184   -1.41   -0.12  1.0000
   2  -4 -18     216     406                                                         118   -1.44   -0.30  1.0000
  -2  -2 -18     517     402                                                         365   -1.34   -0.18  1.0000
   2  -4  18      17     295                                                        -192   -1.45    0.05  1.0000
   2   2  18     757     218                                                         563   -1.34    0.18  1.0000
   2   2 -18     512     412                                                         349   -1.41    0.07  1.0000
   4  -2 -18     304     419                                                         182   -1.41    0.12  1.0000
  -2   4 -18      17     420                                                        -288   -1.45   -0.05  1.0000
  -4   2 -18      80     399                                                          24   -1.45    0.11  1.0000
  -2   4  19    4650     360                                                        4650   -0.00    0.12  1.0000
  -2  -2 -19    3793     492                                                        3773    0.06   -0.10  1.0000
   2  -4 -19    4220     525                                                        4223   -0.00   -0.12  1.0000
   4  -2 -19    4178     505                                                        4166    0.03    0.03  1.0000
   2   2 -19    4590     549                                                        4589   -0.00    0.09  1.0000
  -2   4 -19    4474     513                                                        4429    0.12    0.07  1.0000
  -4   2 -19    4636     534                                                        4606    0.08   -0.07  1.0000
   2   2  19    4204     314                                                        4180    0.06    0.10  1.0000
   2  -4 -20       3     430                                                          54    2.76    0.06  1.0000
  -2  -2 -20     226     441                                                         504    2.73   -0.05  1.0000
  -4   2 -20      62     456                                                        -836    2.80    0.03  1.0000
   2   2 -20      56     444                                                        -777    2.66    0.10  1.0000
  -2   4 -20      62     477                                                        -139    2.81    0.04  1.0000
   4  -2 -20     123     433                                                         343    2.75   -0.08  1.0000
  -2   4  20     197     265                                                         463    2.76   -0.06  1.0000
   2   2  20      59     237                                                        -278    2.73    0.05  1.0000
   2   2 -21    6001     617                                                        6188   -0.43   -0.01  1.0000
  -2  -2 -21    5887     628                                                        6094   -0.48   -0.01  1.0000
  -4   2 -21    5527     638                                                        5757   -0.55   -0.02  1.0000
  -2   4 -21    5275     601                                                        5483   -0.51    0.00  1.0000
   4  -2 -21    6116     623                                                        6344   -0.52    0.02  1.0000
   2  -4 -21    6859     649                                                        7111   -0.54   -0.02  1.0000
  -2   4  21    6062     430                                                        6298   -0.54    0.02  1.0000
  -4   2 -22     662     496                                                         582   -0.58    0.03  1.0000
   4  -2 -22       3     484                                                         -60   -0.60   -0.05  1.0000
  -2  -2 -22      99     488                                                          65   -0.68   -0.01  1.0000
  -2   4 -22      92     492                                                          64   -0.57   -0.00  1.0000
   2  -4 -22       3     511                                                        -250   -0.59    0.00  1.0000
   2   2 -22     414     494                                                         339   -0.69    0.03  1.0000
  -1   4   0  207123    4681                                                      140196  -28.79   -0.33  1.0000
   1   3   0  211824    4679                                                      144300  -28.68   -0.89  1.0000
  -1  -3   0  216610    4679                                                      148261  -28.68    0.89  1.0000
  -1  -3   1   40932    1082                                                       31914  -26.04  -10.42  1.0000
   1   3  -1   37225    1075                                                       28335  -26.04   10.42  1.0000
  -4   1  -1   42285    1056                                                       32829  -26.65   10.95  1.0000
  -1  -3  -1   43516    1064                                                       33701  -27.18   11.42  1.0000
   1  -4   1   37274    1084                                                       27958  -26.60   11.02  1.0000
   4  -1  -1   42608    1076                                                       33487  -25.66   10.31  1.0000
  -1   4   1   40495    1065                                                       31724  -25.83   10.09  1.0000
   3  -4  -1   44056    1079                                                       34132  -26.35   11.25  1.0000
   1  -4  -1   40921    1063                                                       32167  -25.83  -10.09  1.0000
  -3  -1   1   42837    1060                                                       33110  -27.08   11.33  1.0000
   3   1  -2   81396    1164                                                       34091    0.86   36.28  1.0000
   1  -4  -2   80131    1167                                                       33731    0.46   35.90  1.0000
   4  -1  -2   85279    1179                                                       36559    0.71  -36.38  1.0000
  -3  -1   2   84578    1167                                                       36178    0.86  -36.28  1.0000
  -1   4   2   81007    1170                                                       34315    0.46  -35.90  1.0000
   3  -4  -2   85004    1183                                                       36699    0.62  -36.09  1.0000
  -3   4   2   86687    1187                                                       37796    0.62   36.09  1.0000
  -4   1   2   84220    1178                                                       35852    0.71   36.38  1.0000
  -4   3   2   82088    1185                                                       33983    0.86  -36.84  1.0000
  -1  -3   2   75068    1180                                                       31124    0.58   35.20  1.0000
  -4   1  -2   84161    1167                                                       36074    0.43  -36.20  1.0000
   1   3   2   83793    1161                                                       35042    1.13   36.81  1.0000
   4  -1  -2   85616    1154                                                       36780    0.71  -36.38  1.0000
   1  -4   2   77393    1186                                                       31172    0.64  -36.68  1.0000
   1   3   2   84112    1150                                                       35249    1.13   36.81  1.0000
   4  -3   2   82254    1174                                                       34905    0.91  -36.03  1.0000
  -3  -1   2   83764    1162                                                       35645    0.86  -36.28  1.0000
  -3   4   3  104435    3590                                                      113345    1.05    4.71  1.0000
  -4   1   3   96887    3589                                                      106751    1.01    5.44  1.0000
  -1   4   3  106613    3583                                                      115826    1.05   -4.82  1.0000
   3  -4  -3  104002    3591                                                      112895    1.05   -4.71  1.0000
  -3  -1   3  101485    3577                                                      109953    1.27   -4.47  1.0000
   4  -1  -3  106332    3588                                                      116656    1.01   -5.44  1.0000
  -4   3   3   99187    3592                                                      108552    0.99   -5.10  1.0000
  -1   4  -3   99413    3590                                                      108024    1.11    4.64  1.0000
  -1  -3   3  100469    3594                                                      107959    1.01    4.02  1.0000
   3   1  -3  101747    3578                                                      110226    1.27    4.47  1.0000
  -4   1  -3  108646    3582                                                      116677    1.32   -4.07  1.0000
   1  -4  -3   96202    3580                                                      104962    1.05    4.82  1.0000
   4  -1  -3   96342    3568                                                      106180    1.01   -5.44  1.0000
  -3   4  -3  100215    3585                                                      108901    0.73   -4.76  1.0000
   1  -4   3  100129    3589                                                      108771    1.11   -4.64  1.0000
   1  -4   3   97729    3589                                                      106269    1.11   -4.64  1.0000
   4  -3   3  101206    3583                                                      109181    0.80   -4.33  1.0000
  -4   3  -3   89019    3582                                                       96507    0.80    4.33  1.0000
   3  -4   3  105016    3589                                                      113901    0.73    4.76  1.0000
   3   1  -3  105536    3574                                                      114168    1.27    4.47  1.0000
  -1  -3   3  100069    3583                                                      107545    1.01    4.02  1.0000
  -3  -1   3  103681    3575                                                      112238    1.27   -4.47  1.0000
   4  -1  -4   10937     232                                                        4101   18.02  -20.55  1.0000
  -1   4   4    9304     219                                                        2707   18.11  -20.41  1.0000
  -4   1   4   10468     248                                                        4118   18.02   20.55  1.0000
  -4   3   4    8859     233                                                        2297   18.28  -20.59  1.0000
  -3   4   4    9595     243                                                        3482   18.33   20.05  1.0000
   3  -4  -4   10264     230                                                        3697   18.33  -20.05  1.0000
  -1   4  -4   10140     240                                                        3937   18.24   20.24  1.0000
   1   3  -4   10987     266                                                        4167   18.02  -20.46  1.0000
  -1  -3   4   10186     236                                                        3871   18.02   20.46  1.0000
  -3  -1   4    9483     222                                                        2971   18.41  -20.20  1.0000
  -4   1  -4   10425     218                                                        3789   18.31  -20.24  1.0000
   4  -3   4    9857     231                                                        3357   18.30  -19.91  1.0000
   4  -1  -4   10379     206                                                        3604   18.02  -20.55  1.0000
   1  -4  -4    9753     240                                                        3499   18.11   20.41  1.0000
   3  -4   4    8817     237                                                        2703   18.32   20.20  1.0000
  -3   4  -4    9782     239                                                        3222   18.32  -20.20  1.0000
  -4   3  -4    9817     211                                                        3717   18.30   19.91  1.0000
   1  -4   4   10154     242                                                        3529   18.24  -20.24  1.0000
   1  -4   4   10447     246                                                        3793   18.24  -20.24  1.0000
   1   3  -4   10381     228                                                        3627   18.02  -20.46  1.0000
   3   1  -4    9766     210                                                        3635   18.41   20.20  1.0000
  -3  -1   4   10112     211                                                        3541   18.41  -20.20  1.0000
  -1  -3   4    9747     224                                                        3458   18.02   20.46  1.0000
  -4   3  -4    9754     234                                                        3657   18.30   19.91  1.0000
   3  -4   4    9258     228                                                        3124   18.32   20.20  1.0000
  -4   3   5   35468    1387                                                       39781  -13.65   -8.45  1.0000
  -3   4   5   33111    1379                                                       37444  -13.62    8.33  1.0000
  -1   4   5   38311    1375                                                       42798  -13.74   -8.67  1.0000
  -4   1   5   36494    1376                                                       40876  -13.51    8.56  1.0000
   1  -4   5   37604    1380                                                       41876  -13.49   -8.56  1.0000
  -3   4  -5   35776    1362                                                       39926  -13.52   -8.56  1.0000
  -1  -3   5   36539    1377                                                       41457  -14.06    8.53  1.0000
   1   3  -5   35674    1385                                                       40322  -14.06   -8.53  1.0000
  -1   4  -5   34688    1375                                                       38901  -13.49    8.56  1.0000
   4  -1  -5   37753    1378                                                       42052  -13.51   -8.56  1.0000
   4  -1  -5   36476    1360                                                       40670  -13.51   -8.56  1.0000
   4  -3   5   38613    1381                                                       43019  -13.53   -8.54  1.0000
   3  -4  -5   33886    1378                                                       38111  -13.62   -8.33  1.0000
  -3  -1   5   32926    1372                                                       37010  -14.02   -8.95  1.0000
  -4   1  -5   38266    1374                                                       42622  -13.55   -8.60  1.0000
  -3  -1   5   33970    1367                                                       38150  -14.02   -8.95  1.0000
  -4   3  -5   36091    1350                                                       40476  -13.53    8.54  1.0000
   3  -4   5   34892    1362                                                       39150  -13.52    8.56  1.0000
  -4   1  -5   35656    1328                                                       39797  -13.55   -8.60  1.0000
   3   1  -5   36815    1366                                                       41444  -14.02    8.95  1.0000
  -1   4  -5   34503    1380                                                       38700  -13.49    8.56  1.0000
  -4   3  -5   35212    1375                                                       39521  -13.53    8.54  1.0000
   1   3  -5   33771    1373                                                       38242  -14.06   -8.53  1.0000
   1  -4   5   35895    1379                                                       40027  -13.49   -8.56  1.0000
   3  -4   5   37201    1380                                                       41657  -13.52    8.56  1.0000
  -1  -3   5   36569    1379                                                       41490  -14.06    8.53  1.0000
  -4   1   6    5481     249                                                        2698   14.45    2.43  1.0000
  -3  -1   6    4715     216                                                        2059   14.02   -2.24  1.0000
  -4   3   6    5414     231                                                        2563   14.01   -2.00  1.0000
  -3   4   6    4888     237                                                        2218   14.01    2.20  1.0000
  -1  -3   6    5455     243                                                        2666   14.16    2.23  1.0000
   1  -4   6    5342     218                                                        2614   13.95   -2.41  1.0000
  -4   1  -6    5349     159                                                        2642   13.90   -2.47  1.0000
  -4   3  -6    4972     191                                                        2354   13.98    2.47  1.0000
  -3   4  -6    5318     224                                                        2606   14.01   -2.49  1.0000
  -1   4  -6    4810     245                                                        2211   13.95    2.41  1.0000
   3  -4  -6    6394     233                                                        3415   14.01   -2.20  1.0000
  -4   1  -6    5449     234                                                        2724   13.90   -2.47  1.0000
  -3  -1   6    5287     207                                                        2518   14.02   -2.24  1.0000
  -1   4   6    5249     226                                                        2504   14.36   -2.50  1.0000
   4  -3   6    4793     227                                                        2178   13.98   -2.47  1.0000
   4  -1  -6    5236     202                                                        2463   14.45   -2.43  1.0000
   3  -4   6    5089     207                                                        2450   14.01    2.49  1.0000
   1   3  -6    5474     224                                                        2648   14.16   -2.23  1.0000
   3   1  -6    5452     230                                                        2685   14.02    2.24  1.0000
   3  -4   6    5475     243                                                        2769   14.01    2.49  1.0000
  -4   3  -6    5282     258                                                        2609   13.98    2.47  1.0000
  -1   4  -6    5766     229                                                        2999   13.95    2.41  1.0000
   1  -4   6    5023     235                                                        2354   13.95   -2.41  1.0000
  -1  -3   6    5489     221                                                        2694   14.16    2.23  1.0000
  -3  -1   7     811     222                                                        1437   -6.23   -5.56  1.0000
  -4   3   7     705     239                                                        1254   -6.21   -5.51  1.0000
  -4   1   7     980     232                                                        1647   -6.21    5.60  1.0000
  -3   4   7     950     241                                                        1585   -6.25    6.02  1.0000
  -1   4   7     942     223                                                        1658   -6.29   -5.76  1.0000
  -4   1  -7     832     146                                                        1464   -6.24   -5.73  1.0000
  -3  -1   7     893     244                                                        1574   -6.23   -5.56  1.0000
  -1   4  -7    1234     230                                                        2051   -6.28    5.74  1.0000
  -4   3  -7    1122     185                                                        1866   -6.27    6.01  1.0000
  -1  -3   7     987     216                                                        1663   -6.13    5.18  1.0000
  -3   4  -7     711     215                                                        1248   -6.28   -5.95  1.0000
  -3  -1   7    1018     219                                                        1775   -6.23   -5.56  1.0000
   1  -4   7     944     231                                                        1660   -6.28   -5.74  1.0000
   4  -1  -7    1064     212                                                        1840   -6.21   -5.60  1.0000
  -1  -3   7    1104     238                                                        1842   -6.13    5.18  1.0000
   4  -3   7     945     228                                                        1647   -6.27   -6.01  1.0000
   3  -4   7    1221     242                                                        2022   -6.28    5.95  1.0000
   3  -4   7     982     207                                                        1648   -6.28    5.95  1.0000
   4  -3   7    1092     181                                                        1884   -6.27   -6.01  1.0000
   1  -4   7     863     190                                                        1526   -6.28   -5.74  1.0000
   3   1   7    1055     116                                                        1826   -6.14   -5.21  1.0000
  -1   4  -7     879     219                                                        1492   -6.28    5.74  1.0000
   3   1  -7    1532     216                                                        2481   -6.23    5.56  1.0000
  -3   4   8   27091     836                                                       21981    2.42   -5.54  1.0000
  -4   3   8   26643     833                                                       21538    2.31    5.60  1.0000
  -4   1   8   26304     830                                                       21248    2.51   -5.56  1.0000
  -4   3  -8   29071     792                                                       23665    2.32   -5.67  1.0000
   1  -4   8   25515     806                                                       20655    2.45    5.42  1.0000
  -1  -3   8   26078     814                                                       21261    2.62   -5.28  1.0000
   1   3   8   26176     746                                                       21254    2.43   -5.42  1.0000
  -3  -1   8   27318     833                                                       22417    2.58    5.24  1.0000
  -4   1  -8   24321     761                                                       19617    2.55    5.36  1.0000
  -1   4  -8   25762     819                                                       20882    2.45   -5.42  1.0000
  -3   4  -8   27610     804                                                       22351    2.26    5.68  1.0000
   1  -4   8   26862     832                                                       21870    2.45    5.42  1.0000
  -3  -1   8   26924     818                                                       22060    2.58    5.24  1.0000
  -3  -1   8   26657     823                                                       21818    2.58    5.24  1.0000
   4  -3   8   26628     833                                                       21462    2.32    5.67  1.0000
   4  -3  -8   26866     824                                                       21742    2.31   -5.60  1.0000
  -1   4   8   25696     830                                                       20737    2.50    5.51  1.0000
  -3  -1  -8   28114     829                                                       23028    2.47   -5.39  1.0000
  -1  -3   8   27426     834                                                       22480    2.62   -5.28  1.0000
  -4   1  -8   29053     838                                                       23890    2.55    5.36  1.0000
   3  -4   8   26425     834                                                       21289    2.26   -5.68  1.0000
   3   1   8   27388     743                                                       22367    2.47    5.39  1.0000
   4  -3   8   24324     783                                                       19398    2.32    5.67  1.0000
   4  -1   8   26187     758                                                       21301    2.55   -5.36  1.0000
   3  -4   8   28279     804                                                       22957    2.26   -5.68  1.0000
   3   1  -8   28015     826                                                       23053    2.58   -5.24  1.0000
   1   3  -8   27284     830                                                       22347    2.62    5.28  1.0000
  -1   4  -8   27644     835                                                       22580    2.45   -5.42  1.0000
  -4   3  -8   28369     832                                                       23032    2.32   -5.67  1.0000
  -4   3   9    3976     296                                                        2978    3.33    2.37  1.0000
  -3  -1   9    3821     281                                                        2798    3.48    2.50  1.0000
  -3   4   9    3060     295                                                        2248    3.36   -2.11  1.0000
  -4   1   9    4018     306                                                        2985    3.73   -2.39  1.0000
  -3   4  -9    3676     267                                                        2744    3.56    2.24  1.0000
   1  -4   9    4061     248                                                        3069    3.40    2.30  1.0000
  -1  -3   9    4157     255                                                        3104    3.51   -2.43  1.0000
  -4   3  -9    4078     238                                                        3124    3.50   -2.14  1.0000
   1   3   9    4274     181                                                        3170    3.46   -2.56  1.0000
  -3  -1   9    3651     267                                                        2651    3.48    2.50  1.0000
  -1   4   9    3304     274                                                        2476    3.74    2.00  1.0000
   4  -3   9    3888     283                                                        2960    3.50    2.14  1.0000
  -1  -3   9    4011     280                                                        2977    3.51   -2.43  1.0000
   4  -3  -9    3979     287                                                        2976    3.33   -2.37  1.0000
   3  -4   9    4160     279                                                        3164    3.56   -2.24  1.0000
   1  -4   9    3790     286                                                        2832    3.40    2.30  1.0000
   4  -1  -9    4502     294                                                        3413    3.73    2.39  1.0000
   3  -4   9    3832     251                                                        2876    3.56   -2.24  1.0000
   3   1   9    3894     175                                                        2899    3.35    2.39  1.0000
   4  -3   9    3660     219                                                        2760    3.50    2.14  1.0000
   4  -1   9    3622     192                                                        2713    3.38   -2.20  1.0000
   1   3  -9    4169     301                                                        3119    3.51    2.43  1.0000
   3   1  -9    3950     271                                                        2905    3.48   -2.50  1.0000
  -1   4  10    4702     290                                                        2387   -7.44    3.70  1.0000
  -3  -1  10    4358     284                                                        2144   -7.24    2.67  1.0000
  -3   4  10    4243     287                                                        2146   -7.20   -3.85  1.0000
  -4   1  10    4446     293                                                        2252   -7.36   -3.81  1.0000
  -4   3  10    5764     305                                                        3218   -7.22    3.33  1.0000
  -3  -1  10    5371     283                                                        2880   -7.24    2.67  1.0000
   1  -4  10    5023     263                                                        2642   -7.36    3.62  1.0000
  -4   3 -10    5210     239                                                        2801   -7.40   -3.73  1.0000
  -1  -3  10    4652     256                                                        2353   -7.35   -2.90  1.0000
   3  -4  10    4865     280                                                        2520   -7.43   -3.48  1.0000
   3  -4 -10    4308     278                                                        2171   -7.20    3.85  1.0000
   4  -3 -10    5010     282                                                        2675   -7.22   -3.33  1.0000
   1  -4  10    4446     293                                                        2220   -7.36    3.62  1.0000
  -1  -3  10    4722     289                                                        2404   -7.35   -2.90  1.0000
   4  -1 -10    4254     280                                                        2090   -7.36    3.81  1.0000
   3  -4  10    4538     218                                                        2281   -7.43   -3.48  1.0000
  -1   4 -10    4571     273                                                        2333   -7.36   -3.62  1.0000
   3   1 -10    5052     289                                                        2664   -7.24   -2.67  1.0000
   1   3 -10    5023     304                                                        2603   -7.35    2.90  1.0000
  -3   4  11    1770     349                                                        3754    7.11   -0.55  1.0000
  -4   3  11    2350     362                                                        4591    7.01    0.99  1.0000
  -4   1  11    2054     354                                                        4228    7.22   -0.75  1.0000
   1   3  11    1928     229                                                        4042    6.98   -1.41  1.0000
   1  -4  11    2053     314                                                        4160    7.06    0.77  1.0000
  -3  -1  11    2340     329                                                        4611    6.95    1.43  1.0000
  -4   1  11    1988     324                                                        4132    7.22   -0.75  1.0000
  -1  -3  11    1987     326                                                        4108    6.90   -1.48  1.0000
   4  -3 -11    2211     356                                                        4407    7.01   -0.99  1.0000
  -4   1 -11     537     286                                                        1772    7.05    0.76  1.0000
   3  -4  11    2242     357                                                        4515    7.26   -0.80  1.0000
   1  -4  11    2716     362                                                        5088    7.06    0.77  1.0000
   1   3  11    1679     349                                                        3677    6.98   -1.41  1.0000
   3  -4 -11    2723     364                                                        5087    7.11    0.55  1.0000
  -1  -3  11    2161     349                                                        4357    6.90   -1.48  1.0000
  -1   4  11    2464     361                                                        4773    7.29    0.38  1.0000
   1  -4 -11    2350     357                                                        4630    7.29   -0.38  1.0000
  -3  -1  11    2284     351                                                        4532    6.95    1.43  1.0000
   3   1  11    2447     235                                                        4720    6.85    1.38  1.0000
   3   1 -11    2015     365                                                        4157    6.95   -1.43  1.0000
   1   3 -11    2294     375                                                        4536    6.90    1.48  1.0000
  -1   4 -11    2378     378                                                        4633    7.06   -0.77  1.0000
   4  -1 -11    2102     334                                                        4283    7.22    0.75  1.0000
  -4   1  12    2738     340                                                        2560    1.15    0.68  1.0000
  -4   3  12    2702     336                                                        2584    1.62   -0.52  1.0000
  -3   4  12    2448     327                                                        2332    1.60    0.52  1.0000
  -3  -1  12    2212     308                                                        2012    1.44   -0.86  1.0000
  -1   4  12    2452     314                                                        2281    1.21   -0.69  1.0000
   1   3  12    2178     187                                                        2045    1.60    0.61  1.0000
  -3  -1  12    2319     283                                                        2115    1.44   -0.86  1.0000
  -1   4  12    2631     216                                                        2455    1.21   -0.69  1.0000
  -3  -1 -12    2058     303                                                        1934    1.34    0.57  1.0000
   1   3  12    2061     310                                                        1931    1.60    0.61  1.0000
  -1  -3 -12    2307     307                                                        2170    1.60   -0.61  1.0000
   1  -4 -12    2480     322                                                        2308    1.21    0.69  1.0000
  -4   1 -12    2935     321                                                        2756    1.34   -0.68  1.0000
   1  -4  12    2935     327                                                        2736    1.31   -0.74  1.0000
   4  -3 -12    2671     308                                                        2554    1.62    0.52  1.0000
   3  -4 -12    2445     311                                                        2329    1.60   -0.52  1.0000
   4  -1 -12    2941     327                                                        2757    1.15   -0.68  1.0000
   3   1  12    2438     190                                                        2304    1.34   -0.57  1.0000
   4  -1  12    2170     204                                                        2014    1.34    0.68  1.0000
   4  -3  12    2611     238                                                        2543    1.41   -0.32  1.0000
   3   1 -12    2961     335                                                        2732    1.44    0.86  1.0000
  -3   4 -12    2554     310                                                        2418    1.47   -0.57  1.0000
  -1   4 -12    1991     321                                                        1825    1.31    0.74  1.0000
   1   3 -12    2597     318                                                        2429    1.22   -0.67  1.0000
  -4   3 -12    2717     299                                                        2648    1.41    0.32  1.0000
   1   3  13    4427     275                                                        4830   -0.56   -1.36  1.0000
  -3   4  13    5110     336                                                        5280   -0.71   -0.74  1.0000
  -1   4  13    4833     299                                                        5084   -0.52    0.90  1.0000
  -4   3  13    4600     346                                                        4958   -0.73    1.29  1.0000
  -1  -3 -13    4606     398                                                        5015   -0.56    1.36  1.0000
   3  -4 -13    4561     403                                                        4720   -0.71    0.74  1.0000
   1   3  13    4309     409                                                        4707   -0.56   -1.36  1.0000
   4  -3 -13    4284     412                                                        4632   -0.73   -1.29  1.0000
  -3  -1 -13    4653     417                                                        5063   -0.66   -1.39  1.0000
  -1   4  13    5654     431                                                        5925   -0.52    0.90  1.0000
   1  -4 -13    4921     428                                                        5176   -0.52   -0.90  1.0000
  -3  -1  13    4077     418                                                        4533   -0.46    1.53  1.0000
   4  -1  13    5207     292                                                        5499   -0.49   -0.97  1.0000
   3  -4  13    4610     335                                                        4900   -0.42   -0.98  1.0000
   3   1  13    5019     280                                                        5443   -0.66    1.39  1.0000
   4  -3  13    4487     310                                                        4760   -0.30    0.90  1.0000
  -4   3 -13    4263     403                                                        4530   -0.30   -0.90  1.0000
  -1   4 -13    4431     416                                                        4684   -0.46   -0.91  1.0000
   4  -1 -13    4826     396                                                        5053   -0.58    0.86  1.0000
  -4   1 -13    4595     409                                                        4868   -0.49    0.97  1.0000
   3   1 -13    4330     388                                                        4802   -0.46   -1.53  1.0000
  -3   4 -13    4567     401                                                        4854   -0.42    0.98  1.0000
   1   3 -13    4633     408                                                        5079   -0.56    1.46  1.0000
  -4   1  14    4850     361                                                        4590   -2.87    0.74  1.0000
  -4   3  14    4110     340                                                        3985   -2.75   -0.40  1.0000
   1   3  14    4463     264                                                        4332   -2.78    0.40  1.0000
  -3   4  14    4709     326                                                        4506   -2.73    0.58  1.0000
  -1   4  14    4109     279                                                        3921   -2.85   -0.59  1.0000
  -1  -3  14    3938     345                                                        3811   -2.83    0.41  1.0000
  -3  -1  14    4657     355                                                        4520   -2.67   -0.41  1.0000
  -3  -1 -14    4394     416                                                        4256   -2.80    0.43  1.0000
   1  -4 -14    4519     428                                                        4323   -2.85    0.59  1.0000
   3  -4 -14    3526     391                                                        3344   -2.73   -0.58  1.0000
   4  -3 -14    4152     397                                                        4025   -2.75    0.40  1.0000
   4  -1 -14    4024     409                                                        3783   -2.87   -0.74  1.0000
  -1  -3 -14    3771     388                                                        3647   -2.78   -0.40  1.0000
   3  -4  14    4400     329                                                        4247   -2.65    0.46  1.0000
   4  -1  14    4165     279                                                        4066   -2.79    0.32  1.0000
   3   1  14    4217     254                                                        4082   -2.80   -0.43  1.0000
   1  -4  14    5100     346                                                        4923   -2.82   -0.52  1.0000
   4  -3  14    4034     306                                                        3929   -2.69   -0.34  1.0000
   3   1 -14    3477     389                                                        3350   -2.67    0.41  1.0000
  -4   1 -14    4038     401                                                        3942   -2.79   -0.32  1.0000
  -1   4 -14    4468     431                                                        4296   -2.82    0.52  1.0000
  -4   3 -14    4347     403                                                        4239   -2.69    0.34  1.0000
  -3   4 -14    4648     419                                                        4494   -2.65   -0.46  1.0000
   1   3 -14    4137     424                                                        4010   -2.83   -0.41  1.0000
  -1   4  15     461     196                                                         344    0.95   -0.63  1.0000
  -4   3  15     566     250                                                         438    0.94   -0.61  1.0000
  -4   1  15     485     275                                                         374    0.96    0.49  1.0000
  -3  -1  15     731     265                                                         586    0.91   -0.62  1.0000
  -3   4  15     993     245                                                         816    0.86    0.68  1.0000
   1  -4 -15     795     371                                                         636    0.95    0.63  1.0000
   3  -4 -15     678     351                                                         535    0.86   -0.68  1.0000
  -1  -3 -15       9     322                                                         -19    0.87   -0.64  1.0000
  -4   1 -15     159     336                                                          97    1.00   -0.51  1.0000
  -3  -1 -15      12     344                                                         -19    0.96    0.76  1.0000
   4  -3 -15     332     336                                                         234    0.94    0.61  1.0000
   3  -4  15     600     243                                                         437    0.94    0.90  1.0000
   1   3  15      85     185                                                          40    0.87    0.64  1.0000
   1  -4  15     339     266                                                         239    0.91   -0.66  1.0000
   4  -3  15     311     233                                                         207    0.94   -0.76  1.0000
  -1  -3  15     726     297                                                         571    0.94    0.67  1.0000
   3   1  15    1075     194                                                         873    0.96   -0.76  1.0000
   4  -1  15     293     199                                                         205    1.00    0.51  1.0000
   4  -1 -15     721     338                                                         588    0.96   -0.49  1.0000
  -3   4 -15     374     334                                                         249    0.94   -0.90  1.0000
   3   1 -15     537     321                                                         411    0.91    0.62  1.0000
   1   3 -15     852     354                                                         686    0.94   -0.67  1.0000
  -4   3 -15     365     328                                                         250    0.94    0.76  1.0000
  -1   4 -15     392     346                                                         282    0.91    0.66  1.0000
  -3   4  16      13     253                                                         -13   -1.13   -0.59  1.0000
  -4   1  16     459     300                                                         442   -1.25   -0.36  1.0000
  -4   3  16     397     274                                                         366   -1.15    0.46  1.0000
  -3  -1  16     455     281                                                         418   -1.21    0.52  1.0000
  -1   4  16     310     219                                                         294   -1.27    0.35  1.0000
   3  -4 -16     468     358                                                         421   -1.13    0.59  1.0000
   4  -3 -16     301     350                                                         273   -1.15   -0.46  1.0000
  -3  -1 -16      14     360                                                        -187   -1.30   -0.39  1.0000
  -1  -3 -16     244     369                                                         209   -1.21    0.57  1.0000
   1  -4 -16    1006     368                                                         990   -1.27   -0.35  1.0000
   3  -4  16     541     267                                                         500   -1.22   -0.55  1.0000
   3   1  16      93     191                                                          76   -1.30    0.39  1.0000
   1  -4  16     439     283                                                         403   -1.23    0.52  1.0000
   4  -1  16     763     223                                                         730   -1.30   -0.48  1.0000
   4  -3  16     656     257                                                         624   -1.19    0.44  1.0000
  -1  -3  16      97     287                                                          79   -1.27   -0.42  1.0000
   1   3  16     320     199                                                         283   -1.21   -0.57  1.0000
  -3   4 -16      14     345                                                        -208   -1.22    0.55  1.0000
   1   3 -16     875     380                                                         847   -1.27    0.42  1.0000
   4  -1 -16     366     327                                                         349   -1.25    0.36  1.0000
  -4   1 -16     169     342                                                         146   -1.30    0.48  1.0000
   3   1 -16     286     364                                                         254   -1.21   -0.52  1.0000
  -4   3 -16     778     367                                                         745   -1.19   -0.44  1.0000
  -1   4 -16     127     371                                                         102   -1.23   -0.52  1.0000
  -4   3  17     520     288                                                         582    0.60    0.44  1.0000
  -1   4  17     573     230                                                         627    0.66    0.36  1.0000
  -3   4  17     396     255                                                         456    0.64   -0.49  1.0000
  -4   1  17     723     310                                                         807    0.63   -0.51  1.0000
   1  -4 -17     463     405                                                         511    0.66   -0.36  1.0000
   4  -3 -17    1525     391                                                        1633    0.60   -0.44  1.0000
  -3  -1 -17     956     409                                                         998    0.79   -0.18  1.0000
  -1  -3 -17    1010     392                                                        1080    0.74    0.33  1.0000
   3  -4 -17     515     369                                                         583    0.64    0.49  1.0000
   1   3  17     701     216                                                         759    0.74   -0.33  1.0000
   4  -3  17     542     269                                                         587    0.66    0.30  1.0000
   1  -4  17     791     305                                                         846    0.60    0.31  1.0000
   3  -4  17     485     282                                                         513    0.67   -0.19  1.0000
  -1  -3  17     730     300                                                         773    0.77   -0.22  1.0000
   3   1  17     918     227                                                         959    0.79    0.18  1.0000
   4  -1 -17     171     358                                                         211    0.63    0.51  1.0000
  -1   4 -17    1171     431                                                        1238    0.60   -0.31  1.0000
   1   3 -17       5     369                                                        -432    0.77    0.22  1.0000
  -4   3 -17     497     404                                                         540    0.66   -0.30  1.0000
  -4   1 -17     868     392                                                         951    0.63    0.45  1.0000
   3   1 -17     288     356                                                         315    0.74   -0.24  1.0000
  -3   4 -17    1237     388                                                        1284    0.67    0.19  1.0000
  -4   3  18     660     281                                                         561   -1.43    0.49  1.0000
  -3   4  18    1322     281                                                        1187   -1.40   -0.49  1.0000
  -1  -3 -18    1541     440                                                        1399   -1.40    0.47  1.0000
   1  -4 -18    1644     468                                                        1503   -1.51   -0.44  1.0000
  -3  -1 -18    1221     452                                                        1118   -1.42   -0.34  1.0000
   4  -3 -18    1353     444                                                        1216   -1.43   -0.49  1.0000
   3  -4 -18    1730     417                                                        1577   -1.40    0.49  1.0000
   4  -3  18    1606     291                                                        1452   -1.45    0.51  1.0000
   1   3  18    1619     231                                                        1474   -1.40   -0.47  1.0000
  -1   4  18     569     251                                                         481   -1.51    0.44  1.0000
   3   1  18     737     226                                                         654   -1.42    0.34  1.0000
   3  -4  18    1380     314                                                        1223   -1.51   -0.58  1.0000
   1   3 -18     773     429                                                         679   -1.41    0.41  1.0000
  -1   4 -18    1649     438                                                        1483   -1.39   -0.56  1.0000
  -4   3 -18    1513     425                                                        1363   -1.45   -0.51  1.0000
  -3   4 -18     847     425                                                         722   -1.51    0.58  1.0000
   3   1 -18     362     365                                                         295   -1.40   -0.40  1.0000
   4  -1 -18     966     433                                                         864   -1.50    0.38  1.0000
  -4   1 -18    1223     432                                                        1078   -1.41    0.57  1.0000
  -3   4  19     637     271                                                         639   -0.01    0.01  1.0000
  -1  -3 -19     129     436                                                         130   -0.28   -0.00  1.0000
  -3  -1 -19     190     406                                                         183   -0.14   -0.09  1.0000
   1  -4 -19     548     460                                                         537   -0.05   -0.09  1.0000
   3  -4 -19     377     421                                                         378   -0.01   -0.01  1.0000
  -4   1 -19     216     421                                                         211   -0.12    0.06  1.0000
   3   1 -19     297     419                                                         297   -0.20   -0.00  1.0000
   4  -3 -19     300     430                                                         294   -0.07   -0.07  1.0000
  -1   4 -19     812     438                                                         822   -0.15    0.05  1.0000
   4  -1 -19     542     374                                                         537   -0.08    0.04  1.0000
  -4   3 -19     527     440                                                         523   -0.14   -0.04  1.0000
   1   3 -19       0     434                                                         -25   -0.18    0.04  1.0000
  -3   4 -19       0     434                                                         -52   -0.17   -0.04  1.0000
   1   3  19     611     224                                                         613   -0.28    0.00  1.0000
  -1   4  19     348     243                                                         339   -0.05    0.09  1.0000
   3  -4  19    1321     325                                                        1330   -0.17    0.04  1.0000
   1  -4 -20    1368     471                                                        1466    0.95   -0.18  1.0000
   3  -4 -20    1726     460                                                        1855    0.92    0.08  1.0000
  -1  -3 -20     629     427                                                         696    1.00    0.25  1.0000
  -1   4 -20    1761     493                                                        1875    0.98   -0.20  1.0000
   1   3 -20    1472     471                                                        1573    0.92    0.19  1.0000
   4  -1 -20    1188     478                                                        1286    0.96    0.18  1.0000
  -4   3 -20    1681     465                                                        1802    1.02   -0.18  1.0000
  -3   4 -20     976     462                                                        1093    1.02    0.02  1.0000
  -3  -1 -20    1172     469                                                        1266    0.98   -0.19  1.0000
  -4   1 -20    1603     475                                                        1715    1.00    0.22  1.0000
   4  -3 -20    1167     460                                                        1274    0.94   -0.06  1.0000
   3   1 -20    1064     452                                                        1146    0.95   -0.22  1.0000
   1   3  20    1415     258                                                        1513    1.00   -0.25  1.0000
  -1   4  20     966     265                                                        1051    0.95    0.18  1.0000
  -3   4  20     908     298                                                         997    0.92   -0.08  1.0000
  -1  -3 -21     638     468                                                         657   -0.04   -0.14  1.0000
   1  -4 -21     106     492                                                         119   -0.04    0.22  1.0000
  -3   4  21     427     298                                                         436    0.07    0.12  1.0000
   1   3  21     969     251                                                         993   -0.04    0.14  1.0000
  -1   4  21     801     274                                                         835   -0.04   -0.22  1.0000
   3  -4 -21    1307     485                                                        1323    0.07   -0.12  1.0000
   4  -3 -21    1117     478                                                        1143    0.04    0.18  1.0000
  -3   4 -21     899     490                                                         930   -0.08   -0.16  1.0000
  -1   4 -21    1465     508                                                        1507   -0.04    0.20  1.0000
   3   1 -21     495     475                                                         512   -0.02    0.15  1.0000
   4  -1 -21     180     469                                                         194   -0.01   -0.20  1.0000
  -4   1 -21     579     470                                                         604   -0.05   -0.18  1.0000
  -4   3 -21     492     502                                                         510   -0.05    0.14  1.0000
   1   3 -21    1331     523                                                        1367   -0.02   -0.19  1.0000
  -3  -1 -21     942     499                                                         971   -0.04    0.17  1.0000
  -3   4 -22       9     479                                                        -321   -0.73    0.76  1.0000
   4  -1 -22     251     483                                                         334   -0.82    0.86  1.0000
  -4   1 -22      10     484                                                        -223   -0.78    0.83  1.0000
   4  -3 -22       8     485                                                        -212   -0.61   -0.76  1.0000
  -1  -3 -22     112     475                                                         160   -0.67    0.84  1.0000
  -1   4 -22      81     501                                                         126   -0.77   -0.85  1.0000
  -4   3 -22       9     524                                                        -709   -0.75   -0.80  1.0000
   3   1 -22      10     512                                                        -244   -0.72   -0.85  1.0000
   1   3 -22     105     493                                                         155   -0.76    0.84  1.0000
   1  -4 -22     343     510                                                         442   -0.81   -0.88  1.0000
  -3  -1 -22      11     489                                                         -97   -0.77   -0.87  1.0000
   3  -4 -22     932     531                                                        1058   -0.62    0.80  1.0000
   0   4   0   36870     980                                                       28409  128.54   -2.59  1.0000
   0  -4   0   35309     981                                                       29761  128.54    2.59  1.0000
   0   4   1    2896     400                                                       10723   17.70   -1.31  1.0000
   4   0  -1    3886     416                                                       12604   17.81   -0.45  1.0000
   0   4   1    2997     417                                                       10917   17.70   -1.31  1.0000
   0  -4   1    3841     437                                                       12785   18.20    1.27  1.0000
   0  -4  -1    3353     398                                                       11578   17.70    1.31  1.0000
   4   0  -2   74388    1576                                                       46087   20.72    0.47  1.0000
   0   4   2   79690    1569                                                       50298   20.70    0.03  1.0000
  -4   0   2   75548    1575                                                       47002   20.72   -0.47  1.0000
  -4   4   2   81670    1594                                                       50819   21.54    0.35  1.0000
   0  -4  -2   77485    1568                                                       48549   20.70   -0.03  1.0000
   0  -4   2   77571    1591                                                       48500   20.80    0.04  1.0000
   4   0  -2   76624    1558                                                       47851   20.72    0.47  1.0000
  -4   0   2   71328    1558                                                       43686   20.72   -0.47  1.0000
   4  -4   2   77914    1580                                                       49205   20.45   -0.38  1.0000
  -4   4   3  186973    3365                                                      105739  -38.26    0.08  1.0000
   0  -4   3  187700    3364                                                      105733  -38.57   -0.86  1.0000
  -4   0   3  179322    3338                                                       98732  -38.99   -1.39  1.0000
   4   0  -3  186418    3353                                                      104030  -38.99    1.39  1.0000
  -4   0   3  182948    3352                                                      101427  -38.99   -1.39  1.0000
   0   4   3  183263    3346                                                      101879  -38.88    1.49  1.0000
  -4   4  -3  179709    3355                                                      100133  -38.35    0.16  1.0000
   4  -4   3  182541    3359                                                      102248  -38.35   -0.16  1.0000
   4   0  -3  187713    3338                                                      104998  -38.99    1.39  1.0000
  -4   0   4     454     159                                                         400   -0.45   -0.18  1.0000
   4   0  -4     213     184                                                         179   -0.45    0.18  1.0000
   0   4   4     351     176                                                         297   -0.53   -0.17  1.0000
  -4   4   4     204     207                                                         181   -0.30    0.04  1.0000
   0   4  -4       1     179                                                         -29   -0.31   -0.15  1.0000
  -4   0   4     438     146                                                         385   -0.45   -0.18  1.0000
   0  -4   4       1     179                                                         -34   -0.31    0.15  1.0000
  -4   4  -4     286     166                                                         221   -0.73   -0.01  1.0000
   4  -4   4     408     180                                                         330   -0.73    0.01  1.0000
  -4   4  -4     555     180                                                         463   -0.73   -0.01  1.0000
   0  -4   4     123     171                                                         105   -0.31    0.15  1.0000
   4   0  -4     161     140                                                         131   -0.45    0.18  1.0000
  -4   4   5   30487    2256                                                       69417  -31.71    0.22  1.0000
  -4   0   5   28956    2245                                                       67180  -31.77   -0.37  1.0000
  -4   0  -5   28544    2191                                                       67041  -32.11   -0.38  1.0000
   0  -4   5   28581    2250                                                       66923  -31.99   -0.34  1.0000
   0   4  -5   28999    2258                                                       67569  -31.99    0.34  1.0000
  -4   0  -5   31705    2251                                                       71841  -32.11   -0.38  1.0000
  -4   0   5   29233    2233                                                       67601  -31.77   -0.37  1.0000
   0   4   5   27759    2241                                                       65228  -31.68    0.44  1.0000
  -4   4  -5   29554    2234                                                       68113  -31.78    0.13  1.0000
   0  -4   5   28380    2252                                                       66615  -31.99   -0.34  1.0000
  -4   4  -5   28391    2252                                                       66342  -31.78    0.13  1.0000
   4   0  -5   26919    2234                                                       64066  -31.77    0.37  1.0000
   4  -4   5   31051    2254                                                       70373  -31.78   -0.13  1.0000
   0   4  -5   29182    2250                                                       67848  -31.99    0.34  1.0000
  -4   0  -6   23687     586                                                       17276   -8.02    0.24  1.0000
  -4   4  -6   23863     640                                                       17440   -8.00    0.10  1.0000
   0  -4   6   23738     663                                                       17368   -7.96    0.28  1.0000
   0   4  -6   22783     666                                                       16547   -7.96   -0.28  1.0000
   4  -4   6   24208     671                                                       17733   -8.00   -0.10  1.0000
  -4   0   6   22741     643                                                       16494   -7.98   -0.30  1.0000
   0   4   6   24349     660                                                       17867   -7.99    0.06  1.0000
  -4   0  -6   22719     660                                                       16451   -8.02    0.24  1.0000
  -4   0   6   23713     661                                                       17323   -7.98   -0.30  1.0000
  -4   4   6   23543     673                                                       16930   -8.32    0.12  1.0000
   0  -4   6   23664     665                                                       17305   -7.96    0.28  1.0000
   4   0  -6   24338     646                                                       17864   -7.98    0.30  1.0000
  -4   4  -6   23854     654                                                       17432   -8.00    0.10  1.0000
   0   4  -6   23463     658                                                       17127   -7.96   -0.28  1.0000
  -4   0   7      60     236                                                        1723  -17.53   -0.36  1.0000
  -4   4   7       8     244                                                        2235  -17.75   -0.26  1.0000
   0   4  -7      55     254                                                        1803  -17.76   -0.30  1.0000
  -4   0  -7      49     135                                                        1841  -17.76    0.07  1.0000
  -4   4  -7      52     215                                                        1826  -17.77   -0.05  1.0000
   0  -4   7      23     239                                                        2038  -17.76    0.30  1.0000
   0   4   7      53     254                                                        1780  -17.60   -0.04  1.0000
   4   0  -7      45     214                                                        1813  -17.53    0.36  1.0000
   4  -4   7      19     246                                                        2083  -17.77    0.05  1.0000
   0  -4   7       6     231                                                        2292  -17.76    0.30  1.0000
   4  -4   7      15     210                                                        2132  -17.77    0.05  1.0000
  -4   4  -7      10     203                                                        2207  -17.77   -0.05  1.0000
  -4   0   8     506     206                                                         475    0.26    0.35  1.0000
  -4   4   8     762     238                                                         720    0.31    0.51  1.0000
   0  -4   8     591     196                                                         563    0.20   -0.59  1.0000
  -4   4  -8     737     201                                                         650    0.59    0.15  1.0000
  -4   0  -8    1123     211                                                        1088    0.19   -0.55  1.0000
   4   0  -8     844     216                                                         801    0.26   -0.35  1.0000
   0   4   8     790     217                                                         742    0.30   -0.41  1.0000
   4  -4   8    1053     236                                                         947    0.59   -0.15  1.0000
   0  -4   8     732     227                                                         701    0.20   -0.59  1.0000
   4  -4   8     406     167                                                         341    0.59   -0.15  1.0000
   0   4  -8    1208     235                                                        1177    0.20    0.59  1.0000
  -4   0   9      21     228                                                         172    3.05   -0.21  1.0000
  -4   4   9      31     245                                                          11    3.16   -0.02  1.0000
  -4   4  -9      83     200                                                         -77    3.25   -0.06  1.0000
   0  -4   9      79     220                                                         -22    3.15    0.31  1.0000
   4   0  -9      23     218                                                         174    3.05    0.21  1.0000
   4  -4   9      18     219                                                         176    3.25    0.06  1.0000
   0   4   9      52     216                                                         239    3.00    0.23  1.0000
   0  -4   9       8     212                                                          38    3.15    0.31  1.0000
   4  -4   9       6     161                                                          44    3.25    0.06  1.0000
   0   4  -9      29     240                                                         204    3.15   -0.31  1.0000
   0   4  10    2651     235                                                         575  -10.21   -1.50  1.0000
  -4   0  10    2731     259                                                         674  -10.34    2.47  1.0000
  -4   4  10    3006     253                                                         792  -11.99    3.00  1.0000
  -4   4 -10    2689     196                                                         631   -9.62    0.78  1.0000
  -4   0  10    2508     229                                                         557  -10.34    2.47  1.0000
   4  -4 -10    3163     253                                                         916  -11.99   -3.00  1.0000
   4   0 -10    2311     227                                                         469  -10.34   -2.47  1.0000
   4  -4  10    2611     250                                                         597   -9.62   -0.78  1.0000
   0  -4  10    2540     246                                                         591  -10.43   -2.61  1.0000
   4  -4  10    2805     203                                                         692   -9.62   -0.78  1.0000
   0  -4  10    2334     190                                                         484  -10.43   -2.61  1.0000
   0   4 -10    1822     252                                                         238  -10.43    2.61  1.0000
  -4   0  11     454     268                                                         362    0.97   -0.49  1.0000
  -4   4  11    1036     266                                                         848    1.10    0.24  1.0000
   0   4  11     145     254                                                          92    0.92    0.49  1.0000
  -4   0  11     598     240                                                         492    0.97   -0.49  1.0000
   0   4  11     906     153                                                         768    0.92    0.49  1.0000
   4  -4  11     754     273                                                         633    0.85    0.39  1.0000
   4  -4 -11     424     250                                                         312    1.10   -0.24  1.0000
   0  -4  11     598     256                                                         478    0.92    0.02  1.0000
  -4   0 -11     577     202                                                         450    1.00    0.17  1.0000
   0  -4  11     526     233                                                         414    0.92    0.02  1.0000
   4   0  11     546     140                                                         427    1.00   -0.17  1.0000
   0   4 -11     708     276                                                         578    0.92   -0.02  1.0000
   4   0 -11       9     244                                                         -49    0.97    0.49  1.0000
  -4   4  12    1685     317                                                        1689   -0.01    0.49  1.0000
   0   4  12    2011     309                                                        1982    0.13   -0.62  1.0000
  -4   0  12    1253     314                                                        1229    0.12    0.57  1.0000
   0   4  12    2206     186                                                        2176    0.13   -0.62  1.0000
  -4   0  12    2249     268                                                        2217    0.12    0.57  1.0000
   0  -4  12    1330     297                                                        1319    0.07   -0.69  1.0000
   0  -4 -12    1534     295                                                        1506    0.13    0.62  1.0000
  -4   0 -12    1640     278                                                        1616    0.12   -0.59  1.0000
   4  -4 -12    1566     306                                                        1572   -0.01   -0.49  1.0000
   4   0  12    1513     179                                                        1487    0.12    0.59  1.0000
  -4   4 -12    2399     302                                                        2348    0.19    0.13  1.0000
   4   0 -12    1541     293                                                        1517    0.12   -0.57  1.0000
   0   4 -12    1560     307                                                        1546    0.07    0.69  1.0000
   0   4  13       9     317                                                         -16   -0.89   -0.64  1.0000
  -4   0  13     167     291                                                         196   -0.65   -0.08  1.0000
   0   4  13       9     164                                                        -143   -0.89   -0.64  1.0000
  -4   0 -13      64     265                                                         147   -1.33    0.79  1.0000
   4  -4 -13     206     295                                                         242   -0.51    0.53  1.0000
   0  -4  13      24     297                                                         -81   -1.40    1.02  1.0000
   0  -4 -13       9     311                                                        -370   -0.89    0.64  1.0000
   4  -4  13      18     207                                                         -21   -1.34    0.70  1.0000
   4   0  13      11     158                                                          52   -1.33   -0.79  1.0000
   4   0 -13      25     290                                                          45   -0.65    0.08  1.0000
   0   4 -13     209     297                                                         364   -1.40   -1.02  1.0000
  -4   4 -13     135     255                                                         244   -1.34   -0.70  1.0000
  -4   4  14      81     244                                                          37   -1.05    0.22  1.0000
   0   4  14       8     181                                                         -23   -1.03    0.03  1.0000
  -4   0  14       8     263                                                         -29   -1.02   -0.13  1.0000
   0  -4 -14     321     315                                                         226   -1.03   -0.03  1.0000
   4  -4 -14     353     314                                                         251   -1.05   -0.22  1.0000
  -4   0 -14     325     316                                                         231   -1.02   -0.35  1.0000
   0  -4  14     121     259                                                          69   -0.97   -0.34  1.0000
   4  -4  14      12     232                                                        -211   -1.22    0.05  1.0000
   4   0  14     118     170                                                          65   -1.02    0.35  1.0000
   0   4 -14       8     330                                                        -431   -0.97    0.34  1.0000
   4   0 -14     285     313                                                         197   -1.02    0.13  1.0000
  -4   4 -14      12     287                                                        -265   -1.22   -0.05  1.0000
  -4   4  15    1372     269                                                         955    2.19    0.05  1.0000
  -4   0  15    1290     307                                                         885    2.21    0.34  1.0000
   0   4  15    1365     208                                                         947    2.21   -0.48  1.0000
  -4   0 -15    1099     346                                                         754    2.03   -0.18  1.0000
   0  -4 -15    2206     367                                                        1670    2.21    0.48  1.0000
   4  -4 -15    1099     340                                                         730    2.19   -0.05  1.0000
   4  -4  15    1907     277                                                        1393    2.26    0.02  1.0000
   4   0  15    1788     212                                                        1341    2.03    0.18  1.0000
   0  -4  15    1861     313                                                        1407    2.01   -0.03  1.0000
   4   0 -15    1691     359                                                        1219    2.21   -0.34  1.0000
  -4   4 -15     913     312                                                         570    2.26   -0.02  1.0000
   0   4 -15     932     356                                                         620    2.01    0.03  1.0000
  -4   4  16      10     259                                                        -378    0.64    0.92  1.0000
  -4   0  16       7     277                                                         -33    0.53   -0.80  1.0000
   4  -4 -16      53     353                                                          99    0.64   -0.92  1.0000
  -4   0 -16      12     373                                                          42    0.78   -1.03  1.0000
   0  -4 -16     223     370                                                         312    0.50   -1.03  1.0000
   4  -4  16      94     260                                                         166    0.96    0.62  1.0000
   0  -4  16     100     291                                                         172    0.73   -1.03  1.0000
   0   4  16      54     195                                                         108    0.50    1.03  1.0000
  -4   4 -16      10     355                                                        -314    0.96   -0.62  1.0000
   4   0 -16       7     322                                                        -155    0.53    0.80  1.0000
   0   4 -16      12     390                                                        -204    0.73    1.03  1.0000
  -4   4  17    6337     459                                                        7884    3.28   -0.04  1.0000
   0   4  17    5588     388                                                        6988    3.16   -0.06  1.0000
   4  -4 -17    6462     571                                                        8024    3.28    0.04  1.0000
   0  -4 -17    6939     598                                                        8491    3.16    0.06  1.0000
   4  -4  17    6038     453                                                        7521    3.22   -0.02  1.0000
   4   0 -17    6054     546                                                        7482    3.10   -0.07  1.0000
   0   4 -17    6483     586                                                        7977    3.14    0.05  1.0000
  -4   0 -17    4783     565                                                        6064    3.11   -0.04  1.0000
  -4   4 -17    6659     567                                                        8213    3.22    0.02  1.0000
  -4   4  18     312     286                                                         462   -1.37    0.18  1.0000
   4  -4 -18     504     383                                                         690   -1.37   -0.18  1.0000
   0  -4 -18     841     422                                                        1090   -1.43   -0.25  1.0000
   0   4  18     510     223                                                         708   -1.43    0.25  1.0000
   4  -4  18     616     286                                                         812   -1.31    0.16  1.0000
   4   0 -18     646     380                                                         861   -1.40    0.20  1.0000
  -4   4 -18     764     454                                                         979   -1.31   -0.16  1.0000
  -4   0 -18    1045     417                                                        1317   -1.42   -0.06  1.0000
   0   4 -18     923     427                                                        1188   -1.46    0.09  1.0000
  -4   4  19       7     288                                                         -16   -0.93    0.01  1.0000
   0  -4 -19     198     419                                                         130   -0.96    0.29  1.0000
   4  -4 -19     618     439                                                         495   -0.93   -0.01  1.0000
   0   4 -19     521     436                                                         409   -0.93    0.04  1.0000
  -4   4 -19      59     393                                                          26   -0.92    0.03  1.0000
  -4   0 -19     868     443                                                         713   -0.99    0.01  1.0000
   4   0 -19     184     370                                                         120   -0.93   -0.22  1.0000
   0   4  19       8     229                                                        -170   -0.96   -0.29  1.0000
   4  -4 -20    1501     465                                                        1650    0.67    0.00  1.0000
   0  -4 -20    1806     512                                                        1957    0.62    0.12  1.0000
  -4   4 -20    1464     458                                                        1605    0.64    0.02  1.0000
  -4   0 -20    1499     502                                                        1651    0.68    0.11  1.0000
   0   4 -20    1180     486                                                        1316    0.69   -0.09  1.0000
   4   0 -20    1596     459                                                        1742    0.64   -0.05  1.0000
   0   4  20    1579     258                                                        1720    0.62   -0.12  1.0000
   0  -4 -21     777     485                                                         804    0.17    0.02  1.0000
   4  -4 -21       0     463                                                        -200    0.16   -0.00  1.0000
  -4   4 -21       0     481                                                         -30    0.15   -0.11  1.0000
  -4   0 -21     733     473                                                         760    0.18    0.05  1.0000
   4   0 -21     511     471                                                         539    0.22   -0.00  1.0000
   0   4 -21       0     490                                                        -292    0.17   -0.12  1.0000
   0   4  21     246     236                                                         262    0.17   -0.02  1.0000
   0  -4 -22     940     516                                                         954   -0.08    0.04  1.0000
   4  -4 -22    1256     535                                                        1263   -0.04   -0.04  1.0000
   4   0 -22     593     485                                                         604   -0.08   -0.03  1.0000
  -4   0 -22     760     521                                                         773   -0.08    0.01  1.0000
   0   4 -22       0     510                                                         -31   -0.09    0.05  1.0000
  -4   4 -22       0     488                                                         -32    0.01   -0.01  1.0000
  -2  -3   0    4181    2005                                                       61863   65.67    1.23  1.0000
   2   3   0    3749    2005                                                       60099   65.67   -1.23  1.0000
   3  -5  -1   21386     372                                                        9332  -17.99    9.37  1.0000
   5  -2  -1   23238     377                                                       10484  -18.23    9.44  1.0000
  -3  -2   1   23415     340                                                       10574  -17.89    7.82  1.0000
   2  -5  -1   20951     358                                                        9274  -17.90   -8.85  1.0000
  -2  -3  -1   21532     356                                                        9252  -17.98    7.78  1.0000
  -2  -3   1   18351     384                                                        7444  -18.17   -9.18  1.0000
   2   3  -1   24092     386                                                       11066  -18.17    9.18  1.0000
  -3  -2  -1   21557     356                                                        9413  -18.51   -9.09  1.0000
   2   3   1   20157     352                                                        8551  -17.98   -7.78  1.0000
   5  -2   1   20871     341                                                        9115  -17.80   -7.77  1.0000
   3   2  -1   21483     335                                                        9492  -17.89   -7.82  1.0000
  -5   2  -1   22616     342                                                       10072  -17.80    7.77  1.0000
   5  -3   1   24250     354                                                       11196  -17.74    7.49  1.0000
  -3  -2   2   35711    1642                                                       51022   21.91   15.97  1.0000
   2  -5  -2   34834    1655                                                       49111   22.03  -15.33  1.0000
  -5   2   2   34465    1665                                                       49185   22.17  -15.75  1.0000
  -5   3   2   33487    1674                                                       48291   22.86   15.93  1.0000
   3  -5  -2   36117    1664                                                       51504   22.94   15.82  1.0000
  -2   5   2   35795    1658                                                       50340   22.03   15.33  1.0000
  -3   5   2   31241    1661                                                       45254   22.94  -15.82  1.0000
  -3  -2  -2   35767    1633                                                       50912   22.39  -15.80  1.0000
   2   3   2   34244    1633                                                       49169   21.91  -15.99  1.0000
  -2  -3   2   38544    1676                                                       54318   22.37  -15.74  1.0000
   3   2  -2   34569    1641                                                       49556   21.91  -15.97  1.0000
   5  -2   2   33566    1646                                                       49153   22.40  -16.63  1.0000
  -2  -3  -2   34563    1632                                                       49597   21.91   15.99  1.0000
   2  -5   2   35251    1671                                                       51737   22.36   16.95  1.0000
  -5   2  -2   36748    1647                                                       53243   22.40   16.63  1.0000
  -3   5  -2   33438    1668                                                       48535   22.00   16.28  1.0000
   5  -3   2   35743    1651                                                       51322   21.96   16.17  1.0000
  -5   3  -2   33211    1649                                                       48085   21.96  -16.17  1.0000
   3  -5  -3  301109    8827                                                      243715   -2.96   43.88  1.0000
  -3  -2   3  344606    8818                                                      284292   -2.81   43.17  1.0000
  -2   5   3  337286    8827                                                      274617   -2.52   45.01  1.0000
   2  -5  -3  332090    8825                                                      270763   -2.52  -45.01  1.0000
   5  -2  -3  338767    8833                                                      276257   -2.51   44.73  1.0000
  -5   2   3  336194    8834                                                      274818   -2.51  -44.73  1.0000
  -5   3   3  336875    8837                                                      276332   -2.82   43.89  1.0000
  -3   5   3  333940    8832                                                      274917   -2.96  -43.88  1.0000
  -3  -2   3  325943    8843                                                      267035   -2.81   43.17  1.0000
  -2  -3   3  344643    8842                                                      282612   -2.34  -44.34  1.0000
   5  -2   3  326732    8822                                                      268038   -2.53  -43.04  1.0000
   2  -5   3  337251    8836                                                      277144   -2.57   42.90  1.0000
  -2   5  -3  346398    8838                                                      286507   -2.57  -42.90  1.0000
  -3   5  -3  337474    8833                                                      276144   -2.47   43.71  1.0000
  -5   2  -3  331979    8822                                                      272002   -2.53   43.04  1.0000
  -3  -2   3  332087    8820                                                      272711   -2.81   43.17  1.0000
   5  -3   3  334848    8824                                                      274274   -2.56   43.45  1.0000
  -2  -3   3  319012    8822                                                      258971   -2.34  -44.34  1.0000
   3  -5   3  333314    8833                                                      273210   -2.47  -43.71  1.0000
  -3   5   4    6741     374                                                        7833   -3.33  -14.11  1.0000
  -5   2   4    5407     377                                                        6354   -2.90  -14.15  1.0000
  -5   3   4    6789     369                                                        8187   -3.11   14.30  1.0000
  -2   5   4    7715     364                                                        9204   -2.95   13.84  1.0000
   5  -2  -4    8148     378                                                        9865   -2.90   14.15  1.0000
  -3  -2   4    6486     368                                                        7377   -3.54   13.46  1.0000
  -2   5  -4    6329     376                                                        7167   -2.84  -13.01  1.0000
  -2  -3   4    6486     366                                                        7492   -3.17  -13.84  1.0000
   5  -2  -4    7306     336                                                        8845   -2.90   14.15  1.0000
   5  -2   4    7666     356                                                        8569   -2.95  -12.66  1.0000
   2  -5  -4    6434     366                                                        7510   -2.95  -13.84  1.0000
   5  -3   4    7165     357                                                        8268   -3.07   13.19  1.0000
  -3  -2   4    7159     343                                                        8177   -3.54   13.46  1.0000
  -3   5  -4    7117     376                                                        8296   -2.82   13.17  1.0000
   2  -5   4    6730     369                                                        7778   -2.84   13.01  1.0000
   3  -5   4    6386     357                                                        7287   -2.82  -13.17  1.0000
   3   2  -4    6364     339                                                        7091   -3.54  -13.46  1.0000
   3  -5   4    6620     376                                                        7565   -2.82  -13.17  1.0000
   2  -5   4    6383     373                                                        7366   -2.84   13.01  1.0000
  -3  -2   4    6834     350                                                        7791   -3.54   13.46  1.0000
  -5   2  -4    8103     356                                                        9217   -2.95   12.66  1.0000
  -2  -3   4    7333     352                                                        8509   -3.17  -13.84  1.0000
  -5   3  -4    6447     357                                                        7277   -3.07  -13.19  1.0000
  -2   5   5   54226    2119                                                       60134   -2.12   16.01  1.0000
   5  -2  -5   60641    2132                                                       67315   -2.06   16.36  1.0000
  -5   2   5   59088    2132                                                       65680   -2.06  -16.36  1.0000
  -3   5   5   56930    2128                                                       63049   -2.09  -15.95  1.0000
  -5   3   5   57851    2135                                                       64433   -1.86   16.15  1.0000
  -2  -3   5   56825    2134                                                       62885   -2.36  -16.36  1.0000
  -2   5  -5   55141    2124                                                       61809   -2.16  -17.08  1.0000
  -3  -2   5   56803    2134                                                       63006   -2.23   16.37  1.0000
  -3   5  -5   60229    2124                                                       67161   -2.06   16.76  1.0000
   5  -2   5   59513    2123                                                       66247   -2.17  -16.71  1.0000
  -3  -2   5   54576    2113                                                       60619   -2.23   16.37  1.0000
   3  -5  -5   57898    2131                                                       64057   -2.09   15.95  1.0000
   2  -5  -5   57090    2122                                                       63225   -2.12  -16.01  1.0000
   5  -3   5   56892    2122                                                       63213   -2.22   16.51  1.0000
   5  -2  -5   58260    2105                                                       64766   -2.06   16.36  1.0000
  -5   2  -5   52821    2119                                                       59028   -2.17   16.71  1.0000
  -5   3  -5   58456    2096                                                       64916   -2.22  -16.51  1.0000
   3  -5   5   52068    2119                                                       58406   -2.06  -16.76  1.0000
  -5   2  -5   58198    2085                                                       64809   -2.17   16.71  1.0000
   2  -5   5   54932    2121                                                       61556   -2.16   17.08  1.0000
   3  -5   5   56009    2129                                                       62653   -2.06  -16.76  1.0000
   2  -5   5   57636    2131                                                       64470   -2.16   17.08  1.0000
  -2  -3   5   58406    2120                                                       64575   -2.36  -16.36  1.0000
   2   3  -5   58165    2122                                                       64290   -2.36   16.36  1.0000
  -5   3  -5   57977    2125                                                       64403   -2.22  -16.51  1.0000
   3   2  -5   56035    2117                                                       62210   -2.23  -16.37  1.0000
  -3  -2   5   58003    2116                                                       64290   -2.23   16.37  1.0000
  -2   5   6   17847     871                                                       24151   -3.38    9.10  1.0000
  -5   2   6   18335     889                                                       24642   -3.63   -9.07  1.0000
  -3   5   6   17204     881                                                       23899   -3.52   -9.74  1.0000
  -5   3   6   17137     879                                                       23916   -3.48    9.83  1.0000
  -3  -2   6   17574     886                                                       24120   -3.63    9.49  1.0000
  -2   5  -6   17050     873                                                       23294   -3.60   -9.25  1.0000
  -2  -3   6   18586     891                                                       24932   -3.69   -9.08  1.0000
  -3   5  -6   18102     865                                                       24759   -3.59    9.51  1.0000
  -3  -2   6   17445     860                                                       23968   -3.63    9.49  1.0000
   5  -3   6   16332     867                                                       22721   -3.47    9.54  1.0000
  -5   2  -6   17521     876                                                       23892   -3.45    9.26  1.0000
   5  -2  -6   19112     858                                                       25556   -3.63    9.07  1.0000
  -3  -2   6   17382     872                                                       23893   -3.63    9.49  1.0000
   3  -5  -6   18509     877                                                       25453   -3.52    9.74  1.0000
   5  -2  -6   18634     886                                                       25000   -3.63    9.07  1.0000
  -5   3  -6   18246     838                                                       24976   -3.47   -9.54  1.0000
   3  -5   6   16611     857                                                       22989   -3.59   -9.51  1.0000
   2  -5   6   17070     863                                                       23326   -3.60    9.25  1.0000
  -5   2  -6   17521     824                                                       23892   -3.45    9.26  1.0000
   2   3  -6   17043     865                                                       23136   -3.69    9.08  1.0000
   2  -5   6   17963     885                                                       24376   -3.60    9.25  1.0000
  -5   3  -6   18342     878                                                       25089   -3.47   -9.54  1.0000
   3  -5   6   16339     884                                                       22667   -3.59   -9.51  1.0000
  -2  -3   6   15729     861                                                       21581   -3.69   -9.08  1.0000
   3   2  -6   17084     866                                                       23533   -3.63   -9.49  1.0000
  -5   2   7   29693    1159                                                       29945    0.55    0.03  1.0000
  -2   5   7   30855    1161                                                       31025    0.59   -0.16  1.0000
  -5   3   7   32097    1170                                                       32081    0.35   -0.23  1.0000
  -3   5   7   33811    1162                                                       33921    0.32    0.07  1.0000
  -2   5  -7   32114    1158                                                       32278    0.49    0.11  1.0000
  -5   3  -7   33100    1118                                                       33205    0.17   -0.02  1.0000
  -2  -3   7   34300    1170                                                       34323    0.28    0.15  1.0000
  -5   2  -7   31665    1103                                                       31844    0.51   -0.10  1.0000
  -3  -2   7   32958    1168                                                       32794    0.37   -0.42  1.0000
   2   3   7   34199    1073                                                       34019    0.25    0.35  1.0000
  -3   5  -7   31189    1149                                                       31195    0.07   -0.04  1.0000
   5  -2  -7   31505    1141                                                       31767    0.55   -0.03  1.0000
   5  -3   7   31046    1161                                                       31148    0.17    0.02  1.0000
   5  -3  -7   32307    1147                                                       32289    0.35    0.23  1.0000
  -2  -3   7   33013    1154                                                       33036    0.28    0.15  1.0000
  -3  -2   7   32523    1157                                                       32360    0.37   -0.42  1.0000
  -3  -2   7   33542    1152                                                       33376    0.37   -0.42  1.0000
   3  -5   7   33224    1148                                                       33230    0.07    0.04  1.0000
   2  -5   7   32604    1152                                                       32771    0.49   -0.11  1.0000
  -5   3  -7   30122    1161                                                       30222    0.17   -0.02  1.0000
   2  -5   7   35318    1175                                                       35492    0.49   -0.11  1.0000
   3   2  -7   34168    1157                                                       33998    0.37    0.42  1.0000
  -5   2  -7   34314    1168                                                       34501    0.51   -0.10  1.0000
   3  -5   7   26611    1152                                                       26617    0.07    0.04  1.0000
   2   3  -7   34017    1163                                                       34042    0.28   -0.15  1.0000
  -5   3   8    4932     393                                                        5977    2.61    0.32  1.0000
  -3   5   8    6132     384                                                        7276    2.57   -0.32  1.0000
  -5   2   8    6344     377                                                        7430    2.42   -0.26  1.0000
  -2   5   8    5131     369                                                        6205    2.79   -0.05  1.0000
  -2   5  -8    6470     371                                                        7584    2.47   -0.25  1.0000
   2   3   8    6247     262                                                        7403    2.34   -0.89  1.0000
  -5   3  -8    5203     322                                                        6315    2.66   -0.42  1.0000
  -5   2  -8    6042     309                                                        7141    2.58    0.11  1.0000
  -3  -2   8    5178     376                                                        6245    2.43    0.73  1.0000
  -3   5  -8    5181     371                                                        6295    2.65    0.49  1.0000
  -2  -3   8    6331     383                                                        7310    2.11   -0.44  1.0000
   3  -5   8    5756     383                                                        6932    2.65   -0.49  1.0000
  -2  -3   8    6134     372                                                        7098    2.11   -0.44  1.0000
   2  -5   8    5993     385                                                        7062    2.47    0.25  1.0000
  -3  -2   8    5379     373                                                        6466    2.43    0.73  1.0000
  -3  -2   8    5204     362                                                        6274    2.43    0.73  1.0000
   5  -3  -8    6350     351                                                        7534    2.61   -0.32  1.0000
   5  -3   8    6046     382                                                        7236    2.66    0.42  1.0000
   3   2   8    5292     256                                                        6174    2.04    0.53  1.0000
   3  -5   8    5573     356                                                        6731    2.65   -0.49  1.0000
   2  -5   8    5154     361                                                        6148    2.47    0.25  1.0000
  -5   3  -8    5806     386                                                        6978    2.66   -0.42  1.0000
   3   2  -8    5846     370                                                        6979    2.43   -0.73  1.0000
   2   3  -8    6116     373                                                        7076    2.11    0.44  1.0000
  -5   2  -8    6594     390                                                        7740    2.58    0.11  1.0000
  -2   5   9    7200     333                                                        5194    0.61   -5.46  1.0000
  -5   3   9    7152     338                                                        5327    0.64   -4.84  1.0000
  -5   2   9    6698     347                                                        4676    0.78    5.65  1.0000
  -3   5   9    6895     331                                                        5013    0.50    5.32  1.0000
  -2   5  -9    6695     328                                                        4711    0.95    5.35  1.0000
  -2  -3   9    6219     326                                                        4413    0.75    5.16  1.0000
  -5   3  -9    7096     274                                                        5136    0.79    5.20  1.0000
  -5   2  -9    6440     259                                                        4532    0.80   -5.33  1.0000
  -3  -2   9    7024     330                                                        4967    1.18   -5.18  1.0000
  -3  -2   9    7109     319                                                        5039    1.18   -5.18  1.0000
   5  -2  -9    6467     307                                                        4475    0.78   -5.65  1.0000
   2  -5   9    6767     347                                                        4765    0.95   -5.35  1.0000
   5  -3  -9    6507     340                                                        4776    0.64    4.84  1.0000
  -3  -2   9    7103     341                                                        5034    1.18   -5.18  1.0000
  -2  -3   9    6277     324                                                        4462    0.75    5.16  1.0000
   3  -5   9    6485     334                                                        4635    0.77    5.15  1.0000
   3  -5   9    6600     311                                                        4733    0.77    5.15  1.0000
   2  -5   9    7305     305                                                        5220    0.95   -5.35  1.0000
  -5   3  -9    7254     327                                                        5271    0.79    5.20  1.0000
  -5   2  -9    7514     337                                                        5444    0.80   -5.33  1.0000
   3   2  -9    6958     335                                                        4917    1.18    5.18  1.0000
   2   3  -9    6722     337                                                        4834    0.75   -5.16  1.0000
  -5   3  10   14416     607                                                       19369   -7.44   -4.44  1.0000
  -5   2  10   12086     595                                                       16515   -7.42    6.27  1.0000
  -2   5  10   14617     614                                                       19484   -7.35   -5.64  1.0000
  -3   5  10   12696     597                                                       17195   -7.35    5.93  1.0000
  -5   2 -10   13045     498                                                       17448   -7.10   -6.01  1.0000
  -2   5 -10   14415     589                                                       19061   -7.17    6.28  1.0000
  -3   5 -10   14372     578                                                       18945   -6.98   -4.89  1.0000
  -5   3 -10   12308     522                                                       16487   -6.97    5.38  1.0000
  -2  -3  10   13383     574                                                       17806   -7.02    4.77  1.0000
  -3  -2  10   13829     586                                                       18365   -7.06   -5.10  1.0000
  -3  -2  10   14210     590                                                       18807   -7.06   -5.10  1.0000
   5  -3 -10   13376     588                                                       18131   -7.44    4.44  1.0000
   5  -2 -10   13728     578                                                       18480   -7.42   -6.27  1.0000
   3  -5  10   12929     604                                                       17247   -6.98    4.89  1.0000
   2  -5  10   13844     606                                                       18424   -7.17   -6.28  1.0000
  -2  -3  10   13753     596                                                       18236   -7.02    4.77  1.0000
  -3  -2  10   14044     602                                                       18615   -7.06   -5.10  1.0000
   3  -5  10   12719     550                                                       17002   -6.98    4.89  1.0000
   2  -5  10   13328     563                                                       17821   -7.17   -6.28  1.0000
  -5   2 -10   14172     595                                                       18764   -7.10   -6.01  1.0000
   3   2 -10   13992     592                                                       18531   -7.06    5.10  1.0000
   2   3 -10   14559     598                                                       19193   -7.02   -4.77  1.0000
  -5   3  11   10299     472                                                        8394    3.50    0.53  1.0000
  -5   2  11   10042     474                                                        8302    3.25    0.12  1.0000
  -3   5  11    9551     463                                                        7702    3.56    0.02  1.0000
  -2   5  11   10167     465                                                        8223    3.61    0.25  1.0000
  -3   5 -11   10433     433                                                        8451    3.63    0.29  1.0000
  -2  -3  11    9921     435                                                        8091    3.44   -0.24  1.0000
  -3  -2  11   10346     445                                                        8448    3.50    0.05  1.0000
  -5   3 -11    9934     392                                                        7982    3.68   -0.36  1.0000
  -3  -2  11    9849     463                                                        7999    3.50    0.05  1.0000
   3  -5  11   10572     470                                                        8577    3.63   -0.29  1.0000
   2  -5  11   10139     472                                                        8291    3.47   -0.34  1.0000
   5  -2 -11    9822     463                                                        8105    3.25   -0.12  1.0000
  -3  -2 -11   10356     437                                                        8463    3.48   -0.24  1.0000
  -2  -3  11   10492     457                                                        8608    3.44   -0.24  1.0000
  -2  -3  11   10477     460                                                        8594    3.44   -0.24  1.0000
   5  -3 -11    9471     449                                                        7652    3.50   -0.53  1.0000
   3   2  11   10943     331                                                        8993    3.48    0.24  1.0000
   2  -5  11    9994     418                                                        8160    3.47   -0.34  1.0000
   3  -5  11   10736     427                                                        8725    3.63   -0.29  1.0000
   2   3 -11   11177     483                                                        9228    3.44    0.24  1.0000
  -2   5 -11    9898     471                                                        8068    3.47    0.34  1.0000
   3   2 -11   10575     467                                                        8654    3.50   -0.05  1.0000
  -5   2 -11   10113     467                                                        8220    3.54   -0.10  1.0000
  -5   3 -11   10396     446                                                        8397    3.68   -0.36  1.0000
  -3   5 -11    9738     446                                                        7827    3.63    0.29  1.0000
  -3  -2  12    1216     305                                                        1396   -0.21   -1.47  1.0000
  -3   5  12    1595     327                                                        1825   -0.30    1.62  1.0000
  -2   5  12    1552     313                                                        1826   -0.24   -1.97  1.0000
  -5   3  12     758     308                                                         924   -0.38   -1.46  1.0000
  -5   2  12    1814     323                                                        2004   -0.03    1.66  1.0000
  -2  -3  12    1740     279                                                        1878   -0.07    1.17  1.0000
   2   3  12    1906     164                                                        2101   -0.18    1.39  1.0000
  -3  -2  12    1945     295                                                        2175   -0.21   -1.47  1.0000
   3  -5  12    1929     331                                                        2160   -0.18    1.66  1.0000
  -2  -3  12    2097     319                                                        2249   -0.07    1.17  1.0000
   3  -5 -12    1185     316                                                        1396   -0.30   -1.62  1.0000
  -3  -2 -12    1761     290                                                        1915   -0.04    1.35  1.0000
   5  -3 -12    1126     284                                                        1317   -0.38    1.46  1.0000
  -2  -3 -12    1376     282                                                        1554   -0.18   -1.39  1.0000
  -2  -3  12    1567     308                                                        1697   -0.07    1.17  1.0000
   2  -5  12    2063     334                                                        2336   -0.38   -1.45  1.0000
  -5   2 -12    1681     299                                                        1955   -0.42   -1.59  1.0000
   2  -5 -12    1970     320                                                        2259   -0.24    1.97  1.0000
   5  -2 -12    1895     308                                                        2107   -0.03   -1.66  1.0000
   3   2  12    1620     158                                                        1781   -0.04   -1.35  1.0000
  -2   5 -12    1194     297                                                        1389   -0.38    1.45  1.0000
   3   2 -12    1263     288                                                        1434   -0.21    1.47  1.0000
   2   3 -12    1576     328                                                        1719   -0.07   -1.17  1.0000
  -3   5 -12    1636     302                                                        1864   -0.18   -1.66  1.0000
  -5   3 -12    1568     301                                                        1747   -0.05    1.64  1.0000
  -3  -2  13    3428     376                                                        3646    0.75   -0.56  1.0000
  -2   5  13    3820     271                                                        4188    0.77   -0.94  1.0000
   5  -3 -13    2796     348                                                        3079    0.87    0.81  1.0000
   2   3  13    3195     377                                                        3344    0.72    0.36  1.0000
  -3  -2 -13    3107     373                                                        3436    0.75    0.93  1.0000
  -2  -3  13    3119     371                                                        3460    0.80    0.95  1.0000
  -2  -3 -13    3191     374                                                        3338    0.72   -0.36  1.0000
   3  -5 -13    1404     323                                                        1526    0.86   -0.46  1.0000
   2  -5 -13    4160     409                                                        4545    0.77    0.94  1.0000
   3   2  13    3878     220                                                        4244    0.75   -0.93  1.0000
   3  -5  13    3382     312                                                        3702    0.59    0.88  1.0000
   2   3  13    3678     225                                                        3838    0.72    0.36  1.0000
   5  -2 -13    3543     369                                                        3808    0.89   -0.66  1.0000
  -2   5 -13    3745     380                                                        3898    0.49    0.38  1.0000
   3   2 -13    2869     387                                                        3070    0.75    0.56  1.0000
  -3   5 -13    3366     368                                                        3684    0.59   -0.88  1.0000
  -5   3 -13    2780     367                                                        2984    0.58    0.60  1.0000
   2   3 -13    3608     391                                                        3972    0.80   -0.95  1.0000
  -5   2 -13    3547     381                                                        3749    0.62   -0.52  1.0000
  -5   3  14     963     267                                                         842   -4.96    1.84  1.0000
  -3   5  14    1296     239                                                        1245   -4.95   -1.71  1.0000
  -5   2  14    1000     282                                                         926   -4.67   -1.59  1.0000
  -3  -2  14    1554     295                                                        1449   -4.67    1.78  1.0000
  -2   5  14    1495     221                                                        1464   -4.83    1.45  1.0000
  -2  -3  14     966     262                                                         859   -4.54   -1.74  1.0000
   5  -3 -14    1205     344                                                        1126   -4.96   -1.84  1.0000
   2  -5 -14     969     349                                                         925   -4.83   -1.45  1.0000
   5  -2 -14    1627     334                                                        1561   -4.67    1.59  1.0000
   3  -5 -14     853     329                                                         744   -4.95    1.71  1.0000
  -2  -3 -14    1131     316                                                         994   -4.66    1.88  1.0000
  -3  -2 -14    1006     309                                                         900   -4.52   -1.74  1.0000
   2  -5  14    1162     273                                                        1076   -4.80    1.64  1.0000
   2   3  14    1297     175                                                        1192   -4.66   -1.88  1.0000
   3   2  14    1157     168                                                        1034   -4.52    1.74  1.0000
   3  -5  14    1030     271                                                         969   -4.94   -1.64  1.0000
   2   3 -14    1085     342                                                         961   -4.54    1.74  1.0000
   3   2 -14     877     333                                                         767   -4.67   -1.78  1.0000
  -5   2 -14    1100     315                                                        1019   -4.93    1.64  1.0000
  -3   5 -14     570     302                                                         444   -4.94    1.64  1.0000
  -5   3 -14     940     321                                                         863   -4.87   -1.67  1.0000
  -2   5 -14    1512     345                                                        1474   -4.80   -1.64  1.0000
  -5   3  15    1895     323                                                        2066    1.89   -0.08  1.0000
  -2  -3  15    1489     317                                                        1603    1.88   -0.12  1.0000
  -5   2  15    1312     312                                                        1428    1.98   -0.10  1.0000
  -2   5  15    1393     241                                                        1502    1.83    0.07  1.0000
  -3   5  15    1787     263                                                        2001    2.05    0.19  1.0000
  -3  -2  15    1529     312                                                        1689    1.95   -0.10  1.0000
  -2  -3 -15    1772     369                                                        1922    1.91   -0.00  1.0000
  -3  -2 -15    1539     373                                                        1645    1.84   -0.14  1.0000
   2  -5 -15    1171     368                                                        1274    1.83   -0.07  1.0000
   5  -3 -15    2184     372                                                        2376    1.89    0.08  1.0000
   3  -5 -15    1459     399                                                        1644    2.05   -0.19  1.0000
   5  -2 -15    1439     359                                                        1555    1.98    0.10  1.0000
   3   2  15    1697     202                                                        1804    1.84    0.14  1.0000
   3  -5  15    1364     292                                                        1504    1.83    0.07  1.0000
   2   3  15    1591     198                                                        1738    1.91    0.00  1.0000
   2  -5  15    1576     275                                                        1704    1.93    0.06  1.0000
   3   2 -15    1220     370                                                        1366    1.95    0.10  1.0000
  -5   2 -15    1624     363                                                        1773    2.00    0.00  1.0000
   2   3 -15    1875     381                                                        1999    1.88    0.12  1.0000
  -2   5 -15    1432     396                                                        1559    1.93   -0.06  1.0000
  -3   5 -15    1025     370                                                        1139    1.83   -0.07  1.0000
  -5   3 -15    2209     365                                                        2358    1.95   -0.12  1.0000
  -5   3  16    2661     329                                                        2451   -0.56    0.63  1.0000
  -2   5  16    2411     262                                                        2184   -0.34    0.79  1.0000
  -3  -2  16    1306     323                                                        1203   -0.49    0.42  1.0000
  -5   2  16    2141     310                                                        1953   -0.41   -0.66  1.0000
  -3   5  16    1965     273                                                        1866   -0.54   -0.29  1.0000
   3  -5 -16    1964     413                                                        1865   -0.54    0.29  1.0000
  -3  -2 -16    1670     400                                                        1460   -0.49   -0.86  1.0000
  -2  -3 -16    3113     414                                                        2943   -0.44    0.47  1.0000
   5  -3 -16    2375     422                                                        2176   -0.56   -0.63  1.0000
   5  -2 -16    2345     402                                                        2148   -0.41    0.66  1.0000
   2  -5 -16    2331     380                                                        2108   -0.34   -0.79  1.0000
   3   2  16    2214     221                                                        1971   -0.49    0.86  1.0000
  -2  -3  16    2124     342                                                        1862   -0.46   -0.97  1.0000
   2  -5  16    2199     330                                                        2068   -0.39    0.43  1.0000
   2   3  16    1787     209                                                        1658   -0.44   -0.47  1.0000
   3  -5  16    2260     309                                                        2079   -0.29   -0.64  1.0000
   2   3 -16    1862     381                                                        1617   -0.46    0.97  1.0000
  -2   5 -16    2150     413                                                        2020   -0.39   -0.43  1.0000
  -3   5 -16    2280     395                                                        2098   -0.29    0.64  1.0000
   3   2 -16    2372     416                                                        2232   -0.49   -0.42  1.0000
  -5   2 -16    2192     394                                                        2077   -0.33    0.38  1.0000
  -5   3 -16    2309     397                                                        2081   -0.25   -0.83  1.0000
  -3   5  17    1894     273                                                        1542    2.46    2.06  1.0000
  -5   3  17    2958     338                                                        2566    2.42   -1.91  1.0000
  -5   2  17    2047     334                                                        1708    2.44    1.94  1.0000
  -2   5  17    2855     269                                                        2488    2.49   -1.86  1.0000
  -2  -3 -17    1847     406                                                        1508    2.46   -2.02  1.0000
   5  -3 -17    1688     417                                                        1380    2.42    1.91  1.0000
  -3  -2 -17    2630     433                                                        2303    2.43    1.73  1.0000
   3  -5 -17     766     409                                                         527    2.46   -2.06  1.0000
   2  -5 -17    2249     439                                                        1917    2.49    1.86  1.0000
   3  -5  17    1909     321                                                        1590    2.54    1.92  1.0000
   2  -5  17    2621     326                                                        2272    2.51   -1.85  1.0000
   3   2  17    2180     228                                                        1879    2.43   -1.73  1.0000
   2   3  17    1681     216                                                        1355    2.46    2.02  1.0000
   2   3 -17    1584     427                                                        1343    2.48   -1.63  1.0000
  -2   5 -17    2428     463                                                        2089    2.51    1.85  1.0000
   5  -2 -17    2363     395                                                        2003    2.44   -1.94  1.0000
  -3   5 -17    2169     428                                                        1833    2.54   -1.92  1.0000
   3   2 -17    2702     412                                                        2292    2.46    2.06  1.0000
  -5   2 -17    2811     460                                                        2428    2.43   -1.91  1.0000
  -5   3 -17    2346     421                                                        2050    2.55    1.71  1.0000
  -2   5  18     351     236                                                         205   -1.55   -0.30  1.0000
  -3   5  18     232     247                                                         119   -1.55    0.09  1.0000
   3  -5 -18     264     404                                                         142   -1.55   -0.09  1.0000
   5  -3 -18     224     396                                                         113   -1.55    0.10  1.0000
  -3  -2 -18     172     396                                                          74   -1.61    0.18  1.0000
   2  -5 -18     662     408                                                         455   -1.55    0.30  1.0000
  -2  -3 -18    1266     402                                                         980   -1.53   -0.09  1.0000
   3  -5  18     102     304                                                          33   -1.55    0.17  1.0000
   2   3  18     524     200                                                         346   -1.53    0.09  1.0000
   2   3 -18     760     427                                                         537   -1.57   -0.10  1.0000
  -2   5 -18      21     439                                                         -73   -1.61    0.15  1.0000
   3   2 -18     192     411                                                          92   -1.52    0.08  1.0000
   5  -2 -18     627     396                                                         431   -1.52   -0.12  1.0000
  -3   5 -18     758     393                                                         536   -1.55   -0.17  1.0000
  -5   2 -18     489     401                                                         318   -1.53   -0.09  1.0000
  -5   3 -18     790     414                                                         560   -1.58    0.20  1.0000
  -3   5  19     431     257                                                         378   -0.20    0.49  1.0000
  -3  -2 -19       2     433                                                         -26   -0.21    0.42  1.0000
   2  -5 -19      99     439                                                          77   -0.26    0.44  1.0000
  -2  -3 -19       1     452                                                         -26   -0.14   -0.34  1.0000
   3  -5 -19       2     400                                                         -51   -0.20   -0.49  1.0000
  -3   5 -19     288     408                                                         262   -0.25   -0.30  1.0000
  -2   5 -19     207     417                                                         182   -0.17    0.34  1.0000
  -5   3 -19       2     442                                                        -105   -0.24    0.41  1.0000
   2   3 -19     345     392                                                         301   -0.20   -0.46  1.0000
   5  -3 -19    1234     421                                                        1150   -0.19    0.45  1.0000
  -5   2 -19     292     422                                                         262   -0.16   -0.33  1.0000
   3   2 -19       2     402                                                        -174   -0.20    0.39  1.0000
   5  -2 -19       2     366                                                         -24   -0.27   -0.46  1.0000
   2   3  19     185     211                                                         161   -0.14    0.34  1.0000
  -2   5  19     305     244                                                         265   -0.26   -0.44  1.0000
  -2  -3 -20     473     422                                                         453    1.29    0.77  1.0000
  -3  -2 -20      15     433                                                        -171    1.20   -0.69  1.0000
   2  -5 -20      17     457                                                        -963    1.25   -0.80  1.0000
   3  -5 -20      20     472                                                         -55    1.36    0.82  1.0000
  -5   2 -20     385     467                                                         368    1.31    0.81  1.0000
  -2   5 -20     592     436                                                         584    1.26   -0.87  1.0000
  -5   3 -20     819     480                                                         797    1.39   -0.81  1.0000
   5  -2 -20     245     433                                                         235    1.27    0.88  1.0000
   2   3 -20      16     441                                                        -189    1.25    0.67  1.0000
   5  -3 -20     569     410                                                         554    1.35   -0.85  1.0000
   3   2 -20      18     406                                                        -160    1.35   -0.72  1.0000
  -3   5 -20      19     457                                                        -281    1.38    0.75  1.0000
  -2   5  20     407     243                                                         392    1.25    0.80  1.0000
  -3   5  20      20     260                                                         -73    1.36   -0.82  1.0000
   2  -5 -21       6     471                                                        -148   -0.63    0.57  1.0000
  -2  -3 -21     595     500                                                         669   -0.55   -0.40  1.0000
   3  -5 -21     946     450                                                        1047   -0.59   -0.41  1.0000
   2   3 -21       5     461                                                        -173   -0.56   -0.55  1.0000
  -2   5 -21     416     481                                                         475   -0.58    0.40  1.0000
  -5   3 -21     146     485                                                         183   -0.61    0.62  1.0000
  -3   5 -21     383     471                                                         450   -0.58   -0.63  1.0000
  -5   2 -21     364     493                                                         423   -0.56   -0.41  1.0000
   5  -2 -21      14     443                                                          28   -0.66   -0.60  1.0000
   3   2 -21       4     473                                                        -687   -0.55    0.39  1.0000
  -3  -2 -21      20     459                                                          30   -0.54    0.54  1.0000
   5  -3 -21     848     447                                                         932   -0.58    0.50  1.0000
  -2   5  21       6     254                                                        -299   -0.63   -0.57  1.0000
  -3   5  21     382     274                                                         440   -0.59    0.41  1.0000
   2  -5 -22       6     499                                                        -253    0.80    0.41  1.0000
   3  -5 -22       6     499                                                        -187    0.77   -0.42  1.0000
  -2  -3 -22     173     499                                                         129    0.76   -0.42  1.0000
  -5   2 -22       6     530                                                        -916    0.74   -0.43  1.0000
   3   2 -22       6     467                                                         -61    0.78    0.42  1.0000
   2   3 -22     128     476                                                          92    0.78   -0.37  1.0000
   5  -2 -22    1002     478                                                         887    0.83   -0.46  1.0000
  -3   5 -22       6     527                                                        -256    0.80   -0.39  1.0000
  -3  -2 -22       6     507                                                         -33    0.78    0.37  1.0000
  -5   3 -22     905     499                                                         812    0.80    0.37  1.0000
   5  -3 -22     555     494                                                         479    0.80    0.39  1.0000
  -2   5 -22    1336     514                                                        1205    0.78    0.47  1.0000
  -1   5   0  246135    7940                                                      244933   -0.43    0.67  1.0000
  -1  -4   0  260388    7937                                                      257551   -0.98    1.27  1.0000
   1   4   0  236274    7936                                                      233665   -0.98   -1.27  1.0000
  -1  -4   1  302489   12165                                                      370097  -26.34    4.98  1.0000
   1   4   1  315668   12150                                                      380779  -25.23    4.47  1.0000
   1   4  -1  330440   12168                                                      400160  -26.34   -4.98  1.0000
  -5   1  -1  312453   12137                                                      377163  -26.24   -3.85  1.0000
   1  -5   1  318901   12168                                                      384678  -26.06   -4.17  1.0000
  -1  -4  -1  313249   12150                                                      377272  -25.23   -4.47  1.0000
   4   1  -1  291080   12142                                                      354225  -25.53    4.42  1.0000
   5  -1  -1  317068   12158                                                      385039  -25.85   -5.29  1.0000
   1  -5  -1  308768   12144                                                      375973  -25.95    4.92  1.0000
  -4  -1   2  322248   10252                                                      326998  -12.30   12.20  1.0000
   1  -5  -2  285616   10252                                                      288595  -11.79  -12.98  1.0000
   1   4   2  310072   10242                                                      316771  -12.33  -11.83  1.0000
  -5   1   2  306461   10262                                                      310150  -11.96  -12.93  1.0000
  -4   5   2  303259   10270                                                      308252  -12.54  -12.99  1.0000
  -1   5   2  319830   10253                                                      321747  -11.79   12.98  1.0000
   4  -5  -2  313536   10269                                                      317251  -12.54   12.99  1.0000
  -5   4   2  324294   10273                                                      328762  -12.61   12.75  1.0000
  -1  -4   2  309185   10274                                                      313584  -11.87  -12.43  1.0000
  -5   1  -2  319506   10249                                                      322553  -12.01   12.68  1.0000
   1   4   2  295579   10242                                                      302067  -12.33  -11.83  1.0000
   1  -5   2  316169   10273                                                      319088  -11.98   12.69  1.0000
  -4  -1   2  319981   10244                                                      324706  -12.30   12.20  1.0000
   5  -4   2  325091   10259                                                      328140  -11.62   12.20  1.0000
   5  -1  -2  324201   10234                                                      326673  -11.96   12.93  1.0000
  -4  -1   3  771928   30613                                                      990478   -1.04  -41.97  1.0000
  -1   5   3  696836   30612                                                      905671   -1.28  -42.10  1.0000
   5  -1  -3  715072   30621                                                      924349   -1.22  -41.70  1.0000
   4  -5  -3  700853   30625                                                      906653   -1.23  -41.41  1.0000
   1  -5  -3  729538   30612                                                      942846   -1.28   42.10  1.0000
  -5   1   3  721397   30620                                                      931481   -1.22   41.70  1.0000
  -5   4   3  774924   30632                                                      990846   -1.11  -41.44  1.0000
  -4   5   3  695675   30626                                                      900704   -1.23   41.41  1.0000
  -1  -4   3  697483   30628                                                      904564   -0.63   41.69  1.0000
  -5   1  -3  738188   30612                                                      949596   -1.07  -41.50  1.0000
   4   1  -3  732944   30611                                                      946188   -1.04   41.97  1.0000
   1   4   3  713575   30604                                                      923715   -0.99   41.89  1.0000
   1  -5   3  784613   30630                                                      999900   -1.12  -41.10  1.0000
   1   4   3  747346   30587                                                      962090   -0.99   41.89  1.0000
   4  -5   3  738606   30625                                                      953561   -1.52   42.20  1.0000
   5  -1  -3  774568   30597                                                      991841   -1.22  -41.70  1.0000
  -5   4  -3  715923   30617                                                      926993   -1.45   42.05  1.0000
   5  -4   3  753487   30619                                                      969741   -1.45  -42.05  1.0000
  -4  -1   3  759150   30604                                                      975995   -1.04  -41.97  1.0000
  -5   1   4   59083    1803                                                       49741    6.52    5.34  1.0000
   4  -5  -4   62023    1800                                                       53032    6.33   -4.44  1.0000
  -5   4   4   62895    1807                                                       54032    6.17   -4.70  1.0000
  -1   5   4   62788    1790                                                       53239    6.67   -5.34  1.0000
  -4  -1   4   62281    1789                                                       53019    6.51   -4.67  1.0000
  -4   5   4   66672    1810                                                       57105    6.33    4.44  1.0000
   5  -1  -4   63943    1801                                                       54502    6.52   -5.34  1.0000
   1   4  -4   62434    1812                                                       52883    6.73   -4.70  1.0000
  -1  -4   4   67319    1809                                                       57139    6.73    4.70  1.0000
  -1   5  -4   67478    1811                                                       57998    6.31    3.68  1.0000
  -5   1  -4   63206    1795                                                       54068    6.44   -3.51  1.0000
   4   1  -4   67468    1795                                                       57566    6.51    4.67  1.0000
   1   4   4   61585    1783                                                       52356    6.33    4.77  1.0000
   1  -5  -4   63217    1792                                                       53350    6.67    5.34  1.0000
   1  -5   4   54221    1795                                                       45919    6.31   -3.68  1.0000
  -1  -4   4   60052    1798                                                       50454    6.73    4.70  1.0000
  -5   4  -4   63004    1801                                                       53438    6.49    4.90  1.0000
   5  -1  -4   63811    1777                                                       54380    6.52   -5.34  1.0000
  -4  -1   4   61336    1783                                                       52146    6.51   -4.67  1.0000
   5  -4   4   63016    1799                                                       53707    6.49   -4.90  1.0000
   1  -5   4   63391    1805                                                       54393    6.31   -3.68  1.0000
   4   1  -4   65164    1782                                                       55437    6.51    4.67  1.0000
   4  -5   4   65414    1807                                                       56000    6.22    5.06  1.0000
  -5   1   5   42467    1432                                                       41478   -0.42    9.07  1.0000
  -5   4   5   40916    1433                                                       40594   -0.53   -9.20  1.0000
   4  -5  -5   36729    1426                                                       36372   -0.52   -9.37  1.0000
  -4  -1   5   42099    1420                                                       41782   -0.53   -9.54  1.0000
  -4   5   5   44527    1432                                                       43614   -0.52    9.37  1.0000
  -1   5   5   40998    1416                                                       40513   -0.38   -9.08  1.0000
  -1  -4   5   44873    1431                                                       43745   -0.32    9.19  1.0000
  -1   5  -5   44666    1435                                                       43814   -0.60    9.84  1.0000
   1   4  -5   42877    1441                                                       42324   -0.32   -9.19  1.0000
  -5   1  -5   41922    1419                                                       41523   -0.47   -9.66  1.0000
   1   4   5   41124    1414                                                       40260   -0.58    9.77  1.0000
   5  -1  -5   41450    1428                                                       41015   -0.42   -9.07  1.0000
  -4  -1   5   41008    1412                                                       40685   -0.53   -9.54  1.0000
   1  -5   5   40640    1423                                                       40385   -0.60   -9.84  1.0000
  -5   1  -5   40981    1373                                                       40579   -0.47   -9.66  1.0000
  -5   4  -5   44474    1405                                                       43310   -0.33    9.71  1.0000
  -4   5  -5   42052    1419                                                       41625   -0.44   -9.72  1.0000
  -1  -4   5   41644    1423                                                       40533   -0.32    9.19  1.0000
   5  -4   5   42824    1426                                                       42266   -0.33   -9.71  1.0000
   5  -1  -5   42085    1404                                                       41652   -0.42   -9.07  1.0000
   4  -5   5   44533    1433                                                       43504   -0.44    9.72  1.0000
  -4   5  -5   40876    1424                                                       40444   -0.44   -9.72  1.0000
   1  -5   5   42554    1432                                                       42311   -0.60   -9.84  1.0000
   4   1  -5   44960    1411                                                       44052   -0.53    9.54  1.0000
  -5   4  -5   45234    1431                                                       44066   -0.33    9.71  1.0000
  -5   4   6   45866    1390                                                       42210    4.38   -5.08  1.0000
  -4  -1   6   43465    1375                                                       39673    4.55   -4.93  1.0000
  -4   5   6   43655    1385                                                       39728    4.45    5.34  1.0000
  -1   5   6   41088    1370                                                       37691    4.30   -5.04  1.0000
  -5   1   6   45418    1378                                                       41383    4.41    5.00  1.0000
   1   4  -6   45719    1395                                                       41790    4.48   -4.52  1.0000
  -4   5  -6   42990    1364                                                       39311    4.45   -4.87  1.0000
  -1  -4   6   43693    1379                                                       39537    4.48    4.52  1.0000
   5  -4   6   41026    1377                                                       37436    4.47   -4.99  1.0000
  -4  -1   6   45136    1364                                                       41275    4.55   -4.93  1.0000
  -5   1  -6   43463    1375                                                       39735    4.52   -5.03  1.0000
   4  -5  -6   42253    1382                                                       38739    4.45   -5.34  1.0000
   5  -1  -6   45624    1383                                                       41928    4.41   -5.00  1.0000
   4  -5   6   42934    1362                                                       38929    4.45    4.87  1.0000
  -5   4  -6   43702    1350                                                       39664    4.47    4.99  1.0000
  -5   1  -6   43013    1318                                                       39303    4.52   -5.03  1.0000
   1  -5   6   43782    1375                                                       40052    4.52   -5.06  1.0000
   4   1  -6   43113    1364                                                       39002    4.55    4.93  1.0000
   4  -5   6   43292    1383                                                       39271    4.45    4.87  1.0000
  -1  -4   6   43122    1376                                                       38993    4.48    4.52  1.0000
   5  -1  -6   45246    1361                                                       41564    4.41   -5.00  1.0000
  -5   4  -6   40802    1375                                                       36895    4.47    4.99  1.0000
   1   4  -6   44894    1376                                                       40999    4.48   -4.52  1.0000
   1  -5   6   44538    1381                                                       40778    4.52   -5.06  1.0000
  -4   5  -6   44655    1381                                                       40909    4.45   -4.87  1.0000
  -1   5  -6   43225    1382                                                       39176    4.52    5.06  1.0000
  -4  -1   7     977     235                                                        1650   -4.65    2.93  1.0000
  -1   5   7     885     225                                                        1523   -4.78    3.46  1.0000
  -4   5   7    1271     255                                                        2315   -4.64   -2.71  1.0000
  -5   4   7     643     232                                                        1156   -4.65    3.24  1.0000
  -5   1   7    1065     258                                                        2070   -4.78   -3.21  1.0000
  -1   5  -7    1186     247                                                        2245   -4.83   -2.53  1.0000
  -5   1  -7     819     141                                                        1486   -4.87    2.70  1.0000
  -1  -4   7    1301     242                                                        2381   -4.65   -3.60  1.0000
  -4   5  -7    1238     217                                                        1935   -4.42    3.20  1.0000
  -5   1  -7    1027     234                                                        1780   -4.87    2.70  1.0000
   4  -5  -7    1179     231                                                        1933   -4.64    2.71  1.0000
  -4  -1   7    1132     201                                                        1861   -4.65    2.93  1.0000
  -1  -4   7    1316     239                                                        2402   -4.65   -3.60  1.0000
   5  -4   7    1054     226                                                        1705   -4.47    3.11  1.0000
   4  -5   7    1385     253                                                        2421   -4.42   -3.20  1.0000
   5  -1  -7    1006     224                                                        1706   -4.78    3.21  1.0000
  -5   4  -7     682     198                                                        1430   -4.47   -3.11  1.0000
   4  -5   7    1194     234                                                        2159   -4.42   -3.20  1.0000
   1  -5   7     963     215                                                        1691   -4.83    2.53  1.0000
  -1   5  -7     920     239                                                        1864   -4.83   -2.53  1.0000
   4   1  -7     983     203                                                        1915   -4.65   -2.93  1.0000
  -5   4  -7    1046     222                                                        1962   -4.47   -3.11  1.0000
   1  -5   7    1033     240                                                        1789   -4.83    2.53  1.0000
  -5   1   8   43130    1646                                                       45144    0.27    7.54  1.0000
  -4   5   8   45455    1653                                                       47617    0.22    7.61  1.0000
  -5   4   8   42965    1653                                                       45703    0.16   -7.75  1.0000
  -5   4  -8   44115    1608                                                       46525    0.09    7.97  1.0000
  -4  -1   8   46507    1656                                                       49218    0.26   -7.68  1.0000
  -4   5  -8   46033    1626                                                       49047    0.11   -7.99  1.0000
   1  -5   8   46277    1642                                                       49058    0.17   -7.62  1.0000
  -1  -4   8   43165    1635                                                       45077    0.35    7.53  1.0000
  -5   1  -8   44789    1575                                                       47501    0.14   -7.51  1.0000
  -1   5   8   46112    1650                                                       48987    0.05   -7.52  1.0000
  -4  -1   8   46139    1647                                                       48838    0.26   -7.68  1.0000
   5  -4   8   44293    1647                                                       47259    0.09   -7.97  1.0000
  -1  -4   8   43317    1646                                                       45233    0.35    7.53  1.0000
   4  -5   8   45632    1653                                                       48071    0.11    7.99  1.0000
  -4  -1  -8   43512    1644                                                       45404    0.39    7.57  1.0000
  -5   1  -8   45708    1659                                                       48452    0.14   -7.51  1.0000
   1   4   8   44053    1638                                                       46109    0.34    7.80  1.0000
  -4  -1   8   47115    1639                                                       49847    0.26   -7.68  1.0000
   4  -5   8   42310    1617                                                       44642    0.11    7.99  1.0000
   4   1  -8   44033    1634                                                       46129    0.26    7.68  1.0000
  -1   5  -8   45274    1656                                                       47487    0.17    7.62  1.0000
   1  -5   8   48107    1660                                                       50950    0.17   -7.62  1.0000
  -5   4  -8   44196    1651                                                       46609    0.09    7.97  1.0000
   1   4  -8   47580    1658                                                       50151    0.35   -7.53  1.0000
  -5   1   9   39132    1282                                                       36053    6.32   -2.62  1.0000
  -5   4   9   34415    1279                                                       31737    5.99    3.01  1.0000
  -4   5   9   38534    1284                                                       35692    6.10   -2.69  1.0000
  -5   1  -9   37195    1194                                                       34093    6.20    2.77  1.0000
  -4  -1   9   38116    1273                                                       35201    6.09    2.96  1.0000
  -1   5  -9   41422    1279                                                       38491    6.12   -2.72  1.0000
  -4   5  -9   36966    1240                                                       33942    6.13    2.79  1.0000
  -1  -4   9   37860    1266                                                       35233    6.15   -2.99  1.0000
   1  -5   9   38627    1265                                                       35495    6.12    2.72  1.0000
  -5   4  -9   38764    1236                                                       35933    6.15   -2.77  1.0000
   4  -5   9   37560    1284                                                       34806    6.13   -2.79  1.0000
  -5   1  -9   39721    1285                                                       36523    6.20    2.77  1.0000
   1  -5   9   36960    1279                                                       33891    6.12    2.72  1.0000
   5  -4  -9   39808    1268                                                       37252    5.99   -3.01  1.0000
  -4  -1   9   37827    1277                                                       34922    6.09    2.96  1.0000
  -4  -1  -9   41794    1286                                                       39002    6.15   -2.94  1.0000
  -1  -4   9   39477    1283                                                       36801    6.15   -2.99  1.0000
   1   4   9   39926    1278                                                       37305    6.17   -3.10  1.0000
  -1   5   9   37085    1267                                                       33735    6.32    2.54  1.0000
  -4  -1   9   36133    1257                                                       33288    6.09    2.96  1.0000
   5  -4   9   36920    1278                                                       33862    6.15    2.77  1.0000
   4  -5   9   39058    1244                                                       36254    6.13   -2.79  1.0000
  -1   5  -9   39655    1283                                                       36782    6.12   -2.72  1.0000
   4   1  -9   37530    1265                                                       34932    6.09   -2.96  1.0000
   5  -1  -9   37496    1250                                                       34186    6.32    2.62  1.0000
   1   4  -9   37938    1277                                                       35008    6.15    2.99  1.0000
  -5   4  10    5904     489                                                        9029   -9.57    2.89  1.0000
  -5   1  10    6613     482                                                       10152   -9.58   -3.70  1.0000
  -4   5  10    7476     505                                                       11044   -9.58   -3.31  1.0000
  -4   5 -10    6366     444                                                        9811  -10.06    3.01  1.0000
  -5   4 -10    7393     428                                                       10970  -10.06   -3.12  1.0000
  -4  -1  10    6344     464                                                        9779   -9.83    3.13  1.0000
  -1  -4  10    7907     487                                                       11521   -9.88   -3.05  1.0000
  -1  -4  10    7632     487                                                       11179   -9.88   -3.05  1.0000
   5  -4 -10    7670     483                                                       11056   -9.57   -2.89  1.0000
  -4  -1  10    5731     463                                                        8991   -9.83    3.13  1.0000
  -1   5  10    5449     469                                                        8695   -9.60    3.41  1.0000
   4  -5  10    7338     495                                                       10842  -10.06   -3.01  1.0000
   1  -5  10    6293     487                                                        9971   -9.67    3.75  1.0000
   1   4  10    7667     487                                                       11219   -9.87   -3.04  1.0000
  -5   1 -10    7437     490                                                       11420   -9.59    3.77  1.0000
   5  -4  10    6208     476                                                        9663  -10.06    3.12  1.0000
   1  -5  10    5615     442                                                        9088   -9.67    3.75  1.0000
   4  -5  10    8155     451                                                       11859  -10.06   -3.01  1.0000
   5  -1 -10    5824     474                                                        9310   -9.58    3.70  1.0000
  -1   5 -10    8081     501                                                       12060   -9.67   -3.75  1.0000
   1   4 -10    5843     474                                                        9107   -9.88    3.05  1.0000
   4   1 -10    7611     478                                                       11185   -9.83   -3.13  1.0000
  -5   1  11   25221     902                                                       22166    5.22   -0.39  1.0000
  -5   4  11   22793     895                                                       20068    5.04    0.83  1.0000
  -4   5  11   26160     905                                                       23274    4.95   -0.50  1.0000
  -4   5 -11   25464     865                                                       22414    5.36    0.87  1.0000
   1   4  11   25266     785                                                       22336    5.34   -0.73  1.0000
  -5   4 -11   27575     849                                                       24425    5.36   -0.61  1.0000
  -1  -4  11   25330     884                                                       22371    5.26   -0.60  1.0000
  -4  -1  11   24206     880                                                       21162    5.37    0.75  1.0000
  -5   1 -11   24877     896                                                       21766    5.18    0.51  1.0000
  -4  -1 -11   28231     906                                                       25076    5.33   -0.62  1.0000
  -4  -1  11   25325     896                                                       22212    5.37    0.75  1.0000
   5  -4 -11   25205     892                                                       22514    5.04   -0.83  1.0000
   1  -5  11   25559     896                                                       22318    5.28    0.46  1.0000
   4  -5 -11   23962     892                                                       21044    4.95    0.50  1.0000
  -1   5  11   25528     898                                                       22380    5.04    0.35  1.0000
   1   4  11   25443     892                                                       22503    5.34   -0.73  1.0000
   4  -5  11   25469     910                                                       22602    5.36   -0.87  1.0000
  -1  -4  11   26010     900                                                       23012    5.26   -0.60  1.0000
   1  -5  11   24450     859                                                       21280    5.28    0.46  1.0000
   5  -1 -11   25631     884                                                       22387    5.22    0.39  1.0000
   4   1 -11   26926     897                                                       23902    5.37   -0.75  1.0000
  -1   5 -11   27241     922                                                       24070    5.28   -0.46  1.0000
  -4   5 -11   21056     867                                                       18279    5.36    0.87  1.0000
   1   4 -11   25973     908                                                       22803    5.26    0.60  1.0000
  -5   4 -11   27267     904                                                       24134    5.36   -0.61  1.0000
  -5   1  12    8276     541                                                       10179   -3.60   -0.74  1.0000
  -4   5  12    8740     553                                                       10529   -3.38   -0.53  1.0000
  -5   4  12    8360     547                                                       10187   -3.42    0.58  1.0000
  -4  -1  12    7991     515                                                        9970   -3.77    0.64  1.0000
   1   4  12    8841     409                                                       10868   -3.84   -0.49  1.0000
  -5   1  12    9740     527                                                       11797   -3.60   -0.74  1.0000
  -1   5  12    7849     428                                                        9646   -3.39    0.76  1.0000
  -1  -4  12    8225     515                                                       10138   -3.71   -0.57  1.0000
  -1  -4  12    8977     542                                                       10971   -3.71   -0.57  1.0000
  -4  -1  12    7448     530                                                        9362   -3.77    0.64  1.0000
   5  -4 -12    8064     542                                                        9817   -3.42   -0.58  1.0000
   4  -5  12    8878     551                                                       10717   -3.52   -0.38  1.0000
  -1   5  12    8238     542                                                       10076   -3.39    0.76  1.0000
   1  -5  12    8168     542                                                       10110   -3.64    0.69  1.0000
   4  -5 -12    7828     548                                                        9568   -3.38    0.53  1.0000
  -4  -1 -12    9233     548                                                       11269   -3.73   -0.59  1.0000
   1   4  12    8338     541                                                       10309   -3.84   -0.49  1.0000
  -1  -4 -12    7242     532                                                        9138   -3.84    0.49  1.0000
   4   1  12    8574     402                                                       10588   -3.73    0.59  1.0000
   5  -4  12    8163     462                                                       10008   -3.48    0.63  1.0000
   5  -1 -12    7035     517                                                        8834   -3.60    0.74  1.0000
   1   4 -12    7863     535                                                        9783   -3.71    0.57  1.0000
  -5   1 -12    7534     539                                                        9377   -3.57    0.73  1.0000
  -4   5 -12    7675     538                                                        9442   -3.52    0.38  1.0000
  -5   4 -12    9069     540                                                       10965   -3.48   -0.63  1.0000
   4   1 -12    8990     530                                                       11033   -3.77   -0.64  1.0000
  -1   5 -12    9502     569                                                       11543   -3.64   -0.69  1.0000
  -1   5  13    5159     430                                                        5025    1.72   -1.20  1.0000
   1   4  13    5041     264                                                        4756    1.88    1.07  1.0000
  -1   5  13    5721     298                                                        5581    1.72   -1.20  1.0000
  -4  -1 -13    4606     413                                                        4291    1.86    0.88  1.0000
   1  -5 -13    5325     443                                                        5118    1.72    1.20  1.0000
   5  -4 -13    4764     400                                                        4504    1.57    0.79  1.0000
  -4  -1  13    5591     427                                                        5367    1.89   -1.08  1.0000
  -1  -4  13    5270     421                                                        4960    1.86    0.96  1.0000
   4  -5 -13    5826     408                                                        5741    1.60   -1.28  1.0000
  -1  -4 -13    4671     412                                                        4462    1.88   -1.07  1.0000
   1   4  13    5547     421                                                        5249    1.88    1.07  1.0000
   4   1  13    5927     262                                                        5643    1.86   -0.88  1.0000
   4  -5  13    5346     348                                                        5044    1.89    1.04  1.0000
   5  -4  13    5989     334                                                        5768    1.86   -1.08  1.0000
  -1   5 -13    5234     433                                                        5058    1.83    1.43  1.0000
  -5   1 -13    5545     403                                                        5452    1.72   -1.36  1.0000
  -4   5 -13    4920     417                                                        4697    1.89   -1.04  1.0000
   1   4 -13    5974     419                                                        5718    1.86   -0.96  1.0000
   5  -1 -13    5845     406                                                        5754    1.71   -1.35  1.0000
   4   1 -13    5372     399                                                        5080    1.89    1.08  1.0000
  -5   4 -13    6264     414                                                        5961    1.86    1.08  1.0000
   1   4  14    6010     351                                                        7694   -3.63    0.18  1.0000
  -1   5  14    5542     371                                                        7165   -3.60   -0.54  1.0000
  -5   1  14    5906     465                                                        7579   -3.61    0.51  1.0000
  -5   4  14    5957     457                                                        7612   -3.65    0.05  1.0000
  -4  -1  14    6416     478                                                        8141   -3.63   -0.21  1.0000
  -1  -4  14    6566     471                                                        8361   -3.71    0.19  1.0000
  -4   5  14    5810     429                                                        7486   -3.67    0.27  1.0000
   4  -5 -14    6968     523                                                        8785   -3.67   -0.27  1.0000
   1  -5 -14    5642     505                                                        7276   -3.60    0.54  1.0000
   5  -4 -14    6065     505                                                        7753   -3.65   -0.05  1.0000
  -4  -1 -14    6597     527                                                        8419   -3.76    0.19  1.0000
  -1  -4 -14    6314     496                                                        8027   -3.63   -0.18  1.0000
   5  -4  14    5621     408                                                        7236   -3.60   -0.31  1.0000
   4  -5  14    6515     438                                                        8255   -3.60    0.35  1.0000
   1  -5  14    5306     457                                                        6929   -3.68   -0.52  1.0000
  -1   5 -14    7497     528                                                        9405   -3.68    0.52  1.0000
  -4   5 -14    5453     520                                                        7050   -3.60   -0.35  1.0000
   5  -1 -14    6479     486                                                        8227   -3.61   -0.51  1.0000
  -5   4 -14    6293     520                                                        8002   -3.60    0.31  1.0000
   4   1 -14    5996     506                                                        7677   -3.63    0.21  1.0000
   1   4 -14    6204     530                                                        7940   -3.71   -0.19  1.0000
  -5   1 -14    5913     512                                                        7561   -3.56   -0.44  1.0000
  -1   5  15    6014     314                                                        5418    1.87   -0.25  1.0000
  -4  -1  15    5390     416                                                        4818    1.93   -0.29  1.0000
  -5   4  15    5191     370                                                        4635    1.90   -0.27  1.0000
  -5   1  15    5405     405                                                        4780    1.88    0.17  1.0000
  -4   5  15    5438     363                                                        4847    1.86    0.32  1.0000
   1   4  15    5148     273                                                        4551    1.89    0.25  1.0000
  -1  -4  15    5690     395                                                        5013    1.96    0.13  1.0000
   1  -5 -15    5240     472                                                        4642    1.87    0.25  1.0000
  -1  -4 -15    6332     464                                                        5715    1.89   -0.25  1.0000
   4  -5 -15    4928     452                                                        4408    1.86   -0.32  1.0000
   5  -4 -15    4851     440                                                        4272    1.90    0.27  1.0000
  -4  -1 -15    4652     439                                                        4089    1.86    0.23  1.0000
   1  -5  15    5853     399                                                        5238    1.95   -0.24  1.0000
   4  -5  15    5687     370                                                        5039    1.95    0.26  1.0000
   5  -1 -15    4804     440                                                        4253    1.88   -0.17  1.0000
  -5   4 -15    5471     472                                                        4854    1.84    0.16  1.0000
  -4   5 -15    4899     441                                                        4340    1.95   -0.26  1.0000
  -5   1 -15    5605     464                                                        5025    1.83   -0.17  1.0000
  -1   5 -15    5643     477                                                        4995    1.95    0.24  1.0000
   1   4 -15    6452     481                                                        5775    1.96   -0.13  1.0000
   4   1 -15    5946     429                                                        5298    1.93    0.29  1.0000
  -5   1  16   10311     607                                                       11303   -1.48    0.90  1.0000
  -1   5  16   10451     514                                                       11469   -1.46   -0.97  1.0000
  -5   4  16   11221     586                                                       12145   -1.39   -0.74  1.0000
  -1  -4  16   10186     592                                                       11150   -1.57    0.73  1.0000
  -4   5  16   10404     553                                                       11274   -1.45    0.60  1.0000
  -4  -1  16   11250     613                                                       12161   -1.59   -0.50  1.0000
  -1  -4 -16   10844     680                                                       11742   -1.56   -0.54  1.0000
   4  -5 -16   11509     677                                                       12411   -1.45   -0.60  1.0000
   5  -4 -16   10621     655                                                       11529   -1.39    0.74  1.0000
   1  -5 -16   10165     664                                                       11175   -1.46    0.97  1.0000
   1  -5  16   10766     591                                                       11802   -1.61   -0.83  1.0000
   1   4  16   10130     484                                                       11013   -1.56    0.54  1.0000
   4  -5  16    9916     575                                                       10825   -1.57    0.61  1.0000
  -5   4 -16    9443     661                                                       10392   -1.56    0.79  1.0000
   1   4 -16   11651     692                                                       12668   -1.57   -0.73  1.0000
  -4   5 -16   11791     673                                                       12766   -1.57   -0.61  1.0000
  -1   5 -16   10513     660                                                       11548   -1.61    0.83  1.0000
  -4  -1 -16   11196     695                                                       12151   -1.51    0.67  1.0000
   5  -1 -16    9888     642                                                       10853   -1.48   -0.90  1.0000
  -5   1 -16   12882     707                                                       13945   -1.62   -0.66  1.0000
   4   1 -16   10191     655                                                       11075   -1.59    0.50  1.0000
  -1   5  17    3036     291                                                        3192    0.69    1.48  1.0000
  -4   5  17    3036     350                                                        3196    0.74   -1.40  1.0000
  -5   4  17    3706     369                                                        3863    0.81    1.52  1.0000
  -1  -4 -17    3853     478                                                        4042    0.75    1.58  1.0000
   1  -5 -17    4643     507                                                        4879    0.69   -1.48  1.0000
  -4  -1 -17    4084     473                                                        4316    0.69   -1.51  1.0000
   5  -4 -17    3963     466                                                        4165    0.81   -1.52  1.0000
   4  -5 -17    2845     449                                                        2968    0.74    1.40  1.0000
   1   4  17    3888     282                                                        4117    0.75   -1.58  1.0000
   4  -5  17    3442     365                                                        3616    0.76   -1.42  1.0000
  -5   1 -17    4889     516                                                        5122    0.67    1.56  1.0000
   5  -1 -17    3907     466                                                        4096    0.74    1.57  1.0000
  -5   4 -17    3755     495                                                        3970    0.78   -1.57  1.0000
   1   4 -17    4131     487                                                        4319    0.71    1.50  1.0000
   4   1 -17    3789     470                                                        3965    0.83   -1.46  1.0000
  -1   5 -17    3274     470                                                        3492    0.70   -1.57  1.0000
  -4   5 -17    2919     463                                                        3046    0.76    1.42  1.0000
  -5   4  18    1322     330                                                        1547   -1.18    0.21  1.0000
  -4   5  18    1394     304                                                        1637   -1.16   -0.12  1.0000
  -4  -1 -18    1332     441                                                        1550   -1.08   -0.18  1.0000
   5  -4 -18    2446     425                                                        2765   -1.18   -0.21  1.0000
   1  -5 -18    2015     480                                                        2257   -0.97   -0.08  1.0000
  -1  -4 -18    1576     435                                                        1794   -1.04    0.15  1.0000
   4  -5 -18    1831     434                                                        2096   -1.16    0.12  1.0000
   1   4  18    1468     232                                                        1689   -1.04   -0.15  1.0000
   4  -5  18    1872     330                                                        2126   -1.07   -0.19  1.0000
  -1   5  18    1470     261                                                        1670   -0.97    0.08  1.0000
  -5   1 -18    1824     455                                                        2060   -1.05    0.13  1.0000
   4   1 -18    2078     450                                                        2352   -1.11   -0.25  1.0000
  -1   5 -18    1524     453                                                        1753   -1.04   -0.05  1.0000
   1   4 -18    1304     409                                                        1514   -1.09    0.12  1.0000
  -4   5 -18    2217     465                                                        2479   -1.07    0.19  1.0000
  -5   4 -18    1485     445                                                        1725   -1.10   -0.02  1.0000
   5  -1 -18    1596     391                                                        1820   -1.04    0.06  1.0000
  -4   5  19    2683     332                                                        2872    0.14   -1.03  1.0000
   1  -5 -19    2532     505                                                        2754    0.12   -1.19  1.0000
   5  -4 -19    1619     456                                                        1801    0.14   -1.23  1.0000
   4  -5 -19    2047     456                                                        2196    0.14    1.03  1.0000
  -1  -4 -19    3053     512                                                        3262    0.16    1.17  1.0000
  -4  -1 -19    2873     486                                                        3126    0.06   -1.20  1.0000
  -1   5  19    2301     277                                                        2493    0.12    1.19  1.0000
   1   4  19    2172     252                                                        2367    0.16   -1.17  1.0000
   4   1 -19    1541     447                                                        1710    0.11   -1.16  1.0000
   1   4 -19    2262     489                                                        2484    0.00    1.23  1.0000
  -5   1 -19    2490     517                                                        2667    0.15    1.10  1.0000
  -4   5 -19    1701     440                                                        1847    0.20    1.16  1.0000
   4  -5  19    3117     370                                                        3339    0.20   -1.16  1.0000
   5  -1 -19    3033     511                                                        3247    0.14    1.17  1.0000
  -1   5 -19    2157     494                                                        2343    0.13   -1.10  1.0000
  -5   4 -19    1841     467                                                        2020    0.21   -1.22  1.0000
  -4   5  20     205     292                                                         112    0.29    1.43  1.0000
   4  -5 -20      17     421                                                        -135    0.29   -1.43  1.0000
  -1  -4 -20      15     419                                                        -225    0.19   -1.37  1.0000
   1  -5 -20     927     463                                                         722    0.27    1.40  1.0000
   4   1 -20    1665     468                                                        1398    0.19    1.40  1.0000
  -4   5 -20      16     478                                                         -57    0.27   -1.38  1.0000
  -5   1 -20      14     432                                                        -227    0.25   -1.32  1.0000
[truncated: 4,620,438 more chars]
