# Supplementary material for: Directing the Morphology, Packing, and Properties of Chiral Metal–Organic Frameworks by Cation Exchange
Source: Angew Chem Int Ed Engl. 2022 Jun 28;61(34):e202205238. doi: 10.1002/anie.202205238 (PMC9542332; doi:10.1002/anie.202205238)
Supplement: Supplementary file 5 — Supporting Information [file ANIE-61-0-s011.cif]

data_v430b
# Mn MOF exchanged for Co
# Linda JW Shimon
# Hadar Nasi Milko van der Boom

_audit_creation_date               2022-04-26
_audit_creation_method
;
Olex2 1.3
(compiled 2020.11.12 svn.r5f609507 for OlexSys, GUI svn.r6408)
;
_shelx_SHELXL_version_number       '2016/4'
_audit_contact_author_address      'Weizmann Inst of Science'
_audit_contact_author_email        'linda.shimon@weizmann.ac.il'
_audit_contact_author_name         'Dr. Linda JW Shimon '
_audit_contact_author_phone        ?
_publ_contact_author_id_orcid      ?
_publ_section_references
;
Dolomanov, O.V., Bourhis, L.J., Gildea, R.J, Howard, J.A.K. & Puschmann, H.
 (2009), J. Appl. Cryst. 42, 339-341.

Sheldrick, G.M. (2015). Acta Cryst. C71, 3-8.
;
_chemical_name_common              ?
_chemical_name_systematic          ?
_chemical_formula_moiety           'C62 H52 Cl2 Co N4'
_chemical_formula_sum              'C62 H52 Cl2 Co N4'
_chemical_formula_weight           982.90
_chemical_absolute_configuration   'rm'
_chemical_melting_point            ?
loop_
  _atom_type_symbol
  _atom_type_description
  _atom_type_scat_dispersion_real
  _atom_type_scat_dispersion_imag
  _atom_type_scat_source
 'C' 'C' 0.0033 0.0016 'International Tables Vol C Tables 4.2.6.8 and 6.1.1.4'
 'H' 'H' 0.0000 0.0000 'International Tables Vol C Tables 4.2.6.8 and 6.1.1.4'
 'Cl' 'Cl' 0.1484 0.1585 'International Tables Vol C Tables 4.2.6.8 and 6.1.1.4'
 'Co' 'Co' 0.3494 0.9721 'International Tables Vol C Tables 4.2.6.8 and 6.1.1.4'
 'N' 'N' 0.0061 0.0033 'International Tables Vol C Tables 4.2.6.8 and 6.1.1.4'

_shelx_space_group_comment
;
The symmetry employed for this shelxl refinement is uniquely defined
by the following loop, which should always be used as a source of
symmetry information in preference to the above space-group names.
They are only intended as comments.
;
_space_group_crystal_system        'hexagonal'
_space_group_IT_number             177
_space_group_name_H-M_alt          'P 6 2 2'
_space_group_name_Hall             'P 6 2'
loop_
  _space_group_symop_operation_xyz
 'x, y, z'
 '-y, x-y, z'
 '-x+y, -x, z'
 '-x, -y, z'
 'y, -x+y, z'
 'x-y, x, z'
 'y, x, -z'
 'x-y, -y, -z'
 '-x, -x+y, -z'
 '-y, -x, -z'
 '-x+y, y, -z'
 'x, x-y, -z'

_cell_length_a                     26.0185(15)
_cell_length_b                     26.0185(15)
_cell_length_c                     18.1354(11)
_cell_angle_alpha                  90
_cell_angle_beta                   90
_cell_angle_gamma                  120
_cell_volume                       10632.2(14)
_cell_formula_units_Z              6
_cell_measurement_temperature      100(2)
_cell_measurement_reflns_used     8257
_cell_measurement_theta_min       2.3610
_cell_measurement_theta_max       30.5380
_shelx_estimated_absorpt_T_max     0.966
_shelx_estimated_absorpt_T_min     0.946
_exptl_absorpt_coefficient_mu      0.349
_exptl_absorpt_correction_T_min                   0.63904
_exptl_absorpt_correction_T_max                   1.00000
_exptl_absorpt_correction_type            multi-scan
_exptl_absorpt_process_details
;
CrysAlisPro 1.171.40.80a (Rigaku Oxford Diffraction, 2020)
Empirical absorption correction using spherical harmonics,
 implemented in SCALE3 ABSPACK scaling algorithm.
;

_exptl_special_details
;
 ?
;
_exptl_absorpt_special_details     ?
_exptl_crystal_colour              'pink '
_exptl_crystal_density_diffrn      0.921
_exptl_crystal_density_meas        ?
_exptl_crystal_density_method      ?
_exptl_crystal_description         'hexagonal prism'
_exptl_crystal_F_000               3078
_exptl_crystal_size_max            0.16
_exptl_crystal_size_mid            0.11
_exptl_crystal_size_min            0.1
_exptl_transmission_factor_max     ?
_exptl_transmission_factor_min     ?
_diffrn_reflns_av_R_equivalents    0.0447
_diffrn_reflns_av_unetI/netI       0.0339
_diffrn_reflns_Laue_measured_fraction_full  0.997
_diffrn_reflns_Laue_measured_fraction_max  0.998
_diffrn_reflns_limit_h_max         33
_diffrn_reflns_limit_h_min         -28
_diffrn_reflns_limit_k_max         27
_diffrn_reflns_limit_k_min         -33
_diffrn_reflns_limit_l_max         23
_diffrn_reflns_limit_l_min         -16
_diffrn_reflns_number              43858
_diffrn_reflns_point_group_measured_fraction_full  0.998
_diffrn_reflns_point_group_measured_fraction_max  0.998
_diffrn_reflns_theta_full          25.242
_diffrn_reflns_theta_max           27.103
_diffrn_reflns_theta_min           1.927
_diffrn_ambient_temperature        100.15
_diffrn_detector_area_resol_mean   ?
_diffrn_measured_fraction_theta_full  0.997
_diffrn_measured_fraction_theta_max  0.998
_diffrn_measurement_device_type    'XtaLAB Synergy, Dualflex, Pilatus 300K'
_diffrn_measurement_method         '\w scans'
_diffrn_radiation_type             MoK\a
_diffrn_radiation_wavelength       0.71073
_diffrn_source                     'micro-focus sealed X-ray tube'
_reflns_Friedel_coverage           0.759
_reflns_Friedel_fraction_full      1.000
_reflns_Friedel_fraction_max       1.000
_reflns_number_gt                  4885
_reflns_number_total               7860
_reflns_special_details
;
 Reflections were merged by SHELXL according to the crystal
 class for the calculation of statistics and refinement.

 Structure factors included contributions from the .fab file.

 _reflns_Friedel_fraction is defined as the number of unique
 Friedel pairs measured divided by the number that would be
 possible theoretically, ignoring centric projections and
 systematic absences.
;
_reflns_threshold_expression       'I > 2\s(I)'
_computing_cell_refinement         'CrysAlisPro 1.171.40.80a (Rigaku OD, 2020)'
_computing_data_collection         'CrysAlisPro 1.171.40.80a (Rigaku OD, 2020)'
_computing_data_reduction          'CrysAlisPro 1.171.40.80a (Rigaku OD, 2020)'
_computing_molecular_graphics      'Olex2 1.3 (Dolomanov et al., 2009)'
_computing_publication_material    'Olex2 1.3 (Dolomanov et al., 2009)'
_computing_structure_refinement    'SHELXL 2016/4 (Sheldrick, 2015)'
_computing_structure_solution      'SHELXT 2014/5 (Sheldrick, 2014)'
_refine_diff_density_max           0.469
_refine_diff_density_min           -0.236
_refine_diff_density_rms           0.052
_refine_ls_abs_structure_details
;
 Flack x determined using 1579 quotients [(I+)-(I-)]/[(I+)+(I-)]
 (Parsons, Flack and Wagner, Acta Cryst. B69 (2013) 249-259).
;
_refine_ls_abs_structure_Flack     0.024(11)
_refine_ls_extinction_coef         .
_refine_ls_extinction_method       none
_refine_ls_goodness_of_fit_ref     1.058
_refine_ls_hydrogen_treatment      constr
_refine_ls_matrix_type             full
_refine_ls_number_parameters       283
_refine_ls_number_reflns           7860
_refine_ls_number_restraints       65
_refine_ls_R_factor_all            0.1039
_refine_ls_R_factor_gt             0.0706
_refine_ls_restrained_S_all        1.074
_refine_ls_shift/su_max            0.007
_refine_ls_shift/su_mean           0.001
_refine_ls_structure_factor_coef   Fsqd
_refine_ls_weighting_details
 'w=1/[\s^2^(Fo^2^)+(0.1413P)^2^+0.7197P] where P=(Fo^2^+2Fc^2^)/3'
_refine_ls_weighting_scheme        calc
_refine_ls_wR_factor_gt            0.2080
_refine_ls_wR_factor_ref           0.2351
_refine_special_details            ?
_olex2_refinement_description
;
1. Fixed Uiso
 At 1.2 times of:
  All C(H) groups, All C(H,H) groups
2. Restrained distances
 C15-C14
 1.52 with sigma of 0.005
 C13-C14
 1.4 with sigma of 0.02
 C10-C13
 1.5 with sigma of 0.02
 C34-C33
 1.4 with sigma of 0.02
 C10-C33
 1.5 with sigma of 0.02
 C14-C15
 1.5 with sigma of 0.02
 C34-C15
 1.5 with sigma of 0.02
 C15-C13 = C14-C10
 2.4 with sigma of 0.02
 C33-C15
 2.4 with sigma of 0.04
 C13-C15
 2.4 with sigma of 0.04
 C14-C10
 2.4 with sigma of 0.04
 C10-C34
 2.4 with sigma of 0.04
3. Rigid bond restraints
 C9, C10
 with sigma for 1-2 distances of 0.01 and sigma for 1-3 distances of 0.01
4. Uiso/Uaniso restraints and constraints
Uanis(C19) \\sim Ueq: with sigma of 0.1 and sigma for terminal atoms of 0.2
Uanis(C10) = Uanis(C13)
Uanis(C14) = Uanis(C15)
Uanis(C13) = Uanis(C14)
Uanis(C22) = Uanis(C23)
Uanis(C15) = Uanis(C16)
Uanis(C10) = Uanis(C11)
Uanis(C15) = Uanis(C19)
Uanis(C9) = Uanis(C10)
5. Rigid body (RIGU) restrains
 C9, C10, C11
 with sigma for 1-2 distances of 0.005 and sigma for 1-3 distances of 0.005
 C10, C11, H11, C12, H12
 with sigma for 1-2 distances of 0.004 and sigma for 1-3 distances of 0.004
 C9, C10, C33, C13, C14, C34, C11
 with sigma for 1-2 distances of 0.004 and sigma for 1-3 distances of 0.004
6. Others
 Fixed Sof: H5A(0.5) H5B(0.5) H6A(0.5) H6B(0.5) C13(0.5) H13(0.5) C14(0.5)
 H14(0.5) C33(0.5) H33(0.5) C34(0.5) H34(0.5)
7.a Secondary CH2 refined with riding coordinates:
 C2(H2A,H2B), C4(H4A,H4B), C5(H5A,H5B), C6(H6A,H6B)
7.b Aromatic/amide H refined with riding coordinates:
 C8(H8), C9(H9), C11(H11), C12(H12), C13(H13), C14(H14), C16(H16), C17(H17),
 C18(H18), C19(H19), C21(H21), C22(H22), C24(H24), C25(H25), C26(H26), C27(H27),
  C29(H29), C30(H30), C31(H31), C32(H32), C33(H33), C34(H34)
;
_atom_sites_solution_hydrogens     geom
_atom_sites_solution_primary       ?
_atom_sites_solution_secondary     ?
loop_
  _atom_site_label
  _atom_site_type_symbol
  _atom_site_fract_x
  _atom_site_fract_y
  _atom_site_fract_z
  _atom_site_U_iso_or_equiv
  _atom_site_adp_type
  _atom_site_occupancy
  _atom_site_site_symmetry_order
  _atom_site_calc_flag
  _atom_site_refinement_flags_posn
  _atom_site_refinement_flags_adp
  _atom_site_refinement_flags_occupancy
  _atom_site_disorder_assembly
  _atom_site_disorder_group
 Co1 Co 1.000000 1.32976(3) 0.500000 0.0668(3) Uani 1 2 d S T P . .
 Cl1 Cl 1.08569(8) 1.37388(7) 0.58750(9) 0.0863(5) Uani 1 1 d . . . . .
 N1 N 0.9551(2) 1.2505(2) 0.5635(2) 0.0725(11) Uani 1 1 d . . . . .
 N2 N 0.3686(2) 0.4083(2) 0.5691(3) 0.0861(14) Uani 1 1 d . . . . .
 C1 C 0.7009(3) 0.8861(2) 0.9519(3) 0.0688(14) Uani 1 1 d . . . . .
 C2 C 0.6607(2) 0.8310(2) 0.9028(2) 0.0650(11) Uani 1 1 d . . . . .
 H2A H 0.635288 0.840138 0.871231 0.078 Uiso 1 1 calc R U . . .
 H2B H 0.686084 0.822497 0.870160 0.078 Uiso 1 1 calc R U . . .
 C3 C 0.6217(3) 0.7763(2) 0.9494(3) 0.0708(14) Uani 1 1 d . . . . .
 C4 C 0.6615(2) 0.7623(2) 0.9962(3) 0.0721(13) Uani 1 1 d . . . . .
 H4A H 0.687028 0.754001 0.963746 0.087 Uiso 1 1 calc R U . . .
 H4B H 0.636699 0.726343 1.026053 0.087 Uiso 1 1 calc R U . . .
 C5 C 0.5838(3) 0.79191(16) 1.000000 0.079(2) Uani 1 2 d S T P . .
 H5A H 0.557930 0.756994 1.030851 0.095 Uiso 0.5 1 calc R U P . .
 H5B H 0.557932 0.800937 0.969147 0.095 Uiso 0.5 1 calc R U P . .
 C6 C 0.7393(3) 0.86964(15) 1.000000 0.0596(14) Uani 1 2 d S T P . .
 H6A H 0.765118 0.903665 1.032132 0.071 Uiso 0.5 1 calc R U P . .
 H6B H 0.765121 0.861456 0.967871 0.071 Uiso 0.5 1 calc R U P . .
 C7 C 0.7383(3) 0.9389(2) 0.9004(3) 0.0823(17) Uani 1 1 d . . . . .
 C8 C 0.7087(4) 0.9583(3) 0.8527(3) 0.098(2) Uani 1 1 d . . . . .
 H8 H 0.666744 0.939672 0.855973 0.117 Uiso 1 1 calc R U . . .
 C9 C 0.7363(4) 1.0009(3) 0.8039(3) 0.0986(9) Uani 1 1 d . U . . .
 H9 H 0.713887 1.010886 0.771638 0.118 Uiso 1 1 calc R U . . .
 C10 C 0.7941(4) 1.0296(3) 0.7992(3) 0.0986(9) Uani 1 1 d D U . . .
 C11 C 0.8287(4) 1.0123(3) 0.8479(3) 0.0986(9) Uani 1 1 d . . . . .
 H11 H 0.870715 1.032053 0.844145 0.118 Uiso 1 1 calc R U . . .
 C12 C 0.7999(3) 0.9681(2) 0.8982(3) 0.0794(17) Uani 1 1 d . . . . .
 H12 H 0.821541 0.957402 0.930940 0.095 Uiso 1 1 calc R U . . .
 C13 C 0.8165(7) 1.0782(8) 0.7374(9) 0.0986(9) Uani 0.5 1 d D . P A 1
 H13 H 0.790427 1.088225 0.712952 0.118 Uiso 0.5 1 calc R U P A 1
 C14 C 0.8759(7) 1.1055(7) 0.7206(9) 0.0986(9) Uani 0.5 1 d D . P A 1
 H14 H 0.902285 1.095226 0.743680 0.118 Uiso 0.5 1 calc R U P A 1
 C15 C 0.8959(4) 1.1537(3) 0.6618(3) 0.0986(9) Uani 1 1 d D . . . .
 C16 C 0.9563(4) 1.1756(3) 0.6417(4) 0.0986(9) Uani 1 1 d . . . . .
 H16 H 0.977589 1.157549 0.660228 0.118 Uiso 1 1 calc R U . . .
 C17 C 0.9834(2) 1.2243(2) 0.5942(3) 0.0710(13) Uani 1 1 d . . . . .
 H17 H 1.024195 1.239815 0.582794 0.085 Uiso 1 1 calc R U . . .
 C18 C 0.8970(3) 1.2266(3) 0.5777(4) 0.0974(19) Uani 1 1 d . . . . .
 H18 H 0.875644 1.242857 0.554317 0.117 Uiso 1 1 calc R U . . .
 C19 C 0.8667(4) 1.1784(3) 0.6257(3) 0.0986(9) Uani 1 1 d . U . . .
 H19 H 0.825344 1.162477 0.633596 0.118 Uiso 1 1 calc R U . . .
 C20 C 0.5818(3) 0.7230(3) 0.8993(3) 0.0822(16) Uani 1 1 d . . . . .
 C21 C 0.5410(4) 0.6724(4) 0.9302(4) 0.138(4) Uani 1 1 d . . . . .
 H21 H 0.537897 0.669266 0.982403 0.166 Uiso 1 1 calc R U . . .
 C22 C 0.5029(4) 0.6244(4) 0.8868(4) 0.136(2) Uani 1 1 d . . . . .
 H22 H 0.469968 0.591999 0.910230 0.163 Uiso 1 1 calc R U . . .
 C23 C 0.5095(4) 0.6207(4) 0.8141(5) 0.136(2) Uani 1 1 d . . . . .
 C24 C 0.5512(3) 0.6758(4) 0.7806(4) 0.104(2) Uani 1 1 d . . . . .
 H24 H 0.553994 0.679138 0.728409 0.125 Uiso 1 1 calc R U . . .
 C25 C 0.5876(3) 0.7246(4) 0.8245(4) 0.099(2) Uani 1 1 d . . . . .
 H25 H 0.617345 0.759927 0.801765 0.119 Uiso 1 1 calc R U . . .
 C26 C 0.4713(4) 0.5672(4) 0.7707(5) 0.127(3) Uani 1 1 d . . . . .
 H26 H 0.448940 0.531491 0.797840 0.153 Uiso 1 1 calc R U . . .
 C27 C 0.4646(5) 0.5630(4) 0.7008(5) 0.144(4) Uani 1 1 d . . . . .
 H27 H 0.484698 0.598912 0.673469 0.173 Uiso 1 1 calc R U . . .
 C28 C 0.4288(4) 0.5082(4) 0.6584(5) 0.124(3) Uani 1 1 d . . . . .
 C29 C 0.4021(4) 0.4530(4) 0.6877(4) 0.118(3) Uani 1 1 d . . . . .
 H29 H 0.405488 0.448015 0.739041 0.142 Uiso 1 1 calc R U . . .
 C30 C 0.3705(4) 0.4043(4) 0.6441(4) 0.119(3) Uani 1 1 d . . . . .
 H30 H 0.349150 0.366325 0.666637 0.143 Uiso 1 1 calc R U . . .
 C31 C 0.3920(4) 0.4597(3) 0.5423(4) 0.122(3) Uani 1 1 d . . . . .
 H31 H 0.389696 0.463365 0.490439 0.147 Uiso 1 1 calc R U . . .
 C32 C 0.4215(5) 0.5122(4) 0.5841(5) 0.151(4) Uani 1 1 d . . . . .
 H32 H 0.436048 0.549853 0.561254 0.181 Uiso 1 1 calc R U . . .
 C33 C 0.8490(11) 1.0820(7) 0.7523(8) 0.168(10) Uani 0.5 1 d D . P A 2
 H33 H 0.887651 1.090892 0.766892 0.201 Uiso 0.5 1 calc R U P A 2
 C34 C 0.8467(10) 1.1092(7) 0.7043(9) 0.167(11) Uani 0.5 1 d D . P A 2
 H34 H 0.808352 1.101860 0.690821 0.200 Uiso 0.5 1 calc R U P A 2

loop_
  _atom_site_aniso_label
  _atom_site_aniso_U_11
  _atom_site_aniso_U_22
  _atom_site_aniso_U_33
  _atom_site_aniso_U_23
  _atom_site_aniso_U_13
  _atom_site_aniso_U_12
 Co1 0.0929(7) 0.0685(4) 0.0471(5) 0.0021(2) 0.0043(5) 0.0465(3)
 Cl1 0.1049(11) 0.0774(9) 0.0672(8) -0.0044(7) -0.0125(8) 0.0386(8)
 N1 0.072(3) 0.081(3) 0.055(2) 0.006(2) -0.002(2) 0.031(2)
 N2 0.088(3) 0.083(3) 0.058(3) -0.011(2) -0.008(2) 0.020(3)
 C1 0.093(4) 0.067(3) 0.042(2) -0.007(2) 0.003(2) 0.037(3)
 C2 0.077(3) 0.082(3) 0.042(2) -0.009(2) -0.003(2) 0.044(3)
 C3 0.079(3) 0.074(3) 0.049(3) -0.018(2) -0.002(2) 0.031(3)
 C4 0.093(3) 0.068(3) 0.052(2) 0.001(3) 0.012(3) 0.038(3)
 C5 0.069(4) 0.102(4) 0.054(4) -0.012(4) 0.000 0.035(2)
 C6 0.079(4) 0.059(2) 0.047(3) -0.007(3) 0.000 0.040(2)
 C7 0.131(5) 0.066(3) 0.045(3) -0.014(2) 0.008(3) 0.046(4)
 C8 0.176(7) 0.090(4) 0.042(3) 0.003(3) -0.003(3) 0.077(5)
 C9 0.139(2) 0.0730(15) 0.0652(14) -0.0052(12) 0.0063(15) 0.0387(15)
 C10 0.139(2) 0.0730(15) 0.0652(14) -0.0052(12) 0.0063(15) 0.0387(15)
 C11 0.139(2) 0.0730(15) 0.0652(14) -0.0052(12) 0.0063(15) 0.0387(15)
 C12 0.108(5) 0.058(3) 0.054(3) -0.010(2) 0.015(3) 0.027(3)
 C13 0.139(2) 0.0730(15) 0.0652(14) -0.0052(12) 0.0063(15) 0.0387(15)
 C14 0.139(2) 0.0730(15) 0.0652(14) -0.0052(12) 0.0063(15) 0.0387(15)
 C15 0.139(2) 0.0730(15) 0.0652(14) -0.0052(12) 0.0063(15) 0.0387(15)
 C16 0.139(2) 0.0730(15) 0.0652(14) -0.0052(12) 0.0063(15) 0.0387(15)
 C17 0.087(4) 0.074(3) 0.050(2) -0.003(2) -0.010(2) 0.039(3)
 C18 0.105(5) 0.102(5) 0.083(4) 0.013(4) 0.000(4) 0.050(4)
 C19 0.139(2) 0.0730(15) 0.0652(14) -0.0052(12) 0.0063(15) 0.0387(15)
 C20 0.088(4) 0.088(4) 0.060(3) -0.020(3) 0.007(3) 0.036(3)
 C21 0.159(8) 0.108(5) 0.074(5) -0.026(4) 0.026(5) 0.012(5)
 C22 0.131(4) 0.136(5) 0.084(3) -0.032(4) 0.003(3) 0.025(4)
 C23 0.131(4) 0.136(5) 0.084(3) -0.032(4) 0.003(3) 0.025(4)
 C24 0.107(5) 0.121(5) 0.065(4) -0.023(4) -0.004(3) 0.042(4)
 C25 0.100(4) 0.119(5) 0.066(4) -0.026(4) -0.005(3) 0.045(4)
 C26 0.141(7) 0.109(5) 0.086(5) -0.035(4) 0.014(5) 0.028(5)
 C27 0.149(8) 0.118(6) 0.099(6) -0.043(5) -0.009(5) 0.018(6)
 C28 0.131(6) 0.107(6) 0.100(6) -0.036(5) -0.015(5) 0.035(5)
 C29 0.163(7) 0.108(6) 0.055(3) -0.030(4) -0.014(4) 0.047(5)
 C30 0.144(7) 0.097(5) 0.074(4) -0.008(4) 0.000(4) 0.029(5)
 C31 0.172(8) 0.081(4) 0.060(4) -0.007(3) -0.019(4) 0.024(5)
 C32 0.195(9) 0.086(5) 0.097(6) -0.012(4) -0.062(6) 0.014(5)
 C33 0.30(2) 0.069(8) 0.065(9) -0.011(7) 0.060(14) 0.041(14)
 C34 0.28(3) 0.059(7) 0.075(10) 0.004(7) 0.083(15) 0.020(13)

_geom_special_details
;
 All esds (except the esd in the dihedral angle between two l.s. planes)
 are estimated using the full covariance matrix.  The cell esds are taken
 into account individually in the estimation of esds in distances, angles
 and torsion angles; correlations between esds in cell parameters are only
 used when they are defined by crystal symmetry.  An approximate (isotropic)
 treatment of cell esds is used for estimating esds involving l.s. planes.
;
loop_
  _geom_bond_atom_site_label_1
  _geom_bond_atom_site_label_2
  _geom_bond_distance
  _geom_bond_site_symmetry_2
  _geom_bond_publ_flag
 Co1 Cl1 2.4995(16) 9_766 ?
 Co1 Cl1 2.4994(16) . ?
 Co1 N1 2.130(5) . ?
 Co1 N1 2.130(5) 9_766 ?
 Co1 N2 2.169(5) 6_665 ?
 Co1 N2 2.169(5) 11_666 ?
 C13a H13 0.9500 . ?
 C13a C14 1.373(19) . ?
 C14a H14 0.9500 . ?
 C14a C15 1.526(6) . ?
 C33b H33 0.9500 . ?
 C33b C34 1.14(2) . ?
 C34b H34 0.9500 . ?
 N1 C17 1.350(7) . ?
 N1 C18 1.340(8) . ?
 N2 Co1 2.169(5) 5_455 ?
 N2 C30 1.368(9) . ?
 N2 C31 1.257(9) . ?
 C1 C2 1.562(7) . ?
 C1 C4 1.551(7) 12_567 ?
 C1 C6 1.539(7) . ?
 C1 C7 1.539(8) . ?
 C2 H2A 0.9900 . ?
 C2 H2B 0.9900 . ?
 C2 C3 1.525(7) . ?
 C3 C4 1.518(8) . ?
 C3 C5 1.541(7) . ?
 C3 C20 1.545(8) . ?
 C4 C1 1.551(7) 12_567 ?
 C4 H4A 0.9900 . ?
 C4 H4B 0.9900 . ?
 C5 C3 1.541(7) 12_567 ?
 C5 H5A 0.9900 . ?
 C5 H5B 0.9900 . ?
 C6 C1 1.539(7) 12_567 ?
 C6 H6A 0.9900 . ?
 C6 H6B 0.9900 . ?
 C7 C8 1.409(9) . ?
 C7 C12 1.390(9) . ?
 C8 H8 0.9500 . ?
 C8 C9 1.317(9) . ?
 C9 H9 0.9500 . ?
 C9 C10 1.306(10) . ?
 C10 C11 1.481(11) . ?
 C10 C13 1.567(14) . ?
 C10 C33 1.634(17) . ?
 C11 H11 0.9500 . ?
 C11 C12 1.361(8) . ?
 C12 H12 0.9500 . ?
 C15 C16 1.426(11) . ?
 C15 C19 1.381(11) . ?
 C15 C34 1.444(15) . ?
 C16 H16 0.9500 . ?
 C16 C17 1.396(8) . ?
 C17 H17 0.9500 . ?
 C18 H18 0.9500 . ?
 C18 C19 1.402(9) . ?
 C19 H19 0.9500 . ?
 C20 C21 1.333(10) . ?
 C20 C25 1.362(8) . ?
 C21 H21 0.9500 . ?
 C21 C22 1.387(10) . ?
 C22 H22 0.9500 . ?
 C22 C23 1.339(10) . ?
 C23 C24 1.430(12) . ?
 C23 C26 1.471(11) . ?
 C24 H24 0.9500 . ?
 C24 C25 1.394(9) . ?
 C25 H25 0.9500 . ?
 C26 H26 0.9500 . ?
 C26 C27 1.276(12) . ?
 C27 H27 0.9500 . ?
 C27 C28 1.472(11) . ?
 C28 C29 1.353(12) . ?
 C28 C32 1.372(13) . ?
 C29 H29 0.9500 . ?
 C29 C30 1.365(10) . ?
 C30 H30 0.9500 . ?
 C31 H31 0.9500 . ?
 C31 C32 1.408(10) . ?
 C32 H32 0.9500 . ?

loop_
  _geom_angle_atom_site_label_1
  _geom_angle_atom_site_label_2
  _geom_angle_atom_site_label_3
  _geom_angle
  _geom_angle_site_symmetry_1
  _geom_angle_site_symmetry_3
  _geom_angle_publ_flag
 C34b C33b C10 128(2) . . ?
 C14a C13a C10 116.3(13) . . ?
 C14a C13a H13 121.8 . . ?
 C13a C14a H14 122.8 . . ?
 C33b C34b C15 127(2) . . ?
 C13a C14a C15 114.4(12) . . ?
 C34b C33b H33 115.8 . . ?
 C33b C34b H34 116.4 . . ?
 Cl1 Co1 Cl1 178.47(8) . 9_766 ?
 N1 Co1 Cl1 91.90(13) . . ?
 N1 Co1 Cl1 89.16(13) . 9_766 ?
 N1 Co1 Cl1 89.16(13) 9_766 . ?
 N1 Co1 Cl1 91.90(13) 9_766 9_766 ?
 N1 Co1 N1 92.1(3) . 9_766 ?
 N1 Co1 N2 175.8(2) . 11_666 ?
 N1 Co1 N2 175.8(2) 9_766 6_665 ?
 N1 Co1 N2 88.86(19) . 6_665 ?
 N1 Co1 N2 88.86(19) 9_766 11_666 ?
 N2 Co1 Cl1 86.73(16) 6_665 . ?
 N2 Co1 Cl1 86.73(16) 11_666 9_766 ?
 N2 Co1 Cl1 92.19(16) 11_666 . ?
 N2 Co1 Cl1 92.19(16) 6_665 9_766 ?
 N2 Co1 N2 90.4(3) 6_665 11_666 ?
 C17 N1 Co1 122.6(4) . . ?
 C18 N1 Co1 119.9(4) . . ?
 C18 N1 C17 117.4(5) . . ?
 C30 N2 Co1 121.3(5) . 5_455 ?
 C31 N2 Co1 121.9(4) . 5_455 ?
 C31 N2 C30 116.7(6) . . ?
 C4 C1 C2 109.5(4) 12_567 . ?
 C6 C1 C2 107.3(4) . . ?
 C6 C1 C4 108.0(4) . 12_567 ?
 C7 C1 C2 108.0(4) . . ?
 C7 C1 C4 111.3(4) . 12_567 ?
 C7 C1 C6 112.6(5) . . ?
 C1 C2 H2A 109.3 . . ?
 C1 C2 H2B 109.3 . . ?
 H2A C2 H2B 108.0 . . ?
 C3 C2 C1 111.6(4) . . ?
 C3 C2 H2A 109.3 . . ?
 C3 C2 H2B 109.3 . . ?
 C2 C3 C5 107.4(4) . . ?
 C2 C3 C20 110.3(4) . . ?
 C4 C3 C2 108.5(4) . . ?
 C4 C3 C5 109.4(4) . . ?
 C4 C3 C20 110.2(5) . . ?
 C5 C3 C20 110.9(5) . . ?
 C1 C4 H4A 109.4 12_567 . ?
 C1 C4 H4B 109.4 12_567 . ?
 C3 C4 C1 111.0(4) . 12_567 ?
 C3 C4 H4A 109.4 . . ?
 C3 C4 H4B 109.4 . . ?
 H4A C4 H4B 108.0 . . ?
 C3 C5 C3 112.8(6) . 12_567 ?
 C3 C5 H5A 109.0 . . ?
 C3 C5 H5A 109.0 12_567 . ?
 C3 C5 H5B 109.0 . . ?
 C3 C5 H5B 109.0 12_567 . ?
 H5A C5 H5B 107.8 . . ?
 C1 C6 C1 111.7(6) . 12_567 ?
 C1 C6 H6A 109.3 . . ?
 C1 C6 H6A 109.3 12_567 . ?
 C1 C6 H6B 109.3 . . ?
 C1 C6 H6B 109.3 12_567 . ?
 H6A C6 H6B 108.0 . . ?
 C8 C7 C1 118.5(7) . . ?
 C12 C7 C1 123.2(6) . . ?
 C12 C7 C8 118.3(6) . . ?
 C7 C8 H8 118.4 . . ?
 C9 C8 C7 123.3(8) . . ?
 C9 C8 H8 118.4 . . ?
 C8 C9 H9 119.6 . . ?
 C10 C9 C8 120.9(8) . . ?
 C10 C9 H9 119.6 . . ?
 C9 C10 C11 119.2(6) . . ?
 C9 C10 C13 111.4(9) . . ?
 C9 C10 C33 141.9(12) . . ?
 C11 C10 C13 129.4(9) . . ?
 C11 C10 C33 98.9(11) . . ?
 C10 C13a H13 121.8 . . ?
 C10 C11 H11 120.1 . . ?
 C12 C11 C10 119.7(7) . . ?
 C10 C33b H33 115.9 . . ?
 C12 C11 H11 120.1 . . ?
 C7 C12 H12 120.7 . . ?
 C11 C12 C7 118.5(7) . . ?
 C11 C12 H12 120.7 . . ?
 C16 C15 C14 111.2(9) . . ?
 C16 C15 C34 144.5(12) . . ?
 C19 C15 C14 132.3(10) . . ?
 C19 C15 C16 116.5(6) . . ?
 C19 C15 C34 98.8(12) . . ?
 C15 C16 H16 120.7 . . ?
 C17 C16 C15 118.5(7) . . ?
 C17 C16 H16 120.7 . . ?
 N1 C17 C16 123.8(6) . . ?
 N1 C17 H17 118.1 . . ?
 C16 C17 H17 118.1 . . ?
 N1 C18 H18 118.9 . . ?
 N1 C18 C19 122.3(7) . . ?
 C15 C14a H14 122.8 . . ?
 C19 C18 H18 118.9 . . ?
 C15 C19 C18 121.1(8) . . ?
 C15 C34b H34 116.4 . . ?
 C15 C19 H19 119.5 . . ?
 C18 C19 H19 119.5 . . ?
 C21 C20 C3 119.0(5) . . ?
 C21 C20 C25 118.1(6) . . ?
 C25 C20 C3 122.9(6) . . ?
 C20 C21 H21 119.7 . . ?
 C20 C21 C22 120.6(7) . . ?
 C22 C21 H21 119.7 . . ?
 C21 C22 H22 117.9 . . ?
 C23 C22 C21 124.3(9) . . ?
 C23 C22 H22 117.9 . . ?
 C22 C23 C24 114.0(8) . . ?
 C22 C23 C26 123.0(8) . . ?
 C24 C23 C26 122.4(7) . . ?
 C23 C24 H24 120.0 . . ?
 C25 C24 C23 120.0(6) . . ?
 C25 C24 H24 120.0 . . ?
 C20 C25 C24 121.8(7) . . ?
 C20 C25 H25 119.1 . . ?
 C24 C25 H25 119.1 . . ?
 C23 C26 H26 116.2 . . ?
 C27 C26 C23 127.6(9) . . ?
 C27 C26 H26 116.2 . . ?
 C26 C27 H27 116.8 . . ?
 C26 C27 C28 126.4(10) . . ?
 C28 C27 H27 116.8 . . ?
 C29 C28 C27 124.4(8) . . ?
 C29 C28 C32 116.7(7) . . ?
 C32 C28 C27 118.9(9) . . ?
 C28 C29 H29 119.7 . . ?
 C28 C29 C30 120.6(7) . . ?
 C30 C29 H29 119.7 . . ?
 N2 C30 H30 118.9 . . ?
 C29 C30 N2 122.2(7) . . ?
 C29 C30 H30 118.9 . . ?
 N2 C31 H31 117.9 . . ?
 N2 C31 C32 124.3(7) . . ?
 C32 C31 H31 117.9 . . ?
 C28 C32 C31 118.9(8) . . ?
 C28 C32 H32 120.5 . . ?
 C31 C32 H32 120.5 . . ?

loop_
  _geom_torsion_atom_site_label_1
  _geom_torsion_atom_site_label_2
  _geom_torsion_atom_site_label_3
  _geom_torsion_atom_site_label_4
  _geom_torsion
  _geom_torsion_site_symmetry_1
  _geom_torsion_site_symmetry_2
  _geom_torsion_site_symmetry_3
  _geom_torsion_site_symmetry_4
  _geom_torsion_publ_flag
 C8 C9 C10 C13a -179.8(10) . . . . ?
 C8 C9 C10 C33b 178.7(12) . . . . ?
 C13a C10 C11 C12 -179.6(11) . . . . ?
 C33b C10 C11 C12 -179.7(8) . . . . ?
 C13a C14a C15 C16 -173.9(15) . . . . ?
 C13a C14a C15 C19 6(3) . . . . ?
 Co1 N1 C17 C16 173.7(4) . . . . ?
 Co1 N1 C18 C19 -172.8(5) . . . . ?
 Co1 N2 C30 C29 170.3(7) 5_455 . . . ?
 Co1 N2 C31 C32 -175.4(8) 5_455 . . . ?
 C14a C15 C16 C17 -173.3(10) . . . . ?
 C34b C15 C16 C17 179.8(14) . . . . ?
 C34b C15 C19 C18 178.0(9) . . . . ?
 C14a C15 C19 C18 174.3(13) . . . . ?
 N1 C18 C19 C15 0.9(10) . . . . ?
 N2 C31 C32 C28 4.2(17) . . . . ?
 C1 C2 C3 C4 -60.1(5) . . . . ?
 C1 C2 C3 C5 58.1(5) . . . . ?
 C1 C2 C3 C20 179.1(5) . . . . ?
 C1 C7 C8 C9 -176.2(5) . . . . ?
 C1 C7 C12 C11 176.6(5) . . . . ?
 C2 C1 C6 C1 -58.5(3) . . . 12_567 ?
 C2 C1 C7 C8 61.1(6) . . . . ?
 C2 C1 C7 C12 -118.1(5) . . . . ?
 C2 C3 C4 C1 60.3(5) . . . 12_567 ?
 C2 C3 C5 C3 -58.8(3) . . . 12_567 ?
 C2 C3 C20 C21 -174.4(8) . . . . ?
 C2 C3 C20 C25 7.5(9) . . . . ?
 C3 C20 C21 C22 177.5(9) . . . . ?
 C3 C20 C25 C24 179.9(7) . . . . ?
 C4 C1 C2 C3 -58.3(6) 12_567 . . . ?
 C4 C1 C6 C1 59.5(3) 12_567 . . 12_567 ?
 C4 C1 C7 C8 -59.2(6) 12_567 . . . ?
 C4 C1 C7 C12 121.6(5) 12_567 . . . ?
 C4 C3 C5 C3 58.8(3) . . . 12_567 ?
 C4 C3 C20 C21 65.8(9) . . . . ?
 C4 C3 C20 C25 -112.3(7) . . . . ?
 C5 C3 C4 C1 -56.6(6) . . . 12_567 ?
 C5 C3 C20 C21 -55.5(9) . . . . ?
 C5 C3 C20 C25 126.4(7) . . . . ?
 C6 C1 C2 C3 58.7(5) . . . . ?
 C6 C1 C7 C8 179.4(4) . . . . ?
 C6 C1 C7 C12 0.2(6) . . . . ?
 C7 C1 C2 C3 -179.7(5) . . . . ?
 C7 C1 C6 C1 -177.2(4) . . . 12_567 ?
 C7 C8 C9 C10 -2.8(10) . . . . ?
 C8 C7 C12 C11 -2.7(7) . . . . ?
 C8 C9 C10 C11 2.1(10) . . . . ?
 C9 C10 C33b C34b 0(3) . . . . ?
 C9 C10 C13a C14a -171.3(16) . . . . ?
 C9 C10 C11 C12 -1.8(9) . . . . ?
 C10 C33b C34b C15 -177.2(13) . . . . ?
 C10 C13a C14a C15 -178.3(12) . . . . ?
 C10 C11 C12 C7 2.1(8) . . . . ?
 C11 C10 C13a C14a 7(2) . . . . ?
 C11 C10 C33b C34b 176.7(19) . . . . ?
 C12 C7 C8 C9 3.1(8) . . . . ?
 C15 C16 C17 N1 -2.8(8) . . . . ?
 C16 C15 C34b C33b 19(3) . . . . ?
 C16 C15 C19 C18 -6.3(9) . . . . ?
 C17 N1 C18 C19 3.7(9) . . . . ?
 C18 N1 C17 C16 -2.7(8) . . . . ?
 C19 C15 C34b C33b -167.2(19) . . . . ?
 C19 C15 C16 C17 7.1(9) . . . . ?
 C20 C3 C4 C1 -178.8(4) . . . 12_567 ?
 C20 C3 C5 C3 -179.4(5) . . . 12_567 ?
 C20 C21 C22 C23 11(2) . . . . ?
 C21 C20 C25 C24 1.8(13) . . . . ?
 C21 C22 C23 C24 -13.8(19) . . . . ?
 C21 C22 C23 C26 174.8(11) . . . . ?
 C22 C23 C24 C25 10.6(15) . . . . ?
 C22 C23 C26 C27 162.6(13) . . . . ?
 C23 C24 C25 C20 -5.1(13) . . . . ?
 C23 C26 C27 C28 176.0(11) . . . . ?
 C24 C23 C26 C27 -8.1(19) . . . . ?
 C25 C20 C21 C22 -4.4(15) . . . . ?
 C26 C23 C24 C25 -177.9(9) . . . . ?
 C26 C27 C28 C29 -6.8(19) . . . . ?
 C26 C27 C28 C32 173.5(13) . . . . ?
 C27 C28 C29 C30 -178.8(10) . . . . ?
 C27 C28 C32 C31 174.0(10) . . . . ?
 C28 C29 C30 N2 6.0(15) . . . . ?
 C29 C28 C32 C31 -5.7(17) . . . . ?
 C30 N2 C31 C32 2.5(14) . . . . ?
 C31 N2 C30 C29 -7.6(13) . . . . ?
 C32 C28 C29 C30 0.9(16) . . . . ?

_smtbx_masks_special_details       ?
loop_
  _smtbx_masks_void_nr
  _smtbx_masks_void_average_x
  _smtbx_masks_void_average_y
  _smtbx_masks_void_average_z
  _smtbx_masks_void_volume
  _smtbx_masks_void_count_electrons
  _smtbx_masks_void_content
 1 0.000 0.000 -0.394 871.4 45.6 '6 H2O'
 2 -0.528 0.569 -0.859 3663.1 295.5 '30 H2O'

_smtbx_masks_void_probe_radius     1.2
_smtbx_masks_void_truncation_radius  1.2
_shelx_res_file
;
TITL v430_a.res in P622
 v430b.res created by SHELXL-2016/4 at 14:28:21 on 26-Apr-2022
REM Old TITL v430 in P6/mmm
REM SHELXT solution in P622
REM R1 0.328, Rweak 0.023, Alpha 0.021, Orientation as input
REM Flack x = 0.189 ( 0.011 ) from Parsons quotients
REM Formula found by SHELXT: C50 N18 Co
rem Hadar pink hexagonal prism
rem eadp Co1 mn1
rem SUMP 0.5 0.0001 1.0 2 1.0 3
CELL 0.71073 26.0185 26.0185 18.1354 90 90 120
ZERR 6 0.0015 0.0015 0.0011 0 0 0
LATT -1
SYMM -Y,+X-Y,+Z
SYMM +Y-X,-X,+Z
SYMM -X,-Y,+Z
SYMM +Y,-X+Y,+Z
SYMM -Y+X,+X,+Z
SYMM +Y,+X,-Z
SYMM -Y+X,-Y,-Z
SYMM -X,-X+Y,-Z
SYMM -Y,-X,-Z
SYMM +Y-X,+Y,-Z
SYMM +X,+X-Y,-Z
SFAC C H Cl Co N
UNIT 372 312 12 6 24
DFIX 1.52 0.005 C15 C14
DANG 2.4 0.02 C15 C13 C14 C10
EADP C10 C13
EADP C14 C15
ISOR C19
RIGU 0.005 0.005 C9 C10 C11
EADP C13 C14
EADP C22 C23
EADP C15 C16
RIGU C10 C11 H11 C12 H12
DFIX 1.4 C13 C14
DFIX 1.5 C10 C13
DANG 2.4 C33 C15
DANG 2.4 C13 C15
DFIX 1.4 C34 C33
DFIX 1.5 C10 C33
DFIX 1.5 C14 C15
DANG 2.4 C14 C10
DFIX 1.5 C34 C15
DANG 2.4 C10 C34
EADP C10 C11
EADP C15 C19
RIGU C9 C10 C33 C13 C14 C34 C11
DELU C9 C10
EADP C9 C10

L.S. 8 0 0
PLAN  22
SIZE 0.1 0.11 0.16
TEMP -173
CONF
BOND $H
list 4
MORE -1
ABIN
fmap 2 53
acta
SHEL 40 0.78
OMIT -2 5 0
OMIT -2 4 0
OMIT -4 8 1
OMIT 0 7 0
REM <olex2.extras>
REM <HklSrc "%./v430b.hkl">
REM </olex2.extras>

WGHT    0.141300    0.719700
FVAR       0.27408
CO1   4    1.000000    1.329758    0.500000    10.50000    0.09290    0.06853 =
         0.04715    0.00213    0.00427    0.04645
CL1   3    1.085688    1.373882    0.587498    11.00000    0.10494    0.07742 =
         0.06717   -0.00436   -0.01254    0.03856
N1    5    0.955065    1.250499    0.563516    11.00000    0.07191    0.08127 =
         0.05500    0.00625   -0.00152    0.03126
N2    5    0.368601    0.408349    0.569065    11.00000    0.08761    0.08311 =
         0.05778   -0.01091   -0.00827    0.02043
C1    1    0.700921    0.886069    0.951854    11.00000    0.09285    0.06721 =
         0.04217   -0.00662    0.00302    0.03697
C2    1    0.660740    0.831004    0.902796    11.00000    0.07734    0.08202 =
         0.04161   -0.00934   -0.00340    0.04435
AFIX  23
H2A   2    0.635288    0.840138    0.871231    11.00000   -1.20000
H2B   2    0.686084    0.822497    0.870160    11.00000   -1.20000
AFIX   0
C3    1    0.621659    0.776306    0.949398    11.00000    0.07917    0.07449 =
         0.04859   -0.01750   -0.00178    0.03070
C4    1    0.661462    0.762305    0.996238    11.00000    0.09335    0.06826 =
         0.05151    0.00149    0.01222    0.03794
AFIX  23
H4A   2    0.687028    0.754001    0.963746    11.00000   -1.20000
H4B   2    0.636699    0.726343    1.026053    11.00000   -1.20000
AFIX   0
C5    1    0.583819    0.791909    1.000000    10.50000    0.06907    0.10213 =
         0.05407   -0.01198    0.00000    0.03454
AFIX  23
H5A   2    0.557930    0.756994    1.030851    10.50000   -1.20000
H5B   2    0.557932    0.800937    0.969147    10.50000   -1.20000
AFIX   0
C6    1    0.739279    0.869639    1.000000    10.50000    0.07949    0.05938 =
         0.04655   -0.00725    0.00000    0.03975
AFIX  23
H6A   2    0.765118    0.903665    1.032132    10.50000   -1.20000
H6B   2    0.765121    0.861456    0.967871    10.50000   -1.20000
AFIX   0
C7    1    0.738339    0.938921    0.900446    11.00000    0.13110    0.06627 =
         0.04511   -0.01363    0.00798    0.04605
C8    1    0.708735    0.958288    0.852738    11.00000    0.17601    0.08959 =
         0.04152    0.00332   -0.00318    0.07718
AFIX  43
H8    2    0.666744    0.939672    0.855973    11.00000   -1.20000
AFIX   0
C9    1    0.736333    1.000896    0.803886    11.00000    0.13874    0.07296 =
         0.06523   -0.00515    0.00631    0.03874
AFIX  43
H9    2    0.713887    1.010886    0.771638    11.00000   -1.20000
AFIX   0
C10   1    0.794148    1.029592    0.799190    11.00000    0.13874    0.07296 =
         0.06523   -0.00515    0.00631    0.03874
C11   1    0.828691    1.012335    0.847927    11.00000    0.13874    0.07296 =
         0.06523   -0.00515    0.00631    0.03874
AFIX  43
H11   2    0.870715    1.032053    0.844145    11.00000   -1.20000
AFIX   0
C12   1    0.799950    0.968093    0.898166    11.00000    0.10796    0.05755 =
         0.05393   -0.01032    0.01475    0.02721
AFIX  43
H12   2    0.821541    0.957402    0.930940    11.00000   -1.20000
AFIX   0
PART 1
C13   1    0.816509    1.078198    0.737418    10.50000    0.13874    0.07296 =
         0.06523   -0.00515    0.00631    0.03874
AFIX  43
H13   2    0.790427    1.088225    0.712952    10.50000   -1.20000
AFIX   0
C14   1    0.875864    1.105489    0.720609    10.50000    0.13874    0.07296 =
         0.06523   -0.00515    0.00631    0.03874
AFIX  43
H14   2    0.902285    1.095226    0.743680    10.50000   -1.20000
AFIX   0
PART 0
C15   1    0.895854    1.153688    0.661770    11.00000    0.13874    0.07296 =
         0.06523   -0.00515    0.00631    0.03874
C16   1    0.956277    1.175627    0.641695    11.00000    0.13874    0.07296 =
         0.06523   -0.00515    0.00631    0.03874
AFIX  43
H16   2    0.977589    1.157549    0.660228    11.00000   -1.20000
AFIX   0
C17   1    0.983426    1.224273    0.594191    11.00000    0.08676    0.07401 =
         0.05042   -0.00306   -0.00958    0.03882
AFIX  43
H17   2    1.024195    1.239815    0.582794    11.00000   -1.20000
AFIX   0
C18   1    0.896998    1.226584    0.577666    11.00000    0.10528    0.10187 =
         0.08311    0.01303    0.00048    0.05043
AFIX  43
H18   2    0.875644    1.242857    0.554317    11.00000   -1.20000
AFIX   0
C19   1    0.866664    1.178395    0.625714    11.00000    0.13874    0.07296 =
         0.06523   -0.00515    0.00631    0.03874
AFIX  43
H19   2    0.825344    1.162477    0.633596    11.00000   -1.20000
AFIX   0
C20   1    0.581846    0.722983    0.899306    11.00000    0.08759    0.08790 =
         0.06046   -0.01961    0.00746    0.03585
C21   1    0.540977    0.672430    0.930211    11.00000    0.15870    0.10821 =
         0.07445   -0.02603    0.02639    0.01176
AFIX  43
H21   2    0.537897    0.669266    0.982403    11.00000   -1.20000
AFIX   0
C22   1    0.502901    0.624397    0.886835    11.00000    0.13147    0.13562 =
         0.08395   -0.03207    0.00266    0.02473
AFIX  43
H22   2    0.469968    0.591999    0.910230    11.00000   -1.20000
AFIX   0
C23   1    0.509518    0.620695    0.814129    11.00000    0.13147    0.13562 =
         0.08395   -0.03207    0.00266    0.02473
C24   1    0.551181    0.675801    0.780603    11.00000    0.10740    0.12116 =
         0.06473   -0.02256   -0.00369    0.04246
AFIX  43
H24   2    0.553994    0.679138    0.728409    11.00000   -1.20000
AFIX   0
C25   1    0.587648    0.724596    0.824548    11.00000    0.10003    0.11895 =
         0.06576   -0.02592   -0.00454    0.04525
AFIX  43
H25   2    0.617345    0.759927    0.801765    11.00000   -1.20000
AFIX   0
C26   1    0.471274    0.567172    0.770690    11.00000    0.14077    0.10896 =
         0.08631   -0.03538    0.01375    0.02818
AFIX  43
H26   2    0.448940    0.531491    0.797840    11.00000   -1.20000
AFIX   0
C27   1    0.464574    0.563040    0.700814    11.00000    0.14944    0.11759 =
         0.09932   -0.04273   -0.00884    0.01807
AFIX  43
H27   2    0.484698    0.598912    0.673469    11.00000   -1.20000
AFIX   0
C28   1    0.428758    0.508202    0.658418    11.00000    0.13084    0.10716 =
         0.10033   -0.03617   -0.01531    0.03505
C29   1    0.402141    0.452961    0.687694    11.00000    0.16318    0.10845 =
         0.05455   -0.02988   -0.01359    0.04698
AFIX  43
H29   2    0.405488    0.448015    0.739041    11.00000   -1.20000
AFIX   0
C30   1    0.370526    0.404285    0.644102    11.00000    0.14418    0.09693 =
         0.07414   -0.00830    0.00005    0.02930
AFIX  43
H30   2    0.349150    0.366325    0.666637    11.00000   -1.20000
AFIX   0
C31   1    0.392017    0.459723    0.542288    11.00000    0.17215    0.08139 =
         0.06009   -0.00708   -0.01862    0.02354
AFIX  43
H31   2    0.389696    0.463365    0.490439    11.00000   -1.20000
AFIX   0
C32   1    0.421462    0.512232    0.584111    11.00000    0.19500    0.08558 =
         0.09659   -0.01199   -0.06205    0.01354
AFIX  43
H32   2    0.436048    0.549853    0.561254    11.00000   -1.20000
AFIX   0
PART 2
C33   1    0.848973    1.081960    0.752345    10.50000    0.30058    0.06861 =
         0.06511   -0.01092    0.05957    0.04063
AFIX  43
H33   2    0.887651    1.090892    0.766892    10.50000   -1.20000
AFIX   0
C34   1    0.846747    1.109246    0.704276    10.50000    0.28085    0.05881 =
         0.07543    0.00363    0.08270    0.02031
AFIX  43
H34   2    0.808352    1.101860    0.690821    10.50000   -1.20000
AFIX   0
HKLF 4


REM  v430_a.res in P622
REM R1 =  0.0706 for    4885 Fo > 4sig(Fo)  and  0.1039 for all    7860 data
REM    283 parameters refined using     65 restraints

END

WGHT      0.1444      0.7630

REM Highest difference peak  0.469,  deepest hole -0.236,  1-sigma level  0.052
Q1    1   0.8290  1.0330  0.8198  11.00000  0.05    0.40
Q2    1   0.8752  1.1750  0.6562  11.00000  0.05    0.26
Q3    1   0.8609  1.0043  0.8618  11.00000  0.05    0.25
Q4    1   1.0559  1.3878  0.5768  11.00000  0.05    0.21
Q5    1   0.9242  1.1657  0.6561  11.00000  0.05    0.21
Q6    1   0.9810  1.2614  0.5627  11.00000  0.05    0.20
Q7    1   0.5368  0.6034  0.8966  11.00000  0.05    0.20
Q8    1   0.8610  1.1678  0.5853  11.00000  0.05    0.20
Q9    1   0.8810  1.2194  0.6253  11.00000  0.05    0.19
Q10   1   0.6069  0.7330  0.9021  11.00000  0.05    0.18
Q11   1   0.7023  0.9616  0.8090  11.00000  0.05    0.18
Q12   1   0.8545  1.1970  0.6040  11.00000  0.05    0.18
Q13   1   0.9718  1.2733  0.5409  11.00000  0.05    0.17
Q14   1   0.9584  1.2437  0.5931  11.00000  0.05    0.17
Q15   1   0.9335  1.2493  0.5766  11.00000  0.05    0.17
Q16   1   0.6299  0.7332  0.9040  11.00000  0.05    0.17
Q17   1   0.6351  0.8916  0.8405  11.00000  0.05    0.17
Q18   1   0.7970  0.9625  0.8150  11.00000  0.05    0.16
Q19   1   0.5843  0.6606  0.9057  11.00000  0.05    0.16
Q20   1   0.6544  0.7781  0.9276  11.00000  0.05    0.16
Q21   1   0.6350  0.7851  0.8771  11.00000  0.05    0.15
Q22   1   0.6561  0.7573  0.9291  11.00000  0.05    0.15
;
_shelx_res_checksum                33079
_shelx_hkl_file
;
   0   0   2 7908.57  234.42
   0   0  -2 7669.01  234.40
   0   0   3  987.75   28.36
   0   0  -3  886.18   28.31
   0   0   4 6665.40  200.22
   0   0  -4 6617.44  200.17
   0   0   5  816.47   25.61
   0   0  -5  850.03   25.53
   0   0   6 1391.04   41.62
   0   0  -6 1341.94   41.53
   0   0   7  252.60    8.13
   0   0  -7  238.37    7.96
   0   0  -8  192.70    6.95
   0   0   8  211.25    7.08
   0   0  -8  209.63    6.88
   0   0  -9  737.97   22.82
   0   0   9  733.16   22.98
   0   0  -9  729.60   22.89
   0   0 -10 2880.62   86.59
   0   0 -10 2869.47   86.65
   0   0  10 2793.25   86.76
   0   0  11  189.61    7.27
   0   0 -11  209.75    7.05
   0   0  12 2290.56   70.12
   0   0  13 2088.02   64.16
   0   0  14  804.01   25.68
   0   0  15  320.93   11.43
   0   0  16    0.10    3.08
   0   0  17    5.50    3.44
   0   0  18   39.86    4.13
   0   0  19   98.11    5.64
   0   0  20  641.42   21.78
   0   0  21    2.88    3.90
   0   0  22  160.48    8.22
   0   0  23   16.60    4.36
   0   0  24    4.97    4.47
   0   0  25   27.26    5.00
   0   0  26    1.04    4.54
   0  -1   2   14.26    1.00
   0  -1   2   18.42    0.91
   1  -1   2   22.91    1.04
   0   1  -2   21.69    0.87
   0  -1   2   18.55    0.95
  -1   0  -2   19.69    0.83
   1   0   2   18.04    0.89
   1  -1  -2   17.75    0.77
  -1   0   2   14.95    0.87
  -1   1   2   17.45    0.81
   1  -1   2   22.03    0.97
  -1   1   3   27.75    1.24
  -1   0   3   25.08    1.40
   0   1  -3   23.26    1.33
   0  -1   3   28.26    1.45
  -1   1  -3   24.18    1.38
   1  -1   3   22.43    1.52
   0   1  -3   25.54    1.35
   1  -1   3   26.60    1.37
  -1   0   3   24.17    1.40
   1   0   3   24.09    1.34
   0   1   3   28.02    1.42
  -1   0  -3   24.13    1.28
   0  -1   3   19.70    1.44
   1  -1  -3   25.72    1.23
   1   0  -3   24.09    1.34
  -1   1   4   56.95    2.20
  -1   0   4   58.05    2.33
   0   1  -4   55.97    2.28
   0   1  -4   49.01    2.31
  -1   1  -4   47.45    2.32
   1   0   4   60.35    2.40
  -1   0  -4   44.77    2.20
   0  -1   4   54.15    2.44
  -1   0   4   59.37    2.48
   0   1   4   57.09    2.35
   1  -1   4   55.07    2.38
   1  -1  -4   53.73    2.12
   1   0  -4   51.26    2.22
   0   1  -5   15.59    1.44
   0  -1  -5   14.66    1.38
  -1   0   5   13.85    1.58
   0   1  -5   16.09    1.56
  -1   1  -5   17.85    1.57
   0   1   5   19.75    1.67
   1  -1   5   14.79    1.70
  -1   0   5   17.17    1.60
   1   0   5   16.46    1.77
  -1   1   5   21.64    1.71
  -1   0  -5   18.52    1.55
   0  -1   5   17.14    1.71
   1  -1  -5   17.95    1.33
   1   0  -5   17.54    1.49
  -1   1  -6  104.16    3.64
   0   1  -6   98.57    3.56
   0  -1  -6   94.13    3.50
  -1   1  -6   96.84    3.65
   0   1  -6  100.80    3.60
  -1   0   6   95.99    3.79
   0  -1   6   91.25    3.76
  -1   1   6   96.68    3.70
   0   1   6  100.62    3.72
   1  -1   6   95.78    3.66
   1   0   6  102.93    3.69
  -1   0  -6   95.95    3.59
   1  -1  -6   88.94    3.44
   1   0  -6   95.95    3.49
  -1   1  -7    2.15    1.24
  -1   0  -7    1.94    1.29
   1   0  -7    1.35    1.21
   0  -1  -7    0.94    1.28
   0   1  -7    3.88    1.27
   1  -1  -7    4.04    1.26
  -1   0   7    2.68    1.56
  -1   1   7    2.02    1.72
  -1   0  -7    3.80    1.40
   0  -1   7    2.33    1.58
   0   1   7    4.66    1.73
   1   0   7   -1.13    1.86
   0   1  -7    0.81    1.45
   0   1  -8  263.64    7.68
   0  -1  -8  225.04    7.55
  -1   1  -8  236.23    7.61
  -1   0  -8  229.73    7.61
  -1   1  -8  226.35    7.69
  -1   0  -8  221.25    7.68
   0   1  -8  226.67    7.59
   0  -1   8  222.40    7.77
   1  -1   8  237.98    7.87
   1   0   8  230.59    7.79
  -1   0   8  202.98    7.78
   0   1   8  244.28    7.75
  -1   1   8  233.36    7.86
  -1   1  -8  193.68    7.60
  -1   0  -8  227.87    7.66
   1   0  -8  226.56    7.57
   1  -1  -8  220.27    7.52
  -1   1  -9   50.63    2.60
  -1   0  -9   46.26    2.52
   0  -1  -9   47.70    2.50
  -1   1  -9   47.59    2.73
   0   1  -9   47.20    2.69
  -1   0  -9   46.01    2.76
   1   0  -9   48.72    2.69
   0  -1   9   41.09    2.90
  -1   0   9   42.34    2.92
   1  -1   9   50.96    3.01
  -1   1   9   48.24    3.04
   0   1   9   49.54    2.79
   1   0   9   45.91    2.94
   0   1  -9   47.13    2.55
   1   0  -9   46.75    2.46
   1  -1  -9   50.46    2.42
   0   1 -10    3.92    1.63
   1  -1 -10    3.10    1.52
   1   0 -10    5.37    1.69
  -1   0 -10    5.22    1.69
   0  -1 -10    6.71    1.57
  -1   1 -10    4.65    1.64
  -1   1 -10    4.99    1.96
  -1   0  10    5.67    2.39
   1   0 -10    2.20    1.83
  -1   0 -10    3.01    1.77
  -1   1  10    3.01    2.28
   0  -1  10    2.45    2.32
   1   0  10    4.96    2.29
   0   1  10    2.46    1.98
   0   1 -10    4.35    1.78
   1  -1  10    4.59    2.02
   0  -1 -11   32.92    2.29
  -1   0 -11   37.20    2.37
   1   0 -11   33.26    2.39
   1  -1 -11   37.37    2.32
   0   1  11   37.27    2.91
   1  -1  11   37.31    2.97
   0  -1  11   34.97    3.00
  -1   0  11   43.23    2.96
  -1   1  11   33.68    2.87
   1   0  11   40.13    2.84
   1   0 -11   33.62    2.48
   0   1 -11   33.45    2.60
   1  -1  12    7.37    2.48
   0  -1  12    3.37    2.70
  -1   1  12    6.39    2.65
  -1   0  12    4.09    2.59
   0   1  12   16.82    2.60
   1   0  12    5.53    2.27
   1  -1  13   17.09    2.98
   1   0  13   17.81    2.80
   0  -1  13   13.06    3.12
  -1   1  13   20.64    3.19
   0   1  13   18.02    2.79
  -1   0  13   19.18    3.08
   0  -1  14    3.50    3.19
  -1   1  14    5.07    2.99
  -1   0  14    2.80    2.91
   0  -1  15    1.64    3.35
   1  -1  15    2.11    3.25
   1   0  15    3.56    3.23
  -1   0  15    3.91    3.26
  -1   1  15    0.66    3.06
   0   1  15    0.95    3.03
  -1   0  16    7.20    3.03
   0   1  16   14.73    3.46
   0  -1  16   14.28    3.44
   1  -1  16   10.93    3.56
   1   0  16   10.78    3.37
  -1   1  16    9.24    2.98
   1   0  17    6.53    3.32
  -1   0  17   10.99    3.36
   1  -1  17   13.15    3.69
   0   1  17    8.26    3.39
  -1   1  17   10.01    3.47
   0  -1  17   14.04    3.34
  -1   1  18    0.72    3.33
   1   0  18   -0.73    3.34
   0  -1  18   -3.03    3.45
  -1   0  18    1.94    3.34
   1  -1  18   -3.58    3.58
   0   1  18   -5.06    3.37
   1  -1  19   -2.65    3.80
  -1   0  19    7.33    3.84
   1   0  19    8.99    4.20
  -1   1  19    6.11    3.23
   0  -1  19    3.58    4.18
   0   1  19    8.08    3.85
   1  -1  20   33.77    4.39
   0   1  20   29.65    4.07
  -1   1  20   35.75    4.59
   1   0  20   28.43    4.32
  -1   0  20   31.46    4.11
   0  -1  20   29.27    4.32
   0   1  21   12.44    4.41
  -1   1  21   11.04    3.97
   1  -1  21   13.07    4.22
   1   0  21    7.76    3.90
  -1   0  21    6.85    4.24
   0  -1  21    5.96    3.84
   1  -1  22    0.82    4.17
   0  -1  22    0.16    4.11
  -1   0  22   -3.26    4.26
  -1   1  22    0.49    3.96
   1   0  22   -3.40    4.28
   0   1  22   -2.76    4.22
   0   1  23   -5.71    4.19
   1   0  23    2.61    3.93
   1  -1  23    0.70    4.12
  -1   0  23   -0.87    3.95
   0  -1  23   -2.09    3.94
  -1   1  23   -3.13    4.33
   1  -1  24   -4.24    4.50
   0  -1  24    3.15    4.50
  -1   1  24    1.65    4.13
  -1   0  24    2.59    4.30
   1   0  24   -0.74    4.42
   0   1  24    0.18    4.33
  -1   0  25    0.98    4.27
   1  -1  25   -0.39    4.69
   0   1  25    1.56    4.42
   0  -1  25    6.67    4.62
   1   0  25    6.64    4.27
  -1   1  25   -3.34    4.67
  -1   0  26    4.85    4.63
   0   1  26   -4.20    4.62
  -1   1  26   -2.08    4.40
   0  -1  26    1.89    4.45
   1  -1  26    7.32    4.57
   1   0  26    0.21    4.33
   1  -2   1 1063.03   32.16
   1  -2   1 1091.90   32.18
   2  -1   1 1084.84   32.19
   2  -1   1 1018.79   32.18
   1  -2   2 1871.53   53.47
  -1   2  -2 1800.95   53.48
   2  -1   2 1922.09   53.49
  -1   2  -2 1716.60   53.47
   2  -1   2 1863.12   53.47
   1  -2   2 1827.48   53.48
  -1  -1   2 1823.37   53.48
  -2   1  -2 1813.75   53.47
   1   1  -2 1780.19   53.38
   2  -1   2 1728.63   53.52
  -1  -1   2 1871.55   53.39
   1  -2   2 1862.70   53.47
   1   1   2 1859.45   53.43
  -1  -1   2 1861.11   53.45
  -1  -1  -2 1869.73   53.43
   1  -2  -3  152.51    4.57
   1   1  -3  148.39    4.73
  -1  -1   3  129.34    4.76
   1  -2   3  136.07    4.78
   2  -1   3  135.26    4.75
  -2   1   3  150.99    4.69
  -1   2  -3  148.04    4.70
   2  -1   3  151.82    4.84
  -1   2  -3  140.41    4.73
   1   1  -3  156.32    4.64
   1  -2   3  113.67    4.73
  -1  -1  -3  138.89    4.67
   1   1   3  158.01    4.74
   1   1  -3  151.40    4.70
  -1  -1   3  143.80    4.72
  -2   1  -3  146.32    4.70
   1  -2  -4   89.26    2.95
  -1   2  -4   86.20    3.16
  -1  -1   4   83.89    3.19
  -2   1  -4   83.96    3.25
  -1   2  -4   81.32    3.22
   1  -2   4   85.41    3.16
   1   1  -4   88.78    3.08
   1   1   4   87.32    3.24
  -2   1  -4   82.13    3.19
  -1  -1   4   78.93    3.26
  -1  -1  -4   92.70    3.08
   1   1  -4   99.66    3.15
   1   1  -4   79.92    3.12
   2  -1   4   78.80    3.19
  -2   1   4   92.30    3.13
   1  -2   4   73.28    3.26
   1  -2  -5  132.61    4.28
  -2   1   5  127.48    4.41
  -1   2  -5  133.82    4.42
  -1  -1   5  127.77    4.46
  -2   1  -5  118.33    4.48
  -1   2  -5  124.85    4.41
   1  -2   5  121.87    4.50
   1   1  -5  128.00    4.35
   1   1   5  135.09    4.44
  -1  -1   5  110.91    4.44
  -2   1  -5  111.46    4.42
   1   1  -5  146.89    4.38
   2  -1   5  128.67    4.51
   1  -2   5  114.38    4.47
   2  -1  -5  128.13    4.35
   1   1  -5  134.39    4.38
  -2   1   6   91.81    3.43
  -1   2  -6   87.04    3.41
  -1  -1   6   88.88    3.52
   1  -2  -6   93.75    3.28
   1   1  -6   88.41    3.40
  -2   1  -6   94.92    3.56
  -1   2  -6   95.10    3.51
   2  -1   6   92.94    3.62
  -2   1  -6   96.56    3.44
   1   1  -6   83.52    3.29
  -1  -1   6   84.67    3.62
  -1   2   6   99.55    3.59
  -2   1   6   86.94    3.50
   1  -2   6   84.29    3.52
   1   1   6  100.23    3.61
   2  -1  -6   97.25    3.34
   1   1  -6   91.22    3.44
  -1   2  -7    3.77    1.22
   1   1  -7    4.05    1.29
  -2   1   7    3.42    1.50
   1  -2  -7    6.26    1.27
  -1   2  -7    3.61    1.51
  -2   1  -7    4.20    1.39
  -1  -1   7    3.05    1.47
   1   1  -7    4.63    1.36
  -1   2   7    0.16    1.76
   1   1   7    4.81    1.66
  -2   1  -7    5.31    1.62
  -2   1   7    2.13    1.68
   2  -1   7    3.62    1.77
   1  -2   7    3.51    1.67
  -1   2  -8    3.90    1.53
   1  -2  -8    5.48    1.40
   1   1  -8    5.01    1.61
  -1  -1  -8    1.12    1.47
  -1   2  -8    2.61    1.95
  -1  -1   8    9.34    2.00
   1   1  -8    3.91    1.65
  -2   1  -8    7.58    1.59
  -2   1  -8    4.97    1.96
   1   1   8    3.60    1.95
  -1   2   8    6.60    1.94
  -2   1   8    5.49    2.21
   2  -1  -8   12.50    1.58
   2  -1   8    5.19    2.08
   1  -2   8    9.80    2.18
  -1  -1  -9    6.10    1.58
  -1   2  -9    3.16    1.66
   1  -2  -9    1.70    1.52
   1   1  -9    3.78    1.62
  -2   1  -9    4.82    1.74
  -1   2  -9    2.24    1.92
  -2   1   9    3.25    2.20
  -1  -1   9    3.85    2.28
  -1   2   9    0.05    2.11
  -2   1  -9    5.08    2.01
   1   1  -9    3.35    1.73
   1   1   9    2.24    2.06
   2  -1   9    2.07    2.09
   1  -2   9    6.69    2.14
   2  -1  -9    2.96    1.49
  -1   2 -10  352.54   11.46
  -1  -1 -10  362.20   11.34
  -2   1 -10  353.48   11.44
  -1   2 -10  351.82   11.49
   1   1 -10  343.26   11.37
  -2   1 -10  349.91   11.51
  -2   1  10  354.02   11.64
  -1  -1  10  350.35   11.62
  -1   2  10  350.85   11.61
   2  -1  10  333.11   11.62
   1  -2  10  353.14   11.62
   1   1  10  349.55   11.58
   2  -1 -10  343.52   11.32
   1   1 -10  344.26   11.40
   1  -2 -10  348.36   11.30
  -1  -1 -11  174.27    6.12
   2  -1 -11  177.77    6.14
   2  -1  11  169.28    6.52
  -1   2  11  168.80    6.48
   1  -2  11  151.08    6.40
   1   1  11  174.46    6.42
  -1  -1  11  172.12    6.52
  -2   1  11  170.80    6.43
   1   1 -11  176.00    6.26
   2  -1  12  261.38    9.67
   1   1  12  344.99   10.08
   1  -2  12  270.69    9.78
  -2   1  12  268.73    9.79
  -1   2  12  289.79    9.81
  -1  -1  12  258.04    9.74
   1  -2  13  301.03   10.76
   1   1  13  319.49   10.74
  -1   2  13  308.42   10.61
   2  -1  13  322.62   10.77
  -1  -1  13  278.17   10.75
  -2   1  13  304.61   10.76
   1   1  14  145.68    6.09
   2  -1  14  146.65    6.09
  -1   2  14  143.20    6.15
  -2   1  14  129.71    6.15
   1  -2  14  139.14    6.06
  -1  -1  14  134.31    6.19
   2  -1  15   36.94    3.80
   1  -2  15   41.24    3.73
  -1   2  15   34.45    3.66
  -1  -1  15   32.78    3.68
   1   1  15   37.67    3.75
  -2   1  15   38.56    3.85
   1  -2  16   19.29    3.70
   1   1  16   15.15    3.29
   2  -1  16   18.97    3.53
  -1  -1  16    9.80    3.09
  -1   2  16   12.84    3.30
  -2   1  16   18.49    3.54
   1   1  17    2.79    3.23
   1  -2  17    1.72    3.61
  -1  -1  17   -0.45    3.45
   2  -1  17    4.44    3.47
  -2   1  17    0.56    3.41
  -1   2  17    3.21    3.27
   1   1  18    9.68    3.55
  -1  -1  18    6.23    3.46
   1  -2  18    3.60    3.57
   2  -1  18    5.81    3.59
  -1   2  18    3.51    3.36
  -2   1  18    7.78    3.34
   1  -2  19   -0.93    3.63
  -2   1  19    3.38    3.31
  -1   2  19   -2.33    3.66
   2  -1  19    1.19    3.55
   1   1  19   -0.78    3.27
  -1  -1  19   -0.39    3.65
   2  -1  20   56.47    5.18
   1   1  20   50.36    5.03
   1  -2  20   52.60    5.09
  -1  -1  20   50.24    5.08
  -2   1  20   49.38    4.87
  -1   2  20   57.80    5.02
  -1   2  21    1.79    3.96
   1   1  21   -1.66    3.84
  -2   1  21    3.45    4.15
  -1  -1  21   -3.66    3.73
   2  -1  21   -1.53    4.20
   1  -2  21    1.38    3.98
  -1   2  22   22.95    4.37
   1  -2  22   29.01    4.86
   1   1  22   27.03    4.50
   2  -1  22   22.20    4.59
  -1  -1  22   27.09    4.76
  -2   1  22   24.32    4.54
   2  -1  23   -3.17    4.11
   1   1  23    2.24    4.09
  -2   1  23   -1.21    4.10
  -1   2  23    2.24    4.07
  -1  -1  23    0.69    4.05
   1  -2  23    1.06    4.09
  -1   2  24   -2.21    4.43
   1  -2  24   11.33    4.62
   1   1  24    3.48    4.33
   2  -1  24    3.70    4.39
  -1  -1  24    9.79    4.42
  -2   1  24    5.00    4.40
   1   1  25   -1.56    4.40
  -1   2  25    0.59    4.36
  -2   1  25    7.64    4.52
   1  -2  25   -0.40    4.56
  -1  -1  25    3.74    4.41
   2  -1  25    6.70    4.63
  -1   2  26   -2.48    4.66
   1  -2  26   13.65    4.75
  -2   1  26    1.45    4.65
  -1  -1  26    7.09    4.84
   1   1  26    6.62    4.62
   2  -1  26   -0.21    4.36
   0   2  -1 1036.85   31.93
   0  -2   1 1095.91   31.93
   2  -2   1  870.26   31.98
   0  -2   1 1110.22   31.97
   2   0   1 1112.75   31.95
   2  -2   1 1095.44   31.99
   0  -2   2 1486.06   45.71
   2  -2   2 1503.03   45.71
  -2   0  -2 1478.24   45.67
   2   0   2 1564.28   45.67
   0  -2   2 1564.50   45.64
   0   2  -2 1463.82   45.64
   0  -2   2 1521.61   45.67
   2   0   2 1490.45   45.65
   2  -2   2 1550.67   45.71
   0   2  -2 1456.95   45.67
  -2   0  -2 1538.23   45.65
   0  -2   3   25.43    1.65
  -2   2   3   28.39    1.39
   2  -2   3   31.25    1.65
   2  -2   3   38.12    1.58
  -2   0  -3   26.33    1.45
  -2   2  -3   26.57    1.72
   2  -2   3   26.50    1.70
   0   2  -3   28.83    1.52
   0  -2   3   30.92    1.52
  -2   0  -3   29.36    1.44
   2   0   3   32.20    1.53
   0  -2   3   33.71    1.59
   0   2  -3   36.26    1.46
  -2   2   4  140.73    4.63
   0  -2   4  153.08    4.87
   0  -2   4  144.87    4.76
   2  -2   4  138.42    4.86
   0   2  -4  138.54    4.70
  -2   2  -4  135.26    4.81
   0   2  -4  137.81    4.70
   2   0   4  149.35    4.77
   0  -2   4  138.32    4.81
  -2   0   4  129.16    4.78
  -2   0  -4  133.92    4.64
  -2   0   4  157.36    4.79
   0   2  -4  138.57    4.72
   2  -2   4  132.45    4.80
  -2   2   5  822.85   26.82
   0   2  -5  885.18   26.94
  -2   0   5  868.61   26.92
   0  -2   5  895.49   26.98
   0   2  -5  881.63   26.90
  -2   2  -5  914.15   26.99
   2  -2   5  899.90   26.99
   0   2  -5  886.42   26.95
   2   0   5  853.46   26.92
   0  -2   5  881.46   26.96
  -2   0   5  859.28   26.96
   0   2   5  871.48   26.93
  -2   0  -5  895.89   26.92
   2  -2   5  925.32   26.99
   2  -2  -5  883.47   26.80
  -2   0   6   93.03    3.59
   0  -2  -6  102.90    3.36
  -2   2   6   90.65    3.44
  -2   2  -6   97.23    3.62
   0   2  -6   95.57    3.50
   0   2   6   99.93    3.54
   2   0   6   97.27    3.63
  -2   0   6   91.33    3.57
  -2   0  -6   94.21    3.44
   0   2  -6   64.82    3.22
   0  -2   6   99.91    3.61
   2  -2  -6   95.72    3.36
   2   0  -6   97.22    3.48
   0   2  -6   96.33    3.50
   2  -2   6   98.87    3.65
  -2   0   7   38.43    2.36
   0  -2  -7   35.09    1.91
   0   2  -7   43.65    2.20
  -2   0  -7   33.46    2.26
  -2   2  -7   39.24    2.23
   0  -2   7   30.31    2.13
  -2   0  -7   32.76    1.97
   2   0   7   39.54    2.22
   0   2   7   33.26    2.41
  -2   0   7   44.80    2.45
   2  -2  -7   33.22    1.89
   0   2  -7   38.75    2.00
   2  -2   7   31.03    2.28
  -2   0   8  140.41    5.23
   0  -2  -8  139.92    4.88
  -2   2  -8  135.49    5.06
  -2   0  -8  132.38    5.13
   0   2  -8  137.54    5.06
  -2   2  -8  133.44    5.14
   2   0   8  139.90    5.16
   2  -2   8  128.46    5.24
  -2   2   8  144.78    5.33
   0   2   8  143.71    5.29
  -2   0  -8  140.42    5.02
  -2   2  -8  133.89    4.99
  -2   0   8  148.30    5.20
   0  -2   8  139.30    5.31
   2   0  -8  134.88    4.97
   2  -2  -8  141.08    4.87
   0   2  -8  148.16    5.03
   0  -2  -9  159.48    5.59
  -2   2  -9  163.93    5.83
  -2   0  -9  164.30    5.92
   0   2  -9  160.02    5.81
   2   0  -9  160.32    5.75
  -2   2  -9  172.14    5.95
   0   2   9  167.71    5.96
   2   0   9  156.71    5.96
  -2   2   9  163.82    6.00
  -2   0  -9  155.07    5.78
  -2   0   9  165.95    5.99
   2  -2   9  150.03    5.95
   0  -2   9  149.93    6.01
   2   0  -9  160.69    5.73
   2  -2  -9  170.43    5.68
   0   2  -9  160.68    5.81
  -2   0 -10   23.60    1.98
  -2   2 -10   24.95    2.09
   0  -2 -10   27.19    1.91
   0   2 -10   24.78    2.24
   2   0 -10   24.04    2.13
  -2   0 -10   24.94    2.28
  -2   2 -10   24.12    2.34
   0   2  10   31.11    2.69
   2  -2  10   25.52    2.63
  -2   0  10   25.90    2.69
  -2   2  10   30.15    2.63
   2   0 -10   28.48    2.07
   2   0  10   20.90    2.28
   0   2 -10   23.16    2.13
   2  -2 -10   21.70    1.94
   0  -2  10   22.58    2.63
  -2   0 -11   28.87    2.20
   2   0 -11   28.61    2.12
   2   0  11   23.09    2.65
   0   2  11   23.77    2.62
  -2   2  11   28.05    2.78
  -2   0  11   22.07    2.81
   0  -2  11   27.35    2.67
   2  -2  11   27.74    2.52
   0   2 -11   27.56    2.40
   2   0 -11   23.60    2.25
   2   0  12   14.05    2.83
   0  -2  12   19.65    2.82
   2  -2  12   17.82    2.70
  -2   0  12   14.94    2.71
   2  -2  13   46.45    3.36
   2   0  13   33.33    3.21
   0   2  13   35.23    3.39
   0  -2  13   33.19    3.26
  -2   0  13   31.56    3.22
  -2   2  13   36.38    3.36
   0  -2  14    2.31    2.81
   2  -2  14    3.58    3.15
   0   2  14    3.39    2.87
  -2   0  14    2.91    2.76
  -2   2  14    2.61    2.75
   2  -2  15    1.97    2.94
   2   0  15    4.97    3.10
   0  -2  15    4.16    2.88
  -2   0  15   10.52    3.41
  -2   2  15    5.72    2.97
   0   2  15    7.84    3.21
   0  -2  16    3.35    3.00
   2  -2  16    3.93    3.37
   2   0  16    1.14    3.18
   0   2  16    1.02    2.80
  -2   0  16   -0.73    3.31
  -2   2  16    2.07    3.25
   2   0  17    1.79    3.39
   0   2  17    2.46    3.08
  -2   0  17   -1.02    3.14
   2  -2  17    4.62    3.22
   0  -2  17   -0.45    2.97
  -2   2  17    3.01    3.54
   2  -2  18    0.12    3.31
   0  -2  18   10.67    3.57
   0   2  18   12.61    3.72
   2   0  18    6.02    3.33
  -2   0  18    6.55    3.70
  -2   2  18   11.68    3.63
   0  -2  19    9.05    3.96
   0   2  19   14.37    3.76
  -2   0  19   19.08    4.03
  -2   2  19   17.94    3.87
   2  -2  19   11.16    4.00
   2   0  19   16.07    3.67
  -2   0  20   35.37    4.19
   2   0  20   38.54    4.60
   0  -2  20   36.17    4.42
   0   2  20   35.90    4.29
   2  -2  20   41.86    4.87
  -2   2  20   46.66    4.77
   0  -2  21   19.70    4.30
   0   2  21   19.78    4.14
  -2   0  21   15.30    4.18
  -2   2  21   20.65    4.25
   2   0  21   20.74    4.19
   2  -2  21   17.18    4.49
   0  -2  22    0.66    4.33
  -2   0  22   -0.16    4.25
   0   2  22    3.22    4.10
   2  -2  22    0.17    4.00
   2   0  22   -0.65    4.15
  -2   2  22   -3.52    3.90
   0   2  23   -0.35    3.99
   2  -2  23   -6.79    4.11
   0  -2  23    0.52    3.89
  -2   0  23    1.57    3.96
   2   0  23    0.17    4.09
  -2   2  23    1.72    3.94
  -2   0  24    0.37    4.40
   0  -2  24    7.59    4.28
   2   0  24   -1.65    4.36
   2  -2  24    5.23    4.40
   0   2  24   -0.18    4.34
  -2   2  24    3.32    4.22
   0  -2  25    1.38    4.52
  -2   0  25   -3.75    4.41
   2   0  25   -6.86    4.47
   2  -2  25   -3.76    4.45
  -2   2  25    4.51    4.43
   0   2  25    0.78    4.30
   2   0  26    1.46    4.52
   2  -2  26    2.71    4.58
  -2   2  26    2.29    4.39
   0   2  26   -3.11    4.61
   0  -2  26    6.92    4.75
  -2   0  26    3.77    4.55
   3  -1   0  331.42    1.80
   3  -2   0  326.39    1.96
   2  -3   1  665.35    3.72
   3  -2   1  652.16    3.64
   1  -3   1  692.59    3.61
   3  -1   1  661.29    3.56
  -1   3  -1  707.67    3.37
   2  -3   1  676.34    3.59
   3  -1   1  675.15    3.59
   1  -3   1  697.08    3.52
   1  -3   1  704.14    3.34
   1  -3   2 2619.36   19.47
  -1   3  -2 2264.76   19.47
  -2  -1  -2 2395.82   19.30
   3  -1   2 2568.09   19.62
  -3   1  -2 2579.89   19.61
  -2   3  -2 2545.13   19.62
   2  -3   2 2527.68   19.65
  -1  -2   2 2636.89   19.16
   1  -3   2 2555.06   19.53
  -1   3  -2 2601.09   19.52
   1   2  -2 2614.77   19.14
  -2   3  -2 2482.48   19.61
  -3   1  -2 2572.26   19.48
  -1   3  -2 2500.77   19.55
   3  -1   2 2437.25   19.64
  -2  -1   2 2590.68   19.36
  -1  -2   2 2505.03   19.38
   2   1   2 2591.69   19.27
  -2  -1  -2 2552.48   19.25
   1   2  -2 2578.30   19.40
   1  -3  -3    8.99    0.73
  -2   3   3    4.17    0.75
  -1  -2   3    2.79    1.37
   1  -3   3    7.46    1.37
  -3   1  -3    4.28    1.10
   2  -3   3    4.59    1.32
  -3   2  -3    3.39    1.18
   3  -2   3    5.24    1.47
   3  -1   3    2.89    1.28
   3  -1   3    3.01    1.23
  -1   3  -3    4.01    1.02
   2  -3   3    2.48    1.19
  -2   3  -3    5.37    1.14
   3  -2   3    4.65    1.18
   2  -3   3    4.48    1.49
  -2   3  -3    4.95    1.21
   1   2  -3    4.73    0.97
   2   1  -3    5.40    0.85
  -1  -2   3    4.58    1.07
   3  -2   3    5.01    1.58
  -1   3  -3    3.67    1.28
   1  -3   3    9.00    1.47
  -2  -1   3    7.65    1.16
   2   1   3    4.36    1.19
   1   2  -3    4.08    0.99
   3  -1   3    5.82    1.55
  -1  -2   3    3.66    1.14
  -2  -1  -3    5.95    0.90
   1   2   3    2.36    1.11
  -2   3   4  287.60    8.87
   1  -3  -4  263.81    8.86
   1   2  -4  294.10    9.07
  -3   2   4  313.66    8.99
   1  -3   4  290.66    9.14
   3  -2   4  317.41    9.12
   2  -3  -4  268.36    8.86
   2  -3   4  263.36    9.12
  -1  -2   4  281.50    9.09
   3  -1   4  268.42    9.09
  -3   2  -4  258.28    9.06
  -2  -1   4  256.88    9.10
  -3   1  -4  299.35    9.04
  -2   3  -4  299.57    9.06
  -1   3  -4  273.47    9.01
  -1  -2   4  272.30    8.94
  -2   3  -4  300.04    9.10
   2   1  -4  300.63    8.90
   1   2  -4  277.94    8.95
   3  -2   4  286.42    9.14
   2  -3   4  293.13    9.12
   1  -3   4  286.08    9.09
  -1   3  -4  283.17    9.04
  -2  -1  -4  278.60    9.00
   1   2  -4  306.72    9.03
  -1  -2   4  268.19    9.07
  -2  -1   4  306.55    9.07
   2   1   4  300.89    9.05
   1   2   4  290.99    9.04
  -3   1  -4  292.61    9.06
  -1   3  -4  307.34    9.05
  -1   3  -5  433.69   13.61
  -1  -2   5  453.79   13.63
   1  -3  -5  430.24   13.38
  -3   1   5  423.13   13.51
  -2  -1   5  461.76   13.62
   1   2  -5  404.29   13.56
   1  -3   5  435.81   13.65
   3  -1   5  444.27   13.61
   3  -2   5  430.57   13.60
   2  -3  -5  431.29   13.38
  -3   2   5  441.73   13.48
  -3   1  -5  441.91   13.56
  -2   3  -5  439.21   13.58
   1   2  -5  430.16   13.49
  -3   2  -5  432.80   13.67
   3  -2   5  448.79   13.64
   2  -3   5  448.92   13.61
   2   1  -5  429.73   13.45
   1  -3   5  457.47   13.61
  -1   3  -5  440.31   13.58
  -2   3  -5  435.78   13.59
  -3   2  -5  442.00   13.57
   1   2   5  439.40   13.54
  -2  -1   5  434.14   13.59
  -3   1  -5  422.13   13.56
  -1   3  -5  420.06   13.54
  -2  -1  -5  418.52   13.51
   2   1   5  444.72   13.55
   1   2  -5  434.69   13.57
  -1  -2   5  400.75   13.58
  -2  -1   6  635.10   18.45
  -1  -2   6  607.90   18.46
  -2   3  -6  609.80   18.46
   1  -3  -6  648.86   18.25
  -3   2   6  654.25   18.35
  -1   3  -6  634.56   18.46
   3  -2   6  611.73   18.49
   3  -1   6  618.72   18.47
   1  -3   6  622.32   18.47
   2  -3  -6  670.26   18.26
   2  -3   6  596.22   18.50
  -3   1   6  611.28   18.36
   1   2  -6  631.24   18.42
  -3   1  -6  621.83   18.40
  -2   3  -6  619.49   18.41
   2  -3   6  594.42   18.45
  -1   3  -6  651.34   18.42
  -2   3  -6  640.45   18.47
   1   2  -6  648.18   18.34
   1  -3   6  615.97   18.41
  -3   2  -6  625.33   18.50
  -3   1  -6  634.81   18.48
   2   1  -6  635.89   18.31
  -2  -1  -6  686.17   18.43
   2   1   6  624.44   18.44
   1   2   6  643.65   18.44
   1   2  -6  670.62   18.46
  -3   1  -6  617.18   18.42
  -3   2  -6  645.66   18.46
  -2  -1   6  669.46   18.48
  -1  -2   6  644.57   18.48
  -3   2   7  122.49    4.41
  -1  -2   7  124.04    4.66
  -2  -1   7  129.56    4.57
  -1   3  -7  129.09    4.54
  -3   1   7  124.59    4.56
   1  -3  -7  119.42    4.27
  -2   3  -7  129.28    4.59
   1   2  -7  119.28    4.49
   3  -2   7  119.63    4.71
   2   1  -7  130.27    4.52
   3  -1   7  119.20    4.70
   2  -3  -7  125.58    4.35
   2  -3   7   95.52    4.64
   1  -3   7  136.14    4.63
  -3   1  -7  130.43    4.43
  -2   3  -7  127.51    4.47
   2   1  -7  122.31    4.40
  -1   3  -7  125.75    4.57
   1   2  -7  125.04    4.44
  -3   2  -7  120.75    4.63
  -2   3  -7  186.92    5.01
  -3   1  -7  127.64    4.61
  -1  -2   7  119.87    4.65
  -3   2  -7  125.54    4.48
  -3   1  -7  120.64    4.44
   1   2  -7  114.70    4.48
  -2  -1  -7  122.71    4.44
  -2  -1   7  124.82    4.63
  -1   3   7  124.08    4.58
  -3   1   7  120.81    4.57
   2   1   7  118.09    4.55
   1   2   7  120.28    4.62
  -2  -1   8   57.18    3.15
  -1   3  -8   59.89    2.89
  -3   1   8   57.60    2.91
  -2   3  -8   60.40    2.90
   1  -3  -8   60.43    2.64
  -3   2   8   60.77    2.83
  -3   2  -8   62.26    3.03
   1   2  -8   58.97    2.87
  -2   3  -8   64.56    3.07
  -3   1  -8   62.55    3.10
   2   1  -8   57.89    2.80
  -1   3  -8   55.59    2.95
   1   2  -8   63.04    2.84
   1   2   8   62.40    3.07
  -1   3   8   66.40    3.25
  -2  -1   8   67.77    3.40
  -2   3   8   55.61    3.09
   2   1   8   68.40    3.14
  -3   2  -8   56.98    2.93
  -3   1  -8   58.54    2.82
  -1  -2   8   63.59    3.15
   3  -1   8   56.55    3.13
   2   1  -8   60.56    2.91
   2  -3  -8   63.70    2.65
   1   2  -8   63.88    2.84
   3  -2   8   71.26    3.14
  -3   1   9  489.35   15.78
   1  -3  -9  495.44   15.59
  -1  -2  -9  498.52   15.66
  -1   3  -9  513.31   15.82
  -2   3  -9  502.92   15.83
   1   2  -9  507.58   15.76
  -2   3  -9  521.02   15.89
  -3   2  -9  482.45   15.87
  -3   1  -9  502.68   15.92
   2   1  -9  502.37   15.68
  -1   3  -9  498.49   15.81
  -3   2   9  447.05   15.84
  -3   1  -9  490.96   15.79
   1  -3   9  478.29   15.92
  -3   1   9  476.37   15.88
  -2   3   9  498.39   15.91
  -1   3   9  482.05   15.84
  -1  -2   9  505.47   15.89
   2   1   9  507.85   15.88
   3  -1   9  517.79   15.92
  -2  -1   9  501.01   15.89
   1   2   9  494.70   15.86
   1   2  -9  498.16   15.79
   2  -3   9  519.42   15.98
   2  -3  -9  482.76   15.57
   3  -2   9  519.16   15.94
   2   1  -9  496.54   15.76
  -2   3 -10   16.95    1.98
  -3   2 -10   20.67    2.00
  -1   3 -10   22.38    2.05
  -1  -2 -10   20.18    1.87
  -1   3 -10   26.15    2.31
   1   2 -10   21.28    2.07
  -2   3 -10   19.03    2.15
   2   1 -10   22.85    2.13
  -3   2 -10   18.28    2.28
  -3   2  10   20.62    2.42
  -3   1  10   18.43    2.50
   2   1  10   24.05    2.44
  -1  -2  10   20.87    2.38
  -2   3  10   22.89    2.47
  -1   3  10   18.67    2.55
   1   2  10   19.97    2.54
  -2  -1  10   20.88    2.43
   3  -1  10   17.38    2.46
   2  -3  10   23.68    2.52
   3  -2  10   20.08    2.33
   2   1 -10   21.17    2.02
   1   2 -10   20.81    2.00
   1  -3  10   18.90    2.47
   2  -3 -10   19.12    1.80
  -2  -1 -11   37.71    2.45
   1   2 -11   37.81    2.64
  -2  -1  11   39.40    2.99
   2   1  11   35.16    2.93
  -2   3  11   38.39    3.03
  -3   2  11   35.75    2.79
   1   2  11   33.32    2.94
  -1  -2  11   36.81    3.11
  -1   3  11   37.99    2.94
  -3   1  11   34.52    3.07
   1  -3  11   40.30    3.08
   3  -1  11   38.12    2.91
   3  -2  11   37.73    2.90
   2  -3  11   41.11    3.03
   2  -3 -12   29.02    2.32
   2  -3  12   23.87    2.74
   3  -1  12   21.16    2.79
  -1  -2  12   20.41    2.96
  -3   2  12   20.28    2.54
   2   1  12   19.02    2.68
   1   2  12   21.55    2.84
  -2  -1  12   23.60    2.80
  -1   3  12   26.92    3.08
   1  -3 -12   21.39    2.24
   3  -1  13   92.18    4.55
   2  -3  13   86.91    4.57
   1  -3  13   82.64    4.56
   3  -2  13   77.21    4.45
  -1  -2  13   84.50    4.45
  -1   3  13   79.53    4.46
   2   1  13   80.30    4.45
  -3   1  13   86.88    4.59
  -3   2  13   91.85    4.59
  -2   3  13   89.24    4.47
  -2  -1  13   91.52    4.62
   1   2  13   81.27    4.57
   3  -1  14   56.31    4.09
   1  -3  14   39.85    3.68
   3  -2  14   46.94    3.88
   2  -3  14   49.80    3.88
   2   1  14   54.38    3.88
  -1  -2  14   51.74    3.93
  -2   3  14   50.23    3.69
  -2  -1  14   45.60    3.76
  -3   2  14   43.15    3.64
  -1   3  14   60.79    3.84
   1   2  14   52.58    3.57
  -3   1  14   40.71    3.80
   2  -3  15   24.03    3.37
   3  -2  15   16.38    3.00
   3  -1  15    6.35    2.96
   1  -3  15   16.34    3.40
   2   1  15   10.63    3.08
  -3   1  15   11.23    3.20
  -3   2  15   13.17    3.41
  -1  -2  15   26.34    3.50
   1   2  15   14.27    3.24
  -1   3  15   16.69    3.30
  -2   3  15   11.11    3.19
  -1  -2  16   18.37    3.59
   1   2  16   15.73    3.32
   1  -3  16   16.67    3.65
   2  -3  16   18.43    3.64
   3  -2  16   17.90    3.63
  -2  -1  16   13.71    3.38
   3  -1  16   14.05    3.34
   2   1  16   21.57    3.10
  -3   2  16   15.68    3.36
  -2   3  16   15.91    3.69
  -3   1  16   18.30    3.51
  -1   3  16   16.25    3.43
   1  -3  17   13.79    3.70
   3  -2  17   18.21    3.38
  -1  -2  17   13.50    3.65
  -2  -1  17   13.10    3.63
   2   1  17   18.64    3.65
   1   2  17   12.68    3.31
   2  -3  17   13.59    3.50
   3  -1  17   12.61    3.57
  -2   3  17    5.47    3.74
  -1   3  17   20.43    3.71
  -3   1  17    1.01    3.60
  -3   2  17   -0.22    3.49
   3  -1  18   16.41    3.51
  -1  -2  18   10.50    3.53
   3  -2  18   19.97    3.78
   2  -3  18   16.33    3.76
   1  -3  18   19.96    3.73
  -3   1  18   14.17    3.43
   2   1  18   19.12    3.91
  -2  -1  18   16.10    3.74
   1   2  18   17.31    3.77
  -2   3  18   15.26    3.44
  -3   2  18   15.93    3.54
  -1   3  18   17.39    3.75
   2  -3  19   -2.67    3.66
  -1  -2  19    2.81    3.50
  -3   2  19   -1.95    3.43
   3  -1  19   -2.65    3.67
  -3   1  19    1.56    3.54
  -1   3  19   -0.13    3.52
   3  -2  19   -0.40    3.78
   2   1  19   -1.84    3.62
   1  -3  19   -7.75    3.57
  -2  -1  19   -0.39    3.48
  -2   3  19    0.52    3.22
   1   2  19   -1.69    3.49
  -2   3  20   25.90    4.01
  -3   1  20   14.69    4.14
   1   2  20   19.83    4.06
   3  -2  20   13.44    3.99
  -3   2  20   15.00    4.17
   1  -3  20   21.62    4.10
   2  -3  20   21.18    4.19
  -1  -2  20   22.27    4.41
  -2  -1  20   18.55    4.36
   2   1  20   20.45    4.01
  -1   3  20   14.71    4.11
   3  -1  20   18.85    3.96
   2   1  21    6.21    3.98
  -3   1  21    1.35    3.60
  -2  -1  21   -0.91    3.61
   3  -1  21    7.64    3.85
   1   2  21    0.76    3.78
  -1  -2  21    0.15    3.78
  -3   2  21    3.60    3.78
   2  -3  21   -4.36    4.00
  -1   3  21   -0.15    3.97
   1  -3  21    4.78    3.58
   3  -2  21   -4.81    3.77
  -2   3  21    1.66    3.73
  -1   3  22    3.68    4.13
  -1  -2  22    7.03    4.10
   2   1  22    4.84    3.80
   1  -3  22    6.65    4.19
   3  -2  22    6.70    3.99
  -2   3  22    2.56    3.83
   2  -3  22    0.49    3.84
   3  -1  22    8.58    3.93
  -3   1  22   -1.29    3.89
   1   2  22    4.54    4.07
  -2  -1  22    3.45    4.18
  -3   2  22    4.65    3.95
  -2  -1  23    0.52    4.40
   2   1  23    1.38    4.25
   1   2  23    0.69    4.20
  -3   1  23    1.22    4.13
  -2   3  23    1.71    3.94
   1  -3  23   -0.52    4.17
   3  -2  23    3.51    4.13
  -3   2  23    5.33    4.20
   2  -3  23   -2.47    4.20
  -1   3  23    0.17    3.98
   3  -1  23   -7.13    4.42
  -1  -2  23    4.01    4.23
   3  -2  24   -2.24    4.49
   2   1  24   -4.78    4.27
  -3   2  24   -1.67    4.24
   2  -3  24    0.37    4.45
   1  -3  24    1.87    4.39
   3  -1  24    0.56    4.30
  -1   3  24    6.43    4.17
   1   2  24   -4.22    4.26
  -2   3  24    1.66    4.23
  -2  -1  24    2.42    4.21
  -1  -2  24    0.19    4.45
  -3   1  24   -2.22    4.00
  -2   3  25    2.16    4.40
   2   1  25    4.29    4.71
   3  -2  25    4.32    4.22
  -1   3  25   -0.20    4.32
   3  -1  25    1.58    4.30
   2  -3  25    5.53    4.38
   1  -3  25    0.40    4.34
  -3   2  25    0.59    4.22
   1   2  25    0.59    4.21
  -1  -2  25    7.68    4.35
  -3   1  25    0.79    4.35
  -2  -1  25    1.19    4.26
  -3   2  26    8.51    4.50
  -3   1  26   12.74    4.94
   2   1  26    2.50    4.35
   3  -1  26    9.55    4.59
   3  -2  26    4.84    4.75
  -2  -1  26    0.64    4.66
  -2   3  26   -2.28    4.45
   2  -3  26    3.38    4.38
   1  -3  26   12.76    4.62
   1   2  26    8.05    4.74
  -1   3  26   -0.21    4.75
  -1  -2  26    1.90    4.48
   0   3  -1 7314.53  230.19
   0  -3   1 7813.97  230.19
   3  -3   1 7529.45  230.33
   0  -3   1 7923.08  230.27
  -3   0  -1 7395.16  230.25
   3   0   1 7961.20  230.26
  -3   0  -1 7669.49  230.25
   0   3  -2 4938.35  141.86
   0  -3   2 5229.06  141.87
   3  -3   2 4911.99  141.97
   0   3  -2 5220.94  141.90
   0  -3   2 5168.96  141.90
  -3   0  -2 5181.63  141.86
   3   0   2 5141.42  141.85
   0  -3   2 5266.53  141.94
  -3   0  -2 5149.61  141.94
   0   3  -2 4906.73  141.85
  -3   0  -2 5174.12  141.90
   3  -3   2 5108.05  141.96
   3   0   2 5232.97  141.90
   0  -3   3 3382.06  119.33
  -3   0  -3 3981.69  119.29
   3  -3   3 4023.92  119.35
   0   3  -3 3803.51  119.23
   0  -3   3 4030.09  119.30
   3   0   3 4034.06  119.26
   3  -3   3 4036.47  119.35
   0  -3   3 4026.24  119.24
   0   3  -3 4065.95  119.29
  -3   0  -3 4090.93  119.25
   0  -3   4  591.06   18.33
  -3   0  -4  598.09   18.26
   3  -3   4  613.11   18.30
   0   3  -4  601.84   18.21
  -3   3   4  537.44   18.11
   3  -3   4  601.38   18.32
   3   0   4  589.74   18.25
   0  -3   4  594.31   18.28
   3  -3   4  602.41   18.37
  -3   3  -4  588.97   18.33
   0  -3   4  590.24   18.22
   0   3  -4  615.79   18.27
  -3   0  -4  617.03   18.24
   0  -3   5   13.58    1.90
   0   3  -5   11.14    1.53
   3  -3   5    5.90    1.66
  -3   0  -5    9.73    1.29
   0   3  -5   14.05    1.53
  -3   3  -5   11.07    1.77
   0  -3   5    9.01    1.61
   3  -3   5   15.57    1.94
  -3   0   5    9.00    1.63
   3   0   5   16.16    1.63
  -3   0  -5   15.22    1.36
  -3   3   6  619.47   19.55
   0  -3   6  622.41   19.76
   3  -3   6  639.02   19.78
   0  -3   6  627.05   19.65
  -3   3  -6  637.70   19.77
   0   3  -6  636.27   19.64
   0  -3   6  620.25   19.76
   0   3   6  616.43   19.68
   3   0   6  636.97   19.73
  -3   0  -6  660.56   19.70
  -3   0   6  605.61   19.72
   0   3  -6  748.81   19.82
   3  -3   6  653.05   19.79
  -3   0   6  625.77   19.70
   0   3  -6  616.25   19.73
  -3   0   7   43.32    2.51
  -3   3   7   45.19    2.17
   0   3  -7   38.60    2.29
  -3   3  -7   44.16    2.47
  -3   0  -7   46.71    2.39
   0   3   7   46.23    2.52
   0  -3   7   37.60    2.53
  -3   3  -7   44.70    2.18
  -3   0   7   37.45    2.42
   0   3  -7   42.75    2.22
   3   0   7   43.27    2.48
  -3   0  -7   44.23    2.15
   3  -3   7   52.02    2.49
   0   3  -7   41.22    2.23
   0  -3  -8  187.71    6.23
  -3   0   8  173.02    6.41
  -3   3  -8  188.36    6.56
   0   3  -8  180.45    6.44
  -3   0  -8  192.92    6.58
   3   0   8  182.76    6.56
  -3   0  -8  192.29    6.41
   0   3  -8  187.86    6.46
   0   3   8  175.45    6.50
   0   3  -8  196.97    6.47
   0  -3  -9  680.63   21.38
  -3   3  -9  704.51   21.63
  -3   0   9  665.54   21.58
  -3   0  -9  675.89   21.64
   0   3  -9  693.46   21.53
   3   0  -9  683.66   21.46
  -3   3  -9  720.60   21.68
   3   0   9  715.48   21.69
  -3   3   9  665.51   21.62
   0  -3   9  670.78   21.68
  -3   0  -9  697.58   21.59
  -3   0   9  644.41   21.67
   0   3   9  715.85   21.67
   0   3  -9  713.46   21.62
   3  -3   9  700.87   21.72
  -3   3 -10  454.92   14.75
  -3   0  10  457.89   14.70
   0   3 -10  455.12   14.66
   3   0 -10  465.40   14.59
  -3   3 -10  456.51   14.78
   0   3  10  476.67   14.82
  -3   3  10  443.14   14.80
   3   0  10  450.07   14.78
   0  -3  10  448.59   14.83
  -3   0  10  474.68   14.83
   3  -3  10  444.64   14.86
   0   3 -11 1032.24   31.78
  -3   3  11  991.81   31.86
  -3   0  11 1043.15   31.92
   0  -3  11 1042.25   31.93
   3   0  11 1033.16   31.91
   0   3  11  987.62   31.83
   3  -3  11 1041.43   31.97
   3  -3  12  580.55   17.53
   3   0  12  521.06   17.18
  -3   3  12  513.89   17.20
   0   3  12  545.19   17.18
  -3   0  12  492.96   17.14
   0  -3  12  546.56   17.21
   0  -3 -12  521.04   16.82
   3  -3  13  430.17   14.56
   3   0  13  441.44   14.43
   0  -3  13  437.31   14.53
  -3   0  13  434.58   14.51
   0   3  13  443.21   14.50
  -3   3  13  416.63   14.51
   0  -3  14  396.46   13.24
   3   0  14  406.51   13.27
   3  -3  14  376.87   13.19
  -3   3  14  381.09   13.19
   0   3  14  379.43   13.18
  -3   0  14  366.77   13.14
   3  -3  15   97.95    5.15
   3   0  15   94.11    5.23
   0  -3  15   98.13    5.29
  -3   0  15  102.32    5.23
   0   3  15  104.08    5.24
  -3   3  15  107.34    5.31
   3   0  16  114.51    5.68
   0  -3  16  126.77    5.96
   3  -3  16  131.02    6.06
  -3   3  16  107.26    5.76
  -3   0  16  125.86    5.82
   0   3  16  121.14    5.98
   0  -3  17  121.21    5.79
   3  -3  17  104.03    5.98
   3   0  17  108.82    5.84
  -3   3  17  109.97    5.98
   0   3  17  111.72    5.82
  -3   0  17  111.77    5.65
   0  -3  18    6.38    3.50
   3   0  18    4.44    3.46
  -3   0  18    2.18    3.68
   3  -3  18   -5.00    3.48
   0   3  18    7.39    3.40
  -3   3  18    6.16    3.57
   3   0  19   48.09    4.50
   3  -3  19   48.28    4.58
   0  -3  19   41.02    4.71
   0   3  19   40.41    4.30
  -3   0  19   53.85    4.83
  -3   3  19   55.83    4.59
  -3   3  20   28.96    4.14
   3  -3  20   22.79    4.24
   3   0  20   17.11    3.92
  -3   0  20   19.84    4.00
   0  -3  20   17.93    4.00
   0   3  20   20.28    3.76
   0   3  21   63.23    5.36
  -3   0  21   67.20    5.16
   3  -3  21   59.92    5.38
   3   0  21   60.17    5.00
   0  -3  21   59.27    5.19
  -3   3  21   63.80    5.06
  -3   0  22   17.51    4.48
  -3   3  22   23.57    4.35
   0  -3  22   24.23    4.40
   3   0  22   18.50    4.39
   0   3  22   20.18    4.36
   3  -3  22   22.49    4.54
   3   0  23   26.92    4.69
  -3   3  23   23.04    4.65
   0  -3  23   16.07    4.66
   3  -3  23   26.00    4.48
   0   3  23   28.40    4.74
  -3   0  23   23.33    4.62
   3  -3  24    8.55    4.37
   0  -3  24   -0.75    4.49
  -3   3  24    7.82    4.24
  -3   0  24    2.79    4.25
   3   0  24    8.12    4.53
   0   3  24    6.07    4.21
   0  -3  25    3.38    4.27
   3  -3  25    7.58    4.78
  -3   3  25    5.48    4.36
   3   0  25   -0.39    4.23
  -3   0  25    6.11    4.34
   0   3  25    2.73    4.22
   3  -3  26    5.47    4.62
   3   0  26    3.93    4.35
  -3   3  26    7.10    4.71
   0   3  26   -4.33    4.70
   4  -2   0  112.37    3.64
  -4   2   0  110.52    3.62
  -4   2  -1 2743.27   80.16
   2  -4   1 2557.15   80.19
   4  -2   1 2675.17   80.16
   2  -4   1 2637.34   80.14
  -4   2  -2  153.96    4.86
   4  -2   2  151.33    4.91
  -2   4  -2  140.71    4.82
   2  -4   2  117.00    4.79
  -2   4  -2  152.34    4.96
   2  -4   2  135.09    5.03
  -4   2  -2  180.04    4.94
   4  -2   2  162.30    4.97
   2   2   2  157.06    4.72
  -2  -2   2  151.41    4.76
   2   2  -2  149.82    4.75
  -2   4  -3 8938.62  259.38
  -4   2  -3 8056.58  259.37
   4  -2   3 8801.69  259.40
   2  -4   3 8463.10  259.36
   2   2  -3 8764.40  259.20
   2  -4   3 8808.05  259.38
  -2   4  -3 8861.88  259.38
  -4   2  -3 8772.92  259.36
  -2   4  -3 7901.85  259.39
   4  -2   3 8697.92  259.41
  -2  -2   3 8425.15  259.20
   2   2  -3 8573.47  259.31
   2   2   3 8564.41  259.27
  -2  -2   3 8863.74  259.32
   2  -4  -4    3.54    0.74
  -4   2  -4    2.13    1.27
   4  -2   4    4.36    1.56
   2  -4   4    2.22    1.56
   4  -2   4    2.97    1.45
  -2   4  -4    1.58    1.17
  -4   2  -4   11.45    1.00
   2  -4   4    1.93    1.68
   2   2  -4    2.64    1.08
  -2   4  -4    3.55    1.60
   2   2   4    5.35    1.28
  -2  -2   4    2.34    1.06
  -2  -2   4   11.72    1.50
   4  -2   4    6.55    1.85
   2   2  -4    3.82    1.18
  -2  -2   5   13.09    1.81
   2  -4  -5   10.77    1.04
   2  -4   5   11.07    1.61
  -4   2  -5   12.67    1.31
   4  -2   5   14.10    1.53
  -4   2  -5   18.98    1.21
  -2   4  -5   13.27    1.26
  -2   4  -5    9.05    1.55
   2  -4   5   13.94    1.76
   2   2  -5   11.37    1.18
   2   2  -5   10.73    1.30
  -2  -2   5   12.63    1.60
  -2   4  -5   12.16    1.15
   4  -2   5   13.41    1.84
  -2  -2   6   49.23    2.45
  -2   4  -6   50.98    2.24
   4  -2   6   60.69    2.44
  -4   2   6   49.63    2.14
   2  -4  -6   56.86    1.77
   2  -4   6   46.98    2.44
  -4   2  -6   63.29    2.06
  -2   4  -6   58.66    2.08
   2  -4   6   50.30    2.34
  -4   2  -6   44.02    2.29
  -2   4  -6   52.54    2.32
   2   2  -6   53.09    2.01
  -2  -2   6   56.04    2.24
  -4   2  -6   53.05    2.12
   2   2   6   53.89    2.16
  -2   4  -7   94.24    3.66
  -2  -2   7   97.72    3.77
  -4   2   7   93.45    3.59
   4  -2   7   92.60    3.86
   2  -4  -7   95.62    3.36
   2  -4   7   86.97    3.93
  -2   4  -7   91.37    3.53
  -4   2  -7   93.01    3.49
  -2   4  -7   92.83    3.76
   2   2  -7   93.66    3.54
   2  -4   7   83.74    3.80
  -4   2  -7   94.67    3.81
  -2  -2   7   88.90    3.88
  -4   2  -7   92.61    3.63
   2   2   7   95.20    3.66
  -4   2   8   33.36    2.24
  -2   4  -8   34.59    2.23
  -2  -2   8   32.59    2.39
   4  -2   8   25.51    2.32
   2  -4  -8   33.06    1.85
  -4   2  -8   32.39    1.79
  -2   4  -8   33.60    1.97
   2  -4   8   33.75    2.49
  -2   4  -8   35.30    2.41
  -4   2  -8   30.12    2.37
   2   2  -8   32.99    2.08
  -4   2  -8   29.77    2.15
   2   2   8   31.39    2.50
  -2   4  -9  118.64    4.58
  -2  -2   9  111.91    4.73
  -4   2   9  114.34    4.66
  -2   4  -9  118.26    4.46
   2   2  -9  119.44    4.57
   4  -2   9  121.07    4.95
   2  -4  -9  111.68    4.24
   2  -4   9  122.28    4.91
   2   2   9  124.12    4.74
  -4   2  -9  126.52    4.65
  -4   2   9  123.60    4.85
  -2   4   9  116.13    4.78
  -2  -2   9  109.68    4.75
   2   2  -9  115.98    4.43
  -2   4  -9  121.99    4.74
  -4   2  -9  124.00    4.78
   2   2 -10  174.60    6.49
   4  -2  10  183.24    6.72
   2  -4  10  209.24    6.78
  -2   4  10  173.73    6.64
   2   2  10  172.96    6.62
  -2  -2  10  178.32    6.72
  -4   2  10  183.82    6.72
  -2   4 -10  194.18    6.65
   2   2 -10  180.53    6.43
   2  -4  11  202.36    7.31
   4  -2  11  211.55    7.37
  -2  -2  11  189.67    7.23
  -4   2  11  202.05    7.22
  -2   4  11  192.88    7.22
   2   2  11  187.50    7.12
   4  -2  12  142.24    5.76
   2  -4  12  129.53    5.89
   2  -4 -12  140.13    5.28
  -4   2  12  149.87    5.87
   2   2  12  154.98    5.83
  -2   4  12  146.75    5.78
  -2  -2  12  143.66    5.88
   2  -4  13   92.70    4.94
   4  -2  13  104.96    4.97
  -4   2  13   91.24    4.77
  -2   4  13   92.66    4.66
   2   2  13  103.19    4.78
  -2  -2  13   97.79    4.89
   2  -4  14  133.17    5.75
   4  -2  14  113.24    5.46
  -4   2  14  114.19    5.59
  -2  -2  14  112.46    5.51
   2   2  14  101.68    5.40
  -2   4  14  115.08    5.42
   4  -2  15   16.02    3.44
   2  -4  15   16.23    3.54
   2   2  15   10.71    3.19
  -4   2  15   11.09    2.93
  -2  -2  15   21.58    3.74
  -2   4  15   15.13    3.21
   4  -2  16    6.73    3.31
   2   2  16    8.08    3.42
   2  -4  16    8.53    3.44
  -2  -2  16    9.96    3.16
  -4   2  16    5.10    3.35
  -2   4  16    5.25    2.91
   4  -2  17   43.27    4.03
   2  -4  17   33.57    4.00
  -2  -2  17   42.55    4.22
   2   2  17   45.09    4.07
  -2   4  17   66.26    4.56
   2   2  18   -1.80    3.42
  -2  -2  18    6.49    3.48
   2  -4  18    2.52    3.71
   4  -2  18    7.85    3.65
  -4   2  18    2.67    3.25
  -2   4  18   -1.20    3.60
   2  -4  19   53.94    4.57
  -2  -2  19   51.72    4.40
   4  -2  19   50.88    4.42
   2   2  19   52.02    4.69
  -4   2  19   58.76    4.63
  -2   4  19   49.69    4.39
  -4   2  20   -0.56    3.64
  -2   4  20    5.69    3.58
   2  -4  20   -5.48    4.00
   2   2  20    2.53    3.53
   4  -2  20    7.00    3.83
  -2  -2  20    0.86    4.00
  -2  -2  21   53.51    5.11
   4  -2  21   71.82    5.59
   2  -4  21   67.20    5.49
   2   2  21   77.28    5.58
  -4   2  21   78.21    5.65
  -2   4  21   64.19    5.04
   2   2  22    0.16    3.92
  -2   4  22   -0.96    3.95
   2  -4  22    3.65    4.26
  -4   2  22   -2.42    4.09
  -2  -2  22    5.72    4.06
   4  -2  22   -2.30    4.21
  -2  -2  23   28.20    4.87
  -4   2  23   33.33    4.79
   4  -2  23   28.58    4.95
   2   2  23   31.02    4.94
   2  -4  23   33.59    5.00
  -2   4  23   25.07    4.66
   2  -4  24   -5.04    4.57
  -4   2  24   -0.74    4.30
   2   2  24    0.18    4.25
  -2  -2  24    3.53    4.21
   4  -2  24    5.19    4.23
  -2   4  24    1.83    4.28
   4  -2  25   -4.57    4.54
   2   2  25    2.96    4.64
   2  -4  25    4.61    4.39
  -2  -2  25   -1.40    4.63
  -4   2  25    2.76    4.38
  -2   4  25    0.20    4.48
   4  -2  26   -4.61    4.70
   2   2  26   -4.35    4.58
  -2   4  26    0.83    4.70
  -4   1   0 1066.51   32.98
   4  -3   0 1109.67   33.08
  -1   4   0 1079.86   32.97
   4  -1   0 1089.94   32.98
   1  -4   0 1114.42   32.97
   3   1   1  164.80    5.03
  -4   3  -1  182.30    5.24
   4  -3   1  125.55    5.24
   3  -4   1  155.96    5.24
  -1   4  -1  148.89    5.14
   1   3  -1  165.28    5.02
   4  -1   1  168.02    5.17
  -4   1  -1  146.32    5.13
  -3  -1  -1  160.20    5.03
   4  -1   1  155.22    5.16
  -1   4  -1  168.09    5.07
   1  -4   1  173.86    5.09
   1  -4   1  167.78    5.14
   4  -3   2  190.98    6.99
  -1   4  -2  221.44    6.91
  -3   4  -2  219.50    6.94
   3  -4   2  245.39    6.97
  -4   1  -2  235.20    6.93
   1  -4   2  235.38    6.97
   3   1   2  221.45    6.82
  -1   4  -2  224.29    6.83
   4  -1   2  243.84    6.94
  -3  -1  -2  207.47    6.82
   3  -4   2  213.53    7.04
  -1  -3   2  201.38    6.80
  -1   4  -2  210.32    6.94
   4  -3   2  217.96    7.03
   1  -4   2  188.84    6.92
   3   1   2  217.86    6.77
  -1  -3   2  223.63    6.83
  -4   1  -2  225.29    6.97
   4  -1   2  240.06    6.99
  -3  -1  -2  217.37    6.76
   1   3  -2  197.81    6.80
   1  -4   3 1038.89   30.39
  -1   4  -3  586.92   30.18
  -1   4  -3 1015.34   30.28
  -3  -1  -3 1013.01   30.27
  -3   4  -3 1024.49   30.35
   4  -1   3 1059.30   30.35
   3  -4   3 1024.79   30.36
  -4   1  -3 1056.19   30.34
   3  -4   3  980.25   30.37
  -1   4  -3 1026.41   30.30
   1  -4   3  987.38   30.31
   1   3  -3 1009.80   30.19
  -3   4  -3 1012.24   30.38
  -1   4  -3 1053.58   30.32
  -1  -3   3 1026.21   30.37
  -4   1  -3 1039.59   30.29
  -1  -3   3  961.05   30.27
   4  -1   3 1073.52   30.39
   3   1  -3 1034.17   30.09
  -1  -3   3  997.85   30.19
  -4   1  -3 1077.69   30.38
   4  -3   3 1042.40   30.40
  -3  -1  -3  978.62   30.22
   3   1   3  980.35   30.23
  -3  -1   3 1034.99   30.26
   1   3  -3  983.07   30.26
  -1  -3   4   10.52    1.73
  -3  -1  -4    8.62    1.02
   4  -3   4    6.62    1.49
  -1   4  -4    8.09    1.19
   4  -1   4    9.43    1.34
  -4   1  -4   12.41    1.25
   3  -4   4    9.41    1.47
  -3   4  -4   14.50    1.32
  -3   4  -4   17.09    1.67
  -1   4  -4   11.05    1.63
   1  -4   4   16.48    1.70
  -4   3  -4   12.69    1.40
   4  -1   4   11.11    1.47
  -1   4  -4    9.53    1.46
  -3   4   4   14.24    1.04
   3   1  -4   12.10    1.08
  -1  -3   4   13.00    1.29
   3  -4   4   14.02    1.93
   4  -3   4   11.10    1.93
   1  -4   4   10.85    1.63
  -1  -3   4   16.24    1.53
  -4   1  -4   11.90    1.36
  -3  -1  -4   14.54    1.37
   1   3  -4   13.23    1.50
   3   1   4   16.03    1.40
  -3  -1   4   16.31    1.54
  -3   4   5  275.23    8.40
   1  -4  -5  257.89    8.36
  -1  -3   5  271.23    8.76
  -3   4  -5  270.43    8.67
  -1   4  -5  273.61    8.59
  -4   1  -5  277.04    8.63
  -1   4  -5  261.28    8.63
  -4   3   5  295.32    8.54
  -3  -1   5  266.72    8.64
   1   3  -5  268.75    8.67
   1  -4   5  271.54    8.68
   4  -1   5  257.68    8.63
  -4   3  -5  270.73    8.67
   4  -3   5  279.05    8.69
   4  -3   5  258.25    8.78
   1  -4   5  252.01    8.63
  -1  -3   5  268.48    8.51
   3   1  -5  276.71    8.42
   3  -4   5  288.29    8.75
  -3   4  -5  263.03    8.68
  -4   3  -5  275.08    8.74
   1   3  -5  256.34    8.50
   1   3   5  267.57    8.59
  -1  -3   5  265.06    8.62
  -3  -1   5  245.26    8.61
  -3  -1  -5  271.14    8.54
  -4   1  -5  260.17    8.59
  -1   4  -5  270.41    8.64
   1   3  -5  278.88    8.62
   3   1   5  269.88    8.63
   1  -4  -6   43.42    1.77
  -1   4  -6   36.39    2.08
  -3   4   6   42.78    1.85
  -1  -3   6   40.37    2.45
   4  -3   6   38.29    2.34
  -4   1   6   38.74    2.26
  -3  -1   6   37.30    2.21
   3  -4   6   38.77    2.42
   4  -1   6   41.75    2.19
  -4   3   6   41.22    2.05
   1   3  -6   39.14    2.08
   1  -4   6   38.98    2.18
  -3   4  -6   41.36    2.07
  -1   4  -6   42.01    2.02
  -4   1  -6   37.72    1.97
   4  -3   6   34.67    2.46
  -4   3  -6   36.02    2.31
   1  -4   6   38.66    2.19
   1   3  -6   41.98    2.08
  -1   4  -6   39.50    2.13
   3   1  -6   39.72    1.84
  -1  -3   6   44.88    2.05
  -3   4  -6   40.05    2.28
   3  -4   6   39.14    2.36
   3   1   6   41.83    2.17
  -3  -1  -6   40.32    2.03
   1   3  -6   46.84    2.07
   1   3   6   39.80    2.07
  -3  -1   6   35.99    2.24
  -4   1  -6   42.90    2.00
  -4   3  -6   36.46    2.08
  -1  -3   6   41.09    2.27
  -1   4  -6   36.05    2.09
  -3  -1   7    3.88    1.97
  -1   4  -7    3.70    1.54
  -1  -3   7    4.46    2.02
  -4   1   7    3.83    1.72
   1  -4  -7    3.56    1.12
  -4   3   7    4.47    1.45
   4  -3   7    5.12    1.81
   1   3  -7    6.07    1.43
   3  -4   7    5.69    1.87
   4  -1   7    3.64    1.69
  -1  -3   7    5.55    1.85
   1  -4   7    2.79    1.78
  -4   1  -7    6.31    1.23
  -3   4  -7    4.28    1.33
  -3   4  -7    6.28    1.81
   1   3  -7    2.01    1.49
  -1   4  -7    2.31    1.83
  -4   3  -7    2.90    1.83
  -4   1  -7    4.04    1.85
   1   3  -7    5.12    1.52
  -3  -1   7    2.43    1.67
   1  -4   7    2.70    1.75
  -4   3  -7    5.33    1.55
   3   1   7    7.42    1.70
  -3  -1  -7    5.50    1.36
  -4   1   7    3.34    1.87
   1   3   7    3.99    1.77
  -1   4  -7    6.84    1.43
   3  -4   7    4.38    2.13
   3   1  -7    5.75    1.35
  -4   1  -7    7.84    1.41
   1  -4  -8  224.46    7.19
  -3  -1   8  211.22    7.50
  -4   3   8  228.33    7.33
  -3   4  -8  227.54    7.54
  -1  -3   8  232.27    7.66
  -4   1   8  219.73    7.47
  -1   4  -8  217.99    7.48
   4  -1   8  224.64    7.52
   1   3  -8  220.40    7.45
  -4   1  -8  215.02    7.38
  -3   4  -8  219.47    7.43
   3  -4   8  215.70    7.59
  -4   3  -8  222.69    7.59
  -3   4  -8  219.66    7.55
   3   1  -8  211.89    7.28
   1   3  -8  211.17    7.34
  -1   4  -8  216.55    7.45
  -4   1  -8  219.20    7.58
   1   3   8  223.84    7.55
  -3  -1  -8  213.96    7.36
  -1   4  -8  214.51    7.45
  -4   3  -8  222.03    7.47
  -1   4   8  212.21    7.52
   1   3  -8  220.18    7.45
  -4   1  -8  229.16    7.45
   3   1   8  219.74    7.51
  -3   4  -9   33.06    2.32
  -4   3   9   30.82    2.23
  -3  -1   9   29.82    2.43
  -4   1   9   31.55    2.60
   1  -4  -9   30.38    1.98
   4  -3   9   31.41    2.69
   1   3  -9   31.25    2.29
   3  -4   9   32.85    2.77
  -1   4  -9   31.07    2.25
   4  -1   9   35.34    2.53
   1  -4   9   36.25    2.89
   3  -4  -9   32.96    2.04
  -4   1  -9   40.59    2.11
  -3   4  -9   37.39    2.67
  -1   4  -9   32.97    2.42
  -4   1  -9   27.93    2.68
   1   3  -9   36.26    2.39
   3   1  -9   34.27    2.25
  -4   3  -9   28.94    2.64
  -1  -3   9   39.92    2.76
  -1   4   9   43.69    2.78
  -4   1  -9   36.16    2.20
  -4   3   9   34.86    2.78
   1   3  -9   32.63    2.29
  -4   1   9   47.03    2.83
   1   3   9   36.09    2.56
  -3  -1   9   40.00    2.81
   3   1   9   30.26    2.54
  -4   1  10   66.24    3.18
  -3  -1  10   60.48    3.23
  -3   4 -10   54.50    3.20
  -1   4 -10   61.46    3.20
   1   3 -10   64.14    3.02
  -3   4  10   63.07    3.32
   1   3  10   62.84    3.38
   3   1  10   57.84    3.25
  -4   3  10   57.93    3.47
  -1   4  10   63.97    3.39
  -3  -1  10   62.09    3.28
  -4   1  10   72.22    3.40
  -1  -3  10   61.99    3.30
   4  -1  10   55.52    3.42
   1  -4  10   53.83    3.20
   4  -3  10   61.69    3.42
   3  -4  10   59.32    3.45
  -4   1  11   32.91    2.54
  -1   4 -11   31.95    2.54
   1   3  11   30.57    2.86
  -3  -1  11   33.39    2.94
  -4   3  11   27.62    2.95
  -1   4  11   34.76    2.77
  -4   1  11   37.14    3.05
  -3   4  11   28.39    2.74
  -1  -3  11   29.55    2.93
   3   1  11   29.98    2.79
   3  -4  11   29.04    2.88
   4  -1  11   28.53    2.74
   1  -4  11   32.42    2.84
   4  -3  11   34.29    3.00
  -1  -3 -12   24.19    2.07
   4  -1  12   25.93    3.03
   4  -3  12   34.89    3.16
   3  -4  12   37.26    3.49
   1  -4  12   25.96    3.07
  -1  -3  12   23.66    2.87
   3   1  12   24.36    2.90
   1  -4 -12   26.43    2.17
  -3  -1  12   26.40    2.92
  -4   3  12   32.26    2.79
   1   3  12   30.67    3.00
  -3   4  12   30.22    3.09
  -1   4  12   27.41    2.74
  -4   1  12   26.02    2.95
   3   1 -12   26.65    2.48
  -1  -3  13   77.94    4.30
   1   3  13   66.98    3.94
  -4   3  13   75.05    4.15
  -1   4  13   66.83    3.94
  -4   1  13   63.42    4.08
  -3   4  13   68.43    4.01
   3   1  13   61.02    4.03
  -3  -1  13   66.12    4.08
   1  -4  13   65.90    4.14
   4  -1  13   70.68    4.06
   3  -4  13   64.61    4.00
   4  -3  13   64.81    3.92
  -1  -3  14   49.91    3.76
   1   3  14   43.72    3.62
  -4   1  14   47.52    3.71
  -3   4  14   48.96    3.78
  -1   4  14   46.01    3.52
   3   1  14   36.52    3.57
  -4   3  14   46.17    3.78
  -3  -1  14   44.21    3.72
   4  -1  14   45.58    3.80
   4  -3  14   44.14    3.98
   3  -4  14   49.80    4.03
   1  -4  14   44.50    3.95
  -3   4  15    5.72    3.22
  -1   4  15    2.46    3.11
  -4   3  15    6.81    3.01
   1   3  15    5.56    2.89
  -3  -1  15    0.10    2.92
  -4   1  15    7.12    3.36
   3  -4  15    9.37    3.44
   1  -4  15    7.09    3.32
   3   1  15    5.16    3.23
   4  -1  15    4.70    3.17
   4  -3  15    8.91    3.33
  -1  -3  15    2.25    2.86
  -4   1  16    2.40    3.34
  -3   4  16    0.82    3.30
  -4   3  16    3.11    3.26
  -1   4  16    2.06    2.99
  -1  -3  16    4.67    3.42
   1  -4  16    2.27    2.89
   4  -1  16    4.56    2.93
   3  -4  16    1.08    3.28
  -3  -1  16    1.46    3.28
   3   1  16    0.41    3.27
   1   3  16    2.15    3.14
   4  -3  16    5.82    3.34
  -4   3  17    3.04    3.20
  -4   1  17    1.69    3.38
  -3   4  17    0.22    3.50
  -1   4  17   -3.45    3.22
   1  -4  17    9.18    3.80
  -3  -1  17    1.92    3.27
   3  -4  17    6.42    3.71
   3   1  17    2.70    3.51
  -1  -3  17    2.64    3.52
   1   3  17    1.21    3.36
   4  -1  17    2.40    3.40
   4  -3  17    2.90    3.67
  -4   3  18    7.52    3.67
  -3   4  18   13.89    3.68
  -1   4  18   16.42    3.64
  -4   1  18   14.47    3.80
   1  -4  18    7.78    3.44
   4  -1  18   19.77    3.47
   1   3  18   15.34    3.82
  -3  -1  18   15.16    3.73
   4  -3  18   10.13    3.35
   3   1  18   10.47    3.72
  -1  -3  18   14.30    3.82
   3  -4  18    9.93    3.59
  -4   3  19   15.13    4.09
  -3   4  19   10.26    3.84
  -1  -3  19   15.76    3.75
  -1   4  19   10.31    3.67
   3   1  19    8.58    3.89
   1   3  19    7.36    3.59
  -4   1  19    2.35    3.51
   3  -4  19    8.36    3.84
   4  -3  19   -2.95    3.71
  -3  -1  19    7.37    3.72
   4  -1  19    8.21    3.48
   1  -4  19   12.09    4.15
  -3   4  20   17.91    3.90
  -4   3  20   13.38    3.53
   3  -4  20   12.03    3.89
  -1  -3  20   14.40    3.92
   3   1  20   13.71    3.68
  -1   4  20   13.11    4.01
  -4   1  20   17.75    3.77
   1  -4  20   17.20    4.03
  -3  -1  20   18.21    3.82
   1   3  20   12.76    3.90
   4  -3  20   13.70    3.96
   4  -1  20   15.25    4.29
  -4   3  21    8.01    3.74
   3   1  21    9.06    4.04
   4  -1  21    8.21    4.04
   1   3  21    8.08    4.16
  -1   4  21   11.48    3.95
  -3  -1  21    5.17    3.91
  -4   1  21   13.58    4.28
   4  -3  21    0.15    4.13
   1  -4  21    0.62    4.00
  -1  -3  21    4.92    3.96
  -3   4  21    8.43    3.76
   3  -4  21    6.68    3.91
  -3  -1  22   -5.23    3.93
   3   1  22   -2.10    4.06
   1   3  22    5.94    3.69
  -4   3  22    0.32    3.91
   4  -3  22   -1.98    4.13
  -4   1  22    2.27    4.04
  -3   4  22   -0.16    3.77
   1  -4  22   -1.98    4.13
   3  -4  22   -0.50    4.26
  -1  -3  22    0.16    4.09
  -1   4  22   -2.56    4.08
   4  -1  22    0.49    4.06
  -1  -3  23   -2.28    4.39
  -3   4  23    5.82    4.25
  -4   3  23    1.03    4.22
  -3  -1  23    4.38    4.26
  -1   4  23   -2.89    4.24
   1   3  23    6.90    4.46
   4  -3  23   13.12    4.75
  -4   1  23    2.92    4.14
   1  -4  23   -1.41    4.24
   3  -4  23    1.58    4.11
   3   1  23    0.35    4.23
   4  -1  23    5.76    4.62
  -3   4  24   -4.57    4.46
   1  -4  24    5.08    4.23
   1   3  24    1.65    4.27
  -1  -3  24   -2.61    4.19
  -4   1  24   -2.78    4.21
   3   1  24    4.40    4.10
   4  -3  24    4.51    4.41
   3  -4  24   -0.57    4.23
   4  -1  24    1.49    4.33
  -3  -1  24    0.19    4.34
  -4   3  24    0.73    4.19
  -1   4  24    5.13    4.41
  -3  -1  25    2.18    4.47
   3   1  25    7.27    4.46
  -1   4  25    9.99    4.74
   1   3  25    9.58    4.34
  -1  -3  25   -0.60    4.66
  -4   3  25    5.53    4.39
  -4   1  25   -1.78    4.53
   4  -1  25    4.31    4.22
   3  -4  25    2.19    4.50
   1  -4  25   10.71    4.65
   4  -3  25    2.78    4.36
  -3   4  25    2.76    4.46
   4  -1  26   -2.52    4.77
  -3   4  26    1.88    4.54
   4  -3  26   -1.05    4.65
   3   1  26    4.57    4.49
  -1   4  26    0.41    4.73
   1   3  26    1.65    4.30
   4   0   0  134.66    4.12
  -4   0   0  125.47    4.10
   0  -4   1  327.83    9.83
   4  -4   1  335.24   10.07
   0  -4   1  301.62    9.96
  -4   0  -1  298.47    9.95
   0   4  -1  329.74    9.83
   4   0   1  326.86    9.93
   0   4  -2  555.23   17.15
   4   0   2  506.74   17.22
   0  -4   2  570.77   17.22
   4  -4   2  539.65   17.38
   0  -4   2  598.40   17.30
   0   4  -2  564.86   17.20
  -4   0  -2  555.90   17.26
   4  -4   2  583.28   17.33
  -4   0  -2  594.33   17.23
  -4   0  -3 1202.62   35.20
   0   4  -3 1123.75   35.13
   4   0   3 1182.99   35.20
   4  -4   3 1151.36   35.27
   0  -4   3 1106.72   35.15
   0   4  -3 1148.66   35.14
   0   4  -3 1148.08   35.21
   4   0   3 1154.06   35.15
   0  -4   3 1148.64   35.19
  -4   0  -3 1194.37   35.14
   0   4  -3 1119.12   35.18
  -4   0  -3 1132.77   35.24
   4  -4   3 1214.36   35.30
   0  -4   3 1209.71   35.26
   0  -4   4   37.31    2.23
   4  -4   4   41.14    2.14
  -4   0  -4   44.47    1.90
   0   4  -4   38.36    2.06
  -4   4  -4   39.49    2.27
   0  -4   4   37.28    2.13
   4   0   4   42.02    1.96
   4  -4   4   40.33    2.43
  -4   0  -4   51.14    2.16
   0  -4   4   43.07    2.07
   0   4  -4   42.13    1.96
  -4   0  -4   44.19    1.93
   0  -4   5  611.73   19.53
   4  -4   5  644.77   19.50
  -4   0  -5  628.11   19.40
   0   4  -5  609.18   19.36
   0  -4   5  630.31   19.46
   4   0   5  630.70   19.43
  -4   4   5  641.16   19.25
   0  -4   5  602.49   19.38
  -4   4  -5  627.17   19.52
   4  -4   5  589.68   19.57
   0   4  -5  662.96   19.44
  -4   0  -5  652.85   19.40
   0  -4   6  160.88    5.46
  -4   0  -6  157.94    5.23
   0   4  -6  163.18    5.22
   0   4  -6  147.34    5.28
  -4   4   6  147.63    5.04
   4   0   6  154.40    5.32
   4  -4   6  148.04    5.38
  -4   0   6  152.05    5.34
   0  -4   6  153.39    5.36
   0  -4   6  148.83    5.22
  -4   4  -6  146.99    5.39
   4  -4   6  146.51    5.42
   0   4  -6  146.23    5.26
  -4   0  -6  157.23    5.22
  -4   0   6  149.82    5.31
  -4   4   7    2.39    1.40
   0   4  -7    4.81    1.43
  -4   0   7    0.77    1.71
  -4   4  -7    2.56    1.49
   4   0   7    6.82    1.80
   0  -4   7    2.89    1.76
   4  -4   7    3.70    1.92
  -4   0  -7    4.97    1.34
   0   4  -7    2.26    1.57
  -4   4  -7    4.34    1.88
  -4   0   7    5.04    1.90
   0   4  -7    3.54    1.49
   0   4   7    4.03    1.77
  -4   0  -7    4.71    1.42
   4  -4   7    5.04    2.11
   0  -4   7    2.84    1.59
  -4   4   8   24.49    1.94
   0  -4  -8   25.94    1.67
   0   4  -8   24.64    2.07
   4   0   8   28.45    2.19
   4  -4   8   26.57    2.54
  -4   0   8   26.46    2.29
  -4   0  -8   24.16    1.85
  -4   4  -8   29.84    2.34
   0   4  -8   28.72    2.15
   0   4   8   26.57    2.36
   0   4  -8   27.86    2.04
  -4   0  -8   28.03    1.97
   0  -4  -9    0.43    1.32
   0   4  -9    1.63    1.54
   4  -4   9   -3.39    2.17
   0  -4   9    5.02    2.29
   4   0   9    1.27    2.17
  -4   0  -9    4.17    1.42
   0   4  -9    3.95    1.90
  -4   4  -9    2.45    2.04
  -4   0   9    3.20    2.22
   4   0  -9    5.28    1.60
   0   4   9    6.83    1.85
   0   4  -9    6.22    1.65
  -4   0  -9    2.31    1.62
  -4   0  10   12.50    2.08
   0   4 -10   16.92    1.99
  -4   0  10   14.02    2.40
   0   4  10   12.07    2.42
  -4   4  10   16.77    2.39
   4  -4  10   20.93    2.69
   4   0  10   16.20    2.18
   0  -4  10   13.58    2.32
   4  -4  11   -0.14    2.51
   4   0  11   -0.20    2.34
   0  -4  11    0.07    2.43
  -4   4  11   -1.40    2.50
   0   4  11   -4.19    2.35
  -4   0  11   -0.54    2.36
   0  -4 -11    1.69    1.44
  -4   0  11   -3.81    2.18
   4  -4  12    6.05    2.64
   0  -4  12    7.48    2.79
   4   0  12   10.75    2.56
   0   4  12    2.52    2.33
   4   0 -12   10.46    2.03
  -4   0  12    7.20    2.66
  -4   4  12    7.72    2.59
   0  -4 -12   10.12    1.77
   0  -4  13    2.00    2.82
   4  -4  13    2.89    2.91
   4   0  13   -0.49    2.71
   0   4  13   -0.55    2.65
  -4   0  13    1.05    2.68
  -4   4  13    5.19    2.54
   4  -4  14    0.09    2.96
   4   0  14    1.52    3.01
   0  -4  14   -2.94    3.20
  -4   0  14    1.24    2.86
  -4   4  14   -1.91    2.67
   0   4  14   -1.04    2.83
   4   0  15    9.00    3.11
   4  -4  15   12.18    3.45
   0  -4  15   11.32    3.04
  -4   0  15    4.54    2.89
  -4   4  15   13.53    3.16
   0   4  15   16.55    3.05
   4  -4  16    3.03    3.42
   4   0  16   -1.27    3.44
   0  -4  16    2.82    3.36
  -4   4  16    0.10    3.17
  -4   0  16   -1.36    2.94
   0   4  16   -3.28    2.99
   4  -4  17   79.68    5.05
   0  -4  17   65.99    4.87
   4   0  17   73.78    4.99
   0   4  17   76.70    4.75
  -4   0  17   85.22    5.05
  -4   4  17   70.62    4.83
   4  -4  18    5.67    3.88
   4   0  18    5.63    3.40
   0   4  18   14.58    3.70
  -4   0  18    5.61    3.44
   0  -4  18    7.37    3.38
  -4   4  18    4.26    3.50
   4  -4  19    4.08    3.80
   0   4  19   -2.05    3.52
  -4   0  19   11.10    3.65
   0  -4  19   19.56    4.28
   4   0  19   15.07    3.96
  -4   4  19   -0.26    3.69
   0  -4  20   16.72    4.09
   4   0  20    8.35    3.77
   0   4  20   12.58    3.46
  -4   0  20   15.96    4.18
   4  -4  20   10.17    3.81
  -4   4  20   16.79    4.09
  -4   4  21    5.70    3.69
   4   0  21    3.34    3.83
   0   4  21    1.79    3.79
  -4   0  21    2.89    3.85
   0  -4  21   -3.40    3.95
   4  -4  21   -0.16    3.83
  -4   4  22    9.74    4.04
   0  -4  22    7.25    4.39
  -4   0  22    8.12    4.05
   0   4  22   11.34    3.95
   4  -4  22    8.75    4.18
   4   0  22    8.10    4.20
   4  -4  23    6.40    4.56
  -4   4  23    8.24    4.41
   0  -4  23   -0.71    4.38
  -4   0  23    2.63    3.95
   0   4  23   -1.21    4.14
   4   0  23   -1.73    4.04
  -4   4  24   12.86    4.58
   0  -4  24   -0.94    4.37
   4  -4  24    1.88    4.27
   0   4  24   -2.76    4.37
   4   0  24    3.15    4.05
  -4   0  24    6.92    4.53
  -4   0  25    9.26    4.57
   4  -4  25    1.59    4.32
   0  -4  25    9.80    4.49
   4   0  25   -4.30    4.54
  -4   4  25   18.44    4.80
   0   4  25    4.27    4.36
   4   0  26    3.56    4.69
   0   4  26    0.62    4.61
   5  -2   0  496.63   14.47
  -5   3   0  454.32   14.52
  -5   2   0  475.83   14.47
  -2   5   0  462.84   14.38
   2  -5   1  110.18    3.30
  -2   5  -1  103.88    3.26
  -3  -2  -1   96.39    3.07
   3   2   1   86.86    3.07
   3  -5   1   95.47    3.58
  -5   3  -1  100.12    3.44
   5  -3   1   84.96    3.44
  -5   2  -1   94.27    3.35
   5  -2  -1  107.01    3.26
  -2  -3   1   98.12    3.07
   5  -2   1   89.45    3.38
   2   3  -1   94.20    3.06
   3  -5   2  606.34   18.67
   5  -3   2  623.02   18.74
   5  -2   2  625.36   18.70
  -3   5  -2  607.86   18.66
  -2   5  -2  621.37   18.63
  -5   2  -2  609.92   18.69
  -2   5  -2  608.74   18.66
  -3  -2  -2  598.33   18.53
   2  -5   2  625.97   18.62
   3  -5   2  538.95   18.76
   2  -5   2  615.28   18.72
  -3   5  -2  569.04   18.73
  -2   5  -2  635.07   18.72
  -5   3  -2  614.70   18.71
  -2  -3   2  589.78   18.47
   5  -2   2  599.16   18.71
  -5   2  -2  600.30   18.70
   5  -3   2  626.44   18.74
  -3  -2   2  623.89   18.53
   3   2   2  636.76   18.48
   2   3  -2  594.62   18.54
  -3  -2  -2  593.35   18.47
  -2  -3   2  619.86   18.53
  -5   2  -3 2208.51   37.20
  -2   5  -3 2182.98   37.18
  -3   5  -3 2210.46   37.17
   3  -5   3 2211.71   37.17
  -3  -2  -3 2108.68   36.96
  -2   5  -3 2129.43   37.08
   5  -2   3 2099.52   37.21
   5  -3   3 2226.03   37.24
   2  -5   3 2061.21   37.11
   3   2  -3 2115.78   36.69
  -2  -3   3 2051.16   36.80
   3  -5   3 2022.14   37.21
   2  -5   3 2138.43   37.16
   2   3  -3 2106.97   36.79
  -2   5  -3 2095.11   37.13
  -3   5  -3 2194.68   37.20
  -5   2  -3 2135.72   37.09
  -2   5  -3 2126.57   37.13
  -5   2  -3 2149.07   37.22
  -3  -2   3 2087.49   36.69
   5  -2   3 2147.23   37.21
   5  -3   3 2168.21   37.26
  -3  -2  -3 2135.55   36.87
  -3  -2   3 2066.54   36.97
   3   2   3 2143.07   36.90
  -2  -3   3 2064.12   36.98
   2   3  -3 2111.92   36.97
  -2   5  -4   75.96    2.61
  -3   5   4   95.04    2.26
   5  -3   4   89.46    2.96
  -5   2  -4   90.65    2.69
  -2   5  -4   94.99    2.71
   3  -5   4   89.76    2.76
   2  -5   4   94.78    2.73
  -3   5  -4   80.79    2.71
   5  -2   4   87.74    2.80
  -2   5  -4   86.54    2.93
  -3   5  -4   90.34    2.97
   2  -5   4   95.91    2.92
   2   3  -4   78.78    2.47
   2  -5  -4   88.35    2.19
  -2   5  -4   86.07    2.73
  -5   3  -4   92.21    2.77
  -5   2  -4   85.49    2.74
  -2  -3   4   86.94    2.94
  -3   5  -4   90.62    2.70
   5  -2   4   84.31    3.01
   5  -3   4   77.11    3.05
  -2  -3   4   76.54    2.45
   3  -5   4   86.38    2.94
   3   2  -4   88.51    2.35
  -2  -3   4   73.48    2.66
  -3  -2   4   98.61    2.78
   2   3   4   95.74    2.61
   3   2   4   75.50    2.62
   2   3  -4   84.37    2.69
  -3  -2  -4   76.35    2.47
   5  -2   5  688.78   20.71
  -3   5  -5  684.30   20.69
  -2   5  -5  694.15   20.67
   5  -3   5  684.04   20.72
  -5   2  -5  697.47   20.71
   3  -5   5  683.96   20.69
  -2   5  -5  697.02   20.67
  -3   5  -5  695.67   20.71
   2   3  -5  666.31   20.47
  -3   5  -5  349.19   20.44
  -2  -3   5  681.85   20.73
  -5   2  -5  689.19   20.66
  -2   5  -5  723.93   20.71
   2  -5  -5  674.71   20.35
  -3  -2   5  686.05   20.73
  -5   3  -5  674.88   20.69
   5  -2   5  728.06   20.70
   2  -5   5  683.22   20.72
   3  -5   5  677.23   20.70
   5  -3   5  716.31   20.78
  -2  -3   5  663.94   20.46
   3   2  -5  706.42   20.45
   2  -5   5  698.57   20.70
   5  -2   5  656.62   20.75
  -3  -2   5  686.87   20.66
  -3  -2  -5  669.64   20.55
   3   2   5  685.99   20.59
  -2  -3   5  653.67   20.64
   2   3   5  693.68   20.59
   2   3  -5  700.91   20.62
  -5   2  -6  242.36    3.91
  -2   5  -6  236.87    3.78
  -3   5  -6  242.86    3.90
  -3   5  -6  241.51    3.96
  -2   5  -6  248.77    3.99
  -2  -3   6  250.81    4.18
  -3  -2   6  239.80    3.99
   2  -5   6  241.35    4.12
   5  -2   6  230.49    3.88
   2  -5  -6  240.94    3.16
   3  -5   6  243.03    4.09
   5  -3   6  243.61    4.06
  -5   3   6  234.73    3.67
   3  -5   6  243.50    4.09
   5  -3   6  260.03    4.31
   3   2  -6  236.41    3.37
   2  -5   6  223.86    3.95
   2   3  -6  237.87    3.46
  -5   3  -6  239.01    3.86
  -3  -2   6  229.70    3.87
  -5   2  -6  241.04    3.84
   2   3  -6  243.25    3.83
  -2   5  -6  245.67    3.90
   2   3   6  234.64    3.77
   3   2   6  249.95    3.84
  -2  -3   6  227.45    3.85
  -2  -3   7  336.33    7.39
  -2   5  -7  385.26    7.62
  -3   5  -7  334.31    7.40
  -2   5  -7  339.66    7.22
  -3   5  -7  346.67    7.29
  -5   2  -7  348.00    7.30
  -2   5  -7  369.90    7.43
  -3   5  -7  363.07    7.46
   5  -3   7  337.60    7.41
  -3  -2   7  336.75    7.37
  -5   2   7  326.27    7.13
   5  -2   7  327.84    7.37
   2  -5   7  340.53    7.42
  -5   3   7  337.65    7.05
   2  -5  -7  334.73    6.75
   2  -5   7  336.86    7.35
   3  -5   7  393.13    7.67
  -5   3  -7  344.71    7.46
   2   3  -7  397.96    7.20
   3   2  -7  344.67    6.99
  -5   3  -7  340.51    7.25
   3   2   7  395.26    7.50
   2   3  -7  352.54    7.33
  -2  -3   7  339.00    7.55
  -5   2  -7  358.61    7.26
  -2   5  -7  346.86    7.33
  -3  -2   7  333.92    7.28
   3  -5  -8   68.30    2.63
  -5   2   8   59.85    3.07
   2  -5   8   64.36    3.28
   3  -5   8   58.18    3.31
   2  -5  -8   64.24    2.57
  -5   3   8   64.71    2.95
  -2   5  -8   61.19    2.84
  -5   2  -8   69.01    2.89
  -3   5  -8   58.86    2.86
   2   3  -8   61.61    2.86
  -2   5  -8   62.44    3.04
   3  -5   8   57.74    3.16
   3   2  -8   60.84    2.80
  -5   3  -8   57.25    3.19
  -3   5  -8   69.24    3.21
   2  -5   8   59.95    3.05
   2   3   8   68.38    3.13
  -2   5  -8   67.57    2.92
  -5   2  -8   67.08    2.96
   3   2   8   56.14    3.03
  -5   3  -8   57.54    2.90
  -3  -2   9   60.11    3.42
  -2  -3   9   66.58    3.52
  -2   5  -9   67.62    3.23
  -5   3   9   74.86    3.16
  -3   5  -9   71.11    3.25
  -5   2   9   73.45    3.28
   2  -5   9   71.00    3.41
   5  -3   9   65.33    3.49
   5  -2   9   71.66    3.45
   3  -5   9   69.93    3.68
  -2   5  -9   68.40    3.06
  -3   5  -9   65.53    3.09
   3   2  -9   68.16    3.04
   3  -5   9   72.41    3.47
  -5   3  -9   72.59    3.48
  -2   5  -9   64.92    3.21
   2   3  -9   69.17    3.05
  -3   5  -9   65.14    3.39
  -5   3  -9   66.67    3.14
  -3  -2   9   68.66    3.53
   2   3   9   67.34    3.27
   3   2   9   66.46    3.39
  -2  -3   9   64.14    3.42
  -5   2   9   74.02    3.48
  -5   2  -9   67.02    3.14
  -5   2  10  126.71    4.75
  -2  -3  10  121.55    4.89
  -3  -2  10  124.59    4.98
  -2   5 -10  117.24    4.71
  -3   5 -10  115.47    4.80
   2   3  10  114.98    4.85
   3   2  10  115.70    4.79
  -3   5  10  122.02    4.81
  -5   3  10  119.32    4.91
  -5   2  10  113.30    4.76
  -2   5  10  109.67    4.69
  -3  -2  10  116.48    4.85
  -2  -3  10  122.84    4.86
   5  -2  10  118.68    4.82
   2  -5  10  109.67    4.75
   3  -5  10  118.05    4.93
   5  -3  10  108.68    4.78
  -5   2  11  132.88    5.12
  -3  -2  11  132.35    5.40
  -5   3  11  132.20    5.00
  -2  -3  11  130.51    5.39
  -2   5  11  123.27    5.25
  -3   5  11  130.87    5.24
  -5   2  11  123.53    5.36
   3   2  11  125.51    5.21
  -5   3  11  123.95    5.45
   2   3  11  130.95    5.35
  -3  -2  11  121.26    5.35
   3  -5  11  116.63    5.21
   5  -3  11  123.31    5.38
   2  -5  11  125.60    5.47
   3  -5 -11  145.67    4.81
   2  -5 -11  132.03    4.76
   5  -2  11  133.07    5.43
  -2  -3 -12   18.81    2.11
  -5   2  12   21.71    2.46
   2  -5 -12   17.90    1.84
   2  -5  12   17.93    2.70
   5  -2  12   23.67    2.86
   5  -3  12   14.56    2.72
   3  -5  12   18.56    2.97
  -2  -3  12   16.01    2.55
   3   2  12   17.18    2.52
  -5   3  12   12.87    2.69
   2   3  12   16.22    2.60
  -5   2  12   16.60    2.70
  -2   5  12   16.81    2.53
  -3   5  12   18.18    2.66
  -3  -2  12   16.20    2.73
   2   3 -12   17.51    2.28
   3   2 -12   18.73    2.20
   3  -5  13   43.73    3.75
   5  -3  13   46.87    3.67
   2  -5 -13   51.65    2.71
   2  -5  13   46.99    3.75
   5  -2  13   48.36    3.56
  -3  -2  13   43.01    3.40
  -3   5  13   46.67    3.62
  -2   5  13   44.45    3.37
  -2  -3  13   37.54    3.55
   3   2  13   51.44    3.45
  -5   3  13   48.71    3.68
  -5   2  13   47.50    3.68
   2   3  13   49.02    3.56
   5  -2  14    6.53    2.87
   5  -3  14    6.25    2.92
   2  -5  14    6.62    2.92
   3  -5  14    6.89    2.81
  -2  -3  14    7.52    3.29
   3   2  14    1.30    2.86
  -2   5  14    4.84    2.75
   2   3  14    1.55    3.05
  -5   2  14    4.99    2.91
  -5   3  14    6.75    3.01
  -3   5  14   10.30    2.94
  -3  -2  14    9.83    2.98
  -2  -3  15   14.19    3.40
   5  -3  15   25.34    3.47
   2   3  15   18.34    3.43
   5  -2  15   19.51    3.14
   3  -5  15   17.08    3.56
  -3  -2  15   12.44    3.37
   3   2  15   20.37    2.95
   2  -5  15   19.69    3.33
  -2   5  15   19.68    3.11
  -5   3  15   20.80    3.63
  -5   2  15   19.57    3.32
  -3   5  15   21.27    3.24
   2  -5  16   18.80    3.44
   5  -2  16   16.75    3.37
   5  -3  16   28.40    3.85
   3   2  16   25.22    3.40
   3  -5  16   20.03    3.73
  -2  -3  16   20.87    3.57
   2   3  16   17.71    3.37
  -3  -2  16   20.12    3.26
  -3   5  16   24.29    3.79
  -5   3  16   17.85    3.51
  -2   5  16   21.38    3.68
  -5   2  16   16.06    3.42
   2   3  17   23.27    3.81
   3  -5  17   20.93    3.93
   2  -5  17   20.81    3.56
   5  -3  17   23.37    3.83
   5  -2  17   20.00    3.48
   3   2  17   22.80    3.78
  -2  -3  17   24.36    3.82
  -3  -2  17   19.75    3.76
  -3   5  17   21.19    3.80
  -5   3  17   25.56    3.68
  -2   5  17   21.32    3.34
  -5   2  17   22.86    3.66
   2   3  18   -0.24    3.39
   5  -3  18    2.76    3.59
   3  -5  18    2.16    3.43
  -3  -2  18   -1.35    3.36
  -2  -3  18    6.58    3.55
   5  -2  18    6.08    3.53
   3   2  18    0.97    3.41
   2  -5  18    8.45    3.58
  -2   5  18   -0.96    3.47
  -5   2  18    1.47    3.24
  -5   3  18   -3.91    3.73
  -3   5  18    5.83    3.27
   3   2  19   -3.53    3.55
   5  -2  19   -0.13    3.29
  -3  -2  19    3.19    3.55
  -2  -3  19    3.08    3.27
   3  -5  19    2.33    3.26
   2   3  19   -7.61    3.82
   5  -3  19    6.91    3.75
  -2   5  19    1.04    3.70
  -3   5  19   -1.17    3.70
  -5   3  19    4.46    3.68
  -5   2  19    1.31    3.68
   2  -5  20   -2.20    4.11
   3  -5  20    4.23    3.85
  -2  -3  20    1.59    3.90
  -3  -2  20   -1.43    3.70
   2   3  20    0.84    3.59
   3   2  20    0.57    3.30
   5  -2  20    3.46    3.96
   5  -3  20   -0.29    3.73
  -3   5  20   -1.26    3.85
  -5   3  20    0.56    3.45
  -5   2  20    3.10    3.81
  -2   5  20   10.67    3.55
  -5   2  21   -2.86    3.88
   3   2  21   -1.20    3.72
   3  -5  21   -0.47    3.79
  -3  -2  21   -4.91    3.85
   2  -5  21   -4.53    3.89
  -3   5  21    8.83    3.78
   2   3  21   -0.60    3.78
  -2   5  21    1.19    3.98
   5  -3  21    4.77    3.78
   5  -2  21   -1.38    3.75
  -2  -3  21    2.15    3.76
  -5   3  21    1.96    3.97
   2   3  22   -5.01    4.08
  -2   5  22    6.44    4.03
   5  -3  22    2.96    3.93
  -3  -2  22    4.79    4.13
  -3   5  22    1.27    4.03
   3   2  22    1.29    3.98
   2  -5  22    2.34    4.22
  -5   2  22   -3.10    3.97
  -2  -3  22    6.11    4.06
   5  -2  22    0.16    3.80
   3  -5  22    1.49    3.97
  -5   3  22    2.41    3.93
  -2   5  23    4.10    4.18
   2   3  23    4.45    4.00
  -3   5  23    8.05    4.25
  -5   2  23   11.05    4.25
  -3  -2  23    2.97    4.05
  -2  -3  23    5.09    4.04
  -5   3  23   -4.14    4.53
   3   2  23   11.91    4.49
   3  -5  23    6.61    4.45
   2  -5  23    8.12    4.40
   5  -3  23   10.98    4.42
   5  -2  23   11.86    4.25
  -2   5  24    1.46    4.27
   2  -5  24    1.90    4.34
  -3  -2  24    0.56    4.51
  -5   3  24    4.61    4.32
  -3   5  24    2.57    4.54
   5  -2  24    9.37    4.56
  -5   2  24   -0.92    4.08
  -2  -3  24   -3.03    4.35
   3   2  24    2.60    4.31
   2   3  24    8.64    4.63
   3  -5  24   -0.57    4.48
   5  -3  24   -2.62    4.40
  -2   5  25    1.18    4.23
  -3  -2  25   -2.98    4.42
  -5   3  25    1.56    4.40
  -2  -3  25    7.35    4.32
  -3   5  25    2.90    4.09
   2  -5  25    6.81    4.54
   5  -2  25    2.57    4.43
   2   3  25   -2.73    4.35
   5  -3  25    0.40    4.38
   3   2  25    7.20    4.55
   3  -5  25   -2.60    4.89
  -5   2  25   10.92    4.65
   3   2  26    6.22    4.73
  -2   5  26   -1.67    4.32
   5  -2  26    3.55    4.46
   2   3  26   12.97    4.58
   5  -1   0 2240.14   67.76
  -5   1   0 2284.62   67.76
   5  -4   0 2155.40   67.88
   1  -5   0 2265.08   67.76
  -5   4  -1 3444.23  101.17
   5  -4   1 3324.68  101.18
   5  -1  -1 3339.66  100.96
   4  -5   1 3252.03  101.20
   1   4  -1 3379.20  100.99
  -1   5  -1 3387.90  101.08
  -5   1  -1 3269.85  101.09
   1  -5   1 3307.61  101.09
   1  -5   1 3438.39  101.03
   4   1   1 3316.18  101.03
   4   1   2 3431.68   72.89
   1   4  -2 3488.87   72.80
   1  -5   2 3498.29   73.00
   5  -4   2 3402.24   73.12
   4  -5   2 3502.81   73.12
  -1  -4   2 3495.40   72.87
  -1   5  -2 3576.23   73.02
   1   4  -2 3372.98   72.89
  -4  -1  -2 3569.70   72.80
  -1  -4   2 3446.36   72.89
   5  -1   2 3644.81   73.03
  -5   1  -2 3495.74   73.04
  -4  -1  -2 3482.29   72.89
   4  -5   2 3433.49   73.09
   1  -5   2 3490.08   73.02
   5  -4   2 3065.54   73.04
  -5   1  -2 3520.05   73.02
  -1   5  -2 3612.09   72.92
   5  -1   2 3587.80   73.02
  -4   5  -3 9391.47  284.71
   1  -5   3 9373.67  284.71
  -5   1  -3 9214.26  284.66
   4   1   3 9411.02  284.60
  -1   5  -3 9999.00  284.63
   5  -1   3 9679.65  284.69
  -4  -1  -3 9978.38  284.63
   4  -5   3 9725.63  284.72
   5  -4   3 8274.44  284.68
  -4   5  -3 9529.12  284.73
   4  -5   3 9902.18  284.76
   1   4  -3 9144.90  284.54
  -1   5  -3 9457.24  284.65
   1  -5   3 9247.06  284.64
  -1  -4   3 9422.89  284.55
  -1   5  -3 9850.92  284.70
  -1   5  -3 9857.70  284.67
   4   1   3 9013.19  284.55
  -5   1  -3 9364.62  284.62
  -1  -4   3 9670.72  284.62
  -1  -4   3 8884.12  284.71
   5  -4   3 8567.11  284.69
   5  -1   3 9924.30  284.73
  -5   1  -3 9518.27  284.70
   1   4  -3 9405.74  284.60
  -4  -1  -3 9924.30  284.55
   1  -5   4  749.03   23.49
  -4   5  -4  773.50   23.44
  -4  -1  -4  691.62   23.31
  -5   1  -4  771.10   23.41
   5  -4   4  672.43   23.42
   4  -5   4  759.91   23.46
   5  -1   4  734.43   23.39
  -1   5  -4  747.47   23.34
   1   4  -4  746.63   23.25
  -4   5  -4 1017.65   23.81
  -1   5  -4  826.29   23.45
   4   1   4  917.64   23.51
  -5   1  -4  768.65   23.35
  -5   4  -4  730.72   23.40
  -1   5  -4  830.29   23.47
  -1  -4   4  709.06   23.34
  -1  -4   4  768.50   23.45
   4  -5   4  743.67   23.47
  -5   1  -4  769.89   23.46
   4   1  -4  761.27   23.11
   5  -4   4  781.31   23.51
  -1  -4   4  694.67   23.23
  -4  -1   4  752.00   23.35
   1   4  -4  777.16   23.35
  -4  -1  -4  785.56   23.37
  -1  -4   5  347.22   10.10
   5  -4   5  368.41   10.07
  -4  -1  -5  404.66    9.98
  -5   1  -5  410.11   10.07
  -1   5  -5  387.05    9.99
   4  -5   5  407.04   10.12
  -4   5  -5  402.23   10.11
   1   4  -5  381.51    9.87
  -4   5  -5  405.09   10.15
  -1   5  -5  395.57    9.99
   5  -1   5  387.60    9.99
  -4   5   5  317.04    9.66
  -1  -4   5  382.69   10.02
  -5   4  -5  401.96   10.09
   4   1   5  381.13    9.97
   1  -5   5  393.56   10.09
   5  -4   5  415.71   10.24
  -1  -4   5  363.09    9.88
   4   1  -5  397.82    9.71
   4  -5   5  363.61   10.09
   1  -5   5  406.12   10.07
  -1   5  -5  391.19   10.04
   1   4  -5  393.16   10.01
  -4  -1  -5  393.23    9.93
  -5   1  -5  385.56    9.98
  -4  -1   5  395.54   10.02
  -4   5   6  435.05   13.48
   1  -5  -6  464.20   13.44
  -1  -4   6  448.35   13.86
  -1   5  -6  442.25   13.70
   5  -4   6  402.25   13.76
  -4  -1  -6  441.53   13.68
  -4   5  -6  435.54   13.78
  -5   1  -6  419.04   13.69
  -1   5  -6  453.13   13.71
  -4   5  -6  429.30   13.80
   1   4  -6  413.53   13.57
   5  -1   6  438.98   13.74
   1  -5   6  425.02   13.75
  -5   4  -6  452.73   13.79
  -5   4   6  422.64   13.53
  -4  -1   6  430.50   13.76
  -5   4  -6  435.06   13.85
   4   1  -6  445.83   13.48
  -1  -4   6  453.55   13.63
   1  -5   6  401.39   13.67
   5  -4   6  443.41   13.89
   4  -5   6  465.72   13.87
  -1   5  -6  437.67   13.76
   4   1   6  429.71   13.66
  -5   1  -6  422.23   13.67
   1   4   6  439.72   13.68
   1   4  -6  432.79   13.73
  -1  -4   6  427.32   13.73
  -4  -1   6  419.02   13.72
  -4  -1  -6  440.91   13.64
   1  -5  -7   34.57    1.70
  -4   5   7   29.84    1.75
  -1  -4   7   37.44    2.60
  -4   5  -7   32.05    2.01
  -4  -1  -7   26.84    1.88
  -1   5  -7   27.77    1.83
  -5   1  -7   33.62    2.00
  -1   5  -7   32.84    2.38
   1  -5   7   35.63    2.40
  -1   5  -7   25.48    2.03
  -5   4   7   35.70    2.10
  -5   1   7   24.26    2.20
   5  -1   7   27.24    2.27
  -4  -1   7   26.31    2.15
   5  -4   7   34.53    2.51
   4   1  -7   27.49    1.88
  -5   4  -7   32.11    2.61
   5  -4   7   36.86    2.76
  -4   5  -7   38.73    2.58
   1  -5   7   47.08    2.57
   4  -5   7   38.49    2.52
  -5   1  -7   34.03    1.99
  -4  -1   7   34.58    2.36
  -4  -1  -7   27.54    1.92
   4   1   7   33.76    2.17
   1   4   7   27.22    2.20
   1   4  -7   45.33    2.28
  -5   4  -7   31.13    2.06
  -1   5  -7   35.10    2.13
   1  -5  -8  544.58   16.41
  -1  -4   8  541.16   16.88
  -5   4   8  504.08   16.52
  -1   5  -8  537.23   16.67
  -4  -1  -8  530.43   16.67
  -5   1  -8  502.93   16.66
  -1   5  -8  559.49   16.70
   5  -4   8  480.96   16.74
  -4  -1   8  510.62   16.71
  -5   1   8  538.10   16.69
   1  -5   8  514.86   16.81
   1   4  -8  512.31   16.70
   4  -5   8  566.66   16.90
   5  -1   8  533.67   16.79
   5  -4   8  540.78   16.88
  -4   5  -8  514.80   16.78
   4   1  -8  560.91   16.50
   1   4  -8  497.27   16.57
  -5   4  -8  573.08   16.91
   1  -5   8  506.50   16.64
   1   4  -8  518.07   16.70
  -5   4  -8  565.94   16.80
   4   1   8  527.47   16.74
   1   4   8  526.84   16.73
  -5   1  -8  517.25   16.66
  -4  -1  -8  538.96   16.66
  -1   5  -8  533.64   16.73
  -1  -4   9  408.25   13.14
  -4   5  -9  420.57   13.08
  -5   4   9  408.72   12.84
  -4  -1   9  417.98   13.09
   1   4  -9  414.67   13.02
   1  -5   9  411.77   13.16
   5  -1   9  374.93   13.01
   4  -5   9  406.31   13.10
   5  -4   9  387.53   13.10
  -1   5  -9  373.58   12.89
  -4  -1  -9  374.24   12.87
  -5   1  -9  389.51   12.95
   1   4  -9  432.65   12.90
  -5   4  -9  391.13   13.09
   4  -5   9  394.72   13.15
  -1   5  -9  391.81   12.93
  -4   5  -9  421.37   13.13
   1  -5   9  422.73   12.99
  -4  -1   9  412.83   13.11
  -1   5  -9  384.63   12.98
   4   1   9  426.06   13.06
   1   4  -9  423.04   13.02
  -1   5   9  411.43   13.04
  -5   1   9  370.94   13.03
   1   4   9  395.47   13.01
  -4  -1  -9  382.58   12.88
  -1  -4   9  383.52   13.07
  -5   1  -9  420.66   12.98
  -5   4  10  110.89    3.98
  -5   1  10   91.05    4.11
  -4  -1  10   98.46    4.23
  -1   5 -10   81.09    3.93
   1   4  10   86.08    4.13
  -1  -4  10   78.24    4.14
  -5   1  10   85.34    4.20
  -1   5  10  106.10    4.28
   4   1  10   99.09    4.06
  -4  -1  10   93.15    4.21
   5  -1  10   83.48    4.07
   5  -4  10   99.42    4.28
   4  -5  10   90.76    4.23
   1  -5  10  101.36    4.39
  -1  -4 -11  279.75    9.05
  -5   1  11  260.40    9.30
  -4  -1  11  267.33    9.45
   4   1 -11  262.25    9.07
  -4   5  11  243.30    9.36
   1   4  11  363.64    9.75
  -1  -4  11  246.17    9.39
  -4  -1  11  268.62    9.45
   4   1  11  272.93    9.41
  -5   4  11  277.51    9.48
  -5   1  11  239.87    9.34
  -1   5  11  262.80    9.32
   1  -5 -11  257.77    8.89
   5  -4  11  271.85    9.50
   1  -5  11  283.89    9.50
   4  -5  11  366.39    9.86
   5  -1  11  253.55    9.36
  -1  -4 -12  108.06    4.25
  -4  -1  12  110.31    4.73
  -5   1  12   97.67    4.65
   5  -4  12  112.21    4.98
   1  -5 -12  105.29    4.16
   1  -5  12  122.37    4.88
   4  -5  12   92.88    4.93
   5  -1  12   93.80    4.61
  -4  -1  12  115.02    4.88
  -1   5  12  119.99    4.91
  -4   5  12   94.14    4.80
   4   1  12  111.81    4.82
   1   4  12   95.63    4.63
  -1  -4  12  105.41    4.99
  -5   4  12  110.59    4.94
  -5   1  12  107.35    4.98
   4   1 -12  100.32    4.37
   5  -1 -12  111.66    4.43
  -5   4  13   53.29    3.71
  -4   5  13   64.21    4.00
  -5   1  13   61.50    3.96
  -4  -1  13   60.69    3.85
  -1   5  13   59.56    3.95
   1   4  13   59.92    3.91
   4   1  13   54.51    3.81
   5  -1  13   65.61    3.99
   1  -5 -13   73.80    3.16
   5  -4  13   48.63    3.71
   1  -5  13   53.66    3.97
  -1  -4  13   62.51    3.83
   4  -5  13   59.46    3.76
  -4   5  14   74.24    4.22
  -5   4  14   71.39    4.29
  -5   1  14   70.80    4.24
  -4  -1  14   67.28    4.35
   1   4  14   70.83    4.34
  -1   5  14   80.25    4.45
   4  -5  14   70.25    4.31
  -1  -4  14   63.10    4.46
   4   1  14   71.38    4.16
   5  -4  14   79.34    4.48
   1  -5  14   67.37    4.53
   5  -1  14   64.16    4.24
   1   4  15   76.26    4.57
  -1   5  15   65.00    4.22
  -4  -1  15   64.09    4.46
  -5   1  15   76.18    4.70
  -4   5  15   67.27    4.45
  -5   4  15   67.24    4.58
   4  -5  15   80.63    4.76
  -1  -4  15   74.45    4.62
   5  -4  15   76.69    4.72
   5  -1  15   83.08    4.64
   4   1  15   75.34    4.58
   1  -5  15   70.47    4.55
  -5   4  16  103.95    5.75
  -4  -1  16  104.55    5.73
  -5   1  16  116.76    5.84
  -1   5  16  107.04    5.62
  -4   5  16  115.78    5.60
   1   4  16  106.04    5.57
   1  -5  16  114.16    5.77
   5  -1  16  128.28    5.87
   4   1  16  105.70    5.56
   5  -4  16  102.47    5.83
   4  -5  16  110.12    5.72
  -1  -4  16  116.05    5.76
   1   4  17   46.10    4.24
  -4  -1  17   53.62    4.31
  -5   4  17   43.71    4.08
  -5   1  17   49.07    4.19
  -1   5  17   52.33    4.01
  -4   5  17   56.05    4.29
   4   1  17   49.51    4.09
   4  -5  17   47.27    4.35
  -1  -4  17   47.09    4.12
   5  -1  17   49.24    4.41
   5  -4  17   57.82    4.47
   1  -5  17   56.34    4.68
  -5   1  18   26.43    3.72
  -4   5  18   19.78    3.97
  -5   4  18   15.85    3.62
  -1   5  18   21.12    3.89
  -1  -4  18   17.00    3.63
   4  -5  18   22.39    3.78
   4   1  18   19.25    3.89
   1  -5  18   26.25    3.83
   1   4  18   24.02    3.60
  -4  -1  18   23.54    3.74
   5  -1  18   20.92    3.93
   5  -4  18   22.27    3.78
  -5   1  19   24.10    3.67
  -4   5  19   22.12    3.71
  -1   5  19   33.83    4.18
  -5   4  19   23.75    3.91
   5  -1  19   33.69    4.14
  -1  -4  19   22.99    3.98
   4   1  19   11.93    4.35
   4  -5  19   30.11    4.07
   1  -5  19   22.55    4.29
  -4  -1  19   27.89    4.12
   1   4  19   22.74    3.62
   5  -4  19   24.38    4.29
  -4   5  20    7.58    4.08
  -5   4  20    3.38    3.82
  -1   5  20    7.27    3.90
   5  -4  20    7.53    4.01
  -1  -4  20   -0.43    3.73
   4  -5  20   -0.15    3.96
   1   4  20    6.38    3.76
   5  -1  20    5.27    3.79
   4   1  20   10.89    3.69
  -5   1  20    6.97    3.72
  -4  -1  20    6.98    3.69
   1  -5  20    0.87    4.10
  -5   4  21   -0.75    3.47
  -4   5  21   -0.60    3.36
   1  -5  21   -2.81    3.43
  -1   5  21    0.15    3.83
   5  -4  21    2.04    3.94
  -4  -1  21    2.90    3.65
   5  -1  21   -2.00    3.80
  -5   1  21    2.88    3.63
  -1  -4  21    3.71    3.71
   4  -5  21   -2.84    4.10
   1   4  21    0.75    3.76
   4   1  21    0.30    3.77
   5  -1  22    8.36    4.11
   1  -5  22    3.84    3.92
   4  -5  22   14.27    4.42
  -4  -1  22   10.55    4.24
  -5   1  22    5.84    3.85
  -1  -4  22    0.33    3.86
  -4   5  22   16.83    4.22
   5  -4  22   10.03    4.23
   1   4  22   12.59    4.38
  -1   5  22    3.35    3.89
   4   1  22    5.99    3.85
  -5   4  22    3.41    4.00
   5  -1  23   11.89    4.25
  -1  -4  23    5.45    4.35
   4   1  23   13.97    4.92
  -5   1  23   10.37    4.05
   1   4  23   12.72    4.18
   4  -5  23    9.07    4.40
  -1   5  23   12.60    4.32
  -4  -1  23    9.69    4.53
   5  -4  23    6.20    4.51
   1  -5  23    7.83    4.24
  -5   4  23   14.30    4.36
  -4   5  23    8.24    4.33
   4  -5  24   15.07    4.64
  -1  -4  24   15.11    4.70
   5  -4  24    7.69    4.61
   4   1  24    9.62    4.66
  -1   5  24    2.92    4.16
   1   4  24   12.47    4.30
   5  -1  24    7.94    4.58
  -4  -1  24   13.65    4.28
   1  -5  24   16.15    4.57
  -4   5  24   11.53    4.26
  -5   1  24    9.63    4.57
  -5   4  24   10.84    4.32
  -4   5  25   -7.59    4.53
   5  -1  25    6.52    4.65
  -4  -1  25    3.18    4.52
   5  -4  25    1.61    4.62
  -1  -4  25    4.79    4.70
   4  -5  25    1.61    4.30
   4   1  25    5.28    4.33
   1   4  25    7.60    4.49
   1  -5  25    2.01    4.55
  -5   1  25   -0.40    4.27
  -5   4  25   -0.98    4.40
  -1   5  25   -1.37    4.35
   5  -1  26    3.34    4.53
   4   1  26    3.51    4.52
   1   4  26    2.90    4.35
  -1   5  26   -0.83    4.64
   5   0   0   13.14    1.10
  -5   0   0   11.63    1.06
   0  -5   1  433.91    6.42
   5  -5   1  437.18    7.16
   0  -5   1  453.40    6.78
  -5   0  -1  451.75    6.71
   5   0   1  407.88    6.72
   5   0   2  122.38    4.17
   0  -5   2  136.51    4.05
   0   5  -2  122.59    4.05
   0  -5   2  133.99    4.31
   5  -5   2  106.95    4.46
   0  -5   2  115.77    4.39
   0   5  -2  132.92    4.16
  -5   0  -2  121.39    4.28
   5  -5   2  128.39    4.41
  -5   0  -2  116.93    4.15
   5   0   3   70.65    2.75
   0   5  -3   75.96    2.59
   5  -5   3   70.15    3.19
   0   5  -3   64.87    2.90
   0  -5   3   68.02    2.86
  -5   0  -3   73.65    2.62
   0  -5   3   74.03    3.01
   0   5  -3   76.14    2.87
   0   5  -3   68.78    2.67
  -5   0  -3   67.44    2.90
  -5   0  -3   73.90    2.64
   5  -5   3   73.90    2.91
  -5   5  -3   71.71    2.81
  -5   5  -4 1099.32   33.82
   0  -5   4 1120.39   33.82
   5   0   4 1124.11   33.72
   5  -5   4 1115.37   33.85
  -5   0  -4 1126.70   33.74
   0   5  -4 1108.59   33.67
   0   5  -4 1091.32   33.67
   0  -5   4 1093.18   33.68
   0  -5   4 1124.65   33.73
   0   5  -4 1091.47   33.77
   5   0   4 1066.13   33.67
   5  -5   4 1180.23   33.87
  -5   0  -4 1059.93   33.79
  -5   0  -4 1095.15   33.65
   0   5  -4 1116.06   33.72
   0  -5   5   55.66    2.82
  -5   0  -5   58.46    2.53
  -5   5  -5   54.42    2.58
   0   5  -5   62.70    2.38
   5  -5   5   49.77    2.74
  -5   5  -5   59.59    2.80
   0   5  -5   62.77    2.52
   0  -5   5   62.20    2.70
   5   0   5   58.90    2.59
   0  -5   5   58.05    2.66
  -5   0  -5   68.68    2.73
   5  -5   5   64.37    2.85
  -5   0  -5   59.37    2.41
   0   5  -5   59.95    2.48
   0  -5   6   72.39    2.94
   5  -5   6   71.05    2.61
  -5   0  -6   71.70    2.48
  -5   5  -6   69.58    2.54
   0   5  -6   67.31    2.49
   0  -5   6   66.07    2.72
  -5   5  -6   68.70    2.53
   5   0   6   65.73    2.56
   0  -5   6   70.37    2.60
   0   5  -6   61.53    2.45
  -5   0  -6   66.05    2.42
   0  -5   7  152.77    5.93
  -5   0  -7  145.15    5.49
  -5   5  -7  167.72    5.65
   0   5  -7  152.68    5.56
   0  -5   7  156.43    5.78
  -5   0   7  148.65    5.68
  -5   5   7  218.48    5.57
   5   0   7  159.30    5.62
  -5   5  -7  145.65    5.77
   0  -5   7  157.02    5.53
   5  -5   7  153.21    5.90
   0   5  -7  142.81    5.57
  -5   0  -7  151.19    5.49
  -5   0   7  156.68    5.70
  -5   5  -7  169.31    5.68
  -5   5   8    6.46    1.46
  -5   0   8    5.81    1.92
   5  -5   8    6.08    2.34
   0  -5   8    7.16    2.22
   5   0   8   10.23    1.95
  -5   0  -8    7.74    1.44
   0   5  -8    6.35    1.81
  -5   5  -8    4.02    2.13
   5  -5   8    8.55    2.33
   0   5   8    6.57    1.98
   0   5  -8    4.49    1.64
  -5   0  -8    4.57    1.46
   0  -5   8    5.67    1.75
  -5   5   9   14.25    1.70
  -5   0   9   15.75    2.15
   5  -5   9   12.62    2.53
   5   0   9   11.61    1.94
   0  -5   9   14.28    2.42
  -5   0  -9   10.34    1.67
   0   5  -9   16.51    2.04
  -5   5  -9   14.39    2.21
   5  -5   9   10.97    2.60
   0   5   9   15.63    2.13
  -5   0  -9   12.48    1.79
   0   5  -9   15.18    1.84
  -5   0   9   13.08    2.38
  -5   0  10   12.52    2.27
  -5   0  10   13.11    2.44
   0   5  10   12.34    2.26
   5  -5  10   11.92    2.52
   0  -5  10   10.85    2.33
   5   0  10    9.82    2.40
  -5   0  11  159.78    6.25
   0  -5 -11  159.64    5.74
   5   0 -11  160.16    5.90
  -5   0  11  173.07    6.36
   0   5  11  166.99    6.24
   5  -5  11  170.05    6.42
   5   0  11  161.91    6.33
   0  -5  11  165.43    6.43
  -5   0  12   41.61    3.18
   0  -5 -12   38.75    2.34
   5   0 -12   36.55    2.53
  -5   0  12   39.99    3.09
  -5   5  12   45.81    3.19
   0   5  12   40.95    3.11
   5   0  12   35.59    3.13
   5  -5  12   46.50    3.25
   0  -5  12   34.28    3.10
   5  -5  13    3.89    2.90
   5   0  13    0.82    2.72
   0  -5  13   -2.48    2.69
  -5   5  13    0.25    2.85
   0   5  13    2.38    2.69
  -5   0  13    1.64    2.79
  -5   0  13    1.09    2.36
   0  -5 -13    2.67    1.70
   5  -5  14    6.87    3.07
   0  -5  14    6.60    2.92
   5   0  14    7.53    3.06
  -5   5  14    4.68    2.86
   0   5  14   11.40    3.01
  -5   0  14    7.92    2.97
   0  -5  15   20.44    3.34
   5  -5  15   18.14    3.59
   5   0  15   21.63    3.34
   0   5  15   19.55    3.35
  -5   0  15   16.12    3.12
  -5   5  15   19.94    3.65
   0  -5  16    1.74    3.04
   5  -5  16    1.54    3.32
   5   0  16    0.53    2.98
  -5   5  16    1.59    3.46
   0   5  16    1.54    3.11
  -5   0  16   -7.70    3.50
   5   0  17    8.11    3.60
   5  -5  17   10.11    3.56
   0  -5  17    6.00    3.65
   0   5  17    7.88    3.07
  -5   5  17    9.29    3.76
  -5   0  17    8.66    3.44
   5  -5  18    2.92    3.76
   0  -5  18   -1.52    3.40
   5   0  18    5.03    3.66
  -5   5  18    5.11    3.48
  -5   0  18    2.32    3.20
   0   5  18    0.48    3.37
   5   0  19   12.75    4.03
   0   5  19   15.98    3.81
   5  -5  19    9.81    3.75
   0  -5  19   16.89    4.13
  -5   0  19   17.55    3.73
  -5   5  19   19.96    3.78
   0  -5  20   18.14    4.01
   5  -5  20   15.37    3.73
   5   0  20   22.59    4.12
  -5   0  20   19.86    3.79
   0   5  20   17.20    4.04
  -5   5  20   16.35    4.13
   0  -5  21    1.56    4.06
   5  -5  21    2.83    3.96
   0   5  21    0.15    3.74
  -5   0  21   -6.08    4.04
   5   0  21   -2.43    3.86
  -5   5  21    2.41    3.74
   0  -5  22   -3.85    4.14
   5   0  22   -3.11    4.04
  -5   0  22    3.09    4.02
   5  -5  22   -4.18    3.90
   0   5  22    0.64    3.92
  -5   5  22    1.77    3.89
   5  -5  23    2.84    4.40
   0   5  23   -2.56    4.10
  -5   0  23   -0.70    4.09
   5   0  23   -3.65    4.31
   0  -5  23   -1.24    4.26
  -5   5  23    2.23    4.02
  -5   0  24    7.48    4.57
   5  -5  24    6.30    4.72
   0   5  24   11.16    4.36
   5   0  24    2.39    4.31
  -5   5  24    6.85    4.29
   0  -5  24    3.01    4.41
  -5   0  25    1.39    4.26
   0  -5  25    3.84    4.42
   0   5  25    1.76    4.28
  -5   5  25    5.30    4.50
   5   0  25    1.98    4.56
   5   0  26    6.47    4.47
   0   5  26    2.07    4.42
  -6   3   0  349.54   10.63
   6  -3   0  333.44   10.62
   6  -3   1 3682.52  110.46
  -6   3  -1 3682.77  110.45
   6  -3  -1 3676.04  110.38
  -3  -3   1 3633.89  110.24
   3  -6   2   71.81    2.73
   6  -3   2   81.90    2.83
  -6   3  -2   83.30    2.90
  -3  -3   2   67.67    2.42
  -3  -3  -2   65.90    2.41
   6  -3   2   82.55    2.96
   3   3   2   69.87    2.37
  -3  -3   2   67.80    2.47
  -3   6  -3  131.02    4.75
  -6   3  -3  141.64    4.77
   6  -3   3  144.52    4.82
  -3  -3  -3  127.47    4.53
   3  -6   3  147.70    4.77
  -3   6  -3  145.81    4.94
  -3  -3   3  140.22    4.44
   3  -6   3  127.68    4.96
  -6   3  -3  149.48    4.92
   6  -3   3  138.13    4.91
   3   3  -3  150.12    4.59
   3   3   3  142.64    4.56
  -3  -3   3  138.15    4.62
  -3   6  -4 5820.21  171.96
  -6   3  -4 5607.63  171.96
   3  -6   4 5749.28  171.91
   6  -3   4 5770.63  171.98
  -3   6  -4 5735.57  171.92
   3   3  -4 5464.65  171.64
   3  -6   4 5735.62  171.95
  -3   6  -4 5793.00  171.93
  -6   3  -4 5703.16  171.91
  -3   6  -4 5789.25  171.94
  -6   3  -4 5767.88  171.98
   6  -3   4 5822.40  171.98
  -3  -3   4 5701.81  171.65
   3   3   4 5709.68  171.76
  -3  -3   4 5637.67  171.82
  -3   6  -5 1789.79   60.66
   6  -3   5 1983.25   60.69
  -3   6  -5 2028.55   60.67
   3  -6   5 1945.66   60.62
  -6   3  -5 2103.78   60.71
  -3   6  -5 2286.18   60.75
   3   3  -5 1897.30   60.38
  -3   6  -5 2283.96   60.77
  -3  -3   5 1945.71   60.67
  -6   3  -5 2037.83   60.65
  -3  -3   5 1956.78   60.38
   3  -6   5 1969.81   60.67
   6  -3   5 1940.98   60.71
  -3  -3   5 1992.97   60.58
   3   3   5 2015.44   60.52
  -3   6  -6 2082.13   61.80
  -6   3  -6 2001.49   61.83
   6  -3   6 2037.69   61.81
  -3   6  -6 2017.96   61.79
  -3   6  -6 2055.40   61.81
  -6   3  -6 2063.08   61.78
  -3  -3   6 2043.23   61.83
   3   3  -6 1999.25   61.52
   6  -3   6 2048.65   61.88
   3  -6   6 2016.93   61.79
  -3  -3   6 2036.63   61.74
   3   3   6 2011.56   61.67
  -6   3  -7  600.55   19.05
  -3   6  -7  623.78   19.01
  -3   6  -7  615.94   19.04
   6  -3   7  622.73   19.09
   3  -6   7  611.62   19.13
  -3  -3   7  611.20   19.11
  -6   3   7  597.89   18.90
   3   3  -7  602.10   18.76
   3  -6   7  586.30   19.07
  -6   3  -7  606.85   19.00
   3   3   7  602.17   18.94
  -3  -3   7  599.33   19.00
  -3   6  -7  621.38   19.06
  -3  -3   8 1154.86   35.84
  -6   3  -8 1158.32   35.80
  -3   6  -8 1181.62   35.79
  -3   6  -8 1157.53   35.76
  -6   3   8 1181.13   35.64
   3  -6   8 1100.69   35.85
   6  -3   8 1164.69   35.83
   3  -6   8 1192.08   35.80
   3   3  -8 1141.85   35.52
   3   3   8 1162.78   35.72
  -6   3  -8 1188.66   35.78
  -3  -3   9  454.04   14.31
  -3   6  -9  434.97   14.13
  -3   6  -9  452.07   14.20
   6  -3   9  428.83   14.20
  -6   3   9  432.26   14.03
   3  -6   9  446.30   14.34
   3  -6   9  411.51   14.16
  -6   3  -9  456.04   14.18
  -3  -3   9  442.11   14.18
   3   3   9  445.44   14.18
  -3  -3  10  168.40    6.09
  -6   3  10  168.29    5.79
  -3   6 -10  155.21    5.94
   3  -6  10  159.76    5.96
   3   3  10  152.69    5.90
  -3  -3  10  145.55    5.97
   3  -6 -10  150.70    5.38
   6  -3  10  153.82    5.93
   3  -6  10  156.98    6.08
  -6   3  11  276.71    9.39
  -3  -3  11  281.90    9.81
   3   3 -11  278.09    9.33
  -3  -3  11  263.86    9.65
  -3   6  11  270.28    9.60
  -6   3  11  279.93    9.69
   3  -6 -11  286.92    9.13
   6  -3  11  288.13    9.76
   3  -6  11  282.77    9.78
  -6   3  12  319.80   10.98
   6  -3  12  325.57   11.15
   3  -6  12  329.11   11.22
  -3   6  12  331.20   11.13
  -3  -3  12  320.43   11.18
  -6   3  12  341.08   11.30
   3   3  12  315.46   11.07
   3   3 -12  320.37   10.79
   6  -3  13  217.36    8.15
   3  -6  13  214.82    8.19
   3   3  13  215.04    7.90
  -6   3  13  220.84    8.07
  -3   6  13  201.24    8.00
  -3  -3  13  217.46    8.14
   3  -6  14  279.82    9.91
   6  -3  14  257.76    9.76
  -6   3  14  265.44    9.76
  -3   6  14  260.51    9.69
   3   3  14  266.00    9.66
  -3  -3  14  266.53    9.78
   3  -6  15  138.11    6.38
   6  -3  15  159.01    6.54
  -3  -3  15  150.49    6.62
  -6   3  15  142.53    6.56
  -3   6  15  145.36    6.39
   3   3  15  138.03    6.37
   6  -3  16  110.93    5.60
   3  -6  16  106.63    5.71
   3   3  16  100.04    5.41
  -3  -3  16  110.55    5.68
  -6   3  16  111.14    5.67
  -3   6  16  116.06    5.70
   6  -3  17   22.75    4.01
  -3  -3  17   28.40    3.75
   3   3  17   21.87    3.55
   3  -6  17   32.08    4.08
  -6   3  17   33.70    3.73
  -3   6  17   31.56    3.82
   3  -6  18  103.73    5.98
  -3  -3  18   98.17    5.51
   6  -3  18   93.90    5.66
   3   3  18   99.51    5.67
  -3   6  18  103.03    5.67
   6  -3  19  129.03    6.44
   3   3  19  117.52    6.30
   3  -6  19  136.23    6.77
  -3  -3  19  140.19    6.72
  -3   6  19  120.35    6.57
  -6   3  19  119.14    6.45
   3   3  20   19.65    4.08
   3  -6  20   13.62    3.90
  -3  -3  20   17.06    4.10
   6  -3  20   15.87    4.24
  -6   3  20    8.07    3.85
  -3   6  20   18.90    3.68
   3   3  21   11.17    4.00
  -3  -3  21    7.92    3.81
   3  -6  21   13.94    4.16
   6  -3  21   13.75    3.94
  -3   6  21    5.37    3.89
  -6   3  21    8.00    4.04
  -3   6  22   13.72    4.35
  -3  -3  22    4.62    4.15
   3  -6  22    6.41    4.02
  -6   3  22    8.49    4.05
   6  -3  22   -4.81    4.30
   3   3  22   11.58    4.26
   3  -6  23    8.05    4.38
   6  -3  23    6.53    4.07
  -3  -3  23   13.10    4.52
  -3   6  23    4.62    4.03
  -6   3  23    3.14    4.31
   3   3  23   -1.38    4.11
  -3  -3  24   13.93    4.63
   6  -3  24   15.71    4.45
   3  -6  24    9.84    4.55
   3   3  24    6.77    4.44
  -3   6  24    5.30    4.30
  -6   3  24   12.37    4.55
   6  -3  25    3.82    4.78
   3  -6  25   -1.02    4.70
  -6   3  25    3.35    4.42
  -3  -3  25    6.76    4.56
   3   3  25    9.50    4.49
  -3   6  25    4.48    4.32
   3   3  26    3.94    4.52
   6  -4   0  675.62   19.93
   6  -2   0  614.10   19.82
  -6   2   0  664.57   19.82
  -2   6   0  647.75   19.75
   4   2   1  502.51   15.05
   6  -4   1  496.87   15.30
  -6   2  -1  492.30   15.23
   6  -2  -1  492.61   15.11
   4  -6   1  529.84   15.41
  -6   4  -1  500.08   15.29
   2   4  -1  482.01   15.03
  -2   6  -1  521.71   15.18
   6  -2   1  459.61   15.21
   2  -6   1  484.19   15.17
  -4  -2  -2 1767.09   53.84
   4  -6   2 1736.09   54.02
   6  -4   2 1811.31   54.07
  -2   6  -2 1791.57   53.98
  -2   6  -2 1783.26   53.93
   6  -2   2 1759.84   54.02
   4   2   2 1782.12   53.84
   2  -6   2 1789.44   53.92
  -6   4  -2 1749.85   54.03
   4  -6   2 1834.57   54.08
   6  -4   2 1771.70   54.05
   2  -6   2 1794.98   54.03
  -4   6  -2 1681.85   54.07
   4   2   2 1789.44   53.78
  -2  -4   2 1790.61   53.84
  -6   2  -2 1796.78   54.00
   6  -2   2 1810.78   54.01
  -4  -2  -2 1797.94   53.77
  -4  -2   2 1749.71   53.82
   2   4  -2 1802.20   53.84
  -4   6  -3  346.41   10.75
  -6   2  -3  349.14   10.75
   6  -4   3  347.72   10.84
  -2   6  -3  354.54   10.77
  -2   6  -3  327.12   10.65
   6  -2   3  328.71   10.77
   2  -6   3  353.76   10.68
   4  -6   3  327.14   10.76
  -4  -2  -3  343.27   10.60
  -6   4  -3  355.65   10.82
   4  -6   3  336.49   10.88
   2  -6   3  338.63   10.81
  -4   6  -3  342.10   10.85
  -2  -4   3  328.26   10.53
  -2   6  -3  352.06   10.83
  -2  -4   3  327.30   10.61
   4   2   3  335.59   10.54
  -6   2  -3  349.57   10.82
   6  -4   3  354.25   10.89
   6  -2   3  353.77   10.82
  -4  -2   3  343.76   10.60
   2   4  -3  333.47   10.60
  -4  -2  -3  344.06   10.53
  -4   6  -4  463.86   14.75
  -6   2  -4  489.11   14.75
  -2   6  -4  483.08   14.78
   2  -6   4  478.18   14.68
   6  -2   4  499.21   14.79
   6  -4   4  492.39   14.84
  -4  -2  -4  519.18   14.67
  -2   6  -4  463.75   14.68
   4  -6   4  479.87   14.79
   2   4  -4  472.42   14.52
  -4   6  -4  483.87   14.82
   4  -6   4  448.76   14.82
  -2   6  -4  443.93   14.72
   2  -6   4  454.55   14.77
   4   2  -4  461.85   14.39
  -2  -4   4  476.24   14.65
  -6   2  -4  480.13   14.71
  -2  -4   4  464.76   14.80
  -4   6   4  485.37   14.38
  -4   6  -4  436.41   14.72
  -2   6  -4  475.56   14.73
  -6   2  -4  497.26   14.83
   6  -2   4  498.65   14.84
   6  -4   4  460.88   14.87
  -2  -4   4  420.64   14.52
   4   2   4  483.81   14.60
  -4  -2   4  474.72   14.63
  -4  -2  -4  467.79   14.58
   2   4  -4  475.30   14.66
   2   4   4  473.86   14.58
  -2   6  -5  271.18    7.83
  -4   6   5  252.16    7.38
  -4  -2  -5  258.32    7.66
   6  -2   5  255.89    7.80
  -4   6  -5  255.71    7.79
   6  -4   5  283.43    7.94
  -6   2  -5  259.89    7.78
   4  -6   5  248.59    7.81
  -2   6  -5  265.38    7.75
   2   4  -5  257.12    7.55
  -2   6  -5  254.08    7.75
  -4   6  -5  261.57    7.88
  -2  -4   5  257.25    7.89
  -2   6  -5  247.87    7.80
   2  -6  -5  260.64    7.32
  -6   2  -5  268.78    7.77
  -6   4  -5  253.13    7.80
   4   2  -5  261.53    7.42
   4  -6   5  241.67    7.92
  -6   2  -5  262.36    7.92
   6  -2   5  256.76    7.95
  -2  -4   5  253.81    7.54
   2  -6   5  253.81    7.81
   6  -4   5  261.27    8.00
  -4  -2  -5  259.20    7.61
  -4  -2   5  260.98    7.73
  -2  -4   5  252.73    7.73
   2   4  -5  267.84    7.70
   2   4   5  256.45    7.65
   4   2   5  276.05    7.69
  -4   6   6   78.95    2.78
   4  -6   6   78.16    3.29
   6  -4   6   79.16    3.34
  -4   6  -6   76.74    3.19
  -2   6  -6   76.57    3.12
  -4  -2  -6   85.16    3.09
  -6   2  -6   83.63    3.19
  -4   6  -6   79.11    3.37
   2   4  -6   80.52    2.99
  -2  -4   6   66.41    3.40
   2  -6   6   81.14    3.36
   6  -2   6   76.41    3.26
  -4  -2   6   79.39    3.37
   2  -6  -6   81.76    2.70
   4   2  -6   77.35    2.87
  -2  -4   6   76.51    2.98
   6  -4   6   80.08    3.49
   4  -6   6   71.45    3.44
  -2   6  -6   79.40    3.19
   4   2   6   84.02    3.17
   2   4   6   73.59    3.07
  -6   2  -6   70.42    3.13
  -2  -4   6   77.71    3.26
  -4  -2   6   74.47    3.26
  -4  -2  -6   77.33    3.05
   2   4  -6   76.49    3.13
  -2  -4   7  253.96    8.21
  -4  -2  -7  235.25    7.83
  -2   6  -7  239.09    7.93
  -6   2  -7  235.46    7.95
  -4   6  -7  230.68    7.95
  -2   6  -7  235.28    8.01
  -4   6  -7  237.32    8.08
   2   4  -7  239.51    7.76
  -6   4   7  240.98    7.82
   6  -2   7  239.91    8.09
   2  -6   7  247.72    8.13
  -6   2   7  235.01    7.95
  -4  -2   7  235.67    8.08
   2  -6  -7  233.11    7.52
  -2  -4   7  237.42    7.78
   4   2  -7  237.57    7.67
   4  -6   7  244.32    8.13
   2  -6   7  240.38    8.01
   6  -4   7  239.74    8.18
  -6   4  -7  235.72    8.15
  -2  -4   7  233.56    8.03
  -6   2  -7  231.58    7.92
  -4  -2  -7  231.07    7.83
  -2   6  -7  238.76    7.96
   2   4  -7  246.02    7.95
   2   4   7  238.44    7.97
   4   2   7  236.10    7.94
  -6   4  -7  243.21    7.97
  -4  -2   7  239.97    8.07
  -2  -4   8   25.78    2.62
  -2   6  -8   31.35    2.08
  -4   6  -8   29.54    2.18
  -6   2  -8   31.57    2.09
  -2   6  -8   30.17    2.52
  -6   2   8   27.94    2.44
  -4  -2   8   30.30    2.61
  -6   4   8   28.08    2.19
   6  -4   8   31.09    2.66
   2  -6   8   37.90    2.57
   4  -6   8   33.92    2.46
   4   2  -8   29.75    1.94
   2  -6   8   27.29    2.46
   6  -4   8   32.24    2.79
  -6   4  -8   27.91    2.12
  -2   6  -8   27.77    2.27
  -6   2  -8   31.57    2.19
   2   4  -8   33.31    2.21
   2   4   8   33.06    2.46
   4   2   8   30.18    2.38
  -2  -4   9  105.85    4.37
  -6   4   9  103.15    3.97
  -4  -2   9  107.73    4.38
  -2   6  -9   96.55    3.99
  -4   6  -9  102.41    4.33
  -2   6  -9   94.28    4.11
   6  -4   9  102.56    4.29
   2  -6   9   97.42    4.34
   6  -2   9   91.11    4.21
   4  -6   9   99.72    4.42
   4  -6   9  101.28    4.47
  -4  -2   9   96.63    4.26
   4   2   9  104.20    4.17
  -6   2  -9  103.18    4.03
  -2  -4   9   90.04    4.10
   2   4   9  101.48    4.08
   2   4  -9  100.51    4.06
  -6   4  10   44.93    2.65
  -2  -4  10   43.10    3.07
  -4  -2  10   39.56    3.04
  -6   2  10   47.07    2.85
  -2   6 -10   52.62    2.92
   4  -6  10   42.53    3.13
   2  -6  10   47.54    2.98
   2   4  10   49.09    2.79
  -6   2  10   45.97    3.08
  -2   6  10   48.63    2.97
   4   2  10   44.72    2.85
  -4  -2  10   49.25    2.97
  -2  -4  10   49.26    3.11
   6  -4  10   45.61    2.85
   2  -6 -10   48.18    2.27
   2  -6  10   39.50    2.87
   6  -2  10   40.84    2.99
   4  -6  10   47.07    3.22
  -4  -2  11   50.09    3.29
  -6   2  11   42.30    2.79
  -6   4  11   54.33    3.03
   2   4 -11   54.53    2.92
   4   2 -11   44.94    2.66
  -6   2  11   50.36    3.15
  -2   6  11   52.70    3.21
  -4  -2  11   48.06    3.26
  -2  -4  11   51.88    3.36
  -6   4  11   47.74    3.38
   2  -6 -11   48.57    2.40
   6  -2  11   50.19    3.30
   2  -6  11   45.12    3.26
   4  -6  11   39.21    3.21
   6  -4  11   43.65    3.26
  -6   2  12  150.47    5.68
  -2  -4 -12  135.89    5.24
  -4  -2  12  143.38    5.81
  -6   4  12  140.08    5.50
   2   4 -12  144.66    5.50
   4   2 -12  144.66    5.41
  -2  -4  12  135.32    5.81
  -6   4  12  133.16    5.78
  -2   6  12  139.37    5.85
  -6   2  12  139.15    5.81
   2   4  12  144.49    5.71
   4   2  12  142.46    5.66
  -4   6  12  133.38    5.80
  -4  -2  12  135.77    5.62
   2  -6 -12  139.71    5.15
   6  -4  12  170.20    6.08
   2  -6  12  133.07    5.86
   6  -2  12  138.80    5.80
   4  -6  12  132.36    5.82
   6  -2  13   67.29    3.99
   4  -6  13   57.07    4.08
   6  -4  13   64.38    3.77
   2  -6 -13   57.14    3.03
   2  -6  13   70.01    4.18
  -4  -2  13   56.77    4.01
  -2   6  13   70.65    3.87
  -6   2  13   63.79    3.77
  -6   4  13   68.91    4.11
  -2  -4  13   61.87    3.95
  -4   6  13   66.25    4.11
   2   4  13   65.13    3.91
   4   2  13   57.25    3.81
  -6   2  13   63.36    3.77
   6  -2  14   30.32    3.34
   6  -4  14   26.55    3.23
   2  -6  14   37.31    3.51
   4   2  14   28.50    3.39
   4  -6  14   26.54    3.65
  -2  -4  14   32.03    3.35
  -6   4  14   31.05    3.35
  -2   6  14   27.67    3.49
  -6   2  14   28.03    3.28
  -4  -2  14   29.71    3.31
  -4   6  14   25.12    3.30
   4  -6  15   16.94    3.54
   2  -6  15   18.07    3.46
   4   2  15   20.29    3.03
   6  -2  15   20.57    3.51
   6  -4  15   17.94    3.21
  -2  -4  15   20.20    3.68
  -2   6  15   26.46    3.50
  -4   6  15   21.61    3.47
   2   4  15   23.41    3.33
  -4  -2  15   23.74    3.55
  -6   4  15   19.24    3.55
  -6   2  15   25.20    3.45
   2   4  16   29.79    3.44
  -2  -4  16   30.09    3.86
  -4  -2  16   32.00    3.57
   6  -4  16   33.26    3.97
   6  -2  16   31.53    3.82
   4   2  16   29.29    3.55
   2  -6  16   36.60    3.84
   4  -6  16   35.77    4.08
  -6   4  16   34.00    4.03
  -6   2  16   35.22    3.97
  -4   6  16   27.49    3.82
  -2   6  16   41.29    3.78
   6  -4  17   27.72    3.88
  -2  -4  17   20.04    3.88
   2   4  17   23.56    3.64
  -4  -2  17   22.91    4.06
   6  -2  17   29.72    3.98
   4  -6  17   25.98    3.78
   2  -6  17   35.28    3.99
   4   2  17   24.34    3.69
  -6   4  17   16.75    3.61
  -6   2  17   13.57    3.61
  -2   6  17   25.71    3.70
  -4   6  17   22.12    3.92
   6  -4  18   10.11    3.80
  -4  -2  18    7.91    3.35
   6  -2  18   14.20    3.88
  -2  -4  18    9.06    3.36
   2  -6  18   13.61    3.99
   4   2  18   13.15    3.43
   2   4  18   12.34    3.64
   4  -6  18    5.24    3.37
  -6   2  18   26.81    4.23
  -2   6  18   11.61    3.78
  -6   4  18    6.85    3.35
  -4   6  18   10.31    3.60
  -2  -4  19    9.91    3.53
   6  -4  19   10.85    3.82
  -4  -2  19    7.88    3.90
   4  -6  19    2.06    3.45
   6  -2  19    3.37    3.68
   2   4  19    2.32    3.57
   4   2  19    2.37    3.32
   2  -6  19    3.71    3.87
  -6   4  19   12.19    3.81
  -2   6  19    6.89    3.56
  -6   2  19   10.71    4.01
  -4   6  19   10.08    3.34
   4   2  20   13.47    3.57
  -2  -4  20   10.28    3.62
   2  -6  20    5.15    3.72
   6  -4  20    8.96    3.80
  -4  -2  20   14.16    3.56
   6  -2  20    3.76    4.03
   4  -6  20    0.15    3.97
   2   4  20    9.73    3.64
  -4   6  20   11.95    4.18
  -2   6  20    6.55    3.60
  -6   2  20   17.29    3.75
  -6   4  20   11.76    3.71
   6  -4  21    3.91    3.89
  -6   2  21    7.88    3.80
  -4  -2  21    4.65    4.14
   4  -6  21    4.26    4.13
   4   2  21   10.00    4.08
  -2   6  21    8.80    3.87
   6  -2  21   10.43    3.75
  -2  -4  21    0.78    4.02
   2  -6  21    1.72    4.16
   2   4  21    6.49    4.02
  -6   4  21    2.88    3.94
  -4   6  21    6.62    3.58
   2  -6  22   -3.21    4.18
   6  -2  22    5.31    4.14
   4  -6  22    2.86    3.95
  -6   2  22   -0.32    4.03
   2   4  22    2.57    3.74
  -2  -4  22    5.82    4.09
   4   2  22    3.56    3.99
   6  -4  22   -5.32    4.17
  -4  -2  22    3.65    4.09
  -2   6  22   -1.91    3.85
  -6   4  22    6.81    4.04
  -4   6  22    4.18    3.78
   6  -2  23    9.50    4.39
   2  -6  23    3.23    4.29
  -6   2  23    0.87    4.18
  -4  -2  23    6.00    4.32
  -6   4  23    2.75    4.08
  -2   6  23    3.42    3.92
   6  -4  23    0.53    4.17
   4  -6  23    0.89    4.35
   2   4  23    8.60    4.46
   4   2  23    1.40    4.00
  -2  -4  23    1.25    4.46
  -4   6  23   -4.45    4.17
  -4  -2  24    4.88    4.29
  -6   4  24    0.55    4.23
   6  -4  24    8.37    4.61
   2  -6  24    8.74    4.39
  -4   6  24   -4.22    4.43
  -2  -4  24    4.51    4.18
   2   4  24    0.73    4.17
  -6   2  24    9.42    4.36
   6  -2  24   -5.03    4.78
   4  -6  24    8.63    4.82
  -2   6  24   14.56    4.55
   4   2  24    5.87    4.38
  -2  -4  25    4.01    4.70
  -4   6  25    3.52    4.42
   2  -6  25    5.82    4.56
   2   4  25   -6.21    4.21
  -4  -2  25    1.79    4.22
   4   2  25   11.92    4.69
  -6   2  25    6.32    4.65
   6  -2  25    0.59    4.25
  -2   6  25   -4.48    4.43
  -6   4  25    3.15    4.45
   2   4  26   -3.13    4.51
   4   2  26    0.21    4.49
  -5  -1   0  871.59   26.64
   6  -1   0  875.10   26.69
  -6   1   0  865.94   26.70
   6  -5   0  918.97   26.87
   1  -6   0  879.88   26.68
  -6   1   1   58.20    2.12
  -6   5  -1   53.94    2.53
   5  -6   1   44.09    2.88
   6  -5   1   61.83    2.70
   6  -1  -1   55.49    2.12
   6  -1   1   56.19    2.38
  -6   1  -1   58.99    2.34
   1  -6   1   59.28    2.12
   1  -6   1   60.58    2.40
   5   1   1   55.49    2.11
   5   1   2 1358.91   40.89
   1  -6   2 1186.50   40.85
   1   5  -2 1363.16   40.78
   1  -6   2 1377.24   40.99
   6  -1  -2 1356.95   40.71
   5  -6   2 1343.73   41.09
  -6   5  -2 1429.01   41.07
   6  -5   2 1327.80   41.07
   1   5  -2 1379.53   40.86
  -5  -1  -2 1255.27   40.77
  -1   6  -2 1352.17   40.95
   6  -1   2 1408.90   40.98
  -6   1  -2 1389.38   40.98
   6  -1   2 1346.47   40.98
   6  -5   2 1390.77   41.07
   5  -6   2 1386.08   41.04
  -1   6  -2 1392.42   40.87
  -5  -1  -2 1365.93   40.87
   1  -6   2 1342.25   40.98
   1  -6   3   49.43    2.52
   6  -5   3   54.67    2.45
   5  -6   3   54.01    2.34
  -6   1  -3   55.62    2.26
  -5   6  -3   52.04    2.35
   1  -6   3   55.82    2.15
   5   1   3   51.75    2.12
  -5  -1  -3   53.97    2.16
   6  -1   3   47.08    2.32
   1   5  -3   51.49    2.05
  -1   6  -3   58.13    2.15
   6  -5   3   48.97    2.74
   1  -6   3   50.71    2.54
   5  -6   3   51.09    2.72
  -1   6  -3   59.33    2.41
  -1  -5   3   51.02    2.44
  -6   1  -3   52.43    2.13
  -1  -5   3   59.44    2.25
  -1   6  -3   58.84    2.28
  -6   1  -3   53.10    2.43
   1   5  -3   58.42    2.15
   6  -1   3   60.36    2.61
  -5  -1  -3   50.12    2.07
  -6   1  -4 1588.54   47.48
   1  -6   4 1587.43   47.55
  -5   6  -4 1639.39   47.57
   6  -1   4 1637.74   47.51
  -1   6  -4 1549.60   47.41
   6  -5   4 1585.82   47.58
   5  -6   4 1641.49   47.58
  -5  -1  -4 1590.00   47.42
   1  -6   4 1519.21   47.44
  -1   6  -4 1529.26   47.41
   5  -6   4 1560.07   47.57
  -1  -5   4 1538.57   47.33
   1   5  -4 1539.18   47.32
  -5   6  -4 1567.99   47.55
  -1  -5   4 1585.24   47.42
  -1   6  -4 1556.53   47.51
  -6   1  -4 1521.80   47.41
  -1   6  -4 1582.71   47.47
   5   1   4 1534.59   47.34
  -1  -5   4 1493.98   47.55
  -6   1  -4 1645.59   47.55
   6  -5   4 1485.91   47.58
   5   1  -4 1557.38   47.12
   1   5  -4 1553.57   47.40
  -5  -1  -4 1525.91   47.34
  -5   6  -5  273.49    8.99
   1  -6   5  273.80    9.02
   5  -6   5  261.22    9.02
   6  -1   5  283.89    8.93
  -5  -1  -5  273.12    8.83
  -1   6  -5  278.52    8.84
   6  -5   5  285.18    9.00
  -6   1  -5  290.42    8.92
   1   5  -5  292.83    8.78
  -1   6  -5  272.97    8.84
  -5   6  -5  279.92    9.05
  -1   6  -5  283.77    8.95
  -6   5  -5  258.17    8.91
   1  -6   5  270.44    8.95
  -1  -5   5  297.19    9.04
  -1  -5   5  284.20    8.91
   5   1   5  285.05    8.81
  -5   6   5  236.78    8.57
   5  -6   5  277.56    9.11
  -1  -5   5  278.99    8.77
   6  -5   5  274.33    9.10
  -6   1  -5  279.04    9.04
   1  -6   5  280.46    8.94
   5   1  -5  264.28    8.54
  -5  -1  -5  272.96    8.77
   1   5  -5  290.79    8.86
  -1   6  -5  273.75    8.89
  -6   1  -5  296.22    8.87
  -5  -1   5  282.16    8.85
  -1  -5   6   64.11    3.53
   6  -5   6   71.13    3.19
   5  -6   6   68.89    3.17
  -5  -1  -6   70.76    2.95
  -6   1  -6   82.68    3.13
  -1   6  -6   74.31    2.97
  -5   6  -6   79.69    3.12
  -1   6  -6   69.89    3.12
  -5   6  -6   76.36    3.38
  -6   5  -6   63.81    3.32
   1   5  -6   71.36    2.97
  -1  -5   6   74.47    3.19
  -6   5  -6   76.72    3.17
  -5   6   6   83.05    2.75
   1  -6   6   65.94    3.35
   6  -1   6   77.37    3.19
   5   1   6   75.12    3.04
  -6   1  -6   89.78    3.26
   6  -5   6   65.06    3.41
   5  -6   6   69.96    3.43
   1  -6   6   62.96    3.22
   5   1  -6   78.85    2.74
  -1  -5   6   70.03    2.99
  -5  -1   6   73.77    3.12
   1   5  -6   76.64    3.01
  -1   6  -6   72.57    3.05
  -5  -1  -6   72.62    2.93
  -6   1  -6   79.02    2.99
  -5   6   7   30.33    1.67
   1  -6  -7   26.53    1.45
  -5  -1  -7   25.97    1.80
  -6   1  -7   31.50    1.96
  -1   6  -7   29.36    1.81
  -5   6  -7   29.24    2.07
  -1   6  -7   26.61    2.27
   1   5  -7   25.93    2.02
  -5  -1   7   24.79    2.44
  -6   5  -7   28.07    2.06
  -6   5   7   28.47    1.88
  -1  -5   7   26.91    2.36
   1  -6   7   27.53    2.52
   6  -1   7   27.23    2.23
   5   1   7   23.41    2.26
   5   1  -7   28.75    1.70
  -6   5  -7   27.96    2.35
   1  -6   7   23.30    2.18
  -5   6  -7   21.92    2.35
  -1  -5   7   27.84    2.09
   5  -6   7   30.81    2.66
  -5  -1  -7   25.87    1.87
  -5  -1   7   24.93    2.35
   1   5   7   29.29    2.14
  -1   6  -7   24.70    2.00
   1   5  -7   28.38    2.11
  -6   1  -7   28.69    1.93
  -1  -5   8  307.28   10.43
  -5   6   8  313.52    9.90
  -1   6  -8  298.38   10.12
  -6   1  -8  299.69   10.19
  -5  -1  -8  307.56   10.13
  -1   6  -8  333.02   10.22
  -5   6  -8  306.20   10.34
   1   5  -8  315.34   10.06
  -5  -1   8  306.01   10.33
   1  -6   8  296.90   10.28
  -6   5   8  316.90    9.97
  -6   1   8  311.70   10.19
   6  -1   8  296.37   10.25
   5   1   8  306.04   10.18
   5  -6   8  310.94   10.36
   1  -6   8  316.33   10.18
  -6   5  -8  312.74   10.37
   6  -5   8  303.30   10.36
  -1  -5   8  300.21   10.07
  -1   6  -8  299.69   10.20
  -6   1  -8  295.57   10.11
  -5  -1  -8  310.36   10.11
   1   5   8  396.69   10.43
   1   5  -8  300.34   10.13
  -6   5   9   40.30    2.29
  -1  -5   9   44.68    3.06
  -1   6  -9   37.60    2.30
  -6   1  -9   41.50    2.43
  -5  -1  -9   39.18    2.32
  -1   6  -9   42.65    2.58
  -5   6  -9   45.03    2.90
   5   1   9   42.48    2.59
   1  -6   9   42.65    2.77
   6  -5   9   42.52    3.05
   6  -1   9   43.60    2.76
  -6   1   9   43.35    2.91
  -1  -5   9   42.63    2.74
   5  -6   9   41.77    2.95
  -5  -1   9   36.81    2.68
   5  -6   9   44.37    3.03
   6  -5   9   42.63    3.04
   1  -6   9   42.88    2.80
  -5  -1   9   45.23    2.94
   1   5  -9   39.60    2.48
  -6   1  -9   39.49    2.40
  -5  -1  -9   43.32    2.38
   1   5   9   39.75    2.62
  -6   1   9   48.45    2.91
  -1   6   9   41.26    2.72
  -5  -1  10   29.66    2.70
  -6   5  10   34.46    2.24
   1  -6 -10   32.67    1.93
  -1   6 -10   37.53    2.62
   1  -6  10   34.98    2.67
   5  -6  10   32.07    2.94
   5   1 -10   33.95    2.21
  -1   6  10   34.93    2.62
  -5  -1  10   34.83    2.80
   1   5  10   34.66    2.52
  -6   1  10   32.06    2.84
   5  -6  10   37.88    3.03
  -6   1  10   30.73    2.51
   5   1  10   35.90    2.45
  -1  -5  10   33.34    2.91
   6  -1  10   38.27    2.69
   6  -5  10   37.77    2.89
   1  -6  10   36.75    3.02
  -6   1  11   63.66    3.44
  -1  -5 -11   60.87    3.00
  -5  -1  11   60.15    3.54
   5   1 -11   65.13    3.05
  -1   6  11   51.85    3.44
  -5  -1  11   57.93    3.54
  -6   1  11   69.93    3.60
   1   5  11   84.67    3.82
   1  -6 -11   57.39    2.76
   5   1  11   67.02    3.48
   6  -1  11   60.19    3.44
   5  -6  11   71.96    3.80
   6  -5  11   62.65    3.65
  -1  -5  11   67.02    3.65
   1  -6  11   66.36    3.54
  -5  -1  12  132.27    5.66
  -6   1  12  133.04    5.45
  -1  -5 -12  134.67    5.07
   5   1 -12  140.65    5.19
   6  -1 -12  129.40    5.16
   1   5  12  144.40    5.67
  -6   1  12  127.32    5.64
  -5  -1  12  128.11    5.69
  -5   6  12  124.97    5.61
  -6   5  12  127.53    5.64
  -1   6  12  133.25    5.56
  -1  -5  12  139.01    5.80
   5   1  12  132.80    5.52
   5  -6  12  144.13    5.85
   6  -5  12  142.15    5.76
   1  -6 -12  138.95    4.98
   6  -1  12  140.49    5.65
   1  -6  12  138.62    5.74
  -5  -1  13   13.45    2.81
   1  -6 -13   12.79    1.87
  -6   1  13   11.08    2.72
  -1  -5 -13   10.82    1.89
  -6   1  13   12.79    2.62
   1   5  13   15.89    2.81
  -6   5  13   14.36    2.80
  -5  -1  13   12.11    2.73
  -1   6  13   13.86    2.73
  -5   6  13   11.98    3.04
  -1  -5  13   12.81    2.99
   6  -5  13   16.49    3.01
   6  -1  13   15.79    2.67
   5  -6  13   11.88    2.80
   1  -6  13   15.31    2.82
   5   1  13   16.28    2.78
  -6   1  14   35.67    3.60
   1   5  14   35.71    3.33
  -1   6  14   37.59    3.43
  -5  -1  14   38.12    3.51
  -6   5  14   40.85    3.74
  -5   6  14   39.18    3.63
   5   1  14   39.94    3.33
  -1  -5  14   36.61    3.75
   6  -5  14   34.92    3.67
   5  -6  14   36.68    3.73
   6  -1  14   32.94    3.60
   1  -6  14   43.08    3.73
  -6   1  15   24.52    3.50
  -5   6  15   22.83    3.47
  -6   5  15   21.72    3.47
  -5  -1  15   20.26    3.45
   1   5  15   21.31    3.16
  -1   6  15   22.92    3.35
   6  -5  15   22.93    3.45
   1  -6  15   27.75    3.30
   5  -6  15   18.05    3.61
   6  -1  15   21.35    3.35
   5   1  15   28.77    3.51
  -1  -5  15   23.57    3.56
  -6   5  16   54.25    4.40
  -5   6  16   46.53    4.03
   1   5  16   55.97    4.17
  -6   1  16   49.19    4.20
  -5  -1  16   54.59    4.24
  -1   6  16   44.91    4.00
   6  -5  16   38.99    4.12
   5   1  16   51.37    4.01
   1  -6  16   50.71    4.04
   6  -1  16   53.54    4.23
  -1  -5  16   52.13    4.04
   5  -6  16   42.42    4.14
  -6   1  17   24.75    3.64
  -6   5  17   26.86    3.94
   1   5  17   29.99    3.81
  -5   6  17   21.73    3.61
  -5  -1  17   24.48    3.86
  -1   6  17   23.73    3.75
   1  -6  17   27.26    3.76
   5   1  17   24.21    3.77
   6  -1  17   23.65    3.75
  -1  -5  17   20.50    3.80
   6  -5  17   28.33    3.93
   5  -6  17   27.76    4.11
  -5   6  18   13.49    3.62
  -6   5  18    8.63    3.88
  -1   6  18    8.19    3.61
  -6   1  18    6.53    3.76
   6  -5  18    3.35    3.66
  -1  -5  18    6.84    3.58
   1  -6  18    4.46    3.67
   5   1  18   -7.11    3.89
  -5  -1  18   12.16    3.56
   6  -1  18    6.07    3.68
   5  -6  18    8.16    3.95
   1   5  18   10.00    3.51
  -6   5  19    8.55    3.68
  -6   1  19    3.71    3.76
  -1   6  19    8.66    3.87
  -5   6  19   22.66    3.96
   1  -6  19    1.64    3.94
   6  -1  19    8.68    3.63
   6  -5  19    6.75    3.79
   5  -6  19    9.55    4.02
   1   5  19    7.48    3.47
   5   1  19    6.09    3.44
  -1  -5  19    7.78    3.39
  -5  -1  19   13.01    3.48
  -5   6  20    3.68    3.55
  -6   5  20    0.71    3.62
   1   5  20    3.05    3.26
  -6   1  20    1.13    3.77
   5   1  20    2.98    3.54
   1  -6  20   -2.94    3.88
  -1   6  20    0.14    3.15
  -1  -5  20    5.41    3.82
  -5  -1  20    3.14    3.76
   6  -1  20   -1.58    3.76
   5  -6  20    2.81    3.89
   6  -5  20    3.24    3.93
  -5   6  21    8.78    3.72
  -6   5  21    4.56    3.87
   1  -6  21    4.09    3.74
  -6   1  21    4.24    3.93
  -5  -1  21    1.07    3.75
  -1  -5  21    2.37    4.06
  -1   6  21    5.64    3.72
   6  -5  21    0.16    3.66
   6  -1  21    5.69    3.95
   1   5  21    3.14    3.56
   5   1  21    0.77    3.40
   5  -6  21   -4.73    4.07
  -5   6  22    4.20    4.11
  -6   5  22   -3.73    4.02
   1  -6  22   -0.67    3.95
   1   5  22    7.14    3.75
  -5  -1  22    3.45    4.08
   6  -5  22    1.51    4.22
   5   1  22   -2.10    3.90
   5  -6  22   -3.19    4.05
  -6   1  22    2.93    4.06
  -1   6  22    6.07    3.96
   6  -1  22   -1.79    3.81
  -1  -5  22    2.66    4.04
  -6   5  23    4.32    4.06
   6  -5  23   17.29    4.61
   6  -1  23    7.39    4.53
   5   1  23    2.61    4.12
   1   5  23    9.94    4.38
   5  -6  23    3.08    4.49
  -1  -5  23    9.64    4.62
  -5  -1  23    6.50    4.17
  -1   6  23    6.00    4.29
   1  -6  23    6.66    4.51
  -5   6  23    7.75    4.06
  -6   1  23    9.61    4.21
   1  -6  24    1.71    4.34
  -1   6  24    0.36    4.12
  -5   6  24    6.99    4.33
   5   1  24    4.43    4.52
  -6   5  24    1.29    4.36
   6  -1  24   -3.35    4.60
  -1  -5  24   -0.19    4.20
   1   5  24    0.55    4.21
  -6   1  24    4.25    4.32
  -5  -1  24   -1.69    4.71
   6  -1  25   -6.50    4.86
  -6   5  25   -1.37    4.36
   5   1  25    0.58    4.13
   1  -6  25    6.03    4.77
  -6   1  25   -2.18    4.52
  -5   6  25   -6.26    4.45
  -1   6  25    2.53    4.48
   1   5  25    4.86    4.20
  -5  -1  25    0.60    4.39
  -1  -5  25   -1.80    4.55
   6  -1  26    2.52    4.52
  -1   6  26    1.87    4.66
   1   5  26    5.15    4.55
   5   1  26    2.29    4.47
  -6   0   0  110.74    3.68
   0  -6   1  282.84    8.87
  -6   0   1  286.93    8.84
   6  -6   1  310.18    9.29
   0  -6   1  278.07    9.08
   6   0  -1  291.50    8.84
  -6   0  -1  290.69    9.05
   6   0   1  290.85    9.05
   0  -6   2 1037.00   31.12
   6  -6   2 1027.85   31.41
   0  -6   2 1011.42   31.30
  -6   0  -2 1041.28   31.28
   6  -6   2 1015.10   31.39
   0   6  -2 1037.93   31.13
   6   0   2  997.47   31.24
   0   6  -3 2993.50   90.73
   6   0   3 3067.97   90.83
   6  -6   3 2960.71   90.99
   0  -6   3 2962.23   90.80
   0  -6   3 3019.41   90.89
   0   6  -3 3106.71   90.80
  -6   0  -3 2841.63   90.71
  -6   0  -3 3062.33   90.87
  -6   0  -3 2978.42   90.82
   6  -6   3 3139.15   90.98
  -6   0  -4    2.90    1.05
   6  -6   4    5.91    1.42
   0   6  -4    2.33    1.02
   6   0   4    2.53    1.15
   0   6  -4    2.60    1.32
   0  -6   4    1.94    1.39
  -6   0  -4    3.07    1.00
   0   6  -4    4.12    1.39
   0   6  -4    3.33    1.07
   0  -6   4    2.28    1.67
  -6   6  -4    2.17    1.11
  -6   0  -4    3.14    1.41
  -6   6  -5 2601.29   80.76
   0  -6   5 2719.14   80.75
  -6   0  -5 2721.92   80.67
   0   6  -5 2655.74   80.59
   6  -6   5 2466.95   80.74
   0   6  -5 2727.61   80.57
  -6   6  -5 2682.17   80.77
   0  -6   5 2631.70   80.56
   0  -6   5 2645.78   80.66
   0   6  -5 2633.88   80.71
   6   0   5 2688.67   80.60
  -6   0  -5 2575.89   80.71
   6  -6   5 2712.72   80.80
  -6   0  -5 2720.78   80.57
   0   6  -5 2694.41   80.65
   0  -6   6 1350.14   40.85
  -6   6  -6 1333.32   40.81
   6  -6   6 1353.10   40.83
  -6   0  -6 1325.73   40.72
   0   6  -6 1339.71   40.65
   0   6  -6 1325.27   40.60
  -6   6  -6 1314.89   40.82
   6   0   6 1319.80   40.65
   0  -6   6 1322.16   40.72
  -6   6  -6 1322.85   40.80
   0  -6   6 1310.93   40.62
  -6   0  -6 1330.76   40.78
   6  -6   6 1376.63   40.87
  -6   0  -6 1303.18   40.63
   0   6  -6 1369.02   40.71
   0   6  -7 3367.10  102.13
  -6   0  -7 3349.19  102.20
  -6   6  -7 3428.16  102.31
   0   6  -7 3322.66  102.07
  -6   6   7 3402.30  101.93
   6   0   7 3405.12  102.16
   0  -6   7 3337.18  102.22
   0  -6   7 3375.53  102.08
  -6   0  -7 3291.71  102.25
  -6   0   7 3308.76  102.15
   0   6  -7 3430.90  102.20
  -6   0  -7 3433.40  102.14
   0  -6   8 1481.46   45.35
  -6   6   8 1490.72   44.94
  -6   0  -8 1427.10   45.18
   0   6  -8 1459.72   45.12
   0   6  -8 1495.66   45.10
  -6   6  -8 1489.93   45.33
   0  -6   8 1453.76   45.24
  -6   0   8 1472.44   45.22
   6   0   8 1462.88   45.17
   6  -6   8 1498.27   45.38
   0  -6   8 1492.22   45.10
  -6   0   8 1468.27   45.19
   0   6   8 1466.14   45.14
  -6   0  -8 1480.79   45.13
   0   6  -8 1487.71   45.21
  -6   6   9  857.15   26.29
   0   6  -9  860.25   26.49
  -6   0  -9  843.20   26.56
   0   6  -9  860.09   26.44
   6  -6   9  843.77   26.68
   0  -6   9  856.76   26.44
   0   6   9  858.66   26.53
   0   6  -9  871.57   26.62
  -6   0  -9  843.85   26.46
  -6   0   9  841.78   26.59
   0  -6   9  825.40   26.62
   6   0   9  870.66   26.60
  -6   0   9  846.58   26.56
   0  -6 -10  196.80    6.98
   6   0 -10  212.48    7.05
   6  -6  10  212.64    7.70
   0   6  10  217.82    7.48
  -6   0  10  200.18    7.38
   6  -6  10  209.19    7.66
  -6   0  10  209.65    7.48
   6   0  10  217.13    7.52
   0  -6  10  217.54    7.68
   0  -6 -11  178.42    5.87
  -6   0  11  173.40    6.42
   6   0 -11  168.16    5.95
   0   6  11  161.02    6.36
  -6   0  11  164.77    6.37
   0  -6  11  158.70    6.39
   6  -6  11  156.54    6.50
   6   0  11  173.25    6.44
  -6   0  12   55.10    3.41
   0  -6 -12   56.57    2.76
   6   0 -12   54.72    2.93
  -6   0  12   56.47    3.55
   0   6  12   55.57    3.39
   6  -6  12   55.92    3.72
   0  -6  12   62.49    3.56
   6   0  12   51.76    3.48
  -6   0  13  100.86    4.73
   0  -6 -13  100.01    4.06
   6   0 -13   97.94    4.33
  -6   0  13   99.81    4.92
  -6   6  13   90.85    4.75
   0   6  13   94.29    4.61
   6   0  13   99.76    4.80
   6  -6  13   96.03    5.01
   0  -6  13  113.70    5.04
   6   0  14   92.94    5.06
   0  -6  14   92.62    5.13
  -6   0  14   94.62    5.25
  -6   6  14   88.85    5.22
   0   6  14   90.49    5.10
  -6   0  14   91.26    5.00
   0  -6  15  212.83    8.34
   6  -6  15  212.21    8.47
   6   0  15  205.89    8.27
  -6   6  15  222.04    8.40
   0   6  15  212.32    8.25
  -6   0  15  209.87    8.23
   6   0  16   76.44    4.62
   6  -6  16   85.41    5.01
   0  -6  16   80.07    5.02
  -6   6  16   79.91    4.89
   0   6  16   90.67    4.92
  -6   0  16   77.70    4.90
   6   0  17  177.40    7.59
   0  -6  17  186.18    7.60
   6  -6  17  180.32    7.86
   0   6  17  178.86    7.49
  -6   0  17  168.41    7.57
  -6   6  17  156.87    7.38
   6  -6  18   98.05    5.47
   0  -6  18   85.55    5.50
   6   0  18   95.58    5.57
  -6   0  18   83.64    5.32
   0   6  18   97.87    5.61
  -6   6  18   93.22    5.39
   6  -6  19   29.48    3.92
   0  -6  19   30.59    4.02
   6   0  19   27.65    3.84
  -6   0  19   22.81    3.92
  -6   6  19   32.71    3.98
   0   6  19   34.08    4.17
   6   0  20   30.64    4.45
   0  -6  20   32.47    4.29
   6  -6  20   32.07    4.24
   0   6  20   33.56    4.30
  -6   0  20   36.30    4.53
  -6   6  20   24.86    4.31
   6  -6  21   11.45    4.02
   6   0  21   10.55    3.79
  -6   0  21   17.44    4.08
   0   6  21    8.55    3.97
   0  -6  21   10.26    4.03
  -6   6  21    6.85    3.90
   6   0  22    8.01    4.22
   0  -6  22    8.39    3.98
  -6   0  22   12.15    4.25
   0   6  22    7.33    3.80
  -6   6  22    6.01    4.01
   6   0  23   18.00    4.77
   0   6  23   24.42    4.38
  -6   0  23   16.18    4.55
   0  -6  23   16.72    4.55
  -6   6  23   13.00    4.38
   0   6  24   -2.58    4.22
  -6   0  24    5.09    4.27
  -6   6  24    9.37    4.40
   0  -6  24    6.32    4.47
   6   0  24    0.56    4.14
   0   6  25    2.55    4.38
   6   0  25    0.39    4.35
  -6   6  25    6.29    4.74
   0  -6  25   14.55    4.76
  -6   0  25    8.43    4.52
   6   0  26    4.35    4.51
   0   6  26   10.31    4.49
   7  -3   0   51.88    2.24
   7  -4   0   55.29    2.46
  -7   4   0   51.82    2.44
  -7   3   0   52.80    2.25
  -3   7   0   48.26    1.96
  -3   7  -1 1268.45   37.73
   4   3   1 1248.82   37.55
   7  -3  -1 1231.19   37.70
   7  -4  -1 1227.46   37.75
   7  -4   1 1261.76   37.85
  -7   4  -1 1208.23   37.84
  -7   3  -1 1264.13   37.78
  -3   7   1 1228.61   37.55
   7  -3   1 1239.08   37.79
   3   4  -1 1246.99   37.53
  -4  -3   1 1244.42   37.52
   7  -4   2  245.09    7.61
   4  -7   2  235.63    7.46
   7  -3   2  232.38    7.57
   3  -7   2  231.70    7.44
  -3   7  -2  240.83    7.43
  -4  -3  -2  233.06    7.21
  -3  -4  -2  212.58    7.17
   3  -7   2  225.25    7.70
   4  -7   2  230.28    7.61
  -7   3  -2  227.42    7.52
  -7   4  -2  240.66    7.60
  -3  -4   2  229.98    7.23
   4   3   2  233.46    7.14
   7  -4   2  243.15    7.59
   7  -3   2  215.62    7.54
  -4  -3   2  221.05    7.22
   3   4   2  234.52    7.14
   3   4  -2  252.59    7.23
  -7   3  -3  864.58   26.57
   7  -4   3  846.45   26.61
  -3   7  -3  857.81   26.50
  -3   7  -3  846.41   26.53
   7  -3   3  845.24   26.58
  -4   7  -3  889.80   26.56
  -4  -3  -3  853.47   26.35
   4  -7   3  859.34   26.54
   3  -7   3  835.95   26.50
  -4   7  -3  907.77   26.62
  -4  -3   3  884.15   26.19
  -7   4  -3  890.26   26.62
   3  -7   3  839.47   26.60
   4  -7   3  787.92   26.61
  -3   7  -3  934.61   26.62
  -3  -4   3  882.65   26.29
  -7   3  -3  871.55   26.58
   7  -4   3  846.83   26.62
   7  -3   3  829.37   26.60
  -4  -3   3  870.24   26.37
   3   4   3  838.40   26.29
   4   3   3  886.90   26.30
  -3  -4   3  850.04   26.37
   3   4  -3  894.71   26.38
  -3   7  -4  472.17   15.23
  -7   3  -4  498.56   15.32
  -3   7  -4  505.59   15.32
  -7   4  -4  562.93   15.39
  -4   7  -4  485.38   15.31
   3  -7   4  460.85   15.24
  -4  -3  -4  484.36   15.13
   7  -4   4  483.17   15.38
   7  -3   4  493.94   15.37
   4  -7   4  483.75   15.31
  -4   7  -4  473.76   15.33
   4  -7   4  480.27   15.38
  -3   7  -4  475.29   15.30
   3   4  -4  476.98   14.98
   4   3  -4  514.96   14.93
   3  -7   4  491.04   15.36
  -7   4  -4  575.78   15.46
  -7   3  -4  465.43   15.24
  -3   7  -4  481.79   15.27
   7  -3   4  508.81   15.41
   7  -4   4  467.97   15.38
  -3  -4   4  495.95   14.99
  -7   3  -4  511.52   15.39
  -4  -3   4  484.39   14.91
   3   4  -4  497.78   15.14
  -4  -3   4  474.35   15.14
  -3  -4   4  481.16   15.14
   4   3   4  464.33   15.06
   3   4   4  477.25   15.08
  -7   4  -5  262.40    8.20
  -4   7  -5  259.33    8.17
  -7   3  -5  262.08    8.18
  -3   7  -5  276.37    8.23
   3  -7   5  252.10    8.11
   7  -4   5  269.15    8.27
  -4  -3  -5  266.14    8.00
  -3   7  -5  258.94    8.11
   7  -3   5  270.28    8.24
   4  -7   5  252.93    8.17
   4   3  -5  239.49    7.76
   3   4  -5  259.56    7.86
  -3   7  -5  258.59    8.26
   3  -7   5  269.85    8.26
  -4   7  -5  260.67    8.26
   4  -7   5  266.86    8.29
  -3   7  -5  257.80    8.19
  -4   7  -5  258.93    8.22
  -3  -4   5  239.01    8.29
  -7   4  -5  253.72    8.14
  -7   3  -5  273.03    8.17
  -3  -4   5  258.73    7.85
   7  -3   5  278.17    8.38
   7  -4   5  272.87    8.38
  -7   3  -5  269.91    8.29
  -3  -4   5  261.14    8.08
   3   4  -5  268.44    8.04
   4   3   5  259.16    7.97
   3   4   5  257.62    8.00
  -4  -3   5  260.94    8.04
  -7   4  -6  123.30    4.31
  -3   7  -6  130.93    4.36
  -4   7  -6  123.21    4.32
   4  -7   6  128.98    4.39
  -7   3  -6  113.60    4.24
  -3   7  -6  120.98    4.27
   7  -3   6  124.42    4.44
  -4   7  -6  112.96    4.23
   7  -4   6  124.42    4.38
  -4  -3  -6  124.98    4.13
   4   3  -6  123.36    3.94
   3   4  -6  113.56    3.96
  -4   7  -6  139.74    4.77
  -3   7  -6  132.88    4.63
  -3  -4   6  115.36    4.43
  -3   7  -6  138.89    4.44
  -4  -3   6  113.73    4.57
  -4   7  -6  122.37    4.35
  -7   4  -6  118.22    4.27
  -7   3  -6  112.55    4.27
   7  -3   6  139.54    4.70
  -3  -4   6  120.90    4.00
   7  -4   6  126.48    4.71
   4  -7   6  118.53    4.60
   4   3   6  112.02    4.12
   3   4   6  112.87    4.19
  -3  -4   6  118.43    4.29
  -4  -3   6  118.17    4.30
   3   4  -6  114.24    4.19
  -7   4  -7   48.44    2.43
  -4   7  -7   49.98    2.52
  -3   7  -7   44.09    2.49
  -7   3  -7   49.93    2.58
   3   4  -7   51.99    2.44
  -3   7  -7   47.79    2.80
  -7   4  -7   47.81    2.56
  -4   7  -7   50.48    2.57
   4   3  -7   49.65    2.24
   3  -7   7   46.57    2.93
  -7   3  -7   55.37    2.56
  -4  -3   7   45.87    2.64
  -3   7  -7   51.95    2.58
   3   4   7   50.71    2.74
   3   4  -7   47.18    2.42
  -3  -4   7   45.82    2.70
   4   3   7   45.40    2.55
  -3  -4   8  292.93    9.89
  -3   7  -8  281.50    9.71
  -4   7  -8  288.23    9.76
  -7   3  -8  307.15    9.82
  -4   7  -8  300.89    9.88
  -3   7  -8  300.31    9.85
  -4  -3   8  294.64    9.91
  -7   3   8  280.42    9.68
   3  -7   8  301.19    9.93
  -7   4   8  271.22    9.59
   7  -3   8  313.12    9.90
   3  -7   8  306.83    9.93
   7  -4   8  305.29   10.03
   4   3   8  296.26    9.68
   3   4   8  289.77    9.66
  -7   4  -8  301.59    9.74
  -7   3  -8  296.41    9.74
  -3   7  -8  287.53    9.76
  -4  -3   9   44.20    2.91
  -3  -4   9   38.94    2.72
  -3   7  -9   46.27    2.51
  -3   7  -9   40.25    2.75
  -4   7  -9   41.78    2.76
   3  -7   9   39.87    3.00
   4  -7   9   48.48    3.18
  -7   3  -9   45.28    2.47
  -3  -4   9   45.09    2.85
  -4  -3   9   42.32    2.69
   4   3   9   43.22    2.64
   3   4   9   41.21    2.57
   7  -3   9   44.42    2.71
   3  -7   9   40.88    2.77
   7  -4   9   42.96    3.00
   4  -7   9   39.30    3.02
  -7   4   9   38.18    2.57
  -7   3  10    0.64    1.65
  -4  -3  10   -0.46    2.02
  -3  -4  10    1.48    2.46
   4   3 -10    1.99    1.64
  -3   7 -10   -0.45    2.07
   3   4 -10    2.02    1.66
   4  -7  10    2.39    2.19
   3   4  10   -1.39    1.95
  -4  -3  10   -1.61    1.93
   3  -7  10   -0.24    2.12
   7  -4  10    0.85    2.01
   3  -7  10    0.75    2.20
   7  -3  10    2.47    2.20
   4  -7  10    0.68    2.25
   3  -7 -10    1.35    1.23
  -3  -4  10    0.50    2.06
   4   3  10   -3.88    2.18
  -7   4  11   23.09    2.18
  -4  -3  11   19.07    2.85
  -3  -4  11   20.83    2.97
  -7   3  11   19.97    2.38
   3   4 -11   22.64    2.18
   4   3 -11   25.66    2.12
  -3  -4  11   21.87    2.34
   4  -7  11   20.79    2.89
  -7   3  11   15.33    2.73
  -4  -3  11   21.93    2.54
   3   4  11   17.68    2.60
   3  -7  11   20.77    2.75
   7  -3  11   20.92    2.65
   7  -4  11   19.90    2.58
   3  -7  11   22.30    2.68
   3  -7 -11   22.52    1.78
  -7   3  12   51.59    3.21
  -4  -3  12   52.83    3.59
  -7   4  12   54.16    3.20
  -3  -4  12   49.43    3.67
   3   4 -12   53.65    2.99
   4   3 -12   54.39    2.98
  -3   7  12   52.06    3.34
  -4   7  12   57.77    3.64
  -3  -4  12   46.39    3.47
   4   3  12   49.82    3.34
  -7   3  12   46.51    3.50
   3   4  12   53.03    3.26
  -4  -3  12   53.02    3.45
  -7   4  12   48.42    3.53
   7  -3  12   62.23    3.73
   3  -7  12   54.47    3.55
   4  -7  12   53.65    3.59
   7  -4  12   52.09    3.69
   7  -3  13   16.44    2.68
   4  -7  13    9.18    3.36
   4   3  13   15.02    2.66
   3  -7  13    9.01    3.14
   7  -4  13    9.85    2.79
  -3  -4  13    9.85    2.66
  -7   4  13   12.76    2.86
  -4   7  13   17.26    2.99
   3   4  13   13.14    2.87
  -7   3  13   10.22    2.76
  -4  -3  13   12.28    2.76
  -3   7  13   12.37    2.51
  -4  -3  13   10.80    2.83
  -7   3  13   10.77    2.77
   7  -4  14    3.31    3.13
   4  -7  14    9.29    3.21
   7  -3  14    4.66    2.93
   3   4  14    3.97    2.42
  -4  -3  14   16.79    3.36
   4   3  14    3.81    2.54
   3  -7  14    6.04    3.23
  -3  -4  14    4.65    3.00
  -7   4  14    4.57    2.96
  -3   7  14    8.34    3.11
  -7   3  14   14.06    3.40
  -4   7  14    5.39    3.16
   7  -3  15    1.41    2.86
   4  -7  15    1.05    3.19
  -3  -4  15    5.57    3.20
   3   4  15    2.62    3.02
  -4  -3  15    4.02    3.32
   4   3  15    6.05    3.11
   7  -4  15    4.82    3.28
  -4   7  15    1.72    2.80
  -3   7  15    3.50    2.94
  -7   3  15    5.18    3.30
  -7   4  15    5.55    3.21
   7  -4  16   31.27    3.76
  -3  -4  16   46.50    4.15
   4  -7  16   38.27    4.24
   3  -7  16   25.66    3.67
   4   3  16   32.22    3.77
   7  -3  16   37.20    4.00
  -7   4  16   41.46    4.14
   3   4  16   37.95    3.70
  -3   7  16   34.71    3.58
  -7   3  16   26.65    3.88
  -4   7  16   34.42    3.82
  -4  -3  16   43.17    3.84
   4   3  17   22.40    3.57
   4  -7  17   23.46    3.78
   7  -3  17   20.47    3.49
   7  -4  17   19.20    3.73
  -3  -4  17   20.97    3.90
   3   4  17   19.74    3.57
  -4  -3  17   26.80    3.68
   3  -7  17   19.87    3.73
  -4   7  17   29.29    3.96
  -3   7  17   15.78    3.31
  -7   3  17   19.48    3.65
  -7   4  17   18.76    3.85
   7  -3  18    6.80    3.32
  -3  -4  18    8.94    3.54
   3   4  18    5.65    3.30
   4   3  18    3.90    3.26
   7  -4  18    0.26    3.44
   3  -7  18    5.79    3.96
  -4  -3  18    5.84    3.55
   4  -7  18    1.04    3.50
  -7   3  18    9.73    3.57
  -3   7  18   -1.09    3.42
  -4   7  18    2.82    3.41
  -7   4  18    4.97    3.18
  -4  -3  19    6.54    3.83
   4  -7  19   -2.92    4.01
   4   3  19   -2.10    3.64
   3  -7  19    0.14    4.12
  -3  -4  19    1.36    3.76
   7  -4  19   -0.55    3.30
   7  -3  19    4.10    3.61
   3   4  19    8.49    3.42
  -4   7  19    1.57    3.08
  -7   4  19    4.39    3.81
  -7   3  19    4.66    3.76
  -3   7  19    3.94    3.71
  -3  -4  20    1.60    3.79
  -4  -3  20   11.22    3.53
   4   3  20    5.49    3.62
   3   4  20    4.92    3.53
   3  -7  20    6.12    3.82
   7  -3  20    5.69    3.89
   7  -4  20    3.36    3.76
   4  -7  20   10.12    4.04
  -7   4  20   11.13    4.12
  -3   7  20    8.42    3.37
  -7   3  20   10.28    3.80
  -4   7  20    4.24    3.79
   7  -3  21    5.60    4.04
   3  -7  21    0.16    3.96
  -3  -4  21    0.16    3.64
   4  -7  21    2.06    3.74
   4   3  21    3.61    3.71
  -4  -3  21    1.09    4.00
   3   4  21    6.34    3.89
   7  -4  21    1.72    3.82
  -7   3  21   -2.44    3.90
  -4   7  21    1.21    3.89
  -3   7  21    1.80    3.96
  -7   4  21    0.15    3.63
  -4  -3  22   -1.33    3.93
   7  -4  22    6.71    4.18
  -7   3  22    5.37    3.96
   7  -3  22   -0.17    3.76
   4   3  22   -4.69    3.99
  -3   7  22    0.32    3.67
   3   4  22    1.77    3.70
   3  -7  22   -4.73    4.20
   4  -7  22    4.42    4.17
  -3  -4  22    5.18    3.88
  -7   4  22   -1.30    4.03
  -4   7  22    7.90    4.08
   7  -3  23   -0.36    4.27
  -3  -4  23   -2.48    4.25
  -4  -3  23   -4.78    4.25
  -4   7  23    5.20    4.35
   4   3  23    2.23    4.13
   3   4  23   -2.23    4.24
  -3   7  23   -1.71    4.05
   4  -7  23    2.73    4.01
  -7   3  23    2.25    4.09
   3  -7  23   -1.79    4.29
  -7   4  23   -2.98    4.31
  -4   7  24   -0.92    4.36
  -4  -3  24    1.13    4.13
  -7   3  24    2.23    4.17
  -3   7  24    0.18    4.17
   4   3  24    0.55    4.11
   3   4  24   -2.92    4.18
   3  -7  24    1.74    4.33
  -3  -4  24   -2.07    4.58
  -7   4  24    5.19    4.22
  -4  -3  25    4.86    4.54
  -3  -4  25   -7.42    4.54
  -3   7  25    1.17    4.49
  -4   7  25   -1.95    4.27
  -7   4  25    3.55    4.45
  -7   3  25   -9.07    4.60
  -7   2   0  690.72   19.93
   7  -5   0  636.87   20.07
  -2   7   0  610.44   19.86
   7  -2   0  675.64   19.94
   2  -7   0  652.01   19.88
  -7   5  -1 2265.03   69.85
   5  -7   1 2192.79   69.91
   7  -2  -1 2280.65   69.64
  -7   2  -1 2350.16   69.77
   7  -5   1 2273.83   69.87
   2   5  -1 2366.47   69.59
  -2   7  -1 2253.09   69.72
   7  -2   1 2268.11   69.76
   2  -7  -1 2258.49   69.58
   2  -7   1 2351.89   69.72
   2  -7   1 2398.92   69.76
   5   2   1 2349.90   69.64
   7  -5   2  108.33    3.74
  -5  -2  -2   85.40    3.25
   7  -2   2   87.41    3.54
   5  -7   2   90.06    3.55
   2  -7   2  116.13    3.47
   5   2   2  103.18    3.33
   2   5  -2  107.55    3.18
   7  -2  -2  109.97    3.32
   7  -5   2   96.38    3.76
   2  -7   2  167.92    4.12
   5  -7   2   78.98    3.84
  -7   5  -2   68.15    3.66
  -2   7  -2   82.56    3.49
   7  -2   2   81.26    3.56
  -7   2  -2  109.00    3.71
   2   5  -2  102.03    3.28
  -5  -2  -2   91.92    3.14
  -7   2  -3  885.22   26.67
  -2   7  -3  835.84   26.57
   7  -5   3  924.36   26.80
  -5   7  -3  905.98   26.72
   5  -7   3  851.14   26.68
   7  -2   3  854.17   26.66
  -5  -2  -3  845.73   26.49
   2  -7   3  889.55   26.59
   5   2   3  895.53   26.51
   5  -7   3  840.42   26.73
   2  -7   3  922.61   26.69
  -2  -5   3  773.32   26.45
  -7   5  -3  854.39   26.71
  -5   7  -3  853.13   26.75
  -2   7  -3  840.72   26.63
   5   2   3  879.73   26.44
  -2  -5   3  832.54   26.50
   7  -2   3  882.53   26.69
   7  -5   3  935.06   26.78
  -7   2  -3  888.95   26.70
  -5  -2  -3  884.56   26.42
  -5  -2   3  889.58   26.48
   2   5  -3  902.48   26.51
  -7   2  -4  591.75   16.98
  -5   7  -4  601.84   17.00
  -5  -2  -4  548.35   16.79
   2  -7   4  602.82   16.89
   7  -2   4  550.67   16.99
  -2   7  -4  545.86   16.85
   7  -5   4  572.04   17.05
   5  -7   4  552.74   16.98
   5  -7   4  565.48   17.08
  -2  -5   4  550.24   16.71
   2   5  -4  598.51   16.74
   2  -7   4  579.58   16.98
  -2   7  -4  571.03   16.94
  -5   7  -4  591.71   17.06
  -2  -5   4  552.51   16.82
  -7   2  -4  587.58   16.88
   5   2   4  605.73   16.76
  -2   7  -4  554.63   16.92
  -2  -5   4  546.90   16.98
  -2   7  -4  549.09   16.93
   7  -2   4  553.95   17.00
  -7   2  -4  581.22   17.04
   7  -5   4  641.00   17.13
  -5  -2  -4  589.36   16.74
   2   5  -4  583.28   16.83
  -5  -2   4  594.79   16.81
  -5   7  -5  531.98   11.56
   2  -7  -5  560.93   10.80
  -7   2  -5  503.43   11.48
   7  -2   5  539.98   11.56
   7  -5   5  541.85   11.65
  -2   7  -5  547.09   11.43
  -5  -2  -5  530.28   11.35
   5  -7   5  498.25   11.56
  -2   7  -5  495.98   11.45
   2  -7   5  524.95   11.48
   2   5  -5  620.19   11.27
   5   2  -5  531.54   10.90
  -5   7  -5  613.12   11.79
  -2  -5   5  530.59   11.40
  -7   5  -5  521.92   11.50
  -7   2  -5  543.99   11.43
   5   2   5  535.78   11.28
  -2  -5   5  500.98   11.58
  -2   7  -5  505.72   11.46
  -5   7   5  546.19   10.91
  -2   7  -5  524.58   11.52
  -2  -5   5  531.04   11.17
   5  -7   5  590.33   11.95
  -7   2  -5  546.95   11.62
   7  -5   5  532.78   11.67
   7  -2   5  509.92   11.60
  -5  -2   5  527.42   11.37
   2   5   5  512.79   11.24
  -5  -2  -5  527.12   11.21
   2   5  -5  553.90   11.36
   2  -7  -6  457.41   14.07
  -5   7   6  456.87   14.14
  -5   7  -6  466.83   14.59
  -7   2  -6  471.09   14.55
  -2   7  -6  447.25   14.48
   5  -7   6  451.03   14.58
   7  -2   6  434.28   14.52
  -5  -2  -6  434.76   14.40
   7  -5   6  475.69   14.66
  -2   7  -6  469.57   14.56
  -5   7  -6  477.34   14.68
   2   5  -6  531.06   14.41
  -7   5  -6  476.95   14.59
   5   2   6  459.87   14.42
  -2   7  -6  470.00   14.58
  -2  -5   6  433.13   14.67
  -2  -5   6  460.24   14.53
  -2   7  -6  455.48   14.54
   5  -7   6  434.29   14.69
  -7   2  -6  484.57   14.72
   5   2  -6  443.65   14.15
   7  -5   6  454.53   14.72
  -2  -5   6  451.49   14.32
   2  -7   6  463.00   14.56
   2   5  -6  474.27   14.49
  -5  -2  -6  448.50   14.37
   2   5   6  461.51   14.43
  -7   2  -6  457.05   14.49
  -5  -2   6  461.37   14.51
  -5   7   7 1589.39   47.84
  -2  -5   7 1601.27   48.33
  -2   7  -7 1569.98   48.17
  -5   7  -7 1558.15   48.25
  -7   2  -7 1601.84   48.26
   7  -5   7 1618.53   48.31
  -5  -2  -7 1560.93   48.12
  -2   7  -7 1573.55   48.16
  -5   7  -7 1626.72   48.30
   2   5  -7 1576.53   47.97
   2  -7   7 1590.09   48.27
  -2  -5   7 1524.11   48.15
   5   2   7 1585.96   48.12
  -7   5  -7 1588.25   48.26
   5  -7   7 1598.31   48.29
   2  -7   7 1551.23   48.20
   7  -5   7 1674.95   48.40
  -2  -5   7 1526.61   47.97
   5   2  -7 1526.03   47.85
   2   5  -7 1597.08   48.16
  -7   2  -7 1659.16   48.20
  -2   7  -7 1565.41   48.23
  -5  -2   7 1612.17   48.20
  -5  -2  -7 1553.29   48.07
   2   5   7 1523.41   48.07
  -2  -5   8  391.49   12.24
  -5   7  -8  358.30   12.07
  -5  -2  -8  378.13   11.97
  -7   2  -8  340.73   12.01
  -2   7  -8  385.36   12.05
  -5   7  -8  372.50   12.19
  -2   7  -8  370.67   12.03
   2  -7   8  363.45   12.13
  -7   2   8  368.54   12.00
  -5  -2   8  354.29   12.16
  -7   5   8  353.69   11.85
   5  -7   8  403.61   12.28
   2  -7   8  349.53   12.08
   7  -5   8  358.70   12.18
  -2  -5   8  390.34   11.85
   5   2   8  365.62   11.99
  -7   5  -8  388.99   12.12
   2   5   8  389.81   12.03
   2   5  -8  361.65   11.99
  -5  -2  -8  385.12   11.95
  -2   7  -8  394.35   12.12
  -7   2  -8  351.81   11.98
  -2  -5   9  216.41    7.48
  -2   7  -9  205.49    7.15
  -5  -2  -9  206.60    7.10
  -2   7  -9  210.12    7.27
  -5   7  -9  214.44    7.41
   7  -2   9  211.01    7.27
  -7   2   9  217.67    7.29
   2  -7   9  193.31    7.33
  -2  -5   9  206.06    7.35
  -5  -2   9  209.17    7.43
  -7   5   9  200.56    7.00
   2  -7  -9  210.61    6.74
   7  -5   9  219.16    7.55
   5  -7   9  225.08    7.52
   2   5  -9  190.51    7.11
  -7   2  -9  196.43    7.11
  -5  -2   9  194.59    7.19
   5   2   9  203.79    7.17
   2   5   9  198.58    7.14
  -7   5  10  214.38    7.63
  -5  -2  10  218.28    8.02
  -2  -5  10  247.29    8.16
  -2   7 -10  221.70    7.80
  -2  -5  10  227.88    7.97
  -7   2  10  231.04    7.89
   2  -7  10  216.42    8.01
   2  -7 -10  230.51    7.37
   5  -7  10  244.19    8.03
   7  -2  10  233.15    7.90
   5  -7  10  215.98    7.93
   2  -7  10  213.33    7.82
   5   2 -10  220.58    7.50
   2   5  10  225.64    7.84
  -7   2  10  228.06    7.98
   5   2  10  212.89    7.83
  -5  -2  10  212.18    7.89
  -2  -5  11   62.87    3.59
  -7   2  11   63.65    3.39
  -5  -2  11   57.40    3.62
  -7   5  11   51.73    3.10
   2   5 -11   55.70    3.05
   5  -7  11   61.62    3.60
   2  -7  11   50.27    3.28
   5   2 -11   56.05    2.89
   5   2  11   50.54    3.14
  -7   2  11   61.47    3.38
  -5  -2  11   45.98    3.20
   2   5  11   69.76    3.47
  -2   7  11   49.66    3.48
   7  -5  11   60.43    3.81
   7  -2  11   59.08    3.52
   2  -7  11   49.98    3.38
  -2  -5  11   63.75    3.48
   2  -7 -11   62.43    2.63
   5  -7  11   50.05    3.46
  -5  -2  12    7.23    2.61
  -7   2  12    5.04    2.29
   5   2 -12    7.75    1.96
   2   5 -12    7.70    2.10
  -5  -2  12    8.28    2.52
   2   5  12    6.65    2.37
  -7   2  12    9.49    2.91
  -2   7  12    9.71    2.70
   2  -7 -12    5.20    1.59
   5  -7  12    6.79    2.90
   7  -2  12    4.02    2.58
   2  -7  12   11.69    2.46
   7  -5  12   10.30    2.61
   5   2  12    4.72    2.13
  -2  -5  12    7.56    2.60
  -5  -2  13   68.58    4.16
  -7   2  13   70.06    3.98
   5   2 -13   69.88    3.53
   2   5  13   71.44    4.10
  -7   5  13   65.01    4.16
  -5   7  13   66.80    4.12
  -2   7  13   70.36    4.21
  -7   2  13   68.91    4.05
  -5  -2  13   69.13    4.18
  -2  -5  13   66.22    3.89
   2  -7 -13   66.55    3.16
   5   2  13   75.72    3.98
   7  -5  13   68.53    4.06
   7  -2  13   76.98    4.23
   2  -7  13   70.62    4.22
   5  -7  13   62.62    4.31
   5  -7  14    7.24    3.21
   7  -5  14   15.52    3.41
   2  -7 -14   17.53    2.09
   5   2  14   20.08    3.26
  -2  -5  14   16.12    3.23
   7  -2  14   15.47    3.21
   2  -7  14   21.45    3.37
  -5   7  14   15.59    3.19
   2   5  14   16.93    3.19
  -7   5  14   18.09    3.44
  -5  -2  14   16.12    3.03
  -7   2  14   16.22    3.23
  -2   7  14   18.63    2.94
  -5  -2  14   26.73    3.10
  -7   2  14   19.13    3.10
  -2  -5  15   13.69    3.39
   5   2  15    9.88    3.00
   7  -5  15   10.20    3.34
   2  -7  15   25.64    3.66
   7  -2  15   11.10    3.29
  -5   7  15   21.25    3.82
   2   5  15   10.80    2.95
  -5  -2  15    7.37    3.24
  -2   7  15    7.33    3.02
  -7   2  15   12.00    3.15
  -2  -5  16   20.31    3.53
   2  -7  16   24.68    3.82
  -5  -2  16   30.31    3.97
   7  -5  16   28.58    3.94
   5  -7  16   11.93    3.55
   7  -2  16   23.34    3.57
   5   2  16   23.18    3.35
  -2   7  16   23.72    3.48
  -7   2  16   16.86    3.68
  -5   7  16   14.11    3.39
  -7   5  16   20.34    3.71
   2   5  16   17.60    3.25
  -2  -5  17   24.12    3.78
   7  -5  17   23.36    3.93
   5   2  17   22.22    3.92
   2   5  17   33.77    3.83
   7  -2  17   21.70    3.60
   2  -7  17   26.43    3.91
  -5  -2  17   23.72    3.42
   5  -7  17   27.86    4.00
  -7   5  17   25.05    4.06
  -5   7  17   28.44    3.67
  -7   2  17   31.02    3.80
  -2   7  17   25.37    3.50
  -2  -5  18   31.49    4.37
   7  -2  18   28.20    4.05
  -5  -2  18   29.67    4.20
   5   2  18   16.16    4.10
   2   5  18   22.72    4.07
   7  -5  18   12.46    4.07
   5  -7  18   33.10    4.32
   2  -7  18   30.02    4.30
  -5   7  18   22.28    3.77
  -7   5  18   28.86    4.20
  -2   7  18   27.96    3.88
  -7   2  18   28.12    4.23
   2  -7  19   21.08    4.15
   7  -2  19   29.52    4.06
  -2  -5  19   24.15    4.18
   5  -7  19   22.83    4.13
   2   5  19   26.57    4.14
  -5  -2  19   26.60    4.07
   5   2  19   24.70    4.03
   7  -5  19   18.14    4.15
  -7   2  19   29.98    4.19
  -7   5  19   31.70    4.39
  -2   7  19   26.44    3.98
  -5   7  19   27.88    4.01
   2  -7  20    8.26    3.82
   7  -2  20    8.59    3.77
   5   2  20   16.03    4.02
   7  -5  20   10.07    4.14
  -2  -5  20    5.83    3.91
  -5  -2  20   14.47    4.08
   2   5  20   13.36    3.84
   5  -7  20   15.30    3.92
  -7   5  20   10.56    3.42
  -7   2  20   15.26    3.76
  -5   7  20   11.33    3.77
  -2   7  20   17.75    3.92
   2  -7  21   10.51    4.22
   2   5  21    6.08    3.51
   7  -5  21    8.75    4.16
   5  -7  21    6.10    3.96
  -2  -5  21    3.60    3.89
   5   2  21    6.04    3.87
  -7   2  21    9.32    4.08
   7  -2  21    8.55    3.89
  -5  -2  21    3.55    3.71
  -2   7  21    1.64    3.52
  -5   7  21    8.04    3.84
  -7   5  21   11.46    4.14
  -5  -2  22   -4.30    3.93
   7  -2  22    0.66    4.21
   2  -7  22    0.85    4.03
  -2  -5  22    6.32    3.98
   5   2  22    2.74    3.79
  -7   2  22    3.74    3.84
  -2   7  22    3.67    4.01
   2   5  22    7.86    4.10
  -7   5  22    2.12    3.92
  -5   7  22    8.59    4.00
   7  -2  23   -1.76    4.13
  -7   2  23    3.16    4.27
   2   5  23    3.44    3.94
   5   2  23    8.62    4.30
   2  -7  23    5.75    4.18
  -5  -2  23   -0.89    4.11
  -2  -5  23    3.56    4.39
  -2   7  23   -1.38    4.53
  -7   5  23   14.27    4.38
  -5   7  23   -2.59    4.34
  -2   7  24    2.37    4.14
  -2  -5  24    2.47    4.27
   2   5  24    0.18    4.25
   2  -7  24    2.49    4.40
   7  -2  24   -0.19    4.14
  -5  -2  24    0.38    4.19
  -7   5  24    2.03    4.12
  -7   2  24    2.05    4.25
   5   2  24    4.60    4.15
  -5   7  24   -3.85    3.98
   2  -7  25   -6.34    4.52
  -7   2  25    5.71    4.33
  -5  -2  25    4.22    4.23
  -5   7  25    3.73    4.50
  -2   7  25   -0.19    4.37
  -7   5  25   -0.39    4.54
  -2  -5  25   12.30    4.80
  -6  -1   0  349.55   11.43
   7  -1   0  366.82   11.48
   7  -6   0  482.86   12.07
  -7   1   0  380.04   11.49
   1  -7   0  359.20   11.49
  -1  -6   1  112.06    3.57
  -7   1   1  110.03    3.72
  -7   6  -1   84.99    4.25
   7  -6   1  105.98    4.28
   1  -7   1  112.65    3.91
   1  -7  -1  114.87    3.70
  -6  -1  -1  106.17    3.85
  -7   1  -1  118.86    3.88
  -6  -1   1  119.22    3.62
   7  -1   1  116.28    3.91
   7  -1  -1  122.33    3.71
   1  -7   1  112.71    3.74
   6   1   1  114.97    3.79
   1  -7   2  349.38   11.29
   6   1   2  354.25   11.30
   1   6  -2  356.96   11.17
   6  -7   2  415.63   11.79
  -7   6  -2  363.16   11.54
   7  -6   2  358.02   11.63
   7  -1  -2  388.73   11.13
  -6  -1  -2  346.23   11.18
   1   6  -2  364.31   11.27
  -6  -1  -2  346.68   11.38
   7  -1   2  372.69   11.45
  -7   1  -2  350.39   11.41
  -1   7  -2  379.17   11.29
   7  -1   2  362.32   11.42
   6  -7   2  371.22   11.56
   7  -6   2  355.17   11.59
   1  -7   2  363.80   11.45
  -1   7  -3  220.08    6.74
   7  -6   3  224.83    7.06
   1  -7   3  226.37    6.99
   6  -7   3  215.00    7.03
  -6  -1  -3  213.62    6.76
  -7   1  -3  226.99    6.87
   7  -1   3  232.67    6.88
   1   6  -3  217.72    6.66
   6   1   3  221.39    6.80
   1  -7   3  234.19    6.76
   7  -6   3  225.38    7.19
  -1  -6   3  211.01    6.78
   1  -7   3  231.73    6.96
   6  -7   3  192.77    7.05
  -1  -6   3  221.93    6.97
  -1   7  -3  234.98    6.85
   1   6  -3  215.68    6.75
  -6  -1  -3  219.60    6.65
  -1   7  -3  236.48    6.95
  -7   1  -3  223.15    6.98
  -6  -1  -3  223.98    6.92
   1  -7   4   50.14    2.76
  -6   7  -4   59.95    2.69
  -7   1  -4   63.32    2.61
   7  -6   4   57.55    2.73
   6   1   4   60.52    2.51
   1   6  -4   58.47    2.37
  -1   7  -4   64.00    2.47
   6  -7   4   69.24    2.79
   7  -1   4   62.02    2.63
  -6  -1  -4   66.47    2.47
   1  -7   4   56.46    2.75
  -1   7  -4   61.62    2.75
   6  -7   4   62.36    3.17
  -6   7  -4   56.20    2.91
  -1  -6   4   61.58    2.58
  -1   7  -4   69.77    2.57
  -1  -6   4  106.64    3.06
  -7   1  -4   60.71    2.48
  -1  -6   4   62.03    2.59
  -1   7  -4   63.32    2.74
   7  -6   4   60.44    3.00
  -7   1  -4   62.00    2.81
  -6  -1  -4   60.97    2.40
   1   6  -4   60.01    2.49
  -6   7  -5   59.70    2.71
   1  -7   5   63.59    3.05
  -7   1  -5   58.31    2.60
  -1   7  -5   61.69    2.53
   1   6  -5   53.52    2.37
   7  -6   5   69.51    2.95
   6  -7   5   52.54    2.72
  -6  -1  -5   68.68    2.60
   7  -1   5   56.72    2.70
  -1  -6   5   60.97    2.59
   1  -7   5   60.31    2.83
   1   6  -5   61.28    2.65
  -6   7  -5   62.27    3.09
  -1   7  -5   63.79    2.79
  -1   7  -5   62.25    2.84
   6   1   5   61.03    2.56
  -1  -6   5   63.39    2.98
  -7   6  -5   60.90    2.81
  -1  -6   5   55.14    2.66
  -1   7  -5   64.78    2.61
   7  -6   5   60.23    3.12
  -7   1  -5   62.44    2.90
   6   1  -5   70.29    2.17
   1   6  -5   58.23    2.51
  -6  -1  -5   63.71    2.86
  -6  -1  -5   57.20    2.47
  -6   7  -6  212.43    7.59
  -1  -6   6  236.10    7.80
   1  -7   6  288.48    7.99
   7  -1   6  220.67    7.56
   6  -7   6  211.07    7.64
  -6  -1  -6  216.84    7.48
  -1   7  -6  225.99    7.49
   7  -6   6  227.74    7.78
  -7   1  -6  211.84    7.53
  -6   7  -6  276.54    7.97
   1   6  -6  245.61    7.52
  -1   7  -6  234.39    7.62
  -6   7   6  215.81    7.20
   6   1   6  231.12    7.49
   1  -7   6  231.03    7.70
  -1  -6   6  217.24    7.60
  -1   7  -6  229.60    7.62
  -7   6  -6  229.62    7.63
   1  -7   6  228.61    7.64
  -7   1  -6  226.17    7.79
  -1  -6   6  218.08    7.42
   7  -6   6  232.97    7.87
   6  -7   6  226.73    7.94
   6   1  -6  227.07    7.14
  -6  -1  -6  218.97    7.71
  -1   7  -6  224.45    7.54
  -6  -1  -6  222.28    7.41
  -7   1  -6  215.45    7.47
   1   6  -6  221.38    7.53
  -6  -1   6  228.78    7.54
  -1  -6   7   33.65    2.73
   6  -7   7   44.12    2.69
  -6   7  -7   43.89    2.40
  -6  -1  -7   34.82    2.19
   7  -6   7   35.82    2.61
  -1   7  -7   39.35    2.18
  -7   1  -7   44.29    2.29
  -1   7  -7   41.19    2.56
   6   1   7   38.01    2.45
  -7   6  -7   37.86    2.44
   7  -1   7   44.97    2.45
  -6   7   7   47.21    2.06
   1  -7   7   40.05    2.68
  -1  -6   7   41.64    2.49
   7  -6   7   43.86    3.15
  -1  -6   7   39.88    2.31
  -7   1  -7   50.98    2.67
   1  -7   7   36.43    2.67
  -6  -1  -7   40.30    2.60
  -6  -1   7   37.83    2.63
  -6  -1  -7   36.05    2.20
  -7   1  -7   44.32    2.37
   1   6  -7   47.28    2.42
  -1   7  -7   41.44    2.42
   1   6   7   45.44    2.40
  -1  -6   8   37.49    2.85
  -6   7   8   39.44    2.05
  -1   7  -8   35.86    2.11
  -6  -1  -8   34.64    2.15
  -7   1  -8   36.13    2.33
  -1   7  -8   33.49    2.58
   1   6  -8   38.91    2.43
  -6   7  -8   38.13    2.82
   1  -7   8   41.12    2.86
   6   1   8   41.40    2.58
  -7   1   8   40.73    2.77
  -1  -6   8   36.85    2.75
  -7   6   8   42.27    2.28
  -6  -1   8   33.94    2.81
   1  -7   8   35.26    2.64
   6  -7   8   39.89    2.95
   7  -6   8   41.39    3.19
  -1  -6   8   38.20    2.28
  -7   1  -8   36.51    2.25
   1   6   8   40.59    2.63
  -1   7  -8   35.11    2.38
  -6  -1  -8   40.64    2.22
  -6  -1   8   39.55    2.80
   1   6  -8   37.61    2.36
  -7   6   9    5.13    1.58
   1  -7  -9    4.97    1.17
  -1  -6   9    4.90    2.49
  -6  -1   9    4.84    2.22
  -6  -1  -9    3.02    1.46
  -1   7  -9    5.25    1.51
  -1   7  -9    5.10    1.77
   6  -7   9    5.68    2.45
   1  -7   9    1.96    2.10
  -7   1  -9    8.94    1.62
  -7   1   9    4.25    2.19
   7  -6   9    6.23    2.61
   1   6   9    7.20    1.87
  -1  -6   9    4.58    1.62
  -6  -1  -9    4.95    1.55
   1   6  -9    4.68    1.61
  -6  -1   9    5.28    1.87
   6   1   9    1.34    1.74
  -1  -6   9    8.37    2.03
  -7   1   9    4.96    1.96
   7  -1   9    5.31    2.05
   1  -7   9    5.30    2.08
   1  -7 -10   47.57    2.33
  -1  -6  10   61.45    3.39
   6   1  10   52.63    3.02
  -6  -1  10   49.01    3.10
   1  -7  10   50.21    3.17
  -7   1  10   48.71    3.04
  -1  -6  10   60.98    3.37
   7  -1  10   51.07    3.03
   1  -7  10   45.46    2.92
   6  -7  10   59.67    3.48
   7  -6  10   44.85    3.40
   6   1 -10   46.37    2.52
  -6  -1  10   57.08    3.23
  -7   1  10   53.19    3.03
  -1   7  10   55.03    3.16
   1   6  10   52.21    3.10
  -6  -1  11   12.55    2.81
  -7   1  11    9.14    2.43
   1  -7 -11   16.15    1.63
   1   6 -11   24.77    2.44
   6   1 -11   10.13    1.84
   7  -1 -11    9.91    1.85
   6  -7  11   15.80    2.90
  -1   7  11   12.59    2.33
  -7   1  11   11.65    2.65
  -6  -1  11   15.60    2.68
   1   6  11    8.55    2.22
   7  -1  11    7.88    2.39
   1  -7  11    6.94    2.41
   6   1  11   14.58    2.25
   1  -7 -12    4.66    1.53
  -1  -6 -12    4.26    1.63
  -6  -1  12    5.26    2.48
  -7   1  12    5.27    2.34
   6   1 -12    6.21    1.92
  -6  -1  12    4.03    2.57
   7  -1 -12    2.08    1.77
  -1   7  12    4.71    2.49
  -7   1  12    3.46    2.33
   1   6  12    5.26    2.44
   6  -7  12   -0.33    2.24
   6   1  12    3.26    2.18
   1  -7  12    1.60    2.74
   7  -1  12    4.25    2.34
  -1  -6  12    4.66    2.65
  -1  -6 -13   42.40    2.47
  -7   1  13   38.80    3.31
  -6  -1  13   36.07    3.40
   7  -1 -13   34.80    2.63
   6   1 -13   36.42    2.72
  -7   6  13   35.97    3.56
  -7   1  13   35.66    3.55
  -6   7  13   41.89    3.38
  -1   7  13   37.55    3.30
   1   6  13   37.85    3.32
  -6  -1  13   36.37    3.28
   7  -1  13   36.10    3.26
   1  -7  13   39.03    3.53
   6  -7  13   39.06    3.53
   7  -6  13   40.38    3.34
   1  -7 -13   34.47    2.40
  -1  -6  13   40.04    3.38
   6   1  13   38.97    3.35
  -6  -1  14   11.97    3.04
  -7   1  14    7.91    2.69
   1  -7 -14    9.22    1.96
   1   6  14    4.39    2.75
  -7   1  14   20.59    3.07
  -6  -1  14   10.25    2.92
  -1   7  14    5.79    2.79
  -7   6  14    6.39    3.19
  -6   7  14    3.08    2.99
   7  -6  14    9.58    3.22
   1  -7  14    8.45    3.22
   7  -1  14    8.17    3.01
  -1  -6  14   20.29    3.36
   6   1  14    9.85    3.05
  -7   1  15    7.39    3.08
  -6   7  15    2.69    3.22
  -1   7  15    7.16    3.10
  -7   6  15    8.07    3.15
  -6  -1  15    4.93    2.94
   1   6  15   14.56    2.93
  -7   1  15    4.25    3.19
   6   1  15    4.74    3.07
   7  -1  15    6.33    3.14
  -1  -6  15    8.13    3.36
   1  -7  15    9.15    3.16
   6  -7  15    1.25    2.94
   7  -6  15    6.34    3.09
  -6  -1  16   27.13    3.55
  -1   7  16   28.31    3.82
   1   6  16   33.13    3.84
  -7   6  16   28.62    3.82
  -6   7  16   35.53    3.93
  -7   1  16   26.39    3.45
   6   1  16   27.69    3.53
   1  -7  16   34.51    3.90
  -1  -6  16   32.07    3.69
   7  -1  16   29.57    3.52
   6  -7  16   22.88    3.74
   7  -6  16   31.37    3.94
   1   6  17   11.30    3.49
  -1   7  17   13.86    3.76
  -6  -1  17    9.45    3.51
  -6   7  17    4.25    3.53
  -7   1  17    6.83    3.52
  -7   6  17   10.21    3.44
   6   1  17    2.61    3.48
   7  -1  17    8.25    3.30
   6  -7  17    8.05    3.60
   7  -6  17    7.89    3.92
  -1  -6  17    7.58    3.40
   1  -7  17   11.33    3.50
  -7   1  18   -4.10    3.43
  -7   6  18    1.38    3.21
  -6   7  18    1.37    3.53
   1   6  18   -2.39    3.66
  -1   7  18    0.12    3.38
  -1  -6  18    2.05    3.73
  -6  -1  18    1.61    3.63
   1  -7  18   -1.03    3.75
   7  -6  18   -5.60    3.89
   6   1  18    1.85    3.48
   6  -7  18    1.83    3.58
   7  -1  18    1.62    3.27
  -7   1  19    1.87    3.49
  -1   7  19    0.78    3.08
  -7   6  19    5.75    3.32
  -6   7  19    5.99    3.65
   1  -7  19    0.28    3.69
  -1  -6  19   -3.06    3.54
   6  -7  19   -0.14    3.79
  -6  -1  19    0.80    3.76
   6   1  19   -0.40    3.73
   7  -6  19    2.25    3.78
   1   6  19    3.21    3.49
   7  -1  19    2.82    3.85
  -7   6  20    2.70    3.63
  -1   7  20    6.52    3.52
  -7   1  20   -3.72    3.65
  -6   7  20   -5.67    3.75
   1   6  20    1.54    3.60
   1  -7  20    1.03    3.72
  -1  -6  20   -0.15    3.71
   6   1  20   -1.56    3.32
  -6  -1  20   -8.61    4.13
   7  -1  20    4.72    3.56
  -7   6  21    0.15    3.86
  -6   7  21    0.15    3.97
  -6  -1  21   -0.93    3.79
   7  -1  21   -7.12    3.92
   1  -7  21   -3.31    4.09
  -7   1  21    6.71    3.98
  -1   7  21   -2.71    3.94
   1   6  21   -0.15    3.81
   6   1  21    5.47    3.73
  -1  -6  21   -4.25    4.06
  -7   6  22   -3.27    3.89
  -6   7  22    4.89    3.76
  -6  -1  22   -0.16    3.75
  -7   1  22    1.16    4.04
   1  -7  22    6.11    4.20
   7  -1  22   -1.98    3.92
  -1  -6  22   -2.19    4.03
  -1   7  22    7.99    3.86
   6   1  22   -2.28    3.88
   1   6  22    2.08    3.93
  -7   6  23   -4.01    4.14
  -6   7  23    2.08    4.24
   1  -7  23   -7.03    4.24
   1   6  23   -3.10    4.05
  -6  -1  23   -9.95    4.41
  -1   7  23    4.78    4.09
   7  -1  23   -0.88    4.08
  -1  -6  23    1.79    4.16
  -7   1  23   -0.17    4.25
   6   1  23   -1.91    4.04
  -6   7  24   -2.40    4.28
   6   1  24    7.89    4.31
  -6  -1  24    7.01    4.47
   1   6  24   -2.58    4.45
   7  -1  24   -2.60    4.48
  -1  -6  24    0.19    4.30
  -7   1  24   -2.43    4.39
  -1   7  24   -2.74    4.42
  -7   6  24    1.68    4.34
   1  -7  24   -4.20    4.72
   7  -1  25   -4.38    4.77
  -7   1  25    6.63    4.74
  -6  -1  25    4.79    4.52
   1  -7  25    7.94    4.58
  -1  -6  25    1.62    4.44
  -6   7  25    3.34    4.49
  -1   7  25    3.93    4.56
  -7   6  25   -7.70    4.51
  -7   0   0   69.24    2.56
   7  -7   1  920.74   29.79
  -7   0   1  961.83   29.42
   0  -7   1  973.89   29.64
  -7   0  -1  972.08   29.58
   0  -7   1 1001.34   29.45
   0  -7   2  948.27   23.34
   7  -7   2  940.80   23.78
   0  -7   2  924.76   23.59
  -7   0  -2  930.22   23.54
   7  -7   2  911.05   23.74
   0   7  -2  945.73   23.36
   7   0   2  900.16   23.53
   7   0   3  283.58    9.09
   0   7  -3  283.41    8.93
   7  -7   3  307.57    9.49
   0  -7   3  278.94    9.06
   0   7  -3  277.37    9.01
   0  -7   3  286.26    9.21
  -7   0  -3  291.68    8.96
  -7   0  -3  289.56    9.16
  -7   0  -3  282.80    9.05
   7  -7   3  278.30    9.24
   7  -7   4    0.08    1.59
   7   0   4    0.63    1.29
  -7   0  -4    1.43    1.13
   0   7  -4    1.01    0.86
   0  -7   4    0.26    1.49
  -7   0  -4    0.98    1.07
   0   7  -4    1.46    1.22
  -7   0  -4   -1.21    1.60
   7  -7   4   -3.27    2.19
  -7   7  -4    1.27    1.19
   0  -7   4    1.70    1.60
  -7   7  -5  277.77    9.02
   0  -7   5  252.27    9.08
   0   7  -5  273.26    8.82
   7  -7   5  287.60    9.11
  -7   0  -5  273.42    8.88
   7   0   5  280.02    8.92
   0   7  -5  280.32    8.89
   0  -7   5  274.88    8.87
  -7   0  -5  277.89    9.06
   7  -7   5  257.52    9.23
   0   7  -5  282.05    8.91
  -7   0  -5  274.70    8.79
   0  -7   6  290.29    9.31
  -7   7  -6  295.14    9.23
  -7   0  -6  281.84    9.07
   0   7  -6  271.53    8.94
   7  -7   6  277.94    9.27
   0   7  -6  272.40    9.01
  -7   7  -6  265.03    9.28
   7   0   6  269.21    9.02
  -7   7  -6  279.84    9.15
   0   7  -6  286.94    9.19
   0  -7   6  272.16    9.15
   0  -7   6  275.73    9.08
  -7   0  -6  272.40    9.22
   7  -7   6  260.58    9.36
   0   7  -6  282.24    9.08
  -7   0  -6  280.52    8.97
   0  -7   7  122.11    4.96
   0   7  -7  123.42    4.48
   7  -7   7  121.39    4.86
  -7   0  -7  122.95    4.60
   0   7  -7  125.15    4.61
   0  -7   7  120.44    4.77
  -7   7   7  128.48    4.34
   7   0   7  119.43    4.61
   7  -7   7  146.81    5.20
   0  -7   7  109.37    4.65
  -7   0  -7  125.12    4.84
  -7   0  -7  117.10    4.51
   0   7  -7  127.78    4.66
  -7   7   8    4.99    1.51
   0  -7   8    5.00    2.33
   0   7  -8   10.09    1.54
   7  -7   8    8.88    2.08
  -7   0  -8    7.80    1.57
   0   7  -8    7.25    1.80
   7   0   8    5.69    1.99
   0  -7   8    6.40    1.93
  -7   0   8    3.98    2.28
  -7   7  -8    4.35    2.15
   0  -7   8    6.62    1.81
   7  -7   8    4.53    2.48
  -7   0  -8    6.36    1.51
  -7   0   8    6.24    1.78
   0   7  -8    5.24    1.61
   7   0   9   68.36    3.36
   0  -7   9   57.82    3.43
  -7   0   9   61.36    3.34
   0   7  -9   65.77    3.01
   0  -7   9   68.99    3.20
   7  -7   9   65.46    3.77
   7   0  -9   71.53    2.83
   0   7   9   69.55    3.37
  -7   0   9   71.31    3.38
  -7   0  -9   68.40    3.13
   7   0  10    5.32    2.27
   0  -7  10    4.62    2.23
   0  -7 -10    4.77    1.33
  -7   0  10    6.27    2.40
   0   7  10    4.20    1.95
   0  -7  10    5.60    1.94
   7  -7  10    2.75    2.69
   7   0 -10    5.04    1.54
  -7   0  10    7.90    2.40
   0   7 -11   -0.37    2.13
   0  -7 -11    1.13    1.44
  -7   0  11    0.14    2.28
   7  -7  11    1.93    2.78
   7   0 -11    1.01    1.62
  -7   0  11    1.65    2.47
   0   7  11    1.98    2.10
   0  -7  11    0.22    2.28
   7   0  11    0.28    2.26
  -7   0  12   10.62    2.66
   0  -7 -12   13.34    1.64
   7   0 -12   10.30    1.96
  -7   0  12   10.37    2.68
   0   7  12   10.62    2.53
   7   0  12    7.38    2.73
   0  -7  12    9.61    2.63
   0  -7  13   38.54    3.48
   7   0  13   36.91    3.24
   0   7  13   29.21    3.26
  -7   0  13   30.33    3.37
  -7   0  13   29.89    3.23
   0  -7 -13   31.62    2.27
   0  -7  14   -3.27    3.08
   7   0  14   -4.38    2.99
  -7   0  14    3.84    2.97
   0   7  14   -0.44    2.90
  -7   7  14    2.39    3.00
  -7   0  14   -3.57    2.86
   0  -7 -14    0.72    1.78
   0  -7  15   17.62    3.59
   7   0  15   15.38    3.10
  -7   7  15   26.36    3.64
   0   7  15   22.12    3.39
  -7   0  15   18.23    3.39
  -7   0  15   15.92    3.21
   7   0  16    2.01    3.15
   0  -7  16    2.55    3.35
  -7   7  16    0.21    3.24
  -7   0  16   -0.65    3.28
   0   7  16    7.41    3.15
   7   0  17    4.36    3.36
   0  -7  17   15.68    3.81
  -7   7  17   13.86    3.54
   0   7  17   11.38    3.56
  -7   0  17   10.30    3.38
   7   0  18    3.36    3.57
   0  -7  18    1.29    3.52
  -7   7  18    3.99    3.33
  -7   0  18    5.11    3.45
   0   7  18    6.50    3.31
   0  -7  19    6.82    3.57
   7   0  19    2.27    3.53
  -7   7  19    9.92    3.58
   0   7  19    2.98    3.41
  -7   0  19    6.93    3.26
   0   7  20    3.78    3.47
   7   0  20   -0.71    3.47
  -7   0  20   -3.18    3.85
   0  -7  20    3.26    3.54
  -7   7  20    3.71    3.73
   7   0  21    0.76    3.83
  -7   0  21    3.69    3.69
   0   7  21    3.43    3.91
   0  -7  21    1.91    3.95
  -7   7  21    3.38    3.97
   7   0  22   -0.66    3.99
  -7   0  22   -8.23    3.95
   0   7  22   -2.87    3.75
   0  -7  22   -3.20    4.13
  -7   7  22    3.12    4.05
   0   7  23    1.70    4.19
   0  -7  23   -1.63    4.31
   7   0  23    0.35    4.29
  -7   0  23   -2.98    4.05
  -7   7  23    0.87    3.82
   7   0  24    4.45    4.40
   0   7  24    8.40    4.28
  -7   0  24    6.57    4.27
   0  -7  24    0.77    4.52
  -7   7  24   -5.21    4.07
   0  -7  25    3.03    4.56
  -7   0  25    1.00    4.42
  -7   7  25    2.95    4.25
  -8   4   0 1327.88   41.40
   8  -4   0 1399.26   41.43
  -4  -4   1   20.37    0.90
   8  -4   2  184.22    6.00
   4  -8   2  169.63    5.84
  -4   8  -2  188.19    5.86
   4  -8   2  163.73    6.10
  -8   4  -2  173.83    5.98
  -4  -4  -2  158.89    5.54
   8  -4   2  173.62    6.02
  -4  -4   2  190.47    5.59
   4   4   2  183.00    5.48
   8  -4   3   21.14    1.76
  -4   8  -3   14.90    1.51
  -4   8  -3   18.81    1.47
  -4  -4   3   15.46    1.01
  -8   4  -3   21.09    1.76
   4  -8   3   13.28    2.10
  -4  -4  -3   18.86    1.07
   4  -8   3   18.83    1.48
   8  -4   3   15.86    1.80
  -4  -4   3   12.93    1.21
   4   4   3   16.65    1.01
  -8   4  -4  932.28   30.16
  -4   8  -4 1008.56   30.18
  -4   8  -4  954.81   30.09
   8  -4   4  986.89   30.19
  -4  -4  -4  981.81   29.91
   4  -8   4  968.22   30.10
  -8   4  -4  969.74   30.19
  -4   8  -4  988.31   30.18
   4  -8   4  965.19   30.20
   8  -4   4  962.75   30.20
  -4  -4   4 1002.30   29.76
   4   4   4 1004.16   29.88
  -4  -4   4  980.58   29.96
  -8   4  -5  999.94   30.58
  -4   8  -5 1034.89   30.61
  -4   8  -5  953.15   30.50
  -4  -4  -5  985.42   30.32
   8  -4   5  992.52   30.60
   4  -8   5 1016.09   30.52
  -4   8  -5 1004.73   30.57
   4   4  -5  956.18   30.14
   4  -8   5 1020.53   30.61
  -8   4  -5 1035.18   30.55
  -4   8  -5  987.37   30.55
   8  -4   5 1020.82   30.65
  -4  -4   5  934.99   30.14
  -8   4  -5 1003.80   30.61
   4   4   5 1029.56   30.32
  -4  -4   5 1039.16   30.40
  -8   4  -6 1329.66   41.47
  -4   8  -6 1375.46   41.50
  -4   8  -6 1340.12   41.43
   4  -8   6 1340.50   41.42
   8  -4   6 1397.92   41.54
  -4   8  -6 1406.13   41.49
   4   4  -6 1322.98   41.06
  -4   8  -6 1371.66   41.48
  -8   4  -6 1394.67   41.45
  -4  -4   6 1322.61   41.48
  -4  -4   6 1339.03   41.06
  -8   4  -6 1390.66   41.54
   4  -8   6 1362.02   41.51
   8  -4   6 1377.35   41.55
  -4  -4   6 1359.00   41.34
   4   4   6 1308.42   41.26
   8  -4   7   14.32    1.94
  -8   4  -7   13.53    1.66
  -4   8  -7   12.09    1.62
  -4   8  -7    7.83    2.16
  -4  -4   7   12.69    2.43
  -4   8  -7   10.38    1.76
  -8   4  -7   13.18    1.71
   4  -8   7   14.03    2.54
   8  -4   7   11.41    2.41
  -4  -4   7   12.88    2.07
   4   4   7    9.59    1.83
  -8   4  -8  278.62    9.49
  -4   8  -8  291.47    9.51
  -4   8  -8  272.15    9.51
  -4  -4   8  302.64    9.73
   4  -8   8  282.88    9.62
  -8   4  -8  291.90    9.47
  -4   8  -8  288.11    9.51
   4   4   8  287.85    9.39
   8  -4   8  257.64    9.79
  -4  -4   9    5.87    2.39
   4  -8   9    3.43    2.25
   4   4  -9    5.02    1.51
   4   4   9    3.27    1.85
  -4  -4   9    2.58    1.99
  -4   8  -9    0.42    2.06
  -4  -4  10    4.91    2.55
  -8   4  10    4.63    1.86
   4   4 -10    4.73    1.67
   4  -8  10    4.55    2.26
   4   4  10    1.44    2.08
  -4  -4  10    0.19    1.94
  -8   4  11    3.43    2.04
  -4  -4  11    7.06    2.75
   4   4 -11    8.05    1.81
   4   4  11   10.38    2.28
   4  -8  11    5.15    2.38
   4  -8  11    9.60    2.71
   8  -4  11    6.86    2.57
  -4  -4  11    9.91    2.56
  -8   4  12  216.72    8.04
  -4  -4  12  226.01    8.49
   4   4 -12  225.81    7.83
   4  -8  12  231.31    8.39
   4   4  12  228.70    8.23
  -4  -4  12  230.74    8.27
  -8   4  12  233.91    8.32
   8  -4  12  211.86    8.28
   4  -8  12  234.02    8.47
  -4  -4  13   32.45    3.54
   8  -4  13   25.18    3.14
   4  -8  13   25.86    3.40
  -4  -4  13   30.18    3.13
  -8   4  13   22.26    3.33
  -4   8  13   25.49    3.03
   4   4  13   32.11    3.20
   4   4 -13   33.25    2.70
   4  -8  14   27.29    3.53
   8  -4  14   36.47    3.71
  -4   8  14   27.89    3.34
  -4  -4  14   30.82    3.50
   4   4  14   28.13    3.32
   4  -8  15   42.54    3.92
  -4  -4  15   30.07    3.78
   8  -4  15   41.74    3.79
  -8   4  15   42.72    3.93
   4   4  15   35.35    3.51
  -4   8  15   39.75    3.67
   8  -4  16   34.69    4.04
   4  -8  16   38.36    3.97
   4   4  16   34.83    3.70
  -4   8  16   41.74    3.96
  -4  -4  16   39.53    3.97
  -8   4  16   35.73    4.25
   4   4  17    0.78    3.14
   4  -8  17   -1.10    3.36
   8  -4  17   -5.00    3.39
  -4  -4  17    1.87    3.50
  -4   8  17   -1.84    3.34
  -8   4  17    1.52    3.73
   4   4  18   32.39    4.03
   8  -4  18   51.44    4.56
   4  -8  18   41.33    4.30
  -4  -4  18   47.40    4.10
  -4   8  18   49.44    4.29
  -8   4  18   42.02    4.39
   4   4  19    5.21    3.34
   4  -8  19    5.31    3.84
   8  -4  19    7.58    3.50
  -4  -4  19    4.90    3.54
  -4   8  19    3.42    3.57
  -8   4  19    7.47    3.67
   4  -8  20    7.23    4.02
  -4  -4  20    1.61    3.94
   8  -4  20    8.27    3.81
   4   4  20    0.56    3.20
  -4   8  20    2.26    3.69
   4   4  21    4.04    3.88
   4  -8  21    8.40    4.09
  -4  -4  21    6.86    3.93
  -4   8  21    5.15    3.93
  -8   4  21    1.23    3.73
   4   4  22    5.95    4.08
  -4  -4  22    0.84    3.94
  -8   4  22    4.92    3.83
  -4   8  22    3.39    3.93
  -4   8  23    5.18    4.08
  -4  -4  23   -4.09    4.35
  -8   4  23    2.80    4.10
  -4  -4  24    1.34    4.21
  -4   8  24    2.38    4.13
  -8   4  24    0.93    4.20
  -4  -4  25   -1.20    4.44
  -8   4  25   -1.19    4.38
  -4   8  25    7.05    4.35
  -8   3   0  182.73    6.24
   8  -3   0  175.90    6.26
   8  -5   0  164.22    6.34
  -3   8   0  238.38    6.20
  -3   8  -1  538.07   17.62
   5   3   1  553.60   17.46
   8  -5  -1  726.20   17.90
   8  -3  -1  575.08   17.60
  -8   3  -1  574.56   17.71
  -8   5  -1  525.33   17.77
   8  -5   1  537.55   17.78
  -3   8   1  650.47   17.48
   8  -3   1  629.53   17.78
  -5  -3   1  549.69   17.40
   3   5  -1  553.55   17.42
   3  -8   2  198.20    6.38
  -3   8  -2  194.02    6.38
   8  -5   2  215.26    6.64
  -5  -3  -2  185.87    6.15
   5  -8   2  201.29    6.50
   8  -3   2  202.95    6.54
  -3  -5  -2  200.86    6.08
   5   3   2  176.55    6.15
  -8   3  -2  206.86    6.48
  -8   5  -2  201.82    6.57
   3  -8   2  198.66    6.66
   5  -8   2  199.36    6.62
   8  -5   2  192.86    6.55
   8  -3  -2  192.70    6.26
   8  -3   2  199.22    6.52
  -5  -3  -2  196.45    6.03
  -5  -3   2  194.42    6.15
   3   5  -2  197.20    6.16
   8  -5   3   23.87    1.90
  -3   8  -3   22.39    1.73
   8  -3   3   22.64    1.74
   5  -8   3   19.89    1.63
  -3   8  -3   21.20    1.40
   3  -8   3   21.43    1.55
  -5  -3  -3   22.82    1.21
  -5   8  -3   23.28    2.12
   3  -8   3   26.31    2.18
   5  -8   3   18.18    2.14
  -8   5  -3   16.26    1.84
  -3  -5   3   16.16    1.34
   5   3   3   25.27    1.13
  -3  -5   3   21.92    1.32
   8  -5   3   31.06    2.15
   3   5  -3   23.23    1.27
   3   5   3   16.00    1.15
  -5  -3   3   23.95    1.33
  -5  -3  -3   23.23    1.11
  -3   8  -4   18.41    1.37
  -8   3  -4   20.21    1.47
  -8   5  -4   21.08    1.48
  -5   8  -4   15.89    1.51
  -3   8  -4   14.53    1.51
   5  -8   4   18.72    1.61
   3  -8   4   13.13    1.43
  -5  -3  -4   17.46    1.19
   8  -3   4   18.18    1.76
   8  -5   4   18.12    1.88
   3  -8   4   17.59    2.00
  -5   8  -4   12.17    1.91
  -3   8  -4   14.29    2.06
  -8   5  -4   20.17    1.90
   5  -8   4   10.95    2.12
   5   3   4   15.03    1.23
  -3  -5   4   16.01    1.44
  -3   8  -4   16.70    1.58
  -8   3  -4   13.55    1.82
  -3  -5   4   11.16    1.24
  -5  -3   4   16.35    0.82
   8  -5   4   12.26    2.26
   8  -3   4   17.85    1.95
  -5  -3   4   11.57    1.42
   3   5   4   20.05    1.24
  -5  -3  -4   14.64    1.07
   3   5  -4   14.57    1.23
  -3   8  -5   98.15    3.96
  -8   5  -5  102.57    3.86
  -3   8  -5   99.82    3.81
  -5   8   5  107.06    3.27
  -8   3  -5  103.58    3.86
  -5   8  -5  104.84    3.87
   5  -8   5   98.24    3.96
   8  -3   5  104.06    3.99
  -5  -3  -5  103.77    3.67
   8  -5   5  101.05    4.07
   3  -8   5  100.49    3.81
   3  -8   5   92.32    4.09
  -8   5  -5  107.65    4.03
   3   5  -5   95.20    3.54
   5  -8   5   86.84    4.26
   5   3  -5  101.19    3.36
  -3   8  -5   87.95    4.00
  -5   8  -5  102.84    4.11
  -8   3  -5  103.65    3.84
  -8   5  -5  103.81    3.87
  -3  -5   5   94.01    4.18
  -3  -5   5  102.84    3.78
  -3   8  -5  103.60    3.90
  -5   8  -5  106.33    3.97
   8  -3   5  101.96    4.17
  -3  -5   5  103.57    3.55
  -8   3  -5   93.52    4.07
   8  -5   5   91.40    4.20
   3   5   5  107.48    3.64
   3   5  -5  101.52    3.68
  -5  -3   5  101.82    3.74
   5   3   5   98.88    3.61
  -5   8  -6  437.77   14.29
  -3   8  -6  435.83   14.34
  -8   5  -6  460.60   14.35
  -8   3  -6  425.06   14.30
  -3   8  -6  445.53   14.25
   5  -8   6  460.42   14.36
   8  -3   6  445.56   14.33
   8  -5   6  464.49   14.44
  -5  -3  -6  447.31   14.15
  -5   8  -6  441.10   14.40
  -3   8  -6  644.23   14.72
   5   3  -6  467.07   13.88
   3   5  -6  446.26   13.99
  -5   8  -6  435.79   14.34
  -8   5  -6  447.23   14.30
  -8   3  -6  452.97   14.26
  -3   8  -6  441.87   14.29
   3  -8   6  422.43   14.33
  -3  -5   6  448.26   13.98
   8  -5   6  461.37   14.46
   5  -8   6  426.84   14.46
  -8   3  -6  449.41   14.42
   8  -3   6  409.32   14.43
   3   5  -6  449.34   14.19
   3   5   6  460.41   14.15
  -3  -5   6  448.80   14.23
   5   3   6  448.46   14.10
  -5  -3   6  428.19   14.19
  -5   8  -7  100.04    3.92
  -3   8  -7   96.52    3.86
  -5  -3  -7   91.84    3.68
   8  -5   7  100.26    4.16
   8  -3   7  102.01    4.10
  -8   3  -7   96.04    3.92
  -5   8  -7   94.32    4.13
  -3   8  -7  105.40    4.15
  -8   5  -7  100.15    3.92
  -3  -5   7   92.01    4.44
  -5  -3   7   99.06    4.16
  -3   8  -7   96.63    3.98
   8  -5   7   90.48    4.52
  -3  -5   7   96.10    3.60
   3  -8   7   95.24    4.32
   3   5   7   92.97    3.91
  -8   3  -7   98.89    3.86
  -3  -5   7   99.52    3.95
   5   3   7   97.07    3.80
   3   5  -7   95.63    3.76
  -5  -3   7   98.29    3.97
  -3  -5   8   92.31    3.95
   8  -5   8   86.30    3.80
  -5   8  -8   88.06    3.61
  -8   3  -8   81.58    3.61
  -5  -3  -8   81.29    3.39
  -3   8  -8   80.86    3.53
  -5   8  -8   83.58    3.90
  -3   8  -8   81.98    3.76
  -8   5  -8   82.24    3.57
  -5  -3   8   86.38    3.93
   8  -5   8   74.24    3.89
   5  -8   8   91.64    4.07
  -3  -5   8   86.33    3.76
   3   5   8   85.27    3.57
  -3   8  -8   83.47    3.64
  -8   3  -8   86.76    3.62
   3   5  -8   77.54    3.45
   5   3   8   91.04    3.62
  -3  -5   9   64.29    3.44
  -5  -3  -9   57.69    2.86
  -3   8  -9   61.26    3.24
  -5  -3   9   63.08    3.51
  -8   3   9   65.37    3.25
  -8   5   9   61.02    3.01
   3  -8  -9   62.35    2.47
   3  -8   9   67.58    3.48
   5  -8   9   59.32    3.34
   5   3  -9   62.21    2.73
   8  -5   9   62.76    3.72
   3   5   9   62.56    3.03
  -3  -5   9   64.54    3.33
  -5  -3   9   65.09    3.21
   5   3   9   65.93    3.23
  -3  -5  10   25.64    2.94
   3   5 -10   27.07    2.16
   5   3 -10   30.48    2.10
   3  -8  10   24.66    2.76
   5  -8  10   21.13    2.77
   5   3  10   25.83    2.53
  -5  -3  10   23.15    2.48
  -3  -5  10   24.82    2.56
   3   5  10   21.61    2.14
   3  -8  10   24.56    2.70
   8  -3  10   17.10    2.33
   3  -8 -10   26.81    1.61
  -8   3  10   26.25    2.58
  -8   3  11    7.91    2.22
  -8   5  11    0.96    2.05
  -3  -5  11    7.04    2.80
  -5  -3  11    9.50    2.66
   5   3  11    5.84    2.20
   3  -8  11    6.79    2.59
   3  -8 -11    6.71    1.39
   8  -3  11    6.17    2.38
  -3  -5  11    6.31    2.55
   5   3 -11    8.63    1.80
   3   5 -11    4.71    1.94
  -5  -3  11    9.15    2.49
   5  -8  11    4.85    2.56
   3   5  11    9.05    2.26
  -8   3  11    7.00    2.43
   3  -8  11    9.51    2.29
  -3  -5  12   40.86    3.48
  -8   3  12   39.59    2.97
  -5  -3  12   37.96    3.30
   3   5 -12   53.89    2.93
   5   3 -12   36.23    2.59
   3  -8  12   46.21    3.46
   5  -8  12   39.09    3.40
  -3   8  12   42.18    3.25
   5   3  12   39.05    3.13
   3   5  12   39.99    3.11
  -8   3  12   41.24    3.35
  -5  -3  12   41.77    3.29
  -3  -5  12   39.86    3.16
   8  -3  12   44.76    3.31
   3  -8  12   35.96    3.52
  -5  -3  13    1.94    2.88
  -8   3  13   -1.42    2.43
   5   3 -13    2.39    2.14
  -8   3  13    4.11    2.81
  -5   8  13    4.89    2.45
  -8   5  13    2.20    3.00
   3   5  13   -1.97    2.61
  -3   8  13    1.31    2.89
  -5  -3  13   -0.75    2.41
   3  -8  13   -0.45    3.06
   5  -8  13   -2.46    3.16
   8  -5  13   -0.71    2.68
   5   3  13    4.38    2.50
  -3  -5  13   -0.84    2.77
   8  -3  14    7.34    2.80
   5  -8  14    8.06    3.32
   8  -5  14    6.86    3.05
   3  -8  14    5.75    3.21
   5   3  14    7.66    2.97
  -3  -5  14    7.26    3.09
   3   5  14    7.40    2.77
  -3   8  14    7.90    2.96
  -5  -3  14    6.29    3.23
  -5   8  14    7.42    3.08
  -8   5  14    8.93    3.39
  -5  -3  14    5.76    3.00
   5   3  15   35.30    3.37
   3  -8  15   29.84    3.77
  -3  -5  15   29.68    3.64
   5  -8  15   31.83    3.98
   8  -3  15   26.40    3.37
   8  -5  15   27.05    3.62
   3   5  15   31.41    3.55
  -5  -3  15   35.64    3.63
  -3   8  15   36.01    3.59
  -8   5  15   36.64    3.75
  -5   8  15   37.10    3.65
  -8   3  15   36.43    3.79
  -3  -5  16   25.37    3.93
   8  -3  16   23.93    3.65
  -5  -3  16   28.04    3.73
   8  -5  16   21.44    3.65
   5  -8  16   19.77    3.94
   5   3  16   24.73    3.46
   3  -8  16   26.72    3.97
   3   5  16   22.97    3.31
  -8   3  16   22.22    3.54
  -3   8  16   19.12    3.31
  -5   8  16   23.50    3.79
  -8   5  16   26.21    3.79
   8  -3  17    0.36    3.53
   3  -8  17   -2.33    3.37
   8  -5  17    0.12    3.52
   5  -8  17   -1.47    3.46
  -3  -5  17    3.43    3.26
   3   5  17    0.45    3.43
   5   3  17   -4.17    3.25
  -5  -3  17    5.46    3.60
  -8   3  17    4.06    3.54
  -8   5  17    1.65    3.34
  -5   8  17   -0.94    3.56
  -3   8  17    2.16    3.20
  -3  -5  18    5.37    3.38
   5   3  18   -0.12    3.54
   8  -5  18    5.87    3.85
   5  -8  18    8.71    3.64
   3  -8  18    7.60    3.68
   8  -3  18    2.16    3.72
   3   5  18   -1.32    3.36
  -5  -3  18    3.88    3.30
  -5   8  18    0.12    3.53
  -8   5  18   -1.13    3.60
  -8   3  18    0.50    3.72
  -3   8  18    7.96    3.31
  -5  -3  19    1.89    3.68
   8  -3  19    1.22    3.70
   3  -8  19    0.56    3.70
   5  -8  19   -1.85    3.90
   5   3  19   -4.43    3.60
  -3  -5  19   -3.41    3.53
   3   5  19    0.26    3.59
  -8   5  19    2.83    3.92
  -5   8  19    0.40    3.43
  -8   3  19    2.82    3.50
  -3   8  19    7.61    3.64
  -5  -3  20    2.61    3.76
   3   5  20   -0.56    3.71
   5   3  20    6.05    3.50
  -3  -5  20   -1.91    3.77
   8  -3  20    6.25    3.81
   3  -8  20    2.09    3.82
  -5   8  20    2.83    3.58
  -8   3  20    3.60    3.79
  -3   8  20    2.11    3.72
  -8   5  20   -0.14    3.68
  -5  -3  21    4.37    3.95
   3   5  21    9.59    3.54
   3  -8  21   -4.46    3.85
   8  -3  21    2.19    3.93
  -3  -5  21    1.41    3.79
   5   3  21    0.75    3.42
  -3   8  21    5.28    3.76
  -5   8  21   -5.64    4.11
  -8   3  21    3.38    3.60
  -8   5  21   -1.39    3.79
   3   5  22    2.10    4.02
   8  -3  22    3.53    4.11
  -3  -5  22    4.02    4.06
   5   3  22   -0.16    3.87
  -5  -3  22   -2.34    4.06
   3  -8  22    2.24    4.02
  -3   8  22    4.81    3.96
  -8   5  22   -4.93    4.05
  -8   3  22    9.53    4.27
  -5   8  22    4.56    4.19
  -5  -3  23    4.80    4.24
  -8   3  23    4.71    4.27
  -3   8  23    7.28    4.36
  -3  -5  23    7.12    4.14
  -5   8  23    2.77    4.14
  -8   5  23    6.45    4.49
  -8   5  24   -0.94    4.24
  -5  -3  24    2.66    4.33
  -3   8  24    4.81    4.16
  -3  -5  24    3.25    4.32
  -5   8  24   -1.86    4.30
  -8   3  24   -0.94    4.09
  -5  -3  25    0.40    4.42
  -3  -5  25    1.21    4.38
  -3   8  25   -1.76    4.16
  -8   5  25   -9.99    4.62
  -5   8  25   -8.25    4.48
  -8   3  25   -1.20    4.51
  -8   2   0 1381.40   43.22
   8  -6   0 1425.25   43.39
   8  -2   0 1408.42   43.22
   2  -8   0 1482.61   43.20
  -8   6  -1  639.02   20.19
   8  -6   1  699.12   20.22
  -8   2  -1  673.31   20.04
   8  -2  -1  590.85   19.89
  -8   2   1  623.56   19.90
   6  -8   1  674.27   20.27
   2   6  -1  622.24   19.84
  -2   8  -1  671.31   20.00
   8  -2   1  684.49   20.06
   2  -8  -1  666.28   19.85
   6   2   1  671.86   19.91
   2  -8   1  678.16   20.03
   2  -8   1  656.11   19.96
   6  -8   2   79.98    3.33
   8  -2   2   84.83    3.30
   8  -6   2   84.16    3.43
   2  -8  -2   86.39    2.80
   2  -8   2   87.37    3.27
   2  -8   2   90.98    3.10
   6   2   2   84.94    3.03
   2   6  -2   93.29    2.85
   8  -6   2   86.32    3.63
   6  -8   2   69.54    3.50
  -8   6  -2   77.54    3.49
   8  -2  -2   86.40    2.98
   2   6  -2   90.99    2.98
  -2   8  -2   80.08    3.24
  -8   2  -2   89.06    3.27
   8  -2   2   87.08    3.35
  -6  -2  -2   88.53    2.84
   8  -2   3   49.63    2.27
  -2   8  -3   43.68    1.98
   2  -8   3   42.60    2.20
   8  -6   3   49.64    2.41
   6  -8   3   47.15    2.42
  -6  -2  -3   45.56    1.91
   2  -8   3   48.55    2.04
   6   2   3   47.61    1.95
   2   6  -3   44.95    1.79
  -8   6  -3   50.13    2.56
  -6   8  -3   42.52    2.51
   6  -8   3   37.00    2.61
   8  -6   3   49.26    2.83
   2  -8   3   48.11    2.45
  -2  -6   3   43.97    2.05
  -2   8  -3   39.25    2.20
   8  -2   3   53.06    2.45
  -8   2  -3   50.90    2.34
   2   6  -3   46.25    1.89
  -6  -2  -3   43.30    1.77
  -2   8  -4  209.15    6.61
  -8   2  -4  194.02    6.69
  -6   8  -4  188.69    6.74
   8  -6   4  201.13    6.86
   8  -2   4  200.11    6.77
  -6  -2  -4  198.18    6.53
   6  -8   4  197.92    6.82
   2  -8   4  197.64    6.62
   6  -8   4  215.86    7.08
   2  -8   4  187.50    6.78
  -2  -6   4  204.49    6.55
  -6   8  -4  185.30    6.89
  -8   6  -4  214.19    6.87
  -2  -6   4  199.83    6.68
  -2   8  -4  209.76    6.74
  -2   8  -4  201.22    6.77
  -2  -6   4  259.05    7.18
   6   2   4  204.47    6.48
  -8   2  -4  198.60    6.64
   8  -6   4  192.14    6.96
   8  -2   4  211.82    6.88
  -8   2  -4  196.65    6.84
  -6  -2   4  202.76    6.55
  -6  -2  -4  197.69    6.45
   2   6  -4  196.60    6.55
  -6   8  -5   74.66    2.92
  -8   2  -5   67.45    2.87
   8  -2   5   71.07    2.89
  -2   8  -5   71.68    2.72
   8  -6   5   61.20    3.05
   6  -8   5   63.77    3.06
  -6  -2  -5   68.49    2.65
   2  -8   5   60.27    3.11
   6  -8   5   65.79    3.47
  -2   8  -5   60.18    3.04
   2   6  -5   62.83    2.77
   6   2  -5   67.72    2.23
  -6   8  -5   70.56    3.23
  -2  -6   5   63.48    2.72
  -2   8  -5   69.66    2.84
  -2  -6   5   69.99    2.89
  -8   2  -5   68.42    2.80
  -2  -6   5   57.86    3.06
  -2   8  -5   63.83    3.06
   6   2   5   64.17    2.68
  -8   2  -5   59.45    3.13
   8  -6   5   57.32    3.19
  -6  -2   5   62.13    2.79
   2   6  -5   64.68    2.76
  -6  -2  -5   65.72    2.58
  -8   2  -6  288.38    9.73
  -6   8  -6  291.90    9.78
  -2   8  -6  307.00    9.68
   6  -8   6  291.72    9.85
  -6  -2  -6  309.41    9.65
   8  -2   6  300.33    9.80
   2   6  -6  299.27    9.50
  -2   8  -6  297.63    9.73
   6   2  -6  297.65    9.22
   2  -8   6  298.29    9.83
  -6   8  -6  288.27    9.86
  -2  -6   6  303.16    9.72
  -2   8  -6  305.50    9.81
  -8   6  -6  291.86    9.75
  -8   2  -6  297.59    9.67
   6   2   6  301.50    9.60
  -2   8  -6  313.83    9.76
  -6   8   6  296.22    9.25
  -2  -6   6  294.72    9.52
  -8   2  -6  295.16    9.90
   6  -8   6  260.10    9.92
  -6  -2  -6  306.14    9.53
   2   6   6  281.50    9.57
   2   6  -6  302.55    9.62
  -6  -2   6  303.84    9.68
  -6   8   7   13.18    1.17
  -2  -6   7    6.60    2.41
   8  -6   7   11.55    2.02
  -6  -2  -7   10.66    1.55
  -2   8  -7   13.25    1.61
   6  -8   7   11.15    2.00
  -8   2  -7   10.01    1.63
  -6   8  -7    9.27    1.73
   2   6  -7   10.29    1.73
  -2   8  -7   11.27    2.18
  -6   8  -7    7.95    2.27
  -2  -6   7    9.83    1.92
  -8   2  -7    8.79    1.61
   6   2   7    8.65    1.80
  -8   6  -7   10.11    1.75
  -2   8  -7   13.05    1.77
  -8   2  -7   16.19    2.22
   2  -8   7    9.58    2.25
   6  -8   7    6.55    2.51
  -2  -6   7    7.41    1.75
   8  -6   7   12.50    2.69
   2   6  -7    7.27    1.56
  -6  -2  -7   11.78    1.52
   2   6   7   11.01    1.85
  -6  -2   7   11.77    1.90
  -2  -6   8  161.21    6.46
  -8   2  -8  168.83    6.23
  -2   8  -8  177.00    6.17
  -6  -2  -8  181.72    6.14
  -6   8  -8  170.47    6.26
   8  -6   8  164.05    6.30
  -6   8  -8  179.59    6.47
  -2   8  -8  171.45    6.25
  -8   6  -8  176.73    6.28
  -8   6   8  175.00    6.08
   6   2   8  183.68    6.23
  -2  -6   8  175.76    6.30
  -6  -2   8  170.84    6.50
  -2  -6   8  176.33    6.02
   8  -6   8  177.30    6.70
   2  -8   8  174.12    6.29
   6  -8   8  182.85    6.56
   2   6  -8  188.60    6.22
   2   6   8  176.09    6.15
  -6  -2  -8  170.19    6.04
  -6  -2   8  165.48    6.24
  -8   2  -8  175.65    6.16
  -2   8  -8  173.17    6.22
  -2  -6   9   13.39    2.35
  -6  -2   9   14.05    2.43
   2  -8  -9   11.34    1.17
  -2   8  -9   13.55    1.77
  -6  -2  -9   13.30    1.64
  -2   8  -9   13.28    2.08
  -2  -6   9    8.56    1.99
   6   2   9   13.18    2.03
  -8   2   9   11.73    2.11
   2  -8   9    9.54    2.05
  -8   6   9   13.57    1.68
   8  -2   9    9.66    2.10
   6  -8   9   10.07    2.45
   6   2  -9   13.83    1.53
   2  -8   9   11.99    2.28
   2   6   9   11.57    2.12
   2   6  -9    9.84    1.75
  -8   2  -9   13.96    1.83
   8  -6   9   17.21    2.69
  -6  -2   9   14.95    2.19
  -2  -6   9    9.29    1.75
  -6  -2  -9   13.69    1.66
  -2  -6  10  102.16    4.80
   2   6 -10  118.55    4.42
   6   2 -10  109.89    4.14
   8  -6  10  117.00    5.07
   2  -8  10  128.97    4.82
   6  -8  10  106.66    4.95
   2   6  10  107.49    4.56
  -6  -2  10  103.59    4.59
  -8   2  10  108.60    4.69
   8  -2  10  106.37    4.62
   6   2  10  108.27    4.49
  -6  -2  10  111.25    4.84
   2  -8 -10  108.49    3.91
   2  -8  10  105.60    4.84
  -2  -6  10  105.26    4.72
  -8   6  10  108.15    4.27
  -6  -2  11   19.40    2.89
  -2  -6  11   20.65    3.05
  -8   2  11   20.04    2.75
   6   2 -11   20.11    1.97
  -2   8  11   20.03    2.54
   6  -8  11   22.06    2.94
   2   6  11   17.71    2.48
  -6  -2  11   18.86    2.71
   2  -8  11   18.80    2.57
  -8   2  11   17.73    2.50
   8  -2  11   19.34    2.61
   2  -8 -11   17.17    1.59
  -2  -6  11   22.55    2.79
   2  -8  11   15.72    2.60
   6   2  11   21.41    2.30
  -8   2  12   23.29    2.72
  -6  -2  12   20.65    3.02
   2   6 -12   18.03    2.35
   6   2 -12   21.27    2.13
  -2   8  12   14.06    2.49
  -8   2  12   26.23    3.14
   2   6  12   22.39    2.62
   6  -8  12   16.13    3.12
  -6  -2  12   23.06    2.89
   8  -2  12   24.17    2.85
  -2  -6  12   21.63    2.73
   2  -8  12   20.30    2.99
   6   2  12   13.87    2.57
   2  -8 -12   23.34    1.79
  -8   2  13    5.98    2.75
  -6  -2  13    3.95    2.61
  -8   6  13    1.20    2.40
  -2  -6 -13    0.13    1.73
   6   2 -13    4.14    2.00
   2   6  13    0.16    2.23
   8  -2 -13    4.63    2.11
  -2   8  13    3.19    2.64
  -6  -2  13    2.35    2.87
   2  -8  13   -1.51    2.79
   8  -2  13   12.84    3.02
   2  -8 -13    3.18    1.70
   6   2  13    3.08    2.73
  -2  -6  13    2.34    2.74
   2  -8  14   12.61    3.06
   8  -2  14    9.29    3.06
   6   2  14    6.83    2.94
  -2  -6  14   11.22    3.23
   2  -8 -14    9.56    1.83
  -6  -2  14    8.59    3.20
  -6   8  14   12.27    3.17
  -8   6  14    8.57    3.28
  -8   2  14   16.48    3.33
   2   6  14   11.15    2.90
  -2   8  14    6.47    3.05
  -8   2  14    8.02    2.81
  -6  -2  14    7.49    3.28
   2  -8  15    9.26    3.25
   6   2  15   13.90    3.24
   8  -2  15   14.88    3.44
  -2  -6  15   21.76    3.27
  -8   2  15   18.45    3.40
  -8   6  15   19.10    3.52
  -6   8  15   12.59    3.46
   2   6  15   11.96    3.04
  -6  -2  15   15.97    3.14
  -2   8  15   16.63    3.31
  -6  -2  15   20.93    3.71
   8  -2  16   22.90    3.27
  -2  -6  16   12.32    3.40
   6   2  16   18.03    3.26
   2  -8  16   18.53    3.68
   2   6  16   24.94    3.36
  -8   6  16   11.34    3.50
  -8   2  16   18.34    3.42
  -6  -2  16   23.41    3.54
  -2   8  16   16.82    3.38
  -6   8  16   17.16    3.45
   2  -8  17    5.08    3.30
   6   2  17   -2.49    3.71
   8  -2  17    0.47    3.37
  -2  -6  17    7.63    3.59
   2   6  17    0.22    3.09
  -6  -2  17    1.87    3.39
  -6   8  17    1.49    3.62
  -8   6  17    3.53    3.42
  -8   2  17    3.35    3.35
  -2   8  17    6.55    3.25
   2   6  18    6.19    3.05
   2  -8  18    8.02    3.79
   8  -2  18    4.82    3.61
  -2  -6  18    2.70    3.34
   6   2  18    9.08    3.56
  -6  -2  18    6.58    3.37
  -8   2  18    4.00    3.70
  -6   8  18    7.22    3.73
  -8   6  18    3.66    3.80
  -2   8  18    2.90    3.54
   6   2  19    3.82    3.28
  -2  -6  19    7.04    3.97
   2  -8  19   -3.09    3.61
   8  -2  19    2.03    3.62
   2   6  19   12.08    3.71
  -6  -2  19    5.11    3.74
  -8   6  19    0.81    3.71
  -8   2  19    6.32    3.72
  -2   8  19    0.13    3.67
  -6   8  19    3.34    3.74
  -6  -2  20    0.87    3.78
   2  -8  20    1.50    3.69
   8  -2  20    0.87    3.54
  -2  -6  20    0.15    3.85
   6   2  20    3.57    3.83
   2   6  20   -5.96    3.69
  -6   8  20   -1.28    3.47
  -8   2  20    0.86    3.60
  -8   6  20   -0.72    3.75
  -2   8  20    1.12    3.42
   6   2  21   -1.66    3.90
   2  -8  21   -0.64    3.71
  -6  -2  21    2.32    3.53
  -2  -6  21   -2.20    3.80
   8  -2  21    0.31    3.75
   2   6  21    2.68    3.67
  -2   8  21    0.60    3.93
  -6   8  21    0.15    3.92
  -8   2  21   -1.38    3.75
  -8   6  21   -1.08    3.61
   2   6  22    0.97    3.89
  -2   8  22    2.89    3.70
  -6  -2  22    3.85    4.09
  -8   2  22    1.49    3.92
   8  -2  22    2.66    4.00
  -2  -6  22    2.86    4.06
   2  -8  22    1.36    4.05
  -6   8  22    2.29    4.15
  -8   6  22   -1.48    4.00
  -2   8  23    3.95    4.17
   2  -8  23    4.91    4.26
  -2  -6  23   -2.34    4.16
  -8   2  23    3.16    3.93
   8  -2  23   -3.56    4.15
  -6  -2  23   -1.97    4.21
  -8   6  23   -1.05    4.39
  -6   8  23    2.96    4.17
  -6  -2  24    2.47    4.47
  -2   8  24   -5.31    4.23
  -8   6  24    1.31    4.21
  -8   2  24   -0.56    4.28
  -2  -6  24    0.19    4.31
  -6   8  24    4.82    4.41
  -2  -6  25    3.06    4.49
  -8   6  25    3.35    4.43
  -6  -2  25    3.82    4.29
  -6   8  25    2.16    4.28
  -2   8  25   -0.39    4.08
  -8   2  25    1.40    4.28
   8  -1   0  118.54    4.01
  -7  -1   0  120.74    3.90
   8  -7   0  119.11    4.43
  -8   1   0  119.11    3.97
   1  -8   0  116.93    4.01
  -1  -7   1  872.97   25.36
   7  -8   1  852.84   25.86
  -8   1   1  850.42   25.44
   8  -7   1  833.60   25.80
   1  -8   1  817.33   25.59
   1  -8  -1  853.71   25.47
   8  -1   1  882.75   25.61
  -7  -1   1  805.58   25.37
  -7  -1  -1  859.38   25.56
  -8   1  -1  798.77   25.57
   8  -1  -1  851.23   25.44
   1  -8   1  789.80   25.47
   7   1   1  812.64   25.55
   1  -8   2  910.89   28.36
  -8   7  -2  550.35   28.44
   8  -1  -2  942.98   28.19
   8  -7   2  967.27   28.68
   7  -8   2  996.87   28.70
   1   7  -2 1048.70   28.40
  -1  -7   2  959.61   28.54
  -7  -1  -2  999.94   28.28
  -7  -1  -2  943.68   28.45
   8  -1   2 1010.63   28.54
  -8   1  -2  897.39   28.48
   8  -1   2  992.69   28.54
   7  -8   2  993.61   28.67
   1  -8   2  920.04   28.50
   1   7  -2  902.49   28.25
   7   1   2  907.31   28.40
   7   1   3  982.15   30.99
   1  -8   3  998.88   30.94
   1   7  -3  970.17   30.87
   8  -1   3 1079.84   31.11
   7  -8   3 1087.46   31.30
  -1  -7   3 1041.24   31.00
   8  -1  -3  975.50   30.71
  -8   7  -3 1095.08   31.25
   8  -7   3  949.92   31.26
   1  -8   3 1011.28   31.09
  -1  -7   3 1039.90   31.15
  -1   8  -3 1064.66   31.07
  -7  -1  -3 1066.16   30.89
   1   7  -3  991.82   30.96
  -7  -1  -3 1055.73   31.10
  -8   1  -3 1004.92   31.10
   8  -7   3 1010.36   31.23
  -1   8  -3 1042.59   30.97
   1  -8   3  958.27   31.12
   7  -8   3 1017.09   31.23
  -7  -1  -3 1024.67   31.00
  -7  -1  -4 1568.45   46.57
  -7   8  -4 1498.44   46.74
   1  -8   4 1511.91   46.69
   7  -8   4 1592.73   46.78
  -8   1  -4 1464.88   46.60
   8  -7   4 1495.85   46.75
   8  -1   4 1590.03   46.66
   7   1   4 1488.61   46.55
  -1   8  -4 1532.04   46.52
   1   7  -4 1469.16   46.45
   8  -7   4 1502.56   46.80
   7  -8   4 1529.31   46.83
   1  -8   4 1451.39   46.60
  -1  -7   4 1521.84   46.51
  -1   8  -4 1576.83   46.61
  -8   1  -4 1498.22   46.52
  -1  -7   4 1630.97   46.74
  -1   8  -4 1617.79   46.70
  -7  -1  -4 1572.77   46.68
  -8   1  -4 1493.13   46.68
  -7  -1  -4 1611.39   46.45
   1   7  -4 1493.80   46.52
  -7   8  -5  807.12   25.41
   1  -8   5  780.46   25.44
  -8   1  -5  783.01   25.31
   8  -1   5  837.71   25.36
  -7  -1  -5  827.20   25.26
  -1   8  -5  824.58   25.23
   8  -7   5  799.04   25.47
   1   7  -5  798.76   25.15
   7  -8   5  865.16   25.52
  -1   8  -5  871.46   25.33
   7  -8   5  824.63   25.56
  -1  -7   5 1013.69   25.30
   1  -8   5  788.29   25.31
  -7   8  -5  797.85   25.48
  -1  -7   5  838.01   25.46
  -1   8  -5  831.81   25.33
  -1   8  -5  799.88   25.36
  -1  -7   5  842.85   25.30
  -8   1  -5  780.44   25.22
  -7  -1  -5  812.51   25.38
   8  -7   5  728.49   25.50
  -8   1  -5  779.60   25.39
  -7  -1  -5  829.57   25.15
   1   7  -5  801.11   25.23
  -7   8  -6  960.02   29.81
  -8   1  -6  911.74   29.66
   8  -1   6 1044.54   29.75
  -1   8  -6  968.19   29.61
   1   7  -6  925.47   29.53
  -7  -1  -6 1032.29   29.68
  -1   8  -6  953.25   29.62
   1  -8   6  909.09   29.62
   1   7  -6  926.23   29.50
  -7   8  -6  959.51   29.82
   7   1   6  929.02   29.54
  -1  -7   6  996.36   29.70
  -8   7  -6  997.77   29.80
  -1   8  -6 1038.45   29.79
  -7  -1  -6  997.88   29.79
  -1  -7   6  987.53   29.55
  -8   1  -6  906.91   29.74
   1   7  -6  946.31   29.62
  -1   8  -6 1011.71   29.70
  -7  -1  -6  996.11   29.55
  -8   1  -6  886.75   29.57
  -1  -7   7 1156.01   35.25
  -7   8  -7 1153.24   35.19
  -8   1  -7 1138.41   35.10
  -7  -1  -7 1157.77   35.07
   1   7  -7 1148.37   34.96
   8  -7   7 1189.88   35.25
  -1   8  -7 1109.23   34.99
   7  -8   7 1112.36   35.19
  -1   8  -7 1107.61   35.01
   1   7  -7 1171.81   34.93
  -7   8  -7 1140.41   35.23
   7   1   7 1160.45   35.00
  -1  -7   7 1079.29   35.07
  -7   8   7 1121.47   34.70
  -7  -1  -7 1101.78   35.14
   1  -8   7 1162.09   35.05
   7  -8   7 1135.88   35.26
  -1  -7   7 1114.33   34.91
  -8   1  -7 1185.24   35.23
   8  -7   7 1194.32   35.32
   1   7  -7 1141.57   35.05
  -8   1  -7 1156.03   35.03
  -1   8  -7 1116.14   35.07
  -7  -1   7 1140.54   35.04
  -7  -1  -7 1150.68   34.94
  -1  -7   8  617.60   20.07
   1  -8  -8  618.87   19.39
  -7  -1  -8  621.33   19.85
   7  -8   8  617.54   19.98
   1   7  -8  647.93   19.79
  -1   8  -8  626.61   19.82
   8  -7   8  641.66   20.00
  -8   1  -8  629.60   19.91
  -1   8  -8  628.53   19.80
   7   1   8  637.63   19.82
  -7  -1   8  631.87   19.97
  -8   7   8  637.98   19.61
   1  -8   8  653.22   19.98
  -1  -7   8  621.11   19.92
   7  -8   8  614.35   20.08
   1  -8   8  643.66   19.83
  -1  -7   8  605.85   19.69
   8  -7   8  666.11   20.17
   1   7  -8  666.16   19.88
   1   7   8  612.33   19.77
  -8   1  -8  661.89   19.85
  -1   8  -8  628.44   19.88
  -7  -1  -8  616.13   19.71
  -7  -1   8  646.94   19.92
   1  -8  -9  328.77   10.77
  -1  -7   9  361.29   11.60
  -1   8  -9  343.73   11.25
   1   7  -9  361.10   11.22
   8  -1   9  338.83   11.30
  -1  -7   9  330.87   11.37
  -8   1   9  332.83   11.36
   1  -8   9  345.24   11.46
  -7  -1   9  353.45   11.47
   7   1   9  357.57   11.32
   7   1  -9  329.37   10.86
   7  -8   9  344.93   11.57
  -1  -7   9  338.71   11.13
   8  -7   9  375.10   11.74
  -8   1  -9  377.76   11.31
  -7  -1   9  339.81   11.32
   1   7   9  326.55   11.21
  -7  -1  -9  333.17   11.17
   1  -8 -10  215.40    7.18
  -1  -7  10  218.90    8.09
   1   7 -10  221.40    7.57
   7   1  10  228.11    7.79
   1  -8  10  221.89    8.00
  -7  -1  10  229.26    7.96
  -8   1  10  217.34    7.85
   8  -1  10  226.20    7.78
  -1  -7  10  220.56    7.89
   7   1 -10  206.64    7.29
   7  -8  10  202.60    8.10
   8  -7  10  257.36    8.31
   1  -8  10  222.82    7.73
   1   7  10  207.68    7.65
  -7  -1  10  229.64    7.91
  -8   1  10  202.77    7.71
  -8   1  11   21.57    2.66
  -7  -1  11   26.35    2.96
   1  -8 -11   24.55    1.78
   1   7 -11   29.12    2.51
   8  -1 -11   30.36    2.13
   7   1 -11   22.91    2.03
   1  -8  11   32.23    2.60
  -8   1  11   21.28    2.72
   7  -8  11   21.09    3.20
  -7  -1  11   27.28    2.65
   8  -7  11   32.98    3.33
   1   7  11   22.18    2.40
  -1   8  11   29.79    2.80
   7   1  11   35.88    2.73
   1  -8  11   30.24    2.86
   8  -1  11   25.76    2.62
  -1  -7  11   26.12    2.89
   1  -8 -12   10.59    1.62
  -8   1  12    6.78    2.37
  -1  -7 -12   10.30    1.73
  -8   7  12   12.99    2.10
  -7  -1  12    9.27    2.58
   7   1 -12   12.20    1.95
   1   7  12   11.93    2.62
   8  -1 -12   12.70    1.92
   7  -8  12   13.23    3.08
  -8   1  12   10.10    2.52
  -7  -1  12   16.08    2.93
  -1   8  12    9.82    2.72
   7   1  12    8.15    2.59
   8  -1  12   15.98    2.35
  -1  -7  12   10.54    2.82
   1  -8  12    9.66    2.65
  -7  -1  13   27.18    3.14
  -1  -7 -13   27.68    2.24
  -8   1  13   28.73    3.20
   7   1 -13   29.72    2.45
   8  -1 -13   35.59    2.54
  -7  -1  13   22.69    3.18
  -8   1  13   23.94    3.31
  -1   8  13   23.63    3.09
   1   7  13   43.17    3.17
  -1  -7  13   33.56    3.47
   7   1  13   23.95    2.93
   8  -1  13   28.93    3.45
   1  -8  13   25.09    3.33
   1  -8 -13   27.36    2.14
   1  -8 -14   23.68    2.20
   7   1  14   21.49    3.25
  -1  -7  14   23.23    3.20
   8  -1  14   24.11    3.36
   1  -8  14   32.64    3.58
  -7  -1  14   30.12    3.36
  -7   8  14   11.69    3.06
  -8   7  14   28.37    3.52
   1   7  14   24.30    3.18
  -1   8  14   30.42    3.37
  -8   1  14   20.98    3.31
  -7  -1  14   35.56    3.53
   1  -8  15  123.63    6.00
  -1  -7  15  133.32    6.09
   8  -1  15  128.99    5.99
   7   1  15  120.05    5.64
   1   7  15  138.79    5.81
  -8   1  15  123.92    5.76
  -7  -1  15  114.86    5.88
  -1   8  15  114.01    5.80
  -8   7  15  118.70    5.86
  -7   8  15  114.79    5.71
  -8   1  15  121.52    5.77
  -7  -1  15  122.20    5.80
   7   1  16   33.98    3.57
   1  -8  16   41.70    4.04
   8  -1  16   35.06    3.60
  -1  -7  16   38.99    4.06
  -1   8  16   36.51    3.91
  -8   1  16   34.81    3.97
  -7  -1  16   36.01    4.06
   1   7  16   34.95    3.73
  -7   8  16   36.77    3.89
  -8   7  16   31.48    3.87
   1  -8  17   39.56    4.00
  -1  -7  17   42.80    4.10
   8  -1  17   37.10    4.20
   7   1  17   27.63    4.13
   1   7  17   39.60    3.95
  -7   8  17   32.31    3.99
  -7  -1  17   39.48    4.30
  -8   7  17   30.60    3.99
  -1   8  17   36.09    4.08
  -8   1  17   33.40    3.74
   1  -8  18   15.44    3.49
  -1  -7  18   21.37    3.94
   8  -1  18   17.18    3.70
   7   1  18   17.81    3.76
  -1   8  18   15.68    3.26
  -7   8  18   23.19    4.20
  -8   7  18   16.17    3.74
   1   7  18   47.24    4.07
  -8   1  18   15.30    3.88
  -7  -1  18   16.02    3.61
   1  -8  19   18.93    3.60
   8  -1  19    6.63    3.75
  -7  -1  19    9.24    3.81
   1   7  19    8.71    3.61
  -1  -7  19   16.92    3.97
   7   1  19    0.66    3.17
  -8   1  19   13.87    3.98
  -7   8  19    9.62    3.63
  -1   8  19   13.43    3.78
  -8   7  19    6.93    3.57
   1   7  20   11.66    3.71
   1  -8  20   11.43    4.02
   8  -1  20    4.64    3.22
  -7  -1  20   13.25    3.89
  -1  -7  20   11.94    3.94
   7   1  20    9.54    3.83
  -8   7  20   18.98    3.88
  -1   8  20   12.85    3.36
  -8   1  20    8.37    3.67
  -7   8  20    9.96    3.67
  -1   8  21    7.92    3.86
   1  -8  21   21.62    4.44
   7   1  21   16.33    4.19
   8  -1  21   15.72    4.32
  -8   1  21   16.49    4.04
   1   7  21   13.86    4.03
  -7  -1  21   11.92    3.66
  -1  -7  21    7.94    4.20
  -8   7  21   11.54    3.84
  -7   8  21    7.98    4.07
   8  -1  22    7.23    4.08
   1  -8  22   16.03    4.31
  -7  -1  22    1.82    3.81
  -8   1  22    6.44    4.23
  -1   8  22   -0.16    3.94
  -1  -7  22    3.03    4.21
   1   7  22    4.62    4.05
  -8   7  22    0.17    3.95
  -7   8  22    5.44    4.05
  -8   1  23    6.52    4.14
  -7  -1  23   10.10    4.36
   1  -8  23    2.71    4.38
   8  -1  23    5.63    4.14
  -1   8  23    8.56    4.07
  -1  -7  23    8.17    4.48
  -8   7  23    5.28    4.12
  -7   8  23    4.74    4.14
  -7  -1  24    4.55    4.31
  -1  -7  24    6.94    4.41
  -8   1  24    6.93    4.34
   1  -8  24    7.19    4.58
  -1   8  24    2.75    4.29
  -7   8  24   -1.49    4.28
  -8   7  24    5.05    4.17
  -8   7  25    9.81    4.74
  -7  -1  25    4.03    4.48
  -1  -7  25   -7.12    4.62
  -8   1  25    5.40    4.64
  -7   8  25   -4.59    4.45
  -8   0   0  261.42    8.24
   8  -8   0  267.50    8.68
   8  -8   1   43.40    2.55
  -8   0   1   34.74    1.50
   0  -8   1   33.95    1.91
  -8   0  -1   38.69    1.79
   0  -8   1   33.83    1.40
   0  -8   2    0.31    0.75
   8   0   2    0.21    1.08
   8  -8   2   -0.49    2.27
  -8   0  -2    1.84    1.24
   0  -8   2   -1.17    1.54
   0   8  -3    8.37    1.03
   8  -8   3    6.01    2.20
   0   8  -3    8.83    1.24
  -8   0  -3    6.79    1.05
  -8   0  -3    6.48    1.52
   8  -8   3   13.92    1.86
   0  -8   3    9.09    1.75
   8  -8   4   -0.42    1.83
   0   8  -4    3.11    0.98
   8   0   4    1.14    1.51
   0  -8   4   -2.12    1.94
  -8   0  -4    3.12    1.12
   0   8  -4    3.89    1.27
  -8   0  -4    2.05    1.71
   0  -8   4    0.25    2.21
  -8   0  -4    1.51    1.11
   0  -8   5 1343.13   41.77
  -8   0  -5 1329.35   41.63
  -8   8  -5 1389.81   41.80
   0  -8   5 1360.33   41.58
   8   0   5 1414.73   41.66
   0   8  -5 1377.50   41.53
   8  -8   5 1393.68   41.83
   8  -8   5 1428.63   41.88
  -8   0  -5 1371.33   41.74
  -8   0  -5 1330.51   41.51
   0   8  -5 1292.33   41.59
   0  -8   6   83.23    3.99
   0   8  -6   80.98    3.55
   0  -8   6   77.98    3.66
   8  -8   6   93.67    3.88
   0   8  -6   80.78    3.28
  -8   0  -6   86.99    3.45
  -8   0  -6   93.18    3.84
   8  -8   6   87.41    4.18
   0   8  -6   86.97    3.46
  -8   0  -6   88.64    3.37
   0  -8   7  201.51    6.93
  -8   0  -7  194.37    6.61
   8  -8   7  199.06    6.86
   0   8  -7  186.01    6.48
   0   8  -7  186.68    6.61
   8  -8   7  184.15    7.10
  -8   0  -7  192.79    6.89
   0  -8   7  189.61    6.59
  -8   0  -7  184.91    6.52
   0   8  -7  194.78    6.64
   0  -8   8  110.48    4.92
  -8   0  -8  111.89    4.41
   0   8  -8  110.09    4.24
   8  -8   8  113.83    4.67
   0  -8   8  111.81    4.40
   8  -8   8  115.04    4.80
   8   0  -8  120.07    3.96
   0   8  -8  111.55    4.39
  -8   0  -8  114.68    4.34
  -8   0   8  108.08    4.47
   0  -8   8  112.69    4.65
   8   0   8  112.41    4.44
   0   8  -9    2.09    1.45
  -8   0   9    1.16    2.38
   8   0   9    2.17    2.11
   8  -8   9    2.01    2.73
   0  -8   9    8.79    2.09
  -8   0   9   -0.17    1.99
  -8   0  -9    2.99    1.50
   8   0  -9    3.40    1.25
   0  -8 -10   35.59    1.98
   0   8 -10   41.88    2.88
   0  -8  10   39.03    2.96
   8   0  10   39.66    2.72
  -8   0  10   34.44    3.01
   8  -8  10   38.20    3.63
   0  -8  10   34.32    2.64
   8   0 -10   38.58    2.17
   0   8  10   35.09    2.67
  -8   0  10   40.28    3.02
  -8   8  11    5.49    1.64
   0  -8 -11    2.25    1.39
  -8   0  11   -1.09    2.42
   0   8 -11    3.20    2.19
   8   0 -11    2.11    1.67
   0   8  11    2.81    2.32
  -8   0  11   -2.80    2.03
   8  -8  11   -0.71    2.74
   8   0  11   -0.14    2.46
   0  -8  11    1.94    2.52
  -8   0  12   -0.77    2.69
   0  -8 -12   -0.19    1.45
   8   0 -12    0.25    1.70
  -8   0  12    1.41    2.48
   8  -8  12    6.62    2.99
   0   8  12   -3.91    2.21
   0  -8  12   -0.49    2.59
   8   0  12   -2.05    2.56
   0  -8 -13   68.82    3.23
  -8   0  13   73.62    4.22
   8   0 -13   68.84    3.37
  -8   0  13   70.77    4.16
   0   8  13   74.08    4.27
   0  -8  13   68.35    4.37
   8   0  13   71.44    4.16
   0  -8  14   -2.33    3.38
   8   0  14    0.91    2.79
  -8   0  14   -2.31    3.32
   0   8  14   -1.85    3.00
  -8   0  14   -1.37    3.06
   0  -8 -14   -2.58    1.83
   8   0  15  103.66    5.42
   0  -8  15  112.99    5.59
   0   8  15  105.72    5.43
  -8   0  15  108.56    5.37
  -8   8  15  109.05    5.30
  -8   0  15  102.64    5.51
   0  -8  16    0.11    3.58
   8   0  16    0.86    3.20
   0   8  16   -2.47    3.16
  -8   0  16    1.30    3.34
  -8   8  16   -2.64    3.40
  -8   0  16   -0.86    3.10
   0  -8  17   32.43    4.24
  -8   0  17   25.49    3.86
   0   8  17   32.24    3.95
  -8   8  17   27.70    4.09
   0  -8  18   -0.52    3.54
   8   0  18   -1.37    3.12
  -8   0  18    3.40    3.37
   0   8  18    4.23    3.32
  -8   8  18   -4.38    3.51
   0  -8  19    0.97    3.80
   8   0  19   -3.59    3.34
  -8   0  19   -1.89    3.22
  -8   8  19    0.27    3.46
   0   8  19    9.99    3.78
   8   0  20    3.46    3.76
  -8   0  20    1.16    3.44
   0   8  20    2.65    3.42
   0  -8  20    0.45    3.79
  -8   8  20   -0.58    3.43
  -8   0  21    2.16    3.59
   0  -8  21    9.03    4.00
   8   0  21   -4.16    3.56
   0   8  21    7.88    3.79
  -8   8  21    5.10    3.78
   0  -8  22    2.39    4.07
   0   8  22   -2.40    3.95
  -8   0  22    1.00    3.71
  -8   8  22    5.80    3.87
   0  -8  23   -0.91    4.45
  -8   0  23    7.99    4.09
  -8   8  23   -1.41    4.30
   0  -8  24    0.58    4.29
  -8   0  24    0.75    4.07
  -8   8  24    1.50    4.12
   0  -8  25    0.41    4.24
  -8   8  25    4.98    4.51
  -8   0  25    2.42    4.31
   9  -4   0   32.08    1.94
  -9   5   0   35.04    2.09
  -9   4   0   34.92    1.90
   9  -5   0   37.03    2.09
  -4   9   0   35.77    1.57
   9  -4   1  515.04   15.50
   9  -5   1  495.25   15.55
   9  -4  -1  505.77   15.41
   9  -5  -1  496.54   15.43
  -9   4  -1  493.91   15.48
  -9   5  -1  522.44   15.52
  -4   9   1  454.84   15.19
   5   4   1  504.11   15.12
  -4   9  -1  521.98   15.38
   4  -9   2  361.90   11.19
  -4   9  -2  353.74   11.17
   5  -9   2  353.12   11.25
   9  -4   2  333.01   11.34
   9  -5   2  357.42   11.41
  -5  -4  -2  352.51   10.92
  -4  -5  -2  348.51   10.87
   9  -5   2  366.27   11.35
   5  -9   2  355.69   11.44
  -9   4  -2  339.69   11.26
  -9   5  -2  365.20   11.30
   4  -9   2  327.86   11.39
   9  -4  -2  363.52   11.10
  -4   9   2  377.20   10.82
  -4  -5   2  352.74   10.92
   9  -4   2  354.85   11.31
   4   5  -2  366.60   10.92
  -5  -4   2  346.50   10.91
   4   5   2  342.80   10.82
  -4   9  -3   47.26    2.30
   5  -9   3   57.56    2.34
   9  -4   3   56.56    2.57
   9  -5   3   47.46    2.62
  -4  -5  -3   56.52    1.97
  -5  -4  -3   54.80    1.99
   4  -9   3   53.84    2.36
  -4  -5   3   54.58    2.02
  -5  -4   3   49.53    1.84
  -9   5  -3   41.36    2.57
  -9   4  -3   49.96    2.61
   4  -9   3   41.20    2.68
  -4  -5   3   55.36    2.11
   5   4   3   51.77    1.94
   9  -4   3   48.07    2.61
   9  -5   3   47.71    2.64
  -5  -4   3   47.50    2.04
   4   5  -3   54.24    2.03
   4   5   3   51.71    1.91
   9  -5   4  366.98   12.62
  -4   9  -4  396.11   12.50
  -4   9  -4  377.24   12.55
  -5   9  -4  380.09   12.54
   5  -9   4  408.03   12.58
  -5  -4  -4  393.75   12.30
  -4  -5  -4  407.13   12.27
   4  -9   4  404.12   12.53
   9  -4   4  407.53   12.68
   4  -9   4  379.50   12.64
   5  -9   4  377.94   12.75
  -4  -5   4  403.66   12.18
  -9   5  -4  379.39   12.66
  -9   4  -4  391.92   12.64
  -5   9  -4  396.96   12.67
  -4   9  -4  402.60   12.67
  -4  -5   4  393.56   12.34
  -5  -4   4  398.10   12.07
   9  -5   4  389.61   12.69
   9  -4   4  398.00   12.69
  -5  -4   4  382.49   12.34
   4   5  -4  411.50   12.33
   5   4   4  378.17   12.22
   4   5   4  418.88   12.25
  -5   9  -5  511.51   16.16
  -9   5  -5  492.52   16.20
  -5   9  -5  552.10   16.29
  -9   4  -5  501.55   16.21
  -4   9  -5  500.28   16.20
  -4   9  -5  518.12   16.14
   5  -9   5  507.34   16.23
   9  -5   5  507.06   16.29
  -5  -4  -5  498.89   15.94
   9  -4   5  522.52   16.30
   4  -9   5  487.19   16.11
   4  -9   5  512.14   16.35
  -9   5  -5  517.39   16.31
  -4   9  -5  659.18   16.51
  -9   4  -5  529.75   16.17
  -5   9  -5  520.47   16.24
  -4   9  -5  491.51   16.15
  -5  -4   5  504.85   15.68
   9  -4   5  553.10   16.36
   9  -5   5  505.06   16.34
  -4  -5   5  533.43   15.80
  -9   4  -5  517.50   16.29
  -4  -5   5  502.59   16.02
   4   5   5  528.30   15.93
   5   4   5  497.25   15.88
  -5  -4   5  474.82   15.97
  -5   9  -6  522.95   16.02
  -9   5  -6  495.34   15.96
  -9   4  -6  511.53   15.97
  -4   9  -6  495.24   15.94
  -4   9  -6  480.27   15.84
  -5   9  -6  529.77   15.94
   4  -9   6  498.86   15.86
  -5  -4  -6  479.27   15.69
   5  -9   6  504.72   15.93
  -9   5  -6  490.37   16.05
  -5   9  -6  504.94   16.02
   5  -9   6  514.14   16.09
  -4   9  -6  533.55   16.01
   4  -9   6  513.49   16.02
  -4   9  -6  494.13   15.92
  -9   4  -6  516.35   15.88
  -5   9  -6  509.11   15.96
  -9   5  -6  501.15   15.89
  -4  -5   6  472.34   15.99
   9  -5   6  536.74   16.12
  -4  -5   6  498.87   15.50
  -9   4  -6  519.32   16.05
   5   4   6  508.68   15.66
  -4  -5   6  482.78   15.76
  -5  -4   6  503.08   15.78
   4   5   6  485.61   15.64
  -9   4  -7   51.84    2.70
  -5   9  -7   53.82    2.68
  -4   9  -7   61.87    2.84
  -9   5  -7   57.20    2.72
  -5   9  -7   47.55    2.69
  -5  -4  -7   52.81    2.49
   5  -9   7   53.10    2.72
   9  -5   7   51.04    2.93
  -4   9  -7   53.77    2.62
   9  -4   7   54.12    2.97
  -4   9  -7   54.83    3.14
  -5   9  -7   56.89    3.24
  -4  -5   7   52.60    3.14
  -9   5  -7   52.84    2.78
  -5   9  -7   52.69    2.79
  -5  -4   7   44.67    3.17
  -9   4  -7   53.45    2.77
  -4   9  -7   54.52    2.82
   9  -4   7   52.73    3.32
   9  -5   7   49.24    3.33
   5  -9   7   56.43    3.15
  -4  -5   7   54.12    2.30
   5   4   7   50.03    2.59
   4   5   7   57.27    2.74
  -5  -4   7   49.33    2.91
  -4  -5   7   57.65    2.80
  -5  -4  -8  106.23    4.16
  -4   9  -8  114.51    4.38
   9  -4   8  104.37    4.41
   9  -5   8  112.64    4.56
  -5   9  -8  105.29    4.36
   5   4  -8  112.66    3.94
  -5   9  -8  103.50    4.64
  -4   9  -8  110.40    4.58
  -4  -5   8  113.19    4.84
  -9   5  -8  116.67    4.42
  -5  -4   8  116.56    4.83
   9  -5   8  109.01    4.80
   5  -9   8  112.60    4.63
   4  -9   8  119.03    4.64
  -9   4  -8  109.34    4.38
   4   5   8  111.18    4.29
  -5  -4   8  111.43    4.46
   5   4   8  106.62    4.28
  -4  -5   8  112.42    4.48
  -5  -4  -9   49.69    2.57
  -4   9  -9   50.45    3.11
   5   4  -9   52.68    2.49
   4   5  -9   52.42    2.55
  -4  -5   9   54.94    3.17
  -5  -4   9   51.01    3.29
   5  -9   9   58.31    3.25
   4  -9   9   56.33    3.33
   9  -5   9   54.77    3.44
   4   5   9   52.70    2.78
   5   4   9   54.80    2.85
  -4  -5   9   53.44    2.94
  -5  -4   9   51.95    2.91
  -5  -4  10  376.62   12.59
  -4  -5  10  385.18   12.60
   4   5 -10  380.41   12.04
   5   4 -10  372.22   11.95
  -9   5  10  377.03   12.25
  -9   4  10  370.17   12.29
   5  -9  10  373.80   12.50
   4  -9  10  391.11   12.50
   5   4  10  375.11   12.29
  -5  -4  10  373.28   12.40
  -4  -5  10  359.66   12.35
   4   5  10  362.39   12.27
  -4  -5  11  117.78    5.34
  -5  -4  11  122.93    5.33
   4   5 -11  123.64    4.76
   5   4 -11  121.80    4.67
  -9   5  11  127.27    4.98
  -9   4  11  115.95    4.99
   5  -9  11  131.78    5.42
   4  -9  11  125.48    5.32
   4   5  11  122.27    4.96
   5   4  11  125.10    5.16
  -4  -5  11  116.73    5.25
  -5  -4  11  124.11    5.20
  -5  -4  12   56.71    3.66
  -4  -5  12   55.44    3.78
   4   5 -12   55.57    2.95
  -9   4  12   50.51    3.16
   4  -9  12   56.11    3.60
   5   4 -12   54.08    2.94
   5  -9  12   48.31    3.69
  -5  -4  12   55.07    3.55
   5   4  12   48.84    3.39
  -4  -5  12   46.64    3.53
   4   5  12   49.04    3.21
  -5  -4  13   28.96    3.17
  -4  -5  13   30.15    3.46
   4   5 -13   27.77    2.63
   5   4 -13   31.06    2.58
  -5  -4  13   37.67    3.38
   4   5  13   30.16    2.94
  -4  -5  13   27.62    3.03
  -9   4  13   32.03    3.45
  -4   9  13   30.71    3.21
   5  -9  13   29.49    3.55
  -9   5  13   24.97    3.28
   5   4  13   24.28    3.09
  -4  -5  14   83.29    4.73
   4  -9  14   83.11    4.99
  -5  -4  14   85.15    4.62
  -5   9  14   82.58    4.64
   4   5  14   83.68    4.56
  -9   5  14   88.29    4.70
   5   4  14   83.06    4.53
  -4   9  14   66.62    4.52
  -9   4  14   88.95    4.91
  -5  -4  14   83.19    4.56
   4  -9  15   47.36    4.19
   5   4  15   45.49    3.79
  -4  -5  15   46.21    3.97
  -5   9  15   51.80    4.01
  -9   4  15   53.74    4.06
   4   5  15   53.00    3.80
  -5  -4  15   40.77    3.91
  -9   5  15   52.62    4.19
  -4   9  15   45.10    4.08
  -9   5  15   54.54    3.70
  -4  -5  16   22.77    3.61
   4  -9  16   23.06    3.76
   9  -4  16   29.20    3.56
   5   4  16   19.11    3.32
  -5  -4  16   20.51    3.75
   4   5  16   19.43    3.20
  -9   4  16   14.96    3.27
  -4   9  16   17.12    3.58
  -5   9  16   21.29    3.58
  -9   5  16   18.91    3.56
  -4  -5  17   30.95    3.98
   4  -9  17   31.51    4.13
   5   4  17   25.80    3.65
   4   5  17   31.48    3.71
  -5  -4  17   29.96    3.88
  -9   5  17   34.17    4.26
  -9   4  17   25.77    3.75
  -5   9  17   32.65    3.68
  -4   9  17   29.83    3.96
   4  -9  18   10.69    3.66
   4   5  18   10.20    3.29
  -4  -5  18   19.55    4.04
   5   4  18   14.99    3.63
  -5  -4  18   14.85    3.76
  -5   9  18    5.51    3.47
  -4   9  18    9.77    3.64
  -9   5  18   13.35    3.72
  -9   4  18    8.72    3.36
   5   4  19   13.86    3.85
   4   5  19    4.05    3.58
  -5  -4  19    4.68    3.51
  -4  -5  19    0.69    3.41
  -5   9  19    1.47    3.42
  -9   4  19    0.81    3.44
  -9   5  19   -0.95    3.85
  -4   9  19    8.78    3.92
  -5  -4  20    3.53    3.22
  -4  -5  20   -2.06    3.64
  -4   9  20    1.28    3.44
  -9   5  20    3.62    3.80
  -9   4  20    0.29    3.67
  -5   9  20   -3.56    3.87
  -5  -4  21    5.20    3.99
  -4  -5  21    9.49    3.93
  -5   9  21    5.36    3.74
  -9   5  21   -0.16    3.62
  -9   4  21    3.88    3.97
  -4   9  21    7.16    4.18
  -5  -4  22    3.02    3.97
  -4  -5  22    0.68    4.05
  -9   4  22    3.64    4.08
  -5   9  22    1.63    3.78
  -9   5  22    8.29    4.04
  -4   9  22    4.07    3.77
  -5  -4  23    5.39    4.13
  -4  -5  23   -1.45    4.16
  -9   5  23    7.41    4.17
  -5   9  23    3.65    4.10
  -9   4  23    5.47    4.36
  -4   9  23   12.94    4.36
  -4   9  24    0.19    4.35
  -9   4  24    7.29    4.45
  -4  -5  24   -0.76    4.45
  -5  -4  24    3.43    4.22
  -5   9  24    4.82    4.14
  -9   5  24    1.87    4.34
  -5  -4  25    3.02    4.43
  -4  -5  25    4.46    4.42
  -9   5  25    1.39    4.23
   4   5  25    0.19    4.27
   5   4  25    1.95    4.38
  -5   9  25   -2.15    4.59
  -4   9  25    1.19    4.50
  -9   4  25    9.25    4.48
   5   4  26    0.20    4.68
   4   5  26    0.21    4.38
   9  -3   0   47.16    2.10
  -9   3   0   45.49    2.12
   9  -6   0   43.75    2.40
  -3   9   0   44.64    1.85
   6   3   1  315.20    9.77
   6  -9   1  337.41   10.33
   9  -6   1  341.86   10.22
   9  -6  -1  282.79   10.06
  -9   3  -1  316.06   10.05
   9  -3  -1  334.55    9.91
  -9   6  -1  305.09   10.14
  -3   9  -1  300.51    9.92
   9  -3   1  283.91   10.01
  -6  -3   1  314.92    9.67
   3   6  -1  333.77    9.71
   9  -3   2  575.25   17.13
   6  -9   2  581.61   17.15
   3  -9   2  525.99   16.93
   6   3   2  527.81   16.77
   3   6  -2  530.65   16.66
  -9   6  -2  553.05   17.15
  -9   3  -2  536.33   17.04
   9  -3  -2  551.63   16.82
   9  -6   2  559.28   17.16
   6  -9   2  551.97   17.23
  -3   9  -2  578.64   16.99
   9  -3   2  577.48   17.07
  -6  -3   2  513.91   16.72
   3   6  -2  529.20   16.74
  -6  -3  -2  580.60   16.64
   9  -6   3 1186.15   37.99
   6  -9   3 1192.03   37.94
   9  -3   3 1264.13   37.96
  -6  -3  -3 1211.42   37.67
   3  -9   3 1235.00   37.82
  -3  -6   3 1216.08   37.65
   6  -9   3 1242.17   38.05
  -9   6  -3 1223.43   37.97
  -9   3  -3 1208.96   37.90
  -3   9  -3 1192.97   37.84
  -3  -6   3 1171.75   37.66
   9  -3   3 1218.31   37.92
   9  -6   3 1220.92   37.99
  -6  -3  -3 1185.11   37.54
   3   6  -3 1174.81   37.65
  -6  -3   3 1509.03   37.74
   9  -6   4  816.85   26.16
  -6   9  -4  829.93   26.08
  -3   9  -4  855.06   25.98
  -9   3  -4  832.77   26.08
  -6  -3  -4  856.20   25.86
   9  -3   4  857.05   26.11
   3  -9   4  841.18   25.95
   6  -9   4  829.50   26.09
  -3  -6   4  835.74   25.77
  -6   9  -4  851.15   26.17
   3  -9   4  844.34   26.12
  -9   6  -4  816.43   26.16
   6  -9   4  862.44   26.21
  -3  -6   4  857.63   25.89
   6   3   4  853.41   25.76
  -3   9  -4  881.43   26.08
   9  -6   4  841.96   26.18
  -9   3  -4  817.61   26.11
   9  -3   4  884.31   26.15
   3   6   4  852.75   25.76
   3   6  -4  856.01   25.86
  -6  -3   4  792.04   25.82
  -6  -3  -4  855.95   25.75
  -9   3  -5 2598.95   78.09
  -6   9  -5 2576.79   78.09
  -9   6  -5 2502.77   78.12
  -3   9  -5 2454.89   77.97
   9  -6   5 2670.70   78.20
  -6  -3  -5 2595.71   77.90
   9  -3   5 2555.96   78.12
   6  -9   5 2567.80   78.12
   3  -9   5 2635.27   77.99
  -3   9  -5 2589.99   78.04
   3  -9   5 2598.64   78.06
  -3  -6   5 2496.85   77.74
   6  -9   5 2504.73   78.17
  -6   9  -5 2578.62   78.15
  -9   6  -5 2596.72   78.16
  -3  -6   5 2530.18   78.09
  -9   3  -5 2560.53   77.98
  -3  -6   5 2550.30   77.90
  -6   9   5 2549.57   77.53
   6   3   5 2573.48   77.80
  -3   9  -5 2540.78   78.05
  -3   9  -5 2609.68   78.08
   9  -3   5 2677.30   78.14
   9  -6   5 2621.04   78.17
  -9   3  -5 2659.85   78.15
   3   6  -5 2568.76   77.88
  -6  -3   5 2611.73   77.90
   3   6   5 2572.18   77.80
  -6  -3  -5 2569.84   77.77
  -9   3  -6 1442.92   46.23
  -6   9  -6 1438.63   46.24
   9  -3   6 1559.53   46.29
  -3   9  -6 1530.62   46.17
   9  -6   6 1465.55   46.31
   6  -9   6 1572.81   46.30
   3  -9   6 1457.49   46.20
  -3   9  -6 1489.68   46.18
  -6   9  -6 1433.42   46.28
   3   6  -6 1465.75   45.88
   6   3   6 1432.48   45.97
  -3  -6   6 1534.32   46.12
  -3  -6   6 1505.79   46.32
  -9   3  -6 1454.03   46.14
  -9   6  -6 1543.71   46.26
  -6   9  -6 1404.22   46.23
  -3   9  -6 1553.50   46.25
  -3   9  -6 1534.21   46.26
  -9   3  -6 1474.66   46.29
   9  -6   6 1434.01   46.33
  -3  -6   6 1540.21   45.90
   3   6  -6 1449.94   46.05
  -6  -3   6 1393.94   46.04
  -6  -3  -6 1538.83   45.97
   3   6   6 1521.58   45.99
  -9   3  -7 2166.09   67.30
  -6   9  -7 2184.64   67.31
  -3   9  -7 2202.88   67.24
   9  -6   7 2238.15   67.42
   9  -3   7 2184.34   67.32
   6  -9   7 2122.20   67.30
  -6  -3  -7 2200.78   67.15
  -6   9  -7 2180.97   67.36
  -3   9  -7 2348.32   67.33
  -9   6  -7 2230.15   67.33
  -3   9  -7 2212.38   67.33
  -3  -6   7 2162.12   67.18
   6   3   7 2231.82   67.11
  -9   3  -7 2242.75   67.26
  -3   9  -7 2173.20   67.28
  -3  -6   7 2117.58   67.38
   3  -9   7 2233.45   67.29
   9  -6   7 2350.93   67.47
  -3  -6   7 2195.27   66.95
   6  -9   7 2207.00   67.41
  -9   3  -7 2271.87   67.40
   3   6   7 2117.97   67.06
  -6  -3   7 2235.77   67.19
   3   6  -7 2262.11   67.19
  -3  -6   8  400.62   13.18
  -3   9  -8  406.38   12.90
   9  -6   8  388.71   13.05
  -6  -3  -8  414.68   12.80
  -6   9  -8  391.33   13.03
   6   3  -8  401.85   12.42
  -3   9  -8  391.99   12.90
  -6  -3   8  390.82   13.01
  -3  -6   8  408.86   12.90
   6   3   8  402.93   12.77
   3  -9   8  381.56   12.94
   6  -9   8  423.94   13.13
   9  -6   8  394.01   13.09
   3   6  -8  389.78   12.78
  -6  -3   8  398.21   12.85
  -9   3  -8  379.00   12.82
   3   6   8  399.08   12.76
  -3  -6   9  474.18   15.03
  -6  -3  -9  459.20   14.73
  -3   9  -9  444.92   14.82
   3   6  -9  424.47   14.50
   6   3   9  466.18   14.72
  -9   6   9  450.71   14.61
  -3  -6   9  480.32   14.91
  -6  -3   9  479.60   15.03
   6  -9   9  464.42   15.04
   6   3  -9  462.56   14.38
   3  -9   9  455.76   14.89
   9  -6   9  489.27   15.15
   3   6   9  464.77   14.74
   3   6  -9  458.90   14.76
  -6  -3   9  462.48   14.83
  -3  -6  10  267.18    9.39
   3   6 -10  257.29    8.70
  -6  -3  10  250.64    9.25
  -3  -6  10  265.75    9.13
  -9   3  10  262.02    9.00
   6   3  10  263.12    8.94
   9  -6  10  266.41    9.42
   6   3 -10  298.94    8.69
   6  -9  10  240.75    9.20
   3  -9  10  263.13    9.12
   3   6  10  244.70    8.88
  -6  -3  10  251.36    9.02
  -3  -6  11  102.00    4.82
  -6  -3  11   93.30    4.64
   3   6 -11   96.86    4.08
  -9   3  11   97.61    4.34
  -3  -6  11  106.36    4.69
   6   3  11   92.15    4.33
   6   3 -11   99.20    3.90
   6  -9  11   98.05    4.78
   3  -9  11   94.19    4.58
  -6  -3  11   93.50    4.42
   3   6  11   98.03    4.24
  -3  -6  12  135.88    5.65
  -6  -3  12  129.84    5.58
   3   6 -12  123.93    4.93
   3  -9  12  128.32    5.26
   6   3 -12  119.93    4.74
   6  -9  12  115.12    5.57
  -6  -3  12  123.23    5.36
  -9   3  12  125.17    5.53
   3   6  12  116.75    5.05
   6   3  12  126.04    5.22
  -9   3  12  115.34    5.26
   3  -9  12  130.49    5.51
  -3  -6  12  110.36    5.31
  -9   3  13  207.40    7.63
  -6  -3  13  191.78    7.82
   6  -9  13  208.05    7.94
   6   3 -13  205.14    7.20
   3   6  13  206.42    7.63
  -6  -3  13  198.47    7.82
  -9   3  13  184.43    7.73
  -3   9  13  200.31    7.69
   9  -3  13  206.33    7.74
   3  -9  13  200.30    7.95
  -3  -6  13  215.87    7.86
   6   3  13  197.90    7.68
  -3  -6  14   40.85    4.12
   3  -9  14   69.18    4.39
   9  -3  14   47.41    4.08
   6   3  14   66.44    3.96
  -9   3  14   54.94    3.93
  -6  -3  14   65.00    4.21
   3   6  14   45.48    3.75
  -3   9  14   71.36    4.16
  -9   6  14   63.62    4.26
  -6   9  14   44.02    3.88
  -6  -3  14   72.78    4.30
  -9   6  14   74.18    3.76
   6   3  15  132.76    6.29
   9  -3  15  158.31    6.39
   3  -9  15  132.45    6.38
  -3  -6  15  148.01    6.40
  -6   9  15  146.84    6.36
  -3   9  15  145.03    6.31
  -6  -3  15  138.80    6.36
   3   6  15  150.37    6.34
  -9   6  15  128.30    6.39
  -9   3  15  145.32    6.39
  -6  -3  15  136.00    6.38
   9  -3  16   77.17    4.79
   6   3  16   88.94    5.11
   3  -9  16   79.30    5.02
  -3  -6  16   88.31    5.15
  -6   9  16   80.63    4.88
  -6  -3  16   84.00    5.02
   3   6  16   87.30    5.02
  -9   6  16   93.25    5.26
  -9   3  16   85.16    5.04
  -3   9  16   87.37    5.25
   3  -9  17   79.15    5.10
  -3  -6  17   72.16    4.95
   6   3  17   78.85    4.98
   9  -3  17   71.81    5.13
  -9   3  17   90.22    5.21
   3   6  17   69.61    4.57
  -6  -3  17   74.37    4.98
  -3   9  17   87.69    5.13
  -6   9  17   73.00    5.18
  -9   6  17   78.95    5.16
   3  -9  18   76.51    5.19
  -3  -6  18   89.20    5.40
   9  -3  18   90.29    5.43
   6   3  18   79.04    5.12
  -9   6  18   85.99    5.39
  -3   9  18   80.41    5.13
  -6   9  18   78.59    5.21
  -6  -3  18   86.86    5.32
  -9   3  18   74.80    5.01
   3   6  18   73.71    5.07
  -3  -6  19   28.78    4.37
   9  -3  19   24.85    4.24
   3  -9  19   19.60    4.19
   6   3  19   29.92    4.17
   3   6  19   23.17    3.83
  -6  -3  19   24.22    4.04
  -9   6  19   20.95    3.82
  -6   9  19   23.26    3.67
  -3   9  19   26.65    3.95
  -9   3  19   24.23    4.04
  -6  -3  20   28.97    4.50
   3  -9  20   32.81    4.56
  -3  -6  20   20.77    4.11
  -9   6  20   22.18    4.13
  -9   3  20   21.20    4.19
  -6   9  20   22.34    4.03
  -3   9  20   23.88    3.97
  -3  -6  21   24.83    4.27
  -6  -3  21   25.25    4.29
  -9   6  21   24.24    4.39
  -9   3  21   22.83    4.27
  -3   9  21   29.12    4.45
  -6   9  21   23.43    4.03
  -3  -6  22   24.44    4.37
  -6  -3  22   10.80    4.57
  -9   3  22   14.67    4.40
  -3   9  22   17.47    4.24
  -9   6  22   24.41    4.76
  -6   9  22   18.77    4.44
  -3  -6  23    1.09    3.89
  -6  -3  23   -1.60    4.26
  -3   9  23    1.55    4.08
  -9   3  23   -0.71    4.21
  -6   9  23   -8.24    4.24
  -9   6  23   -0.71    4.06
  -3   9  24    3.50    4.26
  -6  -3  24   -5.91    4.36
  -9   3  24    0.56    4.18
  -3  -6  24    6.32    4.28
  -6   9  24    6.86    4.44
  -9   6  24    8.61    4.55
  -3  -6  25   18.38    4.98
  -6  -3  25   14.79    4.65
  -6   9  25   15.74    4.75
   3   6  25   13.62    4.65
   6   3  25   16.07    4.53
  -3   9  25   19.18    4.64
  -9   3  25   10.39    4.61
  -9   6  25   11.93    4.77
   9  -7   0   20.97    2.14
  -9   2   0   24.79    1.43
   9  -2   0   20.96    1.53
  -7  -2   0   23.00    1.31
   2  -9   0   22.96    1.34
   9  -7   1   22.33    2.19
  -9   2  -1   25.40    1.66
   7  -9   1   23.81    2.40
   9  -7  -1   20.62    2.31
  -9   2   1   27.84    1.44
  -9   7  -1   25.28    2.24
   2   7  -1   24.98    1.19
   9  -2  -1   22.19    1.39
   9  -2   1   31.52    1.86
  -7  -2   1   28.58    1.13
   2  -9   1   23.01    1.56
   2  -9  -1   26.52    1.31
   2  -9   1   23.66    1.35
   7   2   1   21.71    1.29
   7   2   2   93.16    3.17
  -9   7  -2   84.38    3.63
   7  -9   2  118.73    4.10
   9  -2  -2   89.89    3.10
   9  -7   2   88.56    3.79
   2  -9  -2   87.90    2.97
  -2   9  -2   91.74    3.35
   2   7  -2   89.99    3.08
  -7  -2  -2   90.70    2.97
   9  -2   2   96.74    3.50
  -9   2  -2   85.95    3.41
   9  -2   2   93.21    3.45
   2   7  -2   84.51    2.92
   2  -9   2   87.44    3.21
   2  -9   2   92.12    3.46
   7  -9   2   93.60    3.56
   2  -9   3   31.37    2.09
   9  -7   3   17.32    2.09
  -2   9  -3   34.52    1.63
   7  -9   3   21.48    1.99
   9  -2   3   20.55    1.80
  -7  -2  -3   26.04    1.42
   7   2   3   27.41    1.48
   2   7  -3   24.21    1.26
   2  -9   3   30.30    1.56
   9  -7   3   35.28    2.65
   9  -2  -3   25.23    1.31
   7  -9   3   20.73    2.60
  -9   7  -3   62.00    2.48
  -2   9  -3   23.72    1.85
  -9   2  -3   23.16    1.85
   9  -2   3   23.07    2.06
   2   7  -3   22.10    1.41
  -7  -2  -3   24.97    1.27
  -9   2  -4    8.01    1.48
  -2   9  -4    8.08    1.12
   2  -9   4    6.41    1.93
   7  -9   4    6.19    1.80
   9  -7   4    3.12    1.85
   7   2   4    4.98    1.14
   2  -9   4    7.98    1.27
   2   7  -4    6.82    1.00
   9  -2   4    6.58    1.58
  -7  -2  -4    6.74    1.01
  -2  -7   4    1.45    1.70
   7  -9   4   -1.46    2.40
  -9   7  -4    0.38    2.07
  -7   9  -4   -1.14    2.30
  -2   9  -4    6.00    1.29
  -2  -7   4    2.31    1.91
  -9   2  -4    5.88    1.31
  -2   9  -4    4.75    1.57
   9  -7   4   -0.37    2.50
  -9   2  -4    4.73    1.73
   2   7  -4    5.72    1.25
   9  -2   4    3.85    2.00
  -7  -2  -4    4.60    1.01
  -2   9  -5  318.58   10.37
  -7   9  -5  337.04   10.61
  -9   2  -5  332.03   10.50
   2   7  -5  337.44   10.25
   9  -2   5  344.43   10.57
  -7  -2  -5  310.09   10.31
   7  -9   5  346.36   10.67
  -2  -7   5  328.28   10.29
   7  -9   5  348.22   10.85
  -7   9  -5  346.54   10.73
   2  -9   5  308.21   10.56
  -9   7  -5  205.55   10.32
  -2   9  -5  313.64   10.58
  -9   2  -5  349.23   10.43
  -2   9  -5  324.13   10.49
  -2  -7   5  324.02   10.40
  -2  -7   5  342.83   10.70
   7   2   5  324.29   10.26
  -2   9  -5  322.77   10.53
  -9   2  -5  327.45   10.63
   2   7  -5  349.45   10.38
  -7  -2  -5  339.09   10.24
  -7  -2   5  314.14   10.36
  -9   2  -6  333.08   11.12
  -7   9  -6  337.72   11.19
  -7  -2  -6  353.80   11.03
   2   7  -6  341.55   10.90
  -2   9  -6  362.86   11.06
   9  -2   6  334.89   11.16
   7  -9   6  332.23   11.21
   2  -9   6  350.20   11.22
   2   7  -6  328.22   10.88
  -7   9  -6  323.99   11.31
  -2   9  -6  347.57   11.15
  -2  -7   6  340.21   11.07
  -2  -7   6  331.10   11.35
   7   2   6  349.48   10.94
  -9   7  -6  341.83   11.16
  -2   9  -6  364.65   11.14
  -9   2  -6  358.05   11.07
  -2   9  -6  346.34   11.19
  -2  -7   6  333.49   10.88
   7  -9   6  353.95   11.42
   9  -7   6  361.73   11.52
  -9   2  -6  342.05   11.28
  -7  -2  -6  336.26   10.86
   2   7  -6  334.18   10.98
  -7  -2   6  346.99   11.04
  -9   2  -7   92.15    3.76
  -7   9  -7   97.04    3.90
  -2  -7   7   91.22    4.35
   7  -9   7   89.46    3.95
   9  -2   7  101.31    3.96
  -2   9  -7   89.64    3.64
  -7  -2  -7   88.30    3.57
  -7   9  -7   79.91    4.08
  -2   9  -7   84.43    3.89
  -2  -7   7   90.35    3.85
  -2   9  -7  102.99    3.92
  -9   7  -7   83.41    3.79
   7   2   7   86.44    3.69
   2  -9   7   82.32    4.00
   9  -7   7   84.72    4.29
   7  -9   7   85.94    4.26
  -2  -7   7   89.84    3.53
  -9   2  -7   99.75    4.13
  -7  -2  -7   87.80    3.50
  -2   9  -7   83.24    3.72
  -7  -2   7   88.60    3.73
  -9   2  -7   98.24    3.73
   2   7  -7   95.32    3.71
   2   7   7   98.32    3.65
  -2  -7   8   30.63    2.89
  -9   2  -8   38.78    2.43
  -7  -2  -8   43.80    2.36
   7  -9   8   42.98    2.69
  -2   9  -8   44.38    2.44
   9  -7   8   32.16    2.73
  -2   9  -8   45.62    2.76
   7   2   8   39.30    2.48
  -7  -2   8   40.27    2.89
  -2  -7   8   43.14    2.87
   2  -9  -8   46.01    1.79
  -2  -7   8   44.54    2.48
   7  -9   8   45.36    3.14
   9  -7   8   42.49    3.03
   7   2  -8   45.31    1.96
   2   7  -8   42.73    2.37
  -7  -2   8   43.50    2.57
   2   7   8   46.99    2.67
  -9   2  -8   41.19    2.37
  -2   9  -8   46.25    2.50
  -7  -2  -8   49.01    2.39
  -7   9   9   17.28    1.41
  -2  -7   9   19.23    2.66
  -7  -2  -9   14.73    1.79
   9  -7   9    9.56    2.32
   2   7  -9   15.23    1.91
   2  -9  -9   15.67    1.24
  -7  -2   9    8.44    2.52
   7   2   9   12.77    1.94
  -2  -7   9   16.25    2.32
   7  -9   9   17.21    2.94
   7   2  -9   15.11    1.48
   9  -7   9    9.92    2.74
   2  -9   9   15.21    2.20
  -7  -2   9   11.37    2.20
   2   7   9   20.65    2.12
  -9   2  -9   17.10    1.88
  -7  -2  10   19.80    2.70
  -2  -7  10   16.19    2.71
   2   7 -10   24.80    2.29
  -2  -7  10   29.86    2.73
   2  -9 -10   24.41    1.56
  -9   2  10   23.77    2.70
   7   2  10   24.21    2.40
   2  -9  10   28.64    2.93
   2  -9  10   31.45    2.76
   7  -9  10   25.80    3.24
  -7  -2  10   27.25    2.71
   2   7  10   27.98    2.64
   9  -7  10   19.51    3.12
  -2  -7  11   34.51    3.42
   2   7 -11   38.15    2.72
   9  -2  11   36.97    3.28
   2  -9  11   37.06    3.24
  -2  -7  11   42.17    3.11
   2  -9 -11   42.37    2.04
  -7  -2  11   40.26    3.34
  -9   2  11   38.81    3.10
   7   2  11   37.65    3.07
   9  -7  11   35.95    3.41
   2  -9  11   36.68    2.94
   7   2 -11   38.48    2.32
   7  -9  11   42.35    3.39
  -9   2  11   37.16    3.03
   2   7  11   38.66    2.98
  -7  -2  11   40.65    3.14
  -7  -2  12   13.55    2.87
  -9   7  12   11.54    2.17
  -9   2  12   16.31    2.56
   2   7 -12   11.12    2.25
   7   2 -12    9.48    1.95
   2  -9  12   10.31    2.73
  -9   2  12   10.04    2.63
  -2   9  12   10.03    2.56
   2   7  12   13.95    2.56
   7  -9  12    8.06    2.90
  -7  -2  12    6.70    2.42
   2  -9 -12   10.21    1.53
   2  -9  12   10.33    3.01
   7   2  12    7.36    2.67
  -2  -7  12   10.51    2.63
   9  -2  12   12.24    2.79
  -9   2  13   17.18    2.97
  -9   7  13   10.00    2.36
  -7  -2  13    6.29    3.10
  -2  -7 -13    7.60    1.86
   7   2 -13   10.21    2.04
  -2   9  13    6.02    2.44
   9  -2 -13    4.82    2.03
   7  -9  13    9.48    3.12
  -7  -2  13    7.36    2.76
   2   7  13    8.66    2.68
  -9   2  13    8.61    3.15
   9  -2  13    7.25    2.94
   7   2  13    3.32    2.77
  -2  -7  13    7.71    3.20
   2  -9  13    4.35    3.22
   2  -9 -13    4.89    1.63
  -9   2  14    2.88    2.82
  -7  -2  14    1.14    3.09
   7   2 -14    5.16    2.21
  -7  -2  14    2.95    2.93
  -2   9  14    4.06    2.92
   2   7  14   -0.09    2.86
  -9   2  14    4.69    3.00
   9  -2  14    0.09    2.93
   2  -9 -14    5.14    1.76
  -2  -7  14    0.10    2.99
   7   2  14    5.69    2.97
   2  -9  14    0.10    2.99
   2  -9  15   -1.38    3.24
   2  -9 -15    0.29    1.78
  -2  -7  15    1.14    2.89
   7   2  15    1.54    2.98
   9  -2  15   -2.32    2.88
  -9   7  15    0.10    3.09
  -9   2  15    2.14    3.05
  -7   9  15    1.52    3.13
   2   7  15   -0.76    3.03
  -7  -2  15   -1.40    3.34
  -2   9  15   -4.30    3.15
  -7  -2  15    2.41    3.33
   2  -9  16   11.69    3.59
   9  -2  16   14.62    3.35
   7   2  16   20.18    3.42
  -7   9  16   12.84    3.63
  -9   2  16   13.20    3.53
   2   7  16   14.14    3.30
  -2   9  16   18.41    3.53
  -7  -2  16   21.77    3.53
  -9   7  16   10.48    3.69
  -7  -2  16   22.70    3.78
   2  -9  17   -1.48    3.58
   9  -2  17   -3.52    3.54
  -7  -2  17    6.89    3.24
  -2  -7  17    1.08    3.54
   7   2  17   -0.79    3.36
  -7   9  17   -3.37    3.59
   2   7  17    1.55    3.23
  -9   2  17    0.35    3.54
  -2   9  17   -3.17    3.28
  -9   7  17    0.47    3.26
   7   2  18    1.98    3.07
   2  -9  18   -2.24    3.31
   9  -2  18    0.63    3.23
  -2  -7  18    6.69    3.52
  -7  -2  18    0.13    3.00
   2   7  18   -3.50    3.40
  -2   9  18   -2.07    3.51
  -7   9  18   -1.99    3.54
  -9   7  18    4.10    3.94
  -9   2  18    3.14    3.40
   2  -9  19    8.61    3.78
   9  -2  19    0.54    3.40
  -2  -7  19    4.02    3.46
   2   7  19   -0.39    3.31
  -7  -2  19   -1.78    3.74
  -9   2  19    2.58    3.74
  -7   9  19    5.28    3.53
  -9   7  19   -2.61    3.78
  -2   9  19    4.07    3.48
   2  -9  20    0.30    3.58
   9  -2  20   -0.15    3.58
  -2  -7  20    3.42    3.78
  -7  -2  20    5.23    3.86
  -9   2  20    3.78    3.66
  -7   9  20    0.29    3.63
  -9   7  20   -0.15    3.81
  -2   9  20    4.65    3.72
   2  -9  21   18.14    4.17
   9  -2  21    2.82    3.79
  -2  -7  21    8.93    4.17
  -7  -2  21    8.39    3.79
  -7   9  21    7.56    3.81
  -2   9  21   10.70    3.86
  -9   7  21    5.13    3.97
  -9   2  21    8.08    3.97
  -7  -2  22    6.18    4.05
  -2   9  22    2.42    3.72
  -9   2  22    3.81    4.09
  -2  -7  22    2.55    4.18
  -7   9  22   -4.46    4.02
  -9   7  22    7.35    4.19
  -2  -7  23    0.72    3.92
  -2   9  23   -0.17    4.14
  -7  -2  23   -4.12    4.04
  -9   2  23    5.80    3.97
  -9   7  23    3.19    4.07
  -7   9  23   -4.58    4.25
  -7  -2  24   -0.38    4.50
  -2  -7  24    4.84    4.47
  -2   9  24   -1.65    4.41
  -9   2  24   -2.26    4.34
  -7   9  24    1.12    4.33
  -9   7  24   -1.13    4.29
   7   2  25    4.29    4.36
   2   7  25    5.82    4.34
  -7  -2  25    9.29    4.61
  -2  -7  25    8.58    4.51
  -7   9  25    0.99    4.43
  -9   7  25    5.59    4.43
  -9   2  25    4.80    4.30
  -9   1   0   16.60    1.42
   9  -8   0   14.98    2.21
   1  -9   0   20.20    1.39
   9  -1   0   20.64    1.48
  -8  -1   0   18.66    1.20
  -1  -8   0   21.53    0.89
  -1  -8   1  279.67    8.40
   9  -8   1  283.42    9.06
  -9   1   1  282.84    8.53
   8  -9   1  268.06    9.08
   1  -9  -1  271.64    8.54
   1  -9   1  272.33    8.72
   9  -1   1  285.44    8.71
   9  -1  -1  262.35    8.52
  -8  -1  -1  275.68    8.66
  -9   1  -1  274.42    8.67
  -8  -1   1  266.39    8.44
   1  -9   1  269.37    8.54
   8   1   1  264.83    8.65
   1  -9   2  171.63    5.84
   9  -8   2  187.37    6.53
  -9   8  -2  237.48    6.55
  -1  -8   2  181.50    6.14
   1   8  -2  164.83    5.86
  -8  -1  -2  170.33    5.99
  -9   1  -2  168.01    6.09
   9  -1  -2  185.60    5.71
   1   8  -2  173.17    5.72
   1  -9   2  166.58    6.09
   9  -1   2  171.31    6.02
   8   1   2  170.12    5.93
   8   1   3  234.69    7.15
   1  -9   3  228.49    7.03
   9  -8   3  237.37    7.64
   9  -1  -3  209.48    6.76
  -9   8  -3  226.77    7.45
   8  -9   3  171.12    7.64
  -1  -8   3  208.23    7.18
   1  -9   3  214.37    7.34
  -8  -1  -3  228.71    6.96
   1   8  -3  215.50    7.07
  -1  -8   3  213.66    7.34
  -8  -1  -3  217.66    7.20
  -9   1  -3  211.95    7.25
  -1   9  -3  224.33    7.04
   8  -9   3  220.95    7.41
   1   8  -3  220.44    6.93
   9  -1   3  225.23    7.25
   1  -9   3  216.90    7.33
   9  -8   3  231.28    7.50
  -1   9  -4   67.37    2.49
   8  -9   4   54.65    2.91
   9  -8   4   61.42    3.02
  -8  -1  -4   62.20    2.50
  -9   1  -4   54.50    2.70
   9  -1   4   52.89    2.81
   1   8  -4   52.63    2.31
   8   1   4   63.91    2.63
  -9   8  -4   45.40    2.73
   1  -9   4   72.23    3.24
  -1  -8   4   63.93    3.09
   9  -1  -4   60.24    2.11
   9  -8   4   71.17    3.41
   8  -9   4   74.30    3.77
  -1   9  -4   63.36    2.65
  -9   1  -4   51.69    2.46
  -1  -8   4   48.97    3.00
  -8  -1  -4   67.00    2.91
  -9   1  -4   52.19    2.89
  -8  -1  -4   68.39    2.40
   1   8  -4   48.96    2.46
  -8   9  -5   84.32    3.65
  -8  -1  -5   88.30    3.37
   1  -9   5   88.62    3.75
  -9   1  -5   86.34    3.48
  -1   9  -5   86.78    3.31
   1   8  -5   83.91    3.19
   9  -1   5   93.33    3.51
   8   1   5   82.48    3.44
   1  -9   5   89.32    3.66
  -1  -8   5   82.19    3.42
  -1   9  -5   89.20    3.50
  -1  -8   5   80.23    3.89
  -1   9  -5   87.52    3.64
  -9   1  -5   88.68    3.36
  -9   1  -5   93.75    3.77
  -8  -1  -5   80.80    3.60
  -8  -1  -5   79.85    3.23
   1   8  -5   87.15    3.40
  -8   9  -6   62.61    2.92
   1  -9   6   52.73    3.29
  -9   1  -6   62.44    2.76
  -1  -8   6   61.33    3.20
   9  -1   6   66.14    2.95
  -1   9  -6   62.64    2.68
   9  -8   6   54.24    3.14
  -8  -1  -6   60.03    2.73
   1   8  -6   59.92    2.52
   8  -9   6   68.05    3.12
  -1  -8   6   53.72    2.81
  -1   9  -6   53.93    3.05
   1   8  -6   64.23    2.94
   1  -9   6   53.93    2.96
  -1   9  -6   56.02    2.76
  -1   9  -6   55.48    3.01
   8  -9   6   55.89    3.47
  -9   1  -6   62.83    3.12
  -8  -1  -6   53.16    2.90
   9  -8   6   54.13    3.35
  -9   1  -6   62.98    2.72
   1   8  -6   59.89    2.73
  -8  -1  -6   53.01    2.51
  -1  -8   7  403.04   13.33
   1  -9   7  433.22   13.42
  -8   9  -7  408.08   13.27
  -9   1  -7  415.28   13.15
  -8  -1  -7  389.67   13.06
   8  -9   7  434.59   13.41
   9  -8   7  400.55   13.31
  -1   9  -7  418.49   13.06
   1   8  -7  413.98   13.00
  -1   9  -7  407.80   13.08
   8   1   7  406.12   12.99
  -1   9  -7  415.49   13.21
  -1  -8   7  393.84   13.13
   1  -9   7  415.71   13.11
  -9   1  -7  421.41   13.31
  -1  -8   7  405.52   12.99
   8  -9   7  389.37   13.37
   9  -8   7  423.04   13.42
  -8  -1  -7  389.34   13.19
  -1   9  -7  407.63   13.12
  -9   1  -7  417.60   13.03
  -8  -1  -7  399.44   12.96
  -8  -1   7  395.60   13.07
   1   8  -7  404.61   13.07
  -1  -8   8   68.97    3.70
  -9   1  -8   67.33    3.15
   8  -9   8   69.62    3.39
  -8  -1  -8   65.77    3.07
   9  -8   8   69.40    3.49
   1   8  -8   66.43    2.91
  -1   9  -8   67.04    3.02
  -1  -8   8   63.29    3.28
   8   1   8   66.96    3.22
   9  -8   8   70.33    3.94
  -1  -8   8   59.53    3.04
   1  -9   8   69.46    3.26
   8  -9   8   67.64    3.73
   8   1  -8   68.75    2.58
  -8  -1   8   68.17    3.35
  -9   1  -8   74.01    3.13
  -1   9  -8   70.96    3.20
   1   8  -8   66.63    3.11
   1  -9  -9    2.89    1.02
  -1  -8   9    6.03    2.54
  -1   9  -9    1.95    1.46
   9  -8   9    2.43    2.04
   8  -9   9    2.39    1.99
   1   8  -9    1.73    1.94
  -8  -1   9    2.24    2.36
   1  -9   9    1.27    2.24
  -1  -8   9    2.20    2.01
   8   1   9   -0.27    1.92
   1  -9   9    1.40    2.03
   8   1  -9    2.85    1.28
   9  -8   9    1.86    2.56
   8  -9   9    3.85    2.86
   1   8   9    1.73    1.84
  -8  -1   9    3.99    2.25
  -9   1  -9    3.89    1.59
   1  -9 -10   16.15    1.42
  -1  -8  10   26.30    3.36
  -8   9  10   21.20    1.83
   1   8 -10   18.33    2.30
   8   1  10   17.05    2.50
   1  -9  10   16.35    2.55
  -8  -1  10   16.29    2.61
  -9   1  10   25.91    2.90
  -1  -8  10   19.41    2.69
   1  -9  10   17.28    2.46
   9  -1 -10   17.73    1.71
   8  -9  10   17.61    2.97
   8   1 -10   17.75    1.70
   1   8  10   17.85    2.16
  -8  -1  10   19.43    2.60
  -9   1  10   12.78    2.62
   9  -8  10   13.73    3.06
  -9   8  11   10.31    1.96
  -8  -1  11    7.44    2.65
  -9   1  11    7.96    2.54
   1  -9 -11    7.11    1.33
   1   8 -11    9.34    2.25
   8   1 -11    6.48    1.70
  -1   9  11    6.12    2.18
   1  -9  11    6.73    2.42
   9  -1 -11    6.51    1.66
  -9   1  11    4.73    2.60
   1   8  11    7.90    2.25
  -8  -1  11    8.24    2.54
   8  -9  11    8.69    2.75
   9  -8  11    8.01    3.00
  -1  -8  11    7.44    2.70
   1  -9  11    9.22    2.55
   9  -1  11   10.57    2.36
   8   1  11    7.91    2.15
  -1  -8 -12   24.79    2.03
  -9   1  12   27.63    3.11
  -9   8  12   31.13    2.35
   8   1 -12   28.68    2.22
   9  -1 -12   27.98    2.15
  -9   1  12   23.22    3.02
  -8  -1  12   24.53    2.84
   8  -9  12   28.46    3.45
  -1   9  12   27.12    2.97
   9  -8  12   22.21    3.63
   1   8  12   28.20    3.01
   8   1  12   20.31    2.70
  -8  -1  12   30.21    3.34
   1  -9 -12   20.48    1.81
   1  -9  12   23.59    2.83
   9  -1  12   27.30    2.96
  -1  -8  12   25.11    3.14
  -9   8  13   52.81    3.20
  -8  -1  13   51.77    3.92
  -9   1  13   56.48    3.77
  -1  -8 -13   52.62    2.75
   9  -1 -13   49.83    2.88
   8   1 -13   52.43    2.91
   8  -9  13   50.14    4.09
  -8  -1  13   51.82    3.86
  -1   9  13   50.91    3.68
   1   8  13   55.40    3.53
  -9   1  13   48.53    3.60
   1  -9  13   51.64    3.87
  -1  -8  13   51.75    4.04
   8   1  13   46.48    3.40
   9  -1  13   61.55    3.95
  -1  -8 -14   -0.12    1.78
  -9   1  14   -0.36    3.06
  -8  -1  14    0.28    3.11
   1  -9 -14    3.10    1.74
   8   1 -14    2.47    2.17
  -8  -1  14   -3.14    3.06
   1   8  14   -2.45    3.05
  -1   9  14   -2.81    2.99
  -9   1  14    1.79    2.79
   9  -1  14   -0.83    2.95
   8   1  14   -1.08    2.84
  -1  -8  14    2.02    3.07
   1  -9  14   -3.16    3.34
   1  -9 -15   41.31    2.69
   9  -1  15   47.68    3.74
  -1  -8  15   51.51    4.05
   8   1  15   40.51    3.74
   1  -9  15   52.63    4.05
  -8  -1  15   45.68    3.71
  -1   9  15   44.00    3.89
  -9   8  15   45.08    3.95
  -9   1  15   43.30    3.99
  -8   9  15   44.86    4.05
   1   8  15   48.66    3.81
  -9   1  15   47.80    3.91
  -8  -1  15   48.49    3.92
   9  -1  16   17.00    3.28
   8   1  16   13.93    3.46
   1  -9  16    8.96    3.60
  -1   9  16   15.91    3.31
   1   8  16   13.56    3.01
  -9   1  16   13.47    3.51
  -8  -1  16   12.09    3.48
  -9   8  16   16.46    3.41
  -8   9  16   13.75    3.53
  -8  -1  16   15.17    3.81
   1  -9  17   -5.19    3.73
  -1  -8  17    0.61    3.40
   9  -1  17   -2.45    3.37
   8   1  17    4.24    3.63
  -8   9  17    1.43    3.48
  -1   9  17   -2.36    3.27
  -8  -1  17    3.17    3.62
  -9   8  17   -0.72    3.58
  -9   1  17   -2.69    3.21
   1   8  17   -0.56    3.26
   1  -9  18    3.04    3.78
   9  -1  18    0.38    3.34
  -1  -8  18    0.26    3.67
   8   1  18    5.06    3.44
  -8  -1  18    0.38    3.42
  -9   1  18    1.14    3.70
  -9   8  18    3.03    3.23
   1   8  18    6.73    3.41
  -8   9  18    2.51    3.39
  -1   9  18    6.94    3.58
   9  -1  19    1.48    3.86
   1   8  19    5.05    3.55
   1  -9  19    5.23    3.90
  -8  -1  19   -0.55    3.65
  -1  -8  19    1.40    3.18
  -9   8  19   -0.69    3.55
  -1   9  19    2.88    3.33
  -8   9  19    3.51    3.34
  -9   1  19   -2.31    3.47
   1  -9  20    3.17    4.02
  -8  -1  20    3.47    3.63
   9  -1  20   -1.30    3.80
  -1  -8  20    1.49    3.67
  -9   1  20    1.75    3.38
  -1   9  20   -0.56    3.77
  -8   9  20   -3.22    3.92
  -9   8  20    3.08    3.73
   1  -9  21   -6.43    4.05
  -1  -8  21   -3.51    3.85
  -9   1  21   -3.73    4.08
   9  -1  21   -1.09    3.96
  -8  -1  21   -1.72    3.78
  -8   9  21   -1.72    3.89
  -9   8  21    1.41    3.97
  -1   9  21    3.29    3.43
  -1  -8  22    0.69    4.05
   1  -9  22   -1.55    3.86
  -8  -1  22   -3.51    3.93
  -1   9  22   -0.16    3.63
  -9   1  22   -2.98    3.95
  -9   8  22    3.00    4.13
  -8   9  22    2.66    4.17
  -9   1  23    1.60    4.17
  -8  -1  23   -1.06    3.89
  -1  -8  23   -2.19    4.01
  -9   8  23   -2.85    4.37
  -8   9  23   -3.73    3.94
  -8  -1  24   -1.14    4.46
  -1  -8  24   -0.77    4.15
  -9   1  24    3.61    4.29
  -9   8  24   -1.32    4.31
  -8   9  24    1.70    4.43
  -9   1  25   -1.60    4.15
  -8  -1  25    3.46    4.53
   1   8  25   -3.52    4.44
  -1  -8  25   -0.21    4.52
   8   1  25   -2.17    4.26
  -8   9  25   -3.39    4.68
  -9   8  25    5.99    4.60
  -9   0   0  111.19    3.83
   9  -9   0  114.28    4.58
   9  -9   1  237.12    7.99
  -9   0   1  234.67    7.37
   0  -9   1  240.06    7.68
  -9   0  -1  239.17    7.58
   0  -9   1  232.19    7.34
   0  -9   2  338.03   10.27
   9  -9   2  323.22   10.88
   0  -9   2  327.31   10.60
  -9   0  -2  323.50   10.52
   9   0   2  334.15   10.52
   9   0   3   75.56    2.90
  -9   9  -3   37.63    2.94
   9  -9   3   79.69    3.71
   0  -9   3   78.22    3.43
   0   9  -3   77.38    2.83
  -9   0  -3   77.01    2.70
  -9   0  -3   78.10    3.10
   9  -9   3   75.81    3.26
   0   9  -3   73.70    2.64
   9   0   4 4863.06  143.49
   0  -9   4 4787.69  143.45
   0   9  -4 4647.37  143.43
  -9   0  -4 4742.94  143.36
  -9   0  -4 4630.77  143.53
   9  -9   4 4794.74  143.72
  -9   0  -4 4781.39  143.49
   0  -9   4 4718.19  143.59
   0   9  -4 4765.03  143.34
  -9   0  -5   94.36    3.82
   0   9  -5  108.57    3.76
   9   0   5  100.79    3.96
   9  -9   5   94.86    4.22
   9  -9   5  105.42    4.69
   0  -9   5  105.20    4.06
   0   9  -5  106.91    3.86
  -9   0  -5   99.73    4.06
  -9   0  -5  105.12    3.77
   0  -9   6  802.36   24.62
  -9   0  -6  805.50   24.45
   0  -9   6  780.80   24.38
  -9   0  -6  799.51   24.57
   9  -9   6  823.66   24.74
   0   9  -6  800.69   24.40
  -9   0  -6  762.69   24.30
   9   0   6  793.90   24.42
   0   9  -6  747.26   24.29
   9  -9   6  786.04   24.66
  -9   0  -7  382.59   12.72
   0  -9   7  388.83   12.99
  -9   0  -7  399.42   12.93
   9   0  -7  392.76   12.18
   0  -9   7  404.71   12.71
   9  -9   7  416.81   13.13
  -9   0  -7  393.28   12.62
   0   9  -7  392.34   12.71
   0   9  -7  411.41   12.67
   9  -9   7  382.32   12.94
   0  -9   8  653.53   19.74
   9  -9   8  589.14   19.53
  -9   0  -8  594.05   19.38
   0   9  -8  611.14   19.31
   9  -9   8  630.77   19.71
   0  -9   8  607.32   19.32
   9   0  -8  618.15   18.87
   0   9  -8  620.55   19.39
   0  -9   9  416.01   13.15
   9  -9   9  406.42   12.95
   0  -9   9  361.50   12.74
   9   0   9  386.41   12.69
   9   0  -9  392.46   12.23
   9  -9   9  392.99   13.07
  -9   0   9  377.25   12.70
  -9   9  10  546.62   17.34
   0   9 -10  554.68   17.62
   9   0  10  547.44   17.69
   0  -9  10  563.72   17.86
  -9   0  10  562.72   17.89
   9  -9  10  567.88   18.05
   9   0 -10  546.76   17.23
   0   9  10  545.19   17.67
  -9   0  10  559.50   17.78
   0  -9 -11  356.36   11.37
  -9   9  11  359.86   11.53
   0   9 -11  361.44   11.83
   9  -9  11  367.95   12.30
   9   0 -11  338.29   11.41
  -9   0  11  356.86   12.03
   0   9  11  351.67   11.89
  -9   0  11  368.81   12.16
   0  -9  11  367.96   12.08
   9   0  11  351.35   11.93
   0  -9 -12   60.74    2.86
   9   0 -12   61.53    3.08
   9  -9  12   70.27    4.50
  -9   0  12   64.31    4.00
   0   9  12   62.40    3.64
  -9   0  12   76.64    4.23
   0  -9  12   58.74    3.78
   9   0  12   69.93    3.90
   0  -9 -13    4.97    1.67
  -9   0  13    0.61    2.87
   9   0 -13    2.32    1.94
  -9   0  13    1.89    2.84
   9  -9  13    5.62    3.62
   0  -9  13   -1.17    2.89
   9   0  13    2.35    2.69
  -9   0  14  381.14   12.89
   9   0 -14  368.43   12.24
   0   9  14  370.32   12.79
  -9   0  14  371.67   12.92
   0  -9 -14  360.13   12.06
   9   0  14  368.50   12.86
   0  -9  14  397.19   13.00
   0  -9  15    4.43    3.06
   9   0  15    5.47    3.15
  -9   0  15   -0.71    3.13
   0   9  15    6.72    2.98
   0  -9 -15    5.85    1.81
  -9   0  15    5.14    2.92
   0  -9  16  217.76    7.74
   9   0  16  134.72    6.54
  -9   0  16  156.61    6.71
  -9   9  16  131.49    6.70
   0   9  16  127.44    6.49
  -9   0  16  128.18    6.55
   0  -9  17   15.54    3.42
   9   0  17   25.29    3.69
  -9   9  17   26.61    4.11
   0   9  17   17.98    3.31
  -9   0  17   12.32    3.47
   9   0  18   92.47    5.62
   0  -9  18  113.46    6.13
  -9   9  18  106.17    5.89
   0   9  18  105.16    5.80
  -9   0  18  106.51    5.86
   0  -9  19   30.73    4.06
   0   9  19   36.11    4.24
  -9   0  19   35.44    4.03
  -9   9  19   36.12    4.51
   0  -9  20    2.88    3.60
  -9   0  20   -0.44    3.47
  -9   9  20    3.12    3.64
   0  -9  21   15.48    4.10
  -9   0  21   13.39    4.02
  -9   9  21   17.46    4.28
   0  -9  22   11.83    4.41
  -9   0  22    5.19    4.19
  -9   9  22    7.36    4.24
   0  -9  23    9.97    4.46
  -9   0  23    1.25    4.11
  -9   9  23    0.36    4.26
  -9   0  24   26.28    4.88
  -9   9  24   17.68    4.65
   0   9  25    1.57    4.27
  -9   0  25    0.81    4.51
  -9   9  25   -0.60    4.57
  10  -5   0   30.40    1.97
 -10   5   0   26.01    1.96
  -5  10   0   28.80    1.41
  10  -5  -1  369.49   11.78
  10  -5   1  344.87   11.86
 -10   5  -1  383.88   11.85
  -5  10  -1  383.19   11.73
  -5  10   1  379.75   11.54
   5 -10   2  129.43    3.98
  10  -5  -2   71.58    3.26
 -10   5  -2   85.05    3.31
  -5  -5   2   79.48    2.72
  10  -5   2   86.31    3.52
  -5  -5  -2   74.76    2.65
  -5  10   2   79.36    2.64
   5 -10   2   73.32    3.16
  -5  10  -2   84.57    3.11
   5 -10   3  792.01   24.97
  -5  10  -3  830.48   25.01
  10  -5   3  824.27   25.11
  -5  -5  -3  806.07   24.68
 -10   5  -3  809.12   25.06
   5 -10   3  780.16   25.16
  -5  -5   3  800.13   24.60
  -5  -5   3  813.36   24.70
  10  -5   3  792.22   25.08
   5   5   3  828.73   24.59
   5 -10   4   10.06    2.50
 -10   5  -4   13.28    2.32
   5   5   4    1.73    0.97
  -5  -5   4    2.62    1.25
  10  -5   4    0.14    1.71
   5 -10   4    0.54    1.58
  -5  -5  -4    1.30    0.93
  -5  10  -4   -0.80    1.61
  -5  10  -5 1054.14   31.93
  -5  10  -5 1077.07   32.00
 -10   5  -5 1037.85   32.01
  -5  -5  -5 1061.62   31.69
   5 -10   5 1052.88   31.95
  -5  10  -5 1081.83   32.04
 -10   5  -5 1052.49   32.04
   5 -10   5 1044.27   32.04
  -5  -5   5  983.61   31.45
  -5  -5   5 1041.88   31.73
   5   5   5 1025.91   31.61
  -5  10  -6    2.09    1.73
 -10   5  -6    2.29    1.46
  -5  10  -6    3.21    1.53
  10  -5   6    4.02    1.94
  -5  -5  -6    1.81    1.09
   5 -10   6    1.40    1.64
  -5  10  -6    0.21    2.08
  -5  -5   6    2.28    1.60
  -5  10  -6    1.67    1.58
 -10   5  -6    3.34    1.61
 -10   5  -6    0.74    2.24
  10  -5   6    2.48    2.53
   5   5   6    1.89    1.35
 -10   5  -7  261.74    9.35
  -5  10  -7  275.69    9.28
  -5  10  -7  279.25    9.41
  -5  -5  -7  281.48    9.10
   5 -10   7  271.04    9.32
  10  -5   7  277.58    9.47
  -5  10  -7  293.54    9.47
  -5  10  -7  283.64    9.37
 -10   5  -7  282.35    9.32
  -5  -5   7  278.08    9.51
  10  -5   7  280.81    9.54
   5 -10   7  278.37    9.49
  -5  -5   7  281.89    9.21
   5   5   7  280.24    9.08
  -5  10  -8   37.68    2.34
  10  -5   8   42.00    2.69
   5   5  -8   41.14    2.02
  -5  10  -8   41.21    2.97
  -5  -5   8   37.14    3.16
   5 -10   8   41.16    2.84
  10  -5   8   36.10    3.11
   5   5   8   36.87    2.25
  -5  -5   8   39.93    2.53
  10  -5   9  167.02    6.27
   5   5  -9  165.67    5.66
  -5  -5   9  178.53    6.45
   5 -10   9  162.90    6.39
  -5  -5   9  157.76    6.11
   5   5 -10   78.04    3.57
  -5  -5  10   83.44    4.30
 -10   5  10   88.39    4.01
   5 -10  10   97.49    4.46
   5   5  10  108.98    4.23
  -5  -5  10   82.66    4.08
   5   5 -11    5.76    1.83
   5 -10  11    6.09    2.78
  -5  -5  11    4.94    2.79
 -10   5  11    5.86    2.38
  -5  -5  11    5.46    2.53
   5   5  11    3.95    2.25
  -5  -5  12   12.41    2.94
  -5  -5  12   15.50    2.87
   5   5  12   14.35    2.48
   5   5 -12   18.07    2.26
   5 -10  12   10.78    3.03
  -5  -5  13  117.50    5.56
   5 -10  13  127.70    5.74
   5   5  13  118.10    5.39
  -5  -5  13  115.58    5.50
   5   5 -13  127.51    4.95
   5   5  14   94.85    4.74
  -5  -5  14   93.15    4.88
  -5  10  14   83.98    4.79
 -10   5  14   85.33    4.98
  -5  -5  14   87.91    5.01
  -5  -5  15  109.25    5.44
 -10   5  15   99.84    5.40
  -5  10  15   98.19    5.23
   5   5  15  105.58    5.25
 -10   5  15  110.99    5.14
  -5  -5  16   13.66    3.35
  -5  10  16   11.19    3.64
 -10   5  16   11.69    3.46
 -10   5  16   10.71    2.96
  -5  -5  17   65.41    4.86
 -10   5  17   68.07    4.68
  -5  10  17   86.93    5.01
  -5  -5  18    3.86    3.40
  -5  10  18   -0.63    3.61
 -10   5  18   -3.71    3.49
  -5  -5  19    8.18    3.93
 -10   5  19    8.65    3.68
  -5  10  19    6.32    3.77
  -5  -5  20    6.35    3.98
  -5  10  20    8.23    3.84
 -10   5  20    5.40    3.63
  -5  -5  21    7.93    4.16
 -10   5  21   -0.94    3.97
  -5  10  21    0.31    3.99
  -5  -5  22   11.81    4.09
 -10   5  22    6.52    4.26
  -5  10  22    7.89    4.09
  -5  -5  23    2.70    3.98
   5   5  23    0.52    4.05
 -10   5  23   11.58    4.18
  -5  10  23    4.20    4.07
   5   5  24   -2.91    4.25
  -5  -5  24    0.77    4.35
 -10   5  24    1.89    4.29
  -5  10  24   -6.12    4.22
  -5  10  25    5.51    4.32
   5   5  25    6.21    4.57
 -10   5  25    2.60    4.45
  -5  -5  25    7.56    4.63
  10  -6   0    0.67    1.78
 -10   4   0   -1.50    1.47
  10  -4   0   -1.39    1.58
  -4  10   0    0.66    0.93
   6   4   0    1.04    0.58
   6   4   1   56.54    1.92
  10  -6   1   53.67    2.80
  10  -6  -1   48.28    2.62
  10  -4  -1   55.23    2.53
 -10   6  -1   47.87    2.62
 -10   4  -1   46.42    2.47
  -4  10  -1   52.47    2.26
  -4  10   1   54.39    1.99
  10  -4   1   50.00    2.56
  -6  -4   1   55.96    1.82
   4   6  -1   56.54    1.86
  -4  10  -2   40.12    2.02
   4 -10   2   37.17    1.95
   6 -10   2   41.19    2.22
  10  -4   2   45.67    2.34
   6   4   2   35.24    1.60
  -4  -6  -2   48.26    1.52
 -10   6  -2   33.86    2.36
  10  -6  -2   36.39    2.32
 -10   4  -2   70.93    2.51
  10  -4  -2   35.62    2.00
  10  -6   2   35.93    2.73
  10  -4   2   39.34    2.46
   4   6   2   38.75    1.46
   4   6  -2   38.46    1.60
  -6  -4   2   43.18    1.62
  10  -6   3   61.27    2.85
  10  -4   3   72.15    2.81
  -6  -4  -3   58.85    2.22
   6 -10   3   62.49    2.66
  -4  10  -3   61.27    2.60
  -4  -6  -3   62.96    2.09
   4 -10   3   54.21    2.50
  -4  -6   3   52.95    2.26
 -10   6  -3   66.19    2.99
   4 -10   3   46.05    3.00
  -6  -4   3   49.57    1.95
   6 -10   3   56.55    3.33
 -10   4  -3   50.04    2.84
  -4  -6   3   68.11    2.33
  10  -4   3   52.75    2.91
  10  -6   3   45.65    2.92
   4   6  -3   60.04    2.21
  -6  -4   3   51.65    2.22
   4   6   3   60.71    2.08
  -4  10  -4  393.23   12.32
  -4  10  -4  377.81   12.36
  10  -4   4  384.61   12.47
  10  -6   4  370.59   12.48
  -6  -4  -4  383.03   12.09
  -4  -6  -4  381.72   12.02
   6 -10   4  375.82   12.40
   4 -10   4  385.25   12.32
 -10   4  -4  363.57   12.44
   4 -10   4  404.39   12.55
  -4  -6   4  383.26   12.01
 -10   6  -4  384.74   12.56
  -6  10  -4  400.53   12.62
   6 -10   4  419.25   12.69
  -4  -6   4  390.17   12.13
   6   4   4  396.21   12.01
  10  -4   4  373.38   12.50
  10  -6   4  381.49   12.61
   4   6  -4  401.57   12.11
   4   6   4  379.93   12.02
  -6  -4   4  402.16   12.13
 -10   4  -5   67.30    3.09
  -4  10  -5   76.41    3.29
  -6  10  -5   65.64    3.06
 -10   6  -5   69.23    3.22
  -4  10  -5   74.94    3.02
   6 -10   5   73.26    3.33
  -6  -4  -5   79.00    2.86
   4 -10   5   68.61    3.06
  10  -4   5   78.04    3.32
  -4  -6   5   72.86    2.68
  -6  10  -5   68.69    3.52
  -4  10  -5   80.88    3.60
 -10   6  -5   77.68    3.59
   4 -10   5   69.51    3.62
 -10   4  -5   68.29    3.07
  -4  -6   5   75.69    3.00
   6   4   5   69.37    2.77
  -4  10  -5   73.35    3.15
 -10   4  -5   59.01    3.35
  10  -4   5   64.57    3.58
   4   6   5   70.92    2.84
  -6  -4   5   66.78    2.92
   4   6  -5   68.66    2.83
  -4  10  -6  301.25    9.87
  -4  10  -6  301.44   10.00
  -6  10  -6  298.87    9.94
 -10   4  -6  287.34    9.94
 -10   6  -6  296.71    9.95
  -6  -4  -6  280.83    9.67
  10  -6   6  309.90   10.13
   4 -10   6  307.98    9.89
  10  -4   6  307.19   10.08
   4 -10   6  443.42   10.58
  -6  10  -6  294.10   10.09
   6 -10   6  291.73   10.20
 -10   6  -6  319.64   10.15
  -4  10  -6  313.10   10.08
  -4  10  -6  301.76    9.95
 -10   4  -6  298.64    9.90
 -10   6  -6  291.40    9.92
  -4  -6   6  302.48   10.15
  -6  10  -6  295.51    9.95
   6   4   6  301.60    9.65
  -4  -6   6  298.38    9.77
 -10   4  -6  302.55   10.10
  10  -6   6  304.29   10.18
  10  -4   6  293.07   10.11
   4   6   6  297.92    9.64
   4   6  -6  294.86    9.72
  -6  -4   6  293.71    9.78
  -4  10  -7  149.91    5.60
  -6  10  -7  164.67    5.72
  -4  10  -7  151.54    5.74
 -10   4  -7  156.86    5.73
  -6  10  -7  168.80    5.86
  10  -6   7  159.68    5.86
   6 -10   7  157.18    5.73
  10  -4   7  157.57    5.80
  -6  -4  -7  151.66    5.40
  -4  10  -7  147.06    5.78
   6   4  -7  154.76    5.09
  -6  10  -7  158.69    5.95
 -10   6  -7  155.33    5.68
   6   4   7  163.38    5.48
  -4  -6   7  153.04    5.56
  -4  -6   7  144.50    5.95
 -10   4  -7  156.62    5.64
  -4  10  -7  144.99    5.64
   6 -10   7  161.80    6.04
   4 -10   7  163.33    5.89
  10  -6   7  159.07    6.06
  10  -4   7  154.47    5.99
  -6  -4   7  149.99    5.61
   4   6   7  155.33    5.42
  -4  -6   8    3.07    2.25
  -4  10  -8    3.97    1.49
  10  -4   8    3.85    1.75
  10  -6   8    3.87    1.85
   6 -10   8    5.10    1.92
   6   4  -8    5.19    1.26
  -4  10  -8    2.92    2.14
   4   6  -8    3.43    1.48
  -4  -6   8    3.80    1.90
   6   4   8    4.79    1.61
  -6  -4   8    5.58    2.51
 -10   4  -8    3.73    1.54
   4 -10   8    4.36    2.24
   6 -10   8    2.97    2.39
  10  -6   8    5.00    2.49
  -6  -4   8    5.53    1.82
   4   6   8    3.92    1.69
  -6  -4   9    4.94    2.40
  -4  -6   9    3.88    2.51
  10  -6   9    9.57    2.17
   4   6  -9    6.17    1.70
   6   4  -9    7.00    1.46
  -4  -6   9    6.74    1.86
   6 -10   9    5.97    2.39
   4 -10   9    9.10    2.33
  10  -6   9    5.22    2.68
  -6  -4   9    7.08    2.01
   4   6   9    7.25    1.83
  -4  -6  10   82.97    4.30
   6   4 -10   76.60    3.28
   4   6 -10   78.08    3.48
  -6  -4  10   74.20    4.17
 -10   6  10   69.97    3.67
 -10   4  10   89.46    4.07
  -4  -6  10  107.48    4.16
  10  -6  10   85.93    4.45
   6 -10  10   77.23    4.24
   4 -10  10   73.98    4.09
  -6  -4  10   76.73    3.96
   4   6  10   80.07    3.73
   6   4  10   72.73    3.67
  -4  -6  11    4.59    2.76
  -6  -4  11    6.52    2.80
   4   6 -11    7.26    1.93
  -4  -6  11    6.49    2.21
 -10   4  11    6.56    2.48
   6   4  11    5.79    2.14
   4 -10  11    5.18    2.80
   6   4 -11    5.23    1.70
   6 -10  11    7.94    2.76
   4   6  11    6.61    2.15
  -6  -4  11    8.32    2.52
  -6  -4  12   61.50    4.22
  -4  -6  12   56.65    4.24
   6   4 -12   67.72    3.18
   4   6 -12   59.73    3.27
   6   4  12   64.98    3.71
 -10   4  12   72.50    3.91
  -4  -6  12   60.73    3.76
   4 -10  12   62.34    4.00
   6 -10  12   69.47    4.08
   4   6  12   65.85    3.70
  -6  -4  12   66.02    3.86
  -6  -4  13    1.95    3.08
  -4  -6  13    5.48    3.39
   4   6 -13    4.90    2.33
   6   4 -13    3.02    2.07
   6 -10  13    1.42    3.12
 -10   4  13   -0.35    2.56
   4 -10  13   -0.59    3.04
   4   6  13    0.16    2.46
  -4  -6  13    1.73    2.55
  -6  -4  13    3.23    2.79
   6   4  13    3.07    2.39
 -10   6  14   12.03    2.42
  -6  -4  14   14.01    3.26
  -4  -6  14   15.01    3.22
   6   4 -14   10.22    2.43
  -4  10  14   16.61    2.93
 -10   6  14   13.51    3.19
 -10   4  14   13.61    3.15
   6   4  14   15.09    3.19
  -4  -6  14   16.27    3.30
   4   6  14   16.73    3.08
  -6  -4  14   18.11    3.24
   4   6  15    4.20    2.98
   6   4  15    5.04    2.87
  -4  -6  15    3.09    3.25
  -6  -4  15    1.82    3.09
 -10   4  15    3.50    3.41
  -6  10  15    1.71    3.07
  -4  10  15    2.21    3.01
 -10   6  15    2.25    2.98
  -6  -4  15    1.65    3.01
 -10   6  15    3.41    2.69
  -4  -6  16   90.65    5.04
 -10   4  16   84.27    5.09
  -6  -4  16   86.38    5.06
 -10   6  16   87.88    5.29
  -4  10  16   90.35    5.18
  -6  10  16   89.32    5.14
 -10   4  16   95.10    5.01
  -4  -6  17    2.17    3.72
  -6  -4  17   -0.47    2.97
  -6  10  17    2.20    3.42
 -10   6  17    0.35    3.24
  -4  10  17   -1.87    3.11
 -10   4  17    1.80    3.02
  -4  -6  18   12.39    3.66
  -6  -4  18    7.39    3.73
 -10   4  18    6.13    3.41
  -6  10  18    2.12    3.39
 -10   6  18    5.13    3.52
  -4  10  18    5.14    3.22
  -6  -4  19    0.96    3.66
  -4  -6  19   -0.69    3.39
  -6  10  19   -1.63    3.89
 -10   6  19    2.35    3.75
  -4  10  19   -0.80    3.51
 -10   4  19    3.16    3.70
  -4  -6  20    1.04    3.31
  -6  -4  20    2.81    3.53
  -4  10  20    0.28    3.58
  -6  10  20    0.43    3.67
 -10   6  20    1.62    3.73
 -10   4  20    0.29    3.69
  -6  -4  21   -4.13    4.24
  -4  -6  21   -1.43    3.68
 -10   4  21   -2.04    3.90
  -4  10  21   -4.15    3.75
 -10   6  21    1.25    3.93
  -6  10  21   -4.78    3.97
  -6  -4  22   -1.18    4.10
  -4  -6  22   -2.87    3.99
 -10   6  22    0.17    3.93
 -10   4  22    5.69    4.24
  -6  10  22    1.66    3.97
  -4  10  22    5.73    4.28
   4   6  23   -2.58    4.32
  -6  -4  23    1.63    4.20
  -4  -6  23    3.07    3.95
   6   4  23   -1.38    4.06
 -10   6  23    5.18    4.16
  -4  10  23    3.31    4.00
  -6  10  23    1.94    4.13
 -10   4  23    0.71    4.20
 -10   4  24    5.91    4.37
  -4  10  24   -0.19    4.12
  -6  -4  24    4.03    4.53
   4   6  24    4.02    4.14
  -4  -6  24    0.77    4.16
   6   4  24   -1.64    4.28
 -10   6  24   -4.74    4.30
  -6  10  24    3.55    4.12
   6   4  25    2.12    4.15
  -6  10  25   -2.58    4.64
 -10   6  25    4.02    4.16
  -4  10  25    1.18    4.41
  -6  -4  25    5.14    4.47
   4   6  25  -10.04    4.41
 -10   4  25    0.80    4.41
  -4  -6  25    3.85    4.49
  10  -3  -1   84.62    3.10
  10  -7   1   80.11    3.59
 -10   3   1   94.19    3.19
   7 -10   1  100.42    3.84
 -10   3  -1   89.43    3.32
 -10   7  -1   81.65    3.60
   3   7  -1   79.21    2.83
  -3  10  -1  110.17    3.25
  10  -3   1   73.60    3.27
   7   3   1   75.94    2.89
   3 -10   1   88.38    3.12
  10  -3   2   69.36    3.12
   7 -10   2   80.23    3.20
   3 -10   2   68.66    2.77
   7   3   2   77.19    2.65
   3   7  -2   72.32    2.40
   7 -10   2   61.84    3.57
 -10   3  -2   66.81    3.06
  10  -3  -2   67.76    2.69
  10  -7   2   79.19    3.56
 -10   7  -2   71.23    3.23
  -3  10  -2   77.44    2.93
  10  -3   2   73.70    3.10
   3   7  -2   69.65    2.56
  -7  -3   2   66.53    2.52
  -7  -3  -2   80.18    2.42
  10  -7   3  340.71   10.80
  10  -3   3  335.77   10.72
   7 -10   3  335.42   10.73
  -7  -3  -3  349.87   10.37
   7   3   3  335.12   10.35
   3 -10   3  323.30   10.51
   3   7  -3  323.06   10.22
 -10   7  -3  352.07   10.87
  10  -3  -3  312.63   10.28
  10  -7   3  321.76   10.87
 -10   3  -3  292.43   10.63
  -3  -7   3  337.22   10.41
   7 -10   3  307.03   10.94
   3 -10   3  372.32   10.96
  -3  10  -3  331.58   10.59
  10  -3   3  321.90   10.70
   3   7  -3  325.38   10.32
  -7  -3  -3  340.11   10.21
  -7  -3   3  331.97   10.31
  10  -7   4  104.91    4.31
  -7  -3  -4  112.61    3.75
   7 -10   4  103.97    4.08
  -3  10  -4  110.29    3.86
   3 -10   4  106.08    3.92
  10  -3   4  100.97    4.09
   3   7  -4   96.03    3.56
 -10   7  -4  100.73    4.35
  -3  -7   4  109.56    3.78
   7 -10   4   96.47    4.59
  -7  10  -4  100.12    4.45
   3 -10   4  100.83    4.38
  -3  10  -4  112.94    4.16
  -3  -7   4  105.48    3.84
  10  -3   4   92.48    4.23
 -10   3  -4   93.45    4.15
  10  -7   4  109.82    4.46
  -7  -3  -4  113.88    3.59
   3   7  -4   98.17    3.70
  -7  -3   4  103.20    3.73
  -3  10  -5   62.35    2.76
  -7  10  -5   67.20    3.00
 -10   3  -5   62.86    2.96
  -7  -3  -5   54.36    2.51
   3 -10   5   62.88    2.83
   7 -10   5   64.54    3.04
  10  -7   5   65.40    3.21
  10  -3   5   67.15    3.22
  -3  -7   5   67.28    2.71
   3 -10   5   66.65    3.30
 -10   7  -5   64.48    3.42
  -7  10  -5   67.80    3.49
 -10   3  -5   66.71    2.86
  -3  -7   5   61.92    2.77
  -3  10  -5   63.34    2.91
   7   3   5   62.23    2.57
  -3  10  -5   60.41    3.04
  10  -3   5   60.48    3.43
 -10   3  -5   61.75    3.19
  10  -7   5   68.67    3.63
  -7  -3  -5   57.28    2.51
  -7  -3   5   61.19    2.74
   3   7   5   65.69    2.61
   3   7  -5   68.76    2.68
  -3  -7   6   23.17    2.39
  -3  10  -6   26.63    1.89
  -7  10  -6   26.63    2.07
 -10   3  -6   22.08    2.04
  -7  -3  -6   30.89    1.82
   7 -10   6   29.34    2.21
  10  -7   6   30.35    2.49
  10  -3   6   27.99    2.15
   3 -10   6   28.40    2.53
   7 -10   6   30.88    2.70
  -7  10  -6   23.42    2.82
  -3  10  -6   27.33    2.45
  -3  10  -6   28.60    2.11
 -10   3  -6   26.88    1.98
   7   3   6   28.45    1.92
  -3  -7   6   24.45    2.07
 -10   7  -6   28.77    2.06
  -3  10  -6   28.43    2.28
 -10   3  -6   28.34    2.56
  -3  -7   6   25.79    1.88
   3   7  -6   23.97    1.79
  -7  -3   6   29.70    2.13
   3   7   6   25.97    1.86
  -7  10  -7  404.07   13.07
 -10   3  -7  395.98   13.03
   7 -10   7  405.91   13.04
  -7  -3  -7  416.46   12.85
  -3  10  -7  393.11   12.89
  10  -7   7  397.03   13.13
  10  -3   7  431.41   13.13
   7   3  -7  379.13   12.35
  -3  10  -7  403.14   13.01
  -7  10  -7  403.46   13.17
   7   3   7  413.87   12.79
 -10   7  -7  400.02   13.03
  -3  -7   7  408.43   12.94
 -10   3  -7  417.37   12.96
  -3  10  -7  414.08   13.01
  -3  -7   7  389.78   13.17
   7 -10   7  393.90   13.21
  10  -7   7  407.38   13.26
   3   7  -7  420.86   12.87
  -7  -3   7  393.82   12.86
   3   7   7  396.54   12.76
  10  -7   8  129.67    5.19
  -3  10  -8  131.52    4.90
  10  -3   8  133.53    5.08
  -7  -3  -8  128.78    4.79
   7 -10   8  127.00    5.00
  -3  10  -8  129.26    5.09
   3   7  -8  123.18    4.65
   7   3  -8  128.53    4.34
  -3  -7   8  131.66    5.23
  -7  -3   8  127.57    5.35
  -3  -7   8  126.92    4.97
   7   3   8  127.33    4.85
   3 -10   8  137.67    5.20
   7 -10   8  120.77    5.41
  10  -7   8  119.51    5.30
   3   7   8  128.35    4.78
  -7  -3   8  135.51    4.94
   3   7  -8  125.66    4.80
 -10   3  -8  137.26    4.92
  -3  -7   9   15.46    2.97
  10  -7   9   19.87    2.37
   7   3  -9   19.37    1.58
  -3  10  -9   17.67    2.53
   3   7  -9   19.42    2.00
  -3  -7   9   18.26    2.43
   7   3   9   18.88    2.24
  -7  -3   9   25.01    2.53
   7 -10   9   16.42    2.86
   3 -10   9   19.13    2.63
   3   7   9   18.51    2.09
  10  -7   9   21.04    2.92
  -7  -3   9   19.18    2.28
  -3  -7  10   -0.62    2.42
   3   7 -10    1.75    1.82
   7   3  10   -2.46    2.27
  -3  -7  10    0.46    2.39
  -7  -3  10   -2.62    3.17
 -10   3  10   -0.06    2.40
   7   3 -10   -0.07    1.62
   3 -10  10   -1.95    2.42
   7 -10  10    0.53    3.04
  10  -7  10    0.08    2.70
   3   7  10    2.60    2.04
  -3  -7  11    9.11    3.02
  -7  -3  11   14.95    2.86
   3   7 -11   15.45    2.19
   7   3  11   15.80    2.51
  -3  -7  11   10.87    2.50
 -10   3  11   15.01    2.57
   7 -10  11   18.05    3.09
   7   3 -11   15.66    1.85
   3 -10  11   13.47    2.69
  10  -7  11   15.57    2.97
   3   7  11   15.28    2.43
  -7  -3  11   15.50    2.62
  -7  -3  12   14.15    3.06
  -3  -7  12   13.50    3.11
 -10   3  12   14.91    2.57
 -10   7  12   20.35    2.33
   3   7 -12   22.69    2.54
   7   3 -12   15.18    1.91
  -7  -3  12   15.19    2.89
   3 -10  12   20.18    2.82
   3   7  12   17.14    2.74
 -10   3  12   16.50    2.64
   7 -10  12   21.43    3.17
  -3  -7  12   19.30    2.86
  -3  -7  13   83.86    5.08
 -10   7  13   62.23    3.52
  -7  -3  13   68.07    4.31
   7   3 -13   64.83    3.27
   7 -10  13   60.03    4.50
   3 -10  13   66.13    4.20
 -10   3  13   70.51    4.03
   3   7  13   63.58    3.94
  -3  10  13   66.04    4.09
  -7  -3  13   69.03    4.04
 -10   3  13   57.34    3.94
   7   3  13   61.62    3.88
  -3  -7  13   67.66    4.22
 -10   7  14   32.83    2.98
  -7  -3  14   39.55    4.03
   7   3 -14   30.47    2.63
 -10   3  14   35.13    3.81
  -3  10  14   29.33    3.43
   3   7  14   31.59    3.11
  -7  -3  14   36.93    3.74
  -3  -7  14   32.27    3.78
   7   3  14   30.58    3.29
   7   3  15   16.23    3.22
  -3  -7  15   20.03    3.54
  -3  10  15   18.73    3.07
 -10   3  15   15.42    3.20
   3   7  15   20.29    3.22
 -10   7  15   20.45    3.56
  -7  10  15   18.85    3.53
  -7  -3  15   16.97    3.16
  -7  -3  15   18.93    3.66
 -10   7  15   23.77    2.87
  -3  -7  16    5.96    3.38
  -7  -3  16    4.51    3.55
  -7  10  16   -0.33    3.43
 -10   7  16    3.90    3.24
  -3  10  16    5.68    3.39
 -10   3  16    2.95    3.16
  -7  -3  16   11.42    3.67
  -3  -7  17    2.53    3.05
  -7  -3  17   -0.12    2.89
 -10   3  17    1.32    3.00
  -3  10  17    5.29    3.15
  -7  10  17    0.12    3.56
 -10   7  17    1.45    3.40
 -10   3  17    4.97    3.17
  -3  -7  18    6.24    3.50
  -7  -3  18    2.41    3.52
  -3  10  18   -3.22    3.41
 -10   7  18   -3.18    3.44
  -7  10  18    2.88    3.18
 -10   3  18    0.13    3.42
  -3  -7  19    4.52    3.67
  -7  -3  19    6.83    3.52
  -3  10  19    0.93    3.13
 -10   3  19    5.72    3.90
  -7  10  19    2.76    3.73
 -10   7  19    0.83    3.63
  -3  -7  20    5.22    3.78
  -7  -3  20    1.61    3.98
 -10   3  20   -4.26    3.89
 -10   7  20    5.02    3.88
  -3  10  20   -0.28    3.76
  -7  10  20    3.50    3.62
  -3  -7  21    1.93    4.06
  -7  -3  21    5.72    3.94
 -10   3  21   -0.47    4.07
 -10   7  21   -1.88    3.85
  -7  10  21    2.50    3.95
  -3  10  21   -0.15    3.67
  -7  -3  22   -0.68    4.12
  -3  -7  22   -0.85    3.84
 -10   3  22    0.50    3.96
  -7  10  22    4.98    3.99
  -3  10  22   -1.14    3.87
 -10   7  22    1.17    4.09
  -7  -3  23   -5.41    4.18
 -10   3  23   -1.24    4.13
   7   3  23   -2.57    4.21
   3   7  23   -0.17    4.08
  -3  -7  23    2.00    4.10
 -10   7  23    3.94    4.22
  -7  10  23    1.42    4.16
  -3  10  23    7.11    4.12
  -3  -7  24   -5.76    4.48
   7   3  24   -1.66    4.13
   3   7  24   -1.64    3.93
  -7  -3  24   -1.15    4.13
 -10   3  24   -0.38    4.17
  -3  10  24    6.97    4.33
 -10   7  24    1.14    4.30
  -7  10  24    3.77    4.30
   7   3  25   -5.65    4.29
  -3  -7  25    4.11    4.57
  -7  -3  25    0.41    4.40
   3   7  25   -0.58    4.29
 -10   3  25   -3.42    4.41
 -10   7  25   -2.82    4.63
  -7  10  25   -1.19    4.21
   2 -10   0    1.33    1.16
  10  -2   0    8.93    1.32
  -8  -2   0    3.98    0.94
  10  -8   0    0.16    2.04
 -10   2   0    3.74    1.27
  10  -8   1  150.36    5.61
 -10   2   1  149.45    5.05
  10  -8  -1  133.75    5.52
 -10   2  -1  160.52    5.22
   8 -10   1  126.90    5.66
  -8  -2  -1  143.23    5.09
  10  -2  -1  164.75    5.05
  -8  -2   1  155.47    4.90
  10  -2   1  139.51    5.20
   2 -10  -1  149.52    5.00
   8   2   1  165.61    5.07
   2 -10   1  157.76    5.06
   2 -10   1  170.88    5.23
   8   2   2 1280.19   38.64
 -10   8  -2 1279.62   38.95
  10  -2  -2 1214.87   38.51
 -10   2  -2 1334.83   38.81
  10  -8   2 1318.46   38.99
   8 -10   2 1197.27   39.02
  -8  -2  -2 1237.09   38.46
   2 -10  -2 1249.86   38.47
   2   8  -2 1316.43   38.59
  10  -2   2 1275.30   38.78
  -8  -2  -2 1253.30   38.72
  10  -2   2 1231.12   38.83
   2   8  -2 1312.01   38.45
   2 -10   2 1278.33   38.79
   2 -10   2 1301.85   38.65
  10  -8   3  663.99   22.43
  10  -2   3  683.16   22.23
   8 -10   3  677.85   22.33
   2 -10   3  752.21   22.28
   2   8  -3  751.86   21.89
   2 -10   3  771.54   22.08
   8   2   3  724.63   22.05
  10  -8   3  768.18   22.49
   2 -10   3  741.72   22.31
  -2  -8   3  723.80   22.09
 -10   8  -3  749.49   22.41
   8 -10   3  732.61   22.50
  10  -2  -3  744.47   21.84
   2 -10  -3  685.20   21.74
  -2  -8   3  675.47   22.24
  -2  10  -3  670.91   22.16
 -10   2  -3  758.06   22.27
  -8  -2  -3  675.54   22.15
  10  -2   3  705.26   22.24
  -8  -2  -3  691.77   21.87
   2   8  -3  750.77   22.01
   2 -10   4 3087.99   93.32
  -2  10  -4 2972.21   93.12
   8 -10   4 3015.99   93.36
  -8  -2  -4 3055.23   93.11
   2   8  -4 3132.54   93.00
   2 -10   4 3055.05   93.13
  10  -2   4 3120.67   93.29
   8   2   4 3153.53   93.12
   2 -10   4 3064.18   93.26
  -2  -8   4 3078.74   93.08
 -10   8  -4 3018.66   93.41
  10  -2  -4 3107.89   92.83
  -2  -8   4 3105.36   93.32
  -2  10  -4 3085.94   93.26
  -2  10  -4 3045.71   93.20
 -10   2  -4 3154.14   93.31
  -8  -2  -4 3071.18   92.96
  -8  -2  -4 3031.17   93.23
   2   8  -4 3038.90   93.07
  -2  -8   5   12.43    2.30
  -2  10  -5   15.77    1.55
  -8  -2  -5   16.14    1.41
 -10   2  -5   24.99    1.86
   2   8  -5   23.67    1.40
  10  -8   5   20.42    2.32
  10  -2   5   15.56    1.91
   2 -10   5   22.84    2.42
  -2  -8   5   16.14    1.70
  -2  10  -5   16.82    1.95
 -10   2  -5   22.87    1.68
  -2  10  -5   18.25    1.78
 -10   2  -5   22.84    2.27
   8 -10   5   10.42    2.59
  10  -8   5   27.87    2.71
  -8  -2  -5   17.95    1.42
  -8  -2  -5   14.80    2.05
   2   8  -5   23.11    1.66
  -8  -2   5   23.48    1.85
 -10   2  -6  625.23   19.46
  -8  10  -6  625.21   19.56
  -2  10  -6  610.81   19.34
  10  -8   6  542.79   19.62
   8 -10   6  620.73   19.60
   2   8  -6  614.84   19.22
  -8  -2  -6  606.26   19.32
  -2  10  -6  640.55   19.52
   8 -10   6  656.91   19.80
   2 -10   6  633.42   19.47
  -2  -8   6  595.65   19.20
  -2  -8   6  643.94   19.63
  -2  10  -6  612.83   19.52
  -2  -8   6  607.31   19.34
 -10   2  -6  639.87   19.39
  -2  10  -6  640.82   19.45
  10  -8   6  634.02   19.74
  -8  -2  -6  606.90   19.49
 -10   2  -6  618.00   19.58
  -8  -2   6  631.99   19.32
   2   8  -6  626.68   19.33
 -10   2  -7   31.15    2.09
   2 -10  -7   29.74    1.24
  -2  -8   7   24.85    2.65
  10  -8   7   27.32    2.37
  10  -2   7   28.42    2.27
   8 -10   7   27.34    2.52
  -2  10  -7   29.03    1.96
  -8  -2  -7   27.41    2.00
   8   2  -7   32.09    1.38
   2 -10   7   35.53    2.47
  -2  10  -7   28.85    2.45
  -2  -8   7   27.10    2.15
   8   2   7   32.66    2.01
  -2  10  -7   29.05    2.08
   8 -10   7   30.93    2.77
  -8  -2  -7   32.36    2.36
  10  -8   7   31.34    2.84
  -2  -8   7   26.16    2.12
  -8  -2   7   35.26    2.30
 -10   2  -7   32.97    2.02
   2   8  -7   31.66    2.05
   2   8   7   31.22    2.04
  -2  -8   8  276.84    8.91
   8 -10   8  256.44    8.73
  -2  10  -8  256.22    8.47
  10  -8   8  210.13    8.67
  -8  -2  -8  249.76    8.44
   8   2  -8  257.34    7.91
   2   8  -8  224.57    8.23
   2 -10  -8  262.95    7.82
  -2  -8   8  268.68    8.56
   8   2   8  222.28    8.32
  -8  10   8  270.39    7.99
   2 -10   8  248.26    8.53
  10  -8   8  236.87    8.89
   8 -10   8  266.06    8.90
   2   8  -8  235.73    8.37
 -10   2  -8  227.12    8.37
   2   8   8  260.14    8.43
  -8  -2   8  234.29    8.42
  -8  10   9  329.32   10.28
  -2  -8   9  311.69   11.08
  10  -8   9  252.61   10.81
   8 -10   9  321.60   10.93
   2   8  -9  325.08   10.64
  -2  -8   9  321.44   10.83
   8   2   9  310.23   10.65
  -8  -2   9  441.79   11.51
   2 -10  -9  315.63   10.10
  10  -8   9  330.32   11.18
   8   2  -9  340.84   10.27
   2 -10   9  299.67   10.77
   8 -10   9  345.27   11.13
   2   8   9  314.13   10.67
  -8  -2   9  350.76   10.95
  -2  -8  10  165.17    6.17
   2   8 -10  135.98    5.39
  -2  -8  10  154.66    5.87
   2 -10 -10  154.96    4.91
   8   2  10  137.11    5.55
 -10   2  10  158.35    5.87
  -8  -2  10  137.58    5.93
   8 -10  10  160.48    6.20
  10  -8  10  137.16    6.13
   8   2 -10  155.82    5.09
   2 -10  10  122.14    5.57
  -8  -2  10  127.75    5.61
   2   8  10  140.43    5.58
  -2  -8  11  427.96   13.54
   2   8 -11  379.13   12.79
 -10   2  11  387.05   13.10
  -2  -8  11  415.44   13.27
 -10   8  11  393.25   12.77
   2 -10 -11  391.61   12.40
  -8  -2  11  380.13   13.31
   8   2  11  385.95   13.00
   8 -10  11  415.10   13.41
   2 -10  11  377.77   13.05
  10  -8  11  397.13   13.53
   8   2 -11  401.77   12.55
 -10   2  11  406.99   13.25
  -8  -2  11  379.67   13.15
   2   8  11  396.71   13.03
  -8  -2  12   10.22    2.89
 -10   8  12   17.45    2.30
 -10   2  12   18.79    3.10
  -2  -8  12   11.88    2.93
   2   8 -12   11.47    2.47
   8   2 -12   14.77    1.99
   8 -10  12   19.03    3.48
   2   8  12   17.69    2.54
  -2  10  12    8.57    2.44
  -8  -2  12   12.00    2.79
 -10   2  12   19.11    3.17
  10  -8  12    4.52    3.22
   2 -10 -12   15.08    1.59
  -2  -8  12   11.47    2.89
  -8  -2  13   13.60    3.00
 -10   2  13   17.19    3.18
 -10   8  13   11.98    2.20
   8   2 -13   15.51    2.11
   2   8  13   16.95    2.73
 -10   2  13   20.20    3.14
  -2  10  13   17.27    2.86
  -8  -2  13   11.21    3.09
  10  -2 -13   12.46    2.11
   2 -10  13   12.47    3.11
  -2  -8  13   17.92    3.25
   8   2  13    9.54    2.80
   2 -10 -13   15.14    1.73
  -8  -2  14  207.61    8.01
 -10   2  14  183.69    7.60
 -10   8  14  202.37    7.35
   8   2 -14  190.90    7.01
  -2  10  14  197.60    7.73
 -10   2  14  185.04    7.78
   2   8  14  189.64    7.64
  -8  -2  14  211.32    7.90
   2 -10 -14  185.56    6.73
  -2  -8  14  200.35    7.87
   2 -10  14  205.34    7.96
   8   2  14  210.13    7.78
  -2  -8  15   55.62    4.22
   8   2  15   52.28    3.84
   2 -10  15   55.89    4.26
   2   8  15   51.38    3.89
  -2  10  15   60.96    4.24
 -10   8  15   57.29    4.58
 -10   2  15   55.47    4.40
  -8  -2  15   68.29    4.42
  -8  -2  15   61.68    4.23
   2 -10  16   58.08    4.63
  -2  -8  16   70.43    4.76
  -2  10  16   77.41    4.77
 -10   8  16   63.17    4.87
   2   8  16   66.53    4.34
 -10   2  16   74.12    5.03
  -8  -2  16   73.82    4.81
  -8  10  16   65.23    4.61
  -8  -2  16   63.81    4.67
   2 -10  17   26.89    3.63
  -2  -8  17   27.31    3.95
  -2  10  17   23.56    3.50
  -8  -2  17   25.40    3.53
  -8  10  17   17.70    4.09
 -10   8  17   24.56    3.88
 -10   2  17   15.84    3.78
  -2  -8  18   35.80    4.39
   2 -10  18   41.50    4.34
  -8  10  18   35.13    3.82
 -10   2  18   20.38    3.65
 -10   8  18   30.97    4.40
  -2  10  18   39.10    3.85
  -8  -2  18   38.68    4.04
  -2  -8  19    4.79    3.80
  -8  -2  19    3.55    3.86
 -10   2  19   10.05    3.91
 -10   8  19    6.42    3.76
  -8  10  19   11.36    4.03
  -2  10  19    4.23    3.33
  -8  -2  20    4.11    3.83
  -2  -8  20    4.52    3.48
 -10   8  20    2.68    3.65
 -10   2  20    1.91    3.50
  -8  10  20    5.18    3.98
  -2  10  20    4.68    3.65
  -2  -8  21    6.40    4.07
  -8  -2  21    2.84    3.87
 -10   8  21    3.48    3.85
  -8  10  21    4.39    3.99
  -2  10  21    1.67    3.80
 -10   2  21    5.80    3.89
  -8  -2  22   -0.84    3.84
  -2  -8  22   -0.17    4.18
   8   2  22   -2.44    3.97
 -10   2  22   -1.51    3.70
  -8  10  22    6.01    4.24
 -10   8  22    5.04    4.06
  -2  10  22    0.32    3.99
  -8  -2  23   -3.96    4.33
  -2  -8  23   -1.83    4.04
   8   2  23    1.56    3.87
 -10   2  23    1.07    4.24
   2   8  23    4.98    4.14
  -8  10  23   -5.55    4.46
 -10   8  23    4.86    4.12
   2   8  24    4.22    4.23
  -8  -2  24   11.55    4.45
  -2  -8  24    8.91    4.28
 -10   2  24    2.28    4.33
   8   2  24    6.97    4.08
 -10   8  24   11.07    4.50
  -8  10  24   11.19    4.45
   2   8  25   -0.19    4.32
  -8  -2  25   -0.81    4.35
  -2  -8  25   10.22    4.65
   8   2  25   -1.96    4.10
 -10   2  25   -2.63    4.65
 -10   8  25    1.41    4.46
  -8  10  25    3.41    4.55
 -10   1   0  150.01    5.06
  10  -9   0  153.52    5.62
   9 -10   0  144.82    5.75
   1 -10   0  144.90    5.06
  10  -1   0  150.40    5.05
  -9  -1   0  147.56    4.95
  -1  -9   0  156.85    4.75
  -1  -9   1   10.90    0.69
 -10   1   1    5.69    1.20
   1 -10  -1   10.62    1.30
  -9  -1   1    7.35    0.95
 -10   1  -1    6.21    1.35
  10  -1  -1    6.40    1.12
   1 -10   1    9.29    1.41
   9   1   1    9.12    1.31
   1 -10   1    9.75    1.00
   1 -10   2  141.20    4.68
 -10   9  -2  166.80    5.59
   9 -10   2  151.32    5.61
  10  -9   2  186.90    5.85
   1   9  -2  139.73    4.75
  -1  -9   2  155.45    5.38
  -9  -1  -2  133.85    4.92
  10  -1  -2  133.71    4.54
  10  -1   2  137.30    4.95
   9   1   2  137.08    4.80
  10  -1   3   16.07    1.80
   9   1   3   24.45    1.60
   1 -10   3   17.42    1.38
   1 -10   3   12.27    2.31
 -10   9  -3   20.82    2.50
  10  -9   3   14.24    2.63
  -1  -9   3   15.67    2.19
   1   9  -3   21.98    1.54
  -9  -1  -3   22.04    1.34
  -1  -9   3   23.17    2.09
 -10   1  -3   19.56    1.88
  -9  -1  -3   20.67    1.93
  10  -1  -3   22.52    1.08
   9 -10   3   20.18    1.97
   1   9  -3   24.20    1.27
   1 -10   3   16.72    2.06
  10  -9   3   20.88    2.10
  -1  10  -4  410.95   12.46
  10  -9   4  394.00   12.92
   1 -10   4  384.81   12.76
  -9  -1  -4  388.93   12.52
   1   9  -4  385.68   12.35
   9   1   4  389.93   12.53
  10  -1   4  412.61   12.70
  -1  -9   4  394.07   12.57
  10  -9   4  446.45   13.14
   9 -10   4  399.76   13.01
   1 -10   4  384.73   12.69
   1   9  -4  396.25   12.48
  -1  10  -4  373.87   12.54
 -10   1  -4  397.57   12.46
  -1  -9   4  426.66   12.85
  -9  -1  -4  386.24   12.65
 -10   1  -4  408.33   12.71
  -9  -1  -4  389.12   12.36
  -9  -1  -5  145.43    5.23
  -1  10  -5  148.97    5.15
 -10   1  -5  146.51    5.27
  10  -9   5  158.04    5.63
   9 -10   5  141.47    5.49
   9   1   5  151.59    5.23
   1   9  -5  157.08    5.10
  10  -1   5  153.95    5.41
   1 -10   5  153.56    5.51
  -1  -9   5  143.76    5.31
   9 -10   5  150.74    5.82
  -1  -9   5  136.39    5.63
 -10   1  -5  152.06    5.20
  -1  10  -5  153.74    5.33
 -10   1  -5  152.59    5.51
  -9  -1  -5  148.72    5.44
  10  -9   5  155.90    5.98
   1   9  -5  140.71    5.21
 -10   1  -6   35.35    2.17
   1 -10   6   37.64    2.63
  -9  10  -6   34.11    2.32
  -9  -1  -6   37.88    2.18
  -1  -9   6   36.94    2.81
  10  -9   6   41.01    2.67
  -1  10  -6   36.02    1.88
  10  -1   6   38.43    2.21
   9 -10   6   38.29    2.68
  -1  -9   6   29.95    2.41
   1 -10   6   39.04    2.71
 -10   1  -6   32.40    2.01
  -1  10  -6   37.74    2.24
 -10   1  -6   33.87    2.55
   9 -10   6   38.02    2.86
  -9  -1  -6   40.65    2.50
  10  -9   6   26.20    2.97
   1   9  -6   31.07    1.98
  -9  -1  -7   16.38    1.61
  -1  -9   7   14.09    2.56
   1 -10   7   12.48    2.54
   9 -10   7   16.47    2.29
  10  -1   7   14.62    1.89
  10  -9   7   14.63    2.22
  -1  10  -7   14.80    1.54
 -10   1  -7   11.57    1.67
   1 -10   7   12.41    2.21
  10  -9   7   13.51    2.77
   9 -10   7   11.31    2.68
  -1  -9   7   15.19    1.87
   9   1  -7   14.61    0.98
  -9  -1   7    9.39    1.84
   1   9  -7   13.26    1.59
  -1  10  -7   17.77    1.69
  -1  -9   8   26.93    2.77
   9 -10   8   27.91    2.50
  10  -9   8   32.13    2.74
  -9  -1  -8   31.05    2.13
   1   9  -8   32.36    2.44
  -1  -9   8   23.73    2.35
   9   1  -8   34.72    1.55
  10  -9   8   32.34    3.12
   9 -10   8   26.92    3.22
  -9  -1   8   31.64    2.52
   1   9  -8   27.62    2.11
   1 -10  -9   45.40    2.04
  -1  -9   9   53.17    3.60
   9 -10   9   50.40    3.04
  10  -9   9   49.10    3.13
   1   9  -9   40.71    2.82
  -1  -9   9   46.65    3.05
   9   1   9   48.87    2.79
  -9  10   9   52.73    2.35
   9   1  -9   45.29    2.21
  10  -9   9   55.21    3.85
   1 -10   9   49.86    2.90
   9 -10   9   45.10    3.71
  -9  -1   9   54.23    3.30
   1   9   9   45.15    2.69
  -1  -9  10   11.30    2.89
  -9  10  10   15.85    1.67
 -10   9  10   13.91    1.80
   1 -10 -10   14.87    1.29
  10  -9  10   13.31    2.61
  -1  10 -10   12.93    2.43
   1   9 -10   14.04    2.23
  -1  -9  10   12.04    2.61
   9   1  10   16.59    2.16
  -9  -1  10   15.09    2.69
 -10   1  10   12.53    2.76
   1 -10  10   12.21    2.47
   9   1 -10   13.97    1.62
  10  -9  10    9.58    2.99
   9 -10  10   21.21    3.14
   1   9  10   16.85    2.48
  -9  -1  10   14.08    2.36
  10  -1 -10   15.75    1.60
 -10   1  10   12.97    2.53
 -10   9  11   38.68    2.45
  -9  10  11   43.79    2.35
   1 -10 -11   37.56    2.01
   1   9 -11   44.94    2.92
  10  -1 -11   38.02    2.27
  10  -9  11   38.62    3.65
   9 -10  11   41.88    3.72
   9   1 -11   37.69    2.23
  -9  -1  11   34.42    2.94
 -10   1  11   38.44    3.14
  -1  10  11   37.30    3.13
   1   9  11   41.56    3.03
  -9  -1  11   42.22    3.43
  -1  -9  11   35.27    3.25
   9   1  11   39.81    3.02
 -10   1  11   36.83    3.31
  -9  -1  12   24.75    3.29
 -10   9  12   20.82    2.32
  -1  -9 -12   24.40    1.91
 -10   1  12   21.52    3.28
   9   1 -12   20.07    2.09
  10  -1 -12   18.69    2.04
   1   9  12   23.47    2.83
   9 -10  12   21.81    3.43
  10  -9  12   18.29    3.58
  -9  -1  12   24.20    3.07
 -10   1  12   26.50    3.17
  -1  10  12   20.58    2.82
   1 -10  12   18.89    3.03
   1 -10 -12   19.70    1.72
  -1  -9  12   17.97    3.01
   1 -10 -13    3.33    1.59
  -1  -9 -13    5.33    1.81
 -10   1  13    9.76    3.17
 -10   9  13    4.97    2.18
  -9  -1  13    3.87    2.93
   9   1 -13    3.64    1.89
  10  -1 -13    2.57    1.99
   1   9  13    3.31    2.67
  -9  -1  13    2.67    2.84
  -1  10  13    4.29    2.97
 -10   1  13    5.93    3.04
  10  -9  13    2.13    3.23
   9 -10  13    5.77    3.01
   1 -10  13   12.11    3.19
  10  -1  13   24.73    3.23
  -1  -9  13    1.72    2.91
  -1  -9 -14    0.86    1.79
 -10   1  14    2.91    3.25
   1 -10 -14    2.09    1.70
  -9  -1  14   -0.10    3.14
   9   1 -14    1.81    2.04
  10  -1 -14    5.73    2.11
   1   9  14    2.28    2.64
 -10   1  14    5.05    3.12
  -9  -1  14   -2.62    3.20
  -1  10  14   -1.15    2.63
   1 -10  14    5.16    3.28
  10  -1  14    0.37    2.64
  -1  -9  14    1.47    3.10
   9   1  14    2.15    2.94
   1 -10  15   51.03    3.91
   1 -10 -15   50.07    2.81
  -1  -9  15   47.85    4.25
  10  -1  15   46.59    4.03
  -1  10  15   50.22    4.08
  -9  -1  15   48.26    3.84
 -10   1  15   53.32    4.09
   1   9  15   49.03    3.71
  -9  -1  15   42.39    4.15
 -10   1  15   54.40    4.18
   1 -10  16   25.23    3.63
  10  -1  16    6.86    3.34
  -1  -9  16    4.13    3.21
   1   9  16    9.01    3.30
  -9  10  16    9.63    3.71
 -10   9  16    3.71    3.21
  -9  -1  16   13.25    3.36
 -10   1  16    9.75    3.50
  -1  10  16   40.13    3.94
  -9  -1  16   10.26    3.40
  -1  -9  17    5.88    3.46
   1 -10  17    6.33    3.56
  10  -1  17   -0.12    3.30
  -9  -1  17    6.18    3.45
  -9  10  17    1.21    3.30
 -10   9  17    4.37    3.39
  -1  10  17    4.33    3.11
 -10   1  17    8.31    3.60
  -9  -1  17    8.68    3.77
  -1  -9  18    1.97    3.41
   1 -10  18    4.53    3.28
  10  -1  18    7.37    3.67
  -9  -1  18    6.89    3.64
  -9  10  18   -1.04    3.48
 -10   9  18    7.98    3.79
  -1  10  18   -1.47    3.31
 -10   1  18    0.64    3.36
  -1  -9  19   -0.43    3.89
  -9  -1  19    3.97    3.68
   1 -10  19    5.45    3.90
  -1  10  19   -0.53    3.20
 -10   9  19   -2.61    3.24
  -9  10  19    2.60    3.44
 -10   1  19    1.24    3.66
  -1  -9  20   -1.22    4.04
   1 -10  20    7.71    4.15
  -9  -1  20    9.06    3.71
 -10   9  20    8.73    3.93
 -10   1  20    0.15    3.69
  -9  10  20    1.65    3.58
  -1  -9  21   -7.46    3.74
  -9  -1  21   -3.94    3.85
 -10   9  21   -1.43    4.03
  -9  10  21   -2.85    3.77
 -10   1  21    0.16    3.93
   9   1  22    2.76    4.00
  -1  -9  22   12.74    4.25
 -10   1  22   -6.19    4.14
  -9  -1  22   -0.17    3.87
 -10   9  22    0.84    4.12
  -9  10  22   -1.02    3.96
  -1  -9  23    9.69    4.28
  -9  -1  23    0.18    4.08
 -10   1  23    0.36    4.24
   1   9  23   -0.69    3.82
   9   1  23    8.06    4.37
 -10   9  23    1.44    4.29
  -9  10  23   -0.36    4.13
   1   9  24    3.32    4.37
  -9  -1  24    4.25    4.23
 -10   1  24   -1.52    4.27
  -1  -9  24   -2.16    4.52
  -9  10  24   -1.34    4.22
 -10   9  24   -3.64    4.37
 -10   1  25    5.27    4.39
   1   9  25    4.71    4.71
  -9  -1  25    1.23    4.59
  -1  10  25    1.37    4.26
  -9  10  25    2.02    4.29
 -10   0   0   26.99    1.68
   0 -10   0   21.13    1.14
  10 -10   1  225.02    7.49
 -10   0   1  198.00    6.61
   0 -10   1  221.42    7.01
 -10   0  -1  212.27    6.86
   0 -10   1  208.04    6.58
   0 -10   2   15.95    1.06
  10 -10   2    5.01    3.18
 -10   0  -2   10.18    1.67
   0 -10   2   14.20    1.72
  10   0   2   13.09    1.48
  10   0   3    2.01    1.32
   0 -10   3   -0.30    1.99
   0  10  -3    2.11    1.24
 -10   0  -3    0.14    1.12
 -10   0  -3    9.57    1.72
   0 -10   3    2.01    1.67
   0  10  -3    1.80    1.01
  10   0   4   -2.08    1.54
  10 -10   4   -1.15    1.79
   0 -10   4   -3.31    1.97
  10 -10   4   -2.17    2.69
 -10   0  -4   -0.06    1.15
   0  10  -4   -0.61    1.38
 -10   0  -4   -1.99    1.75
   0 -10   4   -1.05    1.88
  10   0   5  202.87    7.16
  10 -10   5  183.55    7.68
   0 -10   5  337.83    7.66
   0  10  -5  205.78    7.10
 -10   0  -5  203.57    7.29
   0 -10   5  198.78    7.41
 -10   0  -5  194.10    7.10
  10 -10   5  201.54    7.42
   0 -10   6   18.15    2.62
 -10   0  -6   15.34    1.69
   0 -10   6   12.13    2.13
 -10   0  -6   15.49    2.04
  10 -10   6   14.70    2.71
   0  10  -6   17.83    1.69
  10   0   6   11.45    1.77
  10 -10   6   20.62    2.22
   0 -10   7   16.01    2.59
   0 -10   7   15.93    1.94
  10   0  -7   14.03    0.99
  10 -10   7   14.47    2.96
   0  10  -7   18.05    1.84
  10 -10   7   18.58    2.29
 -10   0  -7   12.68    1.63
   0 -10   8   -1.22    2.29
  10 -10   8    0.94    2.14
 -10   0  -8   -0.50    1.39
   0 -10   8    0.15    1.95
  10   0  -8    0.62    0.96
  10 -10   8   -0.07    2.82
   0  10  -8    2.67    1.57
   0 -10   9  133.60    5.97
  10 -10   9  150.35    5.83
   0  10  -9  157.25    5.52
 -10  10   9  142.19    5.00
  10 -10   9  169.82    6.24
  10   0  -9  134.04    4.78
 -10   0   9  133.30    5.56
 -10  10  10   10.88    1.71
  10 -10  10   13.43    2.52
   0  10 -10   13.46    2.39
  10   0 -10   13.65    1.51
  10 -10  10   13.03    3.07
   0  10  10   12.00    2.33
 -10   0  10   11.68    2.46
 -10   0  10    9.90    2.92
 -10  10  11   54.78    2.91
   0 -10 -11   57.18    2.56
  10 -10  11   58.11    4.37
  10   0 -11   55.25    2.65
 -10   0  11   58.81    3.67
   0  10  11   54.30    3.22
 -10   0  11   63.80    3.78
   0 -10  11   59.98    3.77
 -10  10  12   37.80    2.47
   0 -10 -12   36.15    2.11
   0 -10  12   34.61    2.95
  10   0 -12   31.24    2.28
 -10   0  12   34.64    3.14
  10 -10  12   33.11    3.90
   0  10  12   38.94    3.27
  10   0  12   32.60    3.10
   0 -10  12   33.13    3.34
 -10   0  12   39.00    3.55
   0 -10 -13   53.11    2.73
  10 -10  13   57.28    4.53
  10   0 -13   52.25    2.92
   0  10  13   57.11    3.70
 -10   0  13   49.47    3.87
 -10   0  13   55.72    4.03
  10   0  13   70.32    4.05
   0 -10  13   54.75    3.87
 -10   0  14    3.69    3.18
   0 -10 -14    3.73    1.68
  10   0 -14   -1.15    2.01
 -10   0  14    5.06    2.71
   0  10  14    0.09    2.81
   0 -10  14    2.69    3.31
  10   0  14    2.36    2.91
   0 -10  15   -5.81    3.56
   0  10  15   -2.90    3.21
 -10   0  15   -5.77    3.39
 -10   0  15   -1.35    3.31
   0 -10 -15   -0.76    1.72
   0 -10  16   -4.17    3.56
 -10  10  16    1.70    3.13
   0  10  16    2.83    3.18
 -10   0  16   -2.21    3.19
 -10   0  16   -0.78    3.34
   0 -10  17   29.30    3.78
 -10  10  17   17.54    3.81
 -10   0  17   27.04    3.98
   0 -10  18   -2.27    3.67
 -10   0  18    1.80    3.55
 -10  10  18   -2.12    3.86
   0 -10  19    0.14    3.79
 -10  10  19    0.28    3.62
 -10   0  19    3.31    3.35
   0 -10  20   -1.54    4.01
 -10  10  20    0.15    3.86
 -10   0  20   -4.58    3.69
 -10   0  21   -1.89    3.83
   0 -10  21    1.98    3.90
 -10  10  21    2.57    3.86
 -10   0  22   -1.19    4.08
 -10  10  22    1.02    4.52
 -10   0  23    1.08    4.16
   0  10  23   10.31    4.36
 -10  10  23    2.16    4.40
 -10   0  24    7.48    4.50
   0  10  24    6.76    4.08
 -10  10  24    6.74    4.52
 -10   0  25    1.85    4.73
   0  10  25   -0.79    4.37
  11  -5   0   -4.32    1.94
 -11   5   0   -3.48    1.77
   6   5   0    0.76    0.50
  -5  11   0   -1.42    1.08
  11  -6  -1  171.59    5.67
  11  -6   1  168.55    5.88
 -11   5  -1  191.23    5.69
  11  -5  -1  150.96    5.50
  11  -5   1  146.97    5.64
 -11   6  -1  157.27    5.64
  -5  11   1  150.49    5.09
  -5  11  -1  155.57    5.31
  11  -6  -2  425.54   13.94
  11  -6   2  474.10   14.18
   6 -11   2  460.15   14.31
  11  -5  -2  470.66   13.96
 -11   5  -2  422.86   14.09
 -11   6  -2  447.19   14.12
   5 -11   2  472.52   14.32
  -5  11   2  424.17   13.55
  -6  -5   2  455.21   13.60
  11  -5   2  448.85   14.09
   6 -11   2  426.34   14.01
  -5  -6  -2  438.31   13.55
   5 -11   2  457.81   13.98
  -5  11  -2  452.59   13.95
   5 -11   3  218.36    7.55
  11  -5   3  226.09    7.74
  11  -6   3  232.53    7.84
   6 -11   3  237.98    7.71
  -5  11  -3  222.70    7.57
  -6  -5  -3  227.83    7.22
   5 -11   3  199.26    7.83
   6 -11   3  219.44    7.92
  -6  -5   3  226.50    7.11
  11  -5  -3  232.57    7.46
 -11   5  -3  234.24    7.73
 -11   6  -3  232.30    7.74
  -5  -6   3  226.82    7.25
   6   5   3  234.08    7.08
  11  -5   3  227.09    7.73
  11  -6   3  233.76    7.84
  -6  -5   3  231.92    7.24
   5   6   3  225.34    7.09
  11  -5   4  110.42    4.38
  -5  11  -4  111.09    4.15
  -6  11  -4  111.80    4.21
   5 -11   4  108.26    4.13
   6 -11   4  109.29    4.10
 -11   6  -4  116.93    4.44
   5 -11   4   99.57    4.61
  -5  -6   4   92.77    3.65
 -11   5  -4  103.51    4.46
   6   5   4  112.38    3.60
  -5  -6   4  110.03    3.83
  11  -6   4  108.89    4.46
  11  -5   4  112.57    4.57
  -6  -5   4  103.33    3.76
   5   6   4  103.03    3.64
  -5  11  -5  447.60   14.26
  -6  11  -5  466.69   14.36
  -5  11  -5  441.91   14.19
  -6  11  -5  458.45   14.28
   5 -11   5  443.38   14.23
  11  -5   5  444.74   14.39
   6 -11   5  441.03   14.28
  11  -6   5  447.65   14.41
  -6  11  -5  476.75   14.48
 -11   6  -5  442.23   14.42
   6 -11   5  417.46   14.46
 -11   5  -5  457.50   14.42
  -5  -6   5  442.79   14.00
   6   5   5  448.08   13.86
  11  -5   5  456.71   14.42
  11  -6   5  464.69   14.46
  -6  -5   5  432.25   13.99
   5   6   5  435.70   13.86
 -11   5  -6   92.84    3.89
  -5  11  -6   95.55    3.81
  -6  11  -6   96.22    3.97
 -11   6  -6   93.04    3.94
  -5  11  -6   96.06    3.99
  -6  11  -6   95.70    3.87
  11  -6   6   96.88    4.09
   6 -11   6   95.19    3.98
  11  -5   6   98.09    4.09
 -11   5  -6  102.18    4.24
 -11   6  -6   92.32    4.20
  -6  11  -6   92.42    4.18
   5 -11   6   87.71    4.34
   6 -11   6   83.93    4.38
  -5  11  -6   93.67    4.15
  -5  -6   6   93.94    3.72
 -11   6  -6   91.50    3.83
  -5  11  -6   91.67    3.89
 -11   5  -6   93.26    3.84
  -6  11  -6   89.41    3.88
  11  -5   6  102.72    4.42
  11  -6   6   89.62    4.30
   5   6   6   98.80    3.52
  -6  -5   6   97.26    3.66
   6   5   6   94.06    3.51
  -5  11  -7  150.60    5.66
  -6  11  -7  152.42    5.68
  11  -6   7  155.97    5.83
  11  -5   7  162.39    5.91
   5 -11   7  143.66    5.68
   6 -11   7  158.59    5.85
  -5  11  -7  158.78    5.91
   6 -11   7  156.99    6.00
   5 -11   7  167.71    6.01
   6   5  -7  164.11    5.14
  -6  11  -7  152.08    5.88
 -11   5  -7  154.23    5.68
 -11   6  -7  156.55    5.72
  -5  -6   7  155.49    5.98
  -5  -6   7  155.84    5.56
  11  -6   7  156.03    6.09
  11  -5   7  151.07    6.03
   5   6   7  148.52    5.43
  -6  -5   7  157.76    5.57
   6   5   7  155.33    5.37
  11  -5   8    7.61    1.81
  11  -6   8    4.81    2.08
   6 -11   8    6.13    1.88
   6   5  -8    7.88    1.28
   5   6  -8    6.79    1.43
  -5  -6   8    7.33    1.70
   6   5   8    6.44    1.67
  -6  -5   8    8.18    2.41
  -5  -6   8    5.38    2.28
   5 -11   8    5.34    2.45
   6 -11   8    4.16    2.39
   5   6   8    6.31    1.52
  -6  -5   8    6.55    1.93
  11  -5   8    6.97    2.73
  11  -6   8    8.07    2.70
  11  -5   9   48.42    3.04
  11  -6   9   40.98    2.82
   5   6  -9   47.67    2.43
   6   5  -9   38.13    2.25
  -5  -6   9   36.85    3.32
  -6  -5   9   45.88    3.46
   5 -11   9   42.03    3.15
  11  -6   9   51.79    3.39
   6 -11   9   43.68    3.39
  -5  -6   9   39.34    2.75
  -6  -5   9   38.98    2.80
   6   5 -10   87.66    3.47
   5   6 -10   82.89    3.49
  -6  -5  10   93.57    4.65
  -5  -6  10   81.24    4.36
   5 -11  10   78.53    4.27
   6 -11  10   79.76    4.55
  -6  -5  10   94.86    4.22
   5   6  10   86.66    3.76
  -5  -6  10   86.74    4.02
  -5  -6  11   88.37    4.48
  -6  -5  11  134.30    5.04
   6   5 -11   66.12    3.20
   5   6 -11   70.64    3.32
  -5  -6  11   65.30    3.94
 -11   5  11   71.64    3.86
   6 -11  11   66.74    4.23
   5 -11  11   68.22    4.11
  -6  -5  11   68.93    3.95
   6   5 -12    1.56    1.92
   5   6 -12    2.61    2.04
  -5  -6  12   -2.54    2.82
  -6  -5  12    1.88    2.45
   6 -11  12    3.13    3.30
   5 -11  12    1.09    3.17
  -5  -6  12   -0.09    3.19
  -6  -5  12   -3.15    2.79
  -6  -5  13   39.57    3.76
  -5  -6  13   36.62    3.83
   5   6 -13   38.31    2.81
   6   5 -13   35.58    2.79
  -5  -6  13   38.36    3.57
   6 -11  13   41.53    3.77
   5 -11  13   41.15    3.79
  -6  -5  13   35.10    3.23
   6   5 -14   24.93    2.65
  -5  -6  14   26.75    3.48
  -6  -5  14   25.76    3.54
 -11   5  14   24.29    3.52
  -5  11  14   25.17    3.23
   5 -11  14   28.19    3.68
   6 -11  14   23.69    3.43
 -11   6  14   24.52    3.02
  -6  -5  14   35.51    3.80
  -5  -6  14   27.30    3.72
  -5  -6  15   12.68    3.08
  -6  -5  15   19.07    3.26
 -11   6  15    8.32    3.18
  -5  11  15   10.67    3.15
 -11   5  15   13.63    3.37
  -6  11  15    9.66    3.34
 -11   6  15   12.79    2.89
 -11   5  15   12.56    2.99
  -6  -5  15   11.11    3.57
  -5  -6  15   15.30    3.64
  -6  -5  16   10.97    3.19
  -5  -6  16   10.08    3.62
  -6  11  16    9.79    3.52
  -5  11  16   11.07    3.35
 -11   5  16    9.70    3.51
 -11   6  16    9.12    3.57
 -11   6  16   13.75    2.99
 -11   5  16   13.30    3.12
  -5  -6  17   14.91    3.82
  -6  -5  17    9.63    3.37
  -5  11  17   14.08    3.42
 -11   6  17    8.37    3.43
 -11   5  17   10.36    3.58
  -6  11  17    6.91    3.08
 -11   5  17   11.00    3.03
  -6  -5  18   11.90    3.76
  -5  -6  18    7.16    3.48
 -11   5  18    9.16    3.33
  -6  11  18    6.78    3.76
 -11   6  18    8.89    3.66
  -5  11  18    9.68    3.43
  -6  -5  19    0.56    3.49
  -5  -6  19    0.56    3.34
  -5  11  19    2.59    3.89
 -11   5  19   -1.39    3.45
 -11   6  19    5.32    3.59
  -6  11  19    4.69    3.57
   5   6  20    1.82    3.49
  -6  -5  20    8.22    4.00
  -5  -6  20    6.45    3.66
   6   5  20    4.63    3.31
  -6  11  20   14.47    3.80
 -11   6  20    5.64    3.89
  -5  11  20    8.85    3.94
 -11   5  20    1.79    3.42
   5   6  21    6.88    3.83
  -6  -5  21   13.86    4.28
  -5  -6  21   13.15    4.05
   6   5  21    8.27    3.80
 -11   6  21    6.95    4.05
  -5  11  21    9.40    4.12
 -11   5  21   13.93    4.15
  -6  11  21    3.57    3.75
  -6  -5  22   -1.03    3.81
   5   6  22    0.16    3.57
  -5  -6  22    2.07    3.82
   6   5  22    3.04    3.98
  -5  11  22    7.45    4.27
  -6  11  22   -1.66    4.06
 -11   5  22   -0.17    4.12
 -11   6  22    0.51    3.92
  -6  -5  23    4.35    4.11
   5   6  23    2.74    3.89
  -5  -6  23    1.45    4.03
   6   5  23   -1.03    4.18
  -5  11  23   -0.88    4.01
  -6  11  23   -3.01    4.40
 -11   5  23    7.20    4.26
 -11   6  23    6.66    4.18
  -5  -6  24    7.55    4.42
  -6  -5  24    0.77    4.18
   5   6  24   -1.45    3.93
   6   5  24   -3.10    4.22
  -5  11  24   -0.37    4.25
  -6  11  24    6.21    4.28
 -11   5  24   -0.38    4.42
 -11   6  24    1.72    4.18
   6   5  25   -6.54    4.37
  -5  -6  25   -2.87    4.54
 -11   5  25    4.84    4.53
   5   6  25   -1.55    4.23
  -5  11  25    1.60    4.43
  -6  -5  25    2.45    4.23
  -6  11  25   -1.00    4.48
 -11   4   0  161.96    4.91
  11  -7   0  140.45    5.16
  -4  11   0  126.42    4.59
  11  -4   0  162.78    4.99
   7   4   0  130.64    4.45
  11  -7   1  116.39    4.68
  11  -7  -1  130.46    4.68
 -11   4  -1  114.92    4.45
 -11   7  -1  117.84    4.73
  11  -4  -1  105.60    4.33
  -4  11  -1  109.06    4.22
   7   4   1  106.99    3.96
  -7  -4   1  150.84    3.92
  11  -4   2  399.27   13.06
   7 -11   2  404.00   13.06
   4 -11   2  388.64   12.85
   4   7  -2  387.40   12.45
  -4  -7  -2  374.67   12.44
   7   4   2  383.00   12.58
  11  -7  -2  447.21   13.08
 -11   4  -2  616.48   13.37
  11  -7   2  501.46   13.32
 -11   7  -2  500.36   13.41
  11  -4  -2  424.34   12.79
   7 -11   2  414.32   13.23
  -4  11  -2  428.88   12.90
  11  -4   2  418.93   13.03
   4   7  -2  379.93   12.55
  -7  -4   2  449.37   12.58
   7 -11   3  394.49   12.34
  11  -7   3  389.11   12.44
  -7  -4  -3  397.13   11.95
  11  -4   3  400.74   12.39
   4 -11   3  375.95   12.16
   4   7  -3  365.04   11.79
 -11   4  -3  371.73   12.32
  11  -4  -3  368.47   11.96
   7 -11   3  367.47   12.53
   4 -11   3  364.73   12.43
 -11   7  -3  424.49   12.50
  -4  11  -3  400.61   12.22
  11  -7   3  379.07   12.43
  11  -4   3  414.25   12.38
   4   7   3  401.00   11.80
   4   7  -3  371.92   11.89
  -7  -4   3  372.33   11.88
  11  -7   4  874.65   27.31
   7 -11   4  887.24   27.18
  11  -4   4  914.83   27.24
   4 -11   4  847.25   27.02
 -11   7  -4  890.44   27.26
 -11   4  -4  858.02   27.15
   4 -11   4  840.42   27.21
  -4  -7   4  931.79   26.79
  -4  11  -4  931.14   27.14
  -4  -7   4  873.74   26.87
  11  -4   4  901.10   27.21
  -7  -4   4  841.26   26.81
   4   7  -4  839.66   26.81
   4   7   4  873.44   26.72
  -4  11  -5  856.68   26.71
   4 -11   5  923.83   26.77
  11  -7   5  847.68   26.96
  -7  11  -5  858.14   26.96
   4 -11   5  900.29   26.92
   7 -11   5  853.71   26.99
 -11   7  -5  866.24   26.95
  -4  11  -5  866.40   26.80
  -4  -7   5  815.89   26.57
   7   4   5  858.84   26.44
  -4  11  -5  833.01   26.77
 -11   4  -5  903.33   26.90
  11  -7   5  867.21   26.99
   4   7   5  837.29   26.43
  -7  -4   5  916.28   26.59
  -4  11  -6   40.53    2.26
  -7  11  -6   34.39    2.27
 -11   4  -6   28.30    2.20
   4 -11   6   28.72    2.20
  11  -7   6   31.19    2.47
  11  -4   6   39.45    2.54
   7 -11   6   43.57    2.57
  -4  11  -6   44.70    2.84
 -11   7  -6   53.55    2.82
   7 -11   6   42.95    3.19
  -7  11  -6   28.84    2.83
  -4  -7   6   42.67    2.22
  -4  11  -6   41.26    2.45
  -4  11  -6   41.12    2.34
 -11   4  -6   33.09    2.16
   7   4   6   33.64    1.94
  -7  11  -6   37.74    2.37
  -4  -7   6   39.85    2.85
  11  -4   6   37.18    2.81
  11  -7   6   29.42    3.00
 -11   4  -6   30.94    2.66
   4   7   6   37.92    2.07
  -7  -4   6   30.32    2.12
  -7  11  -7  112.46    4.55
  -4  11  -7  116.35    4.46
  11  -7   7  109.59    4.68
   7 -11   7  122.75    4.75
  11  -4   7  129.65    4.80
   4 -11   7  109.64    4.71
   7   4  -7  123.45    3.87
  -4  11  -7  120.84    4.80
  -4  11  -7  117.60    4.61
 -11   4  -7  112.58    4.48
   7   4   7  106.39    4.26
  -4  -7   7  121.31    4.49
  -4  -7   7  126.51    4.95
   7 -11   7  109.92    5.02
  11  -7   7  110.01    5.03
  11  -4   7  119.54    5.00
   4   7   7  121.85    4.29
  -7  -4   7  105.75    4.37
  -4  11  -8  126.31    4.89
  11  -4   8  127.81    5.08
   7 -11   8  124.60    5.09
  11  -7   8  135.19    5.22
   4   7  -8  134.43    4.59
   7   4  -8  118.07    4.30
  -4  11  -8  128.85    5.14
 -11   4  -8  133.69    4.97
  -7  -4   8  133.24    5.25
  -4  -7   8  127.87    4.92
  -4  -7   8  127.81    5.30
   7   4   8  136.52    4.75
   4 -11   8  123.47    5.20
  11  -7   8  134.30    5.54
   7 -11   8  127.58    5.42
  -7  -4   8  133.13    4.88
   4   7   8  120.37    4.73
  11  -7   9   94.28    4.33
   7   4  -9   93.30    3.45
   4   7  -9  109.58    3.88
  -4  -7   9   85.35    4.53
  -7  -4   9   98.30    4.50
  11  -7   9   92.36    4.68
  -4  -7   9   84.48    3.64
   7 -11   9   80.89    4.39
   4 -11   9   94.06    4.48
   4   7   9   85.00    3.83
  -7  -4   9   93.75    4.01
  -4  -7  10  137.24    6.19
  11  -7  10  160.90    6.23
   7   4 -10  147.81    5.34
   4   7 -10  160.41    5.63
  -7  -4  10  163.43    6.43
  -4  -7  10  161.80    6.09
  11  -7  10  138.48    6.51
   7 -11  10  150.50    6.28
   4 -11  10  170.52    6.30
  -7  -4  10  175.03    6.04
   4   7  10  156.05    5.84
  -4  -7  11  110.37    5.09
   7   4 -11   90.29    3.92
   4   7 -11  113.58    4.24
  -7  -4  11  117.58    5.16
 -11   4  11   98.39    4.52
  -4  -7  11  103.90    4.78
   7 -11  11   97.01    5.03
   4 -11  11  100.41    4.74
  -7  -4  11  103.50    4.57
  11  -7  11  101.68    5.09
  -7  -4  12   47.62    3.96
  -4  -7  12   44.61    3.72
   4   7 -12   44.48    3.01
   7   4 -12   48.78    2.77
 -11   4  12   32.51    3.54
  -4  -7  12   61.57    4.08
   4 -11  12   55.53    3.63
   7 -11  12   55.66    4.27
  -7  -4  12   55.03    3.58
   4   7 -13    8.01    2.42
  -4  -7  13   13.79    3.01
  -7  -4  13    9.07    3.39
  -4  -7  13    8.71    3.38
 -11   7  13   11.35    2.73
  -7  -4  13    7.62    2.69
   7 -11  13   10.86    3.32
 -11   4  13    8.36    3.33
   4 -11  13    8.20    3.11
   7   4 -14   36.65    2.75
  -7  -4  14   31.63    3.49
  -4  -7  14   44.27    3.70
 -11   4  14   38.83    3.75
  -4  11  14   34.32    3.65
   7 -11  14   37.25    4.02
  -7  -4  14   34.52    3.93
 -11   7  14   33.49    3.14
  -4  -7  14   45.38    4.06
  -4  -7  15   68.33    4.29
  -4  11  15   54.67    4.16
  -7  -4  15   53.13    4.26
 -11   4  15   70.88    4.60
 -11   7  15   58.98    4.49
  -7  -4  15   54.08    4.62
 -11   7  15   57.93    3.92
  -4  -7  16   22.89    3.55
  -7  -4  16    7.11    3.38
  -7  11  16    7.09    3.26
 -11   7  16    3.61    3.50
  -4  11  16    4.36    3.32
 -11   4  16    9.27    3.47
  -7  -4  16   10.44    4.01
 -11   4  16    8.34    3.16
 -11   7  16    1.78    2.76
  -4  -7  17   25.97    3.73
  -7  -4  17   21.91    3.41
  -4  11  17   22.00    3.80
 -11   7  17   17.82    3.88
 -11   4  17   22.89    3.70
  -7  11  17   21.21    3.83
 -11   4  17   20.48    3.39
  -7  -4  18   16.77    3.76
  -4  -7  18   16.16    3.56
 -11   4  18   16.27    3.77
  -7  11  18   15.11    3.93
 -11   7  18    6.16    3.73
  -4  11  18   15.18    3.63
  -7  -4  19    5.49    3.69
  -4  -7  19    0.84    3.58
  -4  11  19   11.59    3.27
  -7  11  19    5.54    3.71
 -11   4  19    2.22    3.59
 -11   7  19    1.86    3.35
  -7  -4  20   11.53    3.80
   4   7  20   10.11    3.79
  -4  -7  20    7.63    3.75
   7   4  20    7.83    3.70
 -11   4  20    1.47    3.88
 -11   7  20    4.80    3.57
  -4  11  20    3.73    3.53
  -7  11  20   12.59    3.73
  -7  -4  21   11.06    4.12
   4   7  21    5.40    3.72
  -4  -7  21   11.88    4.10
   7   4  21    8.57    3.81
  -4  11  21   14.33    3.89
  -7  11  21    2.35    3.95
 -11   7  21   10.83    3.97
 -11   4  21   14.12    4.19
   4   7  22   11.57    4.24
  -7  -4  22    8.18    4.21
   7   4  22    4.67    4.21
  -4  -7  22    7.40    4.22
  -4  11  22    6.42    3.97
 -11   7  22   -1.52    4.08
 -11   4  22    1.86    4.20
  -7  11  22    5.84    4.19
   4   7  23    0.51    4.01
  -7  -4  23    3.45    4.27
  -4  -7  23    7.66    4.31
   7   4  23    6.19    4.17
  -7  11  23   -2.68    3.96
 -11   7  23    0.18    4.04
 -11   4  23   -1.98    4.19
  -4  11  23    9.10    4.36
  -4  -7  24   -1.73    4.17
   7   4  24   -0.73    3.96
  -7  -4  24    1.73    4.10
   4   7  24    2.00    3.92
  -4  11  24   -0.93    4.14
 -11   4  24   -1.14    4.02
  -7  11  24   -3.79    4.23
 -11   7  24   -1.34    4.25
 -11   4  25    5.27    4.42
  -4  -7  25    3.51    4.61
   7   4  25    2.33    4.34
  -7  -4  25   -3.93    4.60
   4   7  25    1.76    4.42
  -7  11  25    5.42    4.54
  11  -3   0    5.68    1.47
 -11   3   0    7.39    1.69
  11  -8   0    2.66    2.39
   3   8  -1   12.97    0.94
   3 -11   1   13.37    1.26
   8   3   1   14.52    1.09
   3   8  -2  126.01    3.93
  11  -3   2  129.14    4.65
   3 -11   2  120.66    4.35
   8   3   2  121.55    4.19
 -11   3  -2  116.15    4.58
   8 -11   2  124.38    5.15
 -11   8  -2  123.55    4.92
  11  -8   2  129.27    4.93
  11  -3  -2  119.22    4.25
  -3  11  -2  127.05    4.43
  11  -3   2  128.84    4.62
  -8  -3  -2  124.61    3.94
   3   8  -2  124.50    4.12
   8 -11   3  141.26    5.01
  11  -3   3  144.54    4.91
   8   3   3  133.32    4.49
   3 -11   3  126.71    4.64
  11  -8   3  134.14    5.25
 -11   3  -3  133.12    4.91
   3 -11   3  125.34    5.11
 -11   8  -3  139.35    5.19
  11  -3  -3  129.30    4.42
  -3  11  -3  133.87    4.78
  11  -3   3  139.92    4.98
   3   8  -3  132.11    4.44
  -8  -3   3  123.08    4.41
  11  -3   4  260.63    8.09
  -8  -3  -4  240.87    7.70
  11  -8   4  224.50    8.17
  -3  11  -4  256.47    7.85
   8 -11   4  238.37    8.07
   3 -11   4  236.49    7.80
  -3  -8   4  240.62    7.75
   3 -11   4  220.03    8.12
   8 -11   4  243.58    8.39
  11  -3  -4  231.10    7.52
 -11   8  -4  240.70    8.27
  -3  11  -4  238.54    7.94
 -11   3  -4  238.88    8.05
  11  -3   4  253.85    8.14
  11  -8   4  241.02    8.28
  -8  -3   4  223.48    7.66
   3   8  -4  229.54    7.64
  -3  11  -5  395.78   12.86
  11  -8   5  417.24   13.26
   3 -11   5  420.06   12.89
   8 -11   5  392.59   13.12
  -3  -8   5  395.09   12.72
   3 -11   5  412.12   13.13
 -11   8  -5  405.30   13.19
   8 -11   5  409.43   13.39
  -8  11  -5  425.70   13.29
  -3  11  -5  396.42   12.99
  -3  -8   5  388.68   13.09
  -3  11  -5  386.79   12.96
 -11   3  -5  426.40   12.93
  11  -8   5  405.37   13.31
 -11   3  -5  416.37   13.11
  -8  -3   5  402.01   12.76
 -11   3  -6   24.58    1.98
  -3  11  -6   30.45    1.94
  -8  11  -6   26.67    2.10
  -3  -8   6   25.24    2.74
  11  -8   6   28.98    2.48
   8 -11   6   32.12    2.54
  11  -3   6   30.31    2.29
   8 -11   6   31.46    3.01
  -3  11  -6   31.92    2.03
 -11   3  -6   24.03    1.94
   8   3   6   26.54    1.73
  -3  -8   6   26.40    2.01
  -3  11  -6   34.61    2.28
 -11   3  -6   25.08    2.44
  11  -8   6   25.82    2.95
  -8  -3   6   23.05    1.91
   3   8   6   26.13    1.78
 -11   3  -7   58.48    2.85
  -3  11  -7   49.43    2.53
  11  -3   7   56.66    3.00
   8 -11   7   50.25    3.05
  11  -8   7   59.86    3.14
   8   3  -7   52.26    1.90
  -3  11  -7   48.09    2.98
   3 -11   7   56.93    3.20
  -3  -8   7   63.02    3.44
  -8  11   7   40.38    1.94
  -3  -8   7   54.17    2.79
  -3  11  -7   54.06    2.79
   8   3   7   54.35    2.55
 -11   3  -7   62.09    2.74
  11  -8   7   63.68    3.42
   8 -11   7   49.63    3.46
   3   8   7   51.57    2.57
  -8  -3   7   52.73    2.74
  -8  11   8   37.08    1.70
  -3  11  -8   37.77    2.25
  11  -8   8   39.46    2.83
  11  -3   8   39.07    2.72
   8 -11   8   35.30    2.71
  -3  11  -8   31.13    2.91
   3   8  -8   39.85    2.32
   8   3  -8   34.92    1.68
  -3  -8   8   38.21    2.55
   8   3   8   39.22    2.30
  -3  -8   8   32.75    3.05
   3 -11   8   33.89    2.93
   8 -11   8   37.88    3.30
  11  -8   8   44.72    3.26
 -11   3  -8   43.03    2.33
   3   8   8   36.13    2.35
  -8  -3   8   39.65    2.50
  -8  -3  -8   33.84    2.10
  -3  -8   9  155.91    6.29
   8 -11   9  147.54    5.86
  11  -8   9  156.78    6.07
   3   8  -9  229.50    5.82
   8   3  -9  143.97    5.07
   8   3   9  149.87    5.57
  -8  -3   9  136.80    6.06
  -3  -8   9  150.09    5.87
  11  -8   9  136.54    6.27
   3 -11   9  149.86    6.04
   8 -11   9  147.51    6.22
   3   8   9  147.19    5.65
  -8  -3   9  140.66    5.74
  -3  -8  10    7.90    2.86
  11  -8  10   10.40    2.29
   3   8 -10   10.21    1.96
  -3  -8  10    8.18    2.38
  -8  -3  10    9.14    2.86
   8   3 -10    7.48    1.47
   8 -11  10   10.31    2.82
   3 -11  10    9.49    2.51
  -3  -8  10    8.92    1.96
  -8  -3  10    6.65    2.32
  11  -8  10    8.98    2.96
   3   8  10   13.65    2.15
 -11   8  11   21.39    2.43
  -3  -8  11   20.26    2.88
  -8  -3  11   24.71    3.09
   8   3 -11   23.13    1.86
   3   8 -11   20.50    2.40
 -11   3  11   18.26    2.85
  -3  -8  11   19.97    2.62
   8 -11  11   17.44    2.97
   3 -11  11   22.08    3.05
  -8  -3  11   19.86    2.55
  11  -8  11   14.60    3.46
  -3  -8  12   30.29    3.71
  -8  -3  12   33.60    3.66
   8   3 -12   36.68    2.42
   3   8 -12   32.82    2.81
  -3  -8  12   38.52    3.32
 -11   8  12   34.22    2.73
 -11   3  12   47.39    3.57
   8 -11  12   41.51    3.87
   3 -11  12   33.07    3.59
  -8  -3  12   35.64    3.15
 -11   3  12   26.94    3.30
  11  -8  12   38.88    3.86
 -11   8  13   82.16    4.08
  -3  -8  13   76.54    4.64
  -8  -3  13   77.56    4.74
   8   3 -13   72.45    3.57
   8 -11  13   90.40    5.03
  -8  -3  13   74.24    4.58
 -11   3  13   73.91    4.45
  -3  11  13   65.41    4.39
  -3  -8  13  116.76    4.66
 -11   3  13   81.72    4.42
 -11   8  14   11.80    2.55
  -8  -3  14   17.40    3.44
   8   3 -14   12.88    2.21
  -3  11  14   10.35    3.14
  -8  -3  14   11.93    3.12
 -11   3  14   15.62    3.57
   8 -11  14   19.40    3.83
  -3  -8  14   14.16    3.43
  -3  -8  15   31.96    3.41
 -11   3  15   35.66    3.81
  -3  11  15   30.90    3.71
  -8  -3  15   39.34    3.66
 -11   8  15   36.30    3.27
  -8  -3  15   33.47    3.76
  -3  -8  16   23.45    3.44
  -8  -3  16   15.08    3.51
 -11   8  16   16.36    3.57
  -8  11  16   20.48    3.72
 -11   3  16   13.20    3.31
  -3  11  16   18.34    3.17
  -8  -3  16   17.11    4.02
  -3  -8  17    3.54    3.02
  -8  -3  17    1.07    3.17
 -11   3  17    9.46    3.32
  -8  11  17    0.72    3.54
 -11   8  17    6.63    3.52
  -3  11  17    7.15    3.37
  -8  -3  17    1.24    3.35
 -11   3  17    2.28    3.22
  -3  -8  18   18.24    3.74
  -8  -3  18   14.86    3.74
 -11   8  18   14.48    3.94
  -3  11  18   13.60    3.73
  -8  11  18   15.23    3.80
 -11   3  18   10.73    3.28
  -3  -8  19    6.52    3.82
  -8  -3  19    7.03    3.68
  -8  11  19    4.79    3.74
 -11   3  19    7.73    3.86
 -11   8  19    4.56    3.82
  -3  11  19    3.62    3.57
   8   3  20   -3.95    3.40
  -3  -8  20   -0.76    3.26
  -8  -3  20    2.80    3.71
   3   8  20    4.46    3.42
  -3  11  20   -0.43    3.73
 -11   8  20    3.89    3.61
 -11   3  20    4.47    3.99
  -8  11  20    1.65    3.77
  -8  -3  21    3.02    4.07
   3   8  21    2.52    3.69
  -3  -8  21   -1.46    3.91
   8   3  21   -1.05    3.63
  -8  11  21    3.64    4.10
 -11   8  21    6.72    3.80
 -11   3  21    4.28    3.87
  -3  11  21    6.29    3.89
   8   3  22    1.95    4.00
  -3  -8  22   -1.54    4.17
   3   8  22    1.12    4.01
  -8  -3  22   -1.53    3.83
 -11   3  22    0.51    4.06
  -8  11  22    1.68    4.15
 -11   8  22    1.19    4.13
  -3  11  22   -4.75    3.90
  -3  -8  23   -2.21    3.89
   8   3  23   -2.42    4.09
   3   8  23    1.38    4.22
  -8  -3  23    3.64    4.33
 -11   3  23   -0.72    3.83
  -8  11  23    2.15    4.21
 -11   8  23    6.34    4.00
  -8  -3  24   -0.39    4.49
  -3  -8  24   -7.01    4.50
   8   3  24   -5.13    4.26
   3   8  24    7.48    4.34
 -11   3  24    2.85    4.52
 -11   8  24    1.73    4.33
  -8  11  24    3.24    4.62
  -3  -8  25    2.26    4.40
   8   3  25    4.45    4.30
  -8  -3  25    0.21    4.34
   3   8  25    0.97    4.31
  -8  11  25   -5.66    4.63
  11  -9   0   32.02    2.73
 -11   2   0   28.62    1.83
   2 -11   0   29.36    1.71
  -9  -2   0   29.53    1.60
  11  -2   0   28.69    1.88
  11  -9  -1  185.17    6.89
 -11   2   1  199.78    6.30
  11  -9   1  183.97    6.93
 -11   2  -1  189.41    6.47
   9 -11   1  205.59    7.03
  11  -2  -1  195.59    6.30
  -9  -2  -1  192.84    6.34
  11  -2   1  190.80    6.48
   2 -11   1  201.10    6.31
   9   2   1  202.37    6.33
   2 -11   1  198.21    6.49
   2 -11  -1  180.87    6.29
   2 -11   2   48.20    2.22
   9   2   2   56.75    2.32
 -11   9  -2   57.80    3.21
  11  -9   2   56.09    3.28
 -11   2  -2   50.98    2.60
   2   9  -2   55.22    2.16
   2 -11  -2   53.72    2.08
  11  -2   2   51.44    2.79
  11  -2  -2   48.36    2.18
  -9  -2  -2   57.32    2.48
  11  -2   2   54.53    2.66
   2 -11   2   55.62    2.60
   2 -11   3  321.77   10.29
   9   2   3  331.04   10.31
  11  -2  -3  325.34   10.04
 -11   9  -3  348.83   10.79
   9 -11   3  319.14   10.98
   2 -11   3  323.61   10.62
  -2  -9   3  336.95   10.62
   2 -11  -3  320.73    9.99
   2   9  -3  323.02   10.23
  11  -2   3  307.98   10.56
 -11   2  -3  328.34   10.52
  -9  -2  -3  318.88   10.44
   2 -11   3  321.31   10.53
  11  -9   3  321.33   10.75
  11  -2   3  332.62   10.56
   2 -11   4   33.57    1.88
   9   2   4   36.52    1.95
  11  -2   4   33.32    2.26
   2 -11   4   27.99    2.72
  11  -9   4   65.86    3.51
  -2  -9   4   33.27    2.20
   9 -11   4   35.33    3.22
  -2  11  -4   34.59    2.00
 -11   2  -4   33.29    2.43
  -9  -2  -4   31.54    2.23
  11  -9   4   34.51    2.67
   9 -11   4   32.78    2.48
  -9  -2  -4   36.93    1.93
  -2  11  -4   33.37    1.83
   2 -11   4   34.78    2.58
   9 -11   5   27.05    2.36
  11  -2   5   27.10    2.08
   9   2   5   21.33    1.78
  -2  -9   5   24.19    2.06
   9 -11   5   25.48    3.04
   2 -11   5   19.56    2.49
 -11   2  -5   23.61    1.78
  -2  11  -5   23.39    1.83
  -2  11  -5   25.15    2.13
  -2  -9   5   28.18    2.77
  -9  -2  -5   23.02    2.12
 -11   2  -5   27.25    2.34
  11  -9   5   26.55    2.93
  11  -9   5   21.25    2.42
  -2  11  -5   21.48    1.62
 -11   2  -6   22.32    1.88
  -2  -9   6   20.11    2.53
  11  -2   6   21.62    2.08
  11  -9   6   22.90    2.47
   9 -11   6   23.50    2.29
   2 -11   6   20.41    2.52
  -2  -9   6   23.44    1.98
  -2  11  -6   20.86    2.13
  -2  11  -6   21.68    1.86
 -11   2  -6   27.73    1.82
  11  -9   6   26.75    2.91
  -9  -2  -6   24.57    2.11
 -11   2  -6   25.09    2.30
   9 -11   6   23.79    3.07
  -9  -2   6   21.56    1.90
   2 -11  -7   32.94    1.26
 -11   2  -7   33.90    2.24
  -2  -9   7   39.16    3.04
  11  -2   7   36.17    2.47
   9 -11   7   35.17    2.62
  11  -9   7   35.71    2.66
  -2  11  -7   34.40    2.22
  11  -9   7   36.62    3.09
   9 -11   7   34.52    3.09
  -9  -2   7   35.22    2.45
  -2  -9   8   11.00    2.67
  -9  11   8   12.79    1.31
  11  -2   8   12.42    2.01
  11  -9   8    9.47    2.26
   9 -11   8   12.46    2.19
   9   2  -8   11.89    1.08
   2   9  -8   15.31    2.03
  -2  -9   8   12.67    2.09
   2 -11  -8   14.51    0.91
   9   2   8   15.30    1.94
  11  -9   8   11.29    2.90
   2 -11   8    3.35    2.43
   9 -11   8   14.22    2.97
  -9  -2  -8   11.45    1.58
  -9  -2   8   12.72    2.03
   2   9   8   13.25    1.82
  -2  -9   9   13.00    2.89
  -9  11   9   10.73    1.34
  11  -9   9    9.77    2.33
   2   9  -9   10.86    1.63
   9 -11   9   12.55    2.23
   2   9  -9    4.44    2.10
  -2  -9   9   10.75    2.22
   2 -11  -9   10.33    1.01
   9 -11   9    9.52    3.09
   2 -11   9   12.64    2.42
   9   2  -9   10.05    1.27
  11  -9   9    7.72    2.78
  -9  -2  -9    9.13    1.70
   2   9   9    8.74    1.83
  -9  -2   9    8.21    2.29
  -2  -9  10   71.99    4.36
  -9  11  10   79.87    3.20
  11  -9  10   81.23    4.19
   9   2 -10   80.22    3.10
   2   9 -10   80.51    3.69
  -2  -9  10   79.26    4.15
  -9  -2  10   93.09    4.38
   2 -11 -10   80.19    2.93
 -11   9  10   85.17    3.52
   2 -11  10   85.73    4.07
  -2  -9  10   79.19    3.68
  11  -9  10   89.13    4.83
   9 -11  10   68.36    4.33
  -9  -2  10   79.70    4.02
   2   9  10   76.36    3.73
  -2  -9  11   17.57    3.24
   2   9 -11   18.23    2.49
 -11   2  11   19.02    3.13
  -9  -2  11   21.84    2.98
 -11   9  11   21.78    2.32
   2 -11 -11   20.33    1.47
  -2  -9  11   15.80    2.62
   9   2 -11   24.56    1.88
   9 -11  11   17.02    3.34
 -11   2  11   19.61    2.94
   2   9  11   21.30    2.59
  11  -9  11   26.77    3.63
  -9  -2  11   24.06    2.81
  -2  -9  11   21.67    2.37
 -11   9  12  144.75    5.32
  -2  -9  12  141.21    6.28
   2   9 -12  140.82    5.45
  11  -2 -12  133.77    5.02
   9 -11  12  134.62    6.40
  11  -9  12  149.78    6.39
   9   2 -12  119.80    4.92
  -9  -2  12  144.21    5.79
 -11   2  12  134.15    5.93
  -2  11  12  139.36    5.69
   2 -11 -12  130.22    4.70
  -2  -9  12  129.44    5.83
  -9  -2  12  137.92    6.19
 -11   2  12  129.67    5.88
 -11   2  13    3.26    3.20
 -11   9  13    7.33    2.38
  -9  -2  13    7.27    3.41
   9   2 -13    5.85    1.96
  -9  -2  13    8.90    2.89
  11  -2 -13    6.93    1.89
  -2  11  13    8.09    2.99
   9 -11  13    5.62    3.32
 -11   2  13    9.16    2.97
   2 -11 -13    6.20    1.55
  -2  -9  13    3.54    3.00
 -11   2  14   16.20    3.35
  -9  -2  14   20.46    3.47
 -11   9  14   12.46    2.51
  -2  -9 -14   16.60    2.04
   9   2 -14   15.84    2.27
  -9  -2  14   13.76    3.19
  11  -2 -14   14.08    2.15
  -2  11  14   12.24    3.14
 -11   2  14   14.92    3.36
   9 -11  14   15.41    3.71
  -2  -9  14   15.55    3.31
   2 -11 -14   14.61    1.80
  -9  -2  15   29.82    3.69
   9   2 -15   25.51    2.65
 -11   2  15   32.56    3.59
  -9  -2  15   37.02    3.86
  -2  11  15   24.15    3.44
  -2  -9  15   24.72    3.29
  -2  -9  16   20.78    3.59
  -9  -2  16   20.50    3.62
 -11   9  16   23.75    3.87
  -2  11  16   18.31    3.56
  -9  11  16   19.65    3.89
 -11   2  16   14.33    3.49
  -9  -2  16   15.57    3.75
  -2  -9  17    4.83    3.29
  -2  11  17    2.78    3.44
 -11   9  17    1.84    3.73
  -9  11  17    4.01    3.49
 -11   2  17   -0.84    3.30
  -9  -2  17    8.84    3.27
  -9  -2  17    2.27    3.42
  -9  -2  18   -4.36    3.05
  -2  -9  18    3.56    3.42
  -2  11  18    2.60    3.24
 -11   9  18   -2.00    3.29
  -9  11  18   -0.13    3.66
 -11   2  18   -1.03    3.43
 -11   2  18    1.11    3.11
  -2  -9  19    7.07    3.79
  -9  -2  19    1.65    3.52
 -11   2  19    3.05    3.66
 -11   9  19   -1.11    3.70
  -9  11  19    2.36    3.21
  -2  11  19    3.04    3.36
   9   2  20    4.71    3.77
  -9  -2  20    0.30    3.71
   2   9  20    0.14    3.60
  -2  -9  20    0.31    3.81
 -11   2  20    0.15    3.77
  -9  11  20   -1.38    4.08
 -11   9  20   -2.47    3.77
  -2  -9  21    6.37    3.75
   9   2  21    3.35    4.01
   2   9  21    1.79    3.71
  -9  -2  21    0.48    3.91
 -11   9  21   -1.29    3.71
  -9  11  21    3.21    3.85
 -11   2  21    1.11    3.91
  -9  -2  22    9.94    4.20
  -2  -9  22    0.52    4.07
   9   2  22   -2.59    4.13
   2   9  22    2.72    3.80
 -11   2  22   -1.35    3.93
 -11   9  22   -2.05    3.88
  -9  11  22    1.19    4.23
   2   9  23   -2.42    3.72
  -9  -2  23    8.77    4.27
  -2  -9  23   -2.94    3.91
   9   2  23   -3.29    3.87
 -11   2  23    5.56    4.18
  -9  11  23    2.70    4.33
 -11   9  23    5.61    4.08
   2   9  24   -3.87    4.13
  -9  -2  24    4.28    4.12
  -2  -9  24    1.57    4.38
 -11   2  24    1.74    4.30
 -11   9  24    2.51    4.21
  -9  11  24    2.88    4.47
  -2  11  25   -2.36    4.34
   2   9  25    0.58    4.16
  -9  -2  25    2.25    4.48
 -11   1   0  128.80    4.63
  11 -10   0  136.93    5.38
   1 -11   0  146.85    4.79
 -11   1  -1  198.69    6.62
  11 -10   1  204.54    7.15
  11 -10  -1  214.11    7.33
   1 -11   1  195.99    6.71
   1 -11  -1  205.16    6.53
  11  -1  -1  198.08    6.45
 -10  -1  -1  207.52    6.62
   1 -11   1  195.15    6.44
  10   1   1  202.20    6.63
   1 -11   2  752.26   23.49
  10 -11   2  834.12   24.17
   1 -11  -2  798.96   23.45
  -1 -10   2  790.68   23.79
 -11   1  -2  721.59   23.68
 -10  -1  -2  826.90   23.70
  11  -1  -2  738.31   23.35
  11  -1   2  806.24   23.79
  10   1   2  744.10   23.64
   1 -11   2  732.02   23.75
  10   1   3  522.86   16.87
   1 -11   3  517.53   16.73
  11 -10   3  552.99   17.34
   1 -11   3  521.13   17.07
  10 -11   3  606.26   17.41
 -11  10  -3  577.27   17.33
  -1 -10   3  583.18   17.15
 -11   1  -3  513.24   16.99
 -10  -1  -3  545.67   16.98
  11 -10   3  508.50   17.20
   1 -11   3  514.06   17.05
  11  -1   3  562.45   17.01
  10 -11   3  584.18   17.29
  11  -1   4  277.26    9.07
  10   1   4  276.51    8.91
   1 -11   4  281.59    9.22
  11 -10   4  315.09    9.59
  10 -11   4  261.80    9.50
  -1 -10   4  274.56    9.07
  -1  11  -4  264.12    8.93
 -10  -1  -4  263.08    9.04
 -11   1  -4  274.65    9.15
  10 -11   4  260.25    9.27
  11 -10   4  276.90    9.34
   1 -11   4  278.63    9.19
  11  -1   5  102.79    3.83
  10   1   5   87.47    3.74
   1 -11   5   89.60    3.98
  11 -10   5   83.84    4.43
  -1 -10   5   99.86    3.82
  10 -11   5  101.58    4.64
  -1  11  -5   99.82    3.75
  -1 -10   5  113.67    4.32
 -11   1  -5   84.98    3.94
 -10  -1  -5  103.10    3.99
   1 -11   5   87.14    4.11
  10 -11   5  101.83    4.21
  11 -10   5   79.78    4.10
  10   1   6  399.91   12.43
  11 -10   6  401.49   12.76
  11  -1   6  377.03   12.47
  10 -11   6  372.13   12.68
  10 -11   6  354.34   12.78
  -1 -10   6  385.18   12.36
   1 -11   6  390.85   12.52
  -1  11  -6  374.71   12.41
  11 -10   6  423.98   12.96
 -10  -1  -6  375.83   12.58
 -11   1  -6  394.97   12.61
 -11   1  -6  377.44   12.46
   1 -11   6  412.50   12.79
  -1 -10   6  375.73   12.70
 -11   1  -7   80.22    3.48
   1 -11   7   90.86    4.00
  -1 -10   7   72.27    4.04
  10 -11   7   70.67    3.74
  11  -1   7   73.33    3.44
  11 -10   7   88.92    3.93
   1 -11   7   87.72    3.69
  11 -10   7   73.67    4.04
  10 -11   7   76.18    4.14
  -1  11  -7   76.89    3.43
  -1 -10   8  317.80   11.36
   1  10  -8  324.97   10.93
  11 -10   8  349.47   11.47
  10 -11   8  314.53   11.31
  10   1  -8  327.07   10.36
 -10  11   8  331.52   10.63
  10 -11   8  348.74   11.57
   1 -11   8  375.04   11.25
  11 -10   8  356.65   11.63
 -10  -1  -8  356.47   11.00
 -10  -1   8  344.73   11.11
   1 -11  -9   43.93    1.81
  -1 -10   9   46.83    3.40
  10 -11   9   44.71    3.08
   1  10  -9   37.87    2.34
  11 -10   9   38.77    3.04
   1  10  -9   32.97    2.66
  -1  11  -9   38.91    2.87
 -10  11   9   39.80    2.08
  10   1  -9   40.10    1.84
   1 -11   9   32.62    2.92
  11  -1  -9   37.01    1.90
  11 -10   9   34.59    3.49
  10 -11   9   50.03    3.47
 -10  -1  -9   44.60    2.41
   1  10   9   43.20    2.67
 -10  -1   9   33.87    2.70
 -11   1  -9   38.92    2.44
  -1 -10  10  281.25   10.00
 -10  11  10  287.59    9.00
   1 -11 -10  265.55    8.74
  11 -10  10  283.14    9.83
  10 -11  10  285.79    9.79
   1  10 -10  277.56    9.34
 -10  -1  10  286.11    9.87
  -1 -10  10  264.66    9.57
 -11  10  10  283.30    9.16
  11  -1 -10  272.63    8.87
  11 -10  10  293.08   10.08
  10 -11  10  291.68   10.09
  10   1 -10  269.20    8.80
 -10  -1  10  288.38    9.57
 -11   1  10  261.59    9.58
   1  10  10  263.50    9.42
 -10  11  11  107.93    4.25
   1 -11 -11   99.10    3.96
   1  10 -11  148.94    5.09
  11 -10  11  127.02    5.84
  -1 -10  11  110.00    4.77
  11  -1 -11  114.60    4.19
  10   1 -11  108.78    4.11
  10 -11  11  107.90    5.46
   1  10  11  108.21    4.77
 -11   1  11  109.98    5.10
 -10  -1  11  120.96    5.05
 -11  10  11  118.01    4.42
 -10  -1  11  129.64    5.34
  -1 -10  11  115.78    5.31
 -11   1  11  101.69    5.09
 -11  10  12   85.19    3.69
  10   1 -12   73.56    3.31
  11 -10  12   84.70    5.12
  10 -11  12   86.36    4.92
  -1 -10  12   81.70    4.08
  11  -1 -12   75.00    3.40
 -10  -1  12   84.58    4.42
  -1  11  12   76.51    4.27
 -11   1  12   70.16    4.30
 -10  -1  12   78.25    4.68
   1 -11 -12   78.71    3.17
 -11   1  12   86.83    4.50
  -1 -10  12   72.43    4.36
  -1 -10 -13   41.99    2.47
 -11  10  13   41.06    2.84
  11  -1 -13   45.29    2.64
   1 -11  13   40.98    3.59
  10 -11  13   41.49    4.12
  11 -10  13   50.74    4.22
  10   1 -13   38.36    2.54
 -10  -1  13   44.25    3.62
 -11   1  13   33.79    3.62
  -1  11  13   42.23    3.60
 -10  -1  13   47.61    3.85
   1 -11 -13   35.99    2.25
 -11   1  13   41.55    3.90
  -1 -10  13   35.12    3.66
  -1 -10 -14   53.73    2.97
 -11  10  14   61.35    3.44
 -10  -1  14   69.77    4.50
  10 -11  14   66.04    4.71
  10   1 -14   63.96    3.20
  11  -1 -14   54.99    3.22
 -10  -1  14   56.90    4.18
  -1  11  14   67.07    4.15
 -11   1  14   67.40    4.32
 -11   1  14   68.25    4.28
  -1 -10  14   62.56    4.16
   1 -11 -14   64.06    2.91
 -11   1  15   21.12    3.62
 -10  -1  15   12.83    3.57
  -1 -10 -15   17.75    2.11
  10   1 -15   19.05    2.41
 -11   1  15   15.62    3.54
 -10  -1  15   13.16    3.08
  -1  11  15   13.84    3.32
  -1 -10  15   25.68    3.57
   1 -11 -15   22.05    2.03
  -1 -10  16   24.29    3.63
   1 -11 -16   25.31    2.19
  -1  11  16   28.74    3.54
 -11   1  16   29.73    3.81
 -10  -1  16   21.25    3.35
 -10  -1  16   20.03    3.94
  -1 -10  17    8.13    3.55
 -11  10  17    1.60    3.48
 -10  -1  17    4.70    3.29
 -10  11  17    4.07    3.61
 -11   1  17    7.34    3.02
 -10  -1  17   10.34    3.84
  -1 -10  18   12.33    3.77
 -11   1  18    7.66    3.62
 -10  11  18    7.58    3.82
 -11  10  18    9.48    3.62
 -10  -1  18   18.08    3.88
  -1 -10  19   14.36    3.87
  10   1  19    9.56    3.57
 -10  11  19   17.04    3.95
 -10  -1  19   11.51    3.84
 -11   1  19   16.58    3.76
 -11  10  19   11.91    3.96
  -1 -10  20    0.31    3.86
  10   1  20    9.75    3.76
   1  10  20   -0.28    3.42
 -10  -1  20    5.62    3.76
 -11  10  20    5.24    3.67
 -11   1  20    4.77    3.94
 -10  11  20   10.29    4.05
   1  10  21    1.35    3.66
  -1 -10  21    1.15    3.96
  10   1  21    2.00    3.73
 -10  -1  21   -1.60    3.90
 -10  11  21    5.48    3.82
 -11   1  21    4.44    3.92
 -11  10  21    0.98    3.95
  -1 -10  22   -1.05    4.24
 -11   1  22    4.62    3.82
 -10  -1  22    4.58    4.01
   1  10  22    1.61    3.82
 -10  11  22   10.30    4.19
 -11  10  22    2.58    4.21
  -1  11  23   -1.55    3.88
 -11   1  23    3.98    4.28
   1  10  23    7.19    4.06
 -10  -1  23    0.73    4.06
 -10  11  23   -0.18    4.25
 -11  10  23    7.28    4.36
   1  10  24    0.55    4.05
 -10  -1  24    0.19    4.25
 -11   1  24    1.35    4.37
  -1  11  24    8.66    4.17
 -11  10  24    5.65    4.40
 -10  11  24    1.94    4.43
   1  10  25   -1.57    4.14
  -1  11  25   -1.76    4.18
   0 -11   0   20.28    1.68
  11 -11   1    3.13    2.66
   0 -11   1    0.69    1.55
  11 -11   2  137.80    5.27
   0 -11   2  120.77    4.61
 -11   0  -2  111.32    4.41
  11   0   2  122.48    4.42
  11 -11   3    3.88    2.63
  11   0   3    8.17    1.46
 -11   0  -3    6.11    1.66
   0 -11   3   10.81    2.06
  11 -11   3    6.44    1.88
   0 -11   4   18.86    2.36
  11 -11   4   17.00    3.00
  11   0   4   23.15    1.73
 -11   0  -4   22.06    2.05
  11 -11   4   20.09    2.22
   0 -11   5   -0.88    2.10
  11 -11   5    0.13    1.95
  11   0   5    0.05    1.47
  11 -11   5    0.85    2.28
 -11   0  -5    0.11    1.70
   0 -11   5   -1.02    2.11
   0 -11   6  130.45    5.05
  11 -11   6  145.69    5.43
  11 -11   6  134.69    5.54
 -11   0  -6  135.08    5.21
   0 -11   6  127.89    5.35
   0 -11   7   95.73    4.48
   0 -11   7   90.42    4.03
  11 -11   7   87.71    4.65
 -11   0  -7   98.37    3.73
  11   0   7   92.50    3.91
   0  11  -7   94.65    3.69
  11 -11   7   93.76    4.21
   0 -11   8   22.32    3.01
   0  11  -8   27.86    1.97
  11 -11   8   27.52    2.53
  11   0  -8   27.12    1.32
  11 -11   8   22.46    3.34
 -11   0  -8   29.23    2.08
   0 -11   9    1.28    2.41
  11 -11   9    4.29    2.38
   0  11  -9    0.63    1.53
   0  11  -9   -0.23    2.33
 -11  11   9    1.21    1.46
  11 -11   9   -0.99    2.98
  11   0  -9    1.62    1.06
 -11   0  -9    3.55    1.63
 -11   0   9    0.24    2.14
 -11  11  10    2.14    1.62
  11 -11  10   -1.85    2.49
   0  11 -10   -2.19    2.32
  11   0 -10    1.68    1.27
  11 -11  10    0.09    3.33
 -11   0  10    1.22    2.51
 -11  11  11   31.73    2.22
   0 -11 -11   23.43    1.75
  11   0 -11   27.73    1.96
  11 -11  11   27.88    3.54
   0 -11  11   27.96    2.89
 -11   0  11   25.26    2.86
   0  11  11   28.52    2.86
 -11   0  11   28.47    3.49
 -11  11  12    1.85    1.88
   0 -11 -12    1.34    1.45
  11   0 -12   -0.80    1.70
   0 -11  12   -0.94    2.55
 -11   0  12    0.64    2.86
  11 -11  12   -2.86    3.41
 -11   0  12   -0.87    3.01
 -11   0  13    5.35    3.14
 -11  11  13    2.66    1.95
   0 -11 -13    3.23    1.57
  11 -11  13   -1.77    3.36
   0 -11  13    1.03    2.74
 -11   0  13   10.68    3.17
  11   0 -13   17.19    2.04
 -11   0  14   16.58    3.46
   0 -11 -14   12.27    1.77
  11 -11  14   11.96    4.00
 -11   0  14   10.50    3.23
  11   0 -14   14.10    2.13
   0 -11 -15   11.45    1.92
 -11   0  15   10.86    3.62
  11   0 -15   12.72    2.34
 -11   0  15   13.77    3.60
   0 -11  16   43.57    4.24
   0 -11 -16   36.67    2.52
 -11   0  16   38.84    4.02
 -11   0  16   39.98    4.26
   0 -11  17    1.40    3.25
 -11   0  17    4.73    3.35
 -11  11  17    1.24    3.55
 -11   0  18   20.48    3.47
 -11  11  18   18.83    3.68
 -11   0  19    2.80    3.66
 -11  11  19    6.04    4.04
 -11  11  20    5.73    3.87
   0  11  20    0.71    3.38
 -11   0  20    4.62    3.69
   0  11  21    4.07    3.88
 -11   0  21   -4.83    4.07
 -11  11  21    0.49    3.96
   0  11  22   -4.01    3.94
 -11   0  22   -2.22    3.90
 -11  11  22   -0.87    4.21
   0  11  23   -0.17    3.74
 -11   0  23    6.00    4.08
 -11  11  23   -1.11    4.08
   0  11  24    1.28    4.12
 -11   0  24   -1.16    4.30
 -11  11  24   -0.58    4.44
   0  11  25   -0.39    4.36
  -6  12   0 2282.87   69.28
  12  -6   0 2296.90   69.49
  -6  12  -1  976.34   29.81
  12  -6   1 1001.30   29.99
 -12   6  -1  959.87   29.97
  12  -6  -1  958.93   29.89
 -12   6  -2  751.40   22.79
  12  -6  -2  703.58   22.59
  12  -6   2  729.45   22.78
   6 -12   2  715.44   22.72
  -6  12  -2  766.54   22.67
 -12   6  -3 1389.31   42.85
  12  -6  -3 1373.26   42.64
  -6  -6   3 1413.53   42.43
  12  -6   3 1387.03   42.89
   6 -12   3 1394.96   42.82
  -6  12  -3 1424.10   42.78
   6 -12   4  178.32    6.84
 -12   6  -4  183.15    6.71
  -6  -6   4  191.60    6.13
   6 -12   4  183.28    6.49
  12  -6   4  185.79    6.67
  -6  12  -4  190.54    6.52
   6 -12   5 1593.09   49.29
  12  -6   5 1675.38   49.45
   6 -12   5 1561.38   49.43
 -12   6  -5 1594.24   49.38
  -6  -6   5 1632.96   49.00
  12  -6   5 1567.18   49.40
  -6  12  -5 1632.26   49.31
  -6  12  -6   60.35    3.09
  -6  12  -6   64.91    2.98
  12  -6   6   57.13    3.21
   6 -12   6   57.44    3.08
  -6  12  -6   64.58    3.42
   6 -12   6   63.72    3.73
 -12   6  -6   61.57    2.97
  12  -6   6   60.47    3.44
  -6  -6   6   64.75    2.84
   6 -12   7    8.76    1.75
  12  -6   7   13.89    2.09
  -6  -6  -7   10.12    1.32
  -6  -6   7    8.04    1.80
  -6  -6   7    6.33    2.27
  12  -6   7   10.30    2.58
   6 -12   7    9.17    2.64
  -6  12  -7    5.62    1.56
  12  -6   8  323.56   11.14
  -6  -6  -8  328.37   10.74
   6 -12   8  312.57   10.95
   6   6  -8  342.25   10.43
  -6  -6   8  322.69   11.27
  12  -6   8  338.40   11.31
   6 -12   8  331.53   11.27
  -6  -6   8  331.06   10.87
  12  -6   9  157.37    6.16
  -6  -6  -9  152.50    5.64
   6   6  -9  155.93    5.31
  -6  -6   9  158.96    6.24
   6 -12   9  156.42    6.36
  12  -6   9  142.92    6.33
  -6  -6   9  158.82    5.89
  12  -6  10  488.19   15.77
   6   6 -10  465.95   15.01
  -6  -6  10  473.09   15.93
   6 -12  10  485.03   15.81
  -6  -6  10  493.86   15.60
  -6  -6  11  116.87    5.62
   6 -12  11  118.60    5.46
  -6  -6  11  122.37    5.10
   6   6 -11  117.07    4.51
  -6  -6  12  280.00    9.77
   6   6 -12  245.85    8.65
   6 -12  12  263.17    9.50
  -6  -6  12  263.55    9.33
   6   6 -13   13.32    2.34
  -6  -6  13   18.59    2.91
  -6  -6  13   15.53    3.41
   6 -12  13   15.51    3.58
   6   6 -14   35.59    2.82
   6 -12  14   40.40    3.86
  -6  -6  14   43.74    4.21
 -12   6  14   40.83    3.48
  -6  -6  14   39.95    3.87
  -6  -6  15  233.08    9.28
 -12   6  15  229.81    8.60
   6 -12  15  249.18    9.15
  -6  12  15  218.57    8.91
 -12   6  15  219.11    8.98
  -6  -6  15  224.86    8.87
  -6  -6  16    0.79    3.34
  -6  12  16    1.11    3.24
 -12   6  16    7.93    3.62
 -12   6  16    6.54    2.98
   6   6  17   85.76    5.02
  -6  -6  17   84.85    5.30
 -12   6  17   74.40    5.29
  -6  12  17   96.29    5.49
 -12   6  17   85.29    4.84
  -6  -6  18   19.98    3.62
   6   6  18    9.56    3.43
  -6  12  18   17.09    3.58
 -12   6  18   15.32    3.60
   6   6  19    9.32    3.39
  -6  -6  19   22.84    3.65
 -12   6  19   20.13    3.87
  -6  12  19   20.64    4.25
   6   6  20   23.48    3.82
  -6  -6  20   15.08    3.75
 -12   6  20   17.92    4.20
  -6  12  20   13.77    3.80
  -6  -6  21   10.44    3.80
   6   6  21    9.75    3.91
  -6  12  21   11.17    3.82
 -12   6  21    6.39    4.13
  -6  -6  22   16.86    4.47
   6   6  22   27.38    4.50
  -6  12  22   17.83    4.25
 -12   6  22    5.98    4.63
   6   6  23   17.38    4.39
  -6  -6  23   12.77    4.33
  -6  12  23   11.97    4.28
 -12   6  23   24.93    4.54
  -6  -6  24    6.64    4.36
   6   6  24    5.64    4.30
 -12   6  24    1.35    4.44
  -6  12  24   -5.12    4.22
  -6  -6  25   10.71    4.55
   6   6  25   12.19    4.67
  -6  12  25    2.80    4.42
 -12   5   0   13.54    1.92
  12  -7   0    8.38    2.22
  12  -5   0    9.50    1.91
  -5  12   0   13.61    1.32
   7   5   0   14.87    0.85
 -12   7  -1   30.14    2.42
  12  -5  -1   25.53    2.22
 -12   5  -1   24.68    2.29
  12  -7   1   33.35    2.61
  12  -7  -1   30.89    2.50
  -5  12  -1   32.96    1.84
  12  -5   1   25.52    2.38
   7   5   1   37.95    1.36
  12  -5  -2   11.33    1.65
 -12   7  -2   12.81    2.18
   5 -12   2    7.57    2.78
  12  -7  -2   16.29    2.32
 -12   5  -2   11.82    2.01
  -7  -5   2   12.04    0.96
  12  -7   2    7.57    2.30
  12  -5   2    9.15    1.95
   7 -12   2   12.15    1.80
   5 -12   2    8.54    1.54
  -5  12  -2   13.98    1.60
   7 -12   3  202.13    7.23
  12  -5   3  220.28    7.31
   5 -12   3  194.11    7.05
  12  -7   3  212.96    7.38
  -5  12  -3  211.29    7.10
  12  -5  -3  198.87    6.94
 -12   5  -3  228.96    7.39
 -12   7  -3  212.47    7.32
   7 -12   3  218.56    7.59
  12  -5   3  219.55    7.34
  12  -7   3  210.51    7.42
  -7  -5   3  210.79    6.71
   7 -12   4   42.90    2.64
  -5  12  -4   49.38    2.64
  12  -7   4   51.84    2.97
  12  -5   4   39.86    2.78
   5 -12   4   45.50    2.53
   7 -12   4   53.57    3.57
 -12   7  -4   51.99    3.17
 -12   5  -4   49.03    3.07
  -5  -7   4   48.20    2.28
  12  -7   4   51.67    3.06
  -7  -5   4   48.51    2.19
  -5  12  -5   13.55    1.94
  -7  12  -5   16.82    1.90
  -5  12  -5   12.04    1.65
   7 -12   5   11.96    1.90
   5 -12   5   12.15    1.78
  12  -7   5   10.17    2.16
  12  -5   5   15.35    2.17
   7 -12   5   11.63    2.90
   5 -12   5    9.51    2.53
 -12   7  -5   10.36    2.40
  -5  -7   5   11.96    1.51
 -12   5  -5   12.41    2.26
  12  -7   5    8.29    2.42
  12  -5   5   11.10    2.38
  -7  -5   5   11.84    1.53
  -5  12  -6   39.23    2.44
  -7  12  -6   37.71    2.31
  -7  12  -6   37.52    2.55
  -5  12  -6   36.19    2.22
  12  -5   6   37.49    2.69
  12  -7   6   37.81    2.72
   7 -12   6   37.15    2.50
   5 -12   6   44.85    3.04
   7 -12   6   33.48    3.16
  -5  -7   6   32.10    2.20
  -5  -7   6   30.78    3.02
  -5  12  -6   37.24    2.31
 -12   5  -6   35.12    2.19
  12  -7   6   44.35    3.17
  12  -5   6   36.45    2.89
  -7  -5   6   38.61    2.22
  -5  12  -7  103.31    4.13
   7 -12   7  101.05    4.26
  12  -5   7  106.60    4.42
   5 -12   7  102.54    4.20
  12  -7   7   98.06    4.43
  -5  -7  -7  101.06    3.80
   7 -12   7  102.95    4.69
   5 -12   7  100.78    4.61
 -12   5  -7  101.48    4.13
  -5  -7   7  102.25    4.43
  -5  -7   7  105.18    4.09
  12  -7   7  103.86    4.72
  12  -5   7  100.69    4.53
  -5  -7   7   98.74    3.61
  -7  -5   7   99.15    3.95
  -5  -7   8    1.19    2.62
  12  -7   8    3.46    2.13
  -5  -7  -8    6.37    1.33
  12  -5   8    6.59    2.00
   7 -12   8    5.31    1.80
  -7  -5  -8    6.95    1.47
   7   5  -8    1.44    1.29
  -7  -5   8    5.68    2.54
  -5  -7   8    4.82    1.92
  12  -7   8    6.18    2.86
   5 -12   8    2.28    2.31
   7 -12   8    1.19    2.75
  -7  -5   8    5.02    1.81
  12  -5   8    3.07    2.64
  -5  -7   8    3.48    1.25
  -7  -5  -9  205.57    7.27
  12  -7   9  205.60    7.67
  12  -5   9  218.70    7.65
  -5  -7  -9  196.62    7.16
   7   5  -9  205.39    6.79
   5   7  -9  199.98    6.96
  -5  -7   9  231.55    7.92
  -7  -5   9  223.94    7.94
  -5  -7   9  214.19    7.42
   7 -12   9  224.92    7.91
  12  -7   9  211.94    7.95
   5 -12   9  205.95    7.82
  -7  -5   9  201.73    7.37
  -7  -5  10   24.59    3.12
  12  -7  10   25.50    2.81
   5   7 -10   31.42    2.25
   7   5 -10   27.30    1.94
  -5  -7  10   33.51    2.74
  -5  -7  10   31.98    3.22
   5 -12  10   27.69    3.14
   7 -12  10   30.46    3.41
  -7  -5  10   28.62    2.65
  12  -7  10   32.51    3.51
   7   5 -11   25.55    2.05
   5   7 -11   20.43    2.18
  -5  -7  11   22.19    2.71
 -12   5  11   22.67    2.59
  -7  -5  11   21.77    2.65
   7 -12  11   26.43    3.35
   5 -12  11   21.85    3.24
  -7  -5  11   23.21    3.23
  -5  -7  11   23.12    3.28
   5   7 -12   10.55    2.36
   7   5 -12   13.26    2.06
  -7  -5  12   15.19    2.79
  -5  -7  12   17.80    2.81
   5 -12  12   15.85    3.42
   7 -12  12   10.67    3.51
  -7  -5  12   16.90    3.42
  -5  -7  12    9.33    3.38
  -7  -5  13   48.65    3.93
  -5  -7  13   50.49    3.95
   5   7 -13   40.66    2.91
   7   5 -13   42.45    2.73
 -12   7  13   39.03    3.22
  -5  -7  13   42.87    3.75
   5 -12  13   42.83    3.83
   7 -12  13   45.91    4.12
  -7  -5  13   37.86    3.66
  -5  -7  14   37.54    4.19
 -12   7  14   35.57    3.43
  -7  -5  14   38.50    3.89
   7   5 -14   41.01    2.83
   7 -12  14   44.29    4.04
  -7  -5  14   35.12    3.57
 -12   5  14   46.45    3.65
  -5  -7  14   39.39    3.85
  -5  -7  15    2.52    3.09
  -7  -5  15    0.52    2.99
   7 -12  15    3.05    3.39
 -12   7  15    4.88    3.61
  -5  12  15    7.26    3.29
 -12   5  15    4.22    3.22
 -12   5  15    3.81    2.80
 -12   7  15    3.69    2.62
  -5  -7  15    7.20    3.62
  -7  -5  15    6.42    3.23
  -7  -5  16    4.59    3.21
  -5  -7  16    9.94    3.18
  -5  12  16    5.22    3.38
 -12   5  16   12.02    3.86
 -12   7  16    7.43    3.44
  -7  12  16   18.53    3.55
 -12   5  16   12.13    3.18
 -12   7  16    6.66    2.92
  -7  -5  16    7.34    3.63
  -7  -5  17   -3.00    3.18
   5   7  17    3.10    2.99
   7   5  17    3.36    3.09
  -5  -7  17    1.22    3.65
  -7  12  17    0.24    3.39
 -12   7  17   -3.25    3.50
  -5  12  17   -3.99    3.57
 -12   5  17   -0.12    3.52
 -12   5  17    1.53    3.25
   5   7  18    8.16    3.37
  -5  -7  18    9.50    3.69
   7   5  18    8.43    3.36
  -7  -5  18    8.93    3.73
  -7  12  18    3.00    3.65
 -12   7  18   12.28    4.06
 -12   5  18   11.73    3.44
  -5  12  18    7.43    3.64
   5   7  19    4.15    3.29
  -5  -7  19    8.21    3.78
   7   5  19    2.74    3.05
  -7  -5  19    7.02    3.64
  -5  12  19   11.89    3.47
 -12   5  19    7.35    3.54
 -12   7  19    4.98    3.28
  -7  12  19    5.75    3.68
   5   7  20   -1.68    3.59
  -5  -7  20    2.75    3.93
   7   5  20   -0.14    3.55
  -7  -5  20   -0.75    3.88
  -5  12  20    6.13    3.77
 -12   7  20    4.25    3.71
  -7  12  20    3.41    3.93
 -12   5  20    0.90    3.47
   5   7  21    1.04    3.66
  -7  -5  21   -0.64    3.75
   7   5  21   -1.05    3.63
  -5  -7  21   -3.06    4.05
 -12   5  21    8.45    3.92
 -12   7  21   -2.41    3.85
  -7  12  21    5.07    3.78
  -5  12  21    0.78    3.82
  -7  -5  22    0.52    3.91
   5   7  22    1.29    3.92
  -5  -7  22    2.42    4.26
   7   5  22   -4.83    3.76
 -12   5  22    4.62    4.23
  -5  12  22    6.02    4.27
 -12   7  22    1.88    3.97
  -7  12  22   -1.01    3.87
   7   5  23   -0.51    3.85
  -7  -5  23    1.47    4.12
   5   7  23    3.94    4.10
  -5  -7  23    4.03    4.30
 -12   5  23    5.82    4.33
  -7  12  23    7.18    4.12
  -5  12  23    6.21    4.10
 -12   7  23    6.22    4.32
   7   5  24    0.36    4.18
  -7  -5  24   -2.36    4.17
   5   7  24   -2.17    4.23
  -5  -7  24    2.32    4.23
  -5  12  24    2.26    4.26
 -12   7  24    0.39    4.41
  -7  12  24    1.33    4.11
 -12   5  24   -3.08    4.30
  -5  -7  25    8.73    4.54
   7   5  25   -2.72    4.20
  -7  -5  25    6.38    4.60
   5   7  25   -2.70    4.18
  12  -8   0   76.88    3.53
 -12   4   0   69.57    3.14
  12  -4   0   80.12    3.25
   8   4   0   76.00    2.67
   8   4   1   26.95    1.31
  12  -8   1   24.79    2.64
 -12   4  -1   26.35    2.06
  12  -4  -1   23.76    1.90
   8 -12   1   16.04    2.77
  12  -8  -1   29.96    2.58
  -4  12  -1   27.82    1.66
  12  -4   1   21.66    2.01
  -8  -4   1   26.21    1.07
  12  -4   2  206.96    7.25
   4 -12   2  202.95    6.98
   8 -12   2  207.38    7.25
   8   4   2  220.17    6.74
 -12   4  -2  215.78    7.19
   8 -12   2  223.19    7.61
  12  -8   2  211.93    7.53
 -12   8  -2  221.59    7.36
  12  -4  -2  209.42    6.87
  12  -8  -2  205.09    7.20
  -4  12  -2  210.65    7.01
  12  -4   2  208.18    7.24
  -8  -4   2  206.80    6.64
  12  -4   3   35.39    2.42
  12  -8   3   39.11    2.57
   8 -12   3   35.80    2.47
   4 -12   3   41.63    2.15
   8   4   3   36.41    1.78
 -12   4  -3   43.75    2.54
  12  -4  -3   41.33    2.08
 -12   8  -3   31.41    2.80
   8 -12   3   32.57    2.97
   4 -12   3   59.61    3.23
  -4  12  -3   38.94    2.33
  12  -4   3   39.29    2.67
  -8  -4   3   44.34    1.86
  12  -8   4  122.85    4.93
   4 -12   4  124.13    4.55
 -12   4  -4  123.94    4.86
   8 -12   4  126.99    5.39
  12  -4  -4  113.90    4.33
 -12   8  -4  134.60    5.03
  -4  12  -4  127.12    4.69
  12  -8   4  127.00    5.01
  12  -4   4  125.37    4.97
  -8  -4   4  121.09    4.27
  12  -8   5  224.59    8.00
  -4  12  -5  235.49    7.73
   4 -12   5  225.14    7.71
   8 -12   5  229.67    7.98
  12  -4   5  221.21    7.89
   8 -12   5  222.48    8.30
   4 -12   5  224.88    7.99
 -12   8  -5  231.61    8.07
  -8  12  -5  239.57    8.16
 -12   4  -5  225.07    7.97
  -4  -8   5  239.28    7.60
  -4  12  -5  224.12    7.77
  -4  -8   5  240.62    8.14
  -4  12  -5  235.78    7.86
  12  -4   5  226.77    8.00
  12  -8   5  238.71    8.21
  -8  -4   5  222.67    7.50
  -4  12  -6   18.57    2.04
 -12   4  -6   20.49    1.98
  -8  12  -6   19.63    1.91
  -4  12  -6   16.61    1.75
  12  -8   6   15.17    2.22
   4 -12   6   14.74    1.82
  12  -4   6   20.71    2.25
   8 -12   6   20.15    2.06
   4 -12   6   19.27    2.59
 -12   4  -6   20.03    1.73
  -4  -8   6   19.98    1.92
  -4  -8   6   18.34    2.61
  -8  12   6   20.14    0.94
  -4  12  -6   17.53    1.90
   8 -12   6   19.35    2.69
  12  -8   6   16.14    2.77
 -12   4  -6   19.78    2.36
  -8  -4   6   16.57    1.76
  12  -4   6   22.22    2.56
  -4  -8   7   13.52    2.47
  12  -8   7   17.16    2.32
   8 -12   7    9.87    1.96
  -4  12  -7   13.58    1.76
  12  -4   7   13.91    2.22
  -4  12  -7   13.18    2.32
  -4  -8   7   12.60    1.73
 -12   4  -7   17.36    1.85
   4 -12   7   14.27    2.31
  12  -8   7   12.79    2.67
   8 -12   7   14.11    2.68
  -8  -4   7   17.09    1.94
   8 -12   8  126.79    5.34
  12  -8   8  126.21    5.43
  -8  -4  -8  135.74    4.96
  12  -4   8  140.57    5.39
   8   4  -8  127.79    4.34
  -4  -8   8  129.31    5.55
  -4  -8   8  142.72    5.14
   4 -12   8  145.83    5.65
  12  -8   8  121.43    5.57
   8 -12   8  134.25    5.60
  -4  -8   8  132.44    4.67
  -8  -4   8  127.18    5.04
   8 -12   9   75.59    4.07
  12  -4   9   84.84    4.11
  -8  -4  -9   89.99    3.76
  12  -8   9   88.10    4.28
   4   8  -9   88.74    3.59
   8   4  -9   90.49    3.20
  -4  -8   9   83.85    4.32
  -4  -8   9   85.88    4.00
  -8  -4   9   89.87    4.55
  12  -8   9   91.63    4.72
   8 -12   9   91.11    4.68
   4 -12   9   89.88    4.36
  -4  -8   9   83.30    3.50
  -8  -4   9   88.55    4.03
  -4  -8  10   41.65    3.46
  12  -8  10   38.00    3.16
   8   4 -10   40.92    2.10
   4   8 -10   38.77    2.52
  -4  -8  10   40.38    2.94
  -8  -4  10   42.28    3.34
   8 -12  10   35.89    3.52
   4 -12  10   42.62    3.43
  -8  -4  10   41.87    3.04
  12  -8  10   35.21    3.62
  -4  -8  11   39.21    3.54
   4   8 -11   51.33    2.86
   8   4 -11   45.93    2.53
  -4  -8  11   50.21    3.56
  -8  -4  11   51.47    3.90
 -12   4  11   52.91    3.55
   8 -12  11   49.23    3.96
  12  -8  11   48.85    4.24
   4 -12  11   55.96    3.74
  -8  -4  11   45.63    3.39
  -4  -8  12  166.64    6.72
   8   4 -12  140.11    5.41
   4   8 -12  163.50    5.83
  -4  -8  12  154.39    6.33
  -8  -4  12  147.07    6.53
 -12   8  12  152.18    5.95
 -12   4  12  153.00    6.19
   4 -12  12  149.66    6.50
   8 -12  12  150.05    6.57
  -8  -4  12  154.37    6.23
   8   4 -13   12.30    2.07
   4   8 -13    8.43    2.44
 -12   8  13   13.00    2.67
  -4  -8  13   10.19    3.30
  -8  -4  13    7.00    3.10
 -12   4  13    4.58    2.99
   8 -12  13    5.95    3.63
  -8  -4  13   11.14    2.99
  -4  -8  13   14.48    3.21
 -12   8  14   14.17    2.81
  -8  -4  14   18.10    3.61
  -4  -8  14   10.85    3.71
   8   4 -14   13.63    2.26
 -12   4  14    9.26    3.19
   8 -12  14   16.31    3.39
  -4  12  14   14.80    3.13
  -4  -8  14   16.63    2.90
  -8  -4  14   12.04    3.15
  -8  -4  15   11.00    3.63
 -12   8  15   17.21    2.85
[truncated: 1,613,239 more chars]
