# Supplementary material for: Directing the Morphology, Packing, and Properties of Chiral Metal–Organic Frameworks by Cation Exchange
Source: Angew Chem Int Ed Engl. 2022 Jun 28;61(34):e202205238. doi: 10.1002/anie.202205238 (PMC9542332; doi:10.1002/anie.202205238)
Supplement: Supplementary file 6 — Supporting Information [file ANIE-61-0-s005.cif]

data_v432
_audit_creation_date               2021-02-21
_audit_creation_method
;
Olex2 1.2
(compiled May 18 2018 14:05:52 for OlexSys, GUI svn.r5506)
;
_audit_contact_author_address      'Weizmann Institute of Science'
_audit_contact_author_email        'linda.shimon@weizmann.ac.il'
_audit_contact_author_name         'Linda JW Shimon'
_audit_contact_author_phone        ?
_publ_contact_author_id_orcid      '0000-0002-7861-9247'
_publ_section_references
;
Bourhis, L.J., Dolomanov, O.V., Gildea, R.J., Howard, J.A.K., Puschmann, H.
 (2015). Acta Cryst. A71, 59-75.

Dolomanov, O.V., Bourhis, L.J., Gildea, R.J, Howard, J.A.K. & Puschmann, H.
 (2009), J. Appl. Cryst. 42, 339-341.
;
_chemical_formula_moiety           '0.17(C372 H312 Cl12 N24 Zn6)'
_chemical_formula_sum              'C62 H52 Cl2 N4 Zn'
_chemical_formula_weight           989.43
_chemical_absolute_configuration   unk
_chemical_oxdiff_formula           'Zn1 C62 H52 N4 Cl1'
_chemical_oxdiff_usercomment       'Hadar Zn 2 days'
loop_
  _atom_type_symbol
  _atom_type_scat_dispersion_real
  _atom_type_scat_dispersion_imag
  _atom_type_scat_Cromer_Mann_a1
  _atom_type_scat_Cromer_Mann_a2
  _atom_type_scat_Cromer_Mann_a3
  _atom_type_scat_Cromer_Mann_a4
  _atom_type_scat_Cromer_Mann_b1
  _atom_type_scat_Cromer_Mann_b2
  _atom_type_scat_Cromer_Mann_b3
  _atom_type_scat_Cromer_Mann_b4
  _atom_type_scat_Cromer_Mann_c
  _atom_type_scat_source
  _atom_type_scat_dispersion_source
 H 0.00000 0.00000 0.49300 0.32291 0.14019 0.04081 10.51090 26.12570 3.14236
 57.79970 0.0030380000826
 'International Tables Volume C Table 6.1.1.4 (pp. 500-502)'
 'Henke, Gullikson and Davis, At. Data and Nucl. Data Tables, 1993, 54, 2'
 C 0.00347 0.00161 2.31000 1.02000 1.58860 0.86500 20.84390 10.20750 0.56870
 51.65120 0.215599998832
 'International Tables Volume C Table 6.1.1.4 (pp. 500-502)'
 'Henke, Gullikson and Davis, At. Data and Nucl. Data Tables, 1993, 54, 2'
 Cl 0.14873 0.16029 11.46040 7.19640 6.25560 1.64550 0.01040 1.16620 18.51940
 47.77840 -9.55739974976
 'International Tables Volume C Table 6.1.1.4 (pp. 500-502)'
 'Henke, Gullikson and Davis, At. Data and Nucl. Data Tables, 1993, 54, 2'
 Zn 0.31207 1.46666 14.07430 7.03180 5.16520 2.41000 3.26550 0.23330 10.31630
 58.70970 1.30410003662
 'International Tables Volume C Table 6.1.1.4 (pp. 500-502)'
 'Henke, Gullikson and Davis, At. Data and Nucl. Data Tables, 1993, 54, 2'
 N 0.00653 0.00323 12.21260 3.13220 2.01250 1.16630 0.00570 9.89330 28.99750
 0.58260 -11.5290002823
 'International Tables Volume C Table 6.1.1.4 (pp. 500-502)'
 'Henke, Gullikson and Davis, At. Data and Nucl. Data Tables, 1993, 54, 2'

_space_group_crystal_system        'hexagonal'
_space_group_IT_number             177
_space_group_name_H-M_alt          'P 6 2 2'
_space_group_name_Hall             ' P 6 2'
loop_
  _space_group_symop_id
  _space_group_symop_operation_xyz
 1 x,y,z
 2 x-y,x,z
 3 y,-x+y,z
 4 -y,x-y,z
 5 -x+y,-x,z
 6 x-y,-y,-z
 7 -x,-x+y,-z
 8 -x,-y,z
 9 y,x,-z
 10 -y,-x,-z
 11 -x+y,y,-z
 12 x,x-y,-z

_symmetry_Int_Tables_number        177
_cell_length_a                     26.1691(16)
_cell_length_b                     26.1691(16)
_cell_length_c                     18.1945(9)
_cell_angle_alpha                  90
_cell_angle_beta                   90
_cell_angle_gamma                  120
_cell_volume                       10790.7(11)
_cell_formula_units_Z              6
_cell_measurement_reflns_used      7513
_cell_measurement_temperature      100.00(10)
_cell_measurement_theta_max        28.3740
_cell_measurement_theta_min        2.2220
_exptl_absorpt_coefficient_mu      0.447
_exptl_absorpt_correction_T_max    1.00000
_exptl_absorpt_correction_T_min    0.88828
_exptl_absorpt_correction_type     multi-scan
_exptl_absorpt_process_details
;
CrysAlisPro 1.171.40.80a (Rigaku Oxford Diffraction, 2020)
Empirical absorption correction using spherical harmonics,
 implemented in SCALE3 ABSPACK scaling algorithm.
;
_exptl_crystal_density_diffrn      0.9135
_exptl_crystal_F_000               3100.6010
_exptl_crystal_size_max            0.11
_exptl_crystal_size_mid            0.06
_exptl_crystal_size_min            0.05
_exptl_crystal_description         'hexagonal prism'
_diffrn_reflns_av_R_equivalents    0.0669
_diffrn_reflns_av_unetI/netI       0.0838
_diffrn_reflns_limit_h_max         34
_diffrn_reflns_limit_h_min         -38
_diffrn_reflns_limit_k_max         38
_diffrn_reflns_limit_k_min         -35
_diffrn_reflns_limit_l_max         24
_diffrn_reflns_limit_l_min         -25
_diffrn_reflns_number              50432
_diffrn_reflns_theta_full          25.3441
_diffrn_reflns_theta_max           25.34
_diffrn_reflns_theta_min           1.80
_diffrn_ambient_environment        N~2~
_diffrn_ambient_temperature        100.00(10)
_diffrn_detector                   'Hybrid Pixel Array Detector'
_diffrn_detector_area_resol_mean   5.8140
_diffrn_detector_type              'Pilatus 300K'
_diffrn_measured_fraction_theta_full  0.9974
_diffrn_measured_fraction_theta_max  0.9974
_diffrn_measurement_details
;
List of Runs (angles in degrees, time in seconds):

  # Type    Start    End  Width  t~exp~   \w     \q     \k     \f   Frames
--------------------------------------------------------------------------
  1  \w    -28.00  10.00   0.50  180.00    --  -19.06 -60.00  78.00   76
  2  \w     -2.00  68.00   0.50  180.00    --   17.81 -99.00  30.00  140
  3  \w     59.00  85.00   0.50  180.00    --   17.81-154.00 -36.00   52
  4  \w    -87.00 -45.00   0.50  180.00    --  -19.06 -60.00  78.00   84
;
_diffrn_measurement_device         'four-circle diffractometer'
_diffrn_measurement_device_type    'XtaLAB Synergy, Dualflex, Pilatus 300K'
_diffrn_measurement_method         '\w scans'
_diffrn_orient_matrix_type        
 'CrysAlisPro convention (1999,Acta A55,543-557)'
_diffrn_orient_matrix_UB_11        0.0300814000
_diffrn_orient_matrix_UB_12        0.0188445000
_diffrn_orient_matrix_UB_13        -0.0093145000
_diffrn_orient_matrix_UB_21        -0.0057716000
_diffrn_orient_matrix_UB_22        -0.0114447000
_diffrn_orient_matrix_UB_23        -0.0362405000
_diffrn_orient_matrix_UB_31        -0.0064684000
_diffrn_orient_matrix_UB_32        0.0222121000
_diffrn_orient_matrix_UB_33        -0.0107863000
_diffrn_oxdiff_digest_frames
;
010f7b15ec57f390710c5162fce507a4b6000251dfb
;
_diffrn_oxdiff_digest_hkl
;
0196b3823983120a3592a1330c1f8c1e9ffad9
;
_diffrn_radiation_monochromator    mirror
_diffrn_radiation_probe            x-ray
_diffrn_radiation_type             'Mo K\a'
_diffrn_radiation_wavelength       0.71073
_diffrn_source                     'micro-focus sealed X-ray tube'
_diffrn_source_type                'PhotonJet (Mo) X-ray Source'
_reflns_Friedel_coverage           1.000
_reflns_limit_h_max                27
_reflns_limit_h_min                -26
_reflns_limit_k_max                15
_reflns_limit_k_min                -15
_reflns_limit_l_max                21
_reflns_limit_l_min                -21
_reflns_number_gt                  4133
_reflns_number_total               6604
_reflns_odcompleteness_completeness  99.92
_reflns_odcompleteness_iscentric   1
_reflns_odcompleteness_theta       28.22
_reflns_threshold_expression       I>=2u(I)
_computing_cell_refinement         'CrysAlisPro 1.171.40.80a (Rigaku OD, 2020)'
_computing_data_collection         'CrysAlisPro 1.171.40.80a (Rigaku OD, 2020)'
_computing_data_reduction          'CrysAlisPro 1.171.40.80a (Rigaku OD, 2020)'
_computing_molecular_graphics      'Olex2 (Dolomanov et al., 2009)'
_computing_publication_material    'Olex2 (Dolomanov et al., 2009)'
_computing_structure_refinement    'olex2.refine (Bourhis et al., 2015)'
_refine_diff_density_max           0.4796
_refine_diff_density_min           -0.6209
_refine_diff_density_rms           0.0634
_refine_ls_abs_structure_details  
 'Flack, H. D. (1983). Acta Cryst. A39, 876-881.'
_refine_ls_abs_structure_Flack     0.22(9)
_refine_ls_d_res_high              0.8302
_refine_ls_d_res_low               11.3316
_refine_ls_goodness_of_fit_ref     0.9938
_refine_ls_hydrogen_treatment      constr
_refine_ls_matrix_type             full
_refine_ls_number_constraints      57
_refine_ls_number_parameters       325
_refine_ls_number_reflns           6604
_refine_ls_number_restraints       0
_refine_ls_R_factor_all            0.1049
_refine_ls_R_factor_gt             0.0695
_refine_ls_restrained_S_all        0.9938
_refine_ls_shift/su_max            0.0007
_refine_ls_shift/su_mean           0.0001
_refine_ls_structure_factor_coef   Fsqd
_refine_ls_weighting_details      
 'w=1/[\s^2^(Fo^2^)+(0.1530P)^2^+1.1054P] where P=(Fo^2^+2Fc^2^)/3'
_refine_ls_weighting_scheme        calc
_refine_ls_wR_factor_gt            0.2057
_refine_ls_wR_factor_ref           0.2348
_olex2_refinement_description
;
1. Fixed Uiso
 At 1.2 times of:
  All C(H) groups, All C(H,H) groups
2. Uiso/Uaniso restraints and constraints
Uanis(C15) = Uanis(C16)
3. Others
 Fixed Sof: H4a(0.5) H4b(0.5) H6a(0.5) H6b(0.5) C26(0.5) H26(0.5) C27(0.5)
 H27(0.5) C57(0.5) H57(0.5) C56(0.5) H56(0.5)
4.a Secondary CH2 refined with riding coordinates:
 C2(H2a,H2b), C4(H4a,H4b), C5(H5a,H5b), C6(H6a,H6b)
4.b Aromatic/amide H refined with riding coordinates:
 C8(H8), C9(H9), C11(H11), C12(H12), C13(H13), C14(H14), C16(H16), C17(H17),
 C18(H18), C19(H19), C21(H21), C22(H22), C24(H24), C25(H25), C26(H26), C27(H27),
  C29(H29), C30(H30), C31(H31), C32(H32), C57(H57), C56(H56)
;
loop_
  _atom_site_label
  _atom_site_type_symbol
  _atom_site_fract_x
  _atom_site_fract_y
  _atom_site_fract_z
  _atom_site_U_iso_or_equiv
  _atom_site_adp_type
  _atom_site_occupancy
  _atom_site_site_symmetry_order
  _atom_site_refinement_flags_posn
  _atom_site_refinement_flags_adp
  _atom_site_refinement_flags_occupancy
  _atom_site_disorder_group
 Zn1 Zn 0.66654(3) 1.0 0.5 0.0797(3) Uani 1.000000 2 S T P .
 Cl2 Cl 0.62211(6) 0.91502(6) 0.59069(7) 0.0792(4) Uani 1.000000 1 . . . .
 N1 N 0.5831(2) 0.9533(2) 0.4285(2) 0.0872(13) Uani 1.000000 1 . . . .
 N2 N 0.70332(19) 0.95146(17) 0.4361(2) 0.0630(9) Uani 1.000000 1 . . . .
 C1 C 0.1804(2) 0.8868(2) -0.0479(2) 0.0577(11) Uani 1.000000 1 . . . .
 C2 C 0.23442(18) 0.90007(19) 0.0030(2) 0.0612(11) Uani 1.000000 1 . . . .
 H2a H 0.26937(18) 0.91029(19) -0.0279(2) 0.0734(13) Uiso 1.000000 1 R . . .
 H2b H 0.24385(18) 0.93447(19) 0.0346(2) 0.0734(13) Uiso 1.000000 1 R . . .
 C3 C 0.2214(2) 0.8476(2) 0.0509(2) 0.0586(11) Uani 1.000000 1 . . . .
 C4 C 0.20588(13) 0.79412(13) 0.0 0.0663(16) Uani 1.000000 2 S T P .
 H4a H 0.24064(13) 0.80315(13) -0.0306786771681 0.080(2) Uiso 0.500000 1 R . . .
 H4b H 0.19685(13) 0.75936(13) 0.0306786771681 0.080(2) Uiso 0.500000 1 R . . .
 C5 C 0.16697(17) 0.83190(18) 0.0957(2) 0.0531(9) Uani 1.000000 1 . . . .
 H5a H 0.17571(17) 0.86476(18) 0.1298(2) 0.0637(11) Uiso 1.000000 1 R . . .
 H5b H 0.15687(17) 0.79650(18) 0.1256(2) 0.0637(11) Uiso 1.000000 1 R . . .
 C6 C 0.12819(13) 0.87181(13) 0.0 0.0598(16) Uani 1.000000 2 S T P .
 H6a H 0.09381(13) 0.86310(13) -0.0312569688607 0.0718(19) Uiso 0.500000 1 R . .
 .
 H6b H 0.13690(13) 0.90619(13) 0.0312569688607 0.0718(19) Uiso 0.500000 1 R . . .
 C7 C 0.2722(2) 0.8583(2) 0.0985(3) 0.0724(13) Uani 1.000000 1 . . . .
 C8 C 0.2720(2) 0.8623(3) 0.1750(3) 0.0780(14) Uani 1.000000 1 . . . .
 H8 H 0.2367(2) 0.8539(3) 0.2000(3) 0.0936(17) Uiso 1.000000 1 R . . .
 C9 C 0.3249(3) 0.8791(3) 0.2158(3) 0.0970(19) Uani 1.000000 1 . . . .
 H9 H 0.3238(3) 0.8833(3) 0.2676(3) 0.116(2) Uiso 1.000000 1 R . . .
 C10 C 0.3742(3) 0.8890(3) 0.1864(3) 0.0918(18) Uani 1.000000 1 . . . .
 C11 C 0.3756(3) 0.8831(5) 0.1108(3) 0.146(4) Uani 1.000000 1 . . . .
 H11 H 0.4101(3) 0.8868(5) 0.0885(3) 0.175(5) Uiso 1.000000 1 R . . .
 C12 C 0.3272(4) 0.8718(4) 0.0668(3) 0.119(2) Uani 1.000000 1 . . . .
 H12 H 0.3312(4) 0.8732(4) 0.0149(3) 0.143(3) Uiso 1.000000 1 R . . .
 C13 C 0.4286(3) 0.9036(4) 0.2274(3) 0.113(3) Uani 1.000000 1 . . . .
 H13 H 0.4645(3) 0.9175(4) 0.2010(3) 0.136(3) Uiso 1.000000 1 R . . .
 C14 C 0.4289(3) 0.8982(4) 0.2985(5) 0.121(3) Uani 1.000000 1 . . . .
 H14 H 0.3926(3) 0.8812(4) 0.3244(5) 0.145(3) Uiso 1.000000 1 R . . .
 C15 C 0.4853(3) 0.9179(5) 0.3409(4) 0.139(2) Uani 1.000000 1 . . . .
 C16 C 0.4810(3) 0.9023(5) 0.4136(4) 0.139(2) Uani 1.000000 1 . . . .
 H16 H 0.4442(3) 0.8760(5) 0.4358(4) 0.166(3) Uiso 1.000000 1 R . . .
 C17 C 0.5343(3) 0.9272(4) 0.4537(4) 0.143(4) Uani 1.000000 1 . . . .
 H17 H 0.5312(3) 0.9230(4) 0.5056(4) 0.171(5) Uiso 1.000000 1 R . . .
 C18 C 0.5886(3) 0.9631(3) 0.3558(3) 0.113(2) Uani 1.000000 1 . . . .
 H18 H 0.6267(3) 0.9820(3) 0.3341(3) 0.136(3) Uiso 1.000000 1 R . . .
 C19 C 0.5392(3) 0.9460(4) 0.3117(3) 0.122(3) Uani 1.000000 1 . . . .
 H19 H 0.5440(3) 0.9545(4) 0.2606(3) 0.146(3) Uiso 1.000000 1 R . . .
 C20 C 0.1996(3) 0.94056(19) -0.0994(2) 0.0763(15) Uani 1.000000 1 . . . .
 C21 C 0.2439(3) 0.9590(2) -0.1461(3) 0.100(2) Uani 1.000000 1 . . . .
 H21 H 0.2674(3) 0.9407(2) -0.1468(3) 0.120(3) Uiso 1.000000 1 R . . .
 C22 C 0.2567(3) 1.0058(3) -0.1948(3) 0.108(2) Uani 1.000000 1 . . . .
 H22 H 0.2906(3) 1.0183(3) -0.2247(3) 0.130(3) Uiso 1.000000 1 R . . .
 C23 C 0.2302(5) 1.0319(3) -0.2035(4) 0.136(4) Uani 1.000000 1 . . . .
 C24 C 0.1805(4) 1.0131(2) -0.1531(4) 0.120(3) Uani 1.000000 1 . . . .
 H24 H 0.1576(4) 1.0321(2) -0.1556(4) 0.144(3) Uiso 1.000000 1 R . . .
 C25 C 0.1653(3) 0.9683(2) -0.1012(3) 0.0777(16) Uani 1.000000 1 . . . .
 H25 H 0.1332(3) 0.9571(2) -0.0685(3) 0.0932(19) Uiso 1.000000 1 R . . .
 C26 C 0.7415(5) 0.8193(5) 0.2635(7) 0.047(2) Uani 0.500000 1 . . . 2
 H26 H 0.7063(5) 0.7914(5) 0.2876(7) 0.056(2) Uiso 0.500000 1 R . . 2
 C27 C 0.7689(7) 0.8757(5) 0.2798(8) 0.062(3) Uani 0.500000 1 . . . 2
 H27 H 0.8040(7) 0.9034(5) 0.2553(8) 0.074(3) Uiso 0.500000 1 R . . 2
 C28 C 0.7414(5) 0.8945(4) 0.3401(3) 0.111(3) Uani 1.000000 1 . . . .
 C29 C 0.7748(3) 0.9507(3) 0.3545(3) 0.0816(16) Uani 1.000000 1 . . . .
 H29 H 0.8123(3) 0.9728(3) 0.3317(3) 0.0979(19) Uiso 1.000000 1 R . . .
 C30 C 0.7550(2) 0.9778(2) 0.4030(2) 0.0630(11) Uani 1.000000 1 . . . .
 H30 H 0.7807(2) 1.0184(2) 0.4133(2) 0.0756(14) Uiso 1.000000 1 R . . .
 C31 C 0.6708(3) 0.8944(3) 0.4247(3) 0.0897(16) Uani 1.000000 1 . . . .
 H31 H 0.6348(3) 0.8733(3) 0.4512(3) 0.1077(19) Uiso 1.000000 1 R . . .
 C32 C 0.6861(3) 0.8630(3) 0.3762(4) 0.099(2) Uani 1.000000 1 . . . .
 H32 H 0.6604(3) 0.8221(3) 0.3676(4) 0.119(2) Uiso 1.000000 1 R . . .
 C57 C 0.7397(7) 0.8432(9) 0.2943(7) 0.063(3) Uani 0.500000 1 . . . 1
 H57 H 0.7120(7) 0.8030(9) 0.3045(7) 0.075(3) Uiso 0.500000 1 R . . 1
 C56 C 0.7756(6) 0.8572(8) 0.2448(6) 0.061(3) Uani 0.500000 1 . . . 1
 H56 H 0.8037(6) 0.8968(8) 0.2326(6) 0.074(4) Uiso 0.500000 1 R . . 1

loop_
  _atom_site_aniso_label
  _atom_site_aniso_U_11
  _atom_site_aniso_U_22
  _atom_site_aniso_U_33
  _atom_site_aniso_U_12
  _atom_site_aniso_U_13
  _atom_site_aniso_U_23
 Zn1 0.0815(4) 0.1045(7) 0.0608(5) 0.0522(3) -0.0027(2) -0.0055(5)
 Cl2 0.0705(7) 0.0978(9) 0.0595(6) 0.0347(7) 0.0043(6) 0.0041(7)
 N1 0.095(4) 0.125(4) 0.062(3) 0.070(3) -0.020(3) -0.016(3)
 N2 0.077(3) 0.067(2) 0.0511(19) 0.040(2) -0.004(2) -0.0108(18)
 C1 0.069(3) 0.069(3) 0.044(2) 0.041(2) -0.012(2) -0.011(2)
 C2 0.058(2) 0.076(3) 0.0451(19) 0.030(2) -0.007(2) -0.020(2)
 C3 0.066(3) 0.069(3) 0.040(2) 0.033(2) -0.011(2) -0.007(2)
 C4 0.088(3) 0.088(3) 0.045(3) 0.061(4) -0.007(3) -0.007(3)
 C5 0.059(3) 0.059(3) 0.0408(18) 0.0298(18) -0.005(2) -0.005(2)
 C6 0.070(3) 0.070(3) 0.050(3) 0.042(3) -0.031(3) -0.031(3)
 C7 0.069(3) 0.106(4) 0.052(3) 0.051(3) -0.003(2) -0.004(3)
 C8 0.085(3) 0.116(4) 0.055(3) 0.067(3) -0.008(3) -0.001(3)
 C9 0.106(5) 0.153(6) 0.046(3) 0.075(4) -0.011(3) -0.021(3)
 C10 0.069(3) 0.145(6) 0.056(3) 0.050(4) -0.024(3) -0.019(3)
 C11 0.069(4) 0.299(12) 0.082(4) 0.100(6) -0.011(3) -0.051(6)
 C12 0.126(5) 0.192(8) 0.058(3) 0.094(6) -0.017(4) -0.024(4)
 C13 0.088(4) 0.202(8) 0.058(3) 0.079(5) -0.014(3) -0.028(4)
 C14 0.087(4) 0.161(7) 0.110(5) 0.059(5) -0.029(4) -0.017(5)
 C15 0.086(3) 0.238(7) 0.071(3) 0.065(4) -0.007(3) 0.020(4)
 C16 0.086(3) 0.238(7) 0.071(3) 0.065(4) -0.007(3) 0.020(4)
 C17 0.056(4) 0.256(11) 0.071(4) 0.044(5) -0.002(3) 0.011(5)
 C18 0.096(4) 0.163(6) 0.056(3) 0.046(4) -0.015(3) -0.011(4)
 C19 0.106(5) 0.155(6) 0.052(3) 0.026(5) -0.011(3) -0.015(4)
 C20 0.115(4) 0.051(2) 0.040(2) 0.024(3) -0.027(3) -0.008(2)
 C21 0.109(4) 0.074(3) 0.054(3) -0.001(3) -0.008(3) 0.010(3)
 C22 0.128(6) 0.078(4) 0.056(3) 0.006(4) -0.006(4) 0.025(3)
 C23 0.189(9) 0.066(4) 0.052(3) -0.013(5) -0.050(5) 0.015(3)
 C24 0.191(7) 0.054(3) 0.094(4) 0.045(4) -0.094(5) -0.025(3)
 C25 0.106(4) 0.055(3) 0.069(3) 0.038(3) -0.044(3) -0.022(3)
 C26 0.040(5) 0.044(6) 0.047(5) 0.013(5) 0.007(4) 0.022(5)
 C27 0.065(7) 0.035(7) 0.077(8) 0.019(6) 0.016(6) 0.024(6)
 C28 0.206(8) 0.173(7) 0.040(3) 0.159(7) 0.006(4) 0.013(4)
 C29 0.127(5) 0.105(4) 0.059(3) 0.092(4) 0.018(3) 0.013(3)
 C30 0.066(3) 0.084(3) 0.052(2) 0.048(3) 0.009(2) 0.018(2)
 C31 0.101(4) 0.098(4) 0.075(3) 0.052(4) 0.012(3) -0.006(3)
 C32 0.143(6) 0.090(4) 0.093(4) 0.080(4) -0.013(4) -0.017(3)
 C57 0.076(8) 0.047(8) 0.064(7) 0.030(7) 0.008(7) 0.007(7)
 C56 0.073(8) 0.064(9) 0.064(7) 0.047(8) -0.015(6) -0.012(7)

loop_
  _geom_bond_atom_site_label_1
  _geom_bond_atom_site_label_2
  _geom_bond_distance
  _geom_bond_site_symmetry_2
  _geom_bond_publ_flag
 Zn1 Cl2 2.5367(13) 6_676 ?
 Zn1 Cl2 2.5367(13) . ?
 Zn1 N1 2.298(5) . ?
 Zn1 N1 2.298(5) 6_676 ?
 Zn1 N2 2.262(4) . ?
 Zn1 N2 2.262(4) 6_676 ?
 N1 C17 1.199(8) . ?
 N1 C18 1.341(7) . ?
 N2 C30 1.317(6) . ?
 N2 C31 1.314(7) . ?
 C1 C2 1.576(6) . ?
 C1 C5 1.544(5) 10_665 ?
 C1 C6 1.499(6) 10_665 ?
 C1 C20 1.551(6) . ?
 C2 H2a 0.9900 . ?
 C2 H2b 0.9900 . ?
 C2 C3 1.515(6) . ?
 C3 C4 1.553(5) . ?
 C3 C5 1.509(6) . ?
 C3 C7 1.491(6) . ?
 C4 H4a 0.9900 . ?
 C4 H4a 0.9900 10_665 ?
 C4 H4b 0.9900 . ?
 C4 H4b 0.9900 10_665 ?
 H4a H4b 0.0000 10_665 ?
 C5 H5a 0.9900 . ?
 C5 H5b 0.9900 . ?
 C6 H6a 0.9900 10_665 ?
 C6 H6a 0.9900 . ?
 C6 H6b 0.9900 10_665 ?
 C6 H6b 0.9900 . ?
 H6a H6b 0.0000 10_665 ?
 C7 C8 1.396(7) . ?
 C7 C12 1.422(9) . ?
 C8 H8 0.9500 . ?
 C8 C9 1.432(8) . ?
 C9 H9 0.9500 . ?
 C9 C10 1.298(8) . ?
 C10 C11 1.386(8) . ?
 C10 C13 1.479(8) . ?
 C11 H11 0.9500 . ?
 C11 C12 1.399(9) . ?
 C12 H12 0.9500 . ?
 C13 H13 0.9500 . ?
 C13 C14 1.302(10) . ?
 C14 H14 0.9500 . ?
 C14 C15 1.508(9) . ?
 C15 C16 1.373(10) . ?
 C15 C19 1.334(10) . ?
 C16 H16 0.9500 . ?
 C16 C17 1.411(9) . ?
 C17 H17 0.9500 . ?
 C18 H18 0.9500 . ?
 C18 C19 1.390(9) . ?
 C19 H19 0.9500 . ?
 C20 C21 1.319(8) . ?
 C20 C25 1.408(8) . ?
 C21 H21 0.9500 . ?
 C21 C22 1.410(9) . ?
 C22 H22 0.9500 . ?
 C22 C23 1.201(13) . ?
 C23 C24 1.462(13) . ?
 C23 C26 1.514(16) 7_665 ?
 C23 C56 1.573(17) 7_665 ?
 C24 H24 0.9500 . ?
 C24 C25 1.399(8) . ?
 C25 H25 0.9500 . ?
 C26 H26 0.9500 . ?
 C26 C27 1.313(17) . ?
 C27 H27 0.9500 . ?
 C27 C28 1.521(18) . ?
 C28 C29 1.309(10) . ?
 C28 C32 1.419(10) . ?
 C28 C57 1.561(18) . ?
 C29 H29 0.9500 . ?
 C29 C30 1.384(7) . ?
 C30 H30 0.9500 . ?
 C31 H31 0.9500 . ?
 C31 C32 1.393(8) . ?
 C32 H32 0.9500 . ?
 C57 H57 0.9500 . ?
 C57 C56 1.22(2) . ?
 C56 H56 0.9500 . ?

loop_
  _geom_angle_atom_site_label_1
  _geom_angle_atom_site_label_2
  _geom_angle_atom_site_label_3
  _geom_angle
  _geom_angle_site_symmetry_1
  _geom_angle_site_symmetry_3
  _geom_angle_publ_flag
 Cl2 Zn1 Cl2 177.71(7) . 6_676 ?
 N1 Zn1 Cl2 90.30(14) . . ?
 N1 Zn1 Cl2 90.30(14) 6_676 6_676 ?
 N1 Zn1 Cl2 88.13(14) . 6_676 ?
 N1 Zn1 Cl2 88.13(14) 6_676 . ?
 N1 Zn1 N1 93.7(2) 6_676 . ?
 N2 Zn1 Cl2 88.82(11) 6_676 6_676 ?
 N2 Zn1 Cl2 92.80(10) 6_676 . ?
 N2 Zn1 Cl2 88.82(11) . . ?
 N2 Zn1 Cl2 92.80(10) . 6_676 ?
 N2 Zn1 N1 176.43(16) . 6_676 ?
 N2 Zn1 N1 88.18(15) 6_676 6_676 ?
 N2 Zn1 N1 176.43(16) 6_676 . ?
 N2 Zn1 N1 88.18(15) . . ?
 N2 Zn1 N2 90.1(2) 6_676 . ?
 C17 N1 Zn1 123.0(4) . . ?
 C18 N1 Zn1 118.3(5) . . ?
 C18 N1 C17 117.9(5) . . ?
 C30 N2 Zn1 123.8(3) . . ?
 C31 N2 Zn1 120.3(4) . . ?
 C31 N2 C30 115.7(4) . . ?
 C5 C1 C2 106.7(3) 10_665 . ?
 C6 C1 C2 108.4(3) 10_665 . ?
 C6 C1 C5 110.0(3) 10_665 10_665 ?
 C20 C1 C2 107.9(4) . . ?
 C20 C1 C5 108.2(3) . 10_665 ?
 C20 C1 C6 115.3(4) . 10_665 ?
 H2a C2 C1 109.3(2) . . ?
 H2b C2 C1 109.3(2) . . ?
 H2b C2 H2a 108.0 . . ?
 C3 C2 C1 111.6(4) . . ?
 C3 C2 H2a 109.3(2) . . ?
 C3 C2 H2b 109.3(2) . . ?
 C4 C3 C2 108.2(3) . . ?
 C5 C3 C2 108.1(4) . . ?
 C5 C3 C4 106.9(3) . . ?
 C7 C3 C2 112.9(4) . . ?
 C7 C3 C4 108.9(4) . . ?
 C7 C3 C5 111.7(3) . . ?
 C3 C4 C3 112.8(5) 10_665 . ?
 H4a C4 C3 109.03(18) . 10_665 ?
 H4a C4 C3 109.0(2) 10_665 10_665 ?
 H4a C4 C3 109.03(18) 10_665 . ?
 H4a C4 C3 109.0(2) . . ?
 H4a C4 H4a 107.8 . 10_665 ?
 H4b C4 C3 109.0(2) 10_665 . ?
 H4b C4 C3 109.03(18) 10_665 10_665 ?
 H4b C4 C3 109.03(18) . . ?
 H4b C4 C3 109.0(2) . 10_665 ?
 H4b C4 H4a 0.0 . 10_665 ?
 H4b C4 H4a 107.8 . . ?
 H4b C4 H4a 107.8 10_665 10_665 ?
 H4b C4 H4a 0.0 10_665 . ?
 H4b C4 H4b 107.8 10_665 . ?
 H4b H4a C4 0(4000000) 10_665 10_665 ?
 H4a H4b C4 71.9 10_665 . ?
 C3 C5 C1 113.0(3) . 10_665 ?
 H5a C5 C1 109.0(2) . 10_665 ?
 H5a C5 C3 109.0(2) . . ?
 H5b C5 C1 109.0(2) . 10_665 ?
 H5b C5 C3 109.0(2) . . ?
 H5b C5 H5a 107.8 . . ?
 C1 C6 C1 111.4(5) . 10_665 ?
 H6a C6 C1 109.35(18) . . ?
 H6a C6 C1 109.35(19) 10_665 . ?
 H6a C6 C1 109.35(19) . 10_665 ?
 H6a C6 C1 109.35(18) 10_665 10_665 ?
 H6a C6 H6a 108.0 10_665 . ?
 H6b C6 C1 109.35(18) . 10_665 ?
 H6b C6 C1 109.35(19) . . ?
 H6b C6 C1 109.35(19) 10_665 10_665 ?
 H6b C6 C1 109.35(18) 10_665 . ?
 H6b C6 H6a 108.0 10_665 10_665 ?
 H6b C6 H6a 108.0 . . ?
 H6b C6 H6a 0.0 10_665 . ?
 H6b C6 H6a 0.0 . 10_665 ?
 H6b C6 H6b 108.0 . 10_665 ?
 H6b H6a C6 0(150000) 10_665 . ?
 H6a H6b C6 0(170000) 10_665 10_665 ?
 C8 C7 C3 123.8(4) . . ?
 C12 C7 C3 120.5(4) . . ?
 C12 C7 C8 115.3(5) . . ?
 H8 C8 C7 120.0(3) . . ?
 C9 C8 C7 120.0(5) . . ?
 C9 C8 H8 120.0(3) . . ?
 H9 C9 C8 118.0(3) . . ?
 C10 C9 C8 124.0(5) . . ?
 C10 C9 H9 118.0(3) . . ?
 C11 C10 C9 117.8(5) . . ?
 C13 C10 C9 125.2(5) . . ?
 C13 C10 C11 116.9(5) . . ?
 H11 C11 C10 119.4(3) . . ?
 C12 C11 C10 121.2(5) . . ?
 C12 C11 H11 119.4(4) . . ?
 C11 C12 C7 121.2(5) . . ?
 H12 C12 C7 119.4(3) . . ?
 H12 C12 C11 119.4(4) . . ?
 H13 C13 C10 119.0(3) . . ?
 C14 C13 C10 122.0(6) . . ?
 C14 C13 H13 119.0(4) . . ?
 H14 C14 C13 119.0(4) . . ?
 C15 C14 C13 122.0(7) . . ?
 C15 C14 H14 119.0(4) . . ?
 C16 C15 C14 118.2(7) . . ?
 C19 C15 C14 124.7(6) . . ?
 C19 C15 C16 117.0(6) . . ?
 H16 C16 C15 121.7(5) . . ?
 C17 C16 C15 116.5(7) . . ?
 C17 C16 H16 121.7(4) . . ?
 C16 C17 N1 126.2(6) . . ?
 H17 C17 N1 116.9(4) . . ?
 H17 C17 C16 116.9(4) . . ?
 H18 C18 N1 119.5(4) . . ?
 C19 C18 N1 120.9(6) . . ?
 C19 C18 H18 119.5(4) . . ?
 C18 C19 C15 120.3(6) . . ?
 H19 C19 C15 119.8(4) . . ?
 H19 C19 C18 119.8(4) . . ?
 C21 C20 C1 123.1(6) . . ?
 C25 C20 C1 118.9(5) . . ?
 C25 C20 C21 117.8(5) . . ?
 H21 C21 C20 119.8(4) . . ?
 C22 C21 C20 120.3(8) . . ?
 C22 C21 H21 119.8(5) . . ?
 H22 C22 C21 115.7(5) . . ?
 C23 C22 C21 128.6(9) . . ?
 C23 C22 H22 115.7(6) . . ?
 C24 C23 C22 113.2(6) . . ?
 H24 C24 C23 118.7(5) . . ?
 C25 C24 C23 122.5(7) . . ?
 C25 C24 H24 118.7(5) . . ?
 C24 C25 C20 117.4(6) . . ?
 H25 C25 C20 121.3(3) . . ?
 H25 C25 C24 121.3(5) . . ?
 C27 C26 H26 122.3(12) . . ?
 H27 C27 C26 121.8(12) . . ?
 C32 C28 C29 118.2(5) . . ?
 H29 C29 C28 120.2(4) . . ?
 C30 C29 C28 119.6(6) . . ?
 C30 C29 H29 120.2(4) . . ?
 C29 C30 N2 124.9(5) . . ?
 H30 C30 N2 117.5(3) . . ?
 H30 C30 C29 117.5(4) . . ?
 H31 C31 N2 118.1(3) . . ?
 C32 C31 N2 123.8(6) . . ?
 C32 C31 H31 118.1(4) . . ?
 C31 C32 C28 117.5(6) . . ?
 H32 C32 C28 121.3(4) . . ?
 H32 C32 C31 121.3(4) . . ?
 C56 C57 H57 121.6(15) . . ?
 H56 C56 C57 124.1(15) . . ?

_smtbx_masks_special_details       ?
loop_
  _smtbx_masks_void_nr
  _smtbx_masks_void_average_x
  _smtbx_masks_void_average_y
  _smtbx_masks_void_average_z
  _smtbx_masks_void_volume
  _smtbx_masks_void_count_electrons
  _smtbx_masks_void_content
 1 0.000 0.000 -0.781 889.2 0.0 ?
 2 -0.503 0.690 -0.737 3774.0 269.8 ?

_shelx_fab_file
;
-26 -2 -2 1.4457 3.2005
-26 -2 -1 0.1098 -0.7303
-26 -1 -5 1.2682 1.6639
-26 -1 -4 2.5616 3.4580
-26 -1 -3 0.3950 1.8108
-26 -1 -2 -0.4214 -0.1894
-26 -1 -1 -2.1987 -1.6582
-25 -4 -1 -0.6316 1.3392
-25 -3 -4 1.0979 -0.2531
-25 -3 -3 0.6610 2.8820
-25 -3 -2 2.5283 1.4044
-25 -3 -1 -1.4708 0.4508
-25 -2 -6 -1.4507 -2.4301
-25 -2 -5 2.5011 -1.0642
-25 -2 -4 0.1172 -0.8129
-25 -2 -3 -0.0605 0.4887
-25 -2 -2 2.7400 0.2541
-25 -2 -1 -3.8579 1.3183
-25 -1 -7 3.9286 0.9583
-25 -1 -6 -2.8882 2.8120
-25 -1 -5 -0.6396 0.6258
-25 -1 -4 -0.8885 -0.2434
-25 -1 -3 1.7231 -1.3970
-25 -1 -2 2.6522 1.5475
-25 -1 -1 -0.1304 0.6534
-24 -5 -3 3.2667 -0.5057
-24 -5 -2 2.6003 -0.9705
-24 -5 -1 -0.9761 -0.4952
-24 -4 -6 -0.7796 -1.2003
-24 -4 -5 -1.2299 0.9522
-24 -4 -4 -3.4242 -1.3987
-24 -4 -3 -1.7484 1.4937
-24 -4 -2 3.8403 4.2624
-24 -4 -1 -1.4954 0.3023
-24 -3 -7 1.1130 0.8827
-24 -3 -6 -1.0519 -0.6443
-24 -3 -5 -0.5255 0.8390
-24 -3 -4 1.3321 2.7760
-24 -3 -3 0.9248 -1.2293
-24 -3 -2 2.4206 -2.0183
-24 -3 -1 -2.3393 0.4925
-24 -2 -8 1.1998 1.5133
-24 -2 -7 0.6968 -0.8843
-24 -2 -6 -0.2828 -4.8394
-24 -2 -5 0.0421 -1.0552
-24 -2 -4 -0.2802 0.9330
-24 -2 -3 2.2118 -2.0268
-24 -2 -2 -0.6125 1.4303
-24 -2 -1 -1.8342 0.9096
-24 -1 -9 -1.1334 -3.1513
-24 -1 -8 -0.4636 -1.4803
-24 -1 -7 0.8637 -0.1201
-24 -1 -6 0.6608 1.7004
-24 -1 -5 1.4912 0.8742
-24 -1 -4 -1.5811 -1.0540
-24 -1 -3 1.0173 2.5082
-24 -1 -2 1.6499 0.5185
-24 -1 -1 0.7160 0.1623
-23 -7 -2 3.4517 2.0597
-23 -7 -1 1.8312 -1.6213
-23 -6 -5 1.1692 0.3623
-23 -6 -4 -2.4728 1.0767
-23 -6 -3 1.0238 1.3111
-23 -6 -2 0.2727 2.6212
-23 -6 -1 2.7544 0.5127
-23 -5 -7 0.0273 1.4680
-23 -5 -6 -0.6775 -2.6686
-23 -5 -5 0.8806 -0.4404
-23 -5 -4 -2.1601 0.2611
-23 -5 -3 -0.3074 -0.7515
-23 -5 -2 1.1400 -1.2167
-23 -5 -1 0.0051 2.8190
-23 -4 -8 1.1179 -3.7249
-23 -4 -7 -0.0750 -0.9494
-23 -4 -6 -0.8435 -3.1663
-23 -4 -5 1.7574 0.7253
-23 -4 -4 2.6612 2.5995
-23 -4 -3 3.2551 1.0193
-23 -4 -2 -0.7876 1.8491
-23 -4 -1 -1.4169 -2.2406
-23 -3 -9 -0.6203 -3.4575
-23 -3 -8 -2.9066 0.6774
-23 -3 -7 0.5006 -0.7147
-23 -3 -6 -0.5015 1.4279
-23 -3 -5 -1.3993 0.5412
-23 -3 -4 -3.0778 -0.8797
-23 -3 -3 0.5806 1.6404
-23 -3 -2 2.7158 3.1924
-23 -3 -1 1.3134 1.4871
-23 -2 -10 -1.6543 -1.2134
-23 -2 -9 -2.5848 -0.0145
-23 -2 -8 -0.4778 -1.3164
-23 -2 -7 1.6540 -2.1671
-23 -2 -6 -1.0384 -0.7645
-23 -2 -5 0.9031 -1.0291
-23 -2 -4 0.0345 0.9939
-23 -2 -3 2.2033 0.5454
-23 -2 -2 2.9794 -2.4919
-23 -2 -1 -3.9919 -2.1924
-23 -1 -11 -0.7474 0.5940
-23 -1 -10 -0.3942 1.5543
-23 -1 -9 -1.0886 -0.2301
-23 -1 -8 1.3057 0.9516
-23 -1 -7 -2.4658 0.0089
-23 -1 -6 0.7365 -1.8665
-23 -1 -5 -0.2180 0.9678
-23 -1 -4 3.2642 0.9366
-23 -1 -3 1.9867 1.2698
-23 -1 -2 0.8590 0.4450
-23 -1 -1 -1.5587 2.1485
-22 -8 -3 2.5651 -0.7600
-22 -8 -2 -1.1613 2.1316
-22 -8 -1 0.0483 1.2770
-22 -7 -6 -2.0105 0.0001
-22 -7 -5 0.8747 -3.3117
-22 -7 -4 -0.2234 -0.4683
-22 -7 -3 -1.5942 -0.3861
-22 -7 -2 0.8164 1.0081
-22 -7 -1 -1.1658 -0.0537
-22 -6 -7 -0.2316 0.4588
-22 -6 -6 -1.1086 0.1767
-22 -6 -5 -0.9334 -2.7849
-22 -6 -4 -1.0903 3.2655
-22 -6 -3 3.2085 0.2011
-22 -6 -2 0.2423 2.5044
-22 -6 -1 -1.3010 -2.1104
-22 -5 -9 -1.2897 -2.5042
-22 -5 -8 1.4564 0.0332
-22 -5 -7 -0.2023 -2.0983
-22 -5 -6 -2.0466 -1.5580
-22 -5 -5 -0.0293 -0.4317
-22 -5 -4 -0.9882 -1.6015
-22 -5 -3 2.2778 -0.3665
-22 -5 -2 1.2919 2.4701
-22 -5 -1 -0.1224 1.1781
-22 -4 -10 -0.5406 1.0387
-22 -4 -9 -0.1119 0.2410
-22 -4 -8 0.7083 0.0140
-22 -4 -7 0.8889 2.3923
-22 -4 -6 -1.8215 -0.9592
-22 -4 -5 2.9580 0.3466
-22 -4 -4 -0.8101 -2.5584
-22 -4 -3 -0.4272 1.8030
-22 -4 -2 0.6196 -0.6210
-22 -4 -1 -5.6607 1.1048
-22 -3 -10 0.2039 0.2100
-22 -3 -9 -0.9042 -1.4131
-22 -3 -8 -0.6669 -1.9367
-22 -3 -7 -0.2311 -1.8779
-22 -3 -6 -0.4642 -2.4912
-22 -3 -5 -1.0357 0.2721
-22 -3 -4 -0.1733 1.0462
-22 -3 -3 2.9791 0.1219
-22 -3 -2 3.0573 1.3793
-22 -3 -1 -1.0079 2.0335
-22 -2 -11 0.7884 0.2414
-22 -2 -10 -0.6494 1.7913
-22 -2 -9 0.7826 -0.9044
-22 -2 -8 0.6901 -1.3104
-22 -2 -7 -0.7947 -0.3590
-22 -2 -6 -0.4505 0.1796
-22 -2 -5 0.2956 -0.6586
-22 -2 -4 -0.7105 -2.1343
-22 -2 -3 -1.0010 -1.7559
-22 -2 -2 0.3056 -2.3568
-22 -2 -1 -0.9213 0.8704
-22 -1 -12 0.7283 0.2981
-22 -1 -11 1.8960 -1.4921
-22 -1 -10 2.2805 -2.7907
-22 -1 -9 -0.8235 -1.5060
-22 -1 -8 1.4023 -1.1692
-22 -1 -7 -1.3510 -0.4020
-22 -1 -6 0.3053 1.2124
-22 -1 -5 1.8072 1.2830
-22 -1 -4 -3.8188 2.2333
-22 -1 -3 2.0474 1.1301
-22 -1 -2 1.5456 1.7921
-22 -1 -1 -3.2922 1.0147
-21 -9 -4 -0.8344 0.9217
-21 -9 -3 -1.8009 1.1781
-21 -9 -2 1.0956 1.6649
-21 -9 -1 0.5807 4.3199
-21 -8 -6 -2.9503 2.2548
-21 -8 -5 1.5279 -1.4433
-21 -8 -4 -1.6279 0.9219
-21 -8 -3 3.0269 -0.5985
-21 -8 -2 3.0814 0.0900
-21 -8 -1 -0.9334 -1.9777
-21 -7 -8 2.6734 1.5462
-21 -7 -7 -2.0201 -1.3354
-21 -7 -6 -1.5521 1.2037
-21 -7 -5 -1.3141 -0.1976
-21 -7 -4 1.0849 0.0549
-21 -7 -3 0.0055 0.0955
-21 -7 -2 -0.9962 2.3170
-21 -7 -1 2.5729 1.0171
-21 -6 -9 1.1971 -3.0141
-21 -6 -8 2.5999 -0.5672
-21 -6 -7 0.2200 -0.4616
-21 -6 -6 -0.7275 -0.8834
-21 -6 -5 1.1601 2.1498
-21 -6 -4 -0.7502 0.2944
-21 -6 -3 0.6085 -1.4553
-21 -6 -2 1.8607 1.7471
-21 -6 -1 -1.2717 -0.8894
-21 -5 -10 -1.9999 2.8186
-21 -5 -9 -1.8059 2.5572
-21 -5 -8 -1.0485 -1.1714
-21 -5 -7 -0.8744 -1.7727
-21 -5 -6 -0.3786 0.4330
-21 -5 -5 0.1445 -3.6484
-21 -5 -4 -3.2757 1.4917
-21 -5 -3 1.3105 0.2350
-21 -5 -2 2.4583 0.3236
-21 -5 -1 -0.6287 -2.6579
-21 -4 -11 0.2151 -0.9957
-21 -4 -10 -0.7066 -0.1974
-21 -4 -9 0.8363 -3.4238
-21 -4 -8 -1.9895 -0.9515
-21 -4 -7 1.6855 -1.9185
-21 -4 -6 -0.5738 -0.7103
-21 -4 -5 2.3570 1.8702
-21 -4 -4 -1.9437 1.0804
-21 -4 -3 0.4393 -0.4957
-21 -4 -2 0.5454 -1.7987
-21 -4 -1 -0.6317 0.3410
-21 -3 -12 1.1836 -0.7518
-21 -3 -11 -0.8623 0.4760
-21 -3 -10 1.8183 -1.4309
-21 -3 -9 -2.1491 2.1929
-21 -3 -8 2.2388 0.2550
-21 -3 -7 2.4669 -0.0279
-21 -3 -6 1.2255 0.4239
-21 -3 -5 0.9678 2.6808
-21 -3 -4 -3.3269 0.2836
-21 -3 -3 0.9005 1.0288
-21 -3 -2 0.7544 -1.8581
-21 -3 -1 -5.6332 0.0737
-21 -2 -12 -0.2425 -1.5494
-21 -2 -11 -1.9437 -2.1021
-21 -2 -10 -0.3784 -1.3755
-21 -2 -9 -1.4722 1.0690
-21 -2 -8 -0.2227 -0.3960
-21 -2 -7 -2.0615 -2.0029
-21 -2 -6 1.2739 0.1761
-21 -2 -5 1.3140 -0.5294
-21 -2 -4 -0.0469 -2.9136
-21 -2 -3 1.0392 2.2375
-21 -2 -2 3.9476 -1.0230
-21 -2 -1 -1.9755 1.1773
-21 -1 -13 -2.0719 -1.9080
-21 -1 -12 1.8467 0.1015
-21 -1 -11 0.3832 2.0597
-21 -1 -10 0.0395 1.6293
-21 -1 -9 2.4927 2.1043
-21 -1 -8 2.5631 0.2934
-21 -1 -7 0.4542 -0.5284
-21 -1 -6 -0.7266 -0.8512
-21 -1 -5 3.5955 0.5432
-21 -1 -4 -2.5141 0.8564
-21 -1 -3 -0.6458 -1.3034
-21 -1 -2 -0.0100 -2.3945
-21 -1 -1 -5.0770 -1.5001
-20 -11 -1 -0.1375 2.0620
-20 -10 -5 -0.6056 -0.7720
-20 -10 -4 -0.3753 0.2134
-20 -10 -3 -1.1762 1.4400
-20 -10 -2 2.2528 -1.1598
-20 -10 -1 -1.8518 -1.9667
-20 -9 -7 -3.3270 -1.6494
-20 -9 -6 -0.4770 2.6344
-20 -9 -5 -2.1450 -1.8607
-20 -9 -4 -0.0059 2.1766
-20 -9 -3 0.3458 -2.8861
-20 -9 -2 -0.1118 1.2781
-20 -9 -1 -2.1962 -1.4937
-20 -8 -8 3.3360 -0.2531
-20 -8 -7 0.3242 -0.8533
-20 -8 -6 -0.5862 -0.8355
-20 -8 -5 0.1231 -0.3887
-20 -8 -4 -0.4854 1.6850
-20 -8 -3 -0.8333 -1.7812
-20 -8 -2 1.2452 1.7870
-20 -8 -1 -1.2690 -0.7485
-20 -7 -10 -0.3816 0.7222
-20 -7 -9 -2.5538 2.6183
-20 -7 -8 -3.8970 -1.3203
-20 -7 -7 -1.5617 -1.7810
-20 -7 -6 -0.2349 0.5853
-20 -7 -5 3.8916 -1.9284
-20 -7 -4 -2.1194 -1.0565
-20 -7 -3 2.8154 0.7263
-20 -7 -2 -1.1732 -0.1673
-20 -7 -1 -4.7832 -2.9281
-20 -6 -11 -1.5315 -0.7113
-20 -6 -10 0.1659 -0.8333
-20 -6 -9 -1.2078 -0.0086
-20 -6 -8 1.7343 0.1452
-20 -6 -7 1.8518 -1.1464
-20 -6 -6 -1.3680 -0.8819
-20 -6 -5 -1.5983 2.4529
-20 -6 -4 -1.3789 0.8745
-20 -6 -3 0.7918 1.6100
-20 -6 -2 0.3994 1.0934
-20 -6 -1 -0.8186 0.7462
-20 -5 -11 -2.9530 -1.5968
-20 -5 -10 -1.0436 2.0106
-20 -5 -9 -0.5241 -1.0527
-20 -5 -8 -1.1971 0.5528
-20 -5 -7 0.4136 -1.5501
-20 -5 -6 -0.2882 -0.3264
-20 -5 -5 2.6007 -0.3292
-20 -5 -4 0.0301 -2.3697
-20 -5 -3 0.6804 -0.3645
-20 -5 -2 0.1027 -0.5018
-20 -5 -1 -1.3160 -2.4977
-20 -4 -12 1.0535 2.7293
-20 -4 -11 0.2532 -1.4899
-20 -4 -10 -0.6472 -1.2386
-20 -4 -9 0.7759 1.0296
-20 -4 -8 -0.1480 0.0942
-20 -4 -7 -3.0886 -2.0248
-20 -4 -6 -0.9122 1.5191
-20 -4 -5 1.1658 -1.1105
-20 -4 -4 -2.4261 0.9950
-20 -4 -3 3.1880 2.2038
-20 -4 -2 1.4930 1.9626
-20 -4 -1 -3.4011 -0.3060
-20 -3 -13 2.3784 0.9778
-20 -3 -12 -0.8279 1.9517
-20 -3 -11 -0.6876 -0.1558
-20 -3 -10 -1.4192 0.7640
-20 -3 -9 0.4232 -2.0154
-20 -3 -8 0.7470 -2.4021
-20 -3 -7 -0.5498 -3.0024
-20 -3 -6 -2.3188 -0.6963
-20 -3 -5 2.4327 -0.3435
-20 -3 -4 -3.2898 -1.3829
-20 -3 -3 0.5287 1.6915
-20 -3 -2 2.5478 0.4403
-20 -3 -1 -2.9426 1.6804
-20 -2 -13 2.7498 -0.7525
-20 -2 -12 2.5251 1.3875
-20 -2 -11 1.2053 -0.4340
-20 -2 -10 1.9193 -1.2600
-20 -2 -9 -2.0249 0.1429
-20 -2 -8 -0.2039 -1.6734
-20 -2 -7 -2.6067 0.3676
-20 -2 -6 -0.3417 1.9703
-20 -2 -5 2.8943 -0.1503
-20 -2 -4 -4.9115 0.3005
-20 -2 -3 -0.0834 -0.2322
-20 -2 -2 1.4512 -1.7759
-20 -2 -1 -3.2965 0.3582
-20 -1 -14 -1.0737 3.0586
-20 -1 -13 -1.3494 1.7112
-20 -1 -12 -0.9870 -1.2037
-20 -1 -11 4.3600 -1.0794
-20 -1 -10 2.7506 -2.2428
-20 -1 -9 -0.5536 -1.0339
-20 -1 -8 1.8099 -0.2874
-20 -1 -7 -0.1082 -1.0823
-20 -1 -6 -0.9735 -0.5987
-20 -1 -5 1.2781 0.2153
-20 -1 -4 -1.6677 1.0668
-20 -1 -3 -0.8514 0.2473
-20 -1 -2 3.1653 1.2070
-20 -1 -1 -0.0790 3.3671
-19 -12 -2 -2.2094 0.3077
-19 -12 -1 -2.9450 0.4632
-19 -11 -5 0.2879 -1.4279
-19 -11 -4 -0.0590 -1.1676
-19 -11 -3 -2.2625 0.1715
-19 -11 -2 0.8237 0.5408
-19 -11 -1 -0.5371 1.2219
-19 -10 -7 1.8390 -2.7361
-19 -10 -6 0.6881 0.5630
-19 -10 -5 0.8284 2.6265
-19 -10 -4 1.5022 -0.8656
-19 -10 -3 1.2096 0.6238
-19 -10 -2 -0.4761 -0.3607
-19 -10 -1 -2.8117 -1.1653
-19 -9 -9 1.6312 1.7965
-19 -9 -8 -1.7011 0.8516
-19 -9 -7 0.8387 -0.9293
-19 -9 -6 -1.5523 -0.5437
-19 -9 -5 2.5201 0.2850
-19 -9 -4 -4.5532 -1.0535
-19 -9 -3 1.7001 -0.0790
-19 -9 -2 -0.6425 2.4863
-19 -9 -1 -3.4868 0.8899
-19 -8 -10 0.1339 1.3804
-19 -8 -9 -0.0979 1.2441
-19 -8 -8 2.1125 0.7792
-19 -8 -7 -1.5859 0.4408
-19 -8 -6 -1.5859 0.4822
-19 -8 -5 -2.6836 -2.6560
-19 -8 -4 -0.1911 0.6908
-19 -8 -3 -1.8247 0.2418
-19 -8 -2 1.3959 0.6617
-19 -8 -1 0.2782 -1.6315
-19 -7 -11 -0.5097 -0.8439
-19 -7 -10 0.8559 2.1391
-19 -7 -9 -0.1290 0.1961
-19 -7 -8 2.2488 1.5811
-19 -7 -7 0.0558 1.6540
-19 -7 -6 -0.2848 -0.1105
-19 -7 -5 0.1019 0.4663
-19 -7 -4 0.1428 -0.7001
-19 -7 -3 1.5539 0.3292
-19 -7 -2 1.4311 0.5238
-19 -7 -1 -3.0032 -4.1426
-19 -6 -12 -0.7724 2.1087
-19 -6 -11 0.5767 0.0397
-19 -6 -10 -2.4691 -0.2432
-19 -6 -9 -2.9046 0.1536
-19 -6 -8 0.3094 -0.3265
-19 -6 -7 -2.3384 -0.3827
-19 -6 -6 -0.4151 0.4532
-19 -6 -5 1.2571 -1.7976
-19 -6 -4 -3.4995 -2.0511
-19 -6 -3 3.3251 0.0112
-19 -6 -2 -1.9912 0.8990
-19 -6 -1 -4.6182 -0.4248
-19 -5 -13 7.0744 -0.2874
-19 -5 -12 -1.8344 0.2112
-19 -5 -11 -1.7337 1.0975
-19 -5 -10 0.3126 1.2594
-19 -5 -9 1.8633 0.8374
-19 -5 -8 0.2583 2.2566
-19 -5 -7 2.5246 -1.9671
-19 -5 -6 -0.8329 0.2388
-19 -5 -5 3.2942 1.3189
-19 -5 -4 -3.8559 -2.2823
-19 -5 -3 -0.1339 -0.4717
-19 -5 -2 -0.3740 -0.5142
-19 -5 -1 -1.5797 -0.2274
-19 -4 -13 -3.4697 0.0177
-19 -4 -12 -1.7015 -2.1536
-19 -4 -11 0.2218 -0.2096
-19 -4 -10 0.0003 0.5631
-19 -4 -9 -1.2522 1.8148
-19 -4 -8 0.2635 0.2431
-19 -4 -7 0.8211 0.9067
-19 -4 -6 0.4633 1.3566
-19 -4 -5 2.8934 0.2546
-19 -4 -4 -2.2976 2.2557
-19 -4 -3 -0.0995 -2.0573
-19 -4 -2 -0.4639 -1.3508
-19 -4 -1 -4.3812 -0.2600
-19 -3 -14 -2.1321 2.5303
-19 -3 -13 1.8552 -2.5652
-19 -3 -12 0.4004 0.7225
-19 -3 -11 1.1457 -1.0788
-19 -3 -10 0.5929 0.3446
-19 -3 -9 0.8774 1.2774
-19 -3 -8 3.3127 1.8862
-19 -3 -7 -1.2710 0.2138
-19 -3 -6 -0.5518 0.0484
-19 -3 -5 3.0985 -0.1033
-19 -3 -4 -1.7502 1.4164
-19 -3 -3 -0.5717 -0.2824
-19 -3 -2 0.5872 -1.1270
-19 -3 -1 1.2055 -2.1114
-19 -2 -14 -0.6184 0.2252
-19 -2 -13 1.4811 1.1630
-19 -2 -12 -0.8573 2.0552
-19 -2 -11 -3.1242 0.5295
-19 -2 -10 -1.0951 -0.8284
-19 -2 -9 -1.1395 0.2445
-19 -2 -8 2.0062 -0.7323
-19 -2 -7 0.6312 -2.3453
-19 -2 -6 0.2678 1.9844
-19 -2 -5 4.1825 1.7230
-19 -2 -4 -4.3680 -1.0099
-19 -2 -3 1.6642 -0.4563
-19 -2 -2 -0.4658 0.3198
-19 -2 -1 -9.5844 -1.2608
-19 -1 -15 -0.8057 1.7876
-19 -1 -14 5.5593 -0.5014
-19 -1 -13 1.8978 -1.6939
-19 -1 -12 0.9477 -0.6980
-19 -1 -11 -1.3083 -1.0587
-19 -1 -10 1.3873 1.8174
-19 -1 -9 -0.7821 1.0458
-19 -1 -8 -0.2283 1.9347
-19 -1 -7 -3.1146 0.7840
-19 -1 -6 -3.6353 1.8401
-19 -1 -5 2.8217 -1.5464
-19 -1 -4 -4.9459 0.4924
-19 -1 -3 -1.1894 2.6058
-19 -1 -2 2.1815 -0.7651
-19 -1 -1 -3.4084 0.8297
-18 -13 -3 -2.7933 -1.8235
-18 -13 -2 0.3256 -0.9498
-18 -13 -1 0.4424 -0.4087
-18 -12 -6 0.2222 -0.1479
-18 -12 -5 -0.0010 1.5242
-18 -12 -4 2.9712 -0.5536
-18 -12 -3 2.9568 0.0077
-18 -12 -2 1.1390 2.9044
-18 -12 -1 -1.6829 1.4826
-18 -11 -8 -0.7723 2.9636
-18 -11 -7 -0.0406 2.6638
-18 -11 -6 1.3159 0.2326
-18 -11 -5 1.4075 2.6132
-18 -11 -4 -3.0800 2.9386
-18 -11 -3 0.1406 -0.3710
-18 -11 -2 -0.1345 -2.6522
-18 -11 -1 -0.1070 2.2057
-18 -10 -9 0.5505 -0.0045
-18 -10 -8 -0.6608 1.9179
-18 -10 -7 -0.0153 2.9695
-18 -10 -6 -2.8121 0.9972
-18 -10 -5 1.4032 -3.4049
-18 -10 -4 -0.3224 -0.4042
-18 -10 -3 -0.0344 -1.9099
-18 -10 -2 0.3752 -0.6004
-18 -10 -1 0.1737 -1.4630
-18 -9 -10 -0.9558 2.7319
-18 -9 -9 -1.1902 3.0213
-18 -9 -8 1.5264 0.2092
-18 -9 -7 -0.7559 0.9564
-18 -9 -6 -0.3288 0.4763
-18 -9 -5 0.9491 4.3427
-18 -9 -4 0.7761 0.6798
-18 -9 -3 -0.2968 3.0827
-18 -9 -2 0.7333 -1.1490
-18 -9 -1 -2.9041 -2.9564
-18 -8 -11 0.4823 2.0114
-18 -8 -10 -0.2897 -1.0664
-18 -8 -9 -2.5873 0.4983
-18 -8 -8 0.5093 -0.2207
-18 -8 -7 0.2112 0.9000
-18 -8 -6 1.2664 -0.7569
-18 -8 -5 1.0164 0.4011
-18 -8 -4 -2.6400 -4.0598
-18 -8 -3 3.3064 -2.3846
-18 -8 -2 0.3388 0.6856
-18 -8 -1 -3.4477 -0.5444
-18 -7 -12 0.2106 -3.5854
-18 -7 -11 0.6007 -0.9606
-18 -7 -10 1.5137 -1.0269
-18 -7 -9 -1.6904 1.4375
-18 -7 -8 0.3565 3.5334
-18 -7 -7 1.2807 -0.6689
-18 -7 -6 0.1721 -1.0818
-18 -7 -5 1.6551 -0.0895
-18 -7 -4 -3.1654 3.1937
-18 -7 -3 -0.2662 0.2320
-18 -7 -2 -1.5998 0.8782
-18 -7 -1 1.0802 -2.3017
-18 -6 -13 -1.5306 1.3153
-18 -6 -12 -2.5288 2.7209
-18 -6 -11 -0.6671 -1.7734
-18 -6 -10 -0.3580 4.2515
-18 -6 -9 1.2347 2.0872
-18 -6 -8 0.8060 -0.0408
-18 -6 -7 -0.9619 -2.1305
-18 -6 -6 -4.0371 1.3208
-18 -6 -5 3.2440 -0.6965
-18 -6 -4 -0.9934 1.3724
-18 -6 -3 0.0679 1.0823
-18 -6 -2 -0.7105 0.2101
-18 -6 -1 -2.3668 -2.4287
-18 -5 -14 -4.0377 -2.6545
-18 -5 -13 0.0768 -0.2053
-18 -5 -12 0.5892 1.7668
-18 -5 -11 0.7997 -1.3457
-18 -5 -10 0.6783 -2.4357
-18 -5 -9 -1.5147 -1.8959
-18 -5 -8 0.0103 -0.7121
-18 -5 -7 -1.6202 0.0532
-18 -5 -6 0.2067 0.8451
-18 -5 -5 2.9800 0.8900
-18 -5 -4 -5.2878 0.0129
-18 -5 -3 2.8690 0.8464
-18 -5 -2 0.2266 0.7419
-18 -5 -1 -2.1152 -3.0079
-18 -4 -14 0.4015 -1.2392
-18 -4 -13 3.3209 2.1927
-18 -4 -12 0.1807 0.6729
-18 -4 -11 -0.0715 0.1590
-18 -4 -10 0.2477 -1.2137
-18 -4 -9 -0.1309 0.6240
-18 -4 -8 -0.0023 1.9580
-18 -4 -7 -0.3861 -2.1945
-18 -4 -6 -0.5686 0.3565
-18 -4 -5 2.7938 1.9297
-18 -4 -4 -0.6757 -1.1205
-18 -4 -3 0.2836 1.1590
-18 -4 -2 -0.5838 0.8447
-18 -4 -1 -4.8266 1.0060
-18 -3 -15 0.9787 2.8681
-18 -3 -14 1.0770 -1.3428
-18 -3 -13 -1.9228 -1.1126
-18 -3 -12 -0.9747 -3.2305
-18 -3 -11 -0.7883 -0.3159
-18 -3 -10 0.6567 -0.8439
-18 -3 -9 1.0730 0.5355
-18 -3 -8 -0.5699 -2.3559
-18 -3 -7 -3.7450 0.0037
-18 -3 -6 -2.1015 -0.5413
-18 -3 -5 1.7773 -0.1702
-18 -3 -4 -3.3053 -0.7926
-18 -3 -3 -0.7805 1.6416
-18 -3 -2 0.4135 0.2028
-18 -3 -1 -3.1125 3.1361
-18 -2 -15 1.8082 -2.3715
-18 -2 -14 0.8416 1.7640
-18 -2 -13 -2.1118 -0.2777
-18 -2 -12 -1.5670 -0.5351
-18 -2 -11 3.8439 -1.1411
-18 -2 -10 1.2850 -0.0348
-18 -2 -9 -0.2272 -1.2735
-18 -2 -8 2.0014 -0.1340
-18 -2 -7 1.1689 0.5477
-18 -2 -6 -1.4341 -0.0375
-18 -2 -5 2.6535 -0.9874
-18 -2 -4 2.6146 1.6954
-18 -2 -3 0.8668 -2.7360
-18 -2 -2 2.2952 0.3244
-18 -2 -1 -3.2713 -1.4424
-18 -1 -16 -1.9354 -0.5765
-18 -1 -15 -3.4230 -0.4608
-18 -1 -14 -1.1155 -2.6230
-18 -1 -13 3.2632 -1.2993
-18 -1 -12 0.2900 0.8507
-18 -1 -11 -0.0479 -0.8543
-18 -1 -10 1.4558 -0.3929
-18 -1 -9 -1.6297 1.0617
-18 -1 -8 1.6436 -1.1443
-18 -1 -7 -1.9461 -2.6468
-18 -1 -6 -3.5940 -0.7443
-18 -1 -5 -0.0528 0.0686
-18 -1 -4 -0.9224 0.0293
-18 -1 -3 0.0087 0.9506
-18 -1 -2 0.4495 -0.8879
-18 -1 -1 -5.0677 -1.7476
-17 -14 -3 -0.1824 -0.2878
-17 -14 -2 -1.0560 1.8604
-17 -14 -1 -4.7626 2.1979
-17 -13 -6 -0.6579 -2.1419
-17 -13 -5 0.8862 1.5782
-17 -13 -4 -0.5816 2.3600
-17 -13 -3 0.1446 1.5838
-17 -13 -2 -0.1296 -3.1431
-17 -13 -1 0.4727 -0.0210
-17 -12 -8 -0.9051 -0.3373
-17 -12 -7 1.3569 0.1811
-17 -12 -6 0.3724 -1.8750
-17 -12 -5 2.9497 1.2908
-17 -12 -4 1.7010 1.5133
-17 -12 -3 0.0465 -2.3532
-17 -12 -2 0.0824 -2.4546
-17 -12 -1 -0.6769 -2.0802
-17 -11 -9 -1.1559 -0.7641
-17 -11 -8 1.1342 -1.1650
-17 -11 -7 -0.9045 -1.3517
-17 -11 -6 1.1938 -0.7792
-17 -11 -5 -2.4105 1.1853
-17 -11 -4 -1.0438 -1.5537
-17 -11 -3 -0.9209 3.2139
-17 -11 -2 0.1625 2.2570
-17 -11 -1 -2.1319 0.9797
-17 -10 -10 2.6799 -2.8712
-17 -10 -9 -1.3592 -0.2849
-17 -10 -8 1.0787 1.3996
-17 -10 -7 0.3543 1.3376
-17 -10 -6 -0.6493 -0.3929
-17 -10 -5 1.2359 0.6031
-17 -10 -4 -0.3925 2.0369
-17 -10 -3 2.9740 -2.3402
-17 -10 -2 -0.4049 -0.5956
-17 -10 -1 -1.6190 1.0891
-17 -9 -11 -0.3519 -1.0746
-17 -9 -10 -1.3789 0.4062
-17 -9 -9 2.1248 -1.1763
-17 -9 -8 -0.6514 2.3246
-17 -9 -7 2.3672 -0.3517
-17 -9 -6 -1.4183 -1.6583
-17 -9 -5 0.3695 -3.3120
-17 -9 -4 -2.2947 2.1668
-17 -9 -3 1.2733 0.6646
-17 -9 -2 -2.1751 -0.3142
-17 -9 -1 -1.6677 -1.7831
-17 -8 -12 -3.4641 0.5416
-17 -8 -11 -1.1832 -1.9262
-17 -8 -10 0.7642 2.6862
-17 -8 -9 -2.6102 2.0161
-17 -8 -8 -0.6186 -1.0175
-17 -8 -7 -1.3589 -0.9495
-17 -8 -6 -2.0601 1.5900
-17 -8 -5 2.9786 2.0921
-17 -8 -4 -2.0402 -2.1304
-17 -8 -3 -0.6127 2.2097
-17 -8 -2 0.1644 -2.2344
-17 -8 -1 -3.1370 -1.3942
-17 -7 -13 -0.0123 0.2733
-17 -7 -12 1.6069 1.5671
-17 -7 -11 -1.8529 0.9001
-17 -7 -10 -0.8729 -0.3178
-17 -7 -9 0.1008 -0.6598
-17 -7 -8 1.9981 2.2118
-17 -7 -7 0.6275 1.9974
-17 -7 -6 -1.8321 1.1304
-17 -7 -5 2.3552 0.8815
-17 -7 -4 -2.6616 -1.8397
-17 -7 -3 2.9309 -1.2722
-17 -7 -2 -0.1673 0.0882
-17 -7 -1 -2.8396 -1.1084
-17 -6 -14 0.3407 1.5222
-17 -6 -13 -1.1970 2.3934
-17 -6 -12 0.5002 -0.3580
-17 -6 -11 -0.4119 1.2032
-17 -6 -10 0.3011 -1.1784
-17 -6 -9 -1.2074 0.5826
-17 -6 -8 -0.5998 2.3617
-17 -6 -7 1.8310 0.3786
-17 -6 -6 1.3349 -0.2204
-17 -6 -5 2.7340 0.3268
-17 -6 -4 -1.5174 -1.9270
-17 -6 -3 1.6303 0.2147
-17 -6 -2 -0.3441 3.0347
-17 -6 -1 0.0523 -3.1722
-17 -5 -14 1.5293 -0.0704
-17 -5 -13 -1.1035 2.0515
-17 -5 -12 -4.3683 -1.4526
-17 -5 -11 0.2001 1.6695
-17 -5 -10 0.0089 1.5566
-17 -5 -9 -1.2475 2.1147
-17 -5 -8 1.4297 -0.3362
-17 -5 -7 0.3308 1.1991
-17 -5 -6 -2.3158 -1.7373
-17 -5 -5 0.6865 -1.4232
-17 -5 -4 -2.4530 -0.1924
-17 -5 -3 1.7526 0.1153
-17 -5 -2 -0.4532 1.8480
-17 -5 -1 -4.1013 0.8771
-17 -4 -15 -3.9870 -1.6096
-17 -4 -14 -1.7774 -1.1991
-17 -4 -13 3.1132 -0.9948
-17 -4 -12 1.8426 3.8304
-17 -4 -11 -0.7985 -1.6817
-17 -4 -10 0.1963 1.0016
-17 -4 -9 0.7540 0.9556
-17 -4 -8 2.1945 0.3457
-17 -4 -7 -1.2678 1.4684
-17 -4 -6 -0.9259 1.5320
-17 -4 -5 3.5083 1.5523
-17 -4 -4 0.1263 -0.2776
-17 -4 -3 -1.5484 -0.6509
-17 -4 -2 0.5574 -2.2501
-17 -4 -1 -3.7534 -2.2321
-17 -3 -15 -0.9475 0.0663
-17 -3 -14 -2.9659 -0.8303
-17 -3 -13 -0.2572 1.9992
-17 -3 -12 -2.4543 0.7649
-17 -3 -11 1.0360 -0.4629
-17 -3 -10 0.0917 0.4046
-17 -3 -9 -1.7902 1.7208
-17 -3 -8 0.3014 -0.5254
-17 -3 -7 0.0155 -1.0861
-17 -3 -6 -0.1594 2.0960
-17 -3 -5 -1.3664 1.0477
-17 -3 -4 -3.7556 -0.9310
-17 -3 -3 -1.8298 1.3620
-17 -3 -2 4.1824 2.4021
-17 -3 -1 -3.4526 1.2930
-17 -2 -16 -0.5673 -3.9095
-17 -2 -15 1.2609 1.1312
-17 -2 -14 1.8685 -0.5665
-17 -2 -13 0.9226 0.4134
-17 -2 -12 -1.3359 -0.5487
-17 -2 -11 -0.5613 1.3269
-17 -2 -10 -2.0556 -0.5340
-17 -2 -9 -0.9386 -2.3547
-17 -2 -8 1.4465 0.4753
-17 -2 -7 -1.2065 1.1023
-17 -2 -6 -1.2834 0.7987
-17 -2 -5 4.0253 0.2302
-17 -2 -4 -1.0089 0.3212
-17 -2 -3 -0.9078 1.5918
-17 -2 -2 -2.3287 -2.1572
-17 -2 -1 -0.8055 0.3552
-17 -1 -16 1.6952 0.6924
-17 -1 -15 1.2915 -0.6328
-17 -1 -14 0.7382 1.0631
-17 -1 -13 -1.7639 1.1811
-17 -1 -12 -1.6770 -1.2660
-17 -1 -11 -0.1416 -0.3672
-17 -1 -10 -1.3044 0.7713
-17 -1 -9 -1.0887 0.9887
-17 -1 -8 -0.0251 -0.9654
-17 -1 -7 1.6092 0.7427
-17 -1 -6 -0.8619 2.3440
-17 -1 -5 0.2939 0.2282
-17 -1 -4 -2.9917 -1.2865
-17 -1 -3 -1.2875 -2.6662
-17 -1 -2 1.5859 2.3208
-17 -1 -1 1.0453 1.7855
-16 -15 -3 -1.8740 1.6650
-16 -15 -2 0.4830 -0.7460
-16 -15 -1 0.3511 -1.4873
-16 -14 -6 1.1045 -0.9236
-16 -14 -5 2.9479 1.2405
-16 -14 -4 1.9097 1.2204
-16 -14 -3 -0.1041 -2.7937
-16 -14 -2 3.1298 0.3093
-16 -14 -1 0.6239 1.4088
-16 -13 -8 1.8873 0.9110
-16 -13 -7 -1.1492 2.6971
-16 -13 -6 2.3709 1.7711
-16 -13 -5 0.8042 0.0085
-16 -13 -4 1.6852 -1.5541
-16 -13 -3 2.2182 1.9030
-16 -13 -2 0.2597 0.8442
-16 -13 -1 -0.5958 1.3818
-16 -12 -9 -1.8858 1.0864
-16 -12 -8 0.9084 0.8778
-16 -12 -7 0.6342 2.3795
-16 -12 -6 2.0218 1.1329
-16 -12 -5 2.0907 -0.2600
-16 -12 -4 -0.6348 0.0600
-16 -12 -3 0.0246 0.2694
-16 -12 -2 1.3677 -1.2134
-16 -12 -1 1.4585 1.6363
-16 -11 -11 -0.5197 0.1423
-16 -11 -10 -1.5024 2.4889
-16 -11 -9 3.1139 0.4842
-16 -11 -8 -1.7265 5.9675
-16 -11 -7 2.7047 1.9211
-16 -11 -6 -0.1477 -0.4346
-16 -11 -5 2.3198 -0.0279
-16 -11 -4 -2.6742 2.0752
-16 -11 -3 -0.5001 -1.9005
-16 -11 -2 -0.4584 -2.1319
-16 -11 -1 -2.5600 -2.9173
-16 -10 -12 -0.4127 -2.5630
-16 -10 -11 -1.1653 -3.7537
-16 -10 -10 1.9443 2.1910
-16 -10 -9 -2.5391 0.9237
-16 -10 -8 0.3156 -0.4488
-16 -10 -7 0.3680 -0.6940
-16 -10 -6 0.0277 -0.4887
-16 -10 -5 0.9721 1.4860
-16 -10 -4 -1.1418 -1.8341
-16 -10 -3 -0.3191 0.5253
-16 -10 -2 2.1719 -2.8979
-16 -10 -1 -1.6141 1.0514
-16 -9 -13 -4.0277 -4.0484
-16 -9 -12 0.4890 -0.2154
-16 -9 -11 -0.6368 0.0337
-16 -9 -10 1.9317 1.0108
-16 -9 -9 -0.7136 1.7461
-16 -9 -8 1.9521 1.9602
-16 -9 -7 1.6754 3.8512
-16 -9 -6 -2.7183 1.2613
-16 -9 -5 -0.4625 0.4999
-16 -9 -4 -1.7812 -2.1390
-16 -9 -3 -1.8234 0.0064
-16 -9 -2 -0.9411 1.8793
-16 -9 -1 -1.2119 -0.2821
-16 -8 -13 -1.3663 2.4047
-16 -8 -12 0.0323 -1.2693
-16 -8 -11 1.5227 -0.0888
-16 -8 -10 -0.1528 0.3426
-16 -8 -9 -1.8693 -0.9066
-16 -8 -8 -1.5998 2.6734
-16 -8 -7 0.0644 -1.9083
-16 -8 -6 -0.5241 -3.9186
-16 -8 -5 1.3268 -2.8460
-16 -8 -4 -3.6622 -0.7346
-16 -8 -3 3.0048 0.3346
-16 -8 -2 -2.4693 0.3664
-16 -8 -1 -0.4281 -3.6747
-16 -7 -14 -0.5937 -4.5717
-16 -7 -13 -0.2984 -1.5855
-16 -7 -12 -2.3054 -0.6755
-16 -7 -11 1.8350 -1.8389
-16 -7 -10 0.7967 1.1795
-16 -7 -9 -1.2481 1.7733
-16 -7 -8 0.8455 2.0901
-16 -7 -7 1.4015 -1.0224
-16 -7 -6 -1.8380 1.2955
-16 -7 -5 1.6395 0.4464
-16 -7 -4 -1.6925 0.4900
-16 -7 -3 -0.4714 2.1187
-16 -7 -2 -0.3805 -0.0916
-16 -7 -1 -3.3737 2.9283
-16 -6 -15 -3.3576 3.0810
-16 -6 -14 -1.0426 -0.8385
-16 -6 -13 -0.7314 -0.3504
-16 -6 -12 1.4240 -0.8106
-16 -6 -11 -1.6030 0.8091
-16 -6 -10 1.4920 0.8837
-16 -6 -9 1.0767 -0.2119
-16 -6 -8 -0.2744 1.1609
-16 -6 -7 -2.0190 1.8716
-16 -6 -6 -3.1356 1.1253
-16 -6 -5 2.4682 1.0664
-16 -6 -4 -3.4480 -1.9797
-16 -6 -3 -1.6310 -0.2713
-16 -6 -2 -0.7831 -2.1071
-16 -6 -1 -3.2975 -1.9745
-16 -5 -15 0.6154 -1.0777
-16 -5 -14 0.3016 -2.3813
-16 -5 -13 -2.2848 -2.1720
-16 -5 -12 -0.9935 -0.6730
-16 -5 -11 1.3630 0.0636
-16 -5 -10 -0.6043 -1.2860
-16 -5 -9 -1.4577 -0.1938
-16 -5 -8 1.0490 -0.7039
-16 -5 -7 -0.7754 1.8065
-16 -5 -6 1.3740 -0.7226
-16 -5 -5 2.2471 1.4137
-16 -5 -4 1.8753 -0.1658
-16 -5 -3 -1.5309 1.9948
-16 -5 -2 1.2202 2.6618
-16 -5 -1 -4.8755 -0.0381
-16 -4 -16 2.9781 1.7345
-16 -4 -15 -0.8825 2.2346
-16 -4 -14 -0.2541 -0.0464
-16 -4 -13 -0.9782 -0.1817
-16 -4 -12 -3.0720 -1.7507
-16 -4 -11 0.5145 0.2782
-16 -4 -10 1.4034 -0.2002
-16 -4 -9 0.8501 1.0566
-16 -4 -8 1.7738 -0.7985
-16 -4 -7 -0.3749 1.3052
-16 -4 -6 0.3150 -1.7088
-16 -4 -5 2.6937 2.4170
-16 -4 -4 -1.6219 0.4227
-16 -4 -3 1.2964 2.1276
-16 -4 -2 -0.5352 -0.3039
-16 -4 -1 -5.8334 -3.3955
-16 -3 -16 -1.5754 -2.8788
-16 -3 -15 0.4341 -1.5224
-16 -3 -14 -0.0817 1.1947
-16 -3 -13 2.1142 -2.2843
-16 -3 -12 -0.9729 -1.3415
-16 -3 -11 1.0666 -0.7646
-16 -3 -10 -0.3864 0.7604
-16 -3 -9 -1.1240 -0.3255
-16 -3 -8 -0.4454 -0.0784
-16 -3 -7 -0.0484 -0.7640
-16 -3 -6 -2.7806 0.2769
-16 -3 -5 2.3324 -3.7363
-16 -3 -4 0.2084 -0.3061
-16 -3 -3 1.2416 -1.2791
-16 -3 -2 1.7376 0.1749
-16 -3 -1 -1.5627 1.0594
-16 -2 -17 4.5955 2.8245
-16 -2 -16 -0.2410 0.0504
-16 -2 -15 0.4098 3.2767
-16 -2 -14 -2.3293 0.2517
-16 -2 -13 -1.2330 -0.1190
-16 -2 -12 -2.0105 0.7963
-16 -2 -11 -0.1131 -3.0923
-16 -2 -10 0.8735 -1.9104
-16 -2 -9 1.8926 0.7776
-16 -2 -8 -0.3950 0.0094
-16 -2 -7 1.0305 -0.4579
-16 -2 -6 -1.3499 -0.5482
-16 -2 -5 2.8960 0.9613
-16 -2 -4 -0.7244 0.7845
-16 -2 -3 -0.0987 0.9679
-16 -2 -2 3.6194 -2.1409
-16 -2 -1 -5.6202 -1.5681
-16 -1 -17 -2.2335 0.4142
-16 -1 -16 2.9810 -0.0341
-16 -1 -15 -0.1644 -2.0223
-16 -1 -14 1.8419 -0.8962
-16 -1 -13 0.1684 0.2849
-16 -1 -12 -2.7906 -1.0202
-16 -1 -11 -0.2125 -0.5942
-16 -1 -10 1.3137 2.6286
-16 -1 -9 -1.2750 1.2776
-16 -1 -8 2.0490 -0.2908
-16 -1 -7 0.1264 -3.1945
-16 -1 -6 -1.7609 1.2711
-16 -1 -5 2.3483 -3.0604
-16 -1 -4 -6.9835 0.5344
-16 -1 -3 1.6940 0.3197
-16 -1 -2 -0.2872 0.1564
-16 -1 -1 1.4997 -1.9484
-15 -14 -8 0.2191 0.8569
-15 -14 -7 2.4376 -0.2284
-15 -14 -6 2.2651 -1.3794
-15 -14 -5 4.2159 0.9315
-15 -14 -4 0.9135 1.8832
-15 -14 -3 -1.6795 1.0973
-15 -14 -2 2.5107 -0.2600
-15 -14 -1 -1.0141 -0.5307
-15 -13 -10 0.3471 1.6356
-15 -13 -9 -1.4754 0.1275
-15 -13 -8 -0.4033 1.9189
-15 -13 -7 1.8260 -2.2343
-15 -13 -6 -1.7043 -1.8340
-15 -13 -5 0.3077 1.3431
-15 -13 -4 0.8336 1.5138
-15 -13 -3 0.1622 -2.9803
-15 -13 -2 1.6692 -1.3049
-15 -13 -1 -1.5724 -0.1942
-15 -12 -11 -1.1184 -2.6198
-15 -12 -10 3.3332 0.0141
-15 -12 -9 -0.6429 -2.0704
-15 -12 -8 -1.6439 -4.3598
-15 -12 -7 -1.0958 1.4364
-15 -12 -6 0.9763 -0.8517
-15 -12 -5 1.3645 -0.0119
-15 -12 -4 -0.1467 -0.2456
-15 -12 -3 1.7553 2.8337
-15 -12 -2 1.5359 -1.2528
-15 -12 -1 -2.1758 2.9642
-15 -11 -12 -1.7871 -1.4285
-15 -11 -11 1.8079 -1.8343
-15 -11 -10 1.9871 -0.1571
-15 -11 -9 -3.8308 2.1880
-15 -11 -8 -0.4436 -0.7685
-15 -11 -7 -0.6206 0.7786
-15 -11 -6 -0.7026 0.1771
-15 -11 -5 -0.8683 0.8713
-15 -11 -4 -0.3706 -0.4692
-15 -11 -3 0.8964 -0.2730
-15 -11 -2 3.0823 0.5213
-15 -11 -1 -0.4921 1.0278
-15 -10 -13 0.4746 1.5458
-15 -10 -12 0.7325 0.7333
-15 -10 -11 0.8625 -0.3968
-15 -10 -10 -3.5628 0.2400
-15 -10 -9 0.6872 -3.0243
-15 -10 -8 -2.4612 1.1970
-15 -10 -7 0.3303 -0.4122
-15 -10 -6 1.7875 -0.1538
-15 -10 -5 3.0823 -1.1044
-15 -10 -4 -1.7911 0.8855
-15 -10 -3 0.8455 0.7822
-15 -10 -2 1.5714 -1.8931
-15 -10 -1 -1.4231 -1.0996
-15 -9 -14 2.1160 -1.2435
-15 -9 -13 -3.6865 -1.7504
-15 -9 -12 0.7505 -1.7207
-15 -9 -11 -0.2648 -1.6116
-15 -9 -10 2.3106 0.8338
-15 -9 -9 -3.1603 -0.3284
-15 -9 -8 3.1200 1.1802
-15 -9 -7 -0.6494 0.6546
-15 -9 -6 -2.1649 1.3505
-15 -9 -5 0.7617 -0.1283
-15 -9 -4 -0.9563 -1.3649
-15 -9 -3 -0.2720 2.0872
-15 -9 -2 3.3473 -1.6197
-15 -9 -1 -0.4744 1.3215
-15 -8 -14 -0.3631 1.4383
-15 -8 -13 -3.1117 -0.5741
-15 -8 -12 0.2617 3.4768
-15 -8 -11 -1.9799 1.5721
-15 -8 -10 0.2032 -0.3367
-15 -8 -9 -0.6508 -3.4973
-15 -8 -8 0.7308 2.6915
-15 -8 -7 2.0063 1.3899
-15 -8 -6 -4.1997 0.6854
-15 -8 -5 3.5617 1.3621
-15 -8 -4 -0.9513 -1.6299
-15 -8 -3 0.4983 0.6043
-15 -8 -2 -1.0692 -0.4145
-15 -8 -1 -3.0330 -1.0704
-15 -7 -15 2.7149 0.2371
-15 -7 -14 -0.5340 -0.2416
-15 -7 -13 -0.7937 -2.9662
-15 -7 -12 1.0072 -2.0533
-15 -7 -11 0.2039 -1.3966
-15 -7 -10 -0.4117 1.3329
-15 -7 -9 -1.1313 2.2222
-15 -7 -8 0.7219 -0.6150
-15 -7 -7 -0.9538 -0.4519
-15 -7 -6 0.5566 -1.5408
-15 -7 -5 4.3980 2.7336
-15 -7 -4 1.8947 -0.2887
-15 -7 -3 1.1871 2.7287
-15 -7 -2 1.3479 2.2610
-15 -7 -1 -2.3334 -0.7608
-15 -6 -15 -3.4095 -0.3676
-15 -6 -14 0.3742 -1.1765
-15 -6 -13 0.2086 0.6840
-15 -6 -12 -3.9370 3.1830
-15 -6 -11 1.2581 2.3129
-15 -6 -10 0.0704 -0.4600
-15 -6 -9 -0.6104 -1.2228
-15 -6 -8 1.5738 0.4686
-15 -6 -7 0.4133 -0.7840
-15 -6 -6 -1.4123 -0.2906
-15 -6 -5 -0.6847 -0.1116
-15 -6 -4 -2.9646 -0.2798
-15 -6 -3 -1.7998 0.3499
-15 -6 -2 2.0687 -0.3461
-15 -6 -1 -3.8534 1.3918
-15 -5 -16 -3.7259 -0.2539
-15 -5 -15 0.4337 0.7494
-15 -5 -14 -1.7496 2.1104
-15 -5 -13 0.4864 0.4548
-15 -5 -12 1.6653 1.6722
-15 -5 -11 0.8464 -0.7802
-15 -5 -10 -0.4065 -1.0242
-15 -5 -9 0.1002 0.1700
-15 -5 -8 -1.8882 0.5226
-15 -5 -7 -3.0597 -0.5033
-15 -5 -6 -1.5472 1.2517
-15 -5 -5 -0.1166 -1.1343
-15 -5 -4 0.7591 -0.6269
-15 -5 -3 1.2769 2.4407
-15 -5 -2 1.0786 1.4828
-15 -5 -1 -3.1624 1.7373
-15 -4 -16 0.1278 -1.2828
-15 -4 -15 1.1755 1.0014
-15 -4 -14 1.1374 0.0606
-15 -4 -13 0.8324 0.8282
-15 -4 -12 -3.3220 -0.6387
-15 -4 -11 1.0314 -0.5702
-15 -4 -10 0.0742 1.2284
-15 -4 -9 -0.6366 0.6167
-15 -4 -8 -0.3525 -2.5909
-15 -4 -7 1.5334 1.7150
-15 -4 -6 -0.6272 2.3737
-15 -4 -5 0.7717 1.0342
-15 -4 -4 -4.5841 -0.1407
-15 -4 -3 -1.9377 -0.7762
-15 -4 -2 0.5777 -0.8791
-15 -4 -1 -1.0137 0.0022
-15 -3 -17 0.4122 -0.1731
-15 -3 -16 -0.0385 0.7370
-15 -3 -15 -2.5264 -1.2017
-15 -3 -14 1.4915 -3.5284
-15 -3 -13 -1.6463 -0.9481
-15 -3 -12 -1.7258 1.1756
-15 -3 -11 0.2783 1.0079
-15 -3 -10 -1.1439 0.8445
-15 -3 -9 -0.4794 1.2367
-15 -3 -8 0.3861 -1.0264
-15 -3 -7 -3.6923 -1.5660
-15 -3 -6 -3.6090 0.7426
-15 -3 -5 6.0535 -0.9765
-15 -3 -4 -4.1966 -0.4302
-15 -3 -3 2.0971 2.5813
-15 -3 -2 -0.7345 1.4976
-15 -3 -1 -8.8771 0.2425
-15 -2 -17 -2.2761 -0.2036
-15 -2 -16 1.1237 -0.6269
-15 -2 -15 0.5135 -0.2553
-15 -2 -14 -0.7370 3.8675
-15 -2 -13 1.7416 0.7845
-15 -2 -12 -2.7299 -0.8420
-15 -2 -11 0.8078 -0.2636
-15 -2 -10 1.6577 -0.6524
-15 -2 -9 -2.6755 -1.4556
-15 -2 -8 0.8248 -2.4155
-15 -2 -7 0.6115 1.2145
-15 -2 -6 -2.8768 1.3476
-15 -2 -5 1.1908 1.6892
-15 -2 -4 -2.9384 2.5209
-15 -2 -3 1.2283 0.9565
-15 -2 -2 3.5424 2.2179
-15 -2 -1 -1.3995 -1.2264
-15 -1 -18 1.5894 2.5640
-15 -1 -17 3.3607 1.1433
-15 -1 -16 1.1289 -2.1604
-15 -1 -15 2.6950 0.4034
-15 -1 -14 -1.3293 0.3013
-15 -1 -13 -1.6102 -1.9233
-15 -1 -12 -2.5746 -0.6074
-15 -1 -11 0.5767 0.2936
-15 -1 -10 -1.3679 -1.2728
-15 -1 -9 -1.4460 -0.4733
-15 -1 -8 -0.3039 0.3768
-15 -1 -7 -1.5917 1.4062
-15 -1 -6 -3.6065 -1.5485
-15 -1 -5 4.1347 -0.0955
-15 -1 -4 -0.6415 0.3194
-15 -1 -3 -1.9803 0.0161
-15 -1 -2 0.9484 -0.6668
-15 -1 -1 -2.0566 1.5928
-14 -13 -11 -2.6814 -3.9862
-14 -13 -10 -0.2710 1.1522
-14 -13 -9 -3.0911 1.7964
-14 -13 -8 0.7540 0.5616
-14 -13 -7 1.8476 2.9040
-14 -13 -6 0.1923 2.0819
-14 -13 -5 0.3752 2.7319
-14 -13 -4 1.0770 -0.2963
-14 -13 -3 -0.7148 -0.3291
-14 -13 -2 3.0615 0.8661
-14 -13 -1 -1.5104 0.1110
-14 -12 -12 -1.5933 1.2145
-14 -12 -11 -1.1898 5.0638
-14 -12 -10 0.7469 0.7067
-14 -12 -9 1.9781 -1.4743
-14 -12 -8 2.8284 2.4905
-14 -12 -7 4.3166 1.3084
-14 -12 -6 -0.0773 -1.2023
-14 -12 -5 1.3747 -2.7257
-14 -12 -4 1.1983 1.4777
-14 -12 -3 -0.6218 -1.1264
-14 -12 -2 3.7342 -2.0913
-14 -12 -1 -2.9877 -0.7180
-14 -11 -13 -3.9232 -0.9183
-14 -11 -12 -0.8327 0.6074
-14 -11 -11 -1.3875 -2.2976
-14 -11 -10 -1.8721 -0.7622
-14 -11 -9 -2.4141 -0.3507
-14 -11 -8 1.9724 1.0569
-14 -11 -7 1.2895 0.4973
-14 -11 -6 -1.9555 -0.1884
-14 -11 -5 -0.2811 0.8669
-14 -11 -4 -3.8528 -0.1300
-14 -11 -3 -4.5420 0.5586
-14 -11 -2 0.3805 -1.1084
-14 -11 -1 -3.3578 0.0801
-14 -10 -14 1.1266 0.2684
-14 -10 -13 0.4632 -3.3860
-14 -10 -12 0.2061 -2.2070
-14 -10 -11 0.2695 0.0340
-14 -10 -10 2.1644 -0.2516
-14 -10 -9 -1.4065 1.1674
-14 -10 -8 0.1691 1.0092
-14 -10 -7 -0.3104 0.4896
-14 -10 -6 -2.8237 -2.6286
-14 -10 -5 1.6068 0.4858
-14 -10 -4 -1.4736 -2.4584
-14 -10 -3 -0.6168 2.2299
-14 -10 -2 2.6579 -0.7710
-14 -10 -1 -4.8563 0.9552
-14 -9 -14 -1.4712 -2.5970
-14 -9 -13 0.8218 -0.2210
-14 -9 -12 -1.1862 -2.1899
-14 -9 -11 -2.7013 -0.9443
-14 -9 -10 -1.1587 0.1962
-14 -9 -9 -0.7946 -0.1045
-14 -9 -8 0.1378 -0.0665
-14 -9 -7 -0.5520 -1.7362
-14 -9 -6 3.4173 -0.0451
-14 -9 -5 3.1079 1.0947
-14 -9 -4 -3.6653 0.5390
-14 -9 -3 0.3057 -0.0434
-14 -9 -2 0.8570 -3.4390
-14 -9 -1 -0.7559 1.7036
-14 -8 -15 -2.1701 -1.2489
-14 -8 -14 1.5786 0.2752
-14 -8 -13 -2.4310 -0.6023
-14 -8 -12 -1.7470 3.0418
-14 -8 -11 2.0692 -0.1458
-14 -8 -10 1.3645 0.1799
-14 -8 -9 -2.6993 -2.2090
-14 -8 -8 0.1197 1.2603
-14 -8 -7 -2.7398 -0.2037
-14 -8 -6 -1.8896 2.1760
-14 -8 -5 -3.3661 -3.6585
-14 -8 -4 -2.6047 -3.0662
-14 -8 -3 -2.8671 1.3449
-14 -8 -2 1.6152 0.9432
-14 -8 -1 0.2119 1.8943
-14 -7 -16 0.8615 0.7439
-14 -7 -15 1.1189 -4.1374
-14 -7 -14 1.1050 0.5518
-14 -7 -13 -0.2449 0.4731
-14 -7 -12 0.3476 -0.2937
-14 -7 -11 -0.9695 -0.1232
-14 -7 -10 -0.1713 1.2566
-14 -7 -9 -0.1180 -1.0398
-14 -7 -8 1.4575 1.9732
-14 -7 -7 1.6579 1.3916
-14 -7 -6 0.6066 1.0770
-14 -7 -5 3.4127 -1.5556
-14 -7 -4 0.5344 -2.1398
-14 -7 -3 2.9520 1.3558
-14 -7 -2 -1.3148 0.2345
-14 -7 -1 -3.2319 -3.7706
-14 -6 -16 -0.3188 0.3262
-14 -6 -15 -0.4273 2.3176
-14 -6 -14 -1.4238 1.0876
-14 -6 -13 1.3330 -2.5129
-14 -6 -12 -1.2297 1.6478
-14 -6 -11 2.7402 0.3466
-14 -6 -10 0.2240 0.1480
-14 -6 -9 -0.6751 1.6236
-14 -6 -8 1.4446 -0.4663
-14 -6 -7 1.2397 0.9352
-14 -6 -6 -1.7113 0.9009
-14 -6 -5 2.1124 2.0297
-14 -6 -4 -3.0184 -1.1552
-14 -6 -3 0.8949 -0.3679
-14 -6 -2 0.7908 0.9879
-14 -6 -1 -3.9733 3.7363
-14 -5 -17 -2.1198 0.2936
-14 -5 -16 2.5874 -0.4744
-14 -5 -15 -0.7738 -2.0734
-14 -5 -14 0.8248 -0.6946
-14 -5 -13 -1.4475 -2.7844
-14 -5 -12 -2.9901 0.1842
-14 -5 -11 -1.6978 -1.4488
-14 -5 -10 -1.8388 -0.4745
-14 -5 -9 1.5018 1.7514
-14 -5 -8 1.4533 0.6369
-14 -5 -7 2.2360 -1.1129
-14 -5 -6 -1.1048 -0.2108
-14 -5 -5 6.5478 0.4988
-14 -5 -4 -0.5126 -0.9288
-14 -5 -3 0.5245 1.6663
-14 -5 -2 5.8974 -0.2684
-14 -5 -1 -7.8581 -1.5157
-14 -4 -17 -1.6704 1.1258
-14 -4 -16 -0.2563 -0.7969
-14 -4 -15 0.8026 2.6534
-14 -4 -14 -1.0647 5.1229
-14 -4 -13 0.5247 -0.2844
-14 -4 -12 -0.5429 -1.6412
-14 -4 -11 3.3899 1.4399
-14 -4 -10 -0.6627 -1.0370
-14 -4 -9 1.6997 -0.7184
-14 -4 -8 4.1821 -0.0622
-14 -4 -7 -0.4799 -0.5318
-14 -4 -6 -2.1598 0.6418
-14 -4 -5 0.4173 -2.9476
-14 -4 -4 -3.4237 0.4386
-14 -4 -3 -1.5899 -0.3694
-14 -4 -2 1.8529 -0.6728
-14 -4 -1 -5.3687 0.5946
-14 -3 -17 1.6315 2.2717
-14 -3 -16 -0.3883 -0.0360
-14 -3 -15 1.0863 0.6061
-14 -3 -14 -0.3449 0.4077
-14 -3 -13 0.5517 0.5652
-14 -3 -12 -2.4298 -0.9437
-14 -3 -11 0.8744 -1.6139
-14 -3 -10 -0.3065 -0.6766
-14 -3 -9 -0.6968 0.9897
-14 -3 -8 -1.2401 -2.4117
-14 -3 -7 0.9919 1.5809
-14 -3 -6 1.0847 -1.2681
-14 -3 -5 4.3252 -0.2206
-14 -3 -4 -1.5012 -0.0878
-14 -3 -3 -0.7604 -2.2991
-14 -3 -2 5.8647 -2.5683
-14 -3 -1 1.8116 -2.7109
-14 -2 -18 2.1539 0.4557
-14 -2 -17 -2.7267 1.0230
-14 -2 -16 1.4138 0.9121
-14 -2 -15 -0.5287 -1.1053
-14 -2 -14 4.4192 -2.2721
-14 -2 -13 -1.5005 0.8278
-14 -2 -12 -0.8688 -2.4289
-14 -2 -11 1.1076 -0.9849
-14 -2 -10 -0.3124 1.0841
-14 -2 -9 0.3630 3.4772
-14 -2 -8 4.1847 -1.8935
-14 -2 -7 1.8404 -0.1731
-14 -2 -6 0.7257 1.5582
-14 -2 -5 8.2004 -4.9288
-14 -2 -4 -4.2987 -2.4815
-14 -2 -3 4.0920 -0.2494
-14 -2 -2 0.4154 -1.5692
-14 -2 -1 -6.1314 1.8464
-14 -1 -18 -0.1066 1.9631
-14 -1 -17 0.1322 -2.0110
-14 -1 -16 -0.8086 0.3420
-14 -1 -15 -0.4862 2.0712
-14 -1 -14 -2.0579 1.1984
-14 -1 -13 0.2304 0.1721
-14 -1 -12 -2.7660 0.9243
-14 -1 -11 1.0030 -0.6201
-14 -1 -10 -1.0096 -0.4470
-14 -1 -9 -0.6142 -1.4781
-14 -1 -8 4.9307 -0.5678
-14 -1 -7 -0.9865 0.5577
-14 -1 -6 -2.5040 -1.1179
-14 -1 -5 5.2981 1.8435
-14 -1 -4 -6.8129 -1.8859
-14 -1 -3 1.3730 -5.2652
-14 -1 -2 3.7681 -1.8145
-14 -1 -1 -1.7539 -4.1379
-13 -12 -13 0.9007 2.0063
-13 -12 -12 -2.9527 -2.9323
-13 -12 -11 -1.4500 -4.1611
-13 -12 -10 1.2868 -2.1249
-13 -12 -9 -3.6176 0.9233
-13 -12 -8 -2.4754 -0.2824
-13 -12 -7 -1.2061 -2.0514
-13 -12 -6 0.1916 -1.4984
-13 -12 -5 1.0904 0.3790
-13 -12 -4 -1.7102 -1.7385
-13 -12 -3 -1.3686 1.7504
-13 -12 -2 5.5421 0.6500
-13 -12 -1 -2.9512 -1.2195
-13 -11 -14 1.5672 0.5799
-13 -11 -13 0.1731 -2.0871
-13 -11 -12 -0.4675 1.0675
-13 -11 -11 -2.2097 0.9951
-13 -11 -10 0.2274 2.7774
-13 -11 -9 -0.8636 0.6860
-13 -11 -8 -1.3329 -0.2571
-13 -11 -7 -2.8524 0.5041
-13 -11 -6 -1.1375 1.5823
-13 -11 -5 2.2636 -0.2044
-13 -11 -4 -2.1398 0.9259
-13 -11 -3 -0.8269 -1.8686
-13 -11 -2 1.6682 -1.8327
-13 -11 -1 -2.2297 2.7827
-13 -10 -14 1.4607 2.1135
-13 -10 -13 -5.5069 -2.0237
-13 -10 -12 -2.1170 1.5563
-13 -10 -11 0.0442 -0.1077
-13 -10 -10 2.1051 1.3563
-13 -10 -9 -5.0659 -0.8480
-13 -10 -8 2.9087 0.2945
-13 -10 -7 -1.0685 0.3100
-13 -10 -6 -1.7573 0.0424
-13 -10 -5 -0.3135 -1.0865
-13 -10 -4 -0.3770 -2.4709
-13 -10 -3 0.8793 0.4289
-13 -10 -2 2.6741 1.3108
-13 -10 -1 -0.0774 -1.1776
-13 -9 -15 0.7466 -2.5045
-13 -9 -14 2.0815 -0.5491
-13 -9 -13 0.6464 -2.7973
-13 -9 -12 0.1114 -1.1931
-13 -9 -11 1.7338 0.1361
-13 -9 -10 -0.4778 -0.2918
-13 -9 -9 -1.3198 0.3994
-13 -9 -8 1.8549 4.5522
-13 -9 -7 1.5470 -0.9333
-13 -9 -6 -2.8400 -0.7817
-13 -9 -5 3.7041 0.1862
-13 -9 -4 -1.4902 0.5529
-13 -9 -3 1.8660 2.7121
-13 -9 -2 0.7029 0.5580
-13 -9 -1 -2.9345 0.3307
-13 -8 -16 -4.4988 0.0440
-13 -8 -15 2.3370 1.9779
-13 -8 -14 -3.4749 1.0761
-13 -8 -13 1.8351 -1.3255
-13 -8 -12 -1.1785 -0.4498
-13 -8 -11 -0.0606 1.7827
-13 -8 -10 -1.6079 -0.8997
-13 -8 -9 0.1997 1.6999
-13 -8 -8 -0.0019 -1.7028
-13 -8 -7 -0.6391 -1.1519
-13 -8 -6 -1.9374 0.2145
-13 -8 -5 1.4803 1.3277
-13 -8 -4 -2.3596 -1.2769
-13 -8 -3 1.2768 0.5962
-13 -8 -2 1.5451 0.5863
-13 -8 -1 -5.0270 4.1323
-13 -7 -16 4.5005 0.2440
-13 -7 -15 -2.7384 1.4525
-13 -7 -14 1.1426 1.3383
-13 -7 -13 0.1421 -3.9705
-13 -7 -12 -2.9733 -0.6916
-13 -7 -11 1.8757 -0.6338
-13 -7 -10 0.1519 -0.4184
-13 -7 -9 1.0393 -1.9192
-13 -7 -8 -1.1573 2.5720
-13 -7 -7 -1.2283 -0.6042
-13 -7 -6 -2.1173 1.6844
-13 -7 -5 1.5560 -1.0560
-13 -7 -4 -0.8998 4.0049
-13 -7 -3 -0.5859 4.6053
-13 -7 -2 3.2063 -2.0209
-13 -7 -1 -4.6265 -0.5501
-13 -6 -17 1.2381 1.3786
-13 -6 -16 -1.2207 1.6427
-13 -6 -15 0.2507 0.9971
-13 -6 -14 0.7258 1.2455
-13 -6 -13 -0.5413 1.0179
-13 -6 -12 0.2368 0.3843
-13 -6 -11 2.3283 2.3252
-13 -6 -10 -0.8727 1.3244
-13 -6 -9 -0.6059 -0.2874
-13 -6 -8 -0.3842 -2.6403
-13 -6 -7 -4.4617 -0.3126
-13 -6 -6 2.2602 -0.6470
-13 -6 -5 1.7954 -2.3538
-13 -6 -4 -2.2432 0.1346
-13 -6 -3 -0.9759 1.3244
-13 -6 -2 -1.3525 1.4964
-13 -6 -1 -4.1748 -0.7293
-13 -5 -17 -0.7994 2.6457
-13 -5 -16 0.7527 -1.0713
-13 -5 -15 -1.0398 -0.5268
-13 -5 -14 -0.9719 1.4129
-13 -5 -13 3.4492 1.3622
-13 -5 -12 -1.7746 1.0439
-13 -5 -11 3.8188 1.9426
-13 -5 -10 1.2264 0.2351
-13 -5 -9 -2.1227 -0.3204
-13 -5 -8 -1.8415 -3.6697
-13 -5 -7 -0.7242 1.0866
-13 -5 -6 -2.5565 -0.0607
-13 -5 -5 2.6567 1.6242
-13 -5 -4 -3.8754 1.9728
-13 -5 -3 -0.9448 -0.2920
-13 -5 -2 2.2764 -1.0406
-13 -5 -1 -3.4600 -0.9352
-13 -4 -18 0.9686 1.4679
-13 -4 -17 1.8556 3.0614
-13 -4 -16 0.9812 0.4090
-13 -4 -15 0.3008 1.2161
-13 -4 -14 0.3148 -1.3788
-13 -4 -13 -2.5839 -0.5199
-13 -4 -12 -1.7830 -1.7765
-13 -4 -11 0.5265 -0.7965
-13 -4 -10 -1.8324 -1.8527
-13 -4 -9 1.2704 4.3687
-13 -4 -8 0.8074 0.9112
-13 -4 -7 0.4199 0.0797
-13 -4 -6 -1.3053 -0.2050
-13 -4 -5 7.8730 2.0573
-13 -4 -4 -4.4777 -0.0811
-13 -4 -3 2.5527 3.0533
-13 -4 -2 4.3471 0.3430
-13 -4 -1 -8.2674 1.1141
-13 -3 -18 0.9252 0.6282
-13 -3 -17 -1.7107 -4.1051
-13 -3 -16 0.5802 -0.6875
-13 -3 -15 -1.5485 -0.3266
-13 -3 -14 -0.6495 2.0588
-13 -3 -13 1.5132 1.8911
-13 -3 -12 -1.2504 0.6258
-13 -3 -11 2.3744 1.2839
-13 -3 -10 -0.7681 -0.9339
-13 -3 -9 -0.4290 -1.8948
-13 -3 -8 -1.4220 -2.1640
-13 -3 -7 0.7688 -1.0416
-13 -3 -6 -4.0492 -1.4442
-13 -3 -5 3.2120 3.2932
-13 -3 -4 -6.2438 2.3168
-13 -3 -3 -1.8417 -0.8351
-13 -3 -2 4.5408 -0.1189
-13 -3 -1 -5.3281 -1.9206
-13 -2 -18 2.7649 0.0643
-13 -2 -17 -0.4678 -0.3026
-13 -2 -16 2.7679 0.9670
-13 -2 -15 -0.0941 -1.7681
-13 -2 -14 -1.7455 0.9177
-13 -2 -13 2.6900 -0.9985
-13 -2 -12 -2.4798 -0.0645
-13 -2 -11 2.6006 -1.7383
-13 -2 -10 -0.5016 0.2374
-13 -2 -9 0.7586 0.7705
-13 -2 -8 1.9604 0.8276
-13 -2 -7 -3.2101 -0.2647
-13 -2 -6 -2.8662 -0.1775
-13 -2 -5 6.1169 -2.7801
-13 -2 -4 -1.4443 5.9705
-13 -2 -3 4.9011 4.0527
-13 -2 -2 -0.3310 1.9219
-13 -2 -1 -4.2867 -0.1344
-13 -1 -19 0.7385 -2.5309
-13 -1 -18 1.9524 -1.0563
-13 -1 -17 -0.3499 -0.9073
-13 -1 -16 -0.2073 -1.0156
-13 -1 -15 0.2792 -0.1354
-13 -1 -14 1.0137 -0.3325
-13 -1 -13 1.4934 -0.1644
-13 -1 -12 -0.6743 0.5327
-13 -1 -11 4.0470 -2.0761
-13 -1 -10 2.1765 2.7268
-13 -1 -9 -0.8362 0.1743
-13 -1 -8 1.0832 -2.0666
-13 -1 -7 -1.4708 -1.6077
-13 -1 -6 -2.1512 2.7987
-13 -1 -5 2.5842 -1.6860
-13 -1 -4 -2.6762 3.1660
-13 -1 -3 3.2331 -0.7546
-13 -1 -2 1.8928 0.3176
-13 -1 -1 7.9388 -1.9490
-12 -11 -14 -1.0046 -0.2432
-12 -11 -13 -2.2694 1.9838
-12 -11 -12 0.4501 -2.6456
-12 -11 -11 0.2715 -0.3280
-12 -11 -10 -2.2955 -5.7406
-12 -11 -9 -2.5866 -4.7886
-12 -11 -8 0.9169 -0.8659
-12 -11 -7 -0.3970 1.7740
-12 -11 -6 -1.6037 0.7763
-12 -11 -5 4.3615 -1.0605
-12 -11 -4 -4.6694 -1.2354
-12 -11 -3 1.0382 2.1827
-12 -11 -2 3.1521 -0.9348
-12 -11 -1 -1.5020 1.5478
-12 -10 -15 -2.1579 0.6308
-12 -10 -14 0.5264 0.0150
-12 -10 -13 1.5910 1.2667
-12 -10 -12 -0.5892 0.3687
-12 -10 -11 -2.4258 0.1696
-12 -10 -10 -0.9419 0.7668
-12 -10 -9 1.5143 1.9830
-12 -10 -8 0.2503 -0.7563
-12 -10 -7 -1.6395 -1.8151
-12 -10 -6 -0.0635 0.4656
-12 -10 -5 4.0405 0.7524
-12 -10 -4 -3.9515 0.1035
-12 -10 -3 2.6168 1.4829
-12 -10 -2 0.2681 -0.3770
-12 -10 -1 0.2742 -0.9527
-12 -9 -16 3.3799 -0.7898
-12 -9 -15 1.0176 -0.6810
-12 -9 -14 -0.8997 0.7220
-12 -9 -13 -0.2069 -2.8197
-12 -9 -12 -2.2335 0.0428
-12 -9 -11 1.4587 -1.9075
-12 -9 -10 -0.3872 -1.1961
-12 -9 -9 -3.4348 -4.4469
-12 -9 -8 1.4867 -1.2736
-12 -9 -7 -0.5452 -0.4268
-12 -9 -6 -1.3674 1.8165
-12 -9 -5 3.6907 -1.5505
-12 -9 -4 -1.4291 -2.3572
-12 -9 -3 -0.5944 -0.3590
-12 -9 -2 0.8402 -1.5000
-12 -9 -1 -4.4333 0.4663
-12 -8 -16 -2.6432 0.4140
-12 -8 -15 -0.2937 -0.6123
-12 -8 -14 0.2855 0.9114
-12 -8 -13 1.1370 2.7773
-12 -8 -12 0.0950 2.5365
-12 -8 -11 -0.4610 3.4887
-12 -8 -10 -1.0322 0.5915
-12 -8 -9 -1.3907 -0.4698
-12 -8 -8 0.5216 -2.0278
-12 -8 -7 0.8200 -0.0012
-12 -8 -6 2.0071 0.3355
-12 -8 -5 2.8411 1.1324
-12 -8 -4 1.3321 2.0329
-12 -8 -3 0.5587 -1.2230
-12 -8 -2 3.6056 0.2342
-12 -8 -1 -3.5460 0.9899
-12 -7 -17 1.0943 2.5822
-12 -7 -16 -1.2677 -0.3456
-12 -7 -15 0.5701 0.7113
-12 -7 -14 0.0952 1.8389
-12 -7 -13 3.7723 -3.3160
-12 -7 -12 -3.7756 -0.5378
-12 -7 -11 1.4489 1.4031
-12 -7 -10 -1.5918 -3.7891
-12 -7 -9 1.8593 3.1086
-12 -7 -8 3.0110 0.7949
-12 -7 -7 3.9213 -1.3730
-12 -7 -6 -0.3085 -1.0547
-12 -7 -5 0.6678 -0.2515
-12 -7 -4 -2.3595 -3.3665
-12 -7 -3 1.2965 -1.7376
-12 -7 -2 2.9231 3.5971
-12 -7 -1 -3.3190 1.5430
-12 -6 -17 -1.2030 0.9944
-12 -6 -16 0.5933 0.5329
-12 -6 -15 1.6999 1.6363
-12 -6 -14 0.1207 2.3937
-12 -6 -13 0.6797 0.8209
-12 -6 -12 -2.4771 -0.1443
-12 -6 -11 0.4938 0.5450
-12 -6 -10 -1.8233 -2.6762
-12 -6 -9 2.6019 -0.6392
-12 -6 -8 -0.1316 -0.3766
-12 -6 -7 2.3783 2.4454
-12 -6 -6 -1.3649 2.1011
-12 -6 -5 2.2794 1.4297
-12 -6 -4 -4.0062 -0.3596
-12 -6 -3 -0.5937 0.5567
-12 -6 -2 4.9275 -2.8706
-12 -6 -1 -5.5343 -1.6942
-12 -5 -18 -2.2346 0.5441
-12 -5 -17 -1.1461 -2.7184
-12 -5 -16 1.2482 2.2288
-12 -5 -15 -3.4700 1.9379
-12 -5 -14 0.3199 -1.1626
-12 -5 -13 1.3846 1.5972
-12 -5 -12 -2.5963 -2.0076
-12 -5 -11 3.0254 1.1702
-12 -5 -10 -2.9673 -1.6775
-12 -5 -9 1.6269 -1.2135
-12 -5 -8 1.1002 -0.6585
-12 -5 -7 -1.5126 -1.0662
-12 -5 -6 -1.4561 -2.3979
-12 -5 -5 4.8442 -0.9074
-12 -5 -4 -4.6757 2.4522
-12 -5 -3 4.9768 3.2119
-12 -5 -2 0.5507 2.8369
-12 -5 -1 -11.1769 5.9962
-12 -4 -18 1.1351 2.7070
-12 -4 -17 -2.2009 0.2900
-12 -4 -16 1.3659 0.1661
-12 -4 -15 0.3044 0.3128
-12 -4 -14 1.4492 0.4958
-12 -4 -13 2.5780 0.8994
-12 -4 -12 -2.7494 -0.8499
-12 -4 -11 1.7891 -2.5558
-12 -4 -10 1.3064 2.0839
-12 -4 -9 2.8912 0.2812
-12 -4 -8 3.8253 -0.7206
-12 -4 -7 -0.3390 3.9612
-12 -4 -6 -0.9936 -1.0019
-12 -4 -5 5.3667 -3.0478
-12 -4 -4 -6.9878 -3.6229
-12 -4 -3 -2.9356 -3.6307
-12 -4 -2 1.2291 -2.1076
-12 -4 -1 -1.5508 -3.6822
-12 -3 -18 2.9330 2.0694
-12 -3 -17 -2.0965 1.3686
-12 -3 -16 2.9478 -1.7829
-12 -3 -15 0.2446 3.5498
-12 -3 -14 -0.8034 0.4442
-12 -3 -13 -0.6376 -0.7593
-12 -3 -12 -1.9832 -1.7043
-12 -3 -11 4.0317 -0.1089
-12 -3 -10 0.4298 0.2772
-12 -3 -9 -2.0841 -1.5343
-12 -3 -8 1.8699 -2.7175
-12 -3 -7 -0.6504 1.5405
-12 -3 -6 -2.0817 -1.1871
-12 -3 -5 5.6521 -1.1086
-12 -3 -4 -3.3315 0.0453
-12 -3 -3 6.6013 -3.0292
-12 -3 -2 -0.3594 -2.1912
-12 -3 -1 -6.2851 5.3677
-12 -2 -19 -0.3854 -2.0655
-12 -2 -18 -2.2709 4.0180
-12 -2 -17 0.3775 0.2472
-12 -2 -16 0.0408 -0.3211
-12 -2 -15 0.2217 -0.8031
-12 -2 -14 -0.5198 -0.7011
-12 -2 -13 -0.6027 -0.1486
-12 -2 -12 -1.3077 0.6852
-12 -2 -11 -0.3148 -1.0446
-12 -2 -10 -1.4173 0.3796
-12 -2 -9 0.0632 -0.9931
-12 -2 -8 2.1190 4.2642
-12 -2 -7 4.2963 0.8888
-12 -2 -6 3.4966 -0.7933
-12 -2 -5 5.9604 -0.2352
-12 -2 -4 -2.5275 -0.2432
-12 -2 -3 -0.6366 -1.1227
-12 -2 -2 -4.2416 3.1808
-12 -2 -1 -9.1120 0.5543
-12 -1 -19 1.5078 3.5506
-12 -1 -18 1.3455 0.1471
-12 -1 -17 -1.3553 0.1171
-12 -1 -16 1.0805 1.3798
-12 -1 -15 0.3998 -0.2546
-12 -1 -14 -1.4840 2.3861
-12 -1 -13 2.6734 -0.2842
-12 -1 -12 1.0224 -0.5140
-12 -1 -11 3.7918 -0.8341
-12 -1 -10 0.2913 -1.7180
-12 -1 -9 1.7619 -1.3550
-12 -1 -8 -0.2367 -1.0002
-12 -1 -7 2.0903 -0.2379
-12 -1 -6 -4.4209 2.6323
-12 -1 -5 -0.2943 -4.7597
-12 -1 -4 -5.5493 0.3619
-12 -1 -3 4.2468 -1.4242
-12 -1 -2 -4.1117 -0.2219
-12 -1 -1 -3.1041 3.0673
-11 -10 -16 -1.2513 -0.2963
-11 -10 -15 -2.6514 0.3360
-11 -10 -14 1.5705 -0.8157
-11 -10 -13 1.8826 -1.0037
-11 -10 -12 -1.8024 0.1818
-11 -10 -11 0.2406 4.6436
-11 -10 -10 -1.5167 1.2254
-11 -10 -9 0.5030 1.3376
-11 -10 -8 -1.1296 2.5671
-11 -10 -7 0.8478 0.9676
-11 -10 -6 -0.1421 -0.3717
-11 -10 -5 1.6443 -1.3384
-11 -10 -4 -0.4477 3.4854
-11 -10 -3 3.4619 -0.2754
-11 -10 -2 2.4743 -1.7530
-11 -10 -1 -3.7552 4.1715
-11 -9 -16 1.2854 2.9561
-11 -9 -15 0.4362 -0.1509
-11 -9 -14 0.2003 2.0908
-11 -9 -13 2.6112 -0.2030
-11 -9 -12 -2.0722 -1.7318
-11 -9 -11 1.3573 0.0455
-11 -9 -10 -1.3586 -2.2863
-11 -9 -9 3.7620 3.5111
-11 -9 -8 -0.5797 0.1475
-11 -9 -7 0.9744 0.9947
-11 -9 -6 -1.0441 -0.8392
-11 -9 -5 -3.0499 0.0051
-11 -9 -4 -2.5503 -3.0551
-11 -9 -3 1.6199 1.3697
-11 -9 -2 2.7144 4.3839
-11 -9 -1 -2.2051 -1.4968
-11 -8 -17 -1.3574 -0.4803
-11 -8 -16 1.3413 1.4113
-11 -8 -15 -1.2375 -0.1605
-11 -8 -14 -0.8094 -0.7444
-11 -8 -13 2.2281 1.1366
-11 -8 -12 -3.0919 1.2988
-11 -8 -11 3.0310 1.7008
-11 -8 -10 -1.2765 1.1096
-11 -8 -9 0.1701 -0.3332
-11 -8 -8 -1.4186 -0.1566
-11 -8 -7 -0.7817 -0.1772
-11 -8 -6 -1.8662 1.9431
-11 -8 -5 3.7447 -1.0403
-11 -8 -4 -3.2214 2.3262
-11 -8 -3 2.0417 2.4806
-11 -8 -2 2.8597 -1.2518
-11 -8 -1 -7.9309 0.1398
-11 -7 -17 -0.6638 0.9837
-11 -7 -16 -0.4445 -0.4847
-11 -7 -15 -0.6857 0.4425
-11 -7 -14 0.4346 -2.4721
-11 -7 -13 1.3657 3.6741
-11 -7 -12 0.4589 -1.6493
-11 -7 -11 2.5188 1.0029
-11 -7 -10 -2.2730 -0.8380
-11 -7 -9 -1.8613 1.5217
-11 -7 -8 -1.0832 -1.8164
-11 -7 -7 -3.1601 0.6612
-11 -7 -6 -0.9295 -2.3108
-11 -7 -5 5.0215 1.9934
-11 -7 -4 -4.3637 0.5216
-11 -7 -3 2.6473 1.2422
-11 -7 -2 0.1375 0.7931
-11 -7 -1 -9.4950 2.1227
-11 -6 -18 1.3213 1.1756
-11 -6 -17 -1.0209 1.0250
-11 -6 -16 3.5048 0.7541
-11 -6 -15 -0.7579 3.7169
-11 -6 -14 -2.6121 1.8625
-11 -6 -13 0.3196 -0.4742
-11 -6 -12 -1.3390 -1.3737
-11 -6 -11 3.0316 2.0975
-11 -6 -10 1.0041 0.6824
-11 -6 -9 1.1425 1.0034
-11 -6 -8 3.0551 2.8438
-11 -6 -7 2.0258 1.3242
-11 -6 -6 -0.6156 -2.3949
-11 -6 -5 4.1719 0.1348
-11 -6 -4 -3.9243 -2.5698
-11 -6 -3 -1.6003 -2.5384
-11 -6 -2 5.0496 -1.1614
-11 -6 -1 1.1830 -2.5021
-11 -5 -18 1.0443 -2.0376
-11 -5 -17 -0.7536 0.5304
-11 -5 -16 -1.1802 -2.6546
-11 -5 -15 0.7714 1.1530
-11 -5 -14 -0.3912 0.3044
-11 -5 -13 3.7199 -0.4961
-11 -5 -12 -2.0490 1.1107
-11 -5 -11 0.9454 2.3155
-11 -5 -10 -2.7320 2.1363
-11 -5 -9 -2.7887 -0.7024
-11 -5 -8 0.0189 -1.7685
-11 -5 -7 -0.8069 -0.3201
-11 -5 -6 2.4340 -3.4294
-11 -5 -5 6.3197 3.3216
-11 -5 -4 -4.1002 5.2511
-11 -5 -3 7.5588 0.8083
-11 -5 -2 0.5414 -0.0747
-11 -5 -1 -5.6022 -0.7567
-11 -4 -19 -0.0298 -1.5845
-11 -4 -18 -2.7378 1.2937
-11 -4 -17 -1.1380 -0.3348
-11 -4 -16 0.8682 2.1543
-11 -4 -15 -1.9060 -1.3589
-11 -4 -14 -1.6957 0.1509
-11 -4 -13 -0.4070 -0.0013
-11 -4 -12 -2.0382 -0.0386
-11 -4 -11 2.1931 -1.6554
-11 -4 -10 -0.4251 -1.0741
-11 -4 -9 2.4384 -1.8079
-11 -4 -8 -1.3913 0.9028
-11 -4 -7 1.8866 -0.0921
-11 -4 -6 -1.7976 0.1279
-11 -4 -5 4.5923 0.7671
-11 -4 -4 -3.3781 0.8305
-11 -4 -3 0.0967 -0.9213
-11 -4 -2 3.2213 -3.5984
-11 -4 -1 -3.5075 -0.0802
-11 -3 -19 0.2714 0.2726
-11 -3 -18 -0.2621 -1.8263
-11 -3 -17 -3.7630 -4.7832
-11 -3 -16 1.2797 -0.7334
-11 -3 -15 0.5265 -1.3025
-11 -3 -14 2.9766 0.6116
-11 -3 -13 1.6421 -0.2622
-11 -3 -12 -0.3831 -0.1825
-11 -3 -11 3.0618 -2.0156
-11 -3 -10 -0.9590 2.3143
-11 -3 -9 -0.3565 -0.3370
-11 -3 -8 2.6295 -0.6911
-11 -3 -7 0.2493 -0.8422
-11 -3 -6 0.4242 0.7558
-11 -3 -5 2.6460 -3.5854
-11 -3 -4 -5.8130 4.2570
-11 -3 -3 7.4874 -0.9454
-11 -3 -2 -0.7030 -1.4903
-11 -3 -1 -4.1494 -1.2835
-11 -2 -19 -1.1497 -0.8042
-11 -2 -18 4.7257 0.6104
-11 -2 -17 -0.3498 -0.6148
-11 -2 -16 1.1981 -2.5322
-11 -2 -15 -0.6708 2.0826
-11 -2 -14 -0.9388 -1.4494
-11 -2 -13 2.8855 0.4273
-11 -2 -12 -2.2146 0.7766
-11 -2 -11 1.7888 -2.1037
-11 -2 -10 -0.8629 0.6702
-11 -2 -9 -1.2888 -1.2654
-11 -2 -8 3.6681 -1.8606
-11 -2 -7 0.2982 0.3700
-11 -2 -6 -0.0898 -0.0325
-11 -2 -5 8.4994 1.4824
-11 -2 -4 -2.6422 2.2154
-11 -2 -3 9.8042 -3.6830
-11 -2 -2 2.1963 -4.9031
-11 -2 -1 -6.3072 -1.4669
-11 -1 -19 -4.2555 -1.3942
-11 -1 -18 -1.4874 -0.9390
-11 -1 -17 -3.0655 -1.5627
-11 -1 -16 0.6762 -1.3483
-11 -1 -15 -0.5868 -1.4696
-11 -1 -14 -0.9106 -2.1182
-11 -1 -13 0.0128 -1.9711
-11 -1 -12 -0.7637 -1.1901
-11 -1 -11 2.2395 1.2492
-11 -1 -10 1.6617 2.2507
-11 -1 -9 -2.8836 0.6227
-11 -1 -8 1.7171 2.2176
-11 -1 -7 -1.6863 -0.6192
-11 -1 -6 0.7284 -1.0742
-11 -1 -5 5.2714 -5.4443
-11 -1 -4 1.3342 -5.7275
-11 -1 -3 5.3911 -4.4572
-11 -1 -2 -1.7273 -3.9260
-11 -1 -1 -7.1222 -0.3714
-10 -9 -17 0.6983 -0.3619
-10 -9 -16 1.0675 -2.8812
-10 -9 -15 -1.2102 0.9714
-10 -9 -14 0.2354 -2.3120
-10 -9 -13 2.1449 -2.2293
-10 -9 -12 -1.0243 -3.7829
-10 -9 -11 -0.4886 -0.3261
-10 -9 -10 -2.1051 -2.6018
-10 -9 -9 0.6128 -0.7954
-10 -9 -8 -2.2928 -1.8384
-10 -9 -7 1.4007 0.1217
-10 -9 -6 1.9551 -1.1913
-10 -9 -5 2.6683 0.3472
-10 -9 -4 -0.1551 0.6990
-10 -9 -3 -1.6593 -0.4098
-10 -9 -2 2.7671 -3.2206
-10 -9 -1 -4.6708 -0.2712
-10 -8 -17 0.0984 0.5188
-10 -8 -16 3.0673 1.5233
-10 -8 -15 -3.5384 2.6429
-10 -8 -14 1.2805 3.4659
-10 -8 -13 3.3501 1.1389
-10 -8 -12 -1.0721 1.1874
-10 -8 -11 1.7524 2.8505
-10 -8 -10 -0.3226 -1.7069
-10 -8 -9 1.6500 -1.3369
-10 -8 -8 0.1590 1.5332
-10 -8 -7 2.5939 -1.2646
-10 -8 -6 1.9427 0.1522
-10 -8 -5 0.5782 -0.9812
-10 -8 -4 -1.2469 0.6951
-10 -8 -3 2.0372 -2.6493
-10 -8 -2 1.3890 2.4640
-10 -8 -1 -1.8821 0.0768
-10 -7 -18 -1.6860 -3.1617
-10 -7 -17 -0.7510 0.9442
-10 -7 -16 0.9818 0.3892
-10 -7 -15 -0.1520 0.5247
-10 -7 -14 -0.5487 -0.7909
-10 -7 -13 2.2041 -1.1153
-10 -7 -12 -4.3198 -1.5564
-10 -7 -11 -2.3016 -0.2296
-10 -7 -10 -0.7615 2.0709
-10 -7 -9 0.4018 -1.0222
-10 -7 -8 2.5779 -2.1919
-10 -7 -7 -1.2870 0.4595
-10 -7 -6 3.4745 -1.4992
-10 -7 -5 2.0316 0.4008
-10 -7 -4 -4.9671 5.6994
-10 -7 -3 3.7916 -0.8724
-10 -7 -2 1.6466 0.5934
-10 -7 -1 -4.7668 2.0930
-10 -6 -18 -0.0261 2.3887
-10 -6 -17 -1.9556 -0.1194
-10 -6 -16 -0.2424 -0.3500
-10 -6 -15 -1.4853 -0.4280
-10 -6 -14 -0.2668 -0.5795
-10 -6 -13 2.2581 3.6047
-10 -6 -12 -1.9669 0.5686
-10 -6 -11 5.5524 -1.9676
-10 -6 -10 1.6971 -2.4604
-10 -6 -9 0.2780 -3.0355
-10 -6 -8 -0.6137 0.2916
-10 -6 -7 -0.4245 -0.6172
-10 -6 -6 -2.4354 0.0497
-10 -6 -5 4.3852 1.8653
-10 -6 -4 -5.3294 -0.4415
-10 -6 -3 5.0496 -1.8997
-10 -6 -2 -1.7860 -2.2274
-10 -6 -1 -3.8307 -0.0531
-10 -5 -19 -1.5300 1.7685
-10 -5 -18 0.4835 0.7815
-10 -5 -17 0.7884 -1.9746
-10 -5 -16 3.7498 0.5328
-10 -5 -15 1.0457 1.9306
-10 -5 -14 -0.2298 0.9081
-10 -5 -13 -0.6146 2.1205
-10 -5 -12 -0.1120 -0.6117
-10 -5 -11 0.6093 -1.1377
-10 -5 -10 -0.8945 0.3610
-10 -5 -9 1.1232 -2.8956
-10 -5 -8 2.7950 2.1043
-10 -5 -7 0.2080 4.4580
-10 -5 -6 -1.5159 -3.4334
-10 -5 -5 3.1954 0.4146
-10 -5 -4 -9.7256 -3.4814
-10 -5 -3 2.1294 2.8838
-10 -5 -2 -0.9523 -0.3060
-10 -5 -1 -1.2261 -0.9352
-10 -4 -19 -2.2876 1.4503
-10 -4 -18 1.5629 0.0378
-10 -4 -17 -1.9747 -2.2239
-10 -4 -16 3.0401 -0.3949
-10 -4 -15 -2.3581 2.0351
-10 -4 -14 -4.5032 -1.0255
-10 -4 -13 3.6217 -0.5451
-10 -4 -12 -1.2782 0.7971
-10 -4 -11 3.6904 0.5376
-10 -4 -10 0.2604 1.3771
-10 -4 -9 0.5627 0.8221
-10 -4 -8 2.3314 1.1972
-10 -4 -7 -1.2990 3.1569
-10 -4 -6 -1.6957 -3.4414
-10 -4 -5 9.8384 0.9039
-10 -4 -4 -6.0797 -0.2982
-10 -4 -3 9.7627 0.3177
-10 -4 -2 -1.7446 2.5979
-10 -4 -1 -16.8313 6.9037
-10 -3 -19 -0.1852 1.5004
-10 -3 -18 -1.1680 0.4736
-10 -3 -17 -0.0601 2.1566
-10 -3 -16 0.6808 0.3485
-10 -3 -15 -0.1908 -0.5091
-10 -3 -14 -1.6234 0.7210
-10 -3 -13 1.7891 0.7120
-10 -3 -12 0.1907 1.2551
-10 -3 -11 1.4110 -0.1368
-10 -3 -10 1.3978 0.2520
-10 -3 -9 -1.9889 -0.5398
-10 -3 -8 0.7275 -1.4188
-10 -3 -7 -2.4790 0.6429
-10 -3 -6 2.4897 2.4818
-10 -3 -5 -1.0036 -3.7138
-10 -3 -4 -1.5496 -6.7103
-10 -3 -3 5.3840 -0.2900
-10 -3 -2 4.0571 -2.9351
-10 -3 -1 -0.4711 1.1155
-10 -2 -20 0.2646 -2.7358
-10 -2 -19 2.0665 1.4621
-10 -2 -18 -0.0215 -0.6556
-10 -2 -17 0.8779 -0.5724
-10 -2 -16 -0.8764 -0.7864
-10 -2 -15 0.6011 -0.5055
-10 -2 -14 0.9599 0.8493
-10 -2 -13 -1.2229 0.5250
-10 -2 -12 0.5945 -0.4773
-10 -2 -11 4.0912 0.5428
-10 -2 -10 1.4492 -2.6625
-10 -2 -9 -0.7129 1.8485
-10 -2 -8 0.9348 -1.2233
-10 -2 -7 -0.2502 -0.4542
-10 -2 -6 -0.1969 3.3529
-10 -2 -5 -4.3012 -2.7681
-10 -2 -4 -4.2276 10.7753
-10 -2 -3 -2.0431 4.9438
-10 -2 -2 -5.2916 7.1845
-10 -2 -1 -7.7547 3.8560
-10 -1 -20 0.8901 1.0537
-10 -1 -19 -0.3552 -1.1453
-10 -1 -18 0.5899 1.2737
-10 -1 -17 -1.4164 -0.4709
-10 -1 -16 0.1808 0.3603
-10 -1 -15 -5.0801 2.0177
-10 -1 -14 1.0502 1.8552
-10 -1 -13 3.2201 0.9403
-10 -1 -12 -0.8273 2.3824
-10 -1 -11 3.8722 -0.4121
-10 -1 -10 1.6004 1.5499
-10 -1 -9 0.4180 -3.4264
-10 -1 -8 -2.5224 -0.3292
-10 -1 -7 -0.3970 -0.9786
-10 -1 -6 -4.2940 2.0719
-10 -1 -5 11.4913 1.3496
-10 -1 -4 -14.9401 2.6344
-10 -1 -3 14.3856 4.1912
-10 -1 -2 -0.2578 1.4235
-10 -1 -1 -7.7319 1.4566
-9 -8 -18 0.8078 -3.7112
-9 -8 -17 -0.7520 -1.5380
-9 -8 -16 2.5403 -2.8854
-9 -8 -15 -1.4640 0.9887
-9 -8 -14 -1.6818 1.4216
-9 -8 -13 -0.3459 0.6807
-9 -8 -12 -2.9224 -0.7365
-9 -8 -11 1.4256 -0.2410
-9 -8 -10 -0.7987 -0.6107
-9 -8 -9 -1.3215 0.2771
-9 -8 -8 0.2319 0.8997
-9 -8 -7 0.0206 3.5145
-9 -8 -6 -0.2020 0.2364
-9 -8 -5 3.1725 2.0849
-9 -8 -4 -4.5425 -1.8656
-9 -8 -3 3.7609 1.4306
-9 -8 -2 0.2565 -1.7883
-9 -8 -1 -3.2110 -7.7052
-9 -7 -18 0.0447 2.6521
-9 -7 -17 -0.3314 -0.2012
-9 -7 -16 3.3483 2.9531
-9 -7 -15 -2.3240 1.9161
-9 -7 -14 -0.5495 -2.1630
-9 -7 -13 2.7517 0.5011
-9 -7 -12 0.5021 -0.1645
-9 -7 -11 -0.2849 3.5384
-9 -7 -10 0.1945 -0.1614
-9 -7 -9 -0.7412 -0.8306
-9 -7 -8 0.3256 2.1473
-9 -7 -7 -1.8000 -0.0567
-9 -7 -6 2.1764 -2.4673
-9 -7 -5 4.4733 -0.9952
-9 -7 -4 -3.6472 -3.4912
-9 -7 -3 0.7259 4.2291
-9 -7 -2 0.5515 4.5033
-9 -7 -1 -4.7413 5.5075
-9 -6 -19 -0.4921 0.3400
-9 -6 -18 -2.8285 -1.1003
-9 -6 -17 -1.5873 0.2459
-9 -6 -16 2.3606 -0.2800
-9 -6 -15 -1.9818 1.7900
-9 -6 -14 -2.7147 -0.7382
-9 -6 -13 3.3329 0.1915
-9 -6 -12 -4.0962 -0.9391
-9 -6 -11 -1.2496 -1.9851
-9 -6 -10 -1.4179 2.0906
-9 -6 -9 -1.0344 0.3116
-9 -6 -8 3.5246 -1.1643
-9 -6 -7 -1.6971 2.7755
-9 -6 -6 2.5302 -1.5503
-9 -6 -5 2.5929 3.0081
-9 -6 -4 -9.8197 1.0549
-9 -6 -3 12.2332 -5.0897
-9 -6 -2 0.4946 0.0169
-9 -6 -1 -14.7969 5.1678
-9 -5 -19 -0.1551 0.5141
-9 -5 -18 -0.1453 0.2418
-9 -5 -17 -2.4656 0.1930
-9 -5 -16 0.3666 -1.0339
-9 -5 -15 -0.9723 -0.4863
-9 -5 -14 -0.9586 -0.5230
-9 -5 -13 1.5806 -2.7185
-9 -5 -12 -1.3492 -0.7296
-9 -5 -11 0.8422 -0.7737
-9 -5 -10 0.4487 1.8098
-9 -5 -9 -1.1776 1.3300
-9 -5 -8 0.4287 -1.2051
-9 -5 -7 0.0396 -1.1539
-9 -5 -6 0.9516 -1.7087
-9 -5 -5 5.0846 -0.8717
-9 -5 -4 1.6830 2.0663
-9 -5 -3 3.9891 1.8122
-9 -5 -2 -1.0912 -2.8151
-9 -5 -1 -6.9308 2.7122
-9 -4 -19 -0.2128 1.0853
-9 -4 -18 0.0356 0.9432
-9 -4 -17 -1.7323 -1.1040
-9 -4 -16 -1.0455 0.2940
-9 -4 -15 0.4765 -0.1721
-9 -4 -14 1.4575 -0.6908
-9 -4 -13 -0.4857 -0.5731
-9 -4 -12 -1.7890 0.2676
-9 -4 -11 1.5007 -1.3834
-9 -4 -10 0.9512 -2.4304
-9 -4 -9 -2.0894 -5.9334
-9 -4 -8 1.1001 -2.5722
-9 -4 -7 2.6057 1.4699
-9 -4 -6 0.9556 0.4041
-9 -4 -5 -1.1453 -0.9376
-9 -4 -4 -8.1957 4.1709
-9 -4 -3 3.1802 -3.3559
-9 -4 -2 -7.4751 -0.3340
-9 -4 -1 -3.4934 1.1349
-9 -3 -20 1.6885 -0.0722
-9 -3 -19 -0.1208 0.8555
-9 -3 -18 0.2768 -0.5925
-9 -3 -17 -0.0614 -2.0933
-9 -3 -16 1.6124 -2.0931
-9 -3 -15 -0.3874 1.0467
-9 -3 -14 -2.4027 -1.6004
-9 -3 -13 3.1342 -0.7873
-9 -3 -12 -0.9959 -3.4454
-9 -3 -11 1.1315 1.5187
-9 -3 -10 -3.9153 -0.3670
-9 -3 -9 1.1935 1.8202
-9 -3 -8 1.2714 1.2305
-9 -3 -7 2.7007 0.6355
-9 -3 -6 -3.0037 -5.5035
-9 -3 -5 12.7457 -0.4099
-9 -3 -4 -12.3524 -8.0134
-9 -3 -3 10.8823 3.2266
-9 -3 -2 -1.9190 -7.5910
-9 -3 -1 -25.0662 5.7826
-9 -2 -20 -1.4863 -0.5737
-9 -2 -19 -1.9014 2.4497
-9 -2 -18 -2.6945 1.6885
-9 -2 -17 -1.8556 -0.2971
-9 -2 -16 3.6419 0.1282
-9 -2 -15 0.8656 -0.2252
-9 -2 -14 -0.7987 -0.0404
-9 -2 -13 2.5027 0.5201
-9 -2 -12 -1.3707 -2.0604
-9 -2 -11 0.8069 -0.2607
-9 -2 -10 -3.1049 -0.6448
-9 -2 -9 -2.9168 0.8294
-9 -2 -8 1.6056 -0.5434
-9 -2 -7 1.4773 1.0615
-9 -2 -6 -0.5821 5.5114
-9 -2 -5 10.9067 -2.2195
-9 -2 -4 -10.0413 -7.4736
-9 -2 -3 -0.0795 -5.9989
-9 -2 -2 -0.6741 -1.1582
-9 -2 -1 -10.1650 1.3877
-9 -1 -20 3.9681 0.2649
-9 -1 -19 1.6337 0.1262
-9 -1 -18 1.2207 0.1271
-9 -1 -17 -0.8592 1.2993
-9 -1 -16 0.1664 -0.6154
-9 -1 -15 0.3199 -2.0398
-9 -1 -14 -0.1641 -1.4223
-9 -1 -13 -0.9411 -2.0192
-9 -1 -12 -0.2154 -1.1385
-9 -1 -11 2.6006 0.6277
-9 -1 -10 -0.6565 -1.4890
-9 -1 -9 -0.6157 0.1767
-9 -1 -8 3.4965 -1.9208
-9 -1 -7 -2.3875 -0.9565
-9 -1 -6 5.1007 -0.1391
-9 -1 -5 -0.1674 -6.1904
-9 -1 -4 -14.8334 -5.7335
-9 -1 -3 -2.6205 -4.2221
-9 -1 -2 -1.3470 -3.7415
-9 -1 -1 7.5036 -2.8203
-8 -7 -19 -0.4307 -3.2091
-8 -7 -18 0.8645 -0.9401
-8 -7 -17 -1.5152 -1.6249
-8 -7 -16 1.2200 -2.8422
-8 -7 -15 1.2033 0.3035
-8 -7 -14 -1.7394 0.4549
-8 -7 -13 1.1777 0.5096
-8 -7 -12 -4.3626 1.5021
-8 -7 -11 -1.4068 -0.9276
-8 -7 -10 -0.3152 0.3799
-8 -7 -9 -3.1148 0.2092
-8 -7 -8 0.9505 -0.8247
-8 -7 -7 -0.4586 -1.3240
-8 -7 -6 1.9897 -0.0814
-8 -7 -5 1.5664 0.7258
-8 -7 -4 -3.4510 3.5254
-8 -7 -3 1.0576 -3.0778
-8 -7 -2 -0.7665 -7.0333
-8 -7 -1 -4.8860 -11.8962
-8 -6 -19 0.3158 3.3310
-8 -6 -18 -0.2940 -0.6435
-8 -6 -17 -0.5636 1.0478
-8 -6 -16 0.4832 1.4000
-8 -6 -15 -0.4029 -0.5467
-8 -6 -14 -2.0054 0.5038
-8 -6 -13 1.3152 0.8303
-8 -6 -12 1.3379 0.6016
-8 -6 -11 3.4159 1.5624
-8 -6 -10 4.2652 -0.4628
-8 -6 -9 2.2064 -4.0355
-8 -6 -8 0.9501 2.4105
-8 -6 -7 -0.1667 4.2448
-8 -6 -6 2.7869 -4.5223
-8 -6 -5 3.1399 -0.4551
-8 -6 -4 -7.8831 -4.1097
-8 -6 -3 10.2524 2.5824
-8 -6 -2 3.7093 1.4352
-8 -6 -1 -2.5838 4.7879
-8 -5 -19 1.5326 0.7938
-8 -5 -18 0.8460 0.0938
-8 -5 -17 -0.9446 -3.6533
-8 -5 -16 2.2826 -1.0037
-8 -5 -15 -0.0616 0.3048
-8 -5 -14 -0.2238 1.8449
-8 -5 -13 3.4820 3.4316
-8 -5 -12 -2.5731 2.0566
-8 -5 -11 1.2967 1.5320
-8 -5 -10 -3.6149 0.9685
-8 -5 -9 0.9106 -0.4216
-8 -5 -8 -1.8090 -0.6473
-8 -5 -7 1.3816 -1.3758
-8 -5 -6 -4.7913 1.6657
-8 -5 -5 9.5962 3.9305
-8 -5 -4 -13.8030 -1.4031
-8 -5 -3 8.5408 -0.0663
-8 -5 -2 9.0979 -5.7257
-8 -5 -1 -18.3639 -6.4823
-8 -4 -20 0.1012 -2.8663
-8 -4 -19 -3.1694 -0.3253
-8 -4 -18 -3.1757 0.5523
-8 -4 -17 -1.1818 2.0282
-8 -4 -16 2.5226 -1.7470
-8 -4 -15 -3.2316 0.3633
-8 -4 -14 -0.9240 0.0366
-8 -4 -13 1.5742 -0.3474
-8 -4 -12 0.3842 -0.8415
-8 -4 -11 2.3417 0.7036
-8 -4 -10 0.5474 0.9927
-8 -4 -9 0.6950 3.9564
-8 -4 -8 0.9284 0.8394
-8 -4 -7 -1.7115 6.1923
-8 -4 -6 -2.8752 1.2917
-8 -4 -5 2.3783 -3.5514
-8 -4 -4 -9.6515 -8.6471
-8 -4 -3 8.7814 -1.1251
-8 -4 -2 1.1740 -3.7567
-8 -4 -1 -2.3537 7.1118
-8 -3 -20 1.0602 1.6446
-8 -3 -19 0.0871 1.0776
-8 -3 -18 2.9105 -0.2768
-8 -3 -17 -0.9590 -1.8395
-8 -3 -16 0.7372 -0.8914
-8 -3 -15 0.4086 -0.5410
-8 -3 -14 1.2410 0.6082
-8 -3 -13 1.4485 1.6310
-8 -3 -12 1.1819 3.0644
-8 -3 -11 3.8328 1.6834
-8 -3 -10 0.8536 -1.4175
-8 -3 -9 -3.9191 -0.4533
-8 -3 -8 2.8176 -5.8771
-8 -3 -7 0.0655 -4.5799
-8 -3 -6 -5.0592 2.7575
-8 -3 -5 -0.7959 -1.2057
-8 -3 -4 -4.9353 5.8273
-8 -3 -3 2.2569 -2.1959
-8 -3 -2 4.4936 4.1719
-8 -3 -1 -6.8595 1.2428
-8 -2 -20 0.1539 0.7958
-8 -2 -19 -1.2534 -1.1056
-8 -2 -18 1.7337 -0.2970
-8 -2 -17 -3.1313 -1.0420
-8 -2 -16 -0.2770 0.0135
-8 -2 -15 -2.2502 -0.1836
-8 -2 -14 -1.2105 1.3172
-8 -2 -13 3.1221 0.0728
-8 -2 -12 -1.1013 1.0630
-8 -2 -11 3.3070 0.3001
-8 -2 -10 -1.9882 1.7273
-8 -2 -9 -2.6515 -1.8959
-8 -2 -8 -3.2292 -0.3031
-8 -2 -7 -1.3209 2.8781
-8 -2 -6 -7.6904 2.7355
-8 -2 -5 9.2527 3.8242
-8 -2 -4 -17.2378 -7.8363
-8 -2 -3 17.4991 9.2070
-8 -2 -2 -0.2739 -9.0683
-8 -2 -1 -2.6337 0.4377
-8 -1 -20 -0.8077 -1.5930
-8 -1 -19 0.5659 -1.0088
-8 -1 -18 -0.1827 0.2186
-8 -1 -17 1.6944 -0.5310
-8 -1 -16 1.3049 0.6797
-8 -1 -15 -0.0785 -1.0927
-8 -1 -14 -1.7720 0.4444
-8 -1 -13 1.2629 2.6278
-8 -1 -12 -3.4413 -0.9889
-8 -1 -11 4.4018 0.3705
-8 -1 -10 -2.9478 0.1676
-8 -1 -9 -0.2162 3.1796
-8 -1 -8 0.7438 1.5982
-8 -1 -7 -2.1751 -5.3147
-8 -1 -6 -10.7903 -4.6778
-8 -1 -5 9.6323 -1.2496
-8 -1 -4 -13.9617 6.6307
-8 -1 -3 -8.8126 -1.3133
-8 -1 -2 -8.6257 5.6647
-8 -1 -1 -5.8475 4.2274
-7 -6 -19 -1.4975 0.6452
-7 -6 -18 -1.8375 1.3541
-7 -6 -17 -2.0794 -2.1337
-7 -6 -16 0.9308 -1.2426
-7 -6 -15 -1.9576 1.8443
-7 -6 -14 -1.0832 -1.0763
-7 -6 -13 2.5911 -3.4614
-7 -6 -12 -1.2118 -3.4204
-7 -6 -11 -0.9818 -1.9687
-7 -6 -10 -3.3438 -2.4540
-7 -6 -9 -2.1228 2.3001
-7 -6 -8 -1.4274 -0.8572
-7 -6 -7 0.1987 0.0654
-7 -6 -6 0.4667 -0.2373
-7 -6 -5 5.6176 -2.0211
-7 -6 -4 -8.1455 2.0734
-7 -6 -3 8.3853 3.7673
-7 -6 -2 -3.5031 2.0178
-7 -6 -1 -6.9962 8.8584
-7 -5 -20 -2.4213 0.3161
-7 -5 -19 -0.7788 -0.0070
-7 -5 -18 1.4324 -0.3720
-7 -5 -17 -1.3886 0.6392
-7 -5 -16 1.3764 2.0775
-7 -5 -15 0.1030 -0.6585
-7 -5 -14 -0.9303 -1.8212
-7 -5 -13 1.2527 -1.3777
-7 -5 -12 -1.5276 1.4400
-7 -5 -11 2.7964 -1.5695
-7 -5 -10 2.5482 2.4883
-7 -5 -9 0.9375 -1.2464
-7 -5 -8 1.6340 -1.9049
-7 -5 -7 2.4821 -2.0178
-7 -5 -6 -0.6376 2.6913
-7 -5 -5 3.5236 -4.0166
-7 -5 -4 -9.6949 -2.4011
-7 -5 -3 8.2289 -6.0553
-7 -5 -2 -5.3186 7.2736
-7 -5 -1 -16.7706 -1.1284
-7 -4 -20 -0.2200 0.4147
-7 -4 -19 -0.8992 1.1802
-7 -4 -18 2.0594 -0.8484
-7 -4 -17 -2.0939 0.0669
-7 -4 -16 -1.1801 -1.1679
-7 -4 -15 -1.8927 -1.6622
-7 -4 -14 0.2856 0.9183
-7 -4 -13 0.7163 1.4321
-7 -4 -12 -1.9089 -2.2201
-7 -4 -11 1.7571 0.8230
-7 -4 -10 -0.6375 -2.0974
-7 -4 -9 -1.7638 -3.2462
-7 -4 -8 -2.6639 0.1945
-7 -4 -7 -5.4630 -1.1210
-7 -4 -6 3.5279 -3.0828
-7 -4 -5 15.3400 2.1314
-7 -4 -4 -10.9612 -1.3363
-7 -4 -3 -0.0206 17.5717
-7 -4 -2 -0.8944 -3.9958
-7 -4 -1 -15.7940 -0.6251
-7 -3 -20 0.6721 -0.0021
-7 -3 -19 -1.1162 -0.3078
-7 -3 -18 0.5254 2.1417
-7 -3 -17 -0.5318 0.7559
-7 -3 -16 1.9231 2.6725
-7 -3 -15 -4.4529 0.5777
-7 -3 -14 0.5559 0.1631
-7 -3 -13 1.6083 -1.4300
-7 -3 -12 -1.1965 -2.1936
-7 -3 -11 2.1365 -1.5943
-7 -3 -10 -1.8860 2.2965
-7 -3 -9 -0.0812 2.1493
-7 -3 -8 2.5793 -0.3052
-7 -3 -7 5.4366 -0.1824
-7 -3 -6 -6.3162 -3.3127
-7 -3 -5 0.9772 -3.6545
-7 -3 -4 -20.3301 -7.1683
-7 -3 -3 -8.0932 -4.0458
-7 -3 -2 13.0080 2.6433
-7 -3 -1 -6.4776 4.7323
-7 -2 -20 1.5552 1.6207
-7 -2 -19 -2.7509 0.6061
-7 -2 -18 1.1781 -0.4347
-7 -2 -17 -1.1850 -0.6956
-7 -2 -16 1.8511 -1.2279
-7 -2 -15 -1.4595 -1.1429
-7 -2 -14 0.8358 -0.1564
-7 -2 -13 1.1783 -0.3835
-7 -2 -12 -0.4109 1.8389
-7 -2 -11 0.7165 1.5797
-7 -2 -10 -0.2907 0.0356
-7 -2 -9 -2.5034 -3.6245
-7 -2 -8 2.1289 -1.4124
-7 -2 -7 -0.6888 1.4682
-7 -2 -6 -0.3803 0.2282
-7 -2 -5 20.1319 0.9182
-7 -2 -4 -5.0872 -12.9546
-7 -2 -3 -8.4812 13.3101
-7 -2 -2 8.6919 7.1463
-7 -2 -1 -11.6847 5.9489
-7 -1 -21 2.4790 0.4256
-7 -1 -20 0.9557 2.4172
-7 -1 -19 -0.7850 1.4359
-7 -1 -18 0.1229 2.8232
-7 -1 -17 -2.3823 -0.0295
-7 -1 -16 1.3124 0.4596
-7 -1 -15 -0.7191 0.0742
-7 -1 -14 -5.8956 3.0677
-7 -1 -13 3.4811 -1.1499
-7 -1 -12 -0.2080 0.5278
-7 -1 -11 4.2873 -3.4012
-7 -1 -10 -0.3434 -0.4888
-7 -1 -9 1.1294 1.1450
-7 -1 -8 0.7116 0.5818
-7 -1 -7 -0.3030 0.7605
-7 -1 -6 -19.6081 6.2577
-7 -1 -5 5.6245 2.5649
-7 -1 -4 -27.9902 1.7999
-7 -1 -3 -14.1889 -12.7947
-7 -1 -2 5.2048 -6.7430
-7 -1 -1 20.5600 -5.3924
-6 -5 -20 1.8491 0.3769
-6 -5 -19 -0.2953 0.2817
-6 -5 -18 -0.6682 0.4327
-6 -5 -17 -2.0537 0.1917
-6 -5 -16 0.2839 1.1540
-6 -5 -15 -1.7391 1.3610
-6 -5 -14 0.5405 2.4937
-6 -5 -13 3.6335 -0.3118
-6 -5 -12 1.0237 1.4240
-6 -5 -11 2.6030 0.6798
-6 -5 -10 -2.4253 -0.4878
-6 -5 -9 -1.6848 -1.0494
-6 -5 -8 -0.9606 0.6669
-6 -5 -7 -2.4642 5.5895
-6 -5 -6 -9.6820 -3.2668
-6 -5 -5 -2.6343 4.5877
-6 -5 -4 -10.4963 -1.7204
-6 -5 -3 4.5654 2.7784
-6 -5 -2 8.7186 -8.0109
-6 -5 -1 -18.3643 12.5997
-6 -4 -20 0.5425 1.0245
-6 -4 -19 -3.1280 0.6992
-6 -4 -18 0.6334 0.0646
-6 -4 -17 -1.6257 -1.2197
-6 -4 -16 1.0214 -1.8782
-6 -4 -15 1.2224 -0.5477
-6 -4 -14 0.9797 -2.2932
-6 -4 -13 1.4071 1.4384
-6 -4 -12 -2.5539 0.8253
-6 -4 -11 -0.6442 1.0001
-6 -4 -10 -0.3030 -1.4188
-6 -4 -9 -0.7525 1.3784
-6 -4 -8 6.2801 0.3575
-6 -4 -7 -0.3216 -3.0756
-6 -4 -6 -5.6430 7.2088
-6 -4 -5 3.3940 0.2243
-6 -4 -4 -6.3913 -4.2759
-6 -4 -3 -13.3077 -15.0943
-6 -4 -2 10.2791 -3.9311
-6 -4 -1 -3.6771 -7.9320
-6 -3 -20 0.7397 -1.5819
-6 -3 -19 -0.9061 0.5915
-6 -3 -18 2.2470 0.9732
-6 -3 -17 -2.5511 2.5772
-6 -3 -16 1.7597 -1.3423
-6 -3 -15 1.7879 3.0591
-6 -3 -14 1.8796 2.0091
-6 -3 -13 2.8493 -1.0515
-6 -3 -12 -0.4704 -4.2049
-6 -3 -11 1.7844 2.3036
-6 -3 -10 -1.3650 0.4846
-6 -3 -9 -1.9916 2.5514
-6 -3 -8 -0.2661 -4.4009
-6 -3 -7 -9.2816 4.5217
-6 -3 -6 -5.3511 2.1603
-6 -3 -5 6.3286 2.9744
-6 -3 -4 -16.8500 -8.0544
-6 -3 -3 1.0853 -1.7021
-6 -3 -2 -6.5042 -7.8279
-6 -3 -1 -3.0005 -0.0492
-6 -2 -21 0.2875 2.5807
-6 -2 -20 -0.1739 -0.4330
-6 -2 -19 0.3559 -0.9299
-6 -2 -18 0.0442 -0.8195
-6 -2 -17 -1.7604 0.5451
-6 -2 -16 0.0175 0.6380
-6 -2 -15 -0.7106 -1.8565
-6 -2 -14 0.6628 -0.4871
-6 -2 -13 0.3165 3.3112
-6 -2 -12 -4.9029 1.0740
-6 -2 -11 2.0751 2.2189
-6 -2 -10 -3.5232 -1.9549
-6 -2 -9 -1.5255 -3.6306
-6 -2 -8 0.6351 -5.7281
-6 -2 -7 -0.6014 1.6141
-6 -2 -6 0.8776 -0.2922
-6 -2 -5 0.8282 3.9926
-6 -2 -4 -14.1721 1.6099
-6 -2 -3 -5.1746 -0.8890
-6 -2 -2 -0.7411 -6.5654
-6 -2 -1 13.4627 -2.6066
-6 -1 -21 3.1213 -2.6126
-6 -1 -20 -0.5259 -0.4302
-6 -1 -19 -0.4590 0.2119
-6 -1 -18 0.4038 -0.7609
-6 -1 -17 -0.6497 -0.7070
-6 -1 -16 2.0194 1.1198
-6 -1 -15 -0.3916 -0.0179
-6 -1 -14 4.1462 -0.5516
-6 -1 -13 1.3195 -0.8568
-6 -1 -12 -4.2626 -0.7394
-6 -1 -11 -0.7214 -2.1033
-6 -1 -10 -4.9762 6.1707
-6 -1 -9 -1.5933 1.4380
-6 -1 -8 0.4048 3.0314
-6 -1 -7 8.3282 -1.7236
-6 -1 -6 -12.9456 -12.1627
-6 -1 -5 22.4121 -4.0693
-6 -1 -4 -15.3565 -22.2572
-6 -1 -3 0.1816 21.3328
-6 -1 -2 28.4307 4.1182
-6 -1 -1 -12.3486 -6.7656
-5 -4 -21 0.3709 -0.0258
-5 -4 -20 0.2294 -0.5974
-5 -4 -19 -0.7987 -0.6570
-5 -4 -18 1.7399 0.6801
-5 -4 -17 -0.7492 -1.6555
-5 -4 -16 -0.0367 -1.2241
-5 -4 -15 -3.0701 -2.7532
-5 -4 -14 -0.7525 2.1098
-5 -4 -13 1.5056 0.8938
-5 -4 -12 0.9178 4.8210
-5 -4 -11 5.6797 -1.4823
-5 -4 -10 1.0804 1.6586
-5 -4 -9 -2.8884 0.3903
-5 -4 -8 -1.3016 -5.7101
-5 -4 -7 -4.3681 0.5158
-5 -4 -6 -10.3658 -11.4525
-5 -4 -5 -6.5646 -1.5038
-5 -4 -4 -8.7348 -1.1480
-5 -4 -3 -17.7670 20.7239
-5 -4 -2 13.4691 14.2738
-5 -4 -1 -11.4830 13.6771
-5 -3 -21 -0.7585 0.4392
-5 -3 -20 1.3744 3.0487
-5 -3 -19 -0.3841 2.0195
-5 -3 -18 2.0975 -1.9213
-5 -3 -17 -2.5394 0.3202
-5 -3 -16 -1.4971 1.3241
-5 -3 -15 -1.2118 -0.2092
-5 -3 -14 0.5201 -2.2126
-5 -3 -13 -0.6142 2.2267
-5 -3 -12 -1.0324 -2.6824
-5 -3 -11 0.7952 -2.5214
-5 -3 -10 -2.4536 1.3297
-5 -3 -9 -1.9692 -1.5402
-5 -3 -8 3.7840 6.0811
-5 -3 -7 0.4082 -2.1739
-5 -3 -6 -4.4523 -5.3548
-5 -3 -5 15.6379 6.5203
-5 -3 -4 7.9992 -9.6880
-5 -3 -3 -9.4301 13.3568
-5 -3 -2 4.1965 -0.8464
-5 -3 -1 -8.9616 -6.3726
-5 -2 -21 0.8762 0.8040
-5 -2 -20 0.4487 -1.6478
-5 -2 -19 -1.1625 -1.0783
-5 -2 -18 1.6528 0.9922
-5 -2 -17 -0.5785 2.5218
-5 -2 -16 1.5103 -1.9806
-5 -2 -15 -3.4394 -0.2098
-5 -2 -14 -2.2333 -0.2159
-5 -2 -13 0.4485 -1.7856
-5 -2 -12 -1.9706 -0.5266
-5 -2 -11 6.4431 2.9721
-5 -2 -10 -0.2820 -2.7950
-5 -2 -9 1.7455 3.8642
-5 -2 -8 -3.2461 -4.8254
-5 -2 -7 2.8363 -2.3618
-5 -2 -6 -22.0623 6.5951
-5 -2 -5 10.8178 -0.7390
-5 -2 -4 -19.2868 16.3160
-5 -2 -3 -4.0725 -25.4722
-5 -2 -2 4.7991 19.2940
-5 -2 -1 15.0309 23.3752
-5 -1 -21 -1.0209 2.7884
-5 -1 -20 -0.6872 0.9764
-5 -1 -19 1.4112 1.9121
-5 -1 -18 1.2324 -1.2172
-5 -1 -17 -1.4696 -0.3906
-5 -1 -16 -1.2633 -0.8638
-5 -1 -15 2.4662 1.6424
-5 -1 -14 0.9037 0.3117
-5 -1 -13 2.2392 1.5246
-5 -1 -12 -4.3718 -0.3373
-5 -1 -11 0.0539 2.2211
-5 -1 -10 -2.4278 -0.4119
-5 -1 -9 -0.6781 -2.5879
-5 -1 -8 -4.2913 -3.8956
-5 -1 -7 -3.3143 4.1058
-5 -1 -6 2.3208 1.4510
-5 -1 -5 9.5221 5.1917
-5 -1 -4 -3.0795 -1.6616
-5 -1 -2 -19.8129 -15.5688
-5 -1 -1 3.5920 -7.6735
-4 -3 -21 0.0661 0.7632
-4 -3 -20 0.5083 -0.3076
-4 -3 -19 0.3611 -0.8287
-4 -3 -18 1.4595 -1.1555
-4 -3 -17 -0.8303 0.8563
-4 -3 -16 -1.5385 1.2134
-4 -3 -15 -0.3698 1.5238
-4 -3 -14 1.1114 2.1078
-4 -3 -13 1.0415 0.7151
-4 -3 -12 -2.2152 3.6966
-4 -3 -11 1.1087 0.3261
-4 -3 -10 1.3488 -0.2424
-4 -3 -9 2.1188 4.3414
-4 -3 -8 1.1675 -0.2210
-4 -3 -7 -5.8798 7.5304
-4 -3 -6 -1.3782 0.4393
-4 -3 -5 -5.3872 -5.5641
-4 -3 -4 -11.3988 -13.0076
-4 -3 -3 -24.6220 -12.1024
-4 -3 -2 -0.7081 -34.7177
-4 -3 -1 24.2214 -16.7353
-4 -2 -21 -0.7746 -1.1373
-4 -2 -20 -0.8742 0.1215
-4 -2 -19 0.6134 1.4562
-4 -2 -18 1.1162 1.4970
-4 -2 -17 -0.3277 -0.9959
-4 -2 -16 -0.1740 -0.9472
-4 -2 -15 -0.4888 -0.5086
-4 -2 -14 -1.4252 0.1074
-4 -2 -13 -1.3343 1.5319
-4 -2 -12 0.1230 -1.8364
-4 -2 -11 1.8297 -2.5111
-4 -2 -10 -2.3144 0.5867
-4 -2 -9 -1.0563 -4.2041
-4 -2 -8 4.1904 0.0957
-4 -2 -7 4.1650 -1.0790
-4 -2 -6 2.0925 -7.1268
-4 -2 -5 14.0663 7.2044
-4 -2 -4 5.3539 -9.7613
-4 -2 -3 -3.4557 22.8336
-4 -2 -2 13.1096 27.7015
-4 -2 -1 7.5155 -1.7525
-4 -1 -21 0.5771 -0.6721
-4 -1 -20 2.3464 -1.2336
-4 -1 -19 0.1723 -1.1785
-4 -1 -18 0.1439 0.0110
-4 -1 -17 -1.6365 0.8916
-4 -1 -16 1.8777 0.5128
-4 -1 -15 -2.0619 0.0357
-4 -1 -14 -0.1441 1.8326
-4 -1 -13 -0.4684 0.0392
-4 -1 -12 -6.7933 -0.1989
-4 -1 -11 0.6074 -0.0307
-4 -1 -10 -4.6367 -1.5504
-4 -1 -9 2.1330 2.5110
-4 -1 -8 6.2919 4.7126
-4 -1 -7 11.6842 5.0248
-4 -1 -6 -2.0694 11.6174
-4 -1 -5 3.3806 -5.4958
-4 -1 -4 -13.2409 1.8304
-4 -1 -3 10.5834 -46.4538
-4 -1 -2 -5.5981 -14.4658
-4 -1 -1 24.3092 -1.1265
-3 -2 -21 -1.1025 0.5229
-3 -2 -20 0.3211 1.0953
-3 -2 -19 0.7940 1.0667
-3 -2 -18 -0.1694 -1.1993
-3 -2 -17 -2.0514 1.3049
-3 -2 -16 -1.2305 1.8643
-3 -2 -15 -0.4865 -0.7899
-3 -2 -14 -0.1148 -4.1174
-3 -2 -13 -1.0822 -2.3594
-3 -2 -12 -1.5476 0.9226
-3 -2 -11 2.1766 -1.6756
-3 -2 -10 2.6079 3.9595
-3 -2 -9 1.6687 -0.3993
-3 -2 -8 3.4612 -1.1242
-3 -2 -7 -1.3368 -5.9673
-3 -2 -6 -9.8408 -9.9828
-3 -2 -5 -2.8336 1.6047
-3 -2 -4 -7.9530 4.1967
-3 -2 -3 -17.0202 41.4473
-3 -2 -2 6.6475 -24.1555
-3 -2 -1 -9.0159 -15.7751
-3 -1 -21 -2.1186 0.8248
-3 -1 -20 -0.5017 -0.3017
-3 -1 -19 2.0413 -0.9952
-3 -1 -18 1.8481 -0.5844
-3 -1 -17 0.9866 -0.1512
-3 -1 -16 -0.3078 -1.5312
-3 -1 -15 -0.7865 -0.1825
-3 -1 -14 -1.1027 0.9348
-3 -1 -13 1.2939 1.8300
-3 -1 -12 -0.5501 0.2224
-3 -1 -11 -0.6376 3.7617
-3 -1 -10 0.1970 -0.4588
-3 -1 -9 -2.4173 2.0738
-3 -1 -8 2.7589 -6.1587
-3 -1 -7 -0.3694 -5.7516
-3 -1 -6 5.8772 -6.5299
-3 -1 -5 7.2756 -3.8424
-3 -1 -4 1.8913 3.8952
-3 -1 -3 -6.4377 0.0453
-3 -1 -2 10.8442 42.4811
-3 -1 -1 2.1386 26.6986
-2 -1 -21 1.0976 -0.0330
-2 -1 -20 1.3819 1.3504
-2 -1 -19 -1.9266 1.2677
-2 -1 -18 -0.6519 0.5670
-2 -1 -17 -2.5714 0.1147
-2 -1 -16 2.3131 1.5503
-2 -1 -15 -3.1701 0.5874
-2 -1 -14 1.3043 -0.9262
-2 -1 -13 0.6265 -0.7388
-2 -1 -12 -3.2846 -0.4705
-2 -1 -11 4.1388 -5.7438
-2 -1 -10 -0.5912 -2.1132
-2 -1 -9 0.2814 -3.5789
-2 -1 -8 2.2300 8.0328
-2 -1 -7 4.6240 12.4806
-2 -1 -6 0.1349 11.9815
-2 -1 -5 24.1198 11.4603
-2 -1 -4 6.0191 -14.8435
-2 -1 -3 4.5348 -0.2079
-2 -1 -2 1.7554 -49.5449
-2 -1 -1 -50.4068 -40.0112
0 0 2 83.2120 0.6466
0 0 3 -36.6570 0.4039
0 0 4 -82.0164 -0.8603
0 0 5 -54.3121 0.6276
0 0 6 -38.8710 -0.5825
0 0 7 -15.8300 0.6331
0 0 8 10.4158 -0.4056
0 0 9 28.5395 0.1362
0 0 10 14.4933 -0.1210
0 0 11 16.0252 0.1200
0 0 12 -0.7270 -0.0269
0 0 13 0.6782 -0.0323
0 0 14 -2.5616 -0.0188
0 0 15 -8.4245 0.0948
0 0 16 3.1576 -0.1057
0 0 17 -2.3973 0.0828
0 0 18 -0.6771 -0.1203
0 0 19 1.4220 0.1295
0 0 20 1.3854 -0.0891
0 0 21 4.8464 0.0419
1 0 4 27.7467 -0.0689
1 0 5 12.7285 0.2712
1 0 7 -0.6166 0.2989
1 0 8 3.2493 -0.2497
1 0 9 -8.9436 0.1142
1 0 10 -1.4166 -0.1776
1 0 11 -0.1898 0.1066
1 0 12 -2.3119 -0.0178
1 0 13 7.8039 0.0540
1 0 14 -3.2876 -0.0933
1 0 15 0.4719 0.0782
1 0 16 2.3248 -0.0233
1 0 17 -0.8033 0.0747
1 0 18 0.0067 -0.1000
1 0 19 -2.5050 0.0671
1 0 20 0.0941 -0.0336
1 0 21 0.8524 0.0510
1 1 1 -74.6899 -0.3763
1 1 2 31.6697 0.0994
1 1 3 22.1095 -0.4881
1 1 5 13.8187 -0.1968
1 1 6 20.7640 0.2297
1 1 7 -3.4618 -0.2555
1 1 8 -9.6994 0.2540
1 1 9 -3.3916 -0.1844
1 1 10 -2.9720 0.1824
1 1 11 3.9900 -0.1786
1 1 12 -0.8141 0.1347
1 1 13 6.7016 -0.1187
1 1 14 -1.5321 0.1492
1 1 15 -1.0202 -0.1486
1 1 16 2.1643 0.1252
1 1 17 -0.6878 -0.1040
1 1 18 0.2401 0.1025
1 1 19 1.7295 -0.0671
1 1 20 0.3765 0.0572
1 1 21 0.0013 -0.0437
2 0 0 60.0506 0.4201
2 0 1 58.3409 0.7550
2 0 2 28.7093 0.6710
2 0 3 1.2161 -0.7304
2 0 4 -20.5481 0.0880
2 0 5 -29.0492 0.0908
2 0 6 -3.4250 0.3082
2 0 7 -3.1013 -0.2021
2 0 8 13.1080 0.0270
2 0 9 7.0144 -0.0910
2 0 10 10.0144 0.1407
2 0 11 5.8603 -0.1097
2 0 12 0.0473 -0.0115
2 0 13 2.1218 -0.0452
2 0 14 -5.9301 0.0937
2 0 15 -1.6207 -0.0490
2 0 16 1.6475 0.0055
2 0 17 -0.5313 -0.0295
2 0 18 0.9206 0.0844
2 0 19 0.6324 -0.0435
2 0 20 1.4173 -0.0003
2 0 21 0.3236 -0.0370
2 1 0 103.8338 -0.0801
2 1 1 -50.4068 40.0112
2 1 2 1.7554 49.5449
2 1 3 4.5348 0.2079
2 1 4 6.0191 14.8435
2 1 5 24.1198 -11.4603
2 1 6 0.1349 -11.9815
2 1 7 4.6240 -12.4806
2 1 8 2.2300 -8.0328
2 1 9 0.2814 3.5789
2 1 10 -0.5912 2.1132
2 1 11 4.1388 5.7438
2 1 12 -3.2846 0.4705
2 1 13 0.6265 0.7388
2 1 14 1.3043 0.9262
2 1 15 -3.1701 -0.5874
2 1 16 2.3131 -1.5503
2 1 17 -2.5714 -0.1147
2 1 18 -0.6519 -0.5670
2 1 19 -1.9266 -1.2677
2 1 20 1.3819 -1.3504
2 1 21 1.0976 0.0330
2 2 1 15.3798 1.1923
2 2 2 25.2632 -1.0478
2 2 3 44.8382 0.7944
2 2 4 5.0638 -0.4395
2 2 5 1.3936 0.7116
2 2 6 15.4631 -0.5572
2 2 7 -0.6498 0.4197
2 2 8 -3.7545 -0.4465
2 2 9 -0.5532 0.4349
2 2 10 0.8178 -0.3464
2 2 11 3.5082 0.2629
2 2 12 -5.5516 -0.2835
2 2 13 4.1334 0.3142
2 2 14 -0.9777 -0.2570
2 2 15 -1.1137 0.2156
2 2 16 1.2163 -0.2392
2 2 17 1.9761 0.2293
2 2 18 1.4977 -0.1790
2 2 19 -0.0772 0.1283
2 2 20 0.9517 -0.1332
2 2 21 1.3288 0.1129
3 0 0 -46.3437 -2.6002
3 0 1 -4.0949 -0.2511
3 0 2 7.2272 0.2439
3 0 3 29.5091 0.5065
3 0 4 -18.4718 -0.2450
3 0 5 -25.8256 -0.0011
3 0 6 6.1325 0.0334
3 0 7 0.6895 0.2952
3 0 8 1.6101 -0.1310
3 0 9 -0.8194 0.1625
3 0 10 -2.4926 -0.2906
3 0 11 -0.4474 0.3192
3 0 12 -4.6106 -0.2339
3 0 13 4.0254 0.1309
3 0 14 -2.5810 -0.2059
3 0 15 1.2591 0.1815
3 0 16 1.4379 -0.1027
3 0 17 -0.6352 0.0695
3 0 18 -0.0373 -0.0833
3 0 19 0.3663 0.0756
3 0 20 0.4570 -0.0513
3 0 21 -1.1770 0.0374
3 1 0 -3.5810 -0.3579
3 1 1 2.1386 -26.6986
3 1 2 10.8442 -42.4811
3 1 3 -6.4377 -0.0453
3 1 4 1.8913 -3.8952
3 1 5 7.2756 3.8424
3 1 6 5.8772 6.5299
3 1 7 -0.3694 5.7516
3 1 8 2.7589 6.1587
3 1 9 -2.4173 -2.0738
3 1 10 0.1970 0.4588
3 1 11 -0.6376 -3.7617
3 1 12 -0.5501 -0.2224
3 1 13 1.2939 -1.8300
3 1 14 -1.1027 -0.9348
3 1 15 -0.7865 0.1825
3 1 16 -0.3078 1.5312
3 1 17 0.9866 0.1512
3 1 18 1.8481 0.5844
3 1 19 2.0413 0.9952
3 1 20 -0.5017 0.3017
3 1 21 -2.1186 -0.8248
3 2 0 81.3288 -0.3006
3 2 1 -9.0159 15.7751
3 2 2 6.6475 24.1555
3 2 3 -17.0202 -41.4473
3 2 4 -7.9530 -4.1967
3 2 5 -2.8336 -1.6047
3 2 6 -9.8408 9.9828
3 2 7 -1.3368 5.9673
3 2 8 3.4612 1.1242
3 2 9 1.6687 0.3993
3 2 10 2.6079 -3.9595
3 2 11 2.1766 1.6756
3 2 12 -1.5476 -0.9226
3 2 13 -1.0822 2.3594
3 2 14 -0.1148 4.1174
3 2 15 -0.4865 0.7899
3 2 16 -1.2305 -1.8643
3 2 17 -2.0514 -1.3049
3 2 18 -0.1694 1.1993
3 2 19 0.7940 -1.0667
3 2 20 0.3211 -1.0953
3 2 21 -1.1025 -0.5229
3 3 0 12.6065 -1.9628
3 3 1 -47.3108 0.5304
3 3 2 8.1647 -1.7183
3 3 3 28.3930 2.3355
3 3 4 7.5996 -2.1839
3 3 5 22.0022 1.9214
3 3 6 -11.9146 -1.9723
3 3 7 5.0133 2.0457
3 3 8 -8.3338 -1.7134
3 3 9 -3.9998 1.4430
3 3 10 -6.9956 -1.3729
3 3 11 4.4304 1.2864
3 3 12 -7.6413 -1.0867
3 3 13 0.1683 0.9907
3 3 14 3.7479 -1.0192
3 3 15 -0.7617 0.9421
3 3 16 4.4614 -0.7934
3 3 17 -0.6933 0.7402
3 3 18 -0.2584 -0.6789
3 3 19 -0.8123 0.5937
3 3 20 1.5048 -0.4788
3 3 21 -0.6968 0.3898
4 0 1 -57.2268 -0.1330
4 0 2 3.5675 -0.1296
4 0 3 19.9001 0.3437
4 0 5 46.0492 0.3714
4 0 6 -6.2540 -0.2755
4 0 7 3.2892 0.2486
4 0 8 -10.8143 -0.2429
4 0 9 -2.6116 0.0965
4 0 10 1.8871 -0.1083
4 0 11 9.1481 0.0573
4 0 12 -1.1323 -0.0392
4 0 13 -0.7530 0.1264
4 0 14 2.4362 -0.1998
4 0 15 -1.2189 0.2075
4 0 16 2.7814 -0.1838
4 0 17 -2.0816 0.2014
4 0 18 -0.1193 -0.1266
4 0 19 -1.7549 0.0649
4 0 20 0.8676 -0.0418
4 0 21 -0.3289 0.0267
4 1 0 36.1970 0.1173
4 1 1 24.3092 1.1265
4 1 2 -5.5981 14.4658
4 1 3 10.5834 46.4538
4 1 4 -13.2409 -1.8304
4 1 5 3.3806 5.4958
4 1 6 -2.0694 -11.6174
4 1 7 11.6842 -5.0248
4 1 8 6.2919 -4.7126
4 1 9 2.1330 -2.5110
4 1 10 -4.6367 1.5504
4 1 11 0.6074 0.0307
4 1 12 -6.7933 0.1989
4 1 13 -0.4684 -0.0392
4 1 14 -0.1441 -1.8326
4 1 15 -2.0619 -0.0357
4 1 16 1.8777 -0.5128
4 1 17 -1.6365 -0.8916
4 1 18 0.1439 -0.0110
4 1 19 0.1723 1.1785
4 1 20 2.3464 1.2336
4 1 21 0.5771 0.6721
4 2 0 21.1428 0.0206
4 2 1 7.5155 1.7525
4 2 2 13.1096 -27.7015
4 2 3 -3.4557 -22.8336
4 2 4 5.3539 9.7613
4 2 5 14.0663 -7.2044
4 2 6 2.0925 7.1268
4 2 7 4.1650 1.0790
4 2 8 4.1904 -0.0957
4 2 9 -1.0563 4.2041
4 2 10 -2.3144 -0.5867
4 2 11 1.8297 2.5111
4 2 12 0.1230 1.8364
4 2 13 -1.3343 -1.5319
4 2 14 -1.4252 -0.1074
4 2 15 -0.4888 0.5086
4 2 16 -0.1740 0.9472
4 2 17 -0.3277 0.9959
4 2 18 1.1162 -1.4970
4 2 19 0.6134 -1.4562
4 2 20 -0.8742 -0.1215
4 2 21 -0.7746 1.1373
4 3 1 24.2214 16.7353
4 3 2 -0.7081 34.7177
4 3 3 -24.6220 12.1024
4 3 4 -11.3988 13.0076
4 3 5 -5.3872 5.5641
4 3 6 -1.3782 -0.4393
4 3 7 -5.8798 -7.5304
4 3 8 1.1675 0.2210
4 3 9 2.1188 -4.3414
4 3 10 1.3488 0.2424
4 3 11 1.1087 -0.3261
4 3 12 -2.2152 -3.6966
4 3 13 1.0415 -0.7151
4 3 14 1.1114 -2.1078
4 3 15 -0.3698 -1.5238
4 3 16 -1.5385 -1.2134
4 3 17 -0.8303 -0.8563
4 3 18 1.4595 1.1555
4 3 19 0.3611 0.8287
4 3 20 0.5083 0.3076
4 3 21 0.0661 -0.7632
4 4 0 10.9666 1.4007
4 4 2 16.6325 2.0679
4 4 3 3.6591 -2.2884
4 4 4 -14.6616 2.0632
4 4 5 13.8175 -1.9374
4 4 6 -3.6662 2.0206
4 4 7 7.0417 -1.9278
4 4 8 3.8566 1.7153
4 4 9 1.5032 -1.5690
4 4 10 -5.6452 1.4513
4 4 11 -1.6896 -1.3342
4 4 12 -5.4066 1.2004
4 4 13 0.6840 -1.1349
4 4 14 3.1986 1.1029
4 4 15 0.8896 -1.0393
4 4 16 2.3454 0.9214
4 4 17 -1.5260 -0.8427
4 4 18 -0.3937 0.7375
4 4 19 -2.7148 -0.6204
4 4 20 -1.0261 0.5081
4 4 21 -0.0400 -0.4299
5 0 0 18.7795 0.2358
5 0 1 14.2924 -0.1236
5 0 2 33.4000 -0.0453
5 0 3 -1.6835 0.1052
5 0 4 -30.0171 -0.3393
5 0 5 -2.1090 0.4534
5 0 6 -22.8512 -0.1166
5 0 7 -1.3319 0.1648
5 0 8 -0.8977 -0.1482
5 0 9 3.9935 0.0569
5 0 10 0.4389 0.1883
5 0 11 3.3970 -0.1908
5 0 12 -2.5318 0.0183
5 0 13 -1.0139 -0.0202
5 0 14 -0.2907 0.0132
5 0 15 -2.6197 0.0868
5 0 16 -0.1791 -0.1582
5 0 17 -0.2849 0.0882
5 0 18 0.8733 -0.0125
5 0 19 2.0927 0.0194
5 0 20 0.0906 -0.0216
5 0 21 1.9003 -0.0602
5 1 0 -0.2324 -0.4176
5 1 1 3.5920 7.6735
5 1 2 -19.8129 15.5688
5 1 4 -3.0795 1.6616
5 1 5 9.5221 -5.1917
5 1 6 2.3208 -1.4510
5 1 7 -3.3143 -4.1058
5 1 8 -4.2913 3.8956
5 1 9 -0.6781 2.5879
5 1 10 -2.4278 0.4119
5 1 11 0.0539 -2.2211
5 1 12 -4.3718 0.3373
5 1 13 2.2392 -1.5246
5 1 14 0.9037 -0.3117
5 1 15 2.4662 -1.6424
5 1 16 -1.2633 0.8638
5 1 17 -1.4696 0.3906
5 1 18 1.2324 1.2172
5 1 19 1.4112 -1.9121
5 1 20 -0.6872 -0.9764
5 1 21 -1.0209 -2.7884
5 2 0 28.4438 0.8297
5 2 1 15.0309 -23.3752
5 2 2 4.7991 -19.2940
5 2 3 -4.0725 25.4722
5 2 4 -19.2868 -16.3160
5 2 5 10.8178 0.7390
5 2 6 -22.0623 -6.5951
5 2 7 2.8363 2.3618
5 2 8 -3.2461 4.8254
5 2 9 1.7455 -3.8642
5 2 10 -0.2820 2.7950
5 2 11 6.4431 -2.9721
5 2 12 -1.9706 0.5266
5 2 13 0.4485 1.7856
5 2 14 -2.2333 0.2159
5 2 15 -3.4394 0.2098
5 2 16 1.5103 1.9806
5 2 17 -0.5785 -2.5218
5 2 18 1.6528 -0.9922
5 2 19 -1.1625 1.0783
5 2 20 0.4487 1.6478
5 2 21 0.8762 -0.8040
5 3 0 27.3221 -0.1120
5 3 1 -8.9616 6.3726
5 3 2 4.1965 0.8464
5 3 3 -9.4301 -13.3568
5 3 4 7.9992 9.6880
5 3 5 15.6379 -6.5203
5 3 6 -4.4523 5.3548
5 3 7 0.4082 2.1739
5 3 8 3.7840 -6.0811
5 3 9 -1.9692 1.5402
5 3 10 -2.4536 -1.3297
5 3 11 0.7952 2.5214
5 3 12 -1.0324 2.6824
5 3 13 -0.6142 -2.2267
5 3 14 0.5201 2.2126
5 3 15 -1.2118 0.2092
5 3 16 -1.4971 -1.3241
5 3 17 -2.5394 -0.3202
5 3 18 2.0975 1.9213
5 3 19 -0.3841 -2.0195
5 3 20 1.3744 -3.0487
5 3 21 -0.7585 -0.4392
5 4 0 8.3088 -0.4510
5 4 1 -11.4830 -13.6771
5 4 2 13.4691 -14.2738
5 4 3 -17.7670 -20.7239
5 4 4 -8.7348 1.1480
5 4 5 -6.5646 1.5038
5 4 6 -10.3658 11.4525
5 4 7 -4.3681 -0.5158
5 4 8 -1.3016 5.7101
5 4 9 -2.8884 -0.3903
5 4 10 1.0804 -1.6586
5 4 11 5.6797 1.4823
5 4 12 0.9178 -4.8210
5 4 13 1.5056 -0.8938
5 4 14 -0.7525 -2.1098
5 4 15 -3.0701 2.7532
5 4 16 -0.0367 1.2241
5 4 17 -0.7492 1.6555
5 4 18 1.7399 -0.6801
5 4 19 -0.7987 0.6570
5 4 20 0.2294 0.5974
5 4 21 0.3709 0.0258
5 5 1 -5.8767 -0.4825
5 5 2 7.1066 1.4857
5 5 3 -5.2280 -1.6548
5 5 4 -3.6296 1.6566
5 5 5 14.5032 -1.6053
5 5 6 17.0414 1.6327
5 5 7 -2.9393 -1.7461
5 5 8 5.6009 1.3975
5 5 9 -2.5584 -1.2271
5 5 10 0.5794 1.1287
5 5 11 0.4666 -1.0720
5 5 12 -2.3711 0.9587
5 5 13 -0.0836 -0.8963
5 5 14 2.0367 0.9109
5 5 15 -1.4928 -0.8492
5 5 16 -0.3512 0.7106
5 5 17 -0.1396 -0.6501
5 5 18 1.0683 0.5735
5 5 19 -1.5299 -0.4742
5 5 20 -1.2926 0.3553
6 0 0 -4.3006 -4.4795
6 0 1 18.2464 2.8129
6 0 2 -13.8436 -3.7429
6 0 3 -14.3641 4.0779
6 0 5 26.1816 3.4057
6 0 6 -15.3532 -3.3125
6 0 7 4.9346 3.4579
6 0 8 -1.4212 -3.0413
6 0 9 1.0571 2.7442
6 0 10 -0.9201 -2.5987
6 0 11 2.9757 2.4902
6 0 12 -2.3133 -2.1916
6 0 13 0.7357 2.0061
6 0 14 -3.9690 -1.9641
6 0 15 -2.3348 1.7825
6 0 16 1.4588 -1.5607
6 0 17 -0.2564 1.3934
6 0 18 -0.6077 -1.2624
6 0 19 -1.0554 1.0698
6 0 20 -0.3777 -0.8836
6 0 21 -0.0765 0.7363
6 1 0 41.8494 -0.6118
6 1 1 -12.3486 6.7656
6 1 2 28.4307 -4.1182
6 1 3 0.1816 -21.3328
6 1 4 -15.3565 22.2572
6 1 5 22.4121 4.0693
6 1 6 -12.9456 12.1627
6 1 7 8.3282 1.7236
6 1 8 0.4048 -3.0314
6 1 9 -1.5933 -1.4380
6 1 10 -4.9762 -6.1707
6 1 11 -0.7214 2.1033
6 1 12 -4.2626 0.7394
6 1 13 1.3195 0.8568
6 1 14 4.1462 0.5516
6 1 15 -0.3916 0.0179
6 1 16 2.0194 -1.1198
6 1 17 -0.6497 0.7070
6 1 18 0.4038 0.7609
6 1 19 -0.4590 -0.2119
6 1 20 -0.5259 0.4302
6 1 21 3.1213 2.6126
6 2 0 -24.5816 0.1670
6 2 1 13.4627 2.6066
6 2 2 -0.7411 6.5654
6 2 3 -5.1746 0.8890
6 2 4 -14.1721 -1.6099
6 2 5 0.8282 -3.9926
6 2 6 0.8776 0.2922
6 2 7 -0.6014 -1.6141
6 2 8 0.6351 5.7281
6 2 9 -1.5255 3.6306
6 2 10 -3.5232 1.9549
6 2 11 2.0751 -2.2189
6 2 12 -4.9029 -1.0740
6 2 13 0.3165 -3.3112
6 2 14 0.6628 0.4871
6 2 15 -0.7106 1.8565
6 2 16 0.0175 -0.6380
6 2 17 -1.7604 -0.5451
6 2 18 0.0442 0.8195
6 2 19 0.3559 0.9299
6 2 20 -0.1739 0.4330
6 2 21 0.2875 -2.5807
6 3 0 -25.4231 -1.7499
6 3 1 -3.0005 0.0492
6 3 2 -6.5042 7.8279
6 3 3 1.0853 1.7021
6 3 4 -16.8500 8.0544
6 3 5 6.3286 -2.9744
6 3 6 -5.3511 -2.1603
6 3 7 -9.2816 -4.5217
6 3 8 -0.2661 4.4009
6 3 9 -1.9916 -2.5514
6 3 10 -1.3650 -0.4846
6 3 11 1.7844 -2.3036
6 3 12 -0.4704 4.2049
6 3 13 2.8493 1.0515
6 3 14 1.8796 -2.0091
6 3 15 1.7879 -3.0591
6 3 16 1.7597 1.3423
6 3 17 -2.5511 -2.5772
6 3 18 2.2470 -0.9732
6 3 19 -0.9061 -0.5915
6 3 20 0.7397 1.5819
6 4 0 54.0778 0.1985
6 4 1 -3.6771 7.9320
6 4 2 10.2791 3.9311
6 4 3 -13.3077 15.0943
6 4 4 -6.3913 4.2759
6 4 5 3.3940 -0.2243
6 4 6 -5.6430 -7.2088
6 4 7 -0.3216 3.0756
6 4 8 6.2801 -0.3575
6 4 9 -0.7525 -1.3784
6 4 10 -0.3030 1.4188
6 4 11 -0.6442 -1.0001
6 4 12 -2.5539 -0.8253
6 4 13 1.4071 -1.4384
6 4 14 0.9797 2.2932
6 4 15 1.2224 0.5477
6 4 16 1.0214 1.8782
6 4 17 -1.6257 1.2197
6 4 18 0.6334 -0.0646
6 4 19 -3.1280 -0.6992
6 4 20 0.5425 -1.0245
6 5 0 16.0728 0.1684
6 5 1 -18.3643 -12.5997
6 5 2 8.7186 8.0109
6 5 3 4.5654 -2.7784
6 5 4 -10.4963 1.7204
6 5 5 -2.6343 -4.5877
6 5 6 -9.6820 3.2668
6 5 7 -2.4642 -5.5895
6 5 8 -0.9606 -0.6669
6 5 9 -1.6848 1.0494
6 5 10 -2.4253 0.4878
6 5 11 2.6030 -0.6798
6 5 12 1.0237 -1.4240
6 5 13 3.6335 0.3118
6 5 14 0.5405 -2.4937
6 5 15 -1.7391 -1.3610
6 5 16 0.2839 -1.1540
6 5 17 -2.0537 -0.1917
6 5 18 -0.6682 -0.4327
6 5 19 -0.2953 -0.2817
6 5 20 1.8491 -0.3769
6 6 0 27.6870 -2.0587
6 6 1 -16.3080 0.7007
6 6 2 12.6343 -2.7620
6 6 3 -4.0667 2.9150
6 6 4 -11.2931 -2.6733
6 6 5 6.5584 2.5192
6 6 6 -3.2470 -2.6854
6 6 7 3.9153 2.7757
6 6 8 1.4501 -2.4345
6 6 9 2.4212 2.3119
6 6 10 -0.0801 -2.2730
6 6 11 3.1731 2.1129
6 6 12 -2.5554 -1.8836
6 6 13 0.5463 1.6662
6 6 14 0.4556 -1.5970
6 6 15 -0.3073 1.4024
6 6 16 1.7115 -1.1885
6 6 17 0.2726 1.1194
6 6 18 1.8564 -1.0134
6 6 19 -0.7165 0.8675
6 6 20 -0.7666 -0.7470
7 0 0 -23.0879 0.6334
7 0 1 19.4865 -0.6173
7 0 2 -33.5943 0.3366
7 0 3 2.5050 -0.6371
7 0 4 -13.8421 0.5875
7 0 5 1.1906 -0.4235
7 0 6 2.4161 0.4602
7 0 7 -6.2783 -0.6719
7 0 8 2.1185 0.5648
7 0 9 -0.5045 -0.5581
7 0 10 -2.9615 0.6387
7 0 11 6.7235 -0.6235
7 0 12 -3.1843 0.5277
7 0 13 0.1672 -0.4549
7 0 14 -3.7493 0.4362
7 0 15 2.3877 -0.4027
7 0 16 -1.8813 0.3244
7 0 17 -0.7582 -0.2718
7 0 18 0.2839 0.2809
7 0 19 4.4079 -0.2603
7 0 20 -0.2750 0.2036
7 0 21 0.1304 -0.1858
7 1 0 -2.2475 0.1717
7 1 1 20.5600 5.3924
7 1 2 5.2048 6.7430
7 1 3 -14.1889 12.7947
7 1 4 -27.9902 -1.7999
7 1 5 5.6245 -2.5649
7 1 6 -19.6081 -6.2577
7 1 7 -0.3030 -0.7605
7 1 8 0.7116 -0.5818
7 1 9 1.1294 -1.1450
7 1 10 -0.3434 0.4888
7 1 11 4.2873 3.4012
7 1 12 -0.2080 -0.5278
7 1 13 3.4811 1.1499
7 1 14 -5.8956 -3.0677
7 1 15 -0.7191 -0.0742
7 1 16 1.3124 -0.4596
7 1 17 -2.3823 0.0295
7 1 18 0.1229 -2.8232
7 1 19 -0.7850 -1.4359
7 1 20 0.9557 -2.4172
7 1 21 2.4790 -0.4256
7 2 0 19.6378 0.1738
7 2 1 -11.6847 -5.9489
7 2 2 8.6919 -7.1463
7 2 3 -8.4812 -13.3101
7 2 4 -5.0872 12.9546
7 2 5 20.1319 -0.9182
7 2 6 -0.3803 -0.2282
7 2 7 -0.6888 -1.4682
7 2 8 2.1289 1.4124
7 2 9 -2.5034 3.6245
7 2 10 -0.2907 -0.0356
7 2 11 0.7165 -1.5797
7 2 12 -0.4109 -1.8389
7 2 13 1.1783 0.3835
7 2 14 0.8358 0.1564
7 2 15 -1.4595 1.1429
7 2 16 1.8511 1.2279
7 2 17 -1.1850 0.6956
7 2 18 1.1781 0.4347
7 2 19 -2.7509 -0.6061
7 2 20 1.5552 -1.6207
7 3 0 -2.8161 0.1615
7 3 1 -6.4776 -4.7323
7 3 2 13.0080 -2.6433
7 3 3 -8.0932 4.0458
7 3 4 -20.3301 7.1683
7 3 5 0.9772 3.6545
7 3 6 -6.3162 3.3127
7 3 7 5.4366 0.1824
7 3 8 2.5793 0.3052
7 3 9 -0.0812 -2.1493
7 3 10 -1.8860 -2.2965
7 3 11 2.1365 1.5943
7 3 12 -1.1965 2.1936
7 3 13 1.6083 1.4300
7 3 14 0.5559 -0.1631
7 3 15 -4.4529 -0.5777
7 3 16 1.9231 -2.6725
7 3 17 -0.5318 -0.7559
7 3 18 0.5254 -2.1417
7 3 19 -1.1162 0.3078
7 3 20 0.6721 0.0021
7 4 0 4.9594 1.3199
7 4 1 -15.7940 0.6251
7 4 2 -0.8944 3.9958
7 4 3 -0.0206 -17.5717
7 4 4 -10.9612 1.3363
7 4 5 15.3400 -2.1314
7 4 6 3.5279 3.0828
7 4 7 -5.4630 1.1210
7 4 8 -2.6639 -0.1945
7 4 9 -1.7638 3.2462
7 4 10 -0.6375 2.0974
7 4 11 1.7571 -0.8230
7 4 12 -1.9089 2.2201
7 4 13 0.7163 -1.4321
7 4 14 0.2856 -0.9183
7 4 15 -1.8927 1.6622
7 4 16 -1.1801 1.1679
7 4 17 -2.0939 -0.0669
7 4 18 2.0594 0.8484
7 4 19 -0.8992 -1.1802
7 4 20 -0.2200 -0.4147
7 5 0 16.7782 0.2305
7 5 1 -16.7706 1.1284
7 5 2 -5.3186 -7.2736
7 5 3 8.2289 6.0553
7 5 4 -9.6949 2.4011
7 5 5 3.5236 4.0166
7 5 6 -0.6376 -2.6913
7 5 7 2.4821 2.0178
7 5 8 1.6340 1.9049
7 5 9 0.9375 1.2464
7 5 10 2.5482 -2.4883
7 5 11 2.7964 1.5695
7 5 12 -1.5276 -1.4400
7 5 13 1.2527 1.3777
7 5 14 -0.9303 1.8212
7 5 15 0.1030 0.6585
7 5 16 1.3764 -2.0775
7 5 17 -1.3886 -0.6392
7 5 18 1.4324 0.3720
7 5 19 -0.7788 0.0070
7 5 20 -2.4213 -0.3161
7 6 0 21.1488 0.3233
7 6 1 -6.9962 -8.8584
7 6 2 -3.5031 -2.0178
7 6 3 8.3853 -3.7673
7 6 4 -8.1455 -2.0734
7 6 5 5.6176 2.0211
7 6 6 0.4667 0.2373
7 6 7 0.1987 -0.0654
7 6 8 -1.4274 0.8572
7 6 9 -2.1228 -2.3001
7 6 10 -3.3438 2.4540
7 6 11 -0.9818 1.9687
7 6 12 -1.2118 3.4204
7 6 13 2.5911 3.4614
7 6 14 -1.0832 1.0763
7 6 15 -1.9576 -1.8443
7 6 16 0.9308 1.2426
7 6 17 -2.0794 2.1337
7 6 18 -1.8375 -1.3541
7 6 19 -1.4975 -0.6452
7 7 0 34.7220 0.9495
7 7 1 -24.1271 0.0265
7 7 2 -0.3674 0.5228
7 7 3 10.5136 -0.6183
7 7 4 -8.1504 0.4032
7 7 5 4.4884 -0.4041
7 7 6 -4.9419 0.4898
7 7 7 -0.8995 -0.6340
7 7 8 1.3774 0.5310
7 7 9 2.8418 -0.6821
7 7 10 0.0457 0.7339
7 7 11 3.8356 -0.7086
7 7 12 -2.6330 0.5891
7 7 13 2.4792 -0.5045
7 7 14 -3.1996 0.4605
7 7 15 -1.4620 -0.3297
7 7 16 1.7501 0.2593
7 7 17 0.7443 -0.2797
7 7 18 -2.0418 0.2708
7 7 19 0.0091 -0.2500
8 0 0 8.0112 -0.1323
8 0 1 -10.5892 -0.4348
8 0 2 29.8558 -0.3335
8 0 3 12.7573 0.1043
8 0 4 -6.3954 -0.1967
8 0 5 23.1443 0.2246
8 0 6 3.4745 -0.1499
8 0 7 -1.4584 0.1902
8 0 8 -1.4486 -0.2304
8 0 9 -5.4841 0.1912
8 0 10 -4.4371 -0.1125
8 0 11 -2.8695 0.0947
8 0 12 -3.6881 -0.1763
8 0 13 3.1053 0.1388
8 0 14 2.3663 -0.0956
8 0 15 -1.9463 0.1267
8 0 16 0.3275 -0.1511
8 0 17 -1.1496 0.1139
8 0 18 1.8516 -0.0949
8 0 19 0.3682 0.1306
8 0 20 0.1987 -0.1104
8 1 0 -8.1766 -0.6562
8 1 1 -5.8475 -4.2274
8 1 2 -8.6257 -5.6647
8 1 3 -8.8126 1.3133
8 1 4 -13.9617 -6.6307
8 1 5 9.6323 1.2496
8 1 6 -10.7903 4.6778
8 1 7 -2.1751 5.3147
8 1 8 0.7438 -1.5982
8 1 9 -0.2162 -3.1796
8 1 10 -2.9478 -0.1676
8 1 11 4.4018 -0.3705
8 1 12 -3.4413 0.9889
8 1 13 1.2629 -2.6278
8 1 14 -1.7720 -0.4444
8 1 15 -0.0785 1.0927
8 1 16 1.3049 -0.6797
8 1 17 1.6944 0.5310
8 1 18 -0.1827 -0.2186
8 1 19 0.5659 1.0088
8 1 20 -0.8077 1.5930
8 2 0 5.8213 0.6809
8 2 1 -2.6337 -0.4377
8 2 2 -0.2739 9.0683
8 2 3 17.4991 -9.2070
8 2 4 -17.2378 7.8363
8 2 5 9.2527 -3.8242
8 2 6 -7.6904 -2.7355
8 2 7 -1.3209 -2.8781
8 2 8 -3.2292 0.3031
8 2 9 -2.6515 1.8959
8 2 10 -1.9882 -1.7273
8 2 11 3.3070 -0.3001
8 2 12 -1.1013 -1.0630
8 2 13 3.1221 -0.0728
8 2 14 -1.2105 -1.3172
8 2 15 -2.2502 0.1836
8 2 16 -0.2770 -0.0135
8 2 17 -3.1313 1.0420
8 2 18 1.7337 0.2970
8 2 19 -1.2534 1.1056
8 2 20 0.1539 -0.7958
8 3 0 7.3971 -0.4830
8 3 1 -6.8595 -1.2428
8 3 2 4.4936 -4.1719
8 3 3 2.2569 2.1959
8 3 4 -4.9353 -5.8273
8 3 5 -0.7959 1.2057
8 3 6 -5.0592 -2.7575
8 3 7 0.0655 4.5799
8 3 8 2.8176 5.8771
8 3 9 -3.9191 0.4533
8 3 10 0.8536 1.4175
8 3 11 3.8328 -1.6834
8 3 12 1.1819 -3.0644
8 3 13 1.4485 -1.6310
8 3 14 1.2410 -0.6082
8 3 15 0.4086 0.5410
8 3 16 0.7372 0.8914
8 3 17 -0.9590 1.8395
8 3 18 2.9105 0.2768
8 3 19 0.0871 -1.0776
8 3 20 1.0602 -1.6446
8 4 0 13.5732 -0.2919
8 4 1 -2.3537 -7.1118
8 4 2 1.1740 3.7567
8 4 3 8.7814 1.1251
8 4 4 -9.6515 8.6471
8 4 5 2.3783 3.5514
8 4 6 -2.8752 -1.2917
8 4 7 -1.7115 -6.1923
8 4 8 0.9284 -0.8394
8 4 9 0.6950 -3.9564
8 4 10 0.5474 -0.9927
8 4 11 2.3417 -0.7036
8 4 12 0.3842 0.8415
8 4 13 1.5742 0.3474
8 4 14 -0.9240 -0.0366
8 4 15 -3.2316 -0.3633
8 4 16 2.5226 1.7470
8 4 17 -1.1818 -2.0282
8 4 18 -3.1757 -0.5523
8 4 19 -3.1694 0.3253
8 4 20 0.1012 2.8663
8 5 0 34.2733 0.9394
8 5 1 -18.3639 6.4823
8 5 2 9.0979 5.7257
8 5 3 8.5408 0.0663
8 5 4 -13.8030 1.4031
8 5 5 9.5962 -3.9305
8 5 6 -4.7913 -1.6657
8 5 7 1.3816 1.3758
8 5 8 -1.8090 0.6473
8 5 9 0.9106 0.4216
8 5 10 -3.6149 -0.9685
8 5 11 1.2967 -1.5320
8 5 12 -2.5731 -2.0566
8 5 13 3.4820 -3.4316
8 5 14 -0.2238 -1.8449
8 5 15 -0.0616 -0.3048
8 5 16 2.2826 1.0037
8 5 17 -0.9446 3.6533
8 5 18 0.8460 -0.0938
8 5 19 1.5326 -0.7938
8 6 0 17.4143 -0.2878
8 6 1 -2.5838 -4.7879
8 6 2 3.7093 -1.4352
8 6 3 10.2524 -2.5824
8 6 4 -7.8831 4.1097
8 6 5 3.1399 0.4551
8 6 6 2.7869 4.5223
8 6 7 -0.1667 -4.2448
8 6 8 0.9501 -2.4105
8 6 9 2.2064 4.0355
8 6 10 4.2652 0.4628
8 6 11 3.4159 -1.5624
8 6 12 1.3379 -0.6016
8 6 13 1.3152 -0.8303
8 6 14 -2.0054 -0.5038
8 6 15 -0.4029 0.5467
8 6 16 0.4832 -1.4000
8 6 17 -0.5636 -1.0478
8 6 18 -0.2940 0.6435
8 6 19 0.3158 -3.3310
8 7 0 23.4512 -0.1609
8 7 1 -4.8860 11.8962
8 7 2 -0.7665 7.0333
8 7 3 1.0576 3.0778
8 7 4 -3.4510 -3.5254
8 7 5 1.5664 -0.7258
8 7 6 1.9897 0.0814
8 7 7 -0.4586 1.3240
8 7 8 0.9505 0.8247
8 7 9 -3.1148 -0.2092
8 7 10 -0.3152 -0.3799
8 7 11 -1.4068 0.9276
8 7 12 -4.3626 -1.5021
8 7 13 1.1777 -0.5096
8 7 14 -1.7394 -0.4549
8 7 15 1.2033 -0.3035
8 7 16 1.2200 2.8422
8 7 17 -1.5152 1.6249
8 7 18 0.8645 0.9401
8 7 19 -0.4307 3.2091
8 8 0 19.9950 1.0035
8 8 1 -6.3222 -0.4486
8 8 2 5.9826 1.3478
8 8 3 9.5428 -1.2935
8 8 4 -4.9757 1.1100
8 8 5 2.0977 -1.0037
8 8 6 5.7369 1.0817
8 8 7 -3.3462 -1.0939
8 8 8 5.7800 1.0057
8 8 9 -0.3959 -1.0398
8 8 10 2.2577 1.0615
8 8 11 2.1944 -1.0273
8 8 12 1.7059 0.8848
8 8 13 4.8834 -0.7582
8 8 14 -1.8555 0.6857
8 8 15 -1.7227 -0.5587
8 8 16 0.9042 0.4618
8 8 17 -1.8836 -0.4435
8 8 18 -0.6173 0.4000
9 0 0 -13.2615 -3.2513
9 0 1 -14.3849 1.8294
9 0 2 -1.3006 -2.8239
9 0 3 1.2864 2.8948
9 0 4 -26.1770 -2.9262
9 0 5 10.5943 2.9227
9 0 6 -8.8984 -2.9226
9 0 7 7.0286 2.8151
9 0 8 -2.6176 -2.4096
9 0 9 -3.0390 2.1007
9 0 10 -2.5326 -1.8898
9 0 11 4.3522 1.7280
9 0 12 -0.7197 -1.5872
9 0 13 6.1762 1.4860
9 0 14 1.5405 -1.5253
9 0 15 -1.6921 1.4204
9 0 16 1.9292 -1.2622
9 0 17 -3.0560 1.1483
9 0 18 -0.9187 -1.0172
9 0 19 -3.1636 0.8422
9 0 20 -0.3253 -0.6693
9 1 0 -4.7383 -0.4340
9 1 1 7.5036 2.8203
9 1 2 -1.3470 3.7415
9 1 3 -2.6205 4.2221
9 1 4 -14.8334 5.7335
9 1 5 -0.1674 6.1904
9 1 6 5.1007 0.1391
9 1 7 -2.3875 0.9565
9 1 8 3.4965 1.9208
9 1 9 -0.6157 -0.1767
9 1 10 -0.6565 1.4890
9 1 11 2.6006 -0.6277
9 1 12 -0.2154 1.1385
9 1 13 -0.9411 2.0192
9 1 14 -0.1641 1.4223
9 1 15 0.3199 2.0398
9 1 16 0.1664 0.6154
9 1 17 -0.8592 -1.2993
9 1 18 1.2207 -0.1271
9 1 19 1.6337 -0.1262
9 1 20 3.9681 -0.2649
9 2 0 2.3689 0.1972
9 2 1 -10.1650 -1.3877
9 2 2 -0.6741 1.1582
9 2 3 -0.0795 5.9989
9 2 4 -10.0413 7.4736
9 2 5 10.9067 2.2195
9 2 6 -0.5821 -5.5114
9 2 7 1.4773 -1.0615
9 2 8 1.6056 0.5434
9 2 9 -2.9168 -0.8294
9 2 10 -3.1049 0.6448
9 2 11 0.8069 0.2607
9 2 12 -1.3707 2.0604
9 2 13 2.5027 -0.5201
9 2 14 -0.7987 0.0404
9 2 15 0.8656 0.2252
9 2 16 3.6419 -0.1282
9 2 17 -1.8556 0.2971
9 2 18 -2.6945 -1.6885
9 2 19 -1.9014 -2.4497
9 2 20 -1.4863 0.5737
9 3 0 17.4867 -1.4048
9 3 1 -25.0662 -5.7826
9 3 2 -1.9190 7.5910
9 3 3 10.8823 -3.2266
9 3 4 -12.3524 8.0134
9 3 5 12.7457 0.4099
9 3 6 -3.0037 5.5035
9 3 7 2.7007 -0.6355
9 3 8 1.2714 -1.2305
9 3 9 1.1935 -1.8202
9 3 10 -3.9153 0.3670
9 3 11 1.1315 -1.5187
9 3 12 -0.9959 3.4454
9 3 13 3.1342 0.7873
9 3 14 -2.4027 1.6004
9 3 15 -0.3874 -1.0467
9 3 16 1.6124 2.0931
9 3 17 -0.0614 2.0933
9 3 18 0.2768 0.5925
9 3 19 -0.1208 -0.8555
9 3 20 1.6885 0.0722
9 4 0 18.3332 0.1765
9 4 1 -3.4934 -1.1349
9 4 2 -7.4751 0.3340
9 4 3 3.1802 3.3559
9 4 4 -8.1957 -4.1709
9 4 5 -1.1453 0.9376
9 4 6 0.9556 -0.4041
9 4 7 2.6057 -1.4699
9 4 8 1.1001 2.5722
9 4 9 -2.0894 5.9334
9 4 10 0.9512 2.4304
9 4 11 1.5007 1.3834
9 4 12 -1.7890 -0.2676
9 4 13 -0.4857 0.5731
9 4 14 1.4575 0.6908
9 4 15 0.4765 0.1721
9 4 16 -1.0455 -0.2940
9 4 17 -1.7323 1.1040
9 4 18 0.0356 -0.9432
9 4 19 -0.2128 -1.0853
9 5 0 12.0475 0.2040
9 5 1 -6.9308 -2.7122
9 5 2 -1.0912 2.8151
9 5 3 3.9891 -1.8122
9 5 4 1.6830 -2.0663
9 5 5 5.0846 0.8717
9 5 6 0.9516 1.7087
9 5 7 0.0396 1.1539
9 5 8 0.4287 1.2051
9 5 9 -1.1776 -1.3300
9 5 10 0.4487 -1.8098
9 5 11 0.8422 0.7737
9 5 12 -1.3492 0.7296
9 5 13 1.5806 2.7185
9 5 14 -0.9586 0.5230
9 5 15 -0.9723 0.4863
9 5 16 0.3666 1.0339
9 5 17 -2.4656 -0.1930
9 5 18 -0.1453 -0.2418
9 5 19 -0.1551 -0.5141
9 6 0 21.7467 -2.0087
9 6 1 -14.7969 -5.1678
9 6 2 0.4946 -0.0169
9 6 3 12.2332 5.0897
9 6 4 -9.8197 -1.0549
9 6 5 2.5929 -3.0081
9 6 6 2.5302 1.5503
9 6 7 -1.6971 -2.7755
9 6 8 3.5246 1.1643
9 6 9 -1.0344 -0.3116
9 6 10 -1.4179 -2.0906
9 6 11 -1.2496 1.9851
9 6 12 -4.0962 0.9391
9 6 13 3.3329 -0.1915
9 6 14 -2.7147 0.7382
9 6 15 -1.9818 -1.7900
9 6 16 2.3606 0.2800
9 6 17 -1.5873 -0.2459
9 6 18 -2.8285 1.1003
9 6 19 -0.4921 -0.3400
9 7 0 13.8788 0.2632
9 7 1 -4.7413 -5.5075
9 7 2 0.5515 -4.5033
9 7 3 0.7259 -4.2291
9 7 4 -3.6472 3.4912
9 7 5 4.4733 0.9952
9 7 6 2.1764 2.4673
9 7 7 -1.8000 0.0567
9 7 8 0.3256 -2.1473
9 7 9 -0.7412 0.8306
9 7 10 0.1945 0.1614
9 7 11 -0.2849 -3.5384
9 7 12 0.5021 0.1645
9 7 13 2.7517 -0.5011
9 7 14 -0.5495 2.1630
9 7 15 -2.3240 -1.9161
9 7 16 3.3483 -2.9531
9 7 17 -0.3314 0.2012
9 7 18 0.0447 -2.6521
9 8 0 19.5743 -0.1033
9 8 1 -3.2110 7.7052
9 8 2 0.2565 1.7883
9 8 3 3.7609 -1.4306
9 8 4 -4.5425 1.8656
9 8 5 3.1725 -2.0849
9 8 6 -0.2020 -0.2364
9 8 7 0.0206 -3.5145
9 8 8 0.2319 -0.8997
9 8 9 -1.3215 -0.2771
9 8 10 -0.7987 0.6107
9 8 11 1.4256 0.2410
9 8 12 -2.9224 0.7365
9 8 13 -0.3459 -0.6807
9 8 14 -1.6818 -1.4216
9 8 15 -1.4640 -0.9887
9 8 16 2.5403 2.8854
9 8 17 -0.7520 1.5380
9 8 18 0.8078 3.7112
9 9 0 0.6550 -1.5782
9 9 1 -9.6131 0.0957
9 9 2 3.6811 -1.2930
9 9 3 4.8132 1.2257
9 9 4 -4.9185 -1.0707
9 9 5 0.7673 0.9949
9 9 6 -1.3859 -1.0965
9 9 7 -0.7062 1.2034
9 9 8 2.4270 -0.9807
9 9 9 0.3198 1.0321
9 9 10 -0.9483 -1.1664
9 9 11 1.2152 1.0345
9 9 12 -3.0175 -0.8778
9 9 13 4.1934 0.7552
9 9 14 1.4706 -0.7251
9 9 15 0.3705 0.5772
9 9 16 -1.4826 -0.4750
9 9 17 -2.7082 0.4720
10 0 0 -2.5622 0.1277
10 0 1 -15.1556 -0.2070
10 0 2 4.8776 -0.1028
10 0 3 6.0279 -0.1789
10 0 4 -2.3013 0.4485
10 0 5 12.6371 -0.2040
10 0 6 -13.0219 0.0946
10 0 7 0.0400 -0.2357
10 0 8 1.1596 0.0604
10 0 9 -1.9965 0.0972
10 0 10 -4.3640 -0.1006
10 0 11 3.0240 0.0797
10 0 12 -0.7261 -0.1261
10 0 13 0.7778 0.0921
10 0 14 -4.7814 0.0577
10 0 15 0.6361 -0.1211
10 0 16 3.9602 0.0701
10 0 17 0.0337 -0.0642
10 0 18 0.9366 0.0897
10 0 19 -2.0561 -0.0493
10 0 20 -3.3873 -0.0352
10 1 0 25.7663 -0.0218
10 1 1 -7.7319 -1.4566
10 1 2 -0.2578 -1.4235
10 1 3 14.3856 -4.1912
10 1 4 -14.9401 -2.6344
10 1 5 11.4913 -1.3496
10 1 6 -4.2940 -2.0719
10 1 7 -0.3970 0.9786
10 1 8 -2.5224 0.3292
10 1 9 0.4180 3.4264
10 1 10 1.6004 -1.5499
10 1 11 3.8722 0.4121
10 1 12 -0.8273 -2.3824
10 1 13 3.2201 -0.9403
10 1 14 1.0502 -1.8552
10 1 15 -5.0801 -2.0177
10 1 16 0.1808 -0.3603
10 1 17 -1.4164 0.4709
10 1 18 0.5899 -1.2737
10 1 19 -0.3552 1.1453
10 1 20 0.8901 -1.0537
10 2 0 -6.4990 0.2249
10 2 1 -7.7547 -3.8560
10 2 2 -5.2916 -7.1845
10 2 3 -2.0431 -4.9438
10 2 4 -4.2276 -10.7753
10 2 5 -4.3012 2.7681
10 2 6 -0.1969 -3.3529
10 2 7 -0.2502 0.4542
10 2 8 0.9348 1.2233
10 2 9 -0.7129 -1.8485
10 2 10 1.4492 2.6625
10 2 11 4.0912 -0.5428
10 2 12 0.5945 0.4773
10 2 13 -1.2229 -0.5250
10 2 14 0.9599 -0.8493
10 2 15 0.6011 0.5055
10 2 16 -0.8764 0.7864
10 2 17 0.8779 0.5724
10 2 18 -0.0215 0.6556
10 2 19 2.0665 -1.4621
10 2 20 0.2646 2.7358
10 3 0 12.6467 0.0445
10 3 1 -0.4711 -1.1155
10 3 2 4.0571 2.9351
10 3 3 5.3840 0.2900
10 3 4 -1.5496 6.7103
10 3 5 -1.0036 3.7138
10 3 6 2.4897 -2.4818
10 3 7 -2.4790 -0.6429
10 3 8 0.7275 1.4188
10 3 9 -1.9889 0.5398
10 3 10 1.3978 -0.2520
10 3 11 1.4110 0.1368
10 3 12 0.1907 -1.2551
10 3 13 1.7891 -0.7120
10 3 14 -1.6234 -0.7210
10 3 15 -0.1908 0.5091
10 3 16 0.6808 -0.3485
10 3 17 -0.0601 -2.1566
10 3 18 -1.1680 -0.4736
10 3 19 -0.1852 -1.5004
10 4 0 21.3972 1.1199
10 4 1 -16.8313 -6.9037
10 4 2 -1.7446 -2.5979
10 4 3 9.7627 -0.3177
10 4 4 -6.0797 0.2982
10 4 5 9.8384 -0.9039
10 4 6 -1.6957 3.4414
10 4 7 -1.2990 -3.1569
10 4 8 2.3314 -1.1972
10 4 9 0.5627 -0.8221
10 4 10 0.2604 -1.3771
10 4 11 3.6904 -0.5376
10 4 12 -1.2782 -0.7971
10 4 13 3.6217 0.5451
10 4 14 -4.5032 1.0255
10 4 15 -2.3581 -2.0351
10 4 16 3.0401 0.3949
10 4 17 -1.9747 2.2239
10 4 18 1.5629 -0.0378
10 4 19 -2.2876 -1.4503
10 5 0 16.8964 0.3218
10 5 1 -1.2261 0.9352
10 5 2 -0.9523 0.3060
10 5 3 2.1294 -2.8838
10 5 4 -9.7256 3.4814
10 5 5 3.1954 -0.4146
10 5 6 -1.5159 3.4334
10 5 7 0.2080 -4.4580
10 5 8 2.7950 -2.1043
10 5 9 1.1232 2.8956
10 5 10 -0.8945 -0.3610
10 5 11 0.6093 1.1377
10 5 12 -0.1120 0.6117
10 5 13 -0.6146 -2.1205
10 5 14 -0.2298 -0.9081
10 5 15 1.0457 -1.9306
10 5 16 3.7498 -0.5328
10 5 17 0.7884 1.9746
10 5 18 0.4835 -0.7815
10 5 19 -1.5300 -1.7685
10 6 0 20.7189 0.2177
10 6 1 -3.8307 0.0531
10 6 2 -1.7860 2.2274
10 6 3 5.0496 1.8997
10 6 4 -5.3294 0.4415
10 6 5 4.3852 -1.8653
10 6 6 -2.4354 -0.0497
10 6 7 -0.4245 0.6172
10 6 8 -0.6137 -0.2916
10 6 9 0.2780 3.0355
10 6 10 1.6971 2.4604
10 6 11 5.5524 1.9676
10 6 12 -1.9669 -0.5686
10 6 13 2.2581 -3.6047
10 6 14 -0.2668 0.5795
10 6 15 -1.4853 0.4280
10 6 16 -0.2424 0.3500
10 6 17 -1.9556 0.1194
10 6 18 -0.0261 -2.3887
10 7 0 8.3001 0.7736
10 7 1 -4.7668 -2.0930
10 7 2 1.6466 -0.5934
10 7 3 3.7916 0.8724
10 7 4 -4.9671 -5.6994
10 7 5 2.0316 -0.4008
10 7 6 3.4745 1.4992
10 7 7 -1.2870 -0.4595
10 7 8 2.5779 2.1919
10 7 9 0.4018 1.0222
10 7 10 -0.7615 -2.0709
10 7 11 -2.3016 0.2296
10 7 12 -4.3198 1.5564
10 7 13 2.2041 1.1153
10 7 14 -0.5487 0.7909
10 7 15 -0.1520 -0.5247
10 7 16 0.9818 -0.3892
10 7 17 -0.7510 -0.9442
10 7 18 -1.6860 3.1617
10 8 0 15.7378 -0.0683
10 8 1 -1.8821 -0.0768
10 8 2 1.3890 -2.4640
10 8 3 2.0372 2.6493
10 8 4 -1.2469 -0.6951
10 8 5 0.5782 0.9812
10 8 6 1.9427 -0.1522
10 8 7 2.5939 1.2646
10 8 8 0.1590 -1.5332
10 8 9 1.6500 1.3369
10 8 10 -0.3226 1.7069
10 8 11 1.7524 -2.8505
10 8 12 -1.0721 -1.1874
10 8 13 3.3501 -1.1389
10 8 14 1.2805 -3.4659
10 8 15 -3.5384 -2.6429
10 8 16 3.0673 -1.5233
10 8 17 0.0984 -0.5188
10 9 0 14.7915 0.2536
10 9 1 -4.6708 0.2712
10 9 2 2.7671 3.2206
10 9 3 -1.6593 0.4098
10 9 4 -0.1551 -0.6990
10 9 5 2.6683 -0.3472
10 9 6 1.9551 1.1913
10 9 7 1.4007 -0.1217
10 9 8 -2.2928 1.8384
10 9 9 0.6128 0.7954
10 9 10 -2.1051 2.6018
10 9 11 -0.4886 0.3261
10 9 12 -1.0243 3.7829
10 9 13 2.1449 2.2293
10 9 14 0.2354 2.3120
10 9 15 -1.2102 -0.9714
10 9 16 1.0675 2.8812
10 9 17 0.6983 0.3619
10 10 0 9.2159 0.4855
10 10 1 -9.9260 0.0284
10 10 2 5.6591 0.4993
10 10 3 2.1284 -0.5728
10 10 4 -2.7988 0.6329
10 10 5 7.4463 -0.6390
10 10 6 -3.4627 0.7226
10 10 7 1.6806 -0.7106
10 10 8 2.7098 0.5316
10 10 9 -2.6418 -0.4751
10 10 10 -3.2149 0.4382
10 10 11 3.8486 -0.3530
10 10 12 -3.5065 0.2966
10 10 13 1.8312 -0.2939
10 10 14 -3.1748 0.2879
10 10 15 2.4962 -0.2535
10 10 16 -3.7173 0.2278
11 0 0 -11.0659 -0.3978
11 0 1 -1.2121 -0.5170
11 0 2 -7.2839 0.3619
11 0 3 2.8886 -0.5039
11 0 4 -5.1360 0.5735
11 0 5 -5.0605 -0.5397
11 0 6 5.9052 0.4776
11 0 7 8.3608 -0.4343
11 0 8 1.4024 0.2905
11 0 9 -2.8899 -0.2120
11 0 10 -5.4365 0.1163
11 0 11 0.8358 -0.0491
11 0 12 3.3682 0.0362
11 0 13 1.1913 -0.1083
11 0 14 1.5014 0.1968
11 0 15 2.0132 -0.1759
11 0 16 -0.4783 0.1804
11 0 17 2.1833 -0.1819
11 0 18 0.7251 0.1563
11 0 19 4.8649 -0.0659
11 0 20 1.9093 0.0450
11 1 0 7.1731 -0.6092
11 1 1 -7.1222 0.3714
11 1 2 -1.7273 3.9260
11 1 3 5.3911 4.4572
11 1 4 1.3342 5.7275
11 1 5 5.2714 5.4443
11 1 6 0.7284 1.0742
11 1 7 -1.6863 0.6192
11 1 8 1.7171 -2.2176
11 1 9 -2.8836 -0.6227
11 1 10 1.6617 -2.2507
11 1 11 2.2395 -1.2492
11 1 12 -0.7637 1.1901
11 1 13 0.0128 1.9711
11 1 14 -0.9106 2.1182
11 1 15 -0.5868 1.4696
11 1 16 0.6762 1.3483
11 1 17 -3.0655 1.5627
11 1 18 -1.4874 0.9390
11 1 19 -4.2555 1.3942
11 2 0 23.9980 0.6085
11 2 1 -6.3072 1.4669
11 2 2 2.1963 4.9031
11 2 3 9.8042 3.6830
11 2 4 -2.6422 -2.2154
11 2 5 8.4994 -1.4824
11 2 6 -0.0898 0.0325
11 2 7 0.2982 -0.3700
11 2 8 3.6681 1.8606
11 2 9 -1.2888 1.2654
11 2 10 -0.8629 -0.6702
11 2 11 1.7888 2.1037
11 2 12 -2.2146 -0.7766
11 2 13 2.8855 -0.4273
11 2 14 -0.9388 1.4494
11 2 15 -0.6708 -2.0826
11 2 16 1.1981 2.5322
11 2 17 -0.3498 0.6148
11 2 18 4.7257 -0.6104
11 2 19 -1.1497 0.8042
11 3 0 16.3003 -0.4564
11 3 1 -4.1494 1.2835
11 3 2 -0.7030 1.4903
11 3 3 7.4874 0.9454
11 3 4 -5.8130 -4.2570
11 3 5 2.6460 3.5854
11 3 6 0.4242 -0.7558
11 3 7 0.2493 0.8422
11 3 8 2.6295 0.6911
11 3 9 -0.3565 0.3370
11 3 10 -0.9590 -2.3143
11 3 11 3.0618 2.0156
11 3 12 -0.3831 0.1825
11 3 13 1.6421 0.2622
11 3 14 2.9766 -0.6116
11 3 15 0.5265 1.3025
11 3 16 1.2797 0.7334
11 3 17 -3.7630 4.7832
11 3 18 -0.2621 1.8263
11 3 19 0.2714 -0.2726
11 4 0 11.9156 -0.2799
11 4 1 -3.5075 0.0802
11 4 2 3.2213 3.5984
11 4 3 0.0967 0.9213
11 4 4 -3.3781 -0.8305
11 4 5 4.5923 -0.7671
11 4 6 -1.7976 -0.1279
11 4 7 1.8866 0.0921
11 4 8 -1.3913 -0.9028
11 4 9 2.4384 1.8079
11 4 10 -0.4251 1.0741
11 4 11 2.1931 1.6554
11 4 12 -2.0382 0.0386
11 4 13 -0.4070 0.0013
11 4 14 -1.6957 -0.1509
11 4 15 -1.9060 1.3589
11 4 16 0.8682 -2.1543
11 4 17 -1.1380 0.3348
11 4 18 -2.7378 -1.2937
11 4 19 -0.0298 1.5845
11 5 0 11.5672 0.8704
11 5 1 -5.6022 0.7567
11 5 2 0.5414 0.0747
11 5 3 7.5588 -0.8083
11 5 4 -4.1002 -5.2511
11 5 5 6.3197 -3.3216
11 5 6 2.4340 3.4294
11 5 7 -0.8069 0.3201
11 5 8 0.0189 1.7685
11 5 9 -2.7887 0.7024
11 5 10 -2.7320 -2.1363
11 5 11 0.9454 -2.3155
11 5 12 -2.0490 -1.1107
11 5 13 3.7199 0.4961
11 5 14 -0.3912 -0.3044
11 5 15 0.7714 -1.1530
11 5 16 -1.1802 2.6546
11 5 17 -0.7536 -0.5304
11 5 18 1.0443 2.0376
11 6 0 11.0121 -0.2307
11 6 1 1.1830 2.5021
11 6 2 5.0496 1.1614
11 6 3 -1.6003 2.5384
11 6 4 -3.9243 2.5698
11 6 5 4.1719 -0.1348
11 6 6 -0.6156 2.3949
11 6 7 2.0258 -1.3242
11 6 8 3.0551 -2.8438
11 6 9 1.1425 -1.0034
11 6 10 1.0041 -0.6824
11 6 11 3.0316 -2.0975
11 6 12 -1.3390 1.3737
11 6 13 0.3196 0.4742
11 6 14 -2.6121 -1.8625
11 6 15 -0.7579 -3.7169
11 6 16 3.5048 -0.7541
11 6 17 -1.0209 -1.0250
11 6 18 1.3213 -1.1756
11 7 0 11.8783 -0.1950
11 7 1 -9.4950 -2.1227
11 7 2 0.1375 -0.7931
11 7 3 2.6473 -1.2422
11 7 4 -4.3637 -0.5216
11 7 5 5.0215 -1.9934
11 7 6 -0.9295 2.3108
11 7 7 -3.1601 -0.6612
11 7 8 -1.0832 1.8164
11 7 9 -1.8613 -1.5217
11 7 10 -2.2730 0.8380
11 7 11 2.5188 -1.0029
11 7 12 0.4589 1.6493
11 7 13 1.3657 -3.6741
11 7 14 0.4346 2.4721
11 7 15 -0.6857 -0.4425
11 7 16 -0.4445 0.4847
11 7 17 -0.6638 -0.9837
11 8 0 9.6606 0.7456
11 8 1 -7.9309 -0.1398
11 8 2 2.8597 1.2518
11 8 3 2.0417 -2.4806
11 8 4 -3.2214 -2.3262
11 8 5 3.7447 1.0403
11 8 6 -1.8662 -1.9431
11 8 7 -0.7817 0.1772
11 8 8 -1.4186 0.1566
11 8 9 0.1701 0.3332
11 8 10 -1.2765 -1.1096
11 8 11 3.0310 -1.7008
11 8 12 -3.0919 -1.2988
11 8 13 2.2281 -1.1366
11 8 14 -0.8094 0.7444
11 8 15 -1.2375 0.1605
11 8 16 1.3413 -1.4113
11 8 17 -1.3574 0.4803
11 9 0 9.4613 -0.1509
11 9 1 -2.2051 1.4968
11 9 2 2.7144 -4.3839
11 9 3 1.6199 -1.3697
11 9 4 -2.5503 3.0551
11 9 5 -3.0499 -0.0051
11 9 6 -1.0441 0.8392
11 9 7 0.9744 -0.9947
11 9 8 -0.5797 -0.1475
11 9 9 3.7620 -3.5111
11 9 10 -1.3586 2.2863
11 9 11 1.3573 -0.0455
11 9 12 -2.0722 1.7318
11 9 13 2.6112 0.2030
11 9 14 0.2003 -2.0908
11 9 15 0.4362 0.1509
11 9 16 1.2854 -2.9561
11 10 0 1.3955 -0.1838
11 10 1 -3.7552 -4.1715
11 10 2 2.4743 1.7530
11 10 3 3.4619 0.2754
11 10 4 -0.4477 -3.4854
11 10 5 1.6443 1.3384
11 10 6 -0.1421 0.3717
11 10 7 0.8478 -0.9676
11 10 8 -1.1296 -2.5671
11 10 9 0.5030 -1.3376
11 10 10 -1.5167 -1.2254
11 10 11 0.2406 -4.6436
11 10 12 -1.8024 -0.1818
11 10 13 1.8826 1.0037
11 10 14 1.5705 0.8157
11 10 15 -2.6514 -0.3360
11 10 16 -1.2513 0.2963
11 11 0 3.9051 0.6738
11 11 1 -3.4124 0.1087
11 11 2 0.6259 0.4732
11 11 3 -1.8795 -0.3688
11 11 4 -4.5913 0.2425
11 11 5 1.6957 -0.2502
11 11 6 -3.3718 0.2891
11 11 7 -1.3067 -0.2295
11 11 8 1.0523 0.1450
11 11 9 -4.9760 -0.1717
11 11 10 2.0373 0.2431
11 11 11 -0.7333 -0.1967
11 11 12 -3.5053 0.1583
11 11 13 1.4054 -0.1509
11 11 14 1.0382 0.1521
11 11 15 3.9144 -0.1262
12 0 0 10.0627 -2.7672
12 0 1 -8.7025 1.6413
12 0 2 -4.2385 -2.4638
12 0 3 8.4474 2.4462
12 0 4 -6.2564 -2.4513
12 0 5 5.5144 2.5224
12 0 6 0.2372 -2.5356
12 0 7 -1.1472 2.4177
12 0 8 4.9033 -2.0780
12 0 9 -1.1683 1.9511
12 0 10 0.1925 -1.8231
12 0 11 2.2729 1.6203
12 0 12 -1.6153 -1.5294
12 0 13 0.7572 1.4176
12 0 14 1.1786 -1.3456
12 0 15 1.0084 1.2424
12 0 16 4.2337 -1.1251
12 0 17 0.4940 1.0126
12 0 18 1.3542 -0.8583
12 0 19 -1.7261 0.7154
12 1 0 12.9299 -0.3130
12 1 1 -3.1041 -3.0673
12 1 2 -4.1117 0.2219
12 1 3 4.2468 1.4242
12 1 4 -5.5493 -0.3619
12 1 5 -0.2943 4.7597
12 1 6 -4.4209 -2.6323
12 1 7 2.0903 0.2379
12 1 8 -0.2367 1.0002
12 1 9 1.7619 1.3550
12 1 10 0.2913 1.7180
12 1 11 3.7918 0.8341
12 1 12 1.0224 0.5140
12 1 13 2.6734 0.2842
12 1 14 -1.4840 -2.3861
12 1 15 0.3998 0.2546
12 1 16 1.0805 -1.3798
12 1 17 -1.3553 -0.1171
12 1 18 1.3455 -0.1471
12 1 19 1.5078 -3.5506
12 2 0 4.0738 0.1909
12 2 1 -9.1120 -0.5543
12 2 2 -4.2416 -3.1808
12 2 3 -0.6366 1.1227
12 2 4 -2.5275 0.2432
12 2 5 5.9604 0.2352
12 2 6 3.4966 0.7933
12 2 7 4.2963 -0.8888
12 2 8 2.1190 -4.2642
12 2 9 0.0632 0.9931
12 2 10 -1.4173 -0.3796
12 2 11 -0.3148 1.0446
12 2 12 -1.3077 -0.6852
12 2 13 -0.6027 0.1486
12 2 14 -0.5198 0.7011
12 2 15 0.2217 0.8031
12 2 16 0.0408 0.3211
12 2 17 0.3775 -0.2472
12 2 18 -2.2709 -4.0180
12 2 19 -0.3854 2.0655
12 3 0 8.1551 -1.3474
12 3 1 -6.2851 -5.3677
12 3 2 -0.3594 2.1912
12 3 3 6.6013 3.0292
12 3 4 -3.3315 -0.0453
12 3 5 5.6521 1.1086
12 3 6 -2.0817 1.1871
12 3 7 -0.6504 -1.5405
12 3 8 1.8699 2.7175
12 3 9 -2.0841 1.5343
12 3 10 0.4298 -0.2772
12 3 11 4.0317 0.1089
12 3 12 -1.9832 1.7043
12 3 13 -0.6376 0.7593
12 3 14 -0.8034 -0.4442
12 3 15 0.2446 -3.5498
12 3 16 2.9478 1.7829
12 3 17 -2.0965 -1.3686
12 3 18 2.9330 -2.0694
12 4 0 12.1580 0.0249
12 4 1 -1.5508 3.6822
12 4 2 1.2291 2.1076
12 4 3 -2.9356 3.6307
12 4 4 -6.9878 3.6229
12 4 5 5.3667 3.0478
12 4 6 -0.9936 1.0019
12 4 7 -0.3390 -3.9612
12 4 8 3.8253 0.7206
12 4 9 2.8912 -0.2812
12 4 10 1.3064 -2.0839
12 4 11 1.7891 2.5558
12 4 12 -2.7494 0.8499
12 4 13 2.5780 -0.8994
12 4 14 1.4492 -0.4958
12 4 15 0.3044 -0.3128
12 4 16 1.3659 -0.1661
12 4 17 -2.2009 -0.2900
12 4 18 1.1351 -2.7070
12 5 0 12.5811 0.0704
12 5 1 -11.1769 -5.9962
12 5 2 0.5507 -2.8369
12 5 3 4.9768 -3.2119
12 5 4 -4.6757 -2.4522
12 5 5 4.8442 0.9074
12 5 6 -1.4561 2.3979
12 5 7 -1.5126 1.0662
12 5 8 1.1002 0.6585
12 5 9 1.6269 1.2135
12 5 10 -2.9673 1.6775
12 5 11 3.0254 -1.1702
12 5 12 -2.5963 2.0076
12 5 13 1.3846 -1.5972
12 5 14 0.3199 1.1626
12 5 15 -3.4700 -1.9379
12 5 16 1.2482 -2.2288
12 5 17 -1.1461 2.7184
12 5 18 -2.2346 -0.5441
12 6 0 13.4825 -1.4191
12 6 1 -5.5343 1.6942
12 6 2 4.9275 2.8706
12 6 3 -0.5937 -0.5567
12 6 4 -4.0062 0.3596
12 6 5 2.2794 -1.4297
12 6 6 -1.3649 -2.1011
12 6 7 2.3783 -2.4454
12 6 8 -0.1316 0.3766
12 6 9 2.6019 0.6392
12 6 10 -1.8233 2.6762
12 6 11 0.4938 -0.5450
12 6 12 -2.4771 0.1443
12 6 13 0.6797 -0.8209
12 6 14 0.1207 -2.3937
12 6 15 1.6999 -1.6363
12 6 16 0.5933 -0.5329
12 6 17 -1.2030 -0.9944
12 7 0 3.9101 0.1330
12 7 1 -3.3190 -1.5430
12 7 2 2.9231 -3.5971
12 7 3 1.2965 1.7376
12 7 4 -2.3595 3.3665
12 7 5 0.6678 0.2515
12 7 6 -0.3085 1.0547
12 7 7 3.9213 1.3730
12 7 8 3.0110 -0.7949
12 7 9 1.8593 -3.1086
12 7 10 -1.5918 3.7891
12 7 11 1.4489 -1.4031
12 7 12 -3.7756 0.5378
12 7 13 3.7723 3.3160
12 7 14 0.0952 -1.8389
12 7 15 0.5701 -0.7113
12 7 16 -1.2677 0.3456
12 7 17 1.0943 -2.5822
12 8 0 4.8262 -0.1450
12 8 1 -3.5460 -0.9899
12 8 2 3.6056 -0.2342
12 8 3 0.5587 1.2230
12 8 4 1.3321 -2.0329
12 8 5 2.8411 -1.1324
12 8 6 2.0071 -0.3355
12 8 7 0.8200 0.0012
12 8 8 0.5216 2.0278
12 8 9 -1.3907 0.4698
12 8 10 -1.0322 -0.5915
12 8 11 -0.4610 -3.4887
12 8 12 0.0950 -2.5365
12 8 13 1.1370 -2.7773
12 8 14 0.2855 -0.9114
12 8 15 -0.2937 0.6123
12 8 16 -2.6432 -0.4140
12 9 0 9.1282 -1.1096
12 9 1 -4.4333 -0.4663
12 9 2 0.8402 1.5000
12 9 3 -0.5944 0.3590
12 9 4 -1.4291 2.3572
12 9 5 3.6907 1.5505
12 9 6 -1.3674 -1.8165
12 9 7 -0.5452 0.4268
12 9 8 1.4867 1.2736
12 9 9 -3.4348 4.4469
12 9 10 -0.3872 1.1961
12 9 11 1.4587 1.9075
12 9 12 -2.2335 -0.0428
12 9 13 -0.2069 2.8197
12 9 14 -0.8997 -0.7220
12 9 15 1.0176 0.6810
12 9 16 3.3799 0.7898
12 10 0 2.7799 0.2174
12 10 1 0.2742 0.9527
12 10 2 0.2681 0.3770
12 10 3 2.6168 -1.4829
12 10 4 -3.9515 -0.1035
12 10 5 4.0405 -0.7524
12 10 6 -0.0635 -0.4656
12 10 7 -1.6395 1.8151
12 10 8 0.2503 0.7563
12 10 9 1.5143 -1.9830
12 10 10 -0.9419 -0.7668
12 10 11 -2.4258 -0.1696
12 10 12 -0.5892 -0.3687
12 10 13 1.5910 -1.2667
12 10 14 0.5264 -0.0150
12 10 15 -2.1579 -0.6308
12 11 0 4.4649 -0.1516
12 11 1 -1.5020 -1.5478
12 11 2 3.1521 0.9348
12 11 3 1.0382 -2.1827
12 11 4 -4.6694 1.2354
12 11 5 4.3615 1.0605
12 11 6 -1.6037 -0.7763
12 11 7 -0.3970 -1.7740
12 11 8 0.9169 0.8659
12 11 9 -2.5866 4.7886
12 11 10 -2.2955 5.7406
12 11 11 0.2715 0.3280
12 11 12 0.4501 2.6456
12 11 13 -2.2694 -1.9838
12 11 14 -1.0046 0.2432
12 12 0 -1.9164 -0.8326
12 12 1 -3.5585 -0.0005
12 12 2 4.0090 -0.9050
12 12 3 0.8692 0.9245
12 12 4 -1.4250 -0.8932
12 12 5 0.5747 0.8726
12 12 6 -0.9693 -1.0060
12 12 7 2.8747 1.0016
12 12 8 4.9403 -0.7490
12 12 9 0.1811 0.6966
12 12 10 -0.8830 -0.7009
12 12 11 2.4764 0.5734
12 12 12 -1.7291 -0.4984
12 12 13 -2.1749 0.4855
12 12 14 2.9001 -0.4837
13 0 0 2.8338 -0.0800
13 0 1 -6.5861 0.0785
13 0 2 -2.6463 -0.0734
13 0 3 8.1829 -0.0554
13 0 4 -0.9430 0.1606
13 0 5 9.0019 -0.0921
13 0 6 2.1228 0.0811
13 0 7 0.0649 -0.2318
13 0 8 3.5128 0.0959
13 0 9 -2.6134 0.1482
13 0 10 -1.8378 -0.1504
13 0 11 1.4366 0.1348
13 0 12 -1.1908 -0.1222
13 0 13 -2.7945 0.1058
13 0 14 -0.1200 0.0496
13 0 15 -1.2411 -0.1093
13 0 16 -1.4626 0.0810
13 0 17 -1.3268 -0.0649
13 0 18 -0.2240 0.0796
13 0 19 2.2053 -0.0445
13 1 0 10.2254 -0.0457
13 1 1 7.9388 1.9490
13 1 2 1.8928 -0.3176
13 1 3 3.2331 0.7546
13 1 4 -2.6762 -3.1660
13 1 5 2.5842 1.6860
13 1 6 -2.1512 -2.7987
13 1 7 -1.4708 1.6077
13 1 8 1.0832 2.0666
13 1 9 -0.8362 -0.1743
13 1 10 2.1765 -2.7268
13 1 11 4.0470 2.0761
13 1 12 -0.6743 -0.5327
13 1 13 1.4934 0.1644
13 1 14 1.0137 0.3325
13 1 15 0.2792 0.1354
13 1 16 -0.2073 1.0156
13 1 17 -0.3499 0.9073
13 1 18 1.9524 1.0563
13 1 19 0.7385 2.5309
13 2 0 13.1120 0.3226
13 2 1 -4.2867 0.1344
13 2 2 -0.3310 -1.9219
13 2 3 4.9011 -4.0527
13 2 4 -1.4443 -5.9705
13 2 5 6.1169 2.7801
13 2 6 -2.8662 0.1775
13 2 7 -3.2101 0.2647
13 2 8 1.9604 -0.8276
13 2 9 0.7586 -0.7705
13 2 10 -0.5016 -0.2374
13 2 11 2.6006 1.7383
13 2 12 -2.4798 0.0645
13 2 13 2.6900 0.9985
13 2 14 -1.7455 -0.9177
13 2 15 -0.0941 1.7681
13 2 16 2.7679 -0.9670
13 2 17 -0.4678 0.3026
13 2 18 2.7649 -0.0643
13 3 0 15.4925 0.0578
13 3 1 -5.3281 1.9206
13 3 2 4.5408 0.1189
13 3 3 -1.8417 0.8351
13 3 4 -6.2438 -2.3168
13 3 5 3.2120 -3.2932
13 3 6 -4.0492 1.4442
13 3 7 0.7688 1.0416
13 3 8 -1.4220 2.1640
13 3 9 -0.4290 1.8948
13 3 10 -0.7681 0.9339
13 3 11 2.3744 -1.2839
13 3 12 -1.2504 -0.6258
13 3 13 1.5132 -1.8911
13 3 14 -0.6495 -2.0588
13 3 15 -1.5485 0.3266
13 3 16 0.5802 0.6875
13 3 17 -1.7107 4.1051
13 3 18 0.9252 -0.6282
13 4 0 15.6305 0.9475
13 4 1 -8.2674 -1.1141
13 4 2 4.3471 -0.3430
13 4 3 2.5527 -3.0533
13 4 4 -4.4777 0.0811
13 4 5 7.8730 -2.0573
13 4 6 -1.3053 0.2050
13 4 7 0.4199 -0.0797
13 4 8 0.8074 -0.9112
13 4 9 1.2704 -4.3687
13 4 10 -1.8324 1.8527
13 4 11 0.5265 0.7965
13 4 12 -1.7830 1.7765
13 4 13 -2.5839 0.5199
13 4 14 0.3148 1.3788
13 4 15 0.3008 -1.2161
13 4 16 0.9812 -0.4090
13 4 17 1.8556 -3.0614
13 4 18 0.9686 -1.4679
13 5 0 -1.9140 0.2231
13 5 1 -3.4600 0.9352
13 5 2 2.2764 1.0406
13 5 3 -0.9448 0.2920
13 5 4 -3.8754 -1.9728
13 5 5 2.6567 -1.6242
13 5 6 -2.5565 0.0607
13 5 7 -0.7242 -1.0866
13 5 8 -1.8415 3.6697
13 5 9 -2.1227 0.3204
13 5 10 1.2264 -0.2351
13 5 11 3.8188 -1.9426
13 5 12 -1.7746 -1.0439
13 5 13 3.4492 -1.3622
13 5 14 -0.9719 -1.4129
13 5 15 -1.0398 0.5268
13 5 16 0.7527 1.0713
13 5 17 -0.7994 -2.6457
13 6 0 10.0611 0.3898
13 6 1 -4.1748 0.7293
13 6 2 -1.3525 -1.4964
13 6 3 -0.9759 -1.3244
13 6 4 -2.2432 -0.1346
13 6 5 1.7954 2.3538
13 6 6 2.2602 0.6470
13 6 7 -4.4617 0.3126
13 6 8 -0.3842 2.6403
13 6 9 -0.6059 0.2874
13 6 10 -0.8727 -1.3244
13 6 11 2.3283 -2.3252
13 6 12 0.2368 -0.3843
13 6 13 -0.5413 -1.0179
13 6 14 0.7258 -1.2455
13 6 15 0.2507 -0.9971
13 6 16 -1.2207 -1.6427
13 6 17 1.2381 -1.3786
13 7 0 9.8343 0.4811
13 7 1 -4.6265 0.5501
13 7 2 3.2063 2.0209
13 7 3 -0.5859 -4.6053
13 7 4 -0.8998 -4.0049
13 7 5 1.5560 1.0560
13 7 6 -2.1173 -1.6844
13 7 7 -1.2283 0.6042
13 7 8 -1.1573 -2.5720
13 7 9 1.0393 1.9192
13 7 10 0.1519 0.4184
13 7 11 1.8757 0.6338
13 7 12 -2.9733 0.6916
13 7 13 0.1421 3.9705
13 7 14 1.1426 -1.3383
13 7 15 -2.7384 -1.4525
13 7 16 4.5005 -0.2440
13 8 0 2.4858 -0.0810
13 8 1 -5.0270 -4.1323
13 8 2 1.5451 -0.5863
13 8 3 1.2768 -0.5962
13 8 4 -2.3596 1.2769
13 8 5 1.4803 -1.3277
13 8 6 -1.9374 -0.2145
13 8 7 -0.6391 1.1519
13 8 8 -0.0019 1.7028
13 8 9 0.1997 -1.6999
13 8 10 -1.6079 0.8997
13 8 11 -0.0606 -1.7827
13 8 12 -1.1785 0.4498
13 8 13 1.8351 1.3255
13 8 14 -3.4749 -1.0761
13 8 15 2.3370 -1.9779
13 8 16 -4.4988 -0.0440
13 9 0 3.4440 0.3259
13 9 1 -2.9345 -0.3307
13 9 2 0.7029 -0.5580
13 9 3 1.8660 -2.7121
13 9 4 -1.4902 -0.5529
13 9 5 3.7041 -0.1862
13 9 6 -2.8400 0.7817
13 9 7 1.5470 0.9333
13 9 8 1.8549 -4.5522
13 9 9 -1.3198 -0.3994
13 9 10 -0.4778 0.2918
13 9 11 1.7338 -0.1361
13 9 12 0.1114 1.1931
13 9 13 0.6464 2.7973
13 9 14 2.0815 0.5491
13 9 15 0.7466 2.5045
13 10 0 -2.6514 0.3280
13 10 1 -0.0774 1.1776
13 10 2 2.6741 -1.3108
13 10 3 0.8793 -0.4289
13 10 4 -0.3770 2.4709
13 10 5 -0.3135 1.0865
13 10 6 -1.7573 -0.0424
13 10 7 -1.0685 -0.3100
13 10 8 2.9087 -0.2945
13 10 9 -5.0659 0.8480
13 10 10 2.1051 -1.3563
13 10 11 0.0442 0.1077
13 10 12 -2.1170 -1.5563
13 10 13 -5.5069 2.0237
13 10 14 1.4607 -2.1135
13 11 0 3.7397 -0.0998
13 11 1 -2.2297 -2.7827
13 11 2 1.6682 1.8327
13 11 3 -0.8269 1.8686
13 11 4 -2.1398 -0.9259
13 11 5 2.2636 0.2044
13 11 6 -1.1375 -1.5823
13 11 7 -2.8524 -0.5041
13 11 8 -1.3329 0.2571
13 11 9 -0.8636 -0.6860
13 11 10 0.2274 -2.7774
13 11 11 -2.2097 -0.9951
13 11 12 -0.4675 -1.0675
13 11 13 0.1731 2.0871
13 11 14 1.5672 -0.5799
13 12 0 7.4432 0.2611
13 12 1 -2.9512 1.2195
13 12 2 5.5421 -0.6500
13 12 3 -1.3686 -1.7504
13 12 4 -1.7102 1.7385
13 12 5 1.0904 -0.3790
13 12 6 0.1916 1.4984
13 12 7 -1.2061 2.0514
13 12 8 -2.4754 0.2824
13 12 9 -3.6176 -0.9233
13 12 10 1.2868 2.1249
13 12 11 -1.4500 4.1611
13 12 12 -2.9527 2.9323
13 12 13 0.9007 -2.0063
13 13 0 4.4113 0.2328
13 13 1 -4.5468 -0.0348
13 13 2 5.1788 0.3105
13 13 3 -2.1538 -0.2306
13 13 4 -4.8074 0.2284
13 13 5 3.1821 -0.2355
13 13 6 0.4892 0.2627
13 13 7 -1.7121 -0.3321
13 13 8 -4.3309 0.2586
13 13 9 0.7309 -0.2733
13 13 10 -1.7829 0.2426
13 13 11 3.3458 -0.2163
13 13 12 3.6132 0.1967
14 0 0 14.8870 -0.1842
14 0 1 -6.5720 -0.1165
14 0 2 -4.6448 0.0151
14 0 3 7.0440 0.0033
14 0 4 1.2036 0.0789
14 0 5 9.9630 -0.2014
14 0 6 2.1433 0.1713
14 0 7 4.6902 -0.2360
14 0 8 0.4800 0.0901
14 0 9 -1.2662 -0.0573
14 0 10 -0.1504 -0.0076
14 0 11 1.1707 0.0307
14 0 12 -5.1504 0.0057
14 0 13 5.0550 -0.0363
14 0 14 -0.6455 0.1246
14 0 15 4.6823 -0.0785
14 0 16 3.3674 0.0916
14 0 17 -0.3613 -0.1189
14 0 18 3.6700 0.0850
14 1 0 11.5724 -0.5119
14 1 1 -1.7539 4.1379
14 1 2 3.7681 1.8145
14 1 3 1.3730 5.2652
14 1 4 -6.8129 1.8859
14 1 5 5.2981 -1.8435
14 1 6 -2.5040 1.1179
14 1 7 -0.9865 -0.5577
14 1 8 4.9307 0.5678
14 1 9 -0.6142 1.4781
14 1 10 -1.0096 0.4470
14 1 11 1.0030 0.6201
14 1 12 -2.7660 -0.9243
14 1 13 0.2304 -0.1721
14 1 14 -2.0579 -1.1984
14 1 15 -0.4862 -2.0712
14 1 16 -0.8086 -0.3420
14 1 17 0.1322 2.0110
14 1 18 -0.1066 -1.9631
14 2 0 5.0813 0.4756
14 2 1 -6.1314 -1.8464
14 2 2 0.4154 1.5692
14 2 3 4.0920 0.2494
14 2 4 -4.2987 2.4815
14 2 5 8.2004 4.9288
14 2 6 0.7257 -1.5582
14 2 7 1.8404 0.1731
14 2 8 4.1847 1.8935
14 2 9 0.3630 -3.4772
14 2 10 -0.3124 -1.0841
14 2 11 1.1076 0.9849
14 2 12 -0.8688 2.4289
14 2 13 -1.5005 -0.8278
14 2 14 4.4192 2.2721
14 2 15 -0.5287 1.1053
14 2 16 1.4138 -0.9121
14 2 17 -2.7267 -1.0230
14 2 18 2.1539 -0.4557
14 3 0 5.9625 -0.1719
14 3 1 1.8116 2.7109
14 3 2 5.8647 2.5683
14 3 3 -0.7604 2.2991
14 3 4 -1.5012 0.0878
14 3 5 4.3252 0.2206
14 3 6 1.0847 1.2681
14 3 7 0.9919 -1.5809
14 3 8 -1.2401 2.4117
14 3 9 -0.6968 -0.9897
14 3 10 -0.3065 0.6766
14 3 11 0.8744 1.6139
14 3 12 -2.4298 0.9437
14 3 13 0.5517 -0.5652
14 3 14 -0.3449 -0.4077
14 3 15 1.0863 -0.6061
14 3 16 -0.3883 0.0360
14 3 17 1.6315 -2.2717
14 4 0 10.3003 -0.2780
14 4 1 -5.3687 -0.5946
14 4 2 1.8529 0.6728
14 4 3 -1.5899 0.3694
14 4 4 -3.4237 -0.4386
14 4 5 0.4173 2.9476
14 4 6 -2.1598 -0.6418
14 4 7 -0.4799 0.5318
14 4 8 4.1821 0.0622
14 4 9 1.6997 0.7184
14 4 10 -0.6627 1.0370
14 4 11 3.3899 -1.4399
14 4 12 -0.5429 1.6412
14 4 13 0.5247 0.2844
14 4 14 -1.0647 -5.1229
14 4 15 0.8026 -2.6534
14 4 16 -0.2563 0.7969
14 4 17 -1.6704 -1.1258
14 5 0 12.1378 0.5131
14 5 1 -7.8581 1.5157
14 5 2 5.8974 0.2684
14 5 3 0.5245 -1.6663
14 5 4 -0.5126 0.9288
14 5 5 6.5478 -0.4988
14 5 6 -1.1048 0.2108
14 5 7 2.2360 1.1129
14 5 8 1.4533 -0.6369
14 5 9 1.5018 -1.7514
14 5 10 -1.8388 0.4745
14 5 11 -1.6978 1.4488
14 5 12 -2.9901 -0.1842
14 5 13 -1.4475 2.7844
14 5 14 0.8248 0.6946
14 5 15 -0.7738 2.0734
14 5 16 2.5874 0.4744
14 5 17 -2.1198 -0.2936
14 6 0 4.9642 -0.0790
14 6 1 -3.9733 -3.7363
14 6 2 0.7908 -0.9879
14 6 3 0.8949 0.3679
14 6 4 -3.0184 1.1552
14 6 5 2.1124 -2.0297
14 6 6 -1.7113 -0.9009
14 6 7 1.2397 -0.9352
14 6 8 1.4446 0.4663
14 6 9 -0.6751 -1.6236
14 6 10 0.2240 -0.1480
14 6 11 2.7402 -0.3466
14 6 12 -1.2297 -1.6478
14 6 13 1.3330 2.5129
14 6 14 -1.4238 -1.0876
14 6 15 -0.4273 -2.3176
14 6 16 -0.3188 -0.3262
14 7 0 -0.8689 -0.2491
14 7 1 -3.2319 3.7706
14 7 2 -1.3148 -0.2345
14 7 3 2.9520 -1.3558
14 7 4 0.5344 2.1398
14 7 5 3.4127 1.5556
14 7 6 0.6066 -1.0770
14 7 7 1.6579 -1.3916
14 7 8 1.4575 -1.9732
14 7 9 -0.1180 1.0398
14 7 10 -0.1713 -1.2566
14 7 11 -0.9695 0.1232
14 7 12 0.3476 0.2937
14 7 13 -0.2449 -0.4731
14 7 14 1.1050 -0.5518
14 7 15 1.1189 4.1374
14 7 16 0.8615 -0.7439
14 8 0 0.6243 0.5491
14 8 1 0.2119 -1.8943
14 8 2 1.6152 -0.9432
14 8 3 -2.8671 -1.3449
14 8 4 -2.6047 3.0662
14 8 5 -3.3661 3.6585
14 8 6 -1.8896 -2.1760
14 8 7 -2.7398 0.2037
14 8 8 0.1197 -1.2603
14 8 9 -2.6993 2.2090
14 8 10 1.3645 -0.1799
14 8 11 2.0692 0.1458
14 8 12 -1.7470 -3.0418
14 8 13 -2.4310 0.6023
14 8 14 1.5786 -0.2752
14 8 15 -2.1701 1.2489
14 9 0 2.7532 -0.0928
14 9 1 -0.7559 -1.7036
14 9 2 0.8570 3.4390
14 9 3 0.3057 0.0434
14 9 4 -3.6653 -0.5390
14 9 5 3.1079 -1.0947
14 9 6 3.4173 0.0451
14 9 7 -0.5520 1.7362
14 9 8 0.1378 0.0665
14 9 9 -0.7946 0.1045
14 9 10 -1.1587 -0.1962
14 9 11 -2.7013 0.9443
14 9 12 -1.1862 2.1899
14 9 13 0.8218 0.2210
14 9 14 -1.4712 2.5970
14 10 0 6.5456 -0.1435
14 10 1 -4.8563 -0.9552
14 10 2 2.6579 0.7710
14 10 3 -0.6168 -2.2299
14 10 4 -1.4736 2.4584
14 10 5 1.6068 -0.4858
14 10 6 -2.8237 2.6286
14 10 7 -0.3104 -0.4896
14 10 8 0.1691 -1.0092
14 10 9 -1.4065 -1.1674
14 10 10 2.1644 0.2516
14 10 11 0.2695 -0.0340
14 10 12 0.2061 2.2070
14 10 13 0.4632 3.3860
14 10 14 1.1266 -0.2684
14 11 0 3.2595 0.4914
14 11 1 -3.3578 -0.0801
14 11 2 0.3805 1.1084
14 11 3 -4.5420 -0.5586
14 11 4 -3.8528 0.1300
14 11 5 -0.2811 -0.8669
14 11 6 -1.9555 0.1884
14 11 7 1.2895 -0.4973
14 11 8 1.9724 -1.0569
14 11 9 -2.4141 0.3507
14 11 10 -1.8721 0.7622
14 11 11 -1.3875 2.2976
14 11 12 -0.8327 -0.6074
14 11 13 -3.9232 0.9183
14 12 0 6.8812 -0.0552
14 12 1 -2.9877 0.7180
14 12 2 3.7342 2.0913
14 12 3 -0.6218 1.1264
14 12 4 1.1983 -1.4777
14 12 5 1.3747 2.7257
14 12 6 -0.0773 1.2023
14 12 7 4.3166 -1.3084
14 12 8 2.8284 -2.4905
14 12 9 1.9781 1.4743
14 12 10 0.7469 -0.7067
14 12 11 -1.1898 -5.0638
14 12 12 -1.5933 -1.2145
14 13 0 5.1128 -0.1323
14 13 1 -1.5104 -0.1110
14 13 2 3.0615 -0.8661
14 13 3 -0.7148 0.3291
14 13 4 1.0770 0.2963
14 13 5 0.3752 -2.7319
14 13 6 0.1923 -2.0819
14 13 7 1.8476 -2.9040
14 13 8 0.7540 -0.5616
14 13 9 -3.0911 -1.7964
14 13 10 -0.2710 -1.1522
14 13 11 -2.6814 3.9862
14 14 0 1.4137 0.3662
14 14 1 -1.0281 -0.0225
14 14 2 0.9950 0.2932
14 14 3 2.2898 -0.4272
14 14 4 -1.8710 0.3557
14 14 5 2.3182 -0.3479
14 14 6 3.8998 0.3863
14 14 7 -1.5343 -0.3411
14 14 8 -1.6366 0.3118
14 14 9 0.4866 -0.2725
14 14 10 5.3069 0.3009
15 0 0 -3.7894 -1.9568
15 0 1 -2.0589 0.7231
15 0 2 2.1874 -1.0144
15 0 3 3.1892 1.2480
15 0 4 -7.4845 -1.1689
15 0 5 -0.2163 1.0513
15 0 6 -2.2175 -1.0549
15 0 7 0.4487 0.9953
15 0 8 -0.3157 -0.7928
15 0 9 0.0428 0.7923
15 0 10 2.6838 -0.7622
15 0 11 1.7559 0.5793
15 0 12 -1.4366 -0.5701
15 0 13 0.0445 0.6054
15 0 14 1.1859 -0.5999
15 0 15 -0.4197 0.5712
15 0 16 0.2061 -0.5315
15 0 17 -2.0472 0.4918
15 0 18 1.4160 -0.3934
15 1 0 15.4406 -0.3358
15 1 1 -2.0566 -1.5928
15 1 2 0.9484 0.6668
15 1 3 -1.9803 -0.0161
15 1 4 -0.6415 -0.3194
15 1 5 4.1347 0.0955
15 1 6 -3.6065 1.5485
15 1 7 -1.5917 -1.4062
15 1 8 -0.3039 -0.3768
15 1 9 -1.4460 0.4733
15 1 10 -1.3679 1.2728
15 1 11 0.5767 -0.2936
15 1 12 -2.5746 0.6074
15 1 13 -1.6102 1.9233
15 1 14 -1.3293 -0.3013
15 1 15 2.6950 -0.4034
15 1 16 1.1289 2.1604
15 1 17 3.3607 -1.1433
15 1 18 1.5894 -2.5640
15 2 0 8.3481 0.0810
15 2 1 -1.3995 1.2264
15 2 2 3.5424 -2.2179
15 2 3 1.2283 -0.9565
15 2 4 -2.9384 -2.5209
15 2 5 1.1908 -1.6892
15 2 6 -2.8768 -1.3476
15 2 7 0.6115 -1.2145
15 2 8 0.8248 2.4155
15 2 9 -2.6755 1.4556
15 2 10 1.6577 0.6524
15 2 11 0.8078 0.2636
15 2 12 -2.7299 0.8420
15 2 13 1.7416 -0.7845
15 2 14 -0.7370 -3.8675
15 2 15 0.5135 0.2553
15 2 16 1.1237 0.6269
15 2 17 -2.2761 0.2036
15 3 0 7.9417 -0.9546
15 3 1 -8.8771 -0.2425
15 3 2 -0.7345 -1.4976
15 3 3 2.0971 -2.5813
15 3 4 -4.1966 0.4302
15 3 5 6.0535 0.9765
15 3 6 -3.6090 -0.7426
15 3 7 -3.6923 1.5660
15 3 8 0.3861 1.0264
15 3 9 -0.4794 -1.2367
15 3 10 -1.1439 -0.8445
15 3 11 0.2783 -1.0079
15 3 12 -1.7258 -1.1756
15 3 13 -1.6463 0.9481
15 3 14 1.4915 3.5284
15 3 15 -2.5264 1.2017
15 3 16 -0.0385 -0.7370
15 3 17 0.4122 0.1731
15 4 0 2.6712 -0.0995
15 4 1 -1.0137 -0.0022
15 4 2 0.5777 0.8791
15 4 3 -1.9377 0.7762
15 4 4 -4.5841 0.1407
15 4 5 0.7717 -1.0342
15 4 6 -0.6272 -2.3737
15 4 7 1.5334 -1.7150
15 4 8 -0.3525 2.5909
15 4 9 -0.6366 -0.6167
15 4 10 0.0742 -1.2284
15 4 11 1.0314 0.5702
15 4 12 -3.3220 0.6387
15 4 13 0.8324 -0.8282
15 4 14 1.1374 -0.0606
15 4 15 1.1755 -1.0014
15 4 16 0.1278 1.2828
15 5 0 2.5717 0.0457
15 5 1 -3.1624 -1.7373
15 5 2 1.0786 -1.4828
15 5 3 1.2769 -2.4407
15 5 4 0.7591 0.6269
15 5 5 -0.1166 1.1343
15 5 6 -1.5472 -1.2517
15 5 7 -3.0597 0.5033
15 5 8 -1.8882 -0.5226
15 5 9 0.1002 -0.1700
15 5 10 -0.4065 1.0242
15 5 11 0.8464 0.7802
15 5 12 1.6653 -1.6722
15 5 13 0.4864 -0.4548
15 5 14 -1.7496 -2.1104
15 5 15 0.4337 -0.7494
15 5 16 -3.7259 0.2539
15 6 0 6.4177 -0.9714
15 6 1 -3.8534 -1.3918
15 6 2 2.0687 0.3461
15 6 3 -1.7998 -0.3499
15 6 4 -2.9646 0.2798
15 6 5 -0.6847 0.1116
15 6 6 -1.4123 0.2906
15 6 7 0.4133 0.7840
15 6 8 1.5738 -0.4686
15 6 9 -0.6104 1.2228
15 6 10 0.0704 0.4600
15 6 11 1.2581 -2.3129
15 6 12 -3.9370 -3.1830
15 6 13 0.2086 -0.6840
15 6 14 0.3742 1.1765
15 6 15 -3.4095 0.3676
15 7 0 6.4381 0.0665
15 7 1 -2.3334 0.7608
15 7 2 1.3479 -2.2610
15 7 3 1.1871 -2.7287
15 7 4 1.8947 0.2887
15 7 5 4.3980 -2.7336
15 7 6 0.5566 1.5408
15 7 7 -0.9538 0.4519
15 7 8 0.7219 0.6150
15 7 9 -1.1313 -2.2222
15 7 10 -0.4117 -1.3329
15 7 11 0.2039 1.3966
15 7 12 1.0072 2.0533
15 7 13 -0.7937 2.9662
15 7 14 -0.5340 0.2416
15 7 15 2.7149 -0.2371
15 8 0 3.9923 -0.1336
15 8 1 -3.0330 1.0704
15 8 2 -1.0692 0.4145
15 8 3 0.4983 -0.6043
15 8 4 -0.9513 1.6299
15 8 5 3.5617 -1.3621
15 8 6 -4.1997 -0.6854
15 8 7 2.0063 -1.3899
15 8 8 0.7308 -2.6915
15 8 9 -0.6508 3.4973
15 8 10 0.2032 0.3367
15 8 11 -1.9799 -1.5721
15 8 12 0.2617 -3.4768
15 8 13 -3.1117 0.5741
15 8 14 -0.3631 -1.4383
15 9 0 -1.1754 -0.7980
15 9 1 -0.4744 -1.3215
15 9 2 3.3473 1.6197
15 9 3 -0.2720 -2.0872
15 9 4 -0.9563 1.3649
15 9 5 0.7617 0.1283
15 9 6 -2.1649 -1.3505
15 9 7 -0.6494 -0.6546
15 9 8 3.1200 -1.1802
15 9 9 -3.1603 0.3284
15 9 10 2.3106 -0.8338
15 9 11 -0.2648 1.6116
15 9 12 0.7505 1.7207
15 9 13 -3.6865 1.7504
15 9 14 2.1160 1.2435
15 10 0 6.4790 0.1296
15 10 1 -1.4231 1.0996
15 10 2 1.5714 1.8931
15 10 3 0.8455 -0.7822
15 10 4 -1.7911 -0.8855
15 10 5 3.0823 1.1044
15 10 6 1.7875 0.1538
15 10 7 0.3303 0.4122
15 10 8 -2.4612 -1.1970
15 10 9 0.6872 3.0243
15 10 10 -3.5628 -0.2400
15 10 11 0.8625 0.3968
15 10 12 0.7325 -0.7333
15 10 13 0.4746 -1.5458
15 11 0 1.1171 -0.0904
15 11 1 -0.4921 -1.0278
15 11 2 3.0823 -0.5213
15 11 3 0.8964 0.2730
15 11 4 -0.3706 0.4692
15 11 5 -0.8683 -0.8713
15 11 6 -0.7026 -0.1771
15 11 7 -0.6206 -0.7786
15 11 8 -0.4436 0.7685
15 11 9 -3.8308 -2.1880
15 11 10 1.9871 0.1571
15 11 11 1.8079 1.8343
15 11 12 -1.7871 1.4285
15 12 0 4.2368 -0.5583
15 12 1 -2.1758 -2.9642
15 12 2 1.5359 1.2528
15 12 3 1.7553 -2.8337
15 12 4 -0.1467 0.2456
15 12 5 1.3645 0.0119
15 12 6 0.9763 0.8517
15 12 7 -1.0958 -1.4364
15 12 8 -1.6439 4.3598
15 12 9 -0.6429 2.0704
15 12 10 3.3332 -0.0141
15 12 11 -1.1184 2.6198
15 13 0 5.3380 0.1454
15 13 1 -1.5724 0.1942
15 13 2 1.6692 1.3049
15 13 3 0.1622 2.9803
15 13 4 0.8336 -1.5138
15 13 5 0.3077 -1.3431
15 13 6 -1.7043 1.8340
15 13 7 1.8260 2.2343
15 13 8 -0.4033 -1.9189
15 13 9 -1.4754 -0.1275
15 13 10 0.3471 -1.6356
15 14 0 4.2495 -0.1454
15 14 1 -1.0141 0.5307
15 14 2 2.5107 0.2600
15 14 3 -1.6795 -1.0973
15 14 4 0.9135 -1.8832
15 14 5 4.2159 -0.9315
15 14 6 2.2651 1.3794
15 14 7 2.4376 0.2284
15 14 8 0.2191 -0.8569
15 15 0 1.3721 -0.4536
15 15 1 -3.7270 0.0429
15 15 2 3.5534 -0.3458
15 15 3 5.5565 0.3856
15 15 4 2.4620 -0.3273
15 15 5 -1.9750 0.2791
15 15 6 -3.1068 -0.3300
16 0 0 1.2737 0.2338
16 0 1 -0.0325 -0.2197
16 0 2 1.6883 0.0383
16 0 3 2.5776 -0.1427
16 0 4 2.4460 0.2599
16 0 5 7.5673 -0.2066
16 0 6 2.5638 0.1017
16 0 7 -0.2475 -0.1148
16 0 8 2.3558 0.0797
16 0 9 -3.0198 0.0362
16 0 10 -0.1394 -0.0180
16 0 11 0.2298 -0.0140
16 0 12 -1.8712 0.0044
16 0 13 3.7869 0.0264
16 0 14 -0.3340 0.0096
16 0 15 -0.9476 -0.0345
16 0 16 -0.4854 -0.0060
16 0 17 -0.2006 0.0051
16 1 0 10.6543 0.1288
16 1 1 1.4997 1.9484
16 1 2 -0.2872 -0.1564
16 1 3 1.6940 -0.3197
16 1 4 -6.9835 -0.5344
16 1 5 2.3483 3.0604
16 1 6 -1.7609 -1.2711
16 1 7 0.1264 3.1945
16 1 8 2.0490 0.2908
16 1 9 -1.2750 -1.2776
16 1 10 1.3137 -2.6286
16 1 11 -0.2125 0.5942
16 1 12 -2.7906 1.0202
16 1 13 0.1684 -0.2849
16 1 14 1.8419 0.8962
16 1 15 -0.1644 2.0223
16 1 16 2.9810 0.0341
16 1 17 -2.2335 -0.4142
16 2 0 -2.4964 0.1925
16 2 1 -5.6202 1.5681
16 2 2 3.6194 2.1409
16 2 3 -0.0987 -0.9679
16 2 4 -0.7244 -0.7845
16 2 5 2.8960 -0.9613
16 2 6 -1.3499 0.5482
16 2 7 1.0305 0.4579
16 2 8 -0.3950 -0.0094
16 2 9 1.8926 -0.7776
16 2 10 0.8735 1.9104
16 2 11 -0.1131 3.0923
16 2 12 -2.0105 -0.7963
16 2 13 -1.2330 0.1190
16 2 14 -2.3293 -0.2517
16 2 15 0.4098 -3.2767
16 2 16 -0.2410 -0.0504
16 2 17 4.5955 -2.8245
16 3 0 9.3098 0.2639
16 3 1 -1.5627 -1.0594
16 3 2 1.7376 -0.1749
16 3 3 1.2416 1.2791
16 3 4 0.2084 0.3061
16 3 5 2.3324 3.7363
16 3 6 -2.7806 -0.2769
16 3 7 -0.0484 0.7640
16 3 8 -0.4454 0.0784
16 3 9 -1.1240 0.3255
16 3 10 -0.3864 -0.7604
16 3 11 1.0666 0.7646
16 3 12 -0.9729 1.3415
16 3 13 2.1142 2.2843
16 3 14 -0.0817 -1.1947
16 3 15 0.4341 1.5224
16 3 16 -1.5754 2.8788
16 4 0 6.6166 0.6748
16 4 1 -5.8334 3.3955
16 4 2 -0.5352 0.3039
16 4 3 1.2964 -2.1276
16 4 4 -1.6219 -0.4227
16 4 5 2.6937 -2.4170
16 4 6 0.3150 1.7088
16 4 7 -0.3749 -1.3052
16 4 8 1.7738 0.7985
16 4 9 0.8501 -1.0566
16 4 10 1.4034 0.2002
16 4 11 0.5145 -0.2782
16 4 12 -3.0720 1.7507
16 4 13 -0.9782 0.1817
16 4 14 -0.2541 0.0464
16 4 15 -0.8825 -2.2346
16 4 16 2.9781 -1.7345
16 5 0 2.2071 0.1813
16 5 1 -4.8755 0.0381
16 5 2 1.2202 -2.6618
16 5 3 -1.5309 -1.9948
16 5 4 1.8753 0.1658
16 5 5 2.2471 -1.4137
16 5 6 1.3740 0.7226
16 5 7 -0.7754 -1.8065
16 5 8 1.0490 0.7039
16 5 9 -1.4577 0.1938
16 5 10 -0.6043 1.2860
16 5 11 1.3630 -0.0636
16 5 12 -0.9935 0.6730
16 5 13 -2.2848 2.1720
16 5 14 0.3016 2.3813
16 5 15 0.6154 1.0777
16 6 0 2.0289 0.2561
16 6 1 -3.2975 1.9745
16 6 2 -0.7831 2.1071
16 6 3 -1.6310 0.2713
16 6 4 -3.4480 1.9797
16 6 5 2.4682 -1.0664
16 6 6 -3.1356 -1.1253
16 6 7 -2.0190 -1.8716
16 6 8 -0.2744 -1.1609
16 6 9 1.0767 0.2119
16 6 10 1.4920 -0.8837
16 6 11 -1.6030 -0.8091
16 6 12 1.4240 0.8106
16 6 13 -0.7314 0.3504
16 6 14 -1.0426 0.8385
16 6 15 -3.3576 -3.0810
16 7 0 3.6446 0.3468
16 7 1 -3.3737 -2.9283
16 7 2 -0.3805 0.0916
16 7 3 -0.4714 -2.1187
16 7 4 -1.6925 -0.4900
16 7 5 1.6395 -0.4464
16 7 6 -1.8380 -1.2955
16 7 7 1.4015 1.0224
16 7 8 0.8455 -2.0901
16 7 9 -1.2481 -1.7733
16 7 10 0.7967 -1.1795
16 7 11 1.8350 1.8389
16 7 12 -2.3054 0.6755
16 7 13 -0.2984 1.5855
16 7 14 -0.5937 4.5717
16 8 0 4.7606 -0.0359
16 8 1 -0.4281 3.6747
16 8 2 -2.4693 -0.3664
16 8 3 3.0048 -0.3346
16 8 4 -3.6622 0.7346
16 8 5 1.3268 2.8460
16 8 6 -0.5241 3.9186
16 8 7 0.0644 1.9083
16 8 8 -1.5998 -2.6734
16 8 9 -1.8693 0.9066
16 8 10 -0.1528 -0.3426
16 8 11 1.5227 0.0888
16 8 12 0.0323 1.2693
16 8 13 -1.3663 -2.4047
16 9 0 -0.7148 0.2353
16 9 1 -1.2119 0.2821
16 9 2 -0.9411 -1.8793
16 9 3 -1.8234 -0.0064
16 9 4 -1.7812 2.1390
16 9 5 -0.4625 -0.4999
16 9 6 -2.7183 -1.2613
16 9 7 1.6754 -3.8512
16 9 8 1.9521 -1.9602
16 9 9 -0.7136 -1.7461
16 9 10 1.9317 -1.0108
16 9 11 -0.6368 -0.0337
16 9 12 0.4890 0.2154
16 9 13 -4.0277 4.0484
16 10 0 5.0152 0.2330
16 10 1 -1.6141 -1.0514
16 10 2 2.1719 2.8979
16 10 3 -0.3191 -0.5253
16 10 4 -1.1418 1.8341
16 10 5 0.9721 -1.4860
16 10 6 0.0277 0.4887
16 10 7 0.3680 0.6940
16 10 8 0.3156 0.4488
16 10 9 -2.5391 -0.9237
16 10 10 1.9443 -2.1910
16 10 11 -1.1653 3.7537
16 10 12 -0.4127 2.5630
16 11 0 6.7754 -0.1344
16 11 1 -2.5600 2.9173
16 11 2 -0.4584 2.1319
16 11 3 -0.5001 1.9005
16 11 4 -2.6742 -2.0752
16 11 5 2.3198 0.0279
16 11 6 -0.1477 0.4346
16 11 7 2.7047 -1.9211
16 11 8 -1.7265 -5.9675
16 11 9 3.1139 -0.4842
16 11 10 -1.5024 -2.4889
16 11 11 -0.5197 -0.1423
16 12 0 3.2212 0.1981
16 12 1 1.4585 -1.6363
16 12 2 1.3677 1.2134
16 12 3 0.0246 -0.2694
16 12 4 -0.6348 -0.0600
16 12 5 2.0907 0.2600
16 12 6 2.0218 -1.1329
16 12 7 0.6342 -2.3795
16 12 8 0.9084 -0.8778
16 12 9 -1.8858 -1.0864
16 13 0 3.2651 0.1584
16 13 1 -0.5958 -1.3818
16 13 2 0.2597 -0.8442
16 13 3 2.2182 -1.9030
16 13 4 1.6852 1.5541
16 13 5 0.8042 -0.0085
16 13 6 2.3709 -1.7711
16 13 7 -1.1492 -2.6971
16 13 8 1.8873 -0.9110
16 14 0 1.5214 -0.1157
16 14 1 0.6239 -1.4088
16 14 2 3.1298 -0.3093
16 14 3 -0.1041 2.7937
16 14 4 1.9097 -1.2204
16 14 5 2.9479 -1.2405
16 14 6 1.1045 0.9236
16 15 0 -2.7155 0.1887
16 15 1 0.3511 1.4873
16 15 2 0.4830 0.7460
16 15 3 -1.8740 -1.6650
17 0 0 4.7816 0.2173
17 0 1 -5.1560 -0.2658
17 0 2 4.5755 0.2584
17 0 3 1.9609 -0.0169
17 0 4 1.6928 0.0753
17 0 5 2.4088 -0.0157
17 0 6 -5.4265 -0.1060
17 0 7 -1.5119 0.0195
17 0 8 0.6980 -0.0724
17 0 9 -1.3074 -0.0303
17 0 10 -0.1586 0.0698
17 0 11 0.3203 -0.0957
17 0 12 -1.4911 0.0767
17 0 13 -2.6096 -0.0544
17 0 14 -0.0558 0.0618
17 0 15 -0.8700 0.0063
17 0 16 -1.0267 -0.0041
17 0 17 1.5523 -0.0262
17 1 0 5.7958 -0.3795
17 1 1 1.0453 -1.7855
17 1 2 1.5859 -2.3208
17 1 3 -1.2875 2.6662
17 1 4 -2.9917 1.2865
17 1 5 0.2939 -0.2282
17 1 6 -0.8619 -2.3440
17 1 7 1.6092 -0.7427
17 1 8 -0.0251 0.9654
17 1 9 -1.0887 -0.9887
17 1 10 -1.3044 -0.7713
17 1 11 -0.1416 0.3672
17 1 12 -1.6770 1.2660
17 1 13 -1.7639 -1.1811
17 1 14 0.7382 -1.0631
17 1 15 1.2915 0.6328
17 1 16 1.6952 -0.6924
17 2 0 8.5401 0.3401
17 2 1 -0.8055 -0.3552
17 2 2 -2.3287 2.1572
17 2 3 -0.9078 -1.5918
17 2 4 -1.0089 -0.3212
17 2 5 4.0253 -0.2302
17 2 6 -1.2834 -0.7987
17 2 7 -1.2065 -1.1023
17 2 8 1.4465 -0.4753
17 2 9 -0.9386 2.3547
17 2 10 -2.0556 0.5340
17 2 11 -0.5613 -1.3269
17 2 12 -1.3359 0.5487
17 2 13 0.9226 -0.4134
17 2 14 1.8685 0.5665
17 2 15 1.2609 -1.1312
17 2 16 -0.5673 3.9095
17 3 0 4.4567 -0.1324
17 3 1 -3.4526 -1.2930
17 3 2 4.1824 -2.4021
17 3 3 -1.8298 -1.3620
17 3 4 -3.7556 0.9310
17 3 5 -1.3664 -1.0477
17 3 6 -0.1594 -2.0960
17 3 7 0.0155 1.0861
17 3 8 0.3014 0.5254
17 3 9 -1.7902 -1.7208
17 3 10 0.0917 -0.4046
17 3 11 1.0360 0.4629
17 3 12 -2.4543 -0.7649
17 3 13 -0.2572 -1.9992
17 3 14 -2.9659 0.8303
17 3 15 -0.9475 -0.0663
17 4 0 2.4681 -0.3242
17 4 1 -3.7534 2.2321
17 4 2 0.5574 2.2501
17 4 3 -1.5484 0.6509
17 4 4 0.1263 0.2776
17 4 5 3.5083 -1.5523
17 4 6 -0.9259 -1.5320
17 4 7 -1.2678 -1.4684
17 4 8 2.1945 -0.3457
17 4 9 0.7540 -0.9556
17 4 10 0.1963 -1.0016
17 4 11 -0.7985 1.6817
17 4 12 1.8426 -3.8304
17 4 13 3.1132 0.9948
17 4 14 -1.7774 1.1991
17 4 15 -3.9870 1.6096
17 5 0 7.8032 0.3245
17 5 1 -4.1013 -0.8771
17 5 2 -0.4532 -1.8480
17 5 3 1.7526 -0.1153
17 5 4 -2.4530 0.1924
17 5 5 0.6865 1.4232
17 5 6 -2.3158 1.7373
17 5 7 0.3308 -1.1991
17 5 8 1.4297 0.3362
17 5 9 -1.2475 -2.1147
17 5 10 0.0089 -1.5566
17 5 11 0.2001 -1.6695
17 5 12 -4.3683 1.4526
17 5 13 -1.1035 -2.0515
17 5 14 1.5293 0.0704
17 6 0 0.4786 -0.0363
17 6 1 0.0523 3.1722
17 6 2 -0.3441 -3.0347
17 6 3 1.6303 -0.2147
17 6 4 -1.5174 1.9270
17 6 5 2.7340 -0.3268
17 6 6 1.3349 0.2204
17 6 7 1.8310 -0.3786
17 6 8 -0.5998 -2.3617
17 6 9 -1.2074 -0.5826
17 6 10 0.3011 1.1784
17 6 11 -0.4119 -1.2032
17 6 12 0.5002 0.3580
17 6 13 -1.1970 -2.3934
17 6 14 0.3407 -1.5222
17 7 0 -0.6435 -0.1476
17 7 1 -2.8396 1.1084
17 7 2 -0.1673 -0.0882
17 7 3 2.9309 1.2722
17 7 4 -2.6616 1.8397
17 7 5 2.3552 -0.8815
17 7 6 -1.8321 -1.1304
17 7 7 0.6275 -1.9974
17 7 8 1.9981 -2.2118
17 7 9 0.1008 0.6598
17 7 10 -0.8729 0.3178
17 7 11 -1.8529 -0.9001
17 7 12 1.6069 -1.5671
17 7 13 -0.0123 -0.2733
17 8 0 4.7353 0.3502
17 8 1 -3.1370 1.3942
17 8 2 0.1644 2.2344
17 8 3 -0.6127 -2.2097
17 8 4 -2.0402 2.1304
17 8 5 2.9786 -2.0921
17 8 6 -2.0601 -1.5900
17 8 7 -1.3589 0.9495
17 8 8 -0.6186 1.0175
17 8 9 -2.6102 -2.0161
17 8 10 0.7642 -2.6862
17 8 11 -1.1832 1.9262
17 8 12 -3.4641 -0.5416
17 9 0 9.4273 -0.0096
17 9 1 -1.6677 1.7831
17 9 2 -2.1751 0.3142
17 9 3 1.2733 -0.6646
17 9 4 -2.2947 -2.1668
17 9 5 0.3695 3.3120
17 9 6 -1.4183 1.6583
17 9 7 2.3672 0.3517
17 9 8 -0.6514 -2.3246
17 9 9 2.1248 1.1763
17 9 10 -1.3789 -0.4062
17 9 11 -0.3519 1.0746
17 10 0 -1.5414 -0.1005
17 10 1 -1.6190 -1.0891
17 10 2 -0.4049 0.5956
17 10 3 2.9740 2.3402
17 10 4 -0.3925 -2.0369
17 10 5 1.2359 -0.6031
17 10 6 -0.6493 0.3929
17 10 7 0.3543 -1.3376
17 10 8 1.0787 -1.3996
17 10 9 -1.3592 0.2849
17 10 10 2.6799 2.8712
17 11 0 4.4147 0.2989
17 11 1 -2.1319 -0.9797
17 11 2 0.1625 -2.2570
17 11 3 -0.9209 -3.2139
17 11 4 -1.0438 1.5537
17 11 5 -2.4105 -1.1853
17 11 6 1.1938 0.7792
17 11 7 -0.9045 1.3517
17 11 8 1.1342 1.1650
17 11 9 -1.1559 0.7641
17 12 0 -2.9266 0.0021
17 12 1 -0.6769 2.0802
17 12 2 0.0824 2.4546
17 12 3 0.0465 2.3532
17 12 4 1.7010 -1.5133
17 12 5 2.9497 -1.2908
17 12 6 0.3724 1.8750
17 12 7 1.3569 -0.1811
17 12 8 -0.9051 0.3373
17 13 0 -0.9493 -0.0469
17 13 1 0.4727 0.0210
17 13 2 -0.1296 3.1431
17 13 3 0.1446 -1.5838
17 13 4 -0.5816 -2.3600
17 13 5 0.8862 -1.5782
17 13 6 -0.6579 2.1419
17 14 0 2.9134 0.2394
17 14 1 -4.7626 -2.1979
17 14 2 -1.0560 -1.8604
17 14 3 -0.1824 0.2878
18 0 0 6.5147 -1.5843
18 0 1 -3.9508 0.9441
18 0 2 0.3439 -0.9822
18 0 3 1.4680 1.0824
18 0 4 -1.0480 -1.0725
18 0 5 3.4833 0.9812
18 0 6 -1.2896 -0.9243
18 0 7 0.1512 0.8607
18 0 8 0.4223 -0.7028
18 0 9 -2.5022 0.6139
18 0 10 2.2823 -0.5878
18 0 11 -0.3988 0.4540
18 0 12 -2.2464 -0.4000
18 0 13 1.3666 0.4499
18 0 14 4.4536 -0.4362
18 0 15 0.4355 0.3603
18 0 16 2.7189 -0.3403
18 1 0 3.9548 -0.2511
18 1 1 -5.0677 1.7476
18 1 2 0.4495 0.8879
18 1 3 0.0087 -0.9506
18 1 4 -0.9224 -0.0293
18 1 5 -0.0528 -0.0686
18 1 6 -3.5940 0.7443
18 1 7 -1.9461 2.6468
18 1 8 1.6436 1.1443
18 1 9 -1.6297 -1.0617
18 1 10 1.4558 0.3929
18 1 11 -0.0479 0.8543
18 1 12 0.2900 -0.8507
18 1 13 3.2632 1.2993
18 1 14 -1.1155 2.6230
18 1 15 -3.4230 0.4608
18 1 16 -1.9354 0.5765
18 2 0 2.0064 0.1051
18 2 1 -3.2713 1.4424
18 2 2 2.2952 -0.3244
18 2 3 0.8668 2.7360
18 2 4 2.6146 -1.6954
18 2 5 2.6535 0.9874
18 2 6 -1.4341 0.0375
18 2 7 1.1689 -0.5477
18 2 8 2.0014 0.1340
18 2 9 -0.2272 1.2735
18 2 10 1.2850 0.0348
18 2 11 3.8439 1.1411
18 2 12 -1.5670 0.5351
18 2 13 -2.1118 0.2777
18 2 14 0.8416 -1.7640
18 2 15 1.8082 2.3715
18 3 0 4.8685 -0.6917
18 3 1 -3.1125 -3.1361
18 3 2 0.4135 -0.2028
18 3 3 -0.7805 -1.6416
18 3 4 -3.3053 0.7926
18 3 5 1.7773 0.1702
18 3 6 -2.1015 0.5413
18 3 7 -3.7450 -0.0037
18 3 8 -0.5699 2.3559
18 3 9 1.0730 -0.5355
18 3 10 0.6567 0.8439
18 3 11 -0.7883 0.3159
18 3 12 -0.9747 3.2305
18 3 13 -1.9228 1.1126
18 3 14 1.0770 1.3428
18 3 15 0.9787 -2.8681
18 4 0 3.8271 -0.0293
18 4 1 -4.8266 -1.0060
18 4 2 -0.5838 -0.8447
18 4 3 0.2836 -1.1590
18 4 4 -0.6757 1.1205
18 4 5 2.7938 -1.9297
18 4 6 -0.5686 -0.3565
18 4 7 -0.3861 2.1945
18 4 8 -0.0023 -1.9580
18 4 9 -0.1309 -0.6240
18 4 10 0.2477 1.2137
18 4 11 -0.0715 -0.1590
18 4 12 0.1807 -0.6729
18 4 13 3.3209 -2.1927
18 4 14 0.4015 1.2392
18 5 0 3.1388 0.0368
18 5 1 -2.1152 3.0079
18 5 2 0.2266 -0.7419
18 5 3 2.8690 -0.8464
18 5 4 -5.2878 -0.0129
18 5 5 2.9800 -0.8900
18 5 6 0.2067 -0.8451
18 5 7 -1.6202 -0.0532
18 5 8 0.0103 0.7121
18 5 9 -1.5147 1.8959
18 5 10 0.6783 2.4357
18 5 11 0.7997 1.3457
18 5 12 0.5892 -1.7668
18 5 13 0.0768 0.2053
18 5 14 -4.0377 2.6545
18 6 0 1.1857 -0.6526
18 6 1 -2.3668 2.4287
18 6 2 -0.7105 -0.2101
18 6 3 0.0679 -1.0823
18 6 4 -0.9934 -1.3724
18 6 5 3.2440 0.6965
18 6 6 -4.0371 -1.3208
18 6 7 -0.9619 2.1305
18 6 8 0.8060 0.0408
18 6 9 1.2347 -2.0872
18 6 10 -0.3580 -4.2515
18 6 11 -0.6671 1.7734
18 6 12 -2.5288 -2.7209
18 6 13 -1.5306 -1.3153
18 7 0 5.7781 0.0242
18 7 1 1.0802 2.3017
18 7 2 -1.5998 -0.8782
18 7 3 -0.2662 -0.2320
18 7 4 -3.1654 -3.1937
18 7 5 1.6551 0.0895
18 7 6 0.1721 1.0818
18 7 7 1.2807 0.6689
18 7 8 0.3565 -3.5334
18 7 9 -1.6904 -1.4375
18 7 10 1.5137 1.0269
18 7 11 0.6007 0.9606
18 7 12 0.2106 3.5854
18 8 0 0.3959 -0.1185
18 8 1 -3.4477 0.5444
18 8 2 0.3388 -0.6856
18 8 3 3.3064 2.3846
18 8 4 -2.6400 4.0598
18 8 5 1.0164 -0.4011
18 8 6 1.2664 0.7569
18 8 7 0.2112 -0.9000
18 8 8 0.5093 0.2207
18 8 9 -2.5873 -0.4983
18 8 10 -0.2897 1.0664
18 8 11 0.4823 -2.0114
18 9 0 7.3035 -0.4871
18 9 1 -2.9041 2.9564
18 9 2 0.7333 1.1490
18 9 3 -0.2968 -3.0827
18 9 4 0.7761 -0.6798
18 9 5 0.9491 -4.3427
18 9 6 -0.3288 -0.4763
18 9 7 -0.7559 -0.9564
18 9 8 1.5264 -0.2092
18 9 9 -1.1902 -3.0213
18 9 10 -0.9558 -2.7319
18 10 0 3.5150 0.0941
18 10 1 0.1737 1.4630
18 10 2 0.3752 0.6004
18 10 3 -0.0344 1.9099
18 10 4 -0.3224 0.4042
18 10 5 1.4032 3.4049
18 10 6 -2.8121 -0.9972
18 10 7 -0.0153 -2.9695
18 10 8 -0.6608 -1.9179
18 10 9 0.5505 0.0045
18 11 0 1.9443 -0.0957
18 11 1 -0.1070 -2.2057
18 11 2 -0.1345 2.6522
18 11 3 0.1406 0.3710
18 11 4 -3.0800 -2.9386
18 11 5 1.4075 -2.6132
18 11 6 1.3159 -0.2326
18 11 7 -0.0406 -2.6638
18 11 8 -0.7723 -2.9636
18 12 0 4.4587 -0.3782
18 12 1 -1.6829 -1.4826
18 12 2 1.1390 -2.9044
18 12 3 2.9568 -0.0077
18 12 4 2.9712 0.5536
18 12 5 -0.0010 -1.5242
18 12 6 0.2222 0.1479
18 13 0 -1.6986 0.0737
18 13 1 0.4424 0.4087
18 13 2 0.3256 0.9498
18 13 3 -2.7933 1.8235
19 0 0 3.3301 0.2216
19 0 1 -2.9331 -0.1097
19 0 2 3.3725 -0.0386
19 0 3 -3.5671 0.0216
19 0 4 0.3239 -0.0419
19 0 5 2.6572 0.0876
19 0 6 0.4808 -0.0669
19 0 7 1.1329 0.0139
19 0 8 0.6468 0.0543
19 0 9 0.3636 -0.0365
19 0 10 -0.6357 0.1082
19 0 11 1.2980 -0.1152
19 0 12 -2.6389 0.0454
19 0 13 -7.4961 -0.0066
19 0 14 -2.7575 -0.0101
19 0 15 -0.2010 0.0044
19 1 0 6.8874 0.1768
19 1 1 -3.4084 -0.8297
19 1 2 2.1815 0.7651
19 1 3 -1.1894 -2.6058
19 1 4 -4.9459 -0.4924
19 1 5 2.8217 1.5464
19 1 6 -3.6353 -1.8401
19 1 7 -3.1146 -0.7840
19 1 8 -0.2283 -1.9347
19 1 9 -0.7821 -1.0458
19 1 10 1.3873 -1.8174
19 1 11 -1.3083 1.0587
19 1 12 0.9477 0.6980
19 1 13 1.8978 1.6939
19 1 14 5.5593 0.5014
19 1 15 -0.8057 -1.7876
19 2 0 4.6324 0.1254
19 2 1 -9.5844 1.2608
19 2 2 -0.4658 -0.3198
19 2 3 1.6642 0.4563
19 2 4 -4.3680 1.0099
19 2 5 4.1825 -1.7230
19 2 6 0.2678 -1.9844
19 2 7 0.6312 2.3453
19 2 8 2.0062 0.7323
19 2 9 -1.1395 -0.2445
19 2 10 -1.0951 0.8284
19 2 11 -3.1242 -0.5295
19 2 12 -0.8573 -2.0552
19 2 13 1.4811 -1.1630
19 2 14 -0.6184 -0.2252
19 3 0 -1.7406 0.1535
19 3 1 1.2055 2.1114
19 3 2 0.5872 1.1270
19 3 3 -0.5717 0.2824
19 3 4 -1.7502 -1.4164
19 3 5 3.0985 0.1033
19 3 6 -0.5518 -0.0484
19 3 7 -1.2710 -0.2138
19 3 8 3.3127 -1.8862
19 3 9 0.8774 -1.2774
19 3 10 0.5929 -0.3446
19 3 11 1.1457 1.0788
19 3 12 0.4004 -0.7225
19 3 13 1.8552 2.5652
19 3 14 -2.1321 -2.5303
19 4 0 1.4428 0.5216
19 4 1 -4.3812 0.2600
19 4 2 -0.4639 1.3508
19 4 3 -0.0995 2.0573
19 4 4 -2.2976 -2.2557
19 4 5 2.8934 -0.2546
19 4 6 0.4633 -1.3566
19 4 7 0.8211 -0.9067
19 4 8 0.2635 -0.2431
19 4 9 -1.2522 -1.8148
19 4 10 0.0003 -0.5631
19 4 11 0.2218 0.2096
19 4 12 -1.7015 2.1536
19 4 13 -3.4697 -0.0177
19 5 0 0.6498 0.0333
19 5 1 -1.5797 0.2274
19 5 2 -0.3740 0.5142
19 5 3 -0.1339 0.4717
19 5 4 -3.8559 2.2823
19 5 5 3.2942 -1.3189
19 5 6 -0.8329 -0.2388
19 5 7 2.5246 1.9671
19 5 8 0.2583 -2.2566
19 5 9 1.8633 -0.8374
19 5 10 0.3126 -1.2594
19 5 11 -1.7337 -1.0975
19 5 12 -1.8344 -0.2112
19 5 13 7.0744 0.2874
19 6 0 4.4271 0.2515
19 6 1 -4.6182 0.4248
19 6 2 -1.9912 -0.8990
19 6 3 3.3251 -0.0112
19 6 4 -3.4995 2.0511
19 6 5 1.2571 1.7976
19 6 6 -0.4151 -0.4532
19 6 7 -2.3384 0.3827
19 6 8 0.3094 0.3265
19 6 9 -2.9046 -0.1536
19 6 10 -2.4691 0.2432
19 6 11 0.5767 -0.0397
19 6 12 -0.7724 -2.1087
19 7 0 2.2611 0.2574
19 7 1 -3.0032 4.1426
19 7 2 1.4311 -0.5238
19 7 3 1.5539 -0.3292
19 7 4 0.1428 0.7001
19 7 5 0.1019 -0.4663
19 7 6 -0.2848 0.1105
19 7 7 0.0558 -1.6540
19 7 8 2.2488 -1.5811
19 7 9 -0.1290 -0.1961
19 7 10 0.8559 -2.1391
19 7 11 -0.5097 0.8439
19 8 0 2.2308 -0.0565
19 8 1 0.2782 1.6315
19 8 2 1.3959 -0.6617
19 8 3 -1.8247 -0.2418
19 8 4 -0.1911 -0.6908
19 8 5 -2.6836 2.6560
19 8 6 -1.5859 -0.4822
19 8 7 -1.5859 -0.4408
19 8 8 2.1125 -0.7792
19 8 9 -0.0979 -1.2441
19 8 10 0.1339 -1.3804
19 9 0 3.0950 0.1514
19 9 1 -3.4868 -0.8899
19 9 2 -0.6425 -2.4863
19 9 3 1.7001 0.0790
19 9 4 -4.5532 1.0535
19 9 5 2.5201 -0.2850
19 9 6 -1.5523 0.5437
19 9 7 0.8387 0.9293
19 9 8 -1.7011 -0.8516
19 9 9 1.6312 -1.7965
19 10 0 5.6748 0.1312
19 10 1 -2.8117 1.1653
19 10 2 -0.4761 0.3607
19 10 3 1.2096 -0.6238
19 10 4 1.5022 0.8656
19 10 5 0.8284 -2.6265
19 10 6 0.6881 -0.5630
19 10 7 1.8390 2.7361
19 11 0 -1.3405 -0.0966
19 11 1 -0.5371 -1.2219
19 11 2 0.8237 -0.5408
19 11 3 -2.2625 -0.1715
19 11 4 -0.0590 1.1676
19 11 5 0.2879 1.4279
19 12 0 -0.3063 0.1421
19 12 1 -2.9450 -0.4632
19 12 2 -2.2094 -0.3077
20 0 0 8.0633 0.2299
20 0 1 -3.5413 -0.2199
20 0 2 0.7169 0.3756
20 0 3 1.1013 -0.0468
20 0 4 -3.5705 0.1565
20 0 5 6.0750 -0.1760
20 0 6 -1.4023 0.1097
20 0 7 0.5764 -0.1715
20 0 8 4.6184 0.1039
20 0 9 0.2861 -0.1616
20 0 10 -1.6884 0.1306
20 0 11 -1.0837 -0.1172
20 0 12 4.4406 0.1076
20 0 13 1.7924 -0.0504
20 0 14 1.3723 0.0597
20 1 0 0.0811 -0.3582
20 1 1 -0.0790 -3.3671
20 1 2 3.1653 -1.2070
20 1 3 -0.8514 -0.2473
20 1 4 -1.6677 -1.0668
20 1 5 1.2781 -0.2153
20 1 6 -0.9735 0.5987
20 1 7 -0.1082 1.0823
20 1 8 1.8099 0.2874
20 1 9 -0.5536 1.0339
20 1 10 2.7506 2.2428
20 1 11 4.3600 1.0794
20 1 12 -0.9870 1.2037
20 1 13 -1.3494 -1.7112
20 1 14 -1.0737 -3.0586
20 2 0 5.7818 0.1561
20 2 1 -3.2965 -0.3582
20 2 2 1.4512 1.7759
20 2 3 -0.0834 0.2322
20 2 4 -4.9115 -0.3005
20 2 5 2.8943 0.1503
20 2 6 -0.3417 -1.9703
20 2 7 -2.6067 -0.3676
20 2 8 -0.2039 1.6734
20 2 9 -2.0249 -0.1429
20 2 10 1.9193 1.2600
20 2 11 1.2053 0.4340
20 2 12 2.5251 -1.3875
20 2 13 2.7498 0.7525
20 3 0 4.2539 -0.0516
20 3 1 -2.9426 -1.6804
20 3 2 2.5478 -0.4403
20 3 3 0.5287 -1.6915
20 3 4 -3.2898 1.3829
20 3 5 2.4327 0.3435
20 3 6 -2.3188 0.6963
20 3 7 -0.5498 3.0024
20 3 8 0.7470 2.4021
20 3 9 0.4232 2.0154
20 3 10 -1.4192 -0.7640
20 3 11 -0.6876 0.1558
20 3 12 -0.8279 -1.9517
20 3 13 2.3784 -0.9778
20 4 0 -2.1860 -0.2762
20 4 1 -3.4011 0.3060
20 4 2 1.4930 -1.9626
20 4 3 3.1880 -2.2038
20 4 4 -2.4261 -0.9950
20 4 5 1.1658 1.1105
20 4 6 -0.9122 -1.5191
20 4 7 -3.0886 2.0248
20 4 8 -0.1480 -0.0942
20 4 9 0.7759 -1.0296
20 4 10 -0.6472 1.2386
20 4 11 0.2532 1.4899
20 4 12 1.0535 -2.7293
20 5 0 1.8658 0.1821
20 5 1 -1.3160 2.4977
20 5 2 0.1027 0.5018
20 5 3 0.6804 0.3645
20 5 4 0.0301 2.3697
20 5 5 2.6007 0.3292
20 5 6 -0.2882 0.3264
20 5 7 0.4136 1.5501
20 5 8 -1.1971 -0.5528
20 5 9 -0.5241 1.0527
20 5 10 -1.0436 -2.0106
20 5 11 -2.9530 1.5968
20 6 0 1.9003 0.0249
20 6 1 -0.8186 -0.7462
20 6 2 0.3994 -1.0934
20 6 3 0.7918 -1.6100
20 6 4 -1.3789 -0.8745
20 6 5 -1.5983 -2.4529
20 6 6 -1.3680 0.8819
20 6 7 1.8518 1.1464
20 6 8 1.7343 -0.1452
20 6 9 -1.2078 0.0086
20 6 10 0.1659 0.8333
20 6 11 -1.5315 0.7113
20 7 0 0.5499 -0.0845
20 7 1 -4.7832 2.9281
20 7 2 -1.1732 0.1673
20 7 3 2.8154 -0.7263
20 7 4 -2.1194 1.0565
20 7 5 3.8916 1.9284
20 7 6 -0.2349 -0.5853
20 7 7 -1.5617 1.7810
20 7 8 -3.8970 1.3203
20 7 9 -2.5538 -2.6183
20 7 10 -0.3816 -0.7222
20 8 0 4.7071 0.1980
20 8 1 -1.2690 0.7485
20 8 2 1.2452 -1.7870
20 8 3 -0.8333 1.7812
20 8 4 -0.4854 -1.6850
20 8 5 0.1231 0.3887
20 8 6 -0.5862 0.8355
20 8 7 0.3242 0.8533
20 8 8 3.3360 0.2531
20 9 0 0.1936 0.0320
20 9 1 -2.1962 1.4937
20 9 2 -0.1118 -1.2781
20 9 3 0.3458 2.8861
20 9 4 -0.0059 -2.1766
20 9 5 -2.1450 1.8607
20 9 6 -0.4770 -2.6344
20 9 7 -3.3270 1.6494
20 10 0 -0.1140 -0.0497
20 10 1 -1.8518 1.9667
20 10 2 2.2528 1.1598
20 10 3 -1.1762 -1.4400
20 10 4 -0.3753 -0.2134
20 10 5 -0.6056 0.7720
20 11 0 0.4888 0.2098
20 11 1 -0.1375 -2.0620
21 0 0 -0.0236 -1.2250
21 0 1 -5.4835 0.8229
21 0 2 0.4235 -0.8239
21 0 3 2.3122 0.9597
21 0 4 -4.0907 -0.8878
21 0 5 3.3724 0.7880
21 0 6 -3.4956 -0.7314
21 0 7 -4.3827 0.7434
21 0 8 0.4518 -0.7248
21 0 9 -3.6596 0.7173
21 0 10 -0.7647 -0.7964
21 0 11 -0.4539 0.6948
21 0 12 -0.7944 -0.6039
21 0 13 3.1137 0.5659
21 0 14 0.4541 -0.4831
21 1 0 3.7822 -0.2283
21 1 1 -5.0770 1.5001
21 1 2 -0.0100 2.3945
21 1 3 -0.6458 1.3034
21 1 4 -2.5141 -0.8564
21 1 5 3.5955 -0.5432
21 1 6 -0.7266 0.8512
21 1 7 0.4542 0.5284
21 1 8 2.5631 -0.2934
21 1 9 2.4927 -2.1043
21 1 10 0.0395 -1.6293
21 1 11 0.3832 -2.0597
21 1 12 1.8467 -0.1015
21 1 13 -2.0719 1.9080
21 2 0 -3.5023 0.1056
21 2 1 -1.9755 -1.1773
21 2 2 3.9476 1.0230
21 2 3 1.0392 -2.2375
21 2 4 -0.0469 2.9136
21 2 5 1.3140 0.5294
21 2 6 1.2739 -0.1761
21 2 7 -2.0615 2.0029
21 2 8 -0.2227 0.3960
21 2 9 -1.4722 -1.0690
21 2 10 -0.3784 1.3755
21 2 11 -1.9437 2.1021
21 2 12 -0.2425 1.5494
21 3 0 8.6672 -0.3908
21 3 1 -5.6332 -0.0737
21 3 2 0.7544 1.8581
21 3 3 0.9005 -1.0288
21 3 4 -3.3269 -0.2836
21 3 5 0.9678 -2.6808
21 3 6 1.2255 -0.4239
21 3 7 2.4669 0.0279
21 3 8 2.2388 -0.2550
21 3 9 -2.1491 -2.1929
21 3 10 1.8183 1.4309
21 3 11 -0.8623 -0.4760
21 3 12 1.1836 0.7518
21 4 0 0.3581 0.0037
21 4 1 -0.6317 -0.3410
21 4 2 0.5454 1.7987
21 4 3 0.4393 0.4957
21 4 4 -1.9437 -1.0804
21 4 5 2.3570 -1.8702
21 4 6 -0.5738 0.7103
21 4 7 1.6855 1.9185
21 4 8 -1.9895 0.9515
21 4 9 0.8363 3.4238
21 4 10 -0.7066 0.1974
21 4 11 0.2151 0.9957
21 5 0 -3.5594 0.0151
21 5 1 -0.6287 2.6579
21 5 2 2.4583 -0.3236
21 5 3 1.3105 -0.2350
21 5 4 -3.2757 -1.4917
21 5 5 0.1445 3.6484
21 5 6 -0.3786 -0.4330
21 5 7 -0.8744 1.7727
21 5 8 -1.0485 1.1714
21 5 9 -1.8059 -2.5572
21 5 10 -1.9999 -2.8186
21 6 0 3.2183 -0.4315
21 6 1 -1.2717 0.8894
21 6 2 1.8607 -1.7471
21 6 3 0.6085 1.4553
21 6 4 -0.7502 -0.2944
21 6 5 1.1601 -2.1498
21 6 6 -0.7275 0.8834
21 6 7 0.2200 0.4616
21 6 8 2.5999 0.5672
21 6 9 1.1971 3.0141
21 7 0 1.0569 -0.0065
21 7 1 2.5729 -1.0171
21 7 2 -0.9962 -2.3170
21 7 3 0.0055 -0.0955
21 7 4 1.0849 -0.0549
21 7 5 -1.3141 0.1976
21 7 6 -1.5521 -1.2037
21 7 7 -2.0201 1.3354
21 7 8 2.6734 -1.5462
21 8 0 0.8363 -0.0777
21 8 1 -0.9334 1.9777
21 8 2 3.0814 -0.0900
21 8 3 3.0269 0.5985
21 8 4 -1.6279 -0.9219
21 8 5 1.5279 1.4433
21 8 6 -2.9503 -2.2548
21 9 0 2.0806 -0.3162
21 9 1 0.5807 -4.3199
21 9 2 1.0956 -1.6649
21 9 3 -1.8009 -1.1781
21 9 4 -0.8344 -0.9217
22 0 0 0.9275 0.2621
22 0 1 -2.5562 -0.2926
22 0 2 5.3990 0.1351
22 0 3 1.3085 -0.1774
22 0 4 -1.4863 0.1616
22 0 5 0.1895 -0.1443
22 0 6 2.1350 0.0920
22 0 7 -1.3640 -0.0612
22 0 8 1.9396 0.1046
22 0 9 -1.4599 -0.0764
22 0 10 1.5535 0.1278
22 0 11 -0.6156 -0.1222
22 0 12 0.2984 0.0690
22 1 0 6.9942 0.1197
22 1 1 -3.2922 -1.0147
22 1 2 1.5456 -1.7921
22 1 3 2.0474 -1.1301
22 1 4 -3.8188 -2.2333
22 1 5 1.8072 -1.2830
22 1 6 0.3053 -1.2124
22 1 7 -1.3510 0.4020
22 1 8 1.4023 1.1692
22 1 9 -0.8235 1.5060
22 1 10 2.2805 2.7907
22 1 11 1.8960 1.4921
22 1 12 0.7283 -0.2981
22 2 0 -4.5204 -0.0028
22 2 1 -0.9213 -0.8704
22 2 2 0.3056 2.3568
22 2 3 -1.0010 1.7559
22 2 4 -0.7105 2.1343
22 2 5 0.2956 0.6586
22 2 6 -0.4505 -0.1796
22 2 7 -0.7947 0.3590
22 2 8 0.6901 1.3104
22 2 9 0.7826 0.9044
22 2 10 -0.6494 -1.7913
22 2 11 0.7884 -0.2414
22 3 0 -2.7132 0.1491
22 3 1 -1.0079 -2.0335
22 3 2 3.0573 -1.3793
22 3 3 2.9791 -0.1219
22 3 4 -0.1733 -1.0462
22 3 5 -1.0357 -0.2721
22 3 6 -0.4642 2.4912
22 3 7 -0.2311 1.8779
22 3 8 -0.6669 1.9367
22 3 9 -0.9042 1.4131
22 3 10 0.2039 -0.2100
22 4 0 3.2664 0.3276
22 4 1 -5.6607 -1.1048
22 4 2 0.6196 0.6210
22 4 3 -0.4272 -1.8030
22 4 4 -0.8101 2.5584
22 4 5 2.9580 -0.3466
22 4 6 -1.8215 0.9592
22 4 7 0.8889 -2.3923
22 4 8 0.7083 -0.0140
22 4 9 -0.1119 -0.2410
22 4 10 -0.5406 -1.0387
22 5 0 -1.4916 0.0102
22 5 1 -0.1224 -1.1781
22 5 2 1.2919 -2.4701
22 5 3 2.2778 0.3665
22 5 4 -0.9882 1.6015
22 5 5 -0.0293 0.4317
22 5 6 -2.0466 1.5580
22 5 7 -0.2023 2.0983
22 5 8 1.4564 -0.0332
22 5 9 -1.2897 2.5042
22 6 0 -2.5007 0.1746
22 6 1 -1.3010 2.1104
22 6 2 0.2423 -2.5044
22 6 3 3.2085 -0.2011
22 6 4 -1.0903 -3.2655
22 6 5 -0.9334 2.7849
22 6 6 -1.1086 -0.1767
22 6 7 -0.2316 -0.4588
22 7 0 -4.0428 0.1724
22 7 1 -1.1658 0.0537
22 7 2 0.8164 -1.0081
22 7 3 -1.5942 0.3861
22 7 4 -0.2234 0.4683
22 7 5 0.8747 3.3117
22 7 6 -2.0105 -0.0001
22 8 0 1.3814 -0.0564
22 8 1 0.0483 -1.2770
22 8 2 -1.1613 -2.1316
22 8 3 2.5651 0.7600
23 0 0 -1.5851 0.1657
23 0 1 3.4295 -0.1683
23 0 2 2.4055 0.2968
23 0 3 -0.0575 -0.0879
23 0 4 -3.8513 0.2065
23 0 5 -1.5897 -0.2136
23 0 6 0.9286 0.1546
23 0 7 0.9197 -0.1778
23 0 8 -0.7679 0.1664
23 0 9 -5.4904 -0.1859
23 0 10 -2.7782 0.1839
23 0 11 0.7475 -0.1352
23 1 0 0.7360 -0.2590
23 1 1 -1.5587 -2.1485
23 1 2 0.8590 -0.4450
23 1 3 1.9867 -1.2698
23 1 4 3.2642 -0.9366
23 1 5 -0.2180 -0.9678
23 1 6 0.7365 1.8665
23 1 7 -2.4658 -0.0089
23 1 8 1.3057 -0.9516
23 1 9 -1.0886 0.2301
23 1 10 -0.3942 -1.5543
23 1 11 -0.7474 -0.5940
23 2 0 8.0492 0.0466
23 2 1 -3.9919 2.1924
23 2 2 2.9794 2.4919
23 2 3 2.2033 -0.5454
23 2 4 0.0345 -0.9939
23 2 5 0.9031 1.0291
23 2 6 -1.0384 0.7645
23 2 7 1.6540 2.1671
23 2 8 -0.4778 1.3164
23 2 9 -2.5848 0.0145
23 2 10 -1.6543 1.2134
23 3 0 2.0605 0.0064
23 3 1 1.3134 -1.4871
23 3 2 2.7158 -3.1924
23 3 3 0.5806 -1.6404
23 3 4 -3.0778 0.8797
23 3 5 -1.3993 -0.5412
23 3 6 -0.5015 -1.4279
23 3 7 0.5006 0.7147
23 3 8 -2.9066 -0.6774
23 3 9 -0.6203 3.4575
23 4 0 -3.6858 -0.2061
23 4 1 -1.4169 2.2406
23 4 2 -0.7876 -1.8491
23 4 3 3.2551 -1.0193
23 4 4 2.6612 -2.5995
23 4 5 1.7574 -0.7253
23 4 6 -0.8435 3.1663
23 4 7 -0.0750 0.9494
23 4 8 1.1179 3.7249
23 5 0 3.1318 0.1204
23 5 1 0.0051 -2.8190
23 5 2 1.1400 1.2167
23 5 3 -0.3074 0.7515
23 5 4 -2.1601 -0.2611
23 5 5 0.8806 0.4404
23 5 6 -0.6775 2.6686
23 5 7 0.0273 -1.4680
23 6 0 -4.0951 0.0417
23 6 1 2.7544 -0.5127
23 6 2 0.2727 -2.6212
23 6 3 1.0238 -1.3111
23 6 4 -2.4728 -1.0767
23 6 5 1.1692 -0.3623
23 7 0 2.5013 -0.0709
23 7 1 1.8312 1.6213
23 7 2 3.4517 -2.0597
24 0 0 3.1821 -0.7560
24 0 1 -4.6776 0.6270
24 0 2 0.5320 -0.5896
24 0 3 5.4277 0.6328
24 0 4 -0.3943 -0.4834
24 0 5 -1.7242 0.4706
24 0 6 -2.0457 -0.4926
24 0 7 4.6400 0.4989
24 0 8 -0.6538 -0.4993
24 0 9 2.7148 0.4587
24 0 10 2.0849 -0.5308
24 1 0 -2.6862 -0.1249
24 1 1 0.7160 -0.1623
24 1 2 1.6499 -0.5185
24 1 3 1.0173 -2.5082
24 1 4 -1.5811 1.0540
24 1 5 1.4912 -0.8742
24 1 6 0.6608 -1.7004
24 1 7 0.8637 0.1201
24 1 8 -0.4636 1.4803
24 1 9 -1.1334 3.1513
24 2 0 -1.1515 0.0922
24 2 1 -1.8342 -0.9096
24 2 2 -0.6125 -1.4303
24 2 3 2.2118 2.0268
24 2 4 -0.2802 -0.9330
24 2 5 0.0421 1.0552
24 2 6 -0.2828 4.8394
24 2 7 0.6968 0.8843
24 2 8 1.1998 -1.5133
24 3 0 4.3577 -0.2466
24 3 1 -2.3393 -0.4925
24 3 2 2.4206 2.0183
24 3 3 0.9248 1.2293
24 3 4 1.3321 -2.7760
24 3 5 -0.5255 -0.8390
24 3 6 -1.0519 0.6443
24 3 7 1.1130 -0.8827
24 4 0 -3.1537 0.0144
24 4 1 -1.4954 -0.3023
24 4 2 3.8403 -4.2624
24 4 3 -1.7484 -1.4937
24 4 4 -3.4242 1.3987
24 4 5 -1.2299 -0.9522
24 4 6 -0.7796 1.2003
24 5 0 1.9734 -0.0200
24 5 1 -0.9761 0.4952
24 5 2 2.6003 0.9705
24 5 3 3.2667 0.5057
25 0 0 5.7797 0.1609
25 0 1 2.1215 -0.1427
25 0 2 -1.6876 -0.0520
25 0 3 2.9073 -0.1415
25 0 4 2.6179 0.0922
25 0 5 -0.4658 -0.0550
25 0 6 -0.3850 0.0508
25 0 7 -1.9802 -0.0372
25 0 8 -2.7405 0.0998
25 1 0 3.8204 0.0775
25 1 1 -0.1304 -0.6534
25 1 2 2.6522 -1.5475
25 1 3 1.7231 1.3970
25 1 4 -0.8885 0.2434
25 1 5 -0.6396 -0.6258
25 1 6 -2.8882 -2.8120
25 1 7 3.9286 -0.9583
25 2 0 -0.6307 -0.0373
25 2 1 -3.8579 -1.3183
25 2 2 2.7400 -0.2541
25 2 3 -0.0605 -0.4887
25 2 4 0.1172 0.8129
25 2 5 2.5011 1.0642
25 2 6 -1.4507 2.4301
25 3 0 2.5522 0.0957
25 3 1 -1.4708 -0.4508
25 3 2 2.5283 -1.4044
25 3 3 0.6610 -2.8820
25 3 4 1.0979 0.2531
25 4 0 -0.0607 0.2221
25 4 1 -0.6316 -1.3392
26 0 0 -0.8369 0.0817
26 0 1 -2.2143 -0.0035
26 0 2 1.6618 0.1014
26 0 3 -0.1412 0.0255
26 0 4 0.2001 0.0460
26 0 5 2.3452 -0.0597
26 0 6 -1.9191 0.0475
26 1 0 5.2879 -0.1478
26 1 1 -2.1987 1.6582
26 1 2 -0.4214 0.1894
26 1 3 0.3950 -1.8108
26 1 4 2.5616 -3.4580
26 1 5 1.2682 -1.6639
26 2 0 5.2229 0.0309
26 2 1 0.1098 0.7303
26 2 2 1.4457 -3.2005
27 0 0 0.5678 -0.3829
27 0 1 -1.1912 0.2945
27 0 2 3.2974 -0.2310
27 0 3 2.3403 0.3030
0 0 0 0.0 0.0
;
loop_
  _refln_index_h
  _refln_index_k
  _refln_index_l
  _refln_F_squared_meas
  _refln_F_squared_sigma
  _refln_scale_group_code
 0 0 2 484.09 14.6968 4
 0 0 3 28.9885 0.99583 4
 0 0 -3 30.7993 0.968 2
 0 0 3 32.2609 0.9692 2
 0 0 4 550.222 17.4552 4
 0 0 4 578.465 17.4266 2
 0 0 -4 583.165 17.4273 2
 0 0 5 72.2359 2.29193 4
 0 0 -5 71.7146 2.25249 2
 0 0 5 74.0777 2.25192 2
 0 0 6 93.0537 2.96794 4
 0 0 -6 95.4311 2.92241 2
 0 0 6 94.4432 2.92065 2
 0 0 7 13.8248 0.57563 4
 0 0 -7 13.8713 0.50644 2
 0 0 7 14.3002 0.49796 2
 0 0 8 10.7148 0.40925 2
 0 0 -8 10.7545 0.41824 2
 0 0 -9 36.5423 1.17222 2
 0 0 9 33.826 1.23604 4
 0 0 10 231.691 7.19629 4
 0 0 11 13.9225 0.53387 2
 0 0 11 14.2092 0.65027 4
 0 0 12 130.162 4.10883 2
 0 0 -12 135.631 4.12083 2
 0 0 12 128.653 4.20964 4
 0 0 13 93.7248 2.94754 2
 0 0 -13 91.2674 2.94791 2
 0 0 13 95.1667 3.06729 4
 0 0 -14 32.9767 1.15032 2
 0 0 14 33.8802 1.2914 4
 0 0 -15 13.8404 0.58015 2
 0 0 15 13.6155 0.72652 4
 0 0 -16 0.02578 0.19176 2
 0 0 16 0.88106 0.43119 4
 0 0 -17 1.65237 0.25884 2
 0 0 17 1.88399 0.46815 4
 0 0 -18 4.94456 0.3676 2
 0 0 18 5.85054 0.59858 4
 0 0 -19 1.92559 0.28953 2
 0 0 19 1.97279 0.5497 4
 0 0 20 43.3027 1.78825 4
 0 0 21 0.20562 0.5205 4
 0 0 22 12.1527 0.87119 4
 0 0 23 0.35409 0.54936 4
 0 0 24 -1.26369 0.61023 4
 0 -1 2 0.24352 0.08435 4
 0 1 2 0.46619 0.09496 4
 -1 1 2 0.29484 0.1049 4
 -1 0 2 0.24937 0.08895 4
 -1 1 -2 -0.08599 0.04232 2
 1 -1 2 0.31583 0.06925 2
 0 -1 2 0.32352 0.07565 2
 0 1 -2 -0.0799 0.04246 2
 -1 0 -2 -0.04517 0.04959 2
 1 0 2 0.26601 0.063 2
 0 1 3 3.32078 0.20755 4
 0 -1 3 3.90206 0.19888 4
 -1 0 3 2.87588 0.19497 4
 -1 1 3 2.75144 0.19581 4
 0 1 -3 3.88765 0.16423 2
 -1 1 -3 3.75794 0.16604 2
 1 -1 3 3.75829 0.1719 2
 0 -1 3 3.35964 0.17083 2
 1 0 -3 3.5763 0.15715 2
 -1 0 -3 3.56737 0.15714 2
 1 0 3 3.84552 0.16023 2
 -1 0 4 10.1599 0.37962 4
 -1 1 4 9.79378 0.37372 4
 0 -1 4 10.2634 0.38772 4
 0 1 4 9.2078 0.38402 4
 1 -1 -4 9.36376 0.31428 2
 1 -1 4 9.70987 0.34045 2
 0 1 -4 9.5673 0.33761 2
 1 0 -4 9.04446 0.33278 2
 -1 1 -4 9.09506 0.34215 2
 0 1 4 8.49998 0.31492 2
 1 0 4 9.58653 0.33067 2
 0 -1 4 8.35416 0.33156 2
 -1 1 4 8.49403 0.31328 2
 0 -1 -4 8.86348 0.31549 2
 -1 0 -4 8.83237 0.32923 2
 0 1 5 1.10734 0.20632 4
 -1 0 5 1.17156 0.20451 4
 -1 1 5 0.73433 0.20388 4
 0 -1 5 0.79813 0.22054 4
 0 1 5 0.98669 0.10364 2
 1 -1 -5 1.08894 0.11406 2
 -1 1 -5 1.00489 0.1394 2
 0 -1 -5 1.07048 0.11188 2
 0 1 -5 1.00955 0.13542 2
 1 -1 5 0.99808 0.15058 2
 1 0 5 0.87434 0.13116 2
 1 0 -5 1.1582 0.12224 2
 0 -1 5 1.01742 0.13713 2
 -1 1 5 1.09739 0.11058 2
 -1 0 5 0.93128 0.13533 2
 -1 0 -5 1.00853 0.13163 2
 0 1 6 6.90228 0.34284 4
 -1 1 6 6.82593 0.34451 4
 -1 0 6 6.58304 0.34894 4
 0 -1 6 6.29766 0.35083 4
 1 -1 6 6.39415 0.283 2
 1 0 -6 7.30894 0.28156 2
 1 0 6 6.59822 0.27683 2
 0 1 -6 6.5012 0.2915 2
 1 -1 -6 7.21176 0.26901 2
 0 1 6 6.69043 0.26342 2
 -1 0 6 6.9949 0.28196 2
 0 -1 6 6.40989 0.2821 2
 -1 1 6 7.02238 0.2655 2
 -1 1 -6 6.07167 0.29283 2
 -1 0 -6 6.73439 0.27832 2
 0 -1 -6 7.27676 0.27426 2
 1 0 7 -0.01839 0.24041 4
 0 -1 7 -0.13695 0.2148 4
 1 -1 7 0.31291 0.22068 4
 -1 0 7 -0.19297 0.20183 4
 -1 1 7 0.21118 0.2311 4
 0 1 7 0.14582 0.20487 4
 -1 1 -7 0.14432 0.1345 2
 1 0 -7 0.27028 0.12321 2
 1 0 7 0.26478 0.1135 2
 0 -1 -7 0.07224 0.10811 2
 0 1 -7 0.07733 0.12886 2
 1 -1 -7 0.14379 0.10877 2
 -1 0 -7 0.32575 0.12296 2
 0 -1 7 0.24484 0.13384 2
 1 -1 7 0.20854 0.13575 2
 -1 0 7 0.07513 0.1263 2
 -1 1 7 0.20243 0.09972 2
 0 1 7 0.0176 0.1038 2
 1 -1 8 13.6789 0.48832 2
 1 0 8 12.7435 0.47527 2
 1 -1 -8 12.9528 0.46986 2
 0 1 -8 12.7789 0.49156 2
 0 1 8 12.8372 0.46535 2
 1 0 -8 13.1158 0.48252 2
 -1 0 8 13.3618 0.48144 2
 0 -1 8 12.746 0.48366 2
 -1 1 8 12.9318 0.46436 2
 -1 0 -8 13.5442 0.48404 2
 0 -1 -8 13.1408 0.47533 2
 -1 1 -8 11.5842 0.48685 2
 0 -1 9 2.56446 0.32061 4
 1 0 9 2.91551 0.32662 4
 -1 0 9 2.18697 0.29689 4
 -1 1 9 2.01794 0.30177 4
 1 -1 9 2.31014 0.32034 4
 0 1 9 2.5379 0.3188 4
 0 1 -9 1.90115 0.19749 2
 1 -1 9 2.27275 0.196 2
 1 0 -9 2.46239 0.19437 2
 -1 0 -9 2.59448 0.1962 2
 -1 1 -9 2.21299 0.19739 2
 0 -1 9 2.23588 0.19148 2
 -1 1 10 0.58639 0.14438 2
 0 1 10 0.37559 0.13268 2
 -1 1 10 0.45895 0.28117 4
 -1 0 10 0.90466 0.29462 4
 0 -1 10 0.58125 0.30353 4
 1 -1 10 0.44486 0.28484 4
 1 0 10 0.30988 0.26864 4
 0 1 10 0.55378 0.28157 4
 1 0 11 4.26229 0.37365 4
 0 1 11 3.36452 0.34097 4
 -1 1 11 3.23898 0.34387 4
 -1 0 11 3.57107 0.34951 4
 1 -1 11 3.07806 0.36109 4
 0 -1 11 3.3215 0.34386 4
 1 0 -11 3.2885 0.23037 2
 1 0 11 3.63998 0.23214 2
 0 -1 11 3.08318 0.23501 2
 0 1 11 2.82719 0.21264 2
 1 -1 11 3.46558 0.23926 2
 1 -1 -11 3.17292 0.21885 2
 0 -1 -11 3.69341 0.22906 2
 -1 0 12 -0.08346 0.28686 4
 0 1 12 -0.44766 0.32306 4
 1 -1 12 0.38234 0.3169 4
 1 0 12 0.29911 0.32599 4
 0 -1 12 -0.01659 0.31783 4
 -1 1 12 -0.31711 0.31029 4
 1 -1 -12 0.23449 0.15878 2
 0 1 -12 0.01006 0.17973 2
 1 0 -12 0.24999 0.16684 2
 1 -1 12 -0.02001 0.17736 2
 0 1 12 0.09826 0.14355 2
 0 -1 12 0.02054 0.17334 2
 1 0 12 -0.08313 0.15856 2
 -1 0 -12 0.10396 0.17164 2
 -1 1 -12 0.12042 0.1772 2
 0 -1 -12 0.11884 0.15252 2
 -1 0 13 0.75277 0.369 4
 1 -1 13 0.29367 0.36172 4
 0 1 13 0.45591 0.33089 4
 0 -1 13 0.1642 0.34594 4
 1 0 13 -0.56878 0.35674 4
 1 0 -13 0.11125 0.17611 2
 0 1 -13 0.39396 0.18552 2
 0 1 13 0.36695 0.17173 2
 1 -1 13 0.2811 0.1817 2
 1 0 13 0.17951 0.17233 2
 1 -1 -13 0.24526 0.17023 2
 -1 1 -13 0.02205 0.18279 2
 -1 0 -13 0.40594 0.18385 2
 0 -1 -13 0.13175 0.163 2
 0 1 14 0.33964 0.33737 4
 0 -1 14 -0.11992 0.37675 4
 -1 0 14 0.60639 0.36732 4
 1 0 14 -0.35952 0.33155 4
 -1 1 14 -0.04042 0.36729 4
 1 -1 14 -0.23975 0.32629 4
 1 0 -14 0.03289 0.19122 2
 1 0 14 -0.32327 0.18262 2
 1 -1 14 -0.26129 0.19533 2
 -1 1 -14 0.38315 0.20156 2
 -1 0 -14 -0.03388 0.19769 2
 0 -1 -14 0.20502 0.16877 2
 1 -1 -14 -0.01001 0.18162 2
 0 1 -14 -0.04755 0.19327 2
 1 0 15 -0.07124 0.18684 2
 1 0 -15 0.02342 0.18794 2
 0 1 -15 0.17718 0.19079 2
 0 -1 -15 0.46666 0.19934 2
 -1 1 -15 -0.14248 0.20712 2
 1 -1 -15 0.09818 0.17959 2
 -1 0 -15 0.17082 0.19303 2
 1 0 15 -0.47889 0.37999 4
 0 1 15 0.19671 0.36695 4
 -1 1 15 -0.15335 0.39653 4
 0 -1 15 0.39356 0.37516 4
 1 -1 15 0.58791 0.38741 4
 -1 0 15 -0.04382 0.40757 4
 0 -1 -16 0.33499 0.19444 2
 0 1 -16 0.2475 0.21075 2
 1 0 -16 0.36907 0.2038 2
 1 -1 -16 0.18933 0.20407 2
 -1 0 -16 0.31545 0.21342 2
 -1 1 -16 0.34896 0.22895 2
 1 0 16 0.56844 0.40003 4
 -1 1 16 0.47671 0.39734 4
 0 1 16 0.07145 0.41197 4
 1 -1 16 0.85292 0.42081 4
 -1 0 16 0.2622 0.39631 4
 0 -1 16 -0.11912 0.39767 4
 -1 1 -17 0.82186 0.24149 2
 1 -1 -17 0.81099 0.21871 2
 1 0 -17 0.82183 0.24363 2
 0 1 -17 0.98946 0.24296 2
 0 -1 -17 0.96586 0.22225 2
 -1 0 -17 1.21245 0.24499 2
 1 -1 17 1.10732 0.42575 4
 1 0 17 0.79805 0.414 4
 0 1 17 1.31635 0.42093 4
 -1 0 17 0.80882 0.4545 4
 -1 1 17 1.82623 0.48432 4
 0 -1 17 0.43895 0.40689 4
 0 1 -18 -0.22121 0.25267 2
 1 0 -18 -0.36609 0.23662 2
 1 -1 -18 0.33861 0.21475 2
 -1 1 -18 -0.40014 0.25738 2
 -1 1 18 -0.11108 0.44445 4
 0 1 18 -0.11145 0.4585 4
 -1 0 18 0.02777 0.45207 4
 1 -1 18 0.25112 0.42627 4
 0 -1 18 -0.39023 0.46242 4
 1 0 18 -1.08782 0.44704 4
 1 -1 -19 0.32703 0.2308 2
 -1 1 -19 0.05047 0.26604 2
 0 1 -19 0.40405 0.25652 2
 1 0 -19 0.13983 0.24444 2
 1 0 19 -0.75018 0.48508 4
 1 -1 19 -0.42025 0.50328 4
 -1 0 19 0.02969 0.45727 4
 0 1 19 0.0607 0.4872 4
 -1 1 19 -0.38594 0.46002 4
 0 -1 19 -0.03037 0.48953 4
 1 0 -20 2.09645 0.31584 2
 0 1 -20 2.61784 0.34174 2
 1 0 20 1.93981 0.53434 4
 0 -1 20 2.09231 0.51911 4
 0 1 20 1.64076 0.52388 4
 -1 0 20 1.9802 0.50785 4
 -1 1 20 1.69248 0.51431 4
 1 -1 20 1.90823 0.50895 4
 1 0 -21 0.94219 0.2924 2
 0 1 -21 0.44518 0.28687 2
 -1 1 21 1.85129 0.55319 4
 0 1 21 1.98756 0.55755 4
 1 -1 21 1.25235 0.54862 4
 1 0 21 0.55636 0.55555 4
 -1 0 21 0.58293 0.52799 4
 0 -1 21 0.72009 0.55098 4
 -1 0 22 -0.22117 0.55437 4
 -1 1 22 -0.29481 0.54616 4
 0 -1 22 -0.25717 0.49951 4
 1 0 22 0.73474 0.54176 4
 1 -1 22 0.62483 0.55276 4
 0 1 22 0.36712 0.48017 4
 -1 1 23 0.95066 0.5499 4
 -1 0 23 0.15849 0.55521 4
 0 1 23 0.11801 0.55922 4
 1 -1 23 0.23592 0.55095 4
 1 0 23 -0.1179 0.51725 4
 0 -1 23 -0.51181 0.53831 4
 -1 0 24 -0.42465 0.58259 4
 0 -1 24 -0.50584 0.56829 4
 -1 1 24 -0.46695 0.60311 4
 0 1 24 -0.42114 0.56661 4
 1 -1 24 0.20994 0.58908 4
 1 0 24 0.58749 0.5898 4
 1 -2 1 27.7263 0.83422 2
 2 -1 1 25.3529 0.83352 1
 -1 2 -2 95.5827 0.63974 1
 -1 2 2 91.6275 0.62991 4
 1 1 -2 95.0084 0.63804 4
 -1 -1 2 93.4163 0.63499 4
 1 -2 2 94.1477 0.64347 2
 2 -1 2 94.5566 0.64341 2
 2 -1 3 9.1765 0.41075 1
 1 1 -3 10.7432 0.39744 4
 -2 1 3 9.08594 0.40986 4
 1 -2 -3 12.3194 0.40038 4
 -1 2 3 10.0647 0.40908 4
 -1 -1 3 11.2249 0.4017 4
 1 -2 3 10.9092 0.38772 2
 -1 2 -3 10.9286 0.38933 2
 1 1 -3 11.25 0.38283 2
 -2 1 -3 11.7231 0.38973 2
 2 -1 3 11.039 0.3877 2
 1 1 3 11.2488 0.36759 2
 -2 1 4 4.27718 0.27381 4
 -1 -1 4 5.14605 0.27827 4
 -1 2 4 5.25632 0.26815 4
 1 -2 -4 5.15476 0.26125 4
 1 1 -4 4.87864 0.25849 4
 -1 2 -4 5.42103 0.23985 2
 1 -2 4 5.073 0.2309 2
 2 -1 -4 5.24761 0.21211 2
 1 1 -4 5.24886 0.23074 2
 -2 1 -4 5.36636 0.23581 2
 1 1 4 5.26205 0.20829 2
 2 -1 4 5.24679 0.23326 2
 -2 1 5 9.71916 0.44199 4
 -1 -1 5 10.8152 0.43497 4
 1 -2 -5 10.7529 0.419 4
 1 1 -5 10.4264 0.41615 4
 -1 2 5 11.1665 0.42363 4
 1 1 -5 8.57556 0.37848 2
 1 -2 5 11.1282 0.39719 2
 2 -1 5 11.0239 0.3932 2
 -1 2 -5 10.8825 0.39468 2
 2 -1 -5 10.5491 0.36922 2
 -1 2 5 10.6061 0.34502 2
 -2 1 -5 6.84629 0.37108 2
 1 1 5 11.0372 0.36649 2
 1 -2 -5 10.0223 0.34455 2
 -1 -1 -5 11.2526 0.36851 2
 -1 2 6 5.51329 0.33281 4
 -1 -1 6 5.45336 0.31387 4
 -2 1 6 5.19339 0.31099 4
 1 1 6 5.57642 0.23719 2
 2 -1 6 5.98076 0.26301 2
 2 -1 -6 5.78527 0.23709 2
 1 1 -6 5.6549 0.25854 2
 -1 2 -6 5.99334 0.27282 2
 1 -2 6 5.44724 0.25527 2
 -1 2 6 5.23689 0.2168 2
 -2 1 -6 5.97113 0.27048 2
 1 -2 -6 5.56747 0.21891 2
 -1 -1 -6 5.49863 0.2394 2
 1 -2 7 0.00922 0.19804 4
 -1 -1 7 0.10122 0.23748 4
 1 1 7 0.22053 0.21398 4
 -2 1 7 0.01883 0.23085 4
 -1 2 7 0.52326 0.23848 4
 1 1 -7 0.19449 0.1396 2
 1 1 7 -0.09046 0.1153 2
 2 -1 7 0.00628 0.14231 2
 1 -2 -7 0.12822 0.10967 2
 -1 2 -7 0.35226 0.13661 2
 2 -1 -7 0.29174 0.11658 2
 -1 -1 -7 0.38412 0.12047 2
 -2 1 -7 0.1126 0.13151 2
 1 -2 7 0.10848 0.15359 2
 -1 2 7 0.06816 0.08855 2
 2 -1 8 0.19624 0.12347 2
 1 -2 -8 0.29952 0.1074 2
 2 -1 -8 0.16244 0.12336 2
 -1 2 -8 0.27043 0.15416 2
 1 1 -8 0.47983 0.15272 2
 1 1 8 0.19064 0.1171 2
 1 -2 8 0.0527 0.14309 2
 -1 -1 -8 0.34968 0.12394 2
 -2 1 -8 0.55537 0.15176 2
 2 -1 9 0.74561 0.25646 4
 -1 -1 9 1.11863 0.27611 4
 1 1 9 0.65444 0.25446 4
 1 -2 9 0.27422 0.23766 4
 -2 1 9 0.73424 0.26568 4
 -1 2 9 0.49257 0.28153 4
 -1 2 -9 0.71988 0.19539 2
 2 -1 9 0.5739 0.15616 2
 1 1 -9 0.52948 0.15408 2
 1 -2 9 0.56114 0.16366 2
 -2 1 -9 0.69653 0.16954 2
 -1 2 10 27.1409 0.99025 4
 2 -1 10 25.3811 0.98041 4
 -1 -1 10 26.4472 0.98871 4
 1 -2 10 27.0453 0.99082 4
 -2 1 10 26.5468 1.00245 4
 1 1 10 26.4086 0.9841 4
 1 1 10 26.0185 0.88403 2
 -1 2 10 25.6821 0.87044 2
 1 -2 -10 26.4541 0.8744 2
 -1 2 -10 26.0857 0.91692 2
 -1 -1 11 12.0487 0.59719 4
 2 -1 11 11.8362 0.60128 4
 1 -2 11 11.9042 0.58354 4
 -2 1 11 12.1892 0.62607 4
 -1 2 11 13.7901 0.62733 4
 1 1 11 13.8844 0.6073 4
 1 1 11 11.7074 0.47797 2
 2 -1 11 12.7135 0.50713 2
 2 -1 -11 12.1736 0.48172 2
 1 -2 11 13.0703 0.51944 2
 1 -2 -11 12.3822 0.47009 2
 -1 -1 -11 12.5536 0.49227 2
 -1 2 12 18.7348 0.79958 4
 -1 -1 12 17.7067 0.78622 4
 1 1 12 18.7146 0.79146 4
 2 -1 12 18.1987 0.79101 4
 -2 1 12 18.2343 0.81127 4
 1 -2 12 19.0194 0.80657 4
 1 1 -12 18.1927 0.6887 2
 2 -1 12 18.5904 0.6892 2
 -1 -1 -12 17.4238 0.66777 2
 2 -1 -12 18.8582 0.67068 2
 1 -2 -12 17.5081 0.65232 2
 -2 1 -12 19.0763 0.69818 2
 1 -2 12 18.8569 0.69956 2
 1 1 12 17.0944 0.65669 2
 -2 1 13 16.3873 0.8008 4
 1 -2 13 18.1697 0.81921 4
 2 -1 13 17.2823 0.80865 4
 -1 2 13 17.2659 0.80729 4
 1 1 13 18.8298 0.82221 4
 -1 -1 13 18.538 0.81572 4
 -1 -1 -13 18.187 0.67909 2
 2 -1 -13 18.7488 0.67677 2
 -1 2 -13 17.6004 0.70339 2
 1 -2 -13 18.2989 0.65978 2
 1 -2 13 18.0082 0.6993 2
 1 1 13 17.9367 0.66766 2
 2 -1 13 17.9649 0.69134 2
 2 -1 14 7.03046 0.53128 4
 1 -2 14 7.89924 0.53954 4
 -1 -1 14 6.91739 0.53403 4
 -1 2 14 7.50257 0.5291 4
 -2 1 14 7.41982 0.53989 4
 1 1 14 7.25229 0.54992 4
 2 -1 14 7.55143 0.3831 2
 1 1 14 6.66699 0.35472 2
 -1 2 -14 7.25915 0.4022 2
 -1 -1 -14 7.30953 0.37098 2
 2 -1 -14 7.28173 0.36914 2
 1 -2 -14 7.43536 0.35918 2
 1 1 -14 6.8794 0.38322 2
 -2 1 -14 7.58717 0.40335 2
 -1 2 15 1.40286 0.4169 4
 1 -2 15 1.32945 0.35142 4
 2 -1 15 1.88976 0.43302 4
 -2 1 15 0.75045 0.36335 4
 1 1 15 1.52418 0.39514 4
 -1 -1 15 1.35923 0.39335 4
 1 1 -15 1.21976 0.22532 2
 1 1 15 1.20419 0.19913 2
 1 -2 -15 1.13942 0.19658 2
 -1 -1 -15 1.30843 0.20792 2
 2 -1 -15 1.65432 0.21892 2
 -2 1 -15 1.50031 0.24197 2
 -1 2 -15 1.05684 0.22943 2
 2 -1 -16 0.09377 0.19626 2
 -2 1 -16 0.157 0.22494 2
 1 -2 -16 0.22564 0.18024 2
 -1 2 -16 0.22139 0.24111 2
 1 1 -16 0.09635 0.20354 2
 -1 2 16 0.38157 0.3948 4
 -1 -1 16 -0.02385 0.39168 4
 1 1 16 0.45015 0.38315 4
 1 -2 16 0.75884 0.40352 4
 -2 1 16 -0.02364 0.42134 4
 2 -1 16 -0.0712 0.418 4
 -1 2 -17 0.33282 0.23203 2
 -2 1 -17 0.01511 0.2204 2
 1 1 -17 -0.13158 0.22276 2
 2 -1 -17 0.21451 0.20301 2
 1 1 17 0.12875 0.42472 4
 1 -2 17 -0.43818 0.40814 4
 -2 1 17 0.35821 0.39554 4
 -1 -1 17 -0.54827 0.44719 4
 2 -1 17 0.46286 0.43154 4
 -1 2 17 -0.13051 0.42936 4
 1 1 -18 0.34484 0.24707 2
 -2 1 -18 0.45039 0.25931 2
 -1 2 -18 0.96684 0.27769 2
 2 -1 -18 0.33716 0.21548 2
 1 1 18 1.14391 0.43387 4
 -2 1 18 0.88398 0.45801 4
 -1 -1 18 1.05609 0.42892 4
 -1 2 18 0.91688 0.43469 4
 1 -2 18 0.86578 0.43102 4
 2 -1 18 0.5569 0.48392 4
 -1 2 -19 -0.61259 0.27132 2
 2 -1 -19 0.30152 0.22074 2
 1 1 -19 -0.05009 0.25364 2
 1 -2 19 0.42065 0.46697 4
 -1 -1 19 0.53482 0.42078 4
 2 -1 19 -0.33083 0.46459 4
 -2 1 19 -0.65532 0.4566 4
 1 1 19 -0.6603 0.48515 4
 -1 2 19 0.0594 0.43271 4
 -2 1 20 2.43695 0.53898 4
 -1 2 -20 3.88095 0.38931 2
 2 -1 -20 3.18169 0.32448 2
 1 1 -20 3.65235 0.37038 2
 1 -2 20 4.6857 0.61389 4
 -1 -1 20 3.9952 0.57224 4
 -1 2 20 3.8332 0.59861 4
 2 -1 20 3.12389 0.58689 4
 1 1 20 3.25012 0.59917 4
 -2 1 21 -0.20705 0.50382 4
 1 1 -21 -0.05604 0.28062 2
 -1 2 -21 0.09929 0.28475 2
 -1 -1 21 0.30884 0.517 4
 1 -2 21 -0.13929 0.53462 4
 -1 2 21 0.27436 0.51749 4
 1 1 21 0.03478 0.48376 4
 2 -1 21 1.21558 0.54301 4
 -1 -1 22 0.47957 0.55101 4
 -2 1 22 1.44999 0.56159 4
 -1 2 22 1.80623 0.59026 4
 1 1 -22 1.15792 0.31139 2
 1 1 22 1.98394 0.58078 4
 1 -2 22 2.31789 0.59415 4
 2 -1 22 1.3564 0.57358 4
 -2 1 23 0.0799 0.54828 4
 -1 -1 23 0.3569 0.53372 4
 -1 2 23 -0.07924 0.52463 4
 1 1 23 -0.27509 0.56948 4
 2 -1 23 -0.74888 0.579 4
 1 -2 23 0.31489 0.51802 4
 -1 -1 24 -0.0425 0.59415 4
 -2 1 24 0.04273 0.57609 4
 -1 2 24 0.97645 0.58133 4
 1 1 24 0.12588 0.57015 4
 1 -2 24 0.79862 0.61192 4
 2 -1 24 0.50458 0.57471 4
 2 -2 0 23.8598 0.74803 2
 2 -2 1 144.417 4.34637 1
 2 0 1 142.552 4.34554 1
 2 -2 1 140.414 4.34744 2
 0 -2 2 73.7166 0.85603 2
 2 -2 2 69.0815 0.85682 1
 -2 2 -2 72.8234 0.85705 1
 2 0 2 70.7729 0.85687 1
 0 -2 2 71.8346 0.83546 4
 2 0 -2 70.6806 0.85527 4
 0 2 2 72.3205 0.83533 4
 -2 0 2 67.8235 0.85401 4
 -2 2 2 70.1391 0.85569 4
 2 -2 2 72.6032 0.85548 2
 0 -2 3 0.56144 0.12531 2
 0 2 -3 0.91531 0.11402 2
 2 -2 3 0.90275 0.15369 1
 2 0 3 0.79354 0.1465 1
 -2 2 -3 0.64841 0.14572 1
 -2 0 -3 0.4579 0.10014 1
 2 -2 -3 0.48158 0.09714 4
 0 -2 3 0.97052 0.15843 4
 0 2 3 0.93042 0.15561 4
 2 0 -3 0.96087 0.15203 4
 2 -2 3 0.80379 0.12692 2
 -2 2 -3 1.05476 0.12881 2
 -2 2 3 0.89223 0.16882 4
 -2 0 3 0.94989 0.17428 4
 2 0 3 0.73374 0.11982 2
 -2 2 -4 1.66159 0.17389 1
 -2 0 -4 0.72568 0.13072 1
 -2 0 4 1.49859 0.18722 4
 0 -2 4 1.72426 0.19364 4
 -2 2 4 1.389 0.2116 4
 2 0 -4 1.03934 0.1845 4
 0 2 4 1.69298 0.20548 4
 2 -2 -4 0.56018 0.13942 4
 2 -2 4 1.99894 0.14865 2
 0 2 -4 1.65325 0.15247 2
 -2 2 -4 1.55503 0.1508 2
 0 -2 4 1.36549 0.15701 2
 2 -2 -4 1.48326 0.09143 2
 0 2 4 1.36041 0.09492 2
 2 0 4 1.34821 0.14252 2
 -2 2 -5 46.805 1.37565 1
 0 2 5 49.3456 1.37999 4
 -2 2 5 43.1899 1.38285 4
 2 0 -5 46.7561 1.37824 4
 0 -2 5 48.2811 1.37847 4
 -2 0 5 47.0763 1.384 4
 0 2 5 44.9035 1.31124 2
 0 2 -5 47.1399 1.35241 2
 2 -2 -5 48.7235 1.31083 2
 2 -2 5 47.56 1.35453 2
 2 0 -5 44.8849 1.33681 2
 0 -2 5 46.8473 1.35038 2
 2 0 5 48.0685 1.3401 2
 -2 2 -5 46.6721 1.35478 2
 -2 0 -5 45.5014 1.34117 2
 0 -2 -5 50.321 1.3147 2
 -2 0 -6 2.59142 0.2049 1
 -2 2 -6 3.95025 0.24794 1
 2 0 -6 4.56869 0.27403 4
 -2 0 6 4.51459 0.30527 4
 0 2 6 4.61798 0.29305 4
 0 -2 6 4.74927 0.29936 4
 -2 2 6 4.49657 0.28243 4
 2 -2 -6 2.53693 0.22056 4
 2 -2 6 4.07423 0.21902 2
 2 0 6 4.24334 0.21774 2
 0 2 6 4.34386 0.18272 2
 0 2 -6 4.6201 0.24195 2
 2 -2 -6 4.40625 0.18152 2
 2 0 -6 4.59657 0.21675 2
 0 -2 6 4.43362 0.23358 2
 0 -2 -6 4.26302 0.18779 2
 -2 2 -6 4.08686 0.2288 2
 -2 0 -6 4.53875 0.21817 2
 -2 0 -7 1.19235 0.15026 1
 -2 2 -7 1.75179 0.19923 1
 -2 2 7 1.46842 0.23843 4
 0 2 7 1.6853 0.25138 4
 2 -2 -7 0.97752 0.15552 4
 0 -2 7 1.56334 0.26071 4
 -2 0 7 1.87603 0.27082 4
 2 0 -7 1.83122 0.23864 4
 0 2 -7 1.77193 0.17749 2
 0 2 7 1.69665 0.12047 2
 2 -2 7 1.52753 0.17332 2
 -2 2 -7 1.29141 0.17779 2
 2 -2 -7 1.48169 0.12278 2
 2 0 7 1.43128 0.15479 2
 2 0 -7 1.57893 0.15706 2
 0 -2 7 1.13665 0.16546 2
 -2 0 -7 1.51414 0.15452 2
 0 -2 -7 1.66118 0.13185 2
 -2 0 -8 4.58132 0.3105 1
 -2 2 -8 7.72617 0.36726 1
 2 0 -8 8.18499 0.39052 4
 2 -2 -8 5.45018 0.33418 4
 -2 0 8 8.35882 0.4048 4
 2 -2 -8 7.54501 0.29109 2
 0 2 -8 7.59703 0.33549 2
 2 0 -8 7.74449 0.32145 2
 2 0 8 7.68379 0.32295 2
 2 -2 8 7.35192 0.32766 2
 0 -2 8 7.26577 0.32682 2
 0 -2 -8 7.62361 0.29425 2
 -2 2 -8 7.84531 0.34383 2
 -2 0 -8 8.43258 0.3352 2
 0 2 9 12.3707 0.55747 4
 2 -2 9 12.4549 0.56066 4
 -2 2 9 13.8645 0.58086 4
 0 -2 9 11.688 0.54956 4
 -2 0 9 13.2736 0.5653 4
 2 0 9 13.2628 0.57034 4
 0 2 -9 11.1582 0.48056 2
 2 -2 9 11.992 0.4839 2
 2 0 -9 12.1721 0.46836 2
 0 -2 9 11.6017 0.48063 2
 -2 2 -9 11.5948 0.48112 2
 -2 0 -9 12.5418 0.47833 2
 -2 2 10 0.30186 0.27646 4
 2 0 10 0.43642 0.26974 4
 0 -2 10 0.93389 0.27196 4
 -2 0 10 0.45296 0.29323 4
 2 -2 10 0.42339 0.27495 4
 0 2 10 0.50028 0.26791 4
 0 2 -10 0.48278 0.15889 2
 2 -2 -10 0.7013 0.13574 2
 -2 2 -10 0.57659 0.17351 2
 0 2 10 0.55733 0.12894 2
 0 -2 -10 0.56063 0.13699 2
 2 -2 11 2.18276 0.32936 4
 2 0 11 2.14997 0.32279 4
 -2 0 11 1.90294 0.34083 4
 -2 2 11 2.00911 0.34351 4
 0 -2 11 1.6815 0.32671 4
 0 2 11 2.03931 0.33586 4
 2 -2 11 2.59375 0.22596 2
 2 0 11 1.87595 0.19216 2
 0 -2 11 2.24378 0.22096 2
 0 2 11 1.99232 0.17322 2
 2 -2 -11 2.38478 0.18164 2
 0 -2 -11 2.29888 0.18044 2
 2 -2 12 0.46789 0.31573 4
 0 2 12 0.64704 0.32804 4
 2 0 12 0.25038 0.3027 4
 -2 2 12 0.63879 0.3238 4
 -2 0 12 1.0423 0.35876 4
 0 -2 12 0.64767 0.34148 4
 2 -2 -12 0.49351 0.14759 2
 2 0 -12 0.81909 0.19454 2
 2 -2 12 0.68474 0.18445 2
 2 0 12 0.40835 0.16752 2
 0 2 12 0.33669 0.14069 2
 0 -2 12 0.65082 0.20013 2
 -2 0 -12 0.77879 0.19301 2
 0 -2 -12 0.52207 0.15545 2
 2 0 13 1.30233 0.35043 4
 0 2 13 0.40148 0.31014 4
 -2 2 13 1.38763 0.34473 4
 0 -2 13 1.27848 0.36109 4
 2 -2 13 1.43218 0.37417 4
 -2 0 13 1.20257 0.352 4
 2 0 -13 1.084 0.20072 2
 0 2 -13 1.20848 0.23206 2
 2 -2 13 1.51274 0.21667 2
 0 2 13 1.37621 0.17906 2
 2 0 13 1.7167 0.20314 2
 2 -2 -13 1.10633 0.17558 2
 0 -2 -13 1.1097 0.17712 2
 -2 2 -13 0.93345 0.21859 2
 -2 0 -13 1.29516 0.21519 2
 -2 0 14 0.12267 0.35756 4
 0 2 14 0.18025 0.34853 4
 -2 2 14 -0.30671 0.39688 4
 0 -2 14 0.34073 0.33135 4
 2 0 14 -0.50209 0.3629 4
 2 -2 14 0.12062 0.34943 4
 0 2 -14 0.01278 0.20769 2
 2 0 14 0.06654 0.17474 2
 -2 2 -14 0.01298 0.20641 2
 0 -2 -14 0.12083 0.15937 2
 2 -2 -14 0.24408 0.16521 2
 -2 2 15 1.14815 0.36729 4
 0 -2 15 0.7223 0.37603 4
 -2 0 15 0.79479 0.36282 4
 2 -2 15 0.90162 0.3721 4
 0 2 15 0.65619 0.37763 4
 2 0 15 1.494 0.39722 4
 2 0 -15 0.55063 0.19443 2
 0 2 -15 0.28812 0.21435 2
 2 0 15 0.40193 0.18083 2
 -2 0 -15 0.67077 0.20987 2
 2 -2 -15 0.63255 0.18411 2
 -2 2 -15 1.00731 0.24992 2
 2 -2 16 0.09501 0.38894 4
 -2 2 16 0.16557 0.41801 4
 2 0 16 0.02373 0.39283 4
 -2 0 16 0.11825 0.41152 4
 0 2 16 0.04766 0.39924 4
 0 -2 16 0.0477 0.38458 4
 2 0 -16 0.01285 0.2084 2
 0 2 -16 0.264 0.21258 2
 2 -2 -16 0.12848 0.17392 2
 -2 2 -16 0.18086 0.22033 2
 -2 2 -17 -0.12845 0.24446 2
 0 2 -17 0.37594 0.24655 2
 2 0 -17 0.36731 0.21912 2
 2 0 17 0.51421 0.39686 4
 0 2 17 -0.10306 0.40917 4
 2 -2 17 0.02573 0.44302 4
 -2 2 17 0.69106 0.41875 4
 -2 0 17 0.20474 0.42217 4
 0 -2 17 -0.23263 0.38901 4
 2 -2 -18 0.75753 0.21522 2
 2 0 -18 0.17522 0.22701 2
 -2 2 -18 0.82496 0.26612 2
 0 2 -18 1.10413 0.28752 2
 -2 0 18 0.74599 0.45128 4
 2 -2 18 0.5852 0.49127 4
 0 2 18 0.5855 0.47194 4
 2 0 18 -0.02784 0.45969 4
 -2 2 18 0.49735 0.44942 4
 0 -2 18 0.44646 0.45824 4
 2 -2 -19 0.90143 0.23039 2
 0 2 -19 0.79047 0.28375 2
 -2 2 -19 0.68645 0.28491 2
 2 0 -19 1.01119 0.26203 2
 0 2 19 0.39483 0.44618 4
 2 0 19 0.84195 0.51766 4
 -2 0 19 0.68531 0.4437 4
 2 -2 19 1.59525 0.52454 4
 0 -2 19 0.6992 0.46517 4
 -2 2 19 0.5955 0.4655 4
 0 2 20 2.87562 0.56227 4
 2 0 20 1.55691 0.53894 4
 2 -2 20 1.46111 0.5147 4
 0 -2 20 1.3754 0.51874 4
 -2 2 -20 1.21848 0.32193 2
 0 2 -20 1.34492 0.31269 2
 2 0 -20 1.84699 0.29731 2
 -2 2 20 2.44084 0.53368 4
 -2 0 20 1.98869 0.5122 4
 0 2 21 1.61145 0.53297 4
 0 -2 21 2.1284 0.5557 4
 2 0 21 2.2569 0.55414 4
 2 -2 21 1.70323 0.52631 4
 0 2 -21 1.9579 0.34748 2
 2 0 -21 1.47181 0.29673 2
 -2 0 21 0.72493 0.50758 4
 -2 2 21 2.70168 0.58278 4
 0 2 22 -0.11026 0.51215 4
 0 -2 22 0.91952 0.55129 4
 2 -2 22 0.98047 0.5579 4
 2 0 22 -0.03767 0.5259 4
 0 2 -22 -0.31085 0.31335 2
 -2 0 22 -0.26036 0.54109 4
 -2 2 22 -0.48338 0.52397 4
 -2 2 23 -0.27965 0.5597 4
 -2 0 23 0.4796 0.56201 4
 2 0 23 -0.1182 0.552 4
 0 2 23 0.27546 0.5369 4
 2 -2 23 0.03945 0.55068 4
 0 -2 23 -0.07883 0.55324 4
 -2 0 24 -0.64125 0.62014 4
 0 2 24 -0.76096 0.60368 4
 -2 2 24 -0.47 0.57364 4
 0 -2 24 0.46424 0.55059 4
 2 -2 24 0.58922 0.59147 4
 2 0 24 0.33624 0.58525 4
 1 -3 0 12.2354 0.39272 2
 -2 3 0 11.883 0.39049 2
 -1 3 0 12.0391 0.39105 2
 2 -3 0 11.3401 0.39031 2
 2 -3 1 42.8507 1.33781 1
 2 1 1 44.1293 1.33807 1
 1 -3 1 43.243 1.34587 2
 2 -3 1 41.9706 1.34427 2
 1 -3 1 45.7015 1.3442 3
 3 -2 1 43.7311 1.34313 3
 2 -3 1 41.4412 1.34736 3
 3 -2 1 41.7529 1.34674 2
 -2 -1 -2 180.095 5.35769 1
 -2 3 -2 175.548 5.35824 1
 3 -2 2 169.334 5.36478 1
 3 -1 2 183.58 5.36826 1
 -1 3 -2 180.927 5.354 1
 2 1 2 173.916 5.35751 1
 2 -3 2 180.166 5.36002 1
 -1 -2 -2 174.711 5.3512 1
 1 2 -2 175.987 5.35207 4
 2 1 -2 175.648 5.35662 4
 1 -3 -2 176.113 5.35037 4
 -1 3 2 166.131 5.34968 4
 -1 -2 2 179.656 5.35255 4
 2 -3 -2 170.788 5.35679 4
 2 -3 2 175.306 5.3643 2
 1 -3 2 171.994 5.3643 2
 -2 3 2 176.779 5.35736 4
 -2 -1 2 174.391 5.35812 4
 3 -2 2 175.093 5.36523 2
 1 -3 3 0.60688 0.1364 2
 1 2 -3 0.40477 0.12808 2
 -1 3 -3 0.39733 0.1264 1
 -2 3 -3 0.46618 0.12433 1
 2 1 3 0.52148 0.14784 1
 2 -3 3 0.45404 0.1542 1
 -2 -1 -3 0.60067 0.13288 1
 3 -2 3 0.49747 0.16921 1
 -1 -2 -3 0.46608 0.11223 1
 3 -1 3 0.32069 0.16301 1
 -1 3 3 0.58388 0.16269 4
 2 -3 -3 0.41644 0.13476 4
 -1 -2 3 0.56063 0.16179 4
 2 1 -3 0.60559 0.15173 4
 1 2 -3 0.23261 0.14348 4
 1 -3 -3 0.6721 0.13699 4
 2 -3 3 0.56572 0.12773 2
 -2 3 -3 0.7556 0.13273 2
 -1 3 -3 0.70198 0.12216 2
 -2 3 3 0.53804 0.1659 4
 -3 1 3 0.41719 0.17295 4
 -3 2 3 0.38255 0.1519 4
 -2 -1 3 0.48411 0.16618 4
 -3 2 -3 0.3899 0.13944 2
 3 -2 3 0.34481 0.13416 2
 3 -1 3 0.59198 0.13306 2
 3 -2 4 11.7081 0.44953 1
 -2 -1 -4 12.0457 0.44871 1
 -2 3 -4 11.0847 0.43917 1
 3 -1 4 12.2562 0.45457 1
 1 2 -4 10.8443 0.44364 4
 -2 -1 4 10.9998 0.44387 4
 2 1 -4 12.0935 0.44826 4
 -2 3 4 11.2343 0.45363 4
 -1 3 4 11.1915 0.45109 4
 -1 -2 4 11.7729 0.45227 4
 -3 2 4 10.0344 0.46285 4
 -3 1 4 12.299 0.46482 4
 2 -3 -4 11.0015 0.44538 4
 1 -3 -4 11.6427 0.44586 4
 2 -3 4 12.5731 0.44241 2
 -1 3 -4 12.2024 0.44185 2
 -2 3 -4 12.5198 0.44272 2
 1 -3 4 11.9123 0.44 2
 1 2 -4 12.5507 0.43455 2
 3 -1 4 12.3775 0.43538 2
 2 1 4 11.3311 0.40946 2
 -3 1 -4 12.1352 0.42808 2
 3 -2 4 10.9326 0.43109 2
 -3 2 -4 11.7215 0.43497 2
 -2 3 -5 23.1361 0.79633 1
 -2 -1 -5 24.4251 0.8002 1
 2 -3 -5 22.922 0.80118 4
 2 1 -5 23.0977 0.80519 4
 -1 3 5 23.2098 0.80194 4
 1 2 -5 23.0906 0.79766 4
 -2 3 5 22.9343 0.80784 4
 -1 -2 5 24.352 0.80492 4
 -3 1 5 23.6439 0.81811 4
 -2 -1 5 22.7238 0.81116 4
 -3 2 5 22.1558 0.81328 4
 1 -3 -5 22.8687 0.79754 4
 -2 3 -5 22.0823 0.78527 2
 1 -3 5 22.1785 0.78598 2
 2 -3 5 23.1621 0.78661 2
 -1 3 -5 23.2815 0.78661 2
 3 -2 5 23.5358 0.78306 2
 1 2 -5 23.5624 0.7846 2
 2 1 -5 22.0393 0.77298 2
 2 1 5 23.5581 0.76006 2
 -3 1 -5 23.8879 0.7812 2
 1 2 5 23.6461 0.74775 2
 3 -1 5 23.3012 0.77646 2
 -3 2 -5 23.1103 0.78349 2
 -2 -1 -6 50.592 1.64724 1
 -2 3 -6 53.4293 1.65488 1
 -2 -1 6 53.4894 1.65893 4
 -3 2 6 51.2379 1.65884 4
 -1 3 6 52.9431 1.65345 4
 2 -3 -6 51.7603 1.64806 4
 1 2 6 52.2534 1.65123 4
 1 -3 6 52.5441 1.65175 4
 -1 -2 6 51.1141 1.64802 4
 2 1 -6 51.0678 1.64777 4
 -2 3 6 50.6802 1.64882 4
 -3 1 6 51.3223 1.6611 4
 -1 3 6 50.0719 1.56941 2
 3 -2 6 52.5708 1.63067 2
 2 -3 -6 49.475 1.57013 2
 1 2 -6 51.4526 1.62577 2
 -2 3 -6 51.1485 1.63451 2
 -1 3 -6 50.071 1.63233 2
 2 -3 6 50.6229 1.62706 2
 1 -3 6 50.5205 1.62649 2
 3 -2 -6 49.491 1.58725 2
 3 -1 -6 50.5214 1.60029 2
 2 1 -6 49.7704 1.61871 2
 -3 1 -6 51.0124 1.62419 2
 1 2 6 51.641 1.59016 2
 2 1 6 51.9638 1.60338 2
 -3 2 -6 49.4491 1.62587 2
 3 -1 6 53.0925 1.62451 2
 1 -3 -6 50.1734 1.57074 2
 -2 3 -7 8.17866 0.39421 1
 -2 -1 -7 8.20289 0.39398 1
 -1 -2 7 8.09058 0.40993 4
 -2 -1 7 8.10125 0.40805 4
 -3 1 7 8.00228 0.41877 4
 2 -3 -7 7.91325 0.39965 4
 -3 2 7 11.0684 0.4464 4
 -2 3 7 9.35333 0.43178 4
 2 1 -7 7.9352 0.40211 4
 -1 3 7 8.18643 0.41817 4
 1 2 7 9.72796 0.42892 4
 3 -2 -7 7.39844 0.31466 2
 2 -3 7 7.9172 0.36422 2
 1 2 7 8.23833 0.32055 2
 1 2 -7 8.18689 0.36202 2
 -1 3 -7 8.39585 0.37204 2
 3 -2 7 7.75932 0.3497 2
 2 1 -7 8.70711 0.35505 2
 3 -1 7 7.85492 0.35077 2
 -2 3 -7 8.26991 0.37372 2
 -1 3 7 7.89599 0.29413 2
 3 -1 -7 8.56333 0.33579 2
 1 -3 7 8.00236 0.363 2
 -3 1 -7 8.50974 0.36066 2
 1 -3 -7 8.30461 0.29926 2
 -3 2 -7 8.28555 0.3669 2
 2 -3 -7 8.3467 0.29952 2
 2 1 7 8.97283 0.33743 2
 -2 3 -8 3.46053 0.27226 1
 -2 -1 -8 3.84536 0.28531 1
 -3 2 8 3.81029 0.32411 4
 -3 1 8 3.62706 0.31934 4
 -2 -1 8 3.77939 0.32861 4
 -1 3 -8 3.90871 0.26256 2
 3 -1 8 4.02166 0.24233 2
 3 -2 -8 4.0471 0.19981 2
 2 1 -8 4.01682 0.24181 2
 2 1 8 4.21078 0.22184 2
 3 -1 -8 3.4576 0.21066 2
 1 2 -8 4.37955 0.25502 2
 3 -2 8 4.24853 0.24943 2
 2 -3 8 3.7855 0.24841 2
 1 -3 8 4.1386 0.24105 2
 -3 1 -8 4.06646 0.2457 2
 -3 2 -8 3.82637 0.24522 2
 -2 3 -8 4.01663 0.27235 2
 1 -3 9 33.582 1.19137 4
 -3 1 9 33.4785 1.19547 4
 -1 -2 9 32.8894 1.18517 4
 -2 3 9 36.8051 1.21087 4
 2 -3 9 32.6083 1.19171 4
 2 1 9 33.584 1.19811 4
 -2 -1 9 33.5568 1.19777 4
 -1 3 9 35.5223 1.19873 4
 -3 2 9 31.7722 1.18389 4
 1 2 9 34.4025 1.19607 4
 -1 3 -9 33.149 1.14382 2
 3 -2 9 34.402 1.13787 2
 2 1 -9 34.6185 1.13121 2
 1 2 -9 35.0726 1.14323 2
 2 -3 9 33.2448 1.14149 2
 1 -3 9 31.3009 1.13312 2
 -3 2 -9 33.1197 1.13743 2
 -2 3 -9 35.0592 1.14852 2
 -3 1 -9 34.6704 1.14123 2
 2 -3 10 2.89999 0.33841 4
 -3 2 10 2.17086 0.32339 4
 1 2 10 2.58837 0.32248 4
 2 1 10 2.64622 0.33605 4
 -1 3 10 2.43396 0.32838 4
 -1 -2 10 3.11443 0.32089 4
 -2 -1 10 2.98187 0.32298 4
 -3 1 10 2.91324 0.32987 4
 -2 3 10 3.34186 0.33694 4
 1 -3 10 2.46015 0.31697 4
 1 2 10 2.96858 0.18531 2
 3 -2 -10 2.54922 0.18846 2
 2 1 10 2.49987 0.19319 2
 -1 3 -10 2.44264 0.25064 2
 1 2 -10 3.01532 0.22646 2
 -1 3 10 2.7906 0.16623 2
 -3 2 -10 2.69341 0.22569 2
 1 -3 -10 2.43116 0.16884 2
 -2 3 -10 3.00255 0.24544 2
 2 -3 -10 2.65469 0.16705 2
 2 -3 11 4.05894 0.3705 4
 -2 3 11 5.22478 0.38899 4
 -3 1 11 4.14679 0.38421 4
 3 -1 11 3.9524 0.37479 4
 -1 -2 11 4.36402 0.3807 4
 1 -3 11 4.46988 0.3926 4
 -1 3 11 4.25425 0.3666 4
 -3 2 11 4.08565 0.38263 4
 1 2 11 4.24964 0.39603 4
 -2 -1 11 4.63261 0.38336 4
 2 1 11 4.9637 0.38921 4
 3 -2 11 5.033 0.3774 4
 2 1 11 4.03961 0.24289 2
 3 -2 -11 4.0287 0.226 2
 3 -1 -11 4.09951 0.24496 2
 3 -1 11 4.21296 0.26527 2
 1 2 11 4.27247 0.23504 2
 3 -2 11 4.35795 0.28155 2
 1 -3 -11 4.11687 0.21862 2
 2 -3 -11 3.89878 0.21997 2
 2 -3 12 2.66077 0.37401 4
 3 -1 12 2.91053 0.36692 4
 -3 2 12 2.90603 0.38063 4
 3 -2 12 3.45455 0.34758 4
 1 -3 12 2.13936 0.3606 4
 -2 3 12 3.30371 0.37935 4
 2 1 12 3.25606 0.39129 4
 -3 1 12 3.29225 0.36004 4
 -1 3 12 3.15918 0.37134 4
 1 2 12 2.9026 0.38104 4
 -2 -1 12 2.96155 0.33782 4
 3 -1 12 2.51912 0.23499 2
 2 1 12 2.5074 0.20966 2
 1 2 12 2.74347 0.20069 2
 3 -2 12 2.79722 0.24219 2
 3 -2 -12 2.9147 0.21114 2
 2 1 -12 2.51003 0.23785 2
 3 -1 -12 2.91951 0.22098 2
 2 -3 12 2.54692 0.24906 2
 1 -3 12 2.31152 0.24048 2
 2 -3 -12 2.67895 0.18797 2
 -3 1 -12 3.00213 0.25969 2
 1 -3 -12 2.4731 0.18616 2
 -1 -2 13 7.10025 0.4944 4
 -1 3 13 8.33232 0.53214 4
 -3 1 13 7.18675 0.49184 4
 2 -3 13 7.31799 0.50128 4
 3 -1 13 6.69803 0.50521 4
 1 -3 13 6.67911 0.46745 4
 -2 -1 13 8.30092 0.51375 4
 -3 2 13 8.44064 0.51287 4
 1 2 13 8.39324 0.51458 4
 2 1 13 7.54194 0.50021 4
 -2 3 13 7.05432 0.50723 4
 3 -2 13 7.23507 0.52056 4
 2 1 13 6.91716 0.34816 2
 3 -1 -13 7.84223 0.36418 2
 3 -1 13 7.63208 0.38135 2
 1 2 -13 6.85023 0.38702 2
 1 2 13 7.18717 0.33818 2
 -1 3 -13 6.51826 0.38881 2
 -2 3 -13 7.0168 0.4001 2
 3 -2 -13 7.34667 0.3469 2
 -3 2 -13 7.22076 0.39864 2
 1 -3 -13 7.52236 0.33153 2
 2 -3 -13 7.48632 0.32947 2
 -2 3 14 3.68393 0.42965 4
 1 -3 14 3.8454 0.43829 4
 -1 -2 14 4.39455 0.43145 4
 1 2 14 3.89932 0.43796 4
 3 -2 14 3.41638 0.42299 4
 -3 1 14 4.08746 0.42214 4
 3 -1 14 5.83851 0.47448 4
 2 -3 14 4.14683 0.41988 4
 -3 2 14 4.20882 0.42466 4
 -2 -1 14 3.47867 0.43921 4
 2 1 14 4.17927 0.41949 4
 -1 3 14 4.52132 0.43565 4
 1 2 -14 3.38237 0.29827 2
 2 1 -14 3.27422 0.29286 2
 2 1 14 3.03408 0.25294 2
 1 2 14 3.19578 0.23755 2
 -3 2 -14 2.93435 0.29479 2
 1 -3 -14 3.72482 0.23916 2
 2 -3 -14 3.85499 0.23675 2
 3 -2 -14 3.48626 0.24981 2
 -2 3 -14 3.17802 0.29339 2
 -3 1 -14 4.47317 0.30881 2
 -1 3 -14 3.16041 0.29987 2
 3 -1 -14 3.56588 0.26629 2
 1 2 15 0.61071 0.40344 4
 -3 2 15 0.70108 0.37395 4
 -1 3 15 0.39492 0.373 4
 3 -2 15 0.83608 0.39274 4
 1 -3 15 0.58979 0.38626 4
 3 -1 15 1.1654 0.3997 4
 -3 1 15 -0.06572 0.34586 4
 -2 3 15 0.59312 0.38798 4
 2 -3 15 0.63859 0.35979 4
 -2 -1 15 0.61496 0.37532 4
 -1 -2 15 0.81215 0.35162 4
 2 1 15 0.13189 0.34906 4
 2 1 -15 0.56009 0.22053 2
 -1 3 -15 0.65874 0.2289 2
 1 2 -15 0.8025 0.23666 2
 2 1 15 0.62743 0.18621 2
 1 2 15 0.75548 0.17567 2
 -3 1 -15 0.63472 0.23149 2
 -2 3 -15 0.11762 0.21863 2
 -3 2 -15 0.48781 0.22192 2
 2 -3 -15 0.55803 0.16176 2
 3 -2 -15 0.78818 0.18194 2
 -2 3 16 1.27842 0.4227 4
 2 -3 16 1.23675 0.39149 4
 3 -1 16 1.19812 0.39498 4
 1 2 16 0.97395 0.38455 4
 -3 1 16 0.4281 0.41225 4
 3 -2 16 0.71931 0.40265 4
 -1 -2 16 0.3821 0.38662 4
 2 1 16 0.94965 0.39184 4
 -3 2 16 0.52332 0.41028 4
 1 -3 16 0.54623 0.37297 4
 -2 -1 16 0.44972 0.38696 4
 -1 3 16 0.74391 0.39118 4
 2 1 -16 0.36118 0.22445 2
 1 2 -16 0.88722 0.23526 2
 3 -1 -16 0.66476 0.19233 2
 2 1 16 0.48949 0.18687 2
 2 -3 -16 0.67486 0.18526 2
 3 -2 -16 0.31056 0.19955 2
 -2 3 -16 0.33195 0.23891 2
 -3 2 -16 0.89046 0.25485 2
 -1 3 -16 0.78938 0.25052 2
 -1 -2 17 0.33982 0.39456 4
 -3 1 17 1.08018 0.39449 4
 1 -3 17 1.1358 0.4393 4
 2 1 17 1.7234 0.39141 4
 3 -1 17 0.87872 0.41752 4
 -2 -1 17 1.81858 0.46329 4
 2 -3 17 0.18038 0.41038 4
 -1 3 17 0.85481 0.43117 4
 3 -2 17 -0.02592 0.39691 4
 1 2 17 1.15981 0.4397 4
 -2 3 17 1.46023 0.41848 4
 -3 2 17 1.28611 0.40847 4
 2 1 -17 1.16853 0.25628 2
 1 2 -17 0.77339 0.26089 2
 -1 3 -17 1.40137 0.27825 2
 -3 2 -17 0.74865 0.26784 2
 3 -1 -17 1.25567 0.23759 2
 -2 3 -17 1.14104 0.2761 2
 -3 1 18 1.75426 0.48588 4
 -3 2 18 2.1165 0.47707 4
 -2 3 -18 2.06364 0.3122 2
 1 2 -18 1.37495 0.28908 2
 2 1 -18 2.00231 0.29656 2
 -3 2 -18 1.41946 0.2911 2
 3 -1 -18 1.62373 0.26949 2
 3 -2 -18 1.74062 0.2455 2
 -1 3 -18 2.08591 0.30647 2
 -2 3 18 1.10618 0.50079 4
 2 1 18 1.39263 0.47049 4
 -1 -2 18 2.36522 0.49132 4
 -2 -1 18 1.10609 0.44567 4
 3 -2 18 1.67393 0.48739 4
 1 2 18 2.12991 0.48654 4
 3 -1 18 2.76031 0.51553 4
 1 -3 18 1.09478 0.47657 4
 2 -3 18 2.09282 0.47559 4
 -1 3 18 2.29141 0.48575 4
 -3 2 19 0.27125 0.47821 4
 -3 1 19 0.60272 0.45612 4
 3 -2 -19 0.09178 0.20765 2
 2 1 -19 0.23355 0.25574 2
 -2 3 -19 0.46076 0.28654 2
 -1 3 -19 -0.19037 0.27527 2
 3 -1 -19 0.10073 0.2275 2
 1 2 -19 0.14223 0.26602 2
 2 1 19 0.45123 0.47796 4
 1 2 19 0.12015 0.4368 4
 -1 3 19 0.08922 0.45221 4
 -2 3 19 0.59599 0.49363 4
 3 -2 19 0.12041 0.46425 4
 1 -3 19 0.03009 0.46761 4
 -1 -2 19 0.44636 0.46242 4
 -2 -1 19 -0.50662 0.48438 4
 2 -3 19 0.48224 0.50063 4
 3 -1 19 -0.12033 0.46822 4
 -2 3 20 1.06066 0.52144 4
 -3 1 20 1.62147 0.52833 4
 -2 -1 20 1.47879 0.52158 4
 -3 2 20 2.11001 0.51634 4
 2 1 -20 0.67327 0.28007 2
 1 2 -20 1.05572 0.29238 2
 3 -2 -20 1.39583 0.24746 2
 -2 3 -20 1.07143 0.313 2
 -1 3 -20 0.68706 0.30146 2
 3 -1 -20 1.06479 0.25722 2
 -1 3 20 1.05514 0.53359 4
 3 -1 20 1.33062 0.51993 4
 2 -3 20 1.30055 0.52455 4
 3 -2 20 1.1691 0.50297 4
 1 2 20 1.30104 0.52981 4
 -1 -2 20 1.85593 0.51699 4
 1 -3 20 1.79239 0.55443 4
 2 1 20 2.466 0.55341 4
 -3 1 21 0.73279 0.52231 4
 -2 3 21 0.10398 0.50855 4
 -2 -1 21 -0.2774 0.51306 4
 -3 2 21 0.52342 0.50855 4
 2 1 -21 0.43025 0.27391 2
 -2 3 -21 -0.04239 0.30466 2
 1 2 -21 0.57941 0.30279 2
 -1 3 -21 0.19167 0.30817 2
 3 -1 -21 -0.0953 0.24582 2
 1 -3 21 0.20925 0.48234 4
 -1 3 21 0.20595 0.47919 4
 1 2 21 0.17296 0.49272 4
 2 -3 21 -1.11591 0.53367 4
 -1 -2 21 0.58411 0.51509 4
 2 1 21 0.66113 0.52665 4
 3 -2 21 -0.24554 0.50771 4
 3 -1 21 0.38559 0.51782 4
 -1 3 22 1.18053 0.54395 4
 -1 -2 22 0.14775 0.51386 4
 -3 2 22 0.708 0.52132 4
 -2 -1 22 1.52638 0.56254 4
 -2 3 22 1.59989 0.578 4
 -3 1 22 0.55897 0.55138 4
 1 2 -22 0.20986 0.28991 2
 -1 3 -22 0.3537 0.30849 2
 2 1 -22 -0.5104 0.2962 2
 2 -3 22 1.69935 0.5688 4
 2 1 22 -0.56513 0.55738 4
 3 -1 22 1.08269 0.57391 4
 3 -2 22 0.07472 0.54819 4
 1 2 22 0.73525 0.5311 4
 1 -3 22 0.36848 0.52401 4
 -3 1 23 -0.28137 0.52229 4
 -2 3 23 -0.51963 0.56298 4
 -2 -1 23 1.36015 0.58952 4
 -1 -2 23 0.03974 0.56382 4
 -3 2 23 -0.60286 0.55679 4
 -1 3 23 0.11904 0.57092 4
 1 -3 23 0.11825 0.55013 4
 3 -2 23 -0.24269 0.59112 4
 1 2 23 0.51111 0.58505 4
 3 -1 23 -0.36377 0.59266 4
 2 1 23 -0.35467 0.53447 4
 2 -3 23 0.23704 0.53269 4
 -2 3 24 -0.25647 0.54806 4
 -2 -1 24 -0.64187 0.59025 4
 -1 -2 24 -0.8937 0.61193 4
 -1 3 24 0.59472 0.59573 4
 -3 2 24 -0.3877 0.55598 4
 -3 1 24 0.04309 0.56086 4
 2 -3 24 0.29503 0.56579 4
 1 2 24 0.08396 0.5668 4
 1 -3 24 0.50517 0.55831 4
 2 1 24 -0.84067 0.60647 4
 3 -1 24 0.7595 0.58966 4
 3 -2 24 0.12668 0.55086 4
 -3 3 0 55.4604 1.65264 2
 3 -3 0 51.3307 1.64942 2
 3 -3 1 575.344 17.2045 3
 0 -3 1 551.555 17.1898 3
 3 -3 1 579.98 17.2038 2
 0 3 2 334.312 10.1056 4
 0 -3 2 338.157 10.1074 4
 -3 3 -2 326.603 10.124 1
 -3 0 -2 336.64 10.1248 1
 3 -3 2 339.205 10.1258 1
 3 0 2 333.55 10.124 1
 0 -3 2 316.518 10.1241 2
 3 -3 2 331.923 10.1261 2
 0 3 -3 233.693 6.92219 2
 0 -3 3 225.572 6.92186 2
 -3 0 -3 233.583 6.92492 1
 -3 3 -3 226.307 6.92358 1
 3 -3 3 225.31 6.92436 1
 3 0 3 221.059 6.92171 1
 3 0 -3 226.152 6.92193 4
 0 -3 3 218.827 6.90945 4
 0 3 3 224.879 6.90909 4
 3 -3 -3 216.204 6.92048 4
 3 -3 3 235.589 6.92337 2
 -3 0 3 227.583 6.92275 4
 -3 3 3 225.627 6.92157 4
 -3 3 -3 233.936 6.92373 2
 3 -3 4 20.573 0.75854 1
 -3 3 -4 21.1245 0.74505 1
 3 0 4 21.2974 0.76013 1
 -3 0 -4 23.0336 0.75056 1
 3 0 -4 21.7304 0.75005 4
 3 -3 -4 22.9675 0.75545 4
 -3 0 4 20.1872 0.76576 4
 -3 3 4 22.733 0.76098 4
 0 3 4 23.0628 0.74702 4
 0 -3 4 22.0266 0.74531 4
 0 3 -4 22.5776 0.74673 2
 3 -3 4 21.4186 0.74444 2
 0 -3 4 21.1347 0.74083 2
 -3 3 -4 22.3446 0.74361 2
 3 0 4 22.7076 0.73193 2
 0 -3 5 2.34084 0.18251 2
 3 -3 -5 2.16147 0.11262 2
 -3 0 -5 1.91201 0.20098 1
 -3 3 -5 2.53035 0.19813 1
 3 -3 -5 2.22577 0.21592 4
 -3 0 5 2.12112 0.24147 4
 0 3 5 2.56783 0.21621 4
 3 0 -5 2.01796 0.22998 4
 0 -3 5 2.36072 0.23041 4
 3 -3 5 2.22999 0.20493 2
 0 3 -5 1.93825 0.19203 2
 -3 3 5 1.7732 0.22848 4
 0 3 5 1.92644 0.11518 2
 3 0 5 1.9733 0.15516 2
 -3 3 -5 2.25743 0.18958 2
 -3 0 -6 26.6038 0.88689 1
 -3 3 -6 26.3245 0.88813 1
 0 3 6 25.7312 0.88518 4
 0 -3 6 25.4036 0.88933 4
 -3 0 6 24.3441 0.88723 4
 3 -3 -6 25.9079 0.88983 4
 3 0 -6 26.2848 0.89509 4
 -3 3 6 25.014 0.89334 4
 3 -3 6 25.6856 0.86736 2
 0 3 -6 24.997 0.86554 2
 3 -3 -6 25.4608 0.80851 2
 0 3 6 25.2859 0.80866 2
 3 0 -6 26.2784 0.84848 2
 0 -3 6 25.6852 0.86827 2
 -3 3 -6 25.5085 0.87091 2
 3 0 6 24.1853 0.84393 2
 -3 0 -7 2.13397 0.20796 1
 -3 3 -7 2.08255 0.22722 1
 0 -3 7 2.28388 0.27871 4
 0 3 7 2.13477 0.25263 4
 3 -3 -7 2.16463 0.24021 4
 -3 0 7 2.39079 0.24554 4
 -3 3 7 2.66148 0.26211 4
 3 0 -7 1.86514 0.25113 4
 0 3 7 2.04604 0.12544 2
 3 -3 7 2.30506 0.20822 2
 0 3 -7 1.83098 0.19913 2
 3 -3 -7 1.99682 0.12836 2
 -3 3 -7 1.96004 0.22147 2
 0 -3 7 2.2314 0.20497 2
 3 0 -7 2.07855 0.17812 2
 3 0 7 2.18847 0.16518 2
 -3 3 -8 18.6376 0.72413 1
 -3 0 -8 18.7879 0.72116 1
 -3 0 8 18.2921 0.73334 4
 3 0 -8 18.336 0.72584 4
 -3 3 8 19.8428 0.74742 4
 3 -3 -8 18.9847 0.72257 4
 3 -3 8 18.433 0.68747 2
 3 0 -8 19.4665 0.67301 2
 3 0 8 19.4372 0.67194 2
 0 3 -8 19.0375 0.69788 2
 0 -3 8 18.451 0.68819 2
 -3 3 -8 18.8931 0.69387 2
 0 -3 9 49.1103 1.71177 4
 -3 3 9 52.8243 1.72714 4
 0 3 9 52.1694 1.7193 4
 -3 0 9 54.5458 1.72944 4
 0 3 -9 50.8703 1.67376 2
 3 0 -9 51.2509 1.65135 2
 3 -3 9 51.412 1.67173 2
 0 -3 9 49.2393 1.66953 2
 -3 3 -9 51.3668 1.67836 2
 -3 0 10 29.7049 1.08531 4
 -3 3 10 30.2957 1.07346 4
 0 3 10 29.4117 1.07577 4
 0 -3 10 28.979 1.07166 4
 0 3 10 28.8365 0.95375 2
 0 3 -10 30.4038 1.02819 2
 3 -3 -10 29.0781 0.95456 2
 -3 3 -10 28.5068 1.01713 2
 0 -3 11 61.0007 2.01225 4
 3 0 11 63.2064 2.02644 4
 -3 0 11 57.9708 2.01624 4
 0 3 11 60.7862 2.02149 4
 3 -3 11 58.3961 2.01241 4
 -3 3 11 61.8482 2.0214 4
 3 0 11 60.7043 1.93102 2
 0 3 11 59.7344 1.88808 2
 3 -3 -11 58.3189 1.88929 2
 3 -3 12 26.5507 1.04898 4
 -3 0 12 26.4872 1.05542 4
 3 0 12 27.9435 1.05556 4
 0 3 12 28.1055 1.05967 4
 -3 3 12 27.4315 1.06039 4
 0 -3 12 27.731 1.05026 4
 3 -3 12 29.3383 0.98147 2
 3 0 12 26.602 0.94121 2
 3 0 -12 25.5139 0.9382 2
 0 3 12 26.02 0.89571 2
 3 -3 -12 26.6217 0.9022 2
 -3 0 13 21.5032 0.88343 4
 0 3 13 21.2981 0.89932 4
 3 0 13 19.7076 0.8711 4
 3 -3 13 20.4275 0.86896 4
 0 -3 13 21.6718 0.89814 4
 -3 3 13 18.2441 0.87495 4
 3 0 -13 21.4153 0.76682 2
 0 3 -13 21.3661 0.8008 2
 3 0 13 21.851 0.76423 2
 0 3 13 18.5883 0.7116 2
 -3 3 -13 20.7088 0.79954 2
 3 -3 -13 20.8256 0.72327 2
 3 0 14 17.9598 0.86502 4
 -3 3 14 20.0242 0.87676 4
 3 -3 14 21.9406 0.91883 4
 -3 0 14 21.0435 0.89184 4
 0 3 14 18.49 0.86611 4
 0 -3 14 20.2764 0.88332 4
 3 0 14 18.5219 0.72923 2
 0 3 14 18.5107 0.68577 2
 3 -3 -14 18.2565 0.6848 2
 0 3 -14 19.6851 0.7655 2
 -3 3 -14 20.2372 0.77745 2
 0 3 15 3.46045 0.42784 4
 3 -3 15 3.94317 0.47153 4
 0 -3 15 3.09123 0.43198 4
 -3 3 15 4.12184 0.46902 4
 -3 0 15 3.92279 0.47597 4
 3 0 15 3.80409 0.44819 4
 3 0 -15 3.39686 0.28382 2
 -3 3 -15 3.83001 0.32026 2
 0 3 -15 3.39911 0.31067 2
 3 -3 -15 3.13597 0.23534 2
 -3 3 -16 6.36622 0.40394 2
 0 3 -16 6.49726 0.40449 2
 3 -3 -16 5.78479 0.32065 2
 3 0 -16 6.61261 0.37293 2
 3 -3 16 5.64136 0.51474 4
 3 0 16 6.50062 0.54088 4
 0 -3 16 4.60306 0.52064 4
 -3 0 16 5.99605 0.53197 4
 0 3 16 6.1791 0.55281 4
 -3 3 16 5.76069 0.5302 4
 0 3 -17 6.49741 0.42887 2
 3 -3 -17 6.931 0.35143 2
 3 0 -17 5.74952 0.38944 2
 -3 3 -17 6.32428 0.4289 2
 3 -3 17 7.74147 0.61246 4
 0 3 17 6.6301 0.59742 4
 0 -3 17 5.13937 0.56256 4
 -3 3 17 6.57402 0.57505 4
 3 0 17 6.66806 0.59063 4
 -3 0 17 6.33934 0.58035 4
 3 -3 18 0.19553 0.46643 4
 3 0 18 -0.02788 0.47467 4
 0 -3 18 0.47514 0.44208 4
 0 3 18 0.05583 0.3885 4
 0 3 -18 0.61834 0.295 2
 -3 3 -18 0.03667 0.2542 2
 3 0 -18 0.34079 0.2328 2
 3 -3 -18 0.32599 0.19309 2
 -3 0 18 0.50144 0.45779 4
 -3 3 18 0.22294 0.43757 4
 0 3 19 3.3157 0.5635 4
 0 -3 19 3.8032 0.55538 4
 3 -3 19 2.44119 0.53198 4
 3 0 19 2.88792 0.54515 4
 -3 3 -19 2.54614 0.34268 2
 3 0 -19 2.37088 0.29566 2
 0 3 -19 2.28161 0.3518 2
 -3 0 19 2.56276 0.55901 4
 -3 3 19 3.43802 0.55734 4
 0 -3 20 0.44854 0.49949 4
 0 3 20 0.95964 0.51267 4
 3 -3 20 1.33311 0.52488 4
 3 0 20 1.07094 0.50214 4
 -3 3 -20 0.91543 0.30899 2
 3 0 -20 0.92519 0.26703 2
 0 3 -20 0.94107 0.30841 2
 -3 3 20 1.23427 0.52284 4
 -3 0 20 1.46142 0.50482 4
 3 -3 21 4.60085 0.65771 4
 3 0 21 4.41639 0.63146 4
 0 3 21 6.2445 0.66664 4
 0 -3 21 4.77962 0.60176 4
 0 3 -21 4.64543 0.43316 2
 3 0 -21 3.938 0.37754 2
 -3 3 21 4.90127 0.65228 4
 -3 0 21 5.55117 0.65265 4
 0 3 22 1.28759 0.57322 4
 0 -3 22 0.84792 0.54548 4
 3 0 22 0.03733 0.54404 4
 3 -3 22 1.90778 0.58469 4
 0 3 -22 1.3614 0.33897 2
 -3 0 22 0.59657 0.52937 4
 -3 3 22 1.9533 0.58272 4
 3 0 23 0.20205 0.55955 4
 3 -3 23 2.02501 0.64885 4
 0 -3 23 3.0006 0.61908 4
 0 3 -23 1.45368 0.35014 2
 -3 3 23 1.49179 0.61238 4
 0 3 23 1.81176 0.60193 4
 -3 0 23 1.20658 0.558 4
 -3 0 24 0.04311 0.59926 4
 0 -3 24 0.67879 0.59726 4
 0 3 24 -0.21154 0.58466 4
 -3 3 24 1.2427 0.5878 4
 3 0 24 0.2531 0.58631 4
 3 -3 24 0.76108 0.60068 4
 2 -4 0 45.0214 1.44333 2
 -2 4 0 47.7906 1.44395 2
 -2 4 1 99.193 3.0038 2
 2 -4 -1 95.5434 3.00266 2
 2 -4 1 99.5181 3.02258 2
 -2 4 -1 97.5794 3.02196 2
 2 -4 1 95.7543 3.02225 3
 4 -2 1 100.285 3.01555 3
 -2 4 -1 95.8922 3.02138 3
 -4 2 -1 99.0585 3.01481 3
 2 2 1 100.442 3.00604 1
 2 -4 1 98.731 3.00632 1
 2 -4 2 23.1456 0.74748 1
 2 2 2 23.6978 0.74687 1
 2 -4 -2 23.6033 0.74709 4
 2 2 -2 23.3636 0.74834 4
 2 -4 2 21.0143 0.7574 2
 -2 -2 2 24.6547 0.7501 4
 -2 4 2 24.6188 0.75065 4
 -2 4 -2 22.6811 0.74614 1
 4 -2 2 19.1338 0.7666 1
 -2 -2 -2 23.4704 0.74417 1
 2 -4 3 585.646 17.7187 1
 2 2 3 611.325 17.7195 1
 -2 -2 -3 589.226 17.7195 1
 -2 4 -3 564.938 17.7181 1
 -2 -2 3 601.538 17.7206 4
 2 -4 -3 589.862 17.7184 4
 -2 4 3 610.714 17.7198 4
 2 2 -3 588.091 17.719 4
 2 -4 3 588.447 17.7272 2
 4 -2 3 488.963 17.7288 1
 4 -2 3 583.214 17.7282 2
 -2 -2 -4 2.33908 0.18895 1
 -2 4 -4 2.38032 0.17589 1
 4 -2 4 1.71188 0.20714 1
 -2 -2 4 2.21253 0.22152 4
 2 -4 -4 2.03597 0.18368 4
 2 2 -4 2.41339 0.20243 4
 -2 4 4 2.10638 0.21501 4
 -2 4 -4 2.78649 0.19749 2
 2 -4 4 2.88675 0.20082 2
 -4 2 4 1.22224 0.23545 4
 -4 2 -4 2.27669 0.19692 2
 4 -2 4 2.08623 0.1936 2
 2 2 -5 1.13627 0.17459 2
 2 -4 5 0.98062 0.17512 2
 -2 -2 -5 1.23419 0.18346 1
 -2 4 -5 1.28888 0.18627 1
 4 -2 5 0.89691 0.21311 1
 -2 -2 5 1.35193 0.20693 4
 2 -4 -5 0.93492 0.17665 4
 2 2 -5 1.225 0.19103 4
 -2 4 5 0.89367 0.21489 4
 -2 4 -5 1.2586 0.18066 2
 4 -2 5 1.36888 0.17086 2
 -4 2 5 1.27062 0.20893 4
 -4 2 -5 1.48249 0.17406 2
 2 2 5 1.24173 0.13561 2
 -2 4 -6 4.41095 0.26716 1
 4 -2 6 3.47107 0.26504 1
 -2 -2 -6 4.42061 0.26326 1
 -4 2 6 3.63678 0.31558 4
 -2 -2 6 3.85502 0.27938 4
 -2 4 6 3.78308 0.28658 4
 2 2 -6 4.01972 0.26906 4
 2 -4 -6 3.77752 0.26132 4
 2 -4 6 3.69036 0.24544 2
 -2 4 -6 3.23487 0.24139 2
 2 2 -6 4.44782 0.24491 2
 2 2 6 3.72099 0.19562 2
 4 -2 6 4.18457 0.23301 2
 -4 2 -6 4.56803 0.25943 2
 -2 4 -7 7.57457 0.36451 1
 -2 -2 -7 7.14878 0.36758 1
 -4 2 7 7.68088 0.41721 4
 -2 -2 7 6.646 0.3966 4
 -2 4 7 7.05574 0.39582 4
 2 2 -7 8.23713 0.38957 4
 2 -4 -7 7.6608 0.38198 4
 -2 4 -7 7.8886 0.35439 2
 4 -2 7 7.81126 0.34351 2
 2 -4 7 7.76645 0.35256 2
 2 2 -7 7.80917 0.34867 2
 4 -2 -7 7.53651 0.3111 2
 2 2 7 8.26324 0.30889 2
 -4 2 -7 7.29175 0.34385 2
 2 -4 -7 7.49752 0.26272 2
 4 -2 -8 1.74206 0.15233 2
 -2 4 -8 2.17346 0.23398 1
 -2 -2 -8 1.66543 0.22098 1
 -2 -2 8 2.17573 0.29393 4
 4 -2 8 2.07685 0.19307 2
 -2 4 -8 2.23551 0.22299 2
 2 -4 8 2.24658 0.20454 2
 2 2 -8 2.21624 0.20043 2
 -4 2 8 1.81846 0.28215 4
 -4 2 -8 2.0123 0.22017 2
 -2 4 9 9.3168 0.47725 4
 -4 2 9 8.17617 0.48169 4
 2 2 9 9.55606 0.48263 4
 -2 -2 9 8.90766 0.46869 4
 2 -4 9 9.11476 0.47028 4
 4 -2 9 9.3211 0.39954 2
 -2 4 -9 8.52184 0.40997 2
 2 2 -9 9.63307 0.4052 2
 2 -4 9 8.65529 0.40512 2
 2 -4 -9 8.82713 0.32234 2
 -4 2 -9 8.47268 0.39579 2
 2 2 10 13.5236 0.60768 4
 -2 -2 10 12.8243 0.5898 4
 -2 4 10 13.3265 0.59257 4
 2 -4 10 12.747 0.57971 4
 -4 2 10 11.5357 0.59052 4
 -2 4 -10 13.7747 0.5456 2
 4 -2 -10 11.7681 0.47657 2
 2 2 10 11.934 0.47271 2
 2 2 -10 13.6082 0.52681 2
 2 -4 10 12.8665 0.53077 2
 -4 2 -10 12.3346 0.52435 2
 2 -4 -10 13.0367 0.44511 2
 -4 2 11 13.3948 0.64741 4
 -2 -2 11 14.2835 0.6643 4
 -2 4 11 14.4265 0.66337 4
 2 -4 11 15.907 0.66496 4
 2 2 11 13.9733 0.64842 4
 4 -2 11 14.5821 0.57633 2
 4 -2 -11 14.3488 0.53751 2
 2 2 11 13.4424 0.53113 2
 -2 4 -11 14.2489 0.59123 2
 2 -4 -11 14.5209 0.50048 2
 4 -2 12 9.49596 0.55885 4
 -2 4 12 11.3261 0.56478 4
 2 2 12 10.0776 0.56122 4
 -4 2 12 12.6901 0.5906 4
 -2 -2 12 9.87679 0.56229 4
 2 -4 12 10.0933 0.54817 4
 2 2 -12 9.50294 0.45078 2
 4 -2 -12 9.35144 0.4057 2
 4 -2 12 9.03621 0.43808 2
 2 2 12 8.80862 0.398 2
 2 -4 -12 9.29805 0.36727 2
 -2 -2 13 6.71007 0.50486 4
 2 -4 13 6.83272 0.51008 4
 -4 2 13 7.2574 0.50818 4
 4 -2 13 6.78043 0.4788 4
 2 2 13 7.05143 0.51126 4
 -2 4 13 7.17648 0.48778 4
 2 2 -13 7.50249 0.39757 2
 4 -2 -13 7.32989 0.34751 2
 2 2 13 6.70359 0.33188 2
 2 -4 -13 6.66047 0.30321 2
 -2 4 -13 7.3767 0.40278 2
 -4 2 -13 6.97099 0.39275 2
 2 -4 14 6.77608 0.51674 4
 2 2 14 5.82961 0.49886 4
 -4 2 14 5.75373 0.48059 4
 -2 -2 14 5.88116 0.47554 4
 -2 4 14 5.32328 0.4944 4
 4 -2 14 5.94986 0.48385 4
 2 2 14 5.64769 0.30724 2
 4 -2 -14 5.49161 0.31227 2
 2 2 -14 6.17351 0.36962 2
 -4 2 -14 5.60539 0.36061 2
 -2 4 -14 5.18998 0.37009 2
 2 2 15 0.214 0.16533 2
 -2 4 15 0.48401 0.36098 4
 -2 -2 15 0.15395 0.39936 4
 4 -2 15 0.57697 0.38267 4
 2 -4 15 0.08805 0.37621 4
 2 2 15 0.13172 0.37281 4
 4 -2 -15 0.0513 0.17446 2
 2 2 -15 0.4784 0.21702 2
 -4 2 15 0.55513 0.3762 4
 -2 4 -15 0.5126 0.2509 2
 -4 2 -15 -0.01461 0.22952 2
 2 2 16 0.35482 0.17592 2
 -2 4 16 -0.4975 0.4298 4
 -2 -2 16 0.21315 0.36754 4
 2 -4 16 0.47691 0.39097 4
 2 2 16 0.5708 0.42907 4
 4 -2 16 0.57776 0.40753 4
 2 2 -16 -0.12016 0.22408 2
 4 -2 -16 0.46161 0.19965 2
 -4 2 16 0.24156 0.39284 4
 -4 2 -16 0.09364 0.23092 2
 -2 4 -16 0.397 0.24334 2
 2 2 17 1.46482 0.22427 2
 2 -4 17 1.989 0.4643 4
 -2 4 17 0.97457 0.43063 4
 -2 -2 17 1.53895 0.42221 4
 2 2 17 1.62308 0.48868 4
 4 -2 17 2.00646 0.46087 4
 2 2 -17 2.07083 0.28974 2
 -4 2 17 2.0128 0.46067 4
 4 -2 -17 2.17552 0.24608 2
 -2 4 -17 1.40299 0.29255 2
 4 -2 18 -0.02823 0.43248 4
 -2 4 18 -0.11078 0.39471 4
 2 2 18 1.06155 0.48966 4
 2 -4 18 -0.42017 0.45262 4
 -2 -2 18 0.05538 0.44111 4
 2 2 -18 0.08449 0.25387 2
 -4 2 18 0.36755 0.45818 4
 -2 4 -18 0.62472 0.2838 2
 4 -2 -18 0.14902 0.19918 2
 -4 2 19 3.6932 0.57014 4
 2 2 -19 2.55544 0.33787 2
 -2 4 -19 1.87276 0.34971 2
 4 -2 -19 2.6499 0.27184 2
 2 2 19 3.64356 0.5742 4
 2 -4 19 2.05345 0.46712 4
 -2 -2 19 3.25282 0.54466 4
 4 -2 19 6.32174 0.61883 4
 -2 4 19 3.4317 0.53918 4
 -2 -2 20 -0.4507 0.48641 4
 -2 4 20 -0.16092 0.47043 4
 -4 2 20 0.32852 0.50509 4
 4 -2 -20 0.09734 0.21789 2
 -2 4 -20 0.31974 0.28898 2
 2 2 -20 -0.16968 0.2616 2
 4 -2 20 0.26014 0.4906 4
 2 -4 20 -0.22803 0.48984 4
 2 2 20 -0.03248 0.46076 4
 -4 2 21 5.14996 0.63115 4
 -2 -2 21 4.58348 0.62728 4
 -2 4 21 5.34447 0.62898 4
 -2 4 -21 3.81495 0.43896 2
 4 -2 -21 4.23165 0.33998 2
 2 2 -21 4.10604 0.4047 2
 2 2 21 3.79614 0.61983 4
 2 -4 21 5.20588 0.64353 4
 4 -2 21 4.48261 0.62253 4
 -2 -2 22 -0.14912 0.54493 4
 -4 2 22 0.26548 0.51948 4
 -2 4 22 -0.52149 0.52083 4
 2 2 -22 -0.02101 0.2911 2
 -2 4 -22 0.305 0.31099 2
 4 -2 22 -0.75214 0.5308 4
 2 2 22 0.22426 0.56537 4
 2 -4 22 0.37505 0.5482 4
 -2 -2 23 1.8428 0.59955 4
 -4 2 23 0.92446 0.58488 4
 -2 4 23 2.76089 0.614 4
 4 -2 23 3.16963 0.6139 4
 2 2 23 3.97973 0.66136 4
 2 -4 23 2.17698 0.59817 4
 -2 4 24 -0.81364 0.60166 4
 -2 -2 24 -0.34281 0.56605 4
 -4 2 24 -0.5972 0.57728 4
 4 -2 24 0.17241 0.59237 4
 2 2 24 -0.715 0.59093 4
 2 -4 24 -0.42227 0.55434 4
 -1 4 0 95.9462 2.93189 2
 1 -4 0 95.6123 2.93235 2
 1 3 0 94.8058 2.91346 3
 -4 1 0 95.2345 2.91867 3
 -3 4 0 96.0689 2.93267 2
 3 -4 0 95.8836 2.93302 2
 -1 4 1 7.92356 0.28665 2
 1 -4 1 7.84113 0.31368 2
 3 -4 1 8.61644 0.3125 2
 -1 4 -1 8.62636 0.31096 2
 -4 3 -1 8.99197 0.31349 3
 4 -3 1 8.16269 0.31095 3
 3 -4 1 7.519 0.30901 3
 4 -1 1 8.55956 0.28935 3
 -1 4 -1 8.20308 0.30414 3
 1 -4 1 7.7886 0.30178 3
 -3 4 1 9.13914 0.29218 2
 4 -3 1 8.07409 0.31468 2
 -3 4 -1 7.87349 0.30946 2
 3 -4 -1 8.0602 0.28979 2
 -3 -1 -2 9.76785 0.36742 1
 3 1 2 10.0637 0.37593 1
 1 -4 2 9.81316 0.38644 2
 -3 4 -2 10.4243 0.3704 1
 3 -4 2 9.84743 0.37695 1
 4 -3 2 10.3457 0.39245 1
 4 -1 2 10.0288 0.38359 1
 -1 -3 -2 10.5238 0.35046 1
 -1 4 -2 10.7016 0.35823 1
 -1 -3 2 10.4388 0.35547 4
 1 3 -2 10.305 0.35802 4
 -1 4 2 10.109 0.35384 4
 1 -4 -2 10.3399 0.35162 4
 3 -4 2 9.56206 0.38004 2
 3 1 -2 10.2638 0.37373 4
 4 -3 2 9.07599 0.38827 2
 3 -4 -2 9.69558 0.33376 2
 1 -4 3 52.5236 1.38817 2
 1 3 -3 49.235 1.38538 2
 4 -1 3 50.1042 1.39474 1
 4 -3 3 50.1506 1.3926 1
 -3 4 -3 50.8414 1.38191 1
 -3 -1 -3 51.8057 1.38216 1
 -4 3 -3 49.9024 1.39272 1
 -1 -3 -3 51.7064 1.36675 1
 -1 4 -3 49.4055 1.36951 1
 3 -4 3 50.5794 1.38363 1
 3 1 3 53.0082 1.38787 1
 -1 4 3 49.596 1.36897 4
 1 -4 -3 50.7335 1.36675 4
 1 3 -3 51.53 1.36983 4
 -1 -3 3 49.0786 1.36964 4
 3 -4 -3 50.5026 1.38432 4
 3 1 -3 52.23 1.38573 4
 3 -4 3 52.0587 1.38789 2
 4 -1 -3 47.9715 1.38873 4
 -3 -1 3 52.1967 1.38858 4
 -3 4 3 49.5176 1.38162 4
 -4 3 -3 54.3245 1.39088 2
 4 -3 3 51.5194 1.38985 2
 1 3 -4 0.60921 0.17504 2
 1 -4 4 0.6554 0.15715 2
 -3 -1 -4 0.76961 0.16018 1
 -4 1 -4 0.36107 0.11993 1
 3 -4 4 0.71311 0.18222 1
 -3 4 -4 1.09648 0.16711 1
 4 -3 4 0.81612 0.19697 1
 -4 3 -4 0.62844 0.14559 1
 3 1 4 0.7935 0.18909 1
 4 -1 4 0.52978 0.2003 1
 3 -4 -4 0.94802 0.18774 4
 1 3 -4 0.95324 0.16809 4
 -1 -3 4 0.49144 0.17135 4
 3 1 -4 1.02015 0.18962 4
 1 -4 -4 0.52475 0.16257 4
 -1 4 4 0.81755 0.1878 4
 -1 4 -4 0.99392 0.17345 2
 3 -4 4 0.62889 0.16284 2
 -3 4 -4 0.80632 0.164 2
 4 -3 4 0.8572 0.15785 2
 -4 1 4 0.49676 0.20615 4
 4 -3 -4 0.21989 0.14326 4
 4 -1 -4 0.71966 0.18961 4
 -3 4 4 0.59933 0.18951 4
 -3 -1 4 0.82961 0.20749 4
 -4 3 4 0.57412 0.20334 4
 -4 3 -4 0.60869 0.16027 2
 4 -1 4 1.00488 0.15988 2
 1 -4 5 17.6245 0.60515 2
 1 3 -5 18.6455 0.60085 2
 -3 -1 -5 18.4592 0.61001 1
 -3 4 -5 17.9531 0.60188 1
 4 -1 5 17.3493 0.62235 1
 4 -3 5 18.1483 0.62142 1
 -4 3 -5 17.2554 0.61764 1
 4 -1 -5 18.4069 0.62797 4
 -1 4 5 17.1734 0.60699 4
 -3 -1 5 18.0004 0.62649 4
 3 -4 -5 17.7089 0.61316 4
 1 3 -5 16.8215 0.59814 4
 -1 -3 5 17.6344 0.61065 4
 -3 4 5 18.1843 0.62211 4
 3 1 -5 17.2049 0.61159 4
 1 -4 -5 17.5184 0.59536 4
 -1 4 -5 17.6873 0.6045 2
 3 -4 5 17.9498 0.60717 2
 -4 1 5 17.0283 0.61744 4
 -4 3 5 16.6658 0.62541 4
 4 -1 5 17.4099 0.5842 2
 -4 3 -5 17.6728 0.59764 2
 4 -3 5 17.9145 0.59873 2
 -3 4 -5 17.7707 0.6039 2
 3 1 5 17.377 0.57342 2
 -3 -1 -6 3.4815 0.24609 1
 -4 3 -6 3.72121 0.24542 1
 -4 1 -6 2.06141 0.1959 1
 -3 4 -6 3.94979 0.24448 1
 -3 4 6 3.80285 0.29345 4
 1 -4 6 4.13799 0.28003 4
 1 3 6 3.36111 0.27589 4
 -3 -1 6 3.71277 0.28389 4
 -1 -3 6 4.07057 0.2978 4
 3 1 -6 3.60471 0.26758 4
 -1 4 6 6.526 0.30235 4
 -4 1 6 3.10466 0.28023 4
 3 -4 -6 3.66716 0.25938 4
 -4 3 6 3.72132 0.28919 4
 4 -3 -6 2.41605 0.2121 4
 4 -1 -6 3.27518 0.27129 4
 -1 4 -6 3.95489 0.25593 2
 1 3 -6 3.7306 0.23132 2
 4 -3 6 3.86174 0.23296 2
 3 -4 6 3.56409 0.2369 2
 3 1 -6 4.21594 0.23064 2
 1 -4 6 3.73663 0.24025 2
 4 -1 6 3.36573 0.22334 2
 -3 4 -6 3.58701 0.25453 2
 1 3 6 3.33395 0.17663 2
 3 1 6 3.67841 0.20412 2
 -4 3 -6 4.26872 0.25488 2
 1 3 -7 1.59673 0.19974 2
 4 -3 -7 1.66096 0.12596 2
 1 -4 7 2.00724 0.19611 2
 4 -1 -7 1.52097 0.17096 2
 3 1 -7 1.88342 0.17875 2
 -3 -1 -7 1.39173 0.19304 1
 -4 3 -7 1.70169 0.20754 1
 -4 1 -7 1.07325 0.14991 1
 -3 4 -7 1.5084 0.20617 1
 -3 -1 7 1.57154 0.27596 4
 -3 4 7 1.48972 0.23403 4
 1 3 7 1.68471 0.24058 4
 4 -1 -7 1.50921 0.22041 4
 3 -4 -7 1.48388 0.23284 4
 1 -4 7 1.54117 0.23629 4
 -1 -3 7 1.35907 0.25372 4
 -1 4 7 1.36042 0.24204 4
 3 1 -7 1.75368 0.23509 4
 4 -3 -7 1.03015 0.16618 4
 4 -1 7 1.62822 0.18178 2
 -1 4 -7 1.50729 0.2176 2
 4 -3 7 1.80333 0.19723 2
 -3 4 -7 1.6772 0.20918 2
 3 -4 -7 1.59277 0.09786 2
 -1 4 7 1.43272 0.09531 2
 3 -4 7 1.74604 0.19161 2
 -4 3 7 1.50327 0.27883 4
 -4 1 7 1.6364 0.26363 4
 -4 3 -7 1.91278 0.21085 2
 3 1 7 1.70752 0.16454 2
 1 3 7 2.11924 0.13474 2
 -4 1 -8 9.35628 0.53253 1
 -3 4 -8 14.3448 0.5808 1
 -3 -1 -8 14.1211 0.58144 1
 -4 3 8 15.2217 0.61838 4
 3 -4 -8 14.5423 0.59733 4
 -3 4 8 15.7854 0.61231 4
 -3 -1 8 14.2929 0.60506 4
 3 1 -8 15.2057 0.60488 4
 -4 1 8 13.7578 0.60926 4
 -1 4 -8 14.7277 0.566 2
 4 -3 8 15.005 0.56438 2
 3 -4 8 14.5073 0.56061 2
 4 -1 8 14.9833 0.54538 2
 1 3 -8 14.3591 0.55414 2
 3 1 -8 14.6617 0.54732 2
 4 -1 -8 14.9496 0.52814 2
 1 -4 8 14.008 0.55348 2
 3 1 8 14.4374 0.52459 2
 -4 3 -8 14.7905 0.56507 2
 -3 4 -8 15.4177 0.57795 2
 1 -4 9 1.87908 0.21668 2
 3 -4 9 2.12763 0.21253 2
 3 1 -9 1.7127 0.19617 2
 -1 4 9 1.97661 0.12504 2
 -1 -3 9 1.57031 0.26592 4
 1 -4 9 1.99019 0.30128 4
 -1 4 9 1.90399 0.29649 4
 -3 4 9 1.75871 0.26447 4
 1 3 9 1.62096 0.29128 4
 -3 -1 9 2.29067 0.29947 4
 1 3 9 2.04564 0.14474 2
 1 3 -9 2.04139 0.2216 2
 4 -3 9 2.04639 0.207 2
 -3 4 -9 1.93412 0.22306 2
 -1 4 -9 2.52384 0.23099 2
 -4 1 9 2.13372 0.32526 4
 -4 3 9 2.00616 0.29419 4
 -4 1 -9 2.19091 0.21945 2
 3 -4 -9 1.8054 0.12627 2
 -4 3 -9 1.85563 0.21628 2
 -1 4 10 2.84948 0.15412 2
 1 -4 10 2.85865 0.23948 2
 1 -4 10 2.55935 0.32966 4
 -1 4 10 3.1063 0.33911 4
 -3 -1 10 2.44931 0.33549 4
 1 3 10 3.13003 0.3376 4
 -3 4 10 3.05217 0.34972 4
 -1 -3 10 2.90869 0.32158 4
 1 3 -10 3.22113 0.2535 2
 3 1 10 2.73256 0.2076 2
 4 -3 -10 3.10492 0.18261 2
 1 3 10 3.01189 0.18139 2
 3 -4 10 2.74793 0.24986 2
 -1 4 -10 3.14603 0.25686 2
 -4 1 10 2.49914 0.32616 4
 -4 3 10 2.87738 0.33664 4
 3 -4 -10 2.65101 0.15947 2
 -4 3 -10 2.99407 0.25467 2
 -3 4 -10 3.20568 0.26017 2
 -1 4 11 2.33982 0.15708 2
 -1 -3 11 2.36477 0.3434 4
 -3 -1 11 2.70142 0.34917 4
 3 -4 11 2.32437 0.3427 4
 -1 4 11 2.16474 0.31456 4
 -3 4 11 2.18191 0.33392 4
 3 1 11 2.00858 0.33444 4
 1 3 11 2.25987 0.34185 4
 1 -4 11 2.61443 0.34583 4
 4 -3 -11 2.52316 0.17952 2
 4 -1 11 2.2293 0.22696 2
 -1 4 -11 2.86647 0.26852 2
 1 3 11 2.52691 0.18355 2
 3 1 11 2.13554 0.20158 2
 4 -1 -11 2.41383 0.20385 2
 -3 4 -11 2.57439 0.25726 2
 -4 3 11 1.9256 0.32265 4
 -4 1 11 3.10164 0.34182 4
 3 -4 -11 1.96775 0.15204 2
 1 -4 12 4.10341 0.37939 4
 -3 4 12 3.66966 0.37256 4
 -4 3 12 3.96407 0.38483 4
 -1 -3 12 3.50402 0.38383 4
 4 -1 12 3.60631 0.37769 4
 -3 -1 12 3.55033 0.38921 4
 3 1 12 2.88516 0.38501 4
 -1 4 12 3.58459 0.38212 4
 1 3 12 3.26069 0.36574 4
 4 -3 12 3.73384 0.38095 4
 4 -1 12 3.62557 0.26888 2
 3 1 12 3.40321 0.23948 2
 4 -1 -12 3.56565 0.24491 2
 4 -3 -12 3.61172 0.22124 2
 1 3 12 3.28766 0.21024 2
 3 1 -12 3.82212 0.27219 2
 -4 1 12 3.24147 0.36089 4
 3 -4 -12 3.6613 0.19868 2
 -4 3 13 5.37063 0.4726 4
 1 -4 13 4.54358 0.44887 4
 -1 4 13 5.55945 0.45181 4
 -1 -3 13 5.04391 0.445 4
 4 -1 13 4.92831 0.43093 4
 3 1 13 4.48896 0.44051 4
 -3 4 13 4.37742 0.42579 4
 3 -4 13 4.72522 0.44353 4
 4 -3 13 3.72319 0.41818 4
 1 3 13 5.12023 0.43921 4
 -3 -1 13 4.68937 0.4439 4
 -4 1 13 5.0697 0.45063 4
 4 -1 -13 5.16262 0.2961 2
 3 1 13 5.17897 0.28887 2
 1 3 -13 4.58466 0.34099 2
 4 -1 13 5.00648 0.31195 2
 3 1 -13 4.82952 0.31281 2
 1 3 13 4.81997 0.25894 2
 -1 4 -13 4.46918 0.34226 2
 4 -3 -13 5.30166 0.26869 2
 -3 4 -13 5.36571 0.34787 2
 -4 3 -13 4.996 0.35297 2
 3 -4 -13 4.63306 0.24638 2
 1 3 14 2.42205 0.20208 2
 3 1 14 3.07261 0.4171 4
 -1 -3 14 2.75085 0.40595 4
 4 -1 14 2.87166 0.39771 4
 -1 4 14 2.60817 0.38711 4
 4 -3 14 1.87669 0.36743 4
 1 -4 14 2.59069 0.4083 4
 -3 -1 14 2.45933 0.43019 4
 3 -4 14 3.10241 0.41546 4
 -3 4 14 2.54154 0.38356 4
 1 3 14 2.96588 0.41961 4
 4 -1 -14 2.25631 0.24221 2
 1 3 -14 2.69779 0.28305 2
 3 1 -14 2.14275 0.25335 2
 3 1 14 2.455 0.22461 2
 -4 3 14 3.04157 0.38724 4
 -4 1 14 3.0812 0.39884 4
 -3 4 -14 2.57741 0.28375 2
 3 -4 -14 2.35636 0.19375 2
 -1 4 -14 2.71319 0.2835 2
 4 -3 -14 2.70737 0.20925 2
 -4 3 -14 2.53997 0.28442 2
 1 3 15 0.10546 0.14996 2
 3 1 15 0.08079 0.17585 2
 1 -4 15 -0.04378 0.3596 4
 3 -4 15 0.55282 0.35479 4
 -3 4 15 0.19758 0.32491 4
 4 -3 15 0.02222 0.35646 4
 -3 -1 15 0.06581 0.37681 4
 4 -1 15 0.57671 0.37815 4
 -1 -3 15 0.08794 0.38874 4
 1 3 15 0.10927 0.35258 4
 -1 4 15 0.43955 0.37505 4
 3 1 15 -0.26457 0.37961 4
 -1 4 -15 -0.23336 0.24228 2
 4 -3 -15 0.28019 0.15844 2
 3 1 -15 0.36168 0.21543 2
 1 3 -15 0.32919 0.23258 2
 -4 1 15 0.02221 0.35988 4
 -4 3 15 0.68871 0.37586 4
 -3 4 -15 0.23595 0.24973 2
 3 -4 -15 0.12963 0.1453 2
 -4 3 -15 0.35552 0.2276 2
 1 3 16 0.30277 0.16541 2
 -1 4 16 0.43268 0.39782 4
 -3 -1 16 1.04798 0.36967 4
 -1 -3 16 -0.43282 0.40384 4
 3 -4 16 0.69812 0.41783 4
 1 3 16 -0.38064 0.39794 4
 3 1 16 0.26403 0.41913 4
 1 -4 16 0.23839 0.40659 4
 4 -1 16 0.33688 0.4063 4
 -3 4 16 0.42874 0.42828 4
 4 -3 16 0.33738 0.38919 4
 1 3 -16 0.15836 0.23444 2
 3 1 -16 0.30047 0.23992 2
 -1 4 -16 0.39832 0.26123 2
 4 -1 -16 -0.07334 0.19993 2
 -4 3 16 0.36252 0.37798 4
 -4 1 16 -0.12079 0.37895 4
 -4 3 -16 0.11525 0.24657 2
 -3 4 -16 0.26934 0.24931 2
 3 -4 -16 0.54019 0.16436 2
 4 -3 -16 0.37744 0.17763 2
 3 -4 17 0.25937 0.41361 4
 1 3 17 -0.59397 0.41705 4
 -1 4 17 0.02595 0.41247 4
 4 -1 17 0.07814 0.41417 4
 -3 -1 17 -0.15477 0.43784 4
 -1 -3 17 -0.12979 0.4411 4
 -3 4 17 -0.05163 0.3983 4
 1 -4 17 0.6211 0.45082 4
 3 1 17 -0.07759 0.42297 4
 4 -3 17 -0.31302 0.43596 4
 3 1 -17 -0.42287 0.24835 2
 4 -1 -17 0.07813 0.21065 2
 1 3 -17 0.03372 0.24316 2
 -4 3 17 -0.20923 0.41284 4
 -4 1 17 -0.33984 0.39779 4
 -3 4 -17 -0.21664 0.27634 2
 -1 4 -17 0.28076 0.26441 2
 4 -3 -17 0.03125 0.18137 2
 -4 3 -17 -0.4531 0.27153 2
 1 3 18 1.96459 0.46669 4
 -1 -3 18 1.60476 0.46623 4
 3 1 18 1.59028 0.49091 4
 4 -1 18 0.64744 0.46195 4
 -1 4 18 1.76975 0.46891 4
 3 -4 18 1.11929 0.44264 4
 1 -4 18 0.98449 0.4462 4
 4 -3 18 1.21221 0.45694 4
 3 1 -18 0.94412 0.26428 2
 1 3 -18 1.30453 0.30076 2
 -4 1 18 1.21582 0.46148 4
 -3 4 18 1.67593 0.48914 4
 -4 3 18 1.04661 0.46859 4
 -3 -1 18 0.89234 0.426 4
 -4 3 -18 1.27794 0.30758 2
 4 -1 -18 1.33784 0.24572 2
 4 -3 -18 0.8002 0.21059 2
 -1 4 -18 1.12429 0.29368 2
 -3 4 -18 1.34418 0.31259 2
 -3 4 19 1.14737 0.4652 4
 -3 -1 19 0.36217 0.45489 4
 -4 1 19 0.79366 0.4804 4
 -4 3 19 1.22145 0.49593 4
 -1 4 -19 0.57794 0.28493 2
 -3 4 -19 0.47011 0.29678 2
 1 3 -19 0.0187 0.26822 2
 3 1 -19 1.05115 0.27772 2
 4 -1 -19 0.18859 0.23007 2
 -1 -3 19 1.28183 0.49273 4
 -1 4 19 1.04253 0.45816 4
 3 -4 19 0.39249 0.4499 4
 1 3 19 1.23306 0.48424 4
 1 -4 19 1.025 0.47297 4
 3 1 19 1.23412 0.48744 4
 4 -3 19 0.57531 0.50123 4
 4 -1 19 0.78609 0.49307 4
 -4 3 20 0.85451 0.48868 4
 -4 1 20 1.14997 0.516 4
 -3 -1 20 1.0403 0.51128 4
 -3 4 20 1.33322 0.51061 4
 1 3 -20 1.31687 0.31633 2
 3 1 -20 1.10139 0.29441 2
 -1 4 -20 0.83169 0.31423 2
 4 -3 -20 0.86795 0.21676 2
 -3 4 -20 0.96558 0.31251 2
 4 -1 -20 0.99639 0.26646 2
 1 -4 20 1.11028 0.48709 4
 -1 4 20 0.76853 0.45437 4
 3 1 20 1.656 0.48436 4
 -1 -3 20 0.83344 0.48672 4
 4 -1 20 0.16251 0.48569 4
 4 -3 20 0.19532 0.51275 4
 3 -4 20 1.14005 0.50848 4
 1 3 20 0.87938 0.50066 4
 -3 4 21 -0.21028 0.50462 4
 -4 1 21 0.07056 0.46724 4
 -3 -1 21 0.28036 0.53137 4
 -4 3 21 1.05859 0.49825 4
 -1 4 -21 0.80728 0.32114 2
 -3 4 -21 0.83285 0.3173 2
 1 3 -21 0.21126 0.29811 2
 4 -1 -21 0.66032 0.25106 2
 3 1 -21 0.26233 0.26308 2
 4 -3 21 0.38564 0.49775 4
 -1 -3 21 -0.1721 0.49908 4
 4 -1 21 1.1201 0.51109 4
 -1 4 21 0.41313 0.5119 4
 1 3 21 0.93516 0.52004 4
 3 1 21 0.03507 0.50406 4
 3 -4 21 0.73886 0.53431 4
 1 -4 21 0.38209 0.51654 4
 -4 1 22 -0.15173 0.55073 4
 -1 -3 22 0.2593 0.53214 4
 -3 -1 22 0.94021 0.56262 4
 -4 3 22 0.45523 0.52657 4
 -1 4 22 0.51772 0.55039 4
 -3 4 22 0.0376 0.5392 4
 1 3 -22 -0.17826 0.29508 2
 -1 4 -22 -0.0236 0.30257 2
 3 1 -22 -0.01963 0.26715 2
 1 -4 22 -0.51692 0.51627 4
 4 -3 22 -0.33884 0.51865 4
 3 -4 22 0.11242 0.53365 4
 3 1 22 0.07469 0.49944 4
 1 3 22 0.4786 0.53066 4
 4 -1 22 -0.22552 0.48829 4
 -1 -3 23 -0.75641 0.5865 4
 -3 4 23 -0.28247 0.57236 4
 -3 -1 23 -1.04975 0.57884 4
 -4 3 23 0.20101 0.55475 4
 -4 1 23 -0.92469 0.59436 4
 -1 4 23 0.71512 0.53969 4
 1 3 -23 0.04671 0.30544 2
 -1 4 -23 0.09793 0.31125 2
 1 3 23 -0.55101 0.53152 4
 4 -3 23 -0.241 0.56054 4
 3 -4 23 -0.40572 0.59678 4
 4 -1 23 -0.20049 0.53737 4
 3 1 23 -0.12127 0.56195 4
 1 -4 23 0.59245 0.56221 4
 -1 -3 24 -1.15104 0.59884 4
 -3 -1 24 -0.04292 0.59856 4
 -3 4 24 0.21442 0.57664 4
 -1 4 24 0.51171 0.58902 4
 -4 3 24 0.04266 0.5611 4
 -4 1 24 0.55472 0.59512 4
 1 -4 24 -0.08449 0.57032 4
 4 -1 24 0.43075 0.58159 4
 3 1 24 0.50633 0.58946 4
 1 3 24 0.9679 0.60064 4
 3 -4 24 -0.04236 0.59505 4
 4 -3 24 0.56097 0.59287 4
 0 4 0 6.91647 0.25943 3
 -4 4 0 7.56364 0.28217 2
 4 -4 0 6.9723 0.27616 2
 4 -4 1 27.0789 0.92304 3
 0 -4 1 28.6456 0.90711 3
 4 -4 1 27.5446 0.92354 2
 4 -4 -1 30.2327 0.90898 2
 -4 4 -1 28.6074 0.92686 2
 4 -4 2 34.0354 1.09925 1
 4 0 2 33.3461 1.09751 1
 0 4 2 33.7801 1.06811 4
 0 -4 2 34.843 1.07049 4
 4 -4 2 34.6132 1.10036 3
 4 -4 2 33.8272 1.10341 2
 -4 4 -3 53.2406 1.69583 1
 -4 0 -3 53.1386 1.69532 1
 4 0 3 53.9136 1.69946 1
 4 -4 3 52.7315 1.69798 1
 0 -4 3 53.0528 1.67741 4
 0 4 3 53.6402 1.67675 4
 4 -4 -3 54.4522 1.70027 4
 4 0 -3 55.4262 1.70121 4
 4 -4 3 53.1788 1.69864 2
 0 4 -4 3.94826 0.23533 2
 -4 0 -4 3.87561 0.22952 1
 0 -4 4 3.68391 0.2398 2
 -4 4 -4 3.52369 0.23169 1
 4 0 4 4.04912 0.2516 1
 4 -4 4 3.74081 0.25982 1
 0 -4 4 3.5376 0.23073 4
 4 -4 -4 3.39587 0.24423 4
 0 4 4 4.06535 0.23115 4
 4 0 -4 3.89331 0.26111 4
 4 -4 4 3.71939 0.22116 2
 -4 4 4 3.97721 0.2682 4
 -4 0 4 3.20795 0.2629 4
 -4 4 -4 3.62325 0.23952 2
 0 -4 5 41.4423 1.32656 2
 -4 4 -5 38.6689 1.32757 1
 4 -4 5 40.13 1.33806 1
 4 0 5 40.8528 1.33928 1
 -4 0 -5 41.0701 1.33673 1
 4 0 -5 40.792 1.33536 4
 0 4 5 41.2246 1.32341 4
 4 -4 -5 40.9495 1.33963 4
 0 -4 5 40.8048 1.32286 4
 0 4 -5 40.4558 1.3292 2
 4 -4 5 42.4234 1.33319 2
 -4 0 5 41.0885 1.34021 4
 -4 4 5 42.6957 1.34296 4
 4 0 5 41.0229 1.31275 2
 -4 4 -5 36.681 1.32266 2
 -4 4 -6 11.9659 0.49923 1
 -4 0 -6 12.8802 0.49581 1
 0 -4 6 11.3326 0.49295 4
 0 4 6 11.6335 0.49411 4
 -4 0 6 12.9046 0.51303 4
 4 -4 -6 12.0598 0.49566 4
 -4 4 6 12.837 0.52034 4
 4 0 -6 11.447 0.49162 4
 0 4 -6 11.8797 0.47744 2
 4 -4 6 11.9532 0.48478 2
 0 -4 6 12.7588 0.48731 2
 0 4 6 12.232 0.40481 2
 -4 4 -6 11.7623 0.49139 2
 4 0 6 12.4486 0.4676 2
 0 -4 7 1.23891 0.21095 2
 4 0 -7 1.26798 0.17022 2
 -4 4 -7 1.48184 0.21509 1
 -4 0 -7 1.31125 0.20596 1
 4 0 -7 0.90378 0.22613 4
 4 -4 -7 1.00951 0.2284 4
 0 4 7 1.20723 0.22853 4
 0 -4 7 1.52614 0.22793 4
 4 -4 -7 1.24143 0.10029 2
 0 4 7 1.47945 0.10814 2
 0 4 -7 1.52376 0.20241 2
 4 -4 7 1.10715 0.19396 2
 -4 0 7 1.29751 0.24444 4
 -4 4 7 1.23537 0.25633 4
 4 0 7 1.58407 0.16673 2
 -4 4 -7 1.35209 0.19466 2
 0 -4 8 1.50014 0.21274 2
 4 0 -8 1.53391 0.19703 2
 -4 4 -8 1.97799 0.23218 1
 -4 0 -8 1.77984 0.23346 1
 4 -4 -8 2.03715 0.2595 4
 4 0 -8 1.34672 0.25449 4
 4 0 8 1.71252 0.19403 2
 0 4 -8 2.18048 0.21405 2
 4 -4 8 2.0204 0.21655 2
 -4 4 8 1.46987 0.2624 4
 -4 0 8 1.92476 0.28193 4
 -4 4 -8 1.72565 0.2042 2
 4 0 -9 1.01827 0.18549 2
 0 -4 9 1.06532 0.19904 2
 0 -4 9 1.16148 0.25933 4
 0 4 9 1.18082 0.25847 4
 4 -4 -9 1.22344 0.1171 2
 0 4 9 1.26337 0.11456 2
 4 -4 9 1.22865 0.19071 2
 0 4 -9 1.22783 0.20517 2
 -4 0 9 1.17568 0.26421 4
 -4 4 9 1.33032 0.30465 4
 -4 4 -9 0.86022 0.20035 2
 0 4 10 0.35164 0.26402 4
 0 -4 10 0.10854 0.26616 4
 4 -4 10 -0.0782 0.17894 2
 4 0 10 0.13638 0.14914 2
 4 -4 -10 0.02275 0.10313 2
 -4 4 10 -0.15468 0.27989 4
 -4 0 10 0.19677 0.26611 4
 0 4 10 0.10716 0.10071 2
 0 4 11 0.63315 0.11909 2
 0 4 11 0.58658 0.28793 4
 0 -4 11 0.46707 0.27535 4
 4 -4 -11 0.58655 0.12024 2
 0 4 -11 0.79183 0.21894 2
 4 0 11 0.84519 0.1744 2
 -4 0 11 0.73057 0.29003 4
 -4 4 11 0.68387 0.31961 4
 -4 4 -11 0.76709 0.1913 2
 0 4 12 2.63773 0.17442 2
 0 4 12 2.97916 0.38034 4
 4 -4 12 2.62846 0.35391 4
 0 -4 12 2.06611 0.32996 4
 4 0 12 2.42954 0.36763 4
 4 0 12 2.34449 0.22063 2
 4 0 -12 2.6031 0.23298 2
 -4 4 12 2.89038 0.37956 4
 -4 0 12 3.1289 0.35716 4
 4 -4 -12 2.66228 0.17337 2
 0 4 13 0.14356 0.12228 2
 0 4 13 -0.53141 0.3326 4
 4 -4 13 -0.50962 0.35775 4
 4 0 13 0.11287 0.33537 4
 0 -4 13 -0.09177 0.29724 4
 0 4 -13 -0.1241 0.22842 2
 4 -4 -13 0.04513 0.1326 2
 4 0 13 0.33375 0.18145 2
 -4 0 13 -0.33698 0.34182 4
 -4 4 13 -0.22478 0.32409 4
 -4 4 -13 0.04188 0.20292 2
 4 0 14 0.34414 0.18423 2
 0 4 14 0.15664 0.14077 2
 4 -4 14 0.36687 0.35602 4
 4 0 14 0.87367 0.37371 4
 0 -4 14 0.32253 0.35288 4
 0 4 14 -0.16104 0.35699 4
 4 0 -14 0.41069 0.1911 2
 0 4 -14 0.07377 0.23631 2
 -4 4 14 -0.12274 0.34678 4
 -4 0 14 0.32706 0.35007 4
 4 -4 -14 0.33164 0.14137 2
 -4 4 -14 0.27026 0.23351 2
 4 -4 15 -0.11126 0.36053 4
 4 0 15 0.66556 0.3471 4
 0 -4 15 0.85731 0.4074 4
 0 4 15 0.98792 0.37218 4
 0 4 -15 1.11204 0.2653 2
 4 0 -15 0.90107 0.21942 2
 -4 0 15 0.17777 0.35029 4
 -4 4 15 0.3348 0.33634 4
 -4 4 -15 0.51522 0.25213 2
 4 -4 -15 0.54972 0.15631 2
 4 0 16 0.09627 0.40792 4
 0 4 16 0.9358 0.39761 4
 4 -4 16 0.09656 0.4159 4
 0 -4 16 0.07208 0.38736 4
 0 4 -16 0.33321 0.22937 2
 4 0 -16 0.14761 0.20961 2
 4 -4 -16 0.42917 0.16872 2
 -4 4 -16 0.12044 0.24049 2
 -4 4 16 0.46009 0.39102 4
 -4 0 16 0.45928 0.36235 4
 0 -4 17 5.30573 0.54295 4
 0 4 17 4.3671 0.52181 4
 4 -4 17 4.59855 0.51918 4
 4 0 17 5.32992 0.55464 4
 -4 4 17 5.6343 0.57844 4
 -4 0 17 5.07945 0.5226 4
 4 -4 -17 4.39038 0.28049 2
 0 4 -17 5.54175 0.40121 2
 -4 4 -17 4.48939 0.38648 2
 4 0 -17 4.41812 0.34447 2
 0 -4 18 0.25337 0.43469 4
 0 4 18 -0.02811 0.45033 4
 4 0 18 0.78834 0.45247 4
 4 -4 18 0.62122 0.45894 4
 4 0 -18 0.63433 0.2482 2
 0 4 -18 0.01883 0.27657 2
 -4 0 18 0.99024 0.46807 4
 -4 4 18 0.25484 0.43928 4
 4 -4 -18 0.22558 0.16778 2
 -4 4 -18 0.79879 0.28609 2
 4 0 19 0.48383 0.4605 4
 0 -4 19 0.24199 0.46131 4
 0 4 19 0.27176 0.41395 4
 4 -4 19 0.36395 0.44255 4
 4 0 -19 0.50996 0.25612 2
 -4 4 -19 0.18438 0.28608 2
 0 4 -19 -0.01974 0.26316 2
 -4 0 19 0.03054 0.43091 4
 -4 4 19 0.48906 0.46032 4
 4 0 20 0.68266 0.47848 4
 0 -4 20 -0.03211 0.44971 4
 0 4 20 0.70435 0.48442 4
 4 -4 20 0.71733 0.48558 4
 0 4 -20 0.02108 0.30152 2
 -4 4 -20 0.04326 0.29616 2
 4 0 -20 0.16617 0.26219 2
 -4 0 20 0.65756 0.50078 4
 -4 4 20 0.75662 0.49309 4
 4 0 21 -0.42008 0.48032 4
 0 -4 21 0.62004 0.54463 4
 0 4 21 -0.20619 0.48041 4
 4 -4 21 -0.59697 0.501 4
 4 0 -21 0.10522 0.26391 2
 0 4 -21 -0.35657 0.31547 2
 -4 4 21 0.95623 0.53334 4
 -4 0 21 -0.77667 0.48908 4
 0 -4 22 1.44083 0.53958 4
 0 4 22 -0.03682 0.52753 4
 4 -4 22 0.7165 0.56195 4
 4 0 22 1.09402 0.58106 4
 0 4 -22 0.77779 0.33165 2
 -4 4 22 1.44272 0.56109 4
 -4 0 22 0.79715 0.52549 4
 4 0 23 0.56126 0.57061 4
 4 -4 23 1.12631 0.59359 4
 0 4 -23 0.02471 0.33259 2
 0 -4 23 -0.27733 0.56483 4
 0 4 23 0.55293 0.55595 4
 -4 4 23 -0.72416 0.54548 4
 -4 0 23 -0.80466 0.58679 4
 0 -4 24 -0.29758 0.56471 4
 -4 0 24 -0.29892 0.59328 4
 -4 4 24 -0.42689 0.58191 4
 0 4 24 -0.4236 0.59483 4
 4 -4 24 0.04346 0.62147 4
 4 0 24 0.34645 0.5846 4
 -5 2 0 63.266 2.05769 3
 -5 3 0 67.2161 2.06747 3
 -3 5 0 66.8251 2.06649 2
 3 -5 0 66.6248 2.06531 2
 -2 5 0 68.4884 2.06627 2
 2 -5 0 67.962 2.0669 2
 2 3 1 20.0572 0.42795 1
 2 -5 -1 20.3745 0.44357 2
 2 -5 1 20.2431 0.43266 1
 3 -5 -1 19.094 0.4383 2
 2 -5 1 19.3806 0.47497 2
 -3 5 -1 16.2802 0.47309 2
 -2 5 -1 17.8605 0.47138 2
 3 -5 1 19.5305 0.47546 2
 -2 5 1 19.9229 0.44027 2
 2 -5 1 19.6447 0.47426 3
 5 -3 1 20.2158 0.46609 3
 5 -2 1 18.9897 0.45144 3
 3 -5 1 19.623 0.48104 3
 -5 2 -1 19.0454 0.45129 3
 -2 5 -1 17.6181 0.46861 3
 -5 3 -1 20.5795 0.4675 3
 -3 5 1 19.2538 0.44045 2
 -2 5 -2 25.331 0.80244 1
 -2 -3 -2 24.7472 0.80128 1
 3 2 2 23.6613 0.81156 1
 3 -5 2 23.5767 0.81066 1
 2 -5 -2 25.2816 0.78771 2
 -3 5 -2 26.1622 0.8129 1
 -3 -2 -2 23.9007 0.81029 1
 2 -5 2 25.0178 0.80229 1
 2 3 2 25.6375 0.80212 1
 2 -5 -2 25.0652 0.80331 4
 2 3 -2 25.7062 0.80251 4
 3 -5 2 25.3426 0.82823 2
 -2 5 2 25.5534 0.78542 2
 3 -5 -2 24.8288 0.78607 2
 2 -5 2 25.8193 0.83053 2
 3 -5 2 25.7696 0.83109 3
 3 -5 -2 23.385 0.81413 4
 3 2 -2 24.7904 0.81241 4
 2 -5 2 23.7845 0.82122 3
 5 -3 2 24.8822 0.82204 3
 5 -3 2 23.7298 0.82941 2
 -3 5 2 25.3232 0.7864 2
 -3 -2 -3 136.482 4.10244 1
 5 -3 3 135.506 4.12016 1
 -3 5 -3 133.687 4.10293 1
 5 -2 3 135.027 4.12047 1
 -2 -3 -3 139.132 4.09611 1
 2 -5 3 129.355 4.09375 1
 3 2 3 133.36 4.10194 1
 -2 5 -3 133.627 4.098 1
 2 3 3 135.375 4.09477 1
 3 -5 3 132.5 4.10399 1
 -2 5 3 126.752 4.09188 4
 3 2 -3 135.691 4.10193 4
 2 -5 -3 137.129 4.09491 4
 3 -5 -3 134.554 4.1009 4
 -2 -3 3 134.134 4.09792 4
 2 3 -3 132.907 4.09547 4
 3 -5 3 132.189 4.11584 2
 2 -5 3 129.897 4.1135 2
 -3 -2 3 128.091 4.10267 4
 5 -3 3 131.125 4.11556 2
 -3 5 4 3.83496 0.2472 4
 2 3 -4 3.74445 0.231 4
 -3 -2 4 3.80604 0.26064 4
 3 2 -4 4.56957 0.25273 4
 -2 -3 4 4.34103 0.25575 4
 2 -5 -4 4.23709 0.2425 4
 3 -5 -4 4.00483 0.24957 4
 -2 5 4 3.73046 0.2503 4
 -3 5 -4 4.15666 0.24458 2
 2 -5 4 4.72837 0.25626 2
 3 -5 4 4.15591 0.26009 2
 -2 5 -4 4.97996 0.25186 2
 -3 5 -4 4.14025 0.2417 1
 -2 5 -4 4.15618 0.23787 1
 3 2 4 3.96916 0.24804 1
 3 -5 4 4.49974 0.24794 1
 -3 -2 -4 5.00593 0.24983 1
 5 -2 4 3.65085 0.26369 1
 5 -3 4 4.18467 0.26835 1
 -2 -3 -4 4.1741 0.23379 1
 -5 3 -4 4.457 0.25965 2
 5 -3 4 4.18971 0.25027 2
 5 -2 4 3.8482 0.23948 2
 5 -3 5 34.6564 1.15737 1
 -3 5 -5 34.0096 1.14203 1
 -2 -3 -5 34.4676 1.137 1
 5 -2 5 35.1392 1.16099 1
 -3 -2 -5 35.2959 1.14026 1
 -2 5 -5 35.455 1.14019 1
 3 2 -5 35.1254 1.14886 4
 3 -5 -5 34.2099 1.1391 4
 -2 -3 5 33.7996 1.14044 4
 -2 5 5 33.6869 1.14143 4
 -3 -2 5 34.9336 1.14724 4
 2 -5 -5 35.0767 1.13572 4
 -3 5 5 32.8912 1.14153 4
 2 3 -5 35.1415 1.13863 4
 -3 5 -5 33.9297 1.14414 2
 3 -5 5 33.868 1.14323 2
 -2 5 -5 34.0687 1.14319 2
 2 -5 5 33.3331 1.1457 2
 2 3 -5 33.9442 1.13887 2
 5 -2 5 33.7376 1.13757 2
 5 -3 5 35.5411 1.14233 2
 -5 3 -5 35.8803 1.1521 2
 2 3 -6 15.9498 0.59314 2
 3 2 -6 16.0146 0.59189 2
 5 -2 6 15.9837 0.62112 1
 -2 -3 -6 16.5367 0.59461 1
 -3 -2 -6 16.4954 0.60275 1
 5 -3 6 15.5009 0.62275 1
 -3 5 -6 16.5915 0.60718 1
 -2 5 -6 16.3645 0.5963 1
 -2 -3 6 15.8738 0.61089 4
 2 -5 -6 15.9234 0.59842 4
 -2 5 6 15.2609 0.60019 4
 -3 5 6 16.0539 0.60968 4
 3 -5 -6 15.6159 0.60401 4
 -3 -2 6 14.6107 0.60619 4
 3 2 -6 15.7981 0.60442 4
 2 3 -6 16.4498 0.60536 4
 3 -5 6 15.6576 0.59261 2
 -3 5 -6 15.9793 0.60855 2
 2 -5 6 16.0991 0.59797 2
 -2 5 -6 16.1582 0.60775 2
 -5 3 6 15.6837 0.62421 4
 -5 2 6 15.9847 0.63347 4
 -5 3 -6 15.6417 0.59823 2
 2 3 6 14.9804 0.54305 2
 5 -3 6 16.4303 0.59447 2
 5 -2 6 15.0561 0.5832 2
 3 2 6 16.1594 0.55903 2
 2 -5 7 23.0876 0.84133 2
 2 3 -7 23.4862 0.83506 2
 3 2 -7 24.4409 0.83824 2
 -3 5 -7 24.0874 0.85618 1
 5 -2 7 24.0908 0.87241 1
 5 -3 7 22.3485 0.86103 1
 -2 5 -7 23.7014 0.85315 1
 -2 -3 -7 23.5116 0.84729 1
 -3 -2 -7 24.1828 0.85611 1
 2 -5 -7 23.4352 0.85119 4
 2 3 -7 23.6874 0.85612 4
 -2 -3 7 24.984 0.87162 4
 3 2 -7 24.7922 0.86269 4
 -3 5 7 24.3069 0.86564 4
 -3 -2 7 23.9521 0.86929 4
 3 -5 -7 23.6525 0.85883 4
 -2 5 7 23.4951 0.86201 4
 3 -5 7 22.5015 0.83561 2
 -3 5 -7 23.9107 0.85457 2
 -2 5 -7 22.6043 0.83903 2
 -5 3 7 24.6212 0.8832 4
 -5 2 7 23.4579 0.87673 4
 5 -3 7 24.355 0.84023 2
 2 3 7 23.747 0.78954 2
 -5 3 -7 25.1283 0.84836 2
 5 -2 7 23.6906 0.83443 2
 3 2 7 25.1608 0.80548 2
 -3 -2 -8 5.61642 0.3195 1
 -2 -3 -8 4.60475 0.30151 1
 -3 5 -8 5.09058 0.31078 1
 -2 5 -8 5.58149 0.33016 1
 -2 -3 8 5.45796 0.36376 4
 2 -5 8 4.62148 0.34935 4
 3 2 -8 5.07934 0.33715 4
 -5 2 8 4.01333 0.35361 4
 -3 5 8 5.71432 0.36066 4
 -5 3 8 4.44595 0.35516 4
 3 -5 -8 4.63443 0.33361 4
 -3 -2 8 5.1136 0.3452 4
 -3 5 -8 5.24443 0.30065 2
 2 3 -8 5.19934 0.31018 2
 5 -3 8 5.26097 0.29622 2
 3 -5 8 5.03749 0.30075 2
 -2 5 -8 5.49499 0.31529 2
 5 -2 -8 4.99599 0.25456 2
 2 -5 8 4.74061 0.29784 2
 3 2 -8 4.92682 0.29873 2
 -5 3 -8 5.2452 0.32169 2
 5 -2 8 5.4122 0.29 2
 -3 5 9 4.07485 0.31496 4
 2 -5 9 4.16755 0.3503 4
 -2 5 9 4.59118 0.33945 4
 -3 -2 9 3.17282 0.3299 4
 -5 2 9 3.418 0.31869 4
 2 3 9 4.04327 0.34875 4
 -5 3 9 3.71898 0.32574 4
 5 -2 9 3.81626 0.25497 2
 5 -3 9 3.75217 0.26543 2
 3 2 -9 4.07881 0.28471 2
 3 -5 9 4.08999 0.27261 2
 -2 5 -9 4.44695 0.28916 2
 2 3 -9 3.73872 0.26994 2
 2 -5 9 3.88124 0.2776 2
 2 3 9 3.66132 0.20634 2
 -5 2 -9 4.01108 0.26798 2
 -3 5 -9 4.11289 0.29098 2
 3 -5 -9 4.18265 0.16233 2
 -5 3 -9 4.08229 0.29689 2
 -3 -2 10 6.08197 0.40182 4
 2 -5 10 6.16182 0.40138 4
 -2 5 10 6.31535 0.41507 4
 2 3 10 6.44078 0.4188 4
 3 -5 10 6.81053 0.42035 4
 -3 5 10 5.35769 0.38838 4
 -2 -3 10 6.09521 0.40434 4
 -5 3 10 5.74872 0.40358 4
 3 2 10 5.80807 0.39819 4
 -5 2 10 5.60413 0.41532 4
 2 3 10 5.80067 0.2717 2
 5 -3 -10 5.86769 0.27201 2
 2 3 -10 6.07247 0.33833 2
 3 2 10 5.66466 0.28728 2
 3 2 -10 5.07204 0.31887 2
 3 -5 10 5.8182 0.34696 2
 5 -2 -10 5.89689 0.29377 2
 -2 5 -10 5.74699 0.35047 2
 2 -5 10 6.20676 0.34391 2
 -5 3 -10 6.76633 0.35361 2
 -5 2 -10 6.02633 0.33743 2
 3 -5 -10 6.02921 0.22703 2
 -3 5 -10 6.02151 0.35364 2
 -2 5 11 6.45909 0.44313 4
 2 -5 11 6.11318 0.43405 4
 -2 -3 11 6.34292 0.43422 4
 3 -5 11 6.73215 0.46871 4
 -5 2 11 6.41721 0.4215 4
 3 2 11 7.24884 0.44848 4
 -5 3 11 5.87572 0.42812 4
 2 3 11 6.85248 0.44064 4
 -3 -2 11 6.3014 0.43045 4
 -3 5 11 6.61935 0.46015 4
 5 -3 -11 6.04046 0.29407 2
 5 -2 -11 6.72945 0.31765 2
 -2 5 -11 6.46234 0.37124 2
 3 2 11 6.68668 0.31632 2
 5 -2 11 6.26749 0.34131 2
 2 3 11 6.88961 0.29748 2
 3 -5 -11 5.94281 0.2498 2
 -3 5 -11 7.07124 0.37833 2
 -5 2 12 0.98415 0.34115 4
 -5 3 12 0.82607 0.33848 4
 2 -5 12 1.84884 0.32222 4
 -3 5 12 1.07918 0.27358 4
 -2 -3 12 1.4284 0.36109 4
 -2 5 12 1.13888 0.33291 4
 3 2 12 1.65114 0.32622 4
 2 3 12 0.93695 0.32777 4
 -3 -2 12 1.3151 0.3425 4
 3 -5 12 1.87929 0.34452 4
 5 -2 12 1.68356 0.22029 2
 3 2 12 1.47129 0.18165 2
 5 -2 -12 1.51811 0.18416 2
 2 3 12 1.55012 0.16666 2
 5 -3 -12 1.43463 0.17127 2
 3 2 13 4.86259 0.41732 4
 2 3 13 4.165 0.42316 4
 -2 -3 13 4.20639 0.42804 4
 2 -5 13 3.88485 0.39982 4
 -3 5 13 4.58708 0.44551 4
 -2 5 13 4.67598 0.43525 4
 -3 -2 13 4.69551 0.41813 4
 -5 2 13 4.37817 0.43974 4
 3 -5 13 3.97785 0.40242 4
 5 -2 -13 4.70258 0.27105 2
 3 2 13 3.95587 0.25771 2
 5 -3 -13 4.13619 0.25313 2
 3 2 -13 4.21911 0.32182 2
 2 3 -13 4.95099 0.32958 2
 2 3 13 3.99903 0.24546 2
 -5 3 13 4.57104 0.45385 4
 -5 3 -13 4.29589 0.32835 2
 2 3 14 0.80591 0.16928 2
 3 2 14 0.67868 0.17693 2
 -2 5 14 0.70827 0.38001 4
 3 2 14 0.66764 0.38822 4
 3 -5 14 1.60505 0.40746 4
 -3 5 14 0.64658 0.37064 4
 5 -3 14 0.97583 0.35721 4
 5 -2 14 1.01638 0.35952 4
 2 -5 14 0.85248 0.35044 4
 2 3 14 0.36405 0.3734 4
 -3 -2 14 0.86813 0.36257 4
 -2 -3 14 0.28494 0.34304 4
 3 2 -14 0.76708 0.22645 2
 5 -2 -14 0.93455 0.18889 2
 5 -3 -14 0.8024 0.16471 2
 2 3 -14 0.80601 0.24697 2
 -2 5 -14 0.57063 0.23736 2
 -5 2 14 0.73179 0.36372 4
 -5 3 14 1.46394 0.38326 4
 -5 3 -14 0.94354 0.25177 2
 -3 5 -14 0.78976 0.25574 2
 2 3 15 1.1872 0.18247 2
 3 2 15 1.05729 0.19022 2
 5 -3 15 1.46155 0.36608 4
 -3 5 15 0.88031 0.3975 4
 3 -5 15 1.79533 0.40034 4
 2 -5 15 1.45302 0.38579 4
 -2 -3 15 0.98426 0.38331 4
 -2 5 15 1.35665 0.40924 4
 -3 -2 15 1.60502 0.39083 4
 3 2 15 1.34657 0.39553 4
 5 -2 15 1.41528 0.38797 4
 2 3 15 1.88689 0.41634 4
 5 -3 -15 1.79925 0.21309 2
 5 -2 -15 1.16117 0.20387 2
 3 2 -15 1.42467 0.25915 2
 2 3 -15 1.6339 0.28296 2
 -2 5 -15 1.05054 0.27473 2
 -5 3 15 1.53462 0.40066 4
 -5 2 15 1.04405 0.39145 4
 -5 3 -15 1.32393 0.26108 2
 -3 5 -15 1.58817 0.27795 2
 3 2 16 0.33009 0.1843 2
 2 3 16 0.70059 0.17613 2
 2 -5 16 0.64539 0.3848 4
 5 -3 16 0.91922 0.41312 4
 -3 -2 16 1.35879 0.43487 4
 -3 5 16 0.7636 0.37586 4
 -2 -3 16 0.64067 0.37873 4
 2 3 16 0.69046 0.39975 4
 3 2 16 0.33666 0.38044 4
 3 -5 16 0.74801 0.40254 4
 -2 5 16 1.40096 0.41848 4
 5 -2 16 1.13591 0.40379 4
 3 2 -16 1.15503 0.2548 2
 2 3 -16 0.7422 0.25687 2
 5 -3 -16 0.63411 0.1907 2
 -5 3 16 0.51311 0.40929 4
 -5 2 16 0.68394 0.39274 4
 -5 3 -16 1.13942 0.27424 2
 -3 5 -16 0.82675 0.26652 2
 -2 5 -16 0.54474 0.26665 2
 2 3 17 1.51564 0.21215 2
 -2 5 17 2.05583 0.46452 4
 3 -5 17 2.26179 0.44832 4
 2 3 17 2.42577 0.45585 4
 3 2 17 2.74356 0.49394 4
 2 -5 17 1.11344 0.4291 4
 5 -3 17 1.7073 0.47908 4
 5 -2 17 2.36188 0.49016 4
 -2 -3 17 1.41289 0.47115 4
 3 2 -17 1.76471 0.28755 2
 5 -2 -17 2.05456 0.24615 2
 2 3 -17 1.35161 0.29038 2
 -3 5 17 2.27879 0.47435 4
 -5 2 17 1.9672 0.4805 4
 -5 3 17 2.47303 0.47465 4
 -3 -2 17 1.93764 0.43045 4
 -3 5 -17 2.1031 0.32326 2
 -2 5 -17 1.38628 0.31362 2
 5 -3 -17 1.43159 0.2231 2
 -2 5 18 0.30544 0.43446 4
 3 2 18 0.44731 0.44267 4
 -2 -3 18 0.38866 0.42324 4
 2 3 18 0.05596 0.38926 4
 5 -3 18 0.08513 0.45076 4
 5 -2 18 -0.02835 0.45613 4
 3 -5 18 0.05614 0.45096 4
 2 -5 18 0.67391 0.44528 4
 3 2 -18 0.32667 0.25916 2
 2 3 -18 0.16258 0.27158 2
 5 -2 -18 0.40977 0.21167 2
 -3 -2 18 0.69896 0.47097 4
 -3 5 18 0.47569 0.4002 4
 -5 3 18 0.05738 0.459 4
 -5 2 18 -0.1434 0.44891 4
 -3 5 -18 0.30063 0.28578 2
 -2 5 -18 0.25726 0.2651 2
 -2 5 19 0.65877 0.45869 4
 2 -5 19 0.57659 0.49234 4
 3 -5 19 0.09094 0.48635 4
 3 2 19 0.03019 0.48361 4
 2 3 19 0.99778 0.46459 4
 5 -2 19 0.03062 0.47789 4
 -2 -3 19 0.11978 0.4559 4
 5 -3 19 0.52099 0.50622 4
 2 3 -19 0.43849 0.28031 2
 3 2 -19 0.25456 0.2563 2
 -5 2 19 -0.34034 0.42916 4
 -3 -2 19 0.69581 0.45476 4
 -3 5 19 0.27245 0.48354 4
 -5 3 19 -0.09284 0.44607 4
 -3 5 -19 0.06403 0.29424 2
 5 -2 -19 -0.21442 0.22622 2
 -2 5 -19 0.5057 0.29698 2
 5 -3 -19 0.0481 0.20225 2
 -3 -2 20 -0.09768 0.44219 4
 -3 5 20 0.29362 0.4735 4
 -2 5 20 -0.51644 0.50582 4
 -5 2 20 -0.89322 0.52552 4
 -5 3 20 0.3309 0.51721 4
 -2 -3 20 -1.06436 0.48952 4
 5 -2 -20 0.09863 0.21849 2
 5 -3 -20 0.13714 0.20811 2
 -3 5 -20 0.22509 0.29808 2
 3 2 -20 0.5946 0.28186 2
 2 3 -20 0.48252 0.28222 2
 -2 5 -20 0.02241 0.30035 2
 5 -2 20 -0.78493 0.47234 4
 5 -3 20 0.03273 0.43127 4
 2 -5 20 -0.26059 0.48089 4
 3 -5 20 0.4573 0.47249 4
 3 2 20 -0.19515 0.5165 4
 2 3 20 0.03245 0.49782 4
 -2 5 21 -0.03479 0.52714 4
 -3 5 21 -0.77221 0.50594 4
 -3 -2 21 0.84236 0.52763 4
 -5 2 21 0.70711 0.51861 4
 -2 -3 21 0.24352 0.45746 4
 -5 3 21 -0.38898 0.5291 4
 5 -2 -21 -0.11779 0.23113 2
 -3 5 -21 -0.54736 0.32243 2
 2 3 -21 -0.1268 0.2763 2
 3 2 -21 0.02002 0.27322 2
 -2 5 -21 0.02371 0.32743 2
 3 -5 21 -0.07053 0.50569 4
 2 -5 21 -0.3152 0.472 4
 5 -2 21 0.0351 0.48162 4
 5 -3 21 -0.4216 0.50657 4
 3 2 21 0.21 0.49829 4
 2 3 21 0.631 0.54682 4
 -2 -3 22 0.33671 0.51519 4
 -5 2 22 0.41396 0.5349 4
 -3 5 22 -0.48951 0.52829 4
 -3 -2 22 -0.18833 0.5324 4
 -5 3 22 0.52692 0.53015 4
 -2 5 22 -0.48583 0.57044 4
 -3 5 -22 -0.1736 0.32694 2
 2 3 -22 -0.37845 0.31364 2
 3 2 -22 0.02104 0.2972 2
 -2 5 -22 -0.12449 0.32686 2
 3 2 22 0.2247 0.5235 4
 5 -2 22 -0.22631 0.54752 4
 5 -3 22 -0.33978 0.54615 4
 2 -5 22 -0.03759 0.54278 4
 3 -5 22 0.78875 0.53472 4
 2 3 22 -0.33684 0.51236 4
 -5 3 23 0.68597 0.55993 4
 -2 5 23 -0.63736 0.56785 4
 -2 -3 23 0.23938 0.56881 4
 -3 5 23 0.84856 0.56783 4
 -3 -2 23 0.36392 0.55361 4
 -5 2 23 -0.12105 0.56925 4
 -2 5 -23 0.33625 0.33967 2
 3 2 23 -0.64172 0.57381 4
 5 -2 23 0.60623 0.54914 4
 2 3 23 0.47342 0.5604 4
 3 -5 23 0.40664 0.55242 4
 5 -3 23 1.21363 0.58503 4
 2 -5 23 0.59463 0.581 4
 -2 -3 24 -0.04297 0.5777 4
 -5 3 24 0.08644 0.55165 4
 -5 2 24 0.69152 0.55287 4
 -3 -2 24 1.41849 0.63164 4
 -2 5 24 0.25729 0.57986 4
 -3 5 24 0.12881 0.55503 4
 2 3 24 0.25261 0.59549 4
 2 -5 24 0.67712 0.59868 4
 3 2 24 -0.59118 0.56994 4
 5 -2 24 1.03256 0.56815 4
 3 -5 24 0.38206 0.57977 4
 5 -3 24 0.38759 0.57454 4
 -1 5 0 214.09 6.33286 2
 -1 5 0 209.398 6.32875 3
 1 4 0 207.928 6.31052 3
 -5 1 0 195.853 6.31016 3
 5 -4 0 208.406 6.33737 2
 4 -5 0 210.099 6.33184 2
 -4 5 0 213.891 6.33364 2
 1 -5 1 175.949 5.40956 2
 -1 5 -1 171.629 5.40744 2
 -1 5 1 180.81 5.39074 2
 4 -5 1 174.644 5.40837 2
 5 -4 1 175.702 5.40853 3
 1 -5 1 174.515 5.39962 3
 -1 5 -1 177.354 5.39841 3
 4 -5 1 182.87 5.41426 3
 -1 -4 1 176.904 5.38315 3
 5 -1 1 177.02 5.38319 3
 -5 4 -1 176.465 5.40821 3
 -4 5 1 177.22 5.39302 2
 5 -4 1 171.638 5.41145 2
 4 -5 -1 179.107 5.39151 2
 -4 5 -1 173.631 5.40783 2
 4 -5 2 197.513 5.97204 1
 1 -5 2 198.991 5.97717 2
 4 1 2 190.909 5.97018 1
 -1 -4 -2 200.093 5.94631 1
 -1 5 -2 190.484 5.94706 1
 -1 5 2 193.706 5.94486 4
 -1 -4 2 192.345 5.9459 4
 1 4 -2 193.792 5.94601 4
 1 -5 -2 195.308 5.94373 4
 4 -5 2 196.968 5.97955 2
 4 -5 2 196.9 5.98153 3
 1 -5 2 193.776 5.96914 3
 5 -4 2 194.031 5.97563 3
 5 -4 2 201.477 5.98454 2
 4 -5 -2 195.656 5.9449 2
 -4 5 -3 692.974 20.2908 1
 5 -1 3 664.495 20.2978 1
 1 -5 3 682.163 20.2951 2
 5 -4 3 713.081 20.3025 1
 -4 -1 -3 670.801 20.2884 1
 -1 -4 -3 697.112 20.27 1
 -1 5 -3 664.806 20.2702 1
 4 1 3 678.307 20.2881 1
 4 -5 3 637.597 20.2853 1
 1 -5 -3 645.843 20.2643 4
 -1 5 3 663.472 20.2684 4
 -1 -4 3 638.272 20.2673 4
 1 4 -3 675.383 20.2684 4
 4 -5 3 667.816 20.2964 2
 4 1 -3 672.592 20.2862 4
 4 -5 -3 665.308 20.2848 4
 4 -5 -3 648.337 20.2439 2
 5 -4 3 692.213 20.2959 2
 -5 4 -4 66.2831 1.98463 1
 1 4 -4 62.2566 1.97376 2
 1 -5 4 61.3479 1.97383 2
 -4 -1 -4 61.5924 1.96943 1
 -4 5 -4 61.7996 1.9689 1
 -5 1 -4 69.6245 1.98732 1
 -1 -4 -4 59.8669 1.95041 1
 4 1 4 61.339 1.97246 1
 -1 5 -4 57.8197 1.95334 1
 4 -5 4 61.5198 1.97381 1
 5 -1 4 59.665 1.97837 1
 5 -4 4 60.8321 1.98264 1
 1 4 -4 61.2023 1.95423 4
 5 -1 -4 61.9522 1.97698 4
 -1 -4 4 62.2249 1.95757 4
 5 -4 -4 70.9293 1.99318 4
 1 -5 -4 62.568 1.954 4
 -1 5 4 60.5652 1.95468 4
 4 1 -4 63.0334 1.97243 4
 4 -5 -4 60.9528 1.96897 4
 -1 5 -4 62.6137 1.97703 2
 4 -5 4 63.48 1.97698 2
 -4 -1 4 61.2565 1.97518 4
 -4 5 -4 63.6409 1.97624 2
 -5 4 -4 63.2854 1.97666 2
 5 -4 4 61.7698 1.97495 2
 -5 1 -5 37.0377 1.24009 1
 1 -5 5 35.2005 1.23009 2
 1 4 -5 38.682 1.23753 2
 -5 4 -5 37.1246 1.2374 1
 5 -1 5 37.2982 1.24951 1
 -4 5 -5 37.2692 1.23441 1
 4 1 5 38.8133 1.24163 1
 -4 -1 -5 36.8806 1.23674 1
 4 -5 5 38.278 1.24298 1
 5 -4 5 37.9046 1.2487 1
 5 -1 -5 36.8739 1.24076 4
 1 4 5 36.9956 1.22865 4
 5 -4 -5 38.4539 1.24405 4
 4 1 -5 36.3742 1.23386 4
 -1 -4 5 37.8834 1.22765 4
 4 -5 -5 36.6505 1.23683 4
 -1 5 5 36.5477 1.22715 4
 1 -5 5 36.529 1.22472 4
 -1 5 -5 39.214 1.23969 2
 4 -5 5 38.6037 1.23708 2
 -4 5 5 38.0141 1.23887 4
 -4 -1 5 37.3592 1.24153 4
 -4 5 -5 37.5089 1.23727 2
 5 -4 5 35.7068 1.2335 2
 5 -1 5 37.0255 1.22286 2
 -5 4 -5 37.7964 1.23536 2
 -5 4 -6 30.7348 1.0654 1
 1 4 -6 31.5094 1.05452 2
 1 -5 6 32.1303 1.05589 2
 -5 1 -6 32.0964 1.06562 1
 -4 -1 -6 29.8949 1.05165 1
 -4 5 -6 31.0364 1.06385 1
 5 -1 6 32.4259 1.08114 1
 5 -4 6 32.3863 1.07969 1
 1 -5 6 31.0101 1.05655 4
 4 -5 -6 30.1357 1.05636 4
 -4 -1 6 30.0794 1.06153 4
 -1 -4 6 31.4131 1.05611 4
 -1 5 6 30.8412 1.05647 4
 5 -1 -6 31.3752 1.07021 4
 4 1 -6 30.8613 1.06169 4
 -4 5 6 31.3846 1.06961 4
 1 4 6 31.3138 1.05996 4
 5 -4 -6 33.2018 1.0741 4
 -1 5 -6 30.2279 1.05274 2
 5 -4 6 31.0539 1.05296 2
 4 -5 6 30.7424 1.05192 2
 -5 1 6 30.3416 1.06686 4
 -5 4 6 31.452 1.08469 4
 4 1 6 29.422 1.01986 2
 -4 5 -6 31.4891 1.05671 2
 5 -1 6 31.4724 1.04277 2
 -5 4 -6 30.2439 1.05246 2
 4 1 -7 2.99467 0.23653 2
 1 -5 7 2.30159 0.23295 2
 -5 4 -7 3.34406 0.26225 1
 -4 -1 -7 3.41665 0.25889 1
 -4 5 -7 2.62166 0.24306 1
 -5 1 -7 2.44286 0.23162 1
 5 -4 -7 2.98309 0.26043 4
 5 -1 -7 2.73456 0.26588 4
 1 4 7 3.36078 0.28883 4
 -4 5 7 3.38475 0.30917 4
 -1 5 7 2.40417 0.2865 4
 4 1 -7 3.34679 0.28763 4
 -1 -4 7 3.29356 0.27251 4
 4 -5 -7 3.18516 0.27959 4
 1 -5 7 3.05832 0.283 4
 -1 5 -7 3.12522 0.25134 2
 1 4 -7 2.23592 0.23904 2
 -4 5 -7 2.28073 0.23108 2
 4 -5 7 3.13248 0.2456 2
 5 -4 7 2.66559 0.24018 2
 -4 -1 7 2.59623 0.28416 4
 -5 4 7 2.559 0.27669 4
 5 -1 7 2.52334 0.20851 2
 -5 4 -7 3.42225 0.2523 2
 4 1 7 2.71309 0.20594 2
 1 4 7 2.96491 0.1636 2
 -4 -1 -8 32.0889 1.14504 1
 -4 5 -8 33.238 1.1548 1
 -5 1 -8 34.2444 1.15825 1
 -4 -1 8 34.2096 1.17453 4
 -5 1 8 32.4897 1.16785 4
 5 -4 -8 32.3346 1.15176 4
 -5 4 8 32.3462 1.16461 4
 4 1 -8 31.5255 1.15112 4
 4 -5 -8 33.7677 1.15709 4
 -4 5 8 33.8913 1.16161 4
 1 4 -8 33.7094 1.1302 2
 5 -4 8 35.3974 1.13858 2
 -1 5 -8 35.8101 1.14777 2
 4 -5 8 32.1557 1.12856 2
 5 -1 -8 34.3164 1.10288 2
 1 -5 8 34.1503 1.13471 2
 4 1 -8 31.8283 1.10919 2
 -4 5 -8 35.824 1.14488 2
 4 1 8 32.0471 1.09684 2
 -5 4 -8 32.1305 1.132 2
 5 -1 8 30.0479 1.10591 2
 -1 5 9 23.0224 0.86728 4
 -5 1 9 24.0171 0.88504 4
 -5 4 9 23.304 0.8852 4
 1 4 9 24.2072 0.87649 4
 -1 -4 9 23.1845 0.86473 4
 1 -5 9 24.1656 0.87348 4
 -4 -1 9 22.7023 0.87027 4
 -4 5 9 24.3858 0.87664 4
 4 -5 9 24.2018 0.83898 2
 1 4 -9 23.2889 0.82951 2
 5 -4 -9 23.4656 0.74943 2
 1 4 9 23.4016 0.75236 2
 -1 5 -9 23.5142 0.83205 2
 5 -4 9 22.3424 0.8296 2
 -1 5 9 20.6284 0.71937 2
 4 1 -9 23.4436 0.81149 2
 1 -5 9 20.8211 0.81885 2
 -4 5 -9 23.5959 0.83586 2
 -5 4 -9 24.1224 0.83672 2
 4 -5 -9 22.0163 0.72195 2
 -5 4 10 5.09595 0.40293 4
 1 -5 10 5.34117 0.39828 4
 1 4 10 6.2902 0.39495 4
 -1 5 10 4.95616 0.3802 4
 -4 5 10 5.35006 0.38416 4
 -5 1 10 6.06017 0.42087 4
 -1 -4 10 5.88421 0.40885 4
 -4 -1 10 5.13035 0.39154 4
 -1 5 -10 6.02356 0.3434 2
 4 1 10 4.70364 0.27409 2
 4 -5 10 5.24885 0.3222 2
 1 4 10 5.71283 0.24064 2
 5 -4 -10 5.40712 0.23188 2
 -1 5 10 4.74849 0.2035 2
 1 -5 10 4.54592 0.30945 2
 -4 5 -10 4.82824 0.32324 2
 -5 4 -10 6.398 0.33875 2
 4 -5 -10 4.32103 0.2042 2
 1 -5 11 18.0416 0.78798 4
 -4 -1 11 17.9499 0.77981 4
 1 4 11 19.5561 0.7939 4
 -4 5 11 20.4886 0.80602 4
 -1 -4 11 20.4376 0.80451 4
 -1 5 11 17.9584 0.76633 4
 -5 4 11 18.0196 0.79897 4
 -5 1 11 19.1203 0.80055 4
 1 4 -11 18.5399 0.73203 2
 1 4 11 19.4223 0.64095 2
 5 -4 -11 19.6434 0.64283 2
 4 1 11 18.518 0.68347 2
 5 -1 11 20.4462 0.7148 2
 -1 5 -11 19.0256 0.73039 2
 5 -1 -11 18.4846 0.68377 2
 -1 5 11 17.4148 0.61218 2
 -4 5 -11 16.9286 0.72397 2
 4 -5 -11 17.7064 0.61277 2
 -5 4 -11 18.8045 0.72805 2
 -5 4 12 6.06782 0.44716 4
 4 1 12 6.27607 0.44296 4
 -5 1 12 6.25954 0.44784 4
 1 4 12 6.48712 0.45297 4
 -1 5 12 5.73814 0.46604 4
 4 -5 12 6.89847 0.46209 4
 -4 5 12 7.01297 0.46045 4
 -1 -4 12 6.31791 0.45357 4
 -4 -1 12 5.47909 0.44749 4
 1 -5 12 5.34513 0.44029 4
 5 -1 -12 5.92456 0.31757 2
 4 1 12 5.82711 0.31752 2
 1 4 12 6.32574 0.27742 2
 5 -1 12 5.68533 0.33198 2
 5 -4 -12 5.76132 0.2748 2
 4 -5 -12 5.34831 0.25026 2
 -4 -1 13 4.85529 0.41451 4
 1 4 13 3.92618 0.39291 4
 1 -5 13 4.28726 0.42806 4
 -1 5 13 4.59186 0.40846 4
 4 1 13 5.17713 0.41134 4
 -5 4 13 4.51685 0.42801 4
 -1 -4 13 3.21539 0.41148 4
 4 -5 13 4.31331 0.41257 4
 4 1 13 4.54867 0.27976 2
 1 4 13 3.84262 0.22165 2
 4 1 -13 4.12034 0.2998 2
 5 -4 -13 3.21726 0.21692 2
 1 4 -13 4.17116 0.33215 2
 5 -1 -13 4.37967 0.28014 2
 -4 5 13 3.86893 0.41456 4
 -5 1 13 3.40023 0.42139 4
 4 -5 -13 4.07963 0.20815 2
 -5 4 -13 3.0861 0.29093 2
 1 4 14 3.62473 0.23065 2
 5 -1 14 4.27437 0.43186 4
 4 -5 14 3.08461 0.40791 4
 -1 -4 14 4.59069 0.45668 4
 1 -5 14 4.64815 0.4412 4
 5 -4 14 4.28377 0.43716 4
 1 4 14 3.31125 0.43016 4
 -1 5 14 3.82014 0.44537 4
 4 1 14 4.49379 0.44352 4
 4 1 -14 4.36334 0.31079 2
 1 4 -14 4.01077 0.31926 2
 4 1 14 3.98864 0.27693 2
 -5 4 14 3.99771 0.42898 4
 -4 5 14 3.99543 0.43221 4
 -5 1 14 3.93212 0.44535 4
 -4 -1 14 4.25717 0.4669 4
 -5 4 -14 4.17752 0.35153 2
 5 -4 -14 4.06166 0.234 2
 -4 5 -14 3.7441 0.33416 2
 -1 5 -14 3.88475 0.33471 2
 4 -5 -14 3.6918 0.21093 2
 1 4 15 3.57372 0.2319 2
 5 -4 15 4.91952 0.46974 4
 1 4 15 4.05142 0.42449 4
 5 -1 15 4.18922 0.47945 4
 4 1 15 4.62113 0.48886 4
 -1 -4 15 3.84117 0.44859 4
 1 -5 15 2.96399 0.43339 4
 4 -5 15 3.79366 0.48906 4
 -1 5 15 4.54568 0.47667 4
 4 1 15 4.30798 0.28806 2
 4 1 -15 4.03601 0.32311 2
 5 -1 -15 4.02513 0.2881 2
 1 4 -15 4.01819 0.34499 2
 -5 4 15 3.6365 0.47965 4
 -4 5 15 3.88992 0.46557 4
 -5 1 15 4.06231 0.4593 4
 -4 -1 15 3.90736 0.4729 4
 -1 5 -15 3.69143 0.34916 2
 -5 4 -15 3.25621 0.33423 2
 -4 5 -15 3.37074 0.347 2
 5 -4 -15 4.28313 0.25249 2
 4 -5 -15 3.63023 0.21466 2
 1 4 16 4.05832 0.25476 2
 5 -1 16 4.01093 0.45424 4
 1 -5 16 4.59755 0.50467 4
 1 4 16 4.32319 0.52022 4
 -1 -4 16 4.48299 0.52209 4
 -1 5 16 5.01402 0.52594 4
 5 -4 16 3.63398 0.46894 4
 4 1 16 4.31042 0.49936 4
 4 -5 16 4.01594 0.47557 4
 4 1 -16 3.89565 0.33096 2
 1 4 -16 4.90577 0.38746 2
 5 -1 -16 3.94928 0.30898 2
 -4 5 16 4.70533 0.50618 4
 -5 4 16 4.6219 0.50018 4
 -4 -1 16 4.48109 0.50984 4
 -5 1 16 3.86042 0.46706 4
 -1 5 -16 3.39602 0.34669 2
 -4 5 -16 4.12387 0.37564 2
 5 -4 -16 3.31723 0.24608 2
 -5 4 -16 3.68201 0.35853 2
 -1 -4 17 4.0083 0.4968 4
 5 -1 17 5.29982 0.56027 4
 -1 5 17 4.70412 0.54456 4
 5 -4 17 2.8673 0.51096 4
 4 -5 17 4.54318 0.53954 4
 1 4 17 4.39916 0.54291 4
 4 1 17 4.13153 0.52264 4
 1 -5 17 3.50255 0.49733 4
 4 1 -17 4.31067 0.36032 2
 -5 4 17 4.20506 0.49916 4
 -4 -1 17 4.35145 0.56111 4
 -4 5 17 4.09469 0.51574 4
 -5 1 17 5.02566 0.54362 4
 1 4 -17 4.14364 0.37683 2
 -4 5 -17 3.80423 0.3967 2
 5 -1 -17 3.5298 0.31226 2
 -5 4 -17 4.73392 0.40245 2
 5 -4 -17 4.45118 0.27589 2
 -1 5 -17 4.07112 0.39653 2
 -1 -4 18 0.74813 0.45226 4
 1 -5 18 0.42172 0.47009 4
 5 -4 18 0.48302 0.48077 4
 1 4 18 0.81309 0.47786 4
 4 -5 18 0.84898 0.45427 4
 -1 5 18 0.35996 0.46112 4
 4 1 18 1.91611 0.4445 4
 5 -1 18 1.36029 0.48622 4
 1 4 -18 0.98913 0.31109 2
 5 -1 -18 1.27471 0.24737 2
 4 1 -18 1.06345 0.26934 2
 -5 1 18 0.48768 0.43282 4
 -4 -1 18 0.84977 0.45404 4
 -5 4 18 1.14846 0.46545 4
 -4 5 18 1.47878 0.43244 4
 -1 5 -18 0.7709 0.29929 2
 5 -4 -18 0.99903 0.20152 2
 -5 4 -18 1.26244 0.32166 2
 -4 5 -18 0.77528 0.31173 2
 -1 5 19 1.49192 0.52331 4
 -1 -4 19 2.23999 0.50227 4
 5 -1 19 1.68364 0.5081 4
 1 -5 19 0.96714 0.47282 4
 1 4 19 6.15849 0.60621 4
 4 -5 19 0.72949 0.48472 4
 5 -4 19 1.93358 0.51348 4
 4 1 19 2.08693 0.49124 4
 1 4 -19 1.24509 0.31201 2
 5 -1 -19 1.47612 0.26364 2
 4 1 -19 1.82981 0.29755 2
 -5 1 19 2.85059 0.53237 4
 -4 5 19 1.43025 0.51567 4
 -5 4 19 1.33338 0.47852 4
 -4 -1 19 1.30713 0.49443 4
 5 -4 -19 1.6898 0.2195 2
 -1 5 -19 1.52784 0.33551 2
 -4 5 -19 1.36102 0.34462 2
 -1 5 20 0.41741 0.48186 4
 1 4 20 0.52495 0.47536 4
 5 -1 20 1.43963 0.52203 4
 4 -5 20 0.42503 0.50875 4
 1 -5 20 -0.09875 0.50433 4
 5 -4 20 -0.26227 0.49061 4
 -1 -4 20 0.25719 0.49335 4
 4 1 20 0.19529 0.48143 4
 4 1 -20 0.65308 0.28237 2
 -5 4 20 0.06623 0.48412 4
 -4 5 20 0.82361 0.49212 4
 -5 1 20 1.02585 0.49684 4
 -4 -1 20 1.0204 0.49415 4
 -1 5 -20 0.28846 0.31652 2
 5 -1 -20 0.1234 0.22814 2
 -4 5 -20 -0.06805 0.31487 2
 1 4 -20 0.23032 0.2948 2
 -5 1 21 0.3183 0.46709 4
 -1 5 21 0.10348 0.48831 4
 -5 4 21 0.35387 0.48076 4
 -4 -1 21 -0.07089 0.51892 4
 -4 5 21 -0.31918 0.52355 4
 -4 5 -21 0.23878 0.31905 2
 1 4 -21 0.22263 0.30251 2
 4 1 -21 -0.15079 0.27078 2
 -1 5 -21 0.21137 0.30686 2
 5 -1 -21 -0.06519 0.2472 2
 5 -1 21 0.03509 0.50323 4
 4 1 21 0.77066 0.55134 4
 -1 -4 21 -0.34551 0.52262 4
 4 -5 21 -0.24634 0.51697 4
 5 -4 21 0.10556 0.49833 4
 1 -5 21 -0.76609 0.48674 4
 1 4 21 -0.13776 0.48666 4
 -5 4 22 0.90386 0.52077 4
 -1 5 22 -0.03718 0.53113 4
 -5 1 22 0.11294 0.53326 4
 -1 -4 22 1.29935 0.54527 4
 -4 5 22 0.49146 0.56453 4
 -4 -1 22 -0.11338 0.50957 4
 4 1 -22 0.05945 0.27985 2
 1 4 -22 -0.02349 0.3158 2
 -1 5 -22 0.47158 0.32935 2
 1 4 22 0.84818 0.50974 4
 4 1 22 0.37748 0.53747 4
 5 -4 22 0.4159 0.55549 4
 1 -5 22 0.74048 0.53552 4
 4 -5 22 1.13786 0.56736 4
 5 -1 22 0.98033 0.5829 4
 -4 -1 23 0.36253 0.52249 4
 -5 1 23 -0.12109 0.57085 4
 -4 5 23 -0.60301 0.57249 4
 -1 5 23 0.75683 0.57611 4
 -1 -4 23 0.91765 0.54338 4
 -5 4 23 1.41306 0.58416 4
 -1 5 -23 1.09503 0.35658 2
 1 4 -23 0.56783 0.33619 2
 1 -5 23 2.61485 0.6076 4
 4 1 23 1.0429 0.60186 4
 4 -5 23 0.40311 0.59614 4
 5 -1 23 0.1212 0.55565 4
 1 4 23 1.57781 0.59362 4
 5 -4 23 1.13441 0.58015 4
 1 4 24 1.13784 0.59851 4
 -5 4 24 0.43325 0.61555 4
 -4 5 24 1.37139 0.62269 4
 -5 1 24 1.16744 0.591 4
 -1 -4 24 0.89962 0.61067 4
 -1 5 24 0.21354 0.60002 4
 -4 -1 24 0.68404 0.56143 4
 4 1 24 0.04332 0.60885 4
 4 -5 24 1.74201 0.62418 4
 1 -5 24 0.67755 0.594 4
 5 -1 24 1.76282 0.6227 4
 5 -4 24 -0.04313 0.60846 4
 -5 5 0 1.80466 0.16118 2
 -5 5 0 1.4086 0.16277 3
 0 5 0 1.3578 0.131 3
 5 -5 0 1.34156 0.1559 2
 -5 0 0 1.96557 0.09301 3
 0 5 -1 22.9797 0.77505 2
 0 -5 1 23.8539 0.74531 3
 0 5 -1 22.5115 0.74425 3
 5 0 1 22.392 0.72049 3
 5 -5 1 22.3035 0.76652 3
 -5 5 -1 23.1766 0.77072 3
 5 -5 1 22.0851 0.76131 2
 -5 5 -1 22.6916 0.76711 2
 5 -5 -1 23.4982 0.74839 2
 5 -5 2 8.70778 0.36759 1
 5 -5 2 8.62858 0.3652 3
 5 -5 -2 8.86809 0.32433 2
 5 -5 2 8.88839 0.36922 2
 0 -5 2 8.50362 0.31227 4
 0 5 2 9.09263 0.31225 4
 0 5 3 11.2409 0.40055 4
 0 -5 3 11.1225 0.40141 4
 5 -5 3 10.9235 0.44728 1
 5 0 3 11.292 0.44389 1
 5 -5 3 10.4962 0.44119 2
 5 -5 4 67.1969 2.12137 1
 5 0 4 67.2571 2.11668 1
 5 0 -4 65.1876 2.11169 4
 0 -5 4 66.1808 2.09 4
 0 5 4 68.863 2.08994 4
 5 -5 -4 64.6858 2.11443 4
 5 -5 4 63.4875 2.11234 2
 0 5 -4 67.1927 2.11622 2
 -5 0 -4 67.8371 2.116 1
 -5 5 -4 69.0589 2.11733 1
 -5 5 -4 66.4956 2.11762 2
 5 0 5 2.51427 0.23826 1
 5 -5 5 2.3316 0.24073 1
 0 -5 5 2.68387 0.21921 4
 0 5 5 2.3502 0.22623 4
 5 -5 -5 2.29667 0.22868 4
 5 0 -5 2.6065 0.23902 4
 5 -5 5 3.12516 0.22336 2
 0 5 -5 2.61507 0.22693 2
 -5 5 -5 2.83716 0.22275 1
 -5 0 -5 2.78019 0.22484 1
 -5 5 -5 2.36497 0.23509 2
 0 -5 6 4.12735 0.2916 2
 -5 0 -6 4.86049 0.29194 1
 -5 5 -6 5.06305 0.29067 1
 5 0 6 4.78768 0.32117 1
 5 -5 6 5.00985 0.32356 1
 0 5 6 7.08026 0.32513 4
 0 -5 6 4.68994 0.30217 4
 5 -5 -6 5.39973 0.31642 4
 0 5 -6 4.90737 0.28772 2
 5 -5 6 4.72846 0.28785 2
 -5 5 6 4.91355 0.33637 4
 -5 5 -6 4.89402 0.29322 2
 5 0 6 4.45327 0.25798 2
 0 -5 7 8.49218 0.41009 2
 -5 5 -7 8.90838 0.42743 1
 -5 0 -7 9.34162 0.42086 1
 5 -5 -7 9.12318 0.43749 4
 0 5 7 8.39905 0.42919 4
 5 0 -7 9.23102 0.44079 4
 0 -5 7 8.87714 0.43434 4
 5 -5 7 9.28219 0.41756 2
 0 5 -7 8.48313 0.41593 2
 -5 5 7 8.92006 0.43547 4
 -5 5 -7 9.59611 0.41859 2
 5 0 7 9.37499 0.39966 2
 5 0 -8 2.66656 0.23955 2
 -5 0 -8 2.41409 0.23542 1
 -5 5 -8 2.30801 0.26212 1
 5 -5 -8 2.29319 0.28381 4
 -5 5 8 2.77996 0.2868 4
 5 0 -8 2.49558 0.27624 4
 0 5 -8 2.24875 0.23413 2
 5 -5 8 2.22925 0.23639 2
 -5 0 8 2.20095 0.30705 4
 -5 5 -8 2.60455 0.24441 2
 5 0 8 1.98236 0.20693 2
 0 -5 9 0.30278 0.25564 4
 0 5 9 0.24097 0.27125 4
 0 5 9 0.22201 0.0855 2
 5 -5 -9 0.0871 0.07939 2
 5 -5 9 0.50341 0.19726 2
 -5 5 9 0.1981 0.25033 4
 -5 0 9 0.23793 0.27636 4
 5 0 -9 0.06 0.16242 2
 0 -5 10 0.62438 0.26826 4
 0 5 10 0.4865 0.27157 4
 0 5 -10 0.51297 0.19426 2
 5 -5 -10 0.42843 0.09899 2
 0 5 10 0.39294 0.09616 2
 5 0 10 0.74945 0.17475 2
 -5 0 10 -0.1313 0.26089 4
 -5 5 10 -0.01459 0.28175 4
 -5 5 -10 0.14427 0.19982 2
 -5 5 11 9.28926 0.50037 4
 0 -5 11 9.28234 0.51167 4
 0 5 11 9.36918 0.51569 4
 -5 0 11 9.61991 0.53236 4
 5 -5 -11 8.56568 0.33531 2
 5 0 11 9.53583 0.41796 2
 0 5 -11 9.25671 0.4524 2
 0 5 11 8.69675 0.33398 2
 -5 5 -11 8.74979 0.46483 2
 0 5 12 1.43238 0.13521 2
 5 0 -12 1.68429 0.20173 2
 0 -5 12 1.53826 0.31873 4
 0 5 12 1.53538 0.34807 4
 5 0 12 1.64366 0.21322 2
 -5 0 12 1.5748 0.32443 4
 -5 5 12 1.76797 0.36058 4
 5 -5 -12 1.56674 0.13492 2
 0 -5 13 0.4793 0.32901 4
 5 0 13 0.19187 0.32166 4
 0 5 13 0.34957 0.32604 4
 5 -5 13 0.52061 0.32412 4
 5 0 13 0.72384 0.19691 2
 5 -5 -13 0.38493 0.1246 2
 5 0 -13 -0.04555 0.18735 2
 -5 5 13 0.44002 0.32781 4
 -5 0 13 0.55766 0.32112 4
 0 5 13 0.25751 0.11449 2
 0 5 14 0.3804 0.12529 2
 5 -5 14 0.16683 0.36347 4
 0 -5 14 0.14148 0.34041 4
 0 5 14 -0.02018 0.36369 4
 5 0 -14 0.49488 0.21254 2
 0 5 -14 0.44116 0.22804 2
 -5 5 14 0.16667 0.36488 4
 -5 0 14 0.10468 0.33629 4
 5 -5 -14 0.39772 0.13076 2
 -5 5 -14 0.2898 0.25029 2
 0 -5 15 2.14328 0.42108 4
 5 0 15 1.32222 0.42406 4
 0 5 15 1.69873 0.39215 4
 5 -5 15 1.26063 0.41485 4
 0 5 -15 1.8618 0.29554 2
 5 0 -15 1.75064 0.24183 2
 -5 0 15 2.03294 0.42297 4
 -5 5 15 1.58328 0.39684 4
 5 -5 -15 1.7595 0.17152 2
 -5 5 -15 2.09805 0.30843 2
 5 0 16 -0.07292 0.39897 4
 5 -5 16 0.1953 0.40509 4
 0 5 16 0.8393 0.39505 4
 0 -5 16 0.12009 0.42417 4
 0 5 -16 0.37221 0.27192 2
 5 0 -16 0.42989 0.22932 2
 -5 5 16 -0.34545 0.4218 4
 -5 0 16 0.02464 0.3858 4
 5 -5 -16 0.19284 0.14323 2
 -5 5 -16 0.32907 0.2644 2
 0 -5 17 0.88212 0.43835 4
 0 5 17 0.3633 0.42983 4
 5 0 17 0.81366 0.44754 4
 5 -5 17 0.89625 0.40969 4
 0 5 -17 0.82582 0.29466 2
 5 0 -17 0.54736 0.24714 2
 -5 0 17 0.74515 0.41108 4
 -5 5 17 0.58685 0.4723 4
 5 -5 -17 0.73185 0.15709 2
 -5 5 -17 0.46832 0.28138 2
 5 -5 18 -0.54097 0.44083 4
 0 5 18 -0.14165 0.45615 4
 5 0 18 1.67268 0.49267 4
 0 -5 18 0.4234 0.44484 4
 5 0 -18 0.09345 0.24026 2
 0 5 -18 0.31904 0.28118 2
 -5 5 18 0.08649 0.46573 4
 -5 0 18 0.17274 0.42626 4
 -5 5 -18 0.22655 0.28938 2
 5 0 19 0.39718 0.46367 4
 0 -5 19 0.66321 0.47381 4
 0 5 19 0.21058 0.45421 4
 5 -5 19 0.89189 0.4393 4
 0 5 -19 0.92691 0.31927 2
 5 0 -19 1.353 0.28003 2
 -5 0 19 0.62019 0.46913 4
 -5 5 19 0.68309 0.4981 4
 -5 5 -19 1.2154 0.33501 2
 5 0 20 0.19638 0.49091 4
 0 -5 20 0.96494 0.48545 4
 5 -5 20 1.11768 0.51725 4
 0 5 20 1.60434 0.48264 4
 5 0 -20 0.71811 0.27128 2
 0 5 -20 0.66033 0.30506 2
 -5 5 -20 0.73314 0.33248 2
 -5 5 20 0.06631 0.45169 4
 -5 0 20 1.05981 0.48124 4
 0 5 21 0.20661 0.50045 4
 5 0 21 0.0351 0.51034 4
 5 -5 21 0.66989 0.53591 4
 0 -5 21 0.55257 0.50458 4
 5 0 -21 0.08816 0.25944 2
 0 5 -21 0.04684 0.31661 2
 -5 0 21 -0.31795 0.48928 4
 -5 5 21 -0.38897 0.50967 4
 0 5 22 0.59027 0.51065 4
 5 0 22 -0.18857 0.49493 4
 5 -5 22 -0.03789 0.47914 4
 0 -5 22 0.25909 0.52484 4
 0 5 -22 -0.29716 0.33806 2
 -5 0 22 1.24335 0.52474 4
 -5 5 22 -0.67864 0.5211 4
 5 -5 23 0.89635 0.58191 4
 5 0 23 0.04055 0.56777 4
 0 5 -23 0.05203 0.34366 2
 0 5 23 0.27727 0.56143 4
 0 -5 23 0.99294 0.55494 4
 -5 5 23 0.16165 0.54787 4
 -5 0 23 0.56558 0.56672 4
 -5 5 24 -0.30354 0.61007 4
 0 5 24 0.33975 0.5896 4
 0 -5 24 0.76774 0.60534 4
 -5 0 24 0.08672 0.59671 4
 5 0 24 0.73099 0.59723 4
 5 -5 24 1.03699 0.62531 4
 3 -6 0 16.7298 0.57315 2
 -3 6 0 16.5354 0.57315 2
 -3 6 0 17.3093 0.58749 3
 -6 3 0 16.394 0.57138 3
 6 -3 1 271.721 8.10034 3
 3 -6 1 269.537 8.11262 3
 -6 3 -1 245.265 8.096 3
 -3 6 -1 266.156 8.11132 3
 -3 6 1 261.985 8.0882 2
 3 -6 1 272.504 8.10824 2
 -3 6 -1 268.156 8.10941 2
 3 -6 -1 272.042 8.09005 2
 3 -6 2 2.32876 0.16471 1
 3 -6 2 2.43944 0.19199 2
 3 -6 -2 2.97086 0.1486 2
 -3 6 -2 3.1942 0.20648 2
 -3 6 2 2.72691 0.14324 2
 6 -3 2 2.75194 0.18642 3
 3 3 -2 2.83588 0.16932 4
 3 -6 -2 2.59602 0.16967 4
 3 -6 2 2.47246 0.20061 3
 3 3 2 2.36309 0.16923 1
 -3 6 -2 2.91995 0.1653 1
 3 3 3 13.4461 0.47888 1
 3 -6 3 12.407 0.47611 1
 3 -6 -3 14.3701 0.47884 4
 3 3 -3 13.1999 0.48155 4
 3 -6 3 13.0855 0.49756 2
 6 -3 3 11.225 0.51129 1
 -3 -3 -3 13.8387 0.47726 1
 3 -6 -3 12.5897 0.4316 2
 -3 6 -3 13.5372 0.48275 1
 6 -3 3 12.9619 0.50226 2
 -3 6 3 14.0016 0.43276 2
 6 -3 4 313.255 9.95496 1
 3 -6 4 320.326 9.92863 1
 3 3 4 314.774 9.92688 1
 -3 -3 -4 333.595 9.92892 1
 -3 6 -4 327.796 9.93217 1
 3 3 -4 328.789 9.93008 4
 3 -6 -4 332.833 9.92854 4
 3 -6 4 320.006 9.94409 2
 -3 -3 4 331.704 9.93024 4
 -3 6 4 324.035 9.92857 4
 6 -3 4 327.741 9.94624 2
 3 -6 -5 106.842 3.38577 4
 -3 6 5 111.432 3.39334 4
 -3 -3 5 105.952 3.39091 4
 3 3 -5 107.142 3.39005 4
 -3 6 -5 111.797 3.40585 2
 3 -6 5 108.999 3.40034 2
 6 -3 5 103.895 3.41441 1
 -3 6 -5 111.677 3.39484 1
 -3 -3 -5 112.742 3.39076 1
 6 -3 5 107.802 3.39815 2
 -3 6 -6 115.388 3.65496 1
 -3 -3 -6 117.72 3.65262 1
 6 -3 6 113.629 3.67259 1
 -3 6 6 115.683 3.6537 4
 3 -6 -6 119.959 3.65372 4
 -3 -3 6 114.132 3.65586 4
 3 3 -6 115.404 3.65071 4
 -3 6 -6 115.321 3.66029 2
 3 -6 6 116.818 3.65625 2
 3 3 -6 123.986 3.66139 2
 6 -3 6 119.073 3.65485 2
 3 3 -7 38.1788 1.26897 2
 -3 6 -7 40.1645 1.28015 1
 6 -3 7 37.3495 1.30028 1
 -3 -3 -7 36.857 1.26383 1
 3 -6 -7 37.3697 1.26964 4
 -3 6 7 38.0312 1.27728 4
 -3 -3 7 37.697 1.27641 4
 3 3 -7 37.2919 1.27493 4
 3 -6 7 37.8913 1.27222 2
 -3 6 -7 37.9233 1.283 2
 -6 3 7 36.16 1.28954 4
 6 -3 7 38.6382 1.26427 2
 3 3 7 37.2193 1.21913 2
 3 3 -8 75.2461 2.32154 2
 -3 -3 -8 72.8572 2.33296 1
 -3 6 -8 72.2673 2.33608 1
 3 -6 -8 73.3919 2.33415 4
 -3 6 8 74.2684 2.34185 4
 -3 -3 8 68.6688 2.33265 4
 3 3 -8 70.1407 2.3297 4
 -3 6 -8 73.4651 2.33385 2
 3 -6 8 72.7708 2.32801 2
 -6 3 8 70.5432 2.35452 4
 6 -3 8 71.5892 2.31383 2
 3 3 -9 22.9659 0.83772 2
 -3 6 9 23.0091 0.88108 4
 -3 -3 9 22.1513 0.87448 4
 3 -6 9 22.6362 0.84964 2
 6 -3 9 23.3857 0.84331 2
 -3 6 -9 23.3586 0.85848 2
 -6 3 9 22.1397 0.88658 4
 -6 3 -9 23.6901 0.85231 2
 3 3 9 23.7808 0.78931 2
 -6 3 10 7.35344 0.48113 4
 -3 -3 10 8.05792 0.45916 4
 3 3 10 8.06373 0.47112 4
 3 -6 10 8.58846 0.47158 4
 -3 6 10 7.94553 0.4473 4
 -3 6 -10 8.32561 0.42764 2
 6 -3 -10 8.73188 0.35399 2
 3 3 10 8.33825 0.35639 2
 3 -6 11 18.2313 0.78957 4
 -3 -3 11 18.5903 0.78376 4
 -6 3 11 18.3817 0.80573 4
 3 3 11 20.6368 0.80718 4
 -3 6 11 19.0648 0.79123 4
 6 -3 -11 19.5314 0.67561 2
 3 3 11 17.74 0.66956 2
 -3 6 -11 19.3666 0.75506 2
 3 -6 12 17.6131 0.76039 4
 -6 3 12 18.4654 0.78159 4
 -3 6 12 16.2845 0.75484 4
 3 3 12 17.6414 0.77155 4
 -3 -3 12 16.7746 0.76543 4
 6 -3 -12 16.8881 0.62499 2
 3 3 12 16.5685 0.62273 2
 -3 6 -12 16.9235 0.71227 2
 -3 6 13 9.84264 0.57518 4
 3 3 13 9.36974 0.55193 4
 -6 3 13 10.1806 0.60776 4
 3 -6 13 10.0938 0.56637 4
 -3 -3 13 9.89354 0.56187 4
 3 3 13 9.14313 0.40844 2
 3 3 -13 9.03387 0.47258 2
 6 -3 -13 9.62939 0.41238 2
 -3 -3 14 14.7699 0.74239 4
 -3 6 14 15.4016 0.76199 4
 -6 3 14 16.8064 0.78342 4
 3 -6 14 15.1743 0.75141 4
 3 3 14 15.3181 0.77244 4
 6 -3 -14 15.1863 0.58609 2
 3 3 14 14.2292 0.57746 2
 3 3 -14 15.7903 0.66152 2
 -3 6 -14 15.2749 0.67991 2
 3 -6 15 8.35579 0.59734 4
 6 -3 15 9.29926 0.61547 4
 3 3 15 9.17608 0.59026 4
 -6 3 15 8.06905 0.59758 4
 -3 -3 15 7.95394 0.54475 4
 -3 6 15 8.3325 0.5842 4
 3 3 15 7.66319 0.37921 2
 3 3 -15 8.87751 0.4687 2
 6 -3 -15 8.03902 0.39733 2
 -3 6 -15 8.78913 0.49473 2
 3 -6 16 4.18855 0.49719 4
 -3 6 16 4.50352 0.49437 4
 6 -3 16 4.43581 0.52386 4
 -3 -3 16 4.97643 0.51021 4
 3 3 16 4.3847 0.47729 4
 6 -3 -16 3.96868 0.28872 2
 3 3 16 4.06814 0.27599 2
 3 3 -16 4.91188 0.3814 2
 -6 3 16 4.63594 0.49649 4
 -3 6 -16 4.11707 0.37587 2
 3 3 17 0.43239 0.18023 2
 3 -6 17 0.49512 0.40234 4
 6 -3 17 1.58503 0.49384 4
 3 3 -17 0.61265 0.27531 2
 -6 3 17 1.92982 0.50576 4
 -3 -3 17 1.0888 0.4124 4
 -3 6 17 0.12977 0.38751 4
 -3 6 -17 0.47115 0.28697 2
 3 3 18 4.29097 0.30654 2
 6 -3 18 5.54734 0.59781 4
 3 3 18 7.6741 0.62037 4
 3 -6 18 5.71414 0.55959 4
 -3 6 -18 5.43268 0.44699 2
 6 -3 -18 4.55296 0.32035 2
 3 3 -18 5.01336 0.40266 2
 -3 -3 18 4.83587 0.54536 4
 -6 3 18 5.156 0.58812 4
 -3 6 18 5.54459 0.58183 4
 -3 6 19 8.1688 0.67924 4
 3 3 19 8.58904 0.67881 4
 3 -6 19 9.27185 0.69322 4
 -3 -3 19 7.94225 0.66227 4
 6 -3 19 6.62311 0.648 4
 -6 3 19 9.00701 0.71261 4
 6 -3 -19 7.91621 0.42312 2
 3 3 -19 8.40151 0.51733 2
 -3 6 -19 8.97018 0.55163 2
 3 -6 20 1.1792 0.49525 4
 3 3 20 1.30322 0.49332 4
 6 -3 20 1.62601 0.54702 4
 3 3 -20 0.32636 0.28681 2
 6 -3 -20 0.76766 0.22468 2
 -3 6 -20 0.28244 0.32458 2
 -3 -3 20 1.30712 0.52685 4
 -6 3 20 1.26141 0.52243 4
 -3 6 20 1.43855 0.49267 4
 6 -3 21 -0.31824 0.51505 4
 3 -6 21 0.6346 0.52723 4
 3 3 21 0.35058 0.46657 4
 -3 6 -21 -0.04968 0.33273 2
 3 3 -21 -0.25804 0.30721 2
 -6 3 21 0.88948 0.48996 4
 -3 -3 21 0.34959 0.48768 4
 -3 6 21 -0.03496 0.49845 4
 3 3 22 -0.75017 0.55519 4
 3 -6 22 -0.07546 0.53214 4
 6 -3 22 0.1136 0.53128 4
 3 3 -22 -0.02237 0.29902 2
 -3 6 -22 0.34105 0.33374 2
 -6 3 22 -0.15316 0.53821 4
 -3 -3 22 0.18887 0.51099 4
 -3 6 22 -0.1888 0.53729 4
 6 -3 23 -0.32479 0.59 4
 3 -6 23 0.36375 0.57298 4
 3 3 23 0.80329 0.60106 4
 -3 6 -23 0.27209 0.34191 2
 -6 3 23 1.68463 0.61122 4
 -3 6 23 0.36474 0.56194 4
 -3 -3 23 -0.40514 0.57744 4
 -3 -3 24 1.54541 0.61643 4
 -6 3 24 0.65478 0.61268 4
 -3 6 24 0.90022 0.60575 4
 3 -6 24 1.91376 0.63565 4
 6 -3 24 0.91152 0.63527 4
 3 3 24 0.54921 0.57519 4
 2 -6 0 31.994 1.03027 2
 -6 2 0 33.2295 1.01858 3
 -2 6 0 31.4935 1.03445 3
 -6 4 0 32.6832 1.03935 3
 2 4 0 31.5304 0.99536 3
 -4 6 0 31.0128 1.02924 2
 4 -6 0 31.9647 1.03034 2
 -2 6 0 32.324 1.03182 2
 2 -6 1 28.4678 0.91323 2
 2 4 1 27.0382 0.87034 1
 2 -6 -1 28.4419 0.89402 2
 2 -6 1 28.4921 0.87349 1
 -2 6 -1 26.871 0.91108 2
 4 -6 1 26.6573 0.9134 2
 -2 6 1 28.7929 0.89306 2
 4 -6 -1 28.8299 0.89468 2
 6 -4 1 28.6166 0.91467 3
 2 -6 1 28.9691 0.91587 3
 4 -6 1 24.452 0.91247 3
 -2 6 -1 26.8801 0.90809 3
 -6 4 -1 27.6324 0.91094 3
 6 -2 1 27.0963 0.89027 3
 -6 2 -1 29.5646 0.89435 3
 -2 -4 1 26.7893 0.87372 3
 2 4 -1 28.1082 0.87313 4
 -4 6 -1 28.6696 0.91619 2
 -4 6 1 26.5908 0.89191 2
 -2 6 -2 108.724 3.28056 1
 4 2 2 105.311 3.29512 1
 4 -6 2 106.729 3.29808 1
 2 -6 2 105.966 3.31367 2
 -2 -4 -2 104.728 3.27681 1
 2 -6 2 105.352 3.27821 1
 2 4 2 109.174 3.27769 1
 2 -6 -2 107.287 3.27571 4
 2 4 -2 107.894 3.27816 4
 -2 6 2 107.422 3.27546 2
 4 -6 -2 108.586 3.27582 2
 -4 6 -2 106.431 3.31339 2
 4 -6 2 106.077 3.31226 2
 -2 6 -2 109.015 3.31292 2
 6 -2 2 105.23 3.29059 3
 6 -4 2 107.315 3.30763 3
 2 -6 2 108.362 3.31116 3
 4 -6 2 100.658 3.3118 3
 -4 6 2 108.399 3.27682 2
 6 -4 2 103.836 3.31352 2
 -4 6 -3 23.4124 0.78648 1
 6 -2 3 21.5363 0.8052 1
 -4 -2 -3 23.7465 0.79009 1
 2 -6 3 21.0147 0.80109 2
 6 -4 3 23.9574 0.81648 1
 4 2 3 22.4416 0.78794 1
 -2 -4 -3 24.0882 0.77236 1
 -2 6 -3 23.3476 0.77343 1
 4 -6 3 23.2017 0.7941 1
 2 4 -3 23.3623 0.77584 4
 -2 -4 3 22.3513 0.77642 4
 -2 6 3 22.7839 0.77086 4
 2 -6 -3 24.5491 0.77476 4
 4 2 -3 23.1509 0.78704 4
 4 -6 3 22.0053 0.80255 2
 4 -6 -3 23.9601 0.74302 2
 -2 6 3 24.987 0.74301 2
 4 -6 3 21.6588 0.79987 3
 4 -6 -3 24.5799 0.79313 4
 6 -4 3 24.7166 0.81049 2
 6 -4 4 28.7872 0.89685 1
 -4 6 -4 28.705 0.87439 1
 2 -6 4 26.9368 0.88152 2
 6 -2 4 29.3144 0.9021 1
 -6 4 -4 26.311 0.88313 1
 -4 -2 -4 30.5684 0.87701 1
 -2 6 -4 28.0843 0.8671 1
 4 2 4 28.2341 0.87772 1
 -2 -4 -4 29.8844 0.86252 1
 4 -6 4 29.6742 0.87975 1
 2 -6 -4 31.2797 0.86465 4
 2 4 -4 28.9063 0.86138 4
 4 -6 -4 29.8631 0.87743 4
 -2 -4 4 28.9248 0.86424 4
 4 2 -4 29.3705 0.87732 4
 -2 6 4 28.5735 0.86162 4
 4 -6 4 29.5985 0.89195 2
 6 -2 -4 27.5788 0.89266 4
 -6 4 -4 31.0051 0.90137 2
 6 -4 4 28.107 0.88931 2
 6 -2 4 30.1357 0.88468 2
 2 -6 5 24.4625 0.83362 2
 2 4 -5 25.4559 0.83302 2
 -6 4 -5 26.0562 0.84605 1
 4 -6 5 26.9765 0.84266 1
 -4 6 -5 25.747 0.82972 1
 -2 -4 -5 25.7043 0.81483 1
 4 2 5 24.6052 0.8313 1
 6 -4 5 23.8351 0.84067 1
 -4 -2 -5 24.0699 0.82294 1
 -2 6 -5 26.3603 0.82165 1
 6 -2 5 27.4051 0.85853 1
 -2 -4 5 26.9414 0.83028 4
 6 -2 -5 23.631 0.84376 4
 4 -6 -5 25.7786 0.83349 4
 2 -6 -5 26.5201 0.81763 4
 4 2 -5 24.9439 0.82767 4
 2 4 -5 26.8685 0.82283 4
 -2 6 5 23.8702 0.8188 4
 -4 6 -5 27.6031 0.84825 2
 4 -6 5 26.5547 0.83919 2
 -2 6 -5 26.972 0.84194 2
 -4 -2 5 24.2856 0.83918 4
 -4 6 5 27.5242 0.84017 4
 6 -4 5 24.4486 0.83336 2
 6 -2 5 26.2843 0.83473 2
 -6 4 -5 26.6844 0.84322 2
 6 -2 6 7.35465 0.36797 1
 -4 -2 -6 7.58868 0.3576 1
 6 -4 6 6.30553 0.35365 1
 -2 -4 -6 7.75224 0.3376 1
 -4 6 -6 7.68428 0.34412 1
 -2 6 -6 7.40412 0.3345 1
 -2 6 6 6.88312 0.35254 4
 4 2 -6 7.30458 0.35376 4
 -4 6 6 7.82661 0.39817 4
 2 -6 -6 7.72198 0.35234 4
 -4 -2 6 7.08409 0.37941 4
 4 -6 -6 7.36214 0.35687 4
 6 -2 -6 7.93173 0.37244 4
 2 4 -6 7.28393 0.35473 4
 -2 -4 6 7.63402 0.35663 4
 -4 6 -6 7.05821 0.35759 2
 -2 6 -6 6.80773 0.34471 2
 4 -6 6 7.93769 0.35916 2
 -6 2 -6 4.0247 0.29633 1
 -6 4 -6 8.16297 0.3607 1
 2 -6 6 6.82987 0.34545 2
 2 4 -6 7.23598 0.35636 2
 6 -4 6 7.64339 0.35409 2
 -6 4 -6 7.17255 0.35088 2
 6 -2 6 7.13845 0.33712 2
 4 2 -7 14.6988 0.55469 2
 -6 4 -7 14.9667 0.57173 1
 2 4 -7 14.7585 0.5573 2
 2 -6 7 14.7893 0.56295 2
 -2 -4 -7 14.8495 0.55732 1
 -4 -2 -7 14.8761 0.56202 1
 6 -2 7 15.6574 0.59973 1
 -2 6 -7 15.0174 0.56202 1
 -4 6 -7 15.44 0.57558 1
 6 -4 7 14.5189 0.5981 1
 4 2 -7 13.9189 0.57119 4
 4 -6 -7 14.3341 0.57615 4
 -4 6 7 14.5894 0.59316 4
 -4 -2 7 15.128 0.5878 4
 2 4 -7 15.2221 0.57281 4
 -2 -4 7 15.3025 0.57455 4
 -2 6 7 14.052 0.56284 4
 6 -2 -7 14.586 0.57675 4
 2 -6 -7 13.9691 0.55664 4
 -2 6 -7 14.1021 0.56888 2
 4 -6 7 13.9164 0.55594 2
 -6 2 7 15.1979 0.59174 4
 -6 4 7 14.5759 0.59293 4
 -4 6 -7 13.9597 0.55507 2
 6 -4 7 13.8626 0.55466 2
 -6 4 -7 15.2431 0.5617 2
 6 -2 7 14.1578 0.54316 2
 4 2 7 14.0077 0.51228 2
 4 2 -8 2.96296 0.24051 2
 2 -6 8 2.59742 0.24595 2
 -4 6 -8 2.98227 0.27093 1
 -2 6 -8 3.4382 0.2708 1
 -4 -2 -8 3.52776 0.28001 1
 -2 -4 -8 3.03332 0.26328 1
 4 2 -8 2.62555 0.28192 4
 2 -6 8 3.0126 0.27539 4
 -2 -4 8 2.97023 0.28104 4
 4 -6 -8 3.06277 0.28844 4
 4 -6 8 2.81572 0.24735 2
 -2 6 -8 2.88246 0.25306 2
 6 -4 8 2.90008 0.25134 2
 2 4 -8 2.69023 0.26174 2
 -4 6 8 2.86776 0.2978 4
 -6 4 8 3.30333 0.3473 4
 -6 2 8 2.98853 0.33649 4
 -4 -2 8 2.47567 0.30505 4
 -6 4 -8 3.54381 0.25923 2
 -4 6 -8 2.58297 0.24193 2
 6 -2 8 2.66253 0.23998 2
 2 -6 9 7.01223 0.39259 2
 4 2 -9 7.05174 0.38261 2
 6 -4 -9 7.83892 0.32189 2
 -2 6 9 8.31236 0.46252 4
 -4 -2 9 8.16283 0.4456 4
 -4 6 9 8.89503 0.45916 4
 2 -6 9 7.82165 0.44341 4
 -2 -4 9 8.16788 0.45135 4
 2 4 9 8.02909 0.43864 4
 2 4 -9 7.94792 0.39759 2
 -2 6 -9 8.29214 0.41015 2
 4 -6 9 8.08028 0.40372 2
 6 -4 9 8.02835 0.39787 2
 -6 2 9 8.30703 0.45776 4
 -6 4 9 9.45024 0.48132 4
 2 4 9 7.39825 0.31753 2
 6 -2 9 8.01978 0.3839 2
 -4 6 -9 7.79518 0.4139 2
 6 -2 -10 2.47722 0.19779 2
 2 4 -10 2.16678 0.23818 2
 2 -6 10 2.73345 0.34553 4
 -2 -4 10 2.80593 0.32275 4
 2 4 10 2.52527 0.31968 4
 -2 6 10 3.09029 0.33913 4
 6 -4 -10 2.70082 0.18157 2
 4 2 -10 2.78057 0.24509 2
 -2 6 -10 2.37566 0.26489 2
 2 4 10 2.56617 0.1796 2
 -4 6 10 2.42232 0.28963 4
 -6 4 10 2.95049 0.32537 4
 -4 -2 10 2.28256 0.3261 4
 -6 2 10 3.04083 0.34519 4
 -4 6 -10 2.53481 0.26831 2
 -6 4 -10 2.44774 0.26353 2
 4 2 10 2.8363 0.20753 2
 2 4 11 2.94355 0.34153 4
 -2 6 11 3.23785 0.35162 4
 2 -6 11 3.50981 0.36168 4
 -2 -4 11 3.59757 0.37935 4
 2 4 11 3.59947 0.20233 2
 -2 6 -11 3.27471 0.30287 2
 2 4 -11 3.00871 0.27544 2
 4 2 11 3.31625 0.23186 2
 6 -2 -11 3.12749 0.22972 2
 6 -4 -11 3.03241 0.20086 2
 6 -2 11 3.61967 0.26744 2
 -4 6 11 3.28971 0.36889 4
 -6 4 11 3.87337 0.38128 4
 -4 -2 11 3.10797 0.36666 4
 -6 2 11 3.38339 0.37134 4
 -6 4 -11 3.14831 0.2878 2
 -4 6 -11 3.22782 0.30035 2
 -2 6 12 7.26356 0.49279 4
 2 4 12 8.34074 0.49984 4
 4 2 12 7.71746 0.50358 4
 -6 2 12 8.79321 0.50082 4
 -2 -4 12 7.86802 0.50289 4
 4 -6 12 7.68353 0.50146 4
 -4 -2 12 8.50156 0.52202 4
 2 -6 12 7.56555 0.48616 4
 -4 6 12 7.89666 0.49667 4
 -6 4 12 8.14995 0.51467 4
 6 -2 -12 7.42635 0.3626 2
 4 2 12 8.1 0.36721 2
 6 -4 -12 7.26325 0.329 2
 -2 6 -12 8.75577 0.45875 2
 2 4 12 7.05351 0.32683 2
 -4 6 -12 8.47913 0.45233 2
 2 -6 13 4.45179 0.42525 4
 2 4 13 4.22834 0.42816 4
 -4 6 13 4.47616 0.42465 4
 -2 6 13 3.84401 0.40782 4
 4 2 13 4.76354 0.41911 4
 4 -6 13 4.49062 0.41808 4
 -4 -2 13 3.98605 0.40947 4
 -2 -4 13 4.7027 0.43593 4
 2 4 13 3.68083 0.23244 2
 6 -4 -13 4.34301 0.24151 2
 6 -2 -13 4.16693 0.27103 2
 2 4 -13 4.35823 0.33819 2
 4 2 13 3.77306 0.263 2
 4 2 -13 4.54412 0.32745 2
 -6 4 13 4.27007 0.44206 4
 -6 2 13 4.09222 0.44288 4
 -6 4 -13 4.92825 0.35082 2
 2 4 14 1.64479 0.18042 2
 4 2 14 1.56343 0.37569 4
 4 -6 14 1.34812 0.39075 4
 2 -6 14 2.13859 0.38004 4
 -2 6 14 1.71154 0.37335 4
 -2 -4 14 1.4602 0.3852 4
 2 4 14 1.50078 0.38397 4
 4 2 14 1.56515 0.20679 2
 2 4 -14 1.41149 0.26661 2
 4 2 -14 1.87185 0.26821 2
 6 -2 -14 1.94765 0.22827 2
 6 -4 -14 1.52601 0.18555 2
 -2 6 -14 1.63173 0.29521 2
 -6 4 14 1.14942 0.40333 4
 -4 6 14 1.05088 0.36393 4
 -4 -2 14 2.65456 0.39441 4
 -6 2 14 1.29773 0.37744 4
 -6 4 -14 1.91319 0.2909 2
 -4 6 -14 1.63988 0.29641 2
 2 4 15 1.65601 0.18708 2
 4 -6 15 1.58865 0.38559 4
 6 -2 15 2.07765 0.4203 4
 6 -4 15 1.9448 0.42891 4
 2 4 15 1.47259 0.38943 4
 4 2 15 2.06899 0.42531 4
 -2 -4 15 1.14015 0.36555 4
 -2 6 15 2.06033 0.41904 4
 2 -6 15 0.88317 0.36805 4
 -2 6 -15 2.04875 0.31293 2
 4 2 -15 2.32637 0.28801 2
 6 -4 -15 1.71668 0.19165 2
 2 4 -15 2.31369 0.30645 2
 4 2 15 1.74737 0.22283 2
 -4 6 15 2.13012 0.42557 4
 -4 -2 15 2.34858 0.39584 4
 -6 4 15 1.56864 0.39887 4
 -6 2 15 2.16705 0.44109 4
 -6 4 -15 1.4509 0.28107 2
 -4 6 -15 1.95744 0.30302 2
 2 4 16 2.14349 0.20575 2
 2 4 16 2.67468 0.44095 4
 -2 -4 16 2.95025 0.45524 4
 2 -6 16 2.97086 0.44001 4
 -2 6 16 2.73754 0.4147 4
 6 -4 16 2.41832 0.46571 4
 4 -6 16 2.64338 0.46526 4
 4 2 16 2.96621 0.46268 4
 6 -2 16 2.70884 0.46716 4
 -2 6 -16 2.67726 0.33823 2
 4 2 -16 2.5763 0.30462 2
 2 4 -16 2.39841 0.32148 2
 6 -2 -16 2.04298 0.23742 2
 -4 -2 16 2.3051 0.42718 4
 -6 2 16 1.99383 0.41718 4
 -6 4 16 3.16737 0.44298 4
 -4 6 16 2.96809 0.47863 4
 6 -4 -16 2.22951 0.21909 2
 -4 6 -16 2.14601 0.32257 2
 2 4 17 1.61174 0.20288 2
 -2 6 17 1.57133 0.43114 4
 2 4 17 2.48418 0.43759 4
 6 -2 17 2.61349 0.50465 4
 4 2 17 1.99224 0.43871 4
 2 -6 17 1.06529 0.42157 4
 4 -6 17 0.94798 0.40079 4
 6 -4 17 1.42843 0.48385 4
 -2 -4 17 1.90536 0.44271 4
 4 2 -17 1.54988 0.28357 2
 2 4 -17 2.20048 0.33174 2
 -2 6 -17 1.72797 0.33172 2
 6 -2 -17 2.00644 0.25539 2
 -6 4 17 1.85057 0.47238 4
 -4 -2 17 1.70679 0.42486 4
 -6 2 17 1.52765 0.49123 4
 -4 6 17 1.55444 0.45791 4
 6 -4 -17 1.60819 0.21091 2
 -4 6 -17 2.2862 0.33744 2
 6 -2 18 0.3429 0.47112 4
 -2 -4 18 0.75135 0.4568 4
 4 -6 18 1.30236 0.48581 4
 6 -4 18 0.60128 0.47965 4
 4 2 18 1.32327 0.47212 4
 -2 6 18 1.02919 0.47538 4
 2 -6 18 0.59136 0.46098 4
 2 4 18 0.50475 0.43911 4
 4 2 -18 1.13445 0.28714 2
 2 4 -18 0.77096 0.29971 2
 6 -2 -18 0.98118 0.2351 2
 -6 2 18 1.18089 0.48376 4
 -4 6 18 0.45595 0.46459 4
 -4 -2 18 0.82509 0.45225 4
 -6 4 18 0.74938 0.47262 4
 -2 6 -18 0.94682 0.32216 2
 -4 6 -18 0.38218 0.29868 2
 6 -4 -18 0.45532 0.18813 2
 4 2 19 2.42301 0.50819 4
 4 -6 19 1.127 0.47894 4
 6 -2 19 1.23136 0.47547 4
 -2 -4 19 0.60033 0.46064 4
 2 4 19 1.27722 0.5309 4
 6 -4 19 0.40099 0.45629 4
 2 -6 19 0.91634 0.5051 4
 2 4 -19 0.87303 0.31407 2
 4 2 -19 1.02344 0.28428 2
 6 -2 -19 0.91387 0.2309 2
 -4 6 19 1.1675 0.49081 4
 -2 6 19 0.81154 0.47736 4
 -4 -2 19 1.12662 0.45035 4
 -6 2 19 0.92531 0.49361 4
 -6 4 19 2.03704 0.52931 4
 -4 6 -19 1.17137 0.32466 2
 6 -4 -19 0.51664 0.20395 2
 -2 6 -19 1.62874 0.33956 2
 2 4 20 0.09752 0.46665 4
 4 -6 20 0.3606 0.50368 4
 6 -2 20 -0.03316 0.48627 4
 6 -4 20 0.16614 0.50589 4
 2 -6 20 -0.26134 0.45041 4
 4 2 20 0.61926 0.48581 4
 2 4 -20 0.06405 0.29158 2
 4 2 -20 0.21427 0.2771 2
 -4 -2 20 0.49501 0.47888 4
 -4 6 20 -0.03304 0.49486 4
 -6 4 20 0.29892 0.49766 4
 -6 2 20 -0.4979 0.50379 4
 -2 -4 20 -0.45309 0.49948 4
 -2 6 20 0.03247 0.47907 4
 6 -2 -20 0.11434 0.22291 2
 -4 6 -20 0.54736 0.33763 2
 -2 6 -20 -0.49035 0.33707 2
 6 -4 -20 0.06548 0.1928 2
 6 -4 21 0.17703 0.46686 4
 4 2 21 0.77164 0.49316 4
 6 -2 21 0.63603 0.50693 4
 2 -6 21 1.16495 0.5573 4
 2 4 21 1.29963 0.49196 4
 4 -6 21 0.28228 0.45829 4
 4 2 -21 0.46912 0.28813 2
 -2 -4 21 2.61747 0.56444 4
 -6 2 21 0.03558 0.45923 4
 -4 6 21 0.21343 0.5287 4
 -4 -2 21 0.071 0.4719 4
 -2 6 21 0.97734 0.51443 4
 -6 4 21 1.06792 0.49791 4
 2 4 -21 0.6026 0.30833 2
 6 -2 -21 0.40506 0.22956 2
 -4 6 -21 -0.10026 0.32739 2
 -2 6 -21 0.86701 0.35199 2
 -6 2 22 -1.18699 0.55187 4
 -4 -2 22 -0.03786 0.52809 4
 -2 -4 22 0.26249 0.53265 4
 -4 6 22 -0.18935 0.53698 4
 -6 4 22 -0.26814 0.52547 4
 -2 6 22 -0.52574 0.56217 4
 -4 6 -22 0.70609 0.36401 2
 -2 6 -22 1.01628 0.36467 2
 2 4 -22 0.47071 0.30546 2
 4 2 -22 0.19096 0.29275 2
 6 -4 22 -0.03792 0.52807 4
 2 4 22 0.11181 0.52457 4
 6 -2 22 0.37837 0.55567 4
 4 2 22 0.03768 0.5117 4
 2 -6 22 -0.11242 0.54641 4
 4 -6 22 0.38028 0.51244 4
 -2 6 23 -0.08043 0.57701 4
 -6 4 23 -0.16442 0.53148 4
 -4 -2 23 0.68455 0.585 4
 -2 -4 23 -0.07997 0.53543 4
 -6 2 23 0.04109 0.54825 4
 -4 6 23 0.64424 0.56144 4
 -2 6 -23 0.84808 0.35861 2
 2 4 -23 -0.02472 0.30925 2
 4 -6 23 0.08083 0.54344 4
 4 2 23 -0.40229 0.56508 4
 6 -2 23 0.04057 0.57211 4
 2 4 23 0.51391 0.57409 4
 6 -4 23 0.935 0.57229 4
 2 -6 23 0.39751 0.57344 4
 -2 -4 24 0.25837 0.57287 4
 -6 2 24 -0.34926 0.59497 4
 -4 -2 24 0.81592 0.60179 4
 -2 6 24 -0.21539 0.58896 4
 -4 6 24 0.38627 0.55927 4
 -6 4 24 1.30996 0.63827 4
 4 2 24 -0.08598 0.6132 4
 2 4 24 0.59074 0.58893 4
 6 -4 24 0.26078 0.57844 4
 4 -6 24 0.04366 0.57143 4
 6 -2 24 1.04089 0.62431 4
 2 -6 24 -0.42434 0.56336 4
 -1 6 0 88.6494 2.67058 2
 -5 6 0 87.8758 2.66999 2
 6 -5 0 86.9613 2.67299 2
 -6 5 0 85.7424 2.67681 3
 5 -6 0 85.6988 2.66677 2
 -6 1 0 85.6531 2.64013 3
 1 5 0 87.9031 2.64351 3
 -1 6 0 79.1776 2.66033 3
 -1 6 1 6.92963 0.30514 2
 -1 6 -1 7.56419 0.32295 2
 6 -1 1 7.67557 0.28155 3
 6 -5 1 6.9745 0.32561 3
 -1 -5 1 7.52248 0.29081 3
 -6 5 -1 7.78006 0.33155 3
 -1 6 -1 7.41387 0.30813 3
 5 -6 1 7.65725 0.33592 3
 1 -6 1 7.14112 0.31149 3
 6 -5 1 7.48343 0.32165 2
 5 -6 1 7.68834 0.32566 2
 -5 6 -1 7.86248 0.33144 2
 5 -6 -1 7.81672 0.30364 2
 -5 6 1 7.78223 0.31443 2
 -1 6 2 106.106 3.1532 2
 -1 6 -2 104.241 3.18512 2
 1 -6 2 102.586 3.18617 2
 5 1 2 96.9182 3.17464 1
 5 -6 2 104.407 3.17741 1
 -1 6 -2 98.7821 3.13865 1
 -1 -5 -2 104.814 3.13746 1
 -1 -5 2 105.988 3.14059 4
 1 -6 -2 99.3965 3.13477 4
 -1 6 2 102.174 3.13656 4
 1 5 -2 102.237 3.13816 4
 5 -6 2 100.89 3.18409 2
 6 -5 2 101.228 3.17986 3
 1 -6 2 103.256 3.17122 3
 5 -6 2 101.197 3.18473 3
 5 -6 -2 104.115 3.14943 2
 6 -5 2 102.511 3.18827 2
 -5 6 -2 102.163 3.18543 2
 6 -1 3 8.88742 0.3799 1
 6 -5 3 7.17455 0.35496 1
 5 -6 3 8.37084 0.34949 1
 1 -6 3 6.96309 0.35329 2
 5 1 3 7.46607 0.34897 1
 -1 6 -3 8.0494 0.31442 1
 -1 -5 -3 8.3682 0.31047 1
 -1 -5 3 8.25178 0.32143 4
 1 -6 -3 8.09694 0.31459 4
 -1 6 3 7.74914 0.31356 4
 1 5 -3 8.13887 0.31378 4
 5 -6 3 9.31099 0.37074 2
 5 -6 3 8.15754 0.36526 3
 6 -5 3 7.65324 0.35279 3
 6 -5 3 7.49219 0.36443 2
 5 -6 -3 8.27331 0.29302 2
 6 -1 4 118.867 3.67908 1
 -5 6 -4 115.26 3.665 1
 1 -6 4 114.087 3.67039 2
 -6 5 -4 116.692 3.67729 1
 1 5 -4 117.135 3.67313 2
 -6 1 -4 117.298 3.67762 1
 -5 -1 -4 121.427 3.67218 1
 6 -5 4 114.291 3.67618 1
 5 1 4 119.003 3.66956 1
 -1 -5 -4 115.097 3.64217 1
 5 -6 4 117.852 3.67087 1
 -1 6 -4 120.598 3.64696 1
 5 1 -4 121.183 3.66873 4
 5 -6 -4 118.103 3.66887 4
 -1 -5 4 119.334 3.64737 4
 -1 6 4 120.573 3.64333 4
 5 -6 4 116.447 3.67556 2
 6 -1 -4 111.744 3.67067 4
 6 -5 -4 115.102 3.67565 4
 6 -5 4 122.772 3.67827 2
 -6 5 -4 119.878 3.67909 2
 5 -6 -4 119.685 3.60718 2
 -1 6 -5 22.2135 0.76523 1
 5 1 5 22.8316 0.79289 1
 5 -6 5 22.4712 0.78589 1
 6 -1 5 22.5602 0.80397 1
 -1 -5 -5 20.6571 0.75485 1
 6 -5 5 22.1765 0.80061 1
 6 -5 -5 23.8422 0.80393 4
 1 -6 5 22.8815 0.76997 4
 -1 6 5 22.3334 0.77503 4
 5 -6 -5 21.647 0.78508 4
 5 1 -5 23.6043 0.79497 4
 1 5 5 21.9012 0.77176 4
 6 -1 -5 20.929 0.78939 4
 -1 -5 5 22.6231 0.77118 4
 -1 6 -5 24.8524 0.8003 2
 5 -6 5 22.2154 0.78894 2
 1 5 -5 21.6976 0.78312 2
 -6 1 -5 21.8178 0.78923 1
 1 -6 5 22.7578 0.7878 2
 -5 6 -5 21.4485 0.78045 1
 -5 -1 -5 24.1874 0.79004 1
 -6 5 -5 24.9069 0.80171 1
 6 -5 5 23.8952 0.79487 2
 5 -6 -5 20.215 0.69625 2
 -5 6 -5 20.9537 0.78335 2
 -6 5 -5 22.7377 0.79695 2
 -6 1 -6 7.40424 0.3739 1
 1 -6 6 8.33535 0.37339 2
 -6 5 -6 7.50539 0.38281 1
 -5 -1 -6 8.64738 0.37026 1
 -5 6 -6 7.18751 0.3629 1
 1 5 -6 7.10396 0.37494 2
 5 -6 6 6.71626 0.37589 1
 6 -5 6 8.0489 0.40621 1
 6 -1 6 6.84176 0.38742 1
 5 1 6 8.30845 0.40307 1
 -1 -5 6 7.70042 0.37185 4
 -1 6 6 7.69716 0.38433 4
 6 -1 -6 6.68642 0.38364 4
 6 -5 -6 7.70061 0.39572 4
 5 1 -6 7.6798 0.37912 4
 5 -6 -6 7.86678 0.38638 4
 1 5 6 6.93994 0.36893 4
 1 -6 6 8.08473 0.37278 4
 6 -5 6 7.49914 0.3714 2
 5 -6 6 7.30936 0.36603 2
 -1 6 -6 7.98909 0.37254 2
 -5 6 6 7.34738 0.38482 4
 -5 -1 6 7.48803 0.39469 4
 -5 6 -6 6.22738 0.37165 2
 6 -1 6 7.7526 0.35118 2
 -6 5 -6 7.78271 0.37337 2
 1 5 -7 1.17274 0.20136 2
 1 -6 7 1.23976 0.21877 2
 -6 1 -7 1.2 0.21177 1
 6 -1 7 1.82837 0.25517 1
 -6 5 -7 1.01627 0.21068 1
 -5 6 -7 1.06001 0.21941 1
 -5 -1 -7 1.49559 0.20207 1
 6 -5 7 1.42315 0.25381 1
 1 -6 7 1.13744 0.22875 4
 5 1 -7 1.11957 0.23486 4
 5 -6 -7 0.71078 0.23007 4
 -1 6 7 1.16624 0.24956 4
 -1 -5 7 1.00757 0.22292 4
 6 -5 -7 1.52833 0.24292 4
 6 -1 -7 1.30593 0.26076 4
 1 5 7 0.80469 0.22581 4
 -5 6 -7 1.35493 0.23323 2
 6 -5 7 1.17287 0.20214 2
 5 -6 7 1.09548 0.21062 2
 -1 6 -7 1.12762 0.23276 2
 -6 5 7 1.08551 0.24679 4
 -5 6 7 1.0058 0.2404 4
 -6 1 7 1.23369 0.28024 4
 5 1 7 1.2419 0.18275 2
 6 -1 7 0.86608 0.18023 2
 -6 5 -7 1.20845 0.22145 2
 1 -6 8 20.9104 0.80832 2
 5 1 -8 23.0798 0.80446 2
 -5 -1 -8 22.5486 0.83 1
 -5 6 -8 23.2835 0.83629 1
 5 1 -8 28.0783 0.86457 4
 5 -6 -8 22.0292 0.83221 4
 1 -6 8 21.9998 0.82398 4
 -1 -5 8 21.8267 0.82764 4
 -5 6 8 19.3937 0.81801 4
 -5 -1 8 25.0043 0.86241 4
 5 -6 8 21.5843 0.81522 2
 6 -5 8 22.5828 0.81589 2
 1 5 -8 20.899 0.80668 2
 -6 1 8 21.5592 0.85245 4
 -6 5 8 21.6002 0.84552 4
 5 1 8 21.1307 0.77652 2
 -6 5 -8 22.1492 0.81473 2
 6 -1 8 20.6819 0.78415 2
 6 -5 -9 3.53472 0.18971 2
 1 -6 9 3.6046 0.27991 2
 5 1 -9 4.02751 0.27752 2
 1 5 9 4.37295 0.3555 4
 -5 -1 9 4.21787 0.3673 4
 -1 6 9 4.85518 0.35865 4
 -1 -5 9 3.7694 0.32547 4
 1 -6 9 4.20946 0.33546 4
 -5 6 9 4.47077 0.3363 4
 5 -6 9 3.99183 0.2892 2
 -1 6 -9 4.45867 0.32092 2
 -1 6 9 3.47299 0.15261 2
 6 -5 9 4.03928 0.29058 2
 1 5 -9 4.56755 0.2985 2
 -6 5 9 4.26652 0.34839 4
 -6 1 9 3.89471 0.37005 4
 5 -6 -9 3.97009 0.15317 2
 -6 5 -9 4.05282 0.291 2
 1 5 9 4.16442 0.19453 2
 -5 6 -9 4.34729 0.29973 2
 -1 6 10 3.82474 0.16616 2
 -1 6 10 5.14678 0.37495 4
 1 -6 10 4.27875 0.34038 4
 -6 1 10 4.05416 0.36113 4
 -1 -5 10 4.7649 0.36532 4
 -5 -1 10 4.02367 0.37442 4
 1 5 10 4.20896 0.35557 4
 -5 6 10 3.95517 0.36555 4
 6 -5 -10 4.42384 0.20504 2
 -1 6 -10 4.43746 0.30386 2
 1 5 10 4.35497 0.2054 2
 1 5 -10 4.64552 0.33019 2
 -6 5 10 4.4338 0.38879 4
 5 -6 -10 4.32959 0.16954 2
 -5 6 -10 4.63361 0.31569 2
 -6 5 -10 4.2669 0.3031 2
 5 1 10 4.45958 0.26919 2
 6 -1 -11 3.98198 0.26981 2
 -1 6 11 3.90556 0.17025 2
 -1 -5 11 4.16238 0.37638 4
 -5 6 11 3.46086 0.35696 4
 -1 6 11 4.4375 0.37318 4
 -5 -1 11 4.15495 0.39828 4
 1 5 11 4.44365 0.35545 4
 1 -6 11 4.70815 0.39333 4
 -1 6 -11 3.95201 0.32038 2
 6 -5 -11 3.99006 0.20423 2
 1 5 11 4.12785 0.20214 2
 1 5 -11 4.50544 0.30453 2
 6 -1 11 3.78946 0.27613 2
 -6 5 11 3.71292 0.3795 4
 -6 1 11 3.1903 0.38581 4
 -5 6 -11 4.034 0.31734 2
 5 1 11 3.86595 0.25899 2
 5 -6 -11 3.7802 0.16885 2
 -6 5 -11 3.84198 0.30399 2
 1 5 12 9.68892 0.54364 4
 -6 5 12 9.01816 0.54336 4
 -5 -1 12 9.04425 0.53366 4
 1 -6 12 10.1142 0.53721 4
 -5 6 12 10.1767 0.55584 4
 -1 6 12 9.14229 0.53803 4
 -1 -5 12 8.98703 0.53357 4
 -6 1 12 8.85406 0.54018 4
 -1 6 -12 8.37069 0.45671 2
 5 1 12 8.82197 0.4098 2
 6 -1 -12 9.01789 0.41227 2
 5 1 -12 8.46651 0.41932 2
 6 -5 -12 8.36749 0.34713 2
 6 -1 12 9.7498 0.44065 2
 1 5 12 8.0782 0.34058 2
 -5 6 -12 8.74422 0.4667 2
 5 -6 -12 8.68039 0.31579 2
 1 5 13 0.63326 0.13181 2
 -1 -5 13 1.1521 0.34093 4
 1 5 13 1.17651 0.31705 4
 -1 6 13 0.68514 0.33708 4
 1 -6 13 1.10679 0.33171 4
 5 1 13 0.97942 0.31954 4
 5 -6 13 1.1794 0.3364 4
 5 1 -13 0.8736 0.21535 2
 5 1 13 1.02336 0.19149 2
 6 -5 -13 0.99696 0.13432 2
 -5 6 13 0.70913 0.30632 4
 -6 5 13 0.82352 0.33059 4
 -6 1 13 0.84252 0.34671 4
 -5 -1 13 0.91899 0.35745 4
 5 -6 -13 1.01743 0.10958 2
 1 5 14 2.3924 0.1865 2
 1 5 14 2.53695 0.41843 4
 -1 -5 14 3.20355 0.42202 4
 -1 6 14 2.14776 0.37456 4
 5 -6 14 2.8704 0.40128 4
 1 -6 14 2.72671 0.39311 4
 5 1 14 2.47737 0.40279 4
 5 1 -14 2.85625 0.28041 2
 1 5 -14 3.08063 0.31286 2
 6 -1 -14 3.22935 0.2595 2
 -1 6 -14 2.24154 0.31466 2
 5 1 14 2.88405 0.25374 2
 -6 5 14 2.85541 0.41237 4
 -6 1 14 3.21436 0.45408 4
 -5 6 14 3.65947 0.43089 4
 -5 -1 14 2.85533 0.41847 4
 -5 6 -14 2.91637 0.33109 2
 5 -6 -14 2.58447 0.15936 2
 6 -5 -14 2.65991 0.19098 2
 -6 5 -14 3.18022 0.33665 2
 1 5 15 1.02208 0.15192 2
 5 1 15 1.56635 0.38857 4
 6 -1 15 0.95883 0.38864 4
 6 -5 15 1.19213 0.39619 4
 1 5 15 1.27408 0.35779 4
 -1 -5 15 0.88999 0.39652 4
 -1 6 15 0.88954 0.37454 4
 5 -6 15 1.30914 0.40002 4
 1 -6 15 0.79317 0.40609 4
 -1 6 -15 0.57969 0.27762 2
 6 -5 -15 0.74167 0.15262 2
 5 1 -15 1.38529 0.25021 2
 1 5 -15 0.87028 0.27087 2
 6 -1 -15 0.84948 0.22266 2
 -5 -1 15 0.76911 0.3836 4
 -6 1 15 0.94571 0.38101 4
 -6 5 15 0.8314 0.35861 4
 -5 6 15 1.82666 0.42723 4
 -5 6 -15 0.73098 0.28985 2
 -6 5 -15 1.09472 0.28579 2
 -1 -5 16 4.30094 0.48322 4
 6 -5 16 4.15382 0.50493 4
 1 5 16 3.92708 0.49945 4
 5 1 16 4.25807 0.48214 4
 6 -1 16 3.64441 0.47888 4
 -1 6 16 4.67063 0.51457 4
 1 -6 16 3.77057 0.48104 4
 5 -6 16 4.55284 0.49076 4
 5 1 -16 4.4053 0.34212 2
 1 5 -16 4.1894 0.3794 2
 6 -1 -16 4.31892 0.32275 2
 -6 5 16 4.33072 0.50083 4
 -5 -1 16 4.34258 0.50075 4
 -6 1 16 3.65379 0.47457 4
 -5 6 16 4.60236 0.49572 4
 -5 6 -16 4.10004 0.38712 2
 6 -5 -16 3.38715 0.2389 2
 -1 6 -16 3.78485 0.37899 2
 -6 5 -16 3.76392 0.37431 2
 -1 -5 17 1.29654 0.39828 4
 1 5 17 1.58653 0.42117 4
 6 -5 17 1.13966 0.42997 4
 1 -6 17 1.6696 0.45053 4
 5 1 17 1.05206 0.46752 4
 -1 6 17 1.92926 0.46816 4
 6 -1 17 1.47827 0.45547 4
 5 -6 17 1.48158 0.48694 4
 5 1 -17 1.35036 0.28011 2
 6 -1 -17 1.6484 0.27352 2
 1 5 -17 1.70151 0.31972 2
 -1 6 -17 0.80919 0.30368 2
 -5 -1 17 1.65372 0.48122 4
 -6 5 17 0.91293 0.42941 4
 -5 6 17 1.1492 0.44301 4
 -6 1 17 1.582 0.45397 4
 6 -5 -17 1.38713 0.18563 2
 -6 5 -17 1.40128 0.30729 2
 -5 6 -17 1.09658 0.30943 2
 -1 -5 18 0.55568 0.42396 4
 6 -5 18 0.14344 0.46596 4
 6 -1 18 -0.11429 0.44299 4
 1 -6 18 0.42193 0.45921 4
 5 1 18 0.28461 0.41196 4
 1 5 18 0.22431 0.44749 4
 -1 6 18 0.36101 0.43355 4
 5 -6 18 -0.08564 0.4405 4
 6 -1 -18 0.0444 0.22941 2
 5 1 -18 -0.16818 0.25317 2
 1 5 -18 0.04022 0.30959 2
 -1 6 -18 0.89753 0.33114 2
 -5 -1 18 0.08649 0.44075 4
 -5 6 18 -0.14442 0.40847 4
 -6 1 18 0.11526 0.43713 4
 -6 5 18 0.17313 0.42926 4
 6 -5 -18 0.03335 0.15999 2
 -5 6 -18 0.27893 0.27795 2
 -6 5 -18 0.27178 0.30212 2
 -1 6 19 0.56834 0.45653 4
 6 -1 19 -0.03078 0.45042 4
 1 5 19 0.39342 0.42886 4
 1 -6 19 0.03037 0.45624 4
 6 -5 19 -0.33988 0.46215 4
 5 -6 19 0.12305 0.48992 4
 5 1 19 0.24466 0.45733 4
 -1 -5 19 -0.05989 0.4411 4
 6 -1 -19 0.30766 0.23717 2
 1 5 -19 0.2977 0.3002 2
 5 1 -19 0.56636 0.26582 2
 -6 1 19 0.30858 0.48076 4
 -6 5 19 -0.24719 0.45834 4
 -5 6 19 -0.21654 0.46182 4
 -5 -1 19 -0.52786 0.48078 4
 -5 6 -19 0.45676 0.33116 2
 6 -5 -19 0.28481 0.16198 2
 -1 6 -19 0.52845 0.30819 2
 -1 -5 20 -0.25788 0.47332 4
 5 -6 20 0.82394 0.48243 4
 5 1 20 1.04836 0.46545 4
 -1 6 20 0.32166 0.47222 4
 1 5 20 0.68461 0.48978 4
 6 -5 20 -0.16645 0.48984 4
 6 -1 20 0.29842 0.50562 4
 1 -6 20 0.42542 0.50348 4
 1 5 -20 -0.02243 0.30949 2
 6 -1 -20 0.22423 0.24692 2
 5 1 -20 0.05551 0.27087 2
 -6 1 20 0.16605 0.48536 4
 -6 5 20 0.73147 0.44615 4
 -5 6 20 -0.52973 0.4854 4
 -5 -1 20 0.29751 0.48389 4
 -5 6 -20 0.50236 0.32525 2
 -1 6 -20 0.69714 0.30854 2
 6 -1 21 -0.03536 0.51221 4
 5 1 21 0.21091 0.50827 4
 1 -6 21 0.27731 0.49676 4
 1 5 21 0.03452 0.4804 4
 5 -6 21 -0.49512 0.49059 4
 6 -5 21 -0.10649 0.49155 4
 5 1 -21 0.27134 0.27547 2
 -1 -5 21 0.90194 0.49889 4
 -5 6 21 0.56671 0.48002 4
 -1 6 21 0.34624 0.50392 4
 -6 5 21 -0.14311 0.50098 4
 -5 -1 21 0.31837 0.5151 4
 -6 1 21 -0.24917 0.45404 4
 6 -1 -21 0.32982 0.25501 2
 -5 6 -21 0.17626 0.33723 2
 1 5 -21 -0.37246 0.31525 2
 -1 6 -21 -0.39303 0.32768 2
 -1 -5 22 0.18677 0.53244 4
 -1 6 22 -0.14906 0.51082 4
 -6 5 22 0.65181 0.54575 4
 -5 6 22 1.06034 0.54941 4
 -5 -1 22 -0.41618 0.53754 4
 -6 1 22 -0.11493 0.54825 4
 1 5 -22 0.04944 0.32912 2
 5 1 -22 0.34004 0.29443 2
 -1 6 -22 0.15673 0.34169 2
 5 1 22 -0.15098 0.54382 4
 6 -1 22 0.60531 0.55739 4
 1 5 22 0.14778 0.518 4
 1 -6 22 0.59387 0.54208 4
 5 -6 22 1.29134 0.56511 4
 6 -5 22 0.60778 0.52605 4
 -6 1 23 -0.53447 0.54636 4
 -6 5 23 0.41088 0.53359 4
 -5 -1 23 1.09216 0.58575 4
 -5 6 23 0.8127 0.57608 4
 -1 6 23 0.79967 0.57367 4
 -1 -5 23 -0.04004 0.5415 4
 1 5 -23 0.67445 0.34609 2
 -1 6 -23 0.27296 0.32349 2
 5 1 23 0.73048 0.6035 4
 1 5 23 1.26395 0.55774 4
 6 -5 23 -0.04073 0.5129 4
 1 -6 23 1.11244 0.5771 4
 6 -1 23 0.32447 0.57408 4
 5 -6 23 0.20422 0.55583 4
 -5 -1 24 -0.52099 0.59043 4
 -6 1 24 -0.04368 0.56823 4
 -6 5 24 0.34958 0.59542 4
 -1 6 24 0.5955 0.58811 4
 -5 6 24 0.47762 0.56704 4
 1 -6 24 1.10554 0.60754 4
 1 5 24 1.01468 0.59217 4
 -1 -5 24 -0.4724 0.59945 4
 6 -5 24 0.96144 0.60579 4
 6 -1 24 0.73976 0.60316 4
 5 -6 24 0.30319 0.60811 4
 5 1 24 0.30118 0.56661 4
 6 -6 0 4.36922 0.23847 2
 -6 6 0 4.30811 0.23324 2
 -6 6 0 4.73419 0.25916 3
 0 6 0 4.60669 0.21717 3
 -6 0 0 4.577 0.17645 3
 0 6 -1 13.3647 0.50345 2
 -6 6 -1 14.7059 0.51165 3
 6 -6 1 13.4241 0.51129 3
 6 0 1 13.9647 0.44718 3
 0 6 -1 12.1638 0.4716 3
 0 -6 1 13.7809 0.47822 3
 6 -6 -1 13.2077 0.48513 2
 -6 6 -1 14.1297 0.50888 2
 6 -6 1 13.033 0.50178 2
 0 6 -2 85.2051 2.66135 2
 0 -6 2 84.063 2.64036 3
 -6 6 -2 85.0381 2.66344 3
 6 -6 2 85.5321 2.66475 3
 -6 6 -2 84.9849 2.66786 2
 6 -6 2 86.3151 2.66427 2
 6 -6 -2 86.8944 2.6346 2
 0 -6 2 84.6079 2.60967 4
 0 6 2 84.2236 2.60712 4
 6 -6 3 207.49 6.35399 1
 6 0 3 203.164 6.35138 1
 0 -6 3 202.945 6.312 4
 0 6 3 204.984 6.30955 4
 6 -6 3 215.55 6.35844 3
 6 -6 3 211.42 6.36051 2
 0 6 -4 0.03203 0.11301 2
 -6 0 -4 0.23472 0.17344 1
 -6 6 -4 0.14712 0.16286 1
 6 -6 4 0.50391 0.18876 1
 6 0 4 0.38677 0.19384 1
 0 6 4 0.42216 0.15273 4
 0 -6 4 0.54984 0.14941 4
 6 -6 4 0.18262 0.17147 2
 6 -6 -4 0.5466 0.19795 4
 6 0 -4 0.21966 0.19537 4
 -6 6 -4 -0.1472 0.12646 2
 6 -6 5 149.979 4.81449 1
 6 0 5 157.377 4.81726 1
 0 -6 5 153.737 4.78594 4
 6 0 -5 153.805 4.81587 4
 6 -6 -5 154.426 4.81441 4
 0 6 5 156.429 4.78789 4
 0 6 -5 161.489 4.81987 2
 6 -6 5 158.01 4.81961 2
 -6 6 -5 156.412 4.81697 1
 -6 0 -5 151.9 4.81265 1
 -6 6 -5 154.947 4.81824 2
 6 0 6 68.9814 2.20383 1
 6 -6 6 70.0128 2.20848 1
 0 -6 6 67.3827 2.17735 4
 6 0 -6 67.4192 2.1957 4
 6 -6 -6 67.4822 2.19683 4
 0 6 6 68.5573 2.17627 4
 6 -6 6 69.4786 2.19888 2
 0 6 -6 67.9029 2.19586 2
 -6 0 -6 69.8762 2.20183 1
 -6 6 -6 68.9358 2.20501 1
 -6 6 -6 66.3542 2.19495 2
 -6 6 -7 196.265 5.91638 1
 -6 0 -7 189.831 5.91145 1
 6 0 7 190.612 5.92119 1
 6 -6 7 197.691 5.92542 1
 0 -6 7 186.526 5.89199 4
 0 6 7 188.116 5.89255 4
 6 0 -7 193.212 5.91303 4
 6 -6 -7 187.742 5.9084 4
 -6 0 7 192.316 5.91611 4
 -6 6 7 188.169 5.91399 4
 -6 6 -7 194.204 5.9103 2
 6 0 7 189.207 5.88251 2
 6 -6 7 187.419 5.90243 2
 0 6 -7 189.172 5.90661 2
 6 -6 -8 80.3571 2.50489 2
 6 -6 8 84.7381 2.61933 2
 -6 0 8 81.3055 2.63549 4
 -6 6 8 87.5043 2.6395 4
 6 0 8 85.3028 2.59267 2
 0 6 8 79.443 2.50665 2
 6 0 -9 50.3298 1.64044 2
 0 6 9 52.3944 1.68535 4
 0 -6 9 49.6611 1.67444 4
 6 -6 -9 48.4971 1.54723 2
 0 6 9 48.8773 1.55027 2
 0 6 -9 51.6076 1.67109 2
 -6 6 9 52.2553 1.70541 4
 -6 0 9 51.6118 1.69627 4
 -6 6 -9 51.5436 1.67422 2
 0 6 10 12.204 0.56735 4
 0 -6 10 11.099 0.56109 4
 0 6 -10 12.3365 0.54337 2
 0 6 10 11.96 0.41156 2
 6 -6 -10 11.8 0.41108 2
 -6 6 10 12.2043 0.59614 4
 -6 0 10 12.7264 0.59219 4
 6 0 10 11.9969 0.50472 2
 -6 6 -10 12.2511 0.5504 2
 -6 0 11 7.55408 0.45561 4
 0 6 11 5.9389 0.4111 4
 0 -6 11 7.73539 0.47534 4
 -6 6 11 6.08634 0.46068 4
 0 6 11 6.02148 0.24958 2
 0 6 -11 6.65301 0.39682 2
 6 -6 -11 6.49187 0.24988 2
 6 0 -11 5.61435 0.34027 2
 -6 6 -11 6.68123 0.39462 2
 6 0 11 6.41606 0.34537 2
 0 6 12 2.24328 0.34485 4
 0 -6 12 1.89716 0.35273 4
 0 6 12 1.8695 0.13284 2
 0 6 -12 1.83325 0.27773 2
 6 0 -12 2.3243 0.2438 2
 6 0 12 2.17835 0.22907 2
 -6 6 12 2.27585 0.36588 4
 -6 0 12 2.3692 0.3324 4
 6 -6 -12 1.47686 0.1268 2
 -6 6 -12 1.5728 0.25556 2
 -6 6 13 6.79261 0.48833 4
 0 6 13 4.60254 0.42913 4
 0 -6 13 5.46544 0.4613 4
 -6 0 13 6.10147 0.47443 4
 6 0 -13 6.29588 0.34595 2
 0 6 13 4.79225 0.22574 2
 6 -6 -13 5.31505 0.23216 2
 0 -6 14 4.01612 0.45581 4
 0 6 14 3.60336 0.42753 4
 6 0 -14 3.79052 0.30312 2
 0 6 -14 4.21634 0.35159 2
 -6 0 14 3.85754 0.42987 4
 -6 6 14 4.44652 0.46391 4
 -6 6 -14 3.70991 0.35509 2
 6 -6 -14 3.30023 0.19017 2
 6 0 15 11.9086 0.67201 4
 0 -6 15 11.678 0.68517 4
 0 6 15 11.1908 0.65184 4
 -6 6 15 12.1751 0.6919 4
 -6 0 15 12.0385 0.68048 4
 6 -6 15 10.7637 0.67776 4
 6 0 -15 11.6261 0.53474 2
 0 6 -15 11.6 0.58713 2
 -6 6 -15 11.0125 0.58378 2
 6 -6 -15 10.4056 0.41224 2
 6 -6 16 7.04684 0.57366 4
 -6 0 16 5.99656 0.57723 4
 -6 6 16 7.80334 0.57062 4
 6 0 16 7.10288 0.59127 4
 0 6 16 7.50844 0.56667 4
 0 -6 16 9.44413 0.61084 4
 6 0 -16 6.03973 0.40281 2
 0 6 -16 6.64129 0.47555 2
 6 -6 -16 6.23866 0.29011 2
 -6 6 -16 7.04284 0.48061 2
 6 -6 17 12.6379 0.76685 4
 -6 0 17 13.0732 0.78236 4
 -6 6 17 13.261 0.78928 4
 6 0 17 12.0057 0.73988 4
 0 -6 17 11.4456 0.73034 4
 0 6 17 11.1689 0.72514 4
 6 0 -17 11.2596 0.56195 2
 0 6 -17 12.298 0.63566 2
 -6 6 -17 11.8579 0.64207 2
 0 6 18 4.28046 0.57306 4
 6 0 18 4.83187 0.51095 4
 0 -6 18 5.12415 0.56137 4
 6 -6 18 4.48631 0.55895 4
 -6 6 18 5.52882 0.56714 4
 6 0 -18 3.9077 0.36289 2
 -6 0 18 5.07657 0.56324 4
 -6 6 -18 4.43789 0.43943 2
 0 6 -18 4.13673 0.41465 2
 0 -6 19 1.35057 0.4906 4
 6 -6 19 1.11507 0.50504 4
 6 0 19 0.86224 0.49724 4
 0 6 19 3.77266 0.548 4
 0 6 -19 0.97584 0.32352 2
 6 0 -19 1.14951 0.28063 2
 -6 6 19 2.01741 0.51634 4
 -6 0 19 1.29731 0.46778 4
 -6 6 -19 2.08781 0.35429 2
 0 -6 20 1.29081 0.49979 4
 6 0 20 1.02609 0.50887 4
 0 6 20 1.54472 0.48917 4
 6 -6 20 1.80206 0.51069 4
 6 0 -20 1.17732 0.29031 2
 -6 6 20 1.19931 0.51372 4
 -6 0 20 1.06372 0.51266 4
 0 6 -20 0.63379 0.33466 2
 0 -6 21 0.20781 0.48385 4
 6 -6 21 -1.24543 0.55333 4
 0 6 21 0.5182 0.48875 4
 6 0 21 -0.42448 0.53917 4
 6 0 -21 0.38437 0.26844 2
 0 6 -21 0.88195 0.33201 2
 -6 0 21 -0.07155 0.49907 4
 -6 6 21 0.75242 0.51358 4
 0 -6 22 0.44614 0.5251 4
 6 0 22 0.49203 0.51604 4
 6 -6 22 0.49501 0.51719 4
 0 6 22 -0.11112 0.53427 4
 0 6 -22 0.59536 0.33726 2
 -6 6 22 -0.84468 0.55028 4
 -6 0 22 1.15038 0.55638 4
 6 -6 23 -0.28576 0.59429 4
 6 0 23 0.77087 0.58149 4
 0 6 -23 -0.24491 0.36929 2
 0 -6 23 1.39557 0.60054 4
 -6 6 23 1.15191 0.58128 4
 0 6 23 2.54087 0.61186 4
 -6 0 23 1.35636 0.61835 4
 0 -6 24 0.64155 0.60762 4
 0 6 24 0.17039 0.54283 4
 -6 0 24 0.08745 0.54769 4
 -6 6 24 -0.26116 0.59055 4
 6 -6 24 0.65705 0.61483 4
 6 0 24 0.17411 0.60306 4
 3 -7 0 2.76713 0.18803 2
 -4 7 0 2.49266 0.20116 2
 4 -7 0 3.22672 0.19677 2
 -3 7 0 2.55477 0.19327 2
 -4 7 0 3.93595 0.22197 3
 -3 7 0 2.42682 0.19861 3
 -7 4 0 3.0566 0.19988 3
 -7 3 0 3.0547 0.19772 3
 -4 7 1 59.0704 1.95498 2
 4 -7 -1 62.5477 1.95366 2
 3 -7 1 64.7753 1.97636 2
 -3 7 -1 61.8227 1.9775 2
 -3 7 1 60.4374 1.95363 2
 -4 7 -1 61.2658 1.9765 2
 4 -7 1 63.4796 1.97449 2
 -7 3 -1 65.6825 1.96138 3
 -3 7 -1 62.9577 1.97632 3
 -4 7 -1 65.261 1.98344 3
 -7 4 -1 64.5218 1.97095 3
 7 -4 1 63.7108 1.9693 3
 -3 -4 1 58.9075 1.92251 3
 7 -3 1 62.6307 1.95908 3
 4 -7 1 65.5151 1.98314 3
 3 -7 1 63.1033 1.97548 3
 3 -7 1 63.4202 1.93978 1
 3 -7 -1 63.8859 1.95519 2
 3 4 1 63.7945 1.938 1
 4 3 2 13.982 0.48907 1
 3 -7 -2 13.6248 0.46875 2
 4 -7 2 14.1772 0.49053 1
 3 -7 2 12.9309 0.47655 1
 3 4 2 12.4892 0.47626 1
 3 4 -2 14.235 0.47593 4
 3 -7 2 12.5214 0.5031 2
 -3 7 -2 13.3232 0.52069 2
 4 -7 -2 14.565 0.47244 2
 4 -7 2 12.2649 0.50338 2
 -3 7 2 14.4793 0.47179 2
 -4 7 -2 14.4424 0.52886 2
 3 -7 -2 13.6148 0.47586 4
 3 -7 2 14.5565 0.5235 3
 7 -3 2 13.1938 0.49754 3
 4 -7 2 13.7206 0.52064 3
 7 -4 2 13.2727 0.49921 3
 -4 7 -2 14.0922 0.51491 3
 -4 7 2 14.982 0.473 2
 -3 7 -3 45.3728 1.44221 1
 -3 -4 -3 45.9846 1.44059 1
 -4 -3 -3 44.9735 1.44891 1
 7 -4 3 42.5504 1.47655 1
 -4 7 -3 45.643 1.45009 1
 7 -3 3 43.0794 1.47885 1
 4 -7 3 43.7257 1.44931 1
 3 -7 3 44.7523 1.44234 1
 4 3 3 44.9581 1.44771 1
 3 4 3 45.8784 1.44066 1
 4 3 -3 46.1579 1.45091 4
 3 -7 -3 44.3536 1.43654 4
 4 -7 -3 45.5426 1.44962 4
 3 4 -3 44.6768 1.43904 4
 -3 7 3 44.9952 1.41199 2
 4 -7 3 46.5337 1.47429 2
 3 -7 3 46.4505 1.47283 2
 4 -7 -3 46.961 1.41276 2
 4 -7 3 45.3495 1.47355 3
 7 -4 3 45.5939 1.4619 3
 3 -7 3 44.8816 1.46708 3
 -4 7 3 46.0322 1.41352 2
 7 -4 3 47.0617 1.48044 2
 -3 -4 -4 24.0394 0.83248 1
 -4 -3 -4 25.8051 0.84384 1
 7 -3 4 23.0307 0.87254 1
 7 -4 4 25.072 0.87609 1
 -4 7 -4 25.6384 0.84819 1
 4 -7 4 23.4298 0.8423 1
 4 3 4 24.8911 0.8488 1
 3 4 4 24.5263 0.83327 1
 -3 7 -4 24.5541 0.83448 1
 4 -7 -4 25.0154 0.84119 4
 4 3 -4 24.6281 0.84386 4
 3 -7 -4 24.6614 0.83314 4
 3 4 -4 24.3258 0.83735 4
 4 -7 -4 24.0111 0.77753 2
 4 -7 4 24.7274 0.86141 2
 3 -7 4 24.4024 0.85945 2
 -3 7 4 25.2272 0.77877 2
 -3 -4 4 25.6601 0.84139 4
 -3 7 4 25.0479 0.83922 4
 7 -4 4 23.9995 0.86526 2
 -4 7 4 25.7494 0.77972 2
 7 -3 4 25.3931 0.86735 2
 -4 7 -5 5.83761 0.30981 1
 -4 -3 -5 6.16442 0.31274 1
 7 -4 5 6.33837 0.34061 1
 -3 7 -5 7.19372 0.31823 1
 -3 -4 -5 6.58704 0.30798 1
 7 -3 5 5.77486 0.33681 1
 4 3 5 7.02436 0.3261 1
 4 -7 5 5.29621 0.31163 1
 -3 7 5 6.54068 0.32371 4
 -3 -4 5 5.74928 0.32547 4
 3 -7 -5 6.9269 0.31256 4
 3 4 -5 6.48956 0.31941 4
 4 -7 -5 6.26563 0.32269 4
 4 3 -5 5.77389 0.32841 4
 4 -7 5 6.4219 0.33257 2
 -4 7 -5 7.25896 0.33694 2
 -3 7 -5 7.3126 0.3338 2
 3 -7 5 6.33013 0.33551 2
 -4 7 5 7.16915 0.33352 4
 -4 -3 5 5.96833 0.33584 4
 7 -3 5 5.96205 0.3289 2
 7 -4 5 6.12555 0.32743 2
 3 4 -6 3.54637 0.2704 2
 -3 -4 -6 3.52347 0.22893 1
 -4 7 -6 3.23595 0.24566 1
 7 -4 6 3.09974 0.27018 1
 7 -3 6 3.06025 0.28103 1
 -4 -3 -6 3.34769 0.2502 1
 -3 7 -6 3.32527 0.24637 1
 -3 7 6 3.7414 0.284 4
 -3 -4 6 2.86153 0.26929 4
 4 -7 -6 2.80036 0.2606 4
 3 -7 -6 3.57328 0.25086 4
 4 3 -6 2.7312 0.25167 4
 3 4 -6 2.99124 0.24388 4
 -4 -3 6 3.00788 0.27512 4
 3 -7 6 3.29819 0.26683 2
 -4 7 -6 3.38487 0.25656 2
 4 -7 6 3.24051 0.25857 2
 -3 7 -6 3.37831 0.27687 2
 -4 7 6 3.389 0.28036 4
 7 -3 6 2.79324 0.23371 2
 7 -4 6 3.64386 0.25446 2
 4 -7 7 0.62906 0.20468 2
 3 -7 7 1.0799 0.20663 2
 4 3 -7 1.28789 0.21529 2
 3 4 -7 1.04535 0.24096 2
 -3 7 -7 1.24204 0.20602 1
 -3 -4 -7 0.79062 0.18791 1
 7 -3 7 0.74639 0.25686 1
 -4 7 -7 0.81297 0.18734 1
 7 -4 7 0.93498 0.27342 1
 -4 -3 -7 1.12357 0.20238 1
 3 4 -7 0.90647 0.21813 4
 3 -7 -7 1.41418 0.2197 4
 4 -7 -7 0.4549 0.21105 4
 4 3 -7 1.10959 0.22953 4
 -3 7 -7 0.97512 0.23261 2
 7 -4 7 0.94796 0.19768 2
 -4 7 -7 0.94804 0.21633 2
 -3 -4 7 0.98033 0.21854 4
 -4 -3 7 0.69418 0.25947 4
 -3 7 7 1.22492 0.24315 4
 -4 7 7 1.44601 0.26556 4
 7 -3 7 0.97781 0.20181 2
 -3 -4 -8 17.0782 0.67451 1
 -4 7 -8 17.3283 0.68191 1
 -3 7 -8 17.0896 0.67401 1
 -4 -3 -8 17.9195 0.68095 1
 7 -4 8 18.276 0.7253 1
 7 -3 8 18.1235 0.7242 1
 -4 7 8 17.8416 0.70214 4
 -4 -3 8 17.5608 0.69655 4
 -3 -4 8 17.3453 0.70368 4
 3 4 -8 17.2687 0.68123 4
 4 -7 -8 17.558 0.68511 4
 -3 7 8 18.4926 0.70214 4
 3 -7 -8 17.1677 0.68132 4
 4 3 -8 16.162 0.67955 4
 4 -7 8 17.6464 0.67843 2
 -4 7 -8 17.2114 0.68865 2
 -3 7 -8 18.3194 0.69667 2
 3 4 -8 15.3029 0.65705 2
 4 3 -8 17.1984 0.6652 2
 3 -7 8 17.6567 0.67998 2
 7 -3 8 16.8463 0.66422 2
 7 -4 8 17.994 0.67504 2
 3 4 -9 4.84805 0.31572 2
 -4 -3 9 4.58458 0.35917 4
 -4 7 9 4.48196 0.34085 4
 -3 7 9 5.18884 0.35749 4
 -3 -4 9 5.05585 0.36233 4
 -3 7 -9 4.67789 0.34079 2
 -4 7 -9 4.6219 0.34032 2
 7 -4 9 5.06913 0.31399 2
 -7 4 9 4.78456 0.35678 4
 -7 3 9 5.40489 0.37743 4
 4 3 9 4.5264 0.25484 2
 3 4 9 4.87373 0.2466 2
 7 -3 9 4.83505 0.3044 2
 7 -3 -10 0.97444 0.15475 2
 7 -4 -10 1.13495 0.15507 2
 4 3 -10 1.00943 0.21417 2
 3 4 -10 1.30864 0.22492 2
 -3 -4 10 1.56645 0.30758 4
 3 -7 10 1.26428 0.28903 4
 -3 7 10 1.17576 0.292 4
 3 4 10 0.84923 0.27314 4
 -4 7 -10 1.54586 0.23917 2
 -3 7 -10 1.32672 0.23906 2
 3 4 10 1.42 0.16125 2
 -4 -3 10 1.59379 0.32084 4
 -7 4 10 1.03565 0.30878 4
 -7 3 10 1.60805 0.27651 4
 -4 7 10 1.56285 0.29381 4
 4 3 10 1.13836 0.16346 2
 7 -4 -11 3.65542 0.22587 2
 7 -3 -11 3.55413 0.23894 2
 3 4 11 3.53208 0.35362 4
 -3 7 11 4.34643 0.37364 4
 -4 7 11 3.77123 0.36688 4
 3 -7 11 3.91773 0.3897 4
 -3 -4 11 3.71932 0.39171 4
 -4 -3 11 4.02327 0.36247 4
 3 4 -11 4.47569 0.33056 2
 -3 7 -11 3.79403 0.32858 2
 -7 3 11 3.7668 0.37587 4
 -7 4 11 3.80038 0.36197 4
 -4 7 -11 4.33538 0.31675 2
 3 4 11 3.79747 0.227 2
 4 3 11 3.7012 0.2407 2
 3 4 12 5.39964 0.43752 4
 4 3 12 5.19495 0.4322 4
 -4 7 12 5.1545 0.43093 4
 -3 -4 12 4.60729 0.43121 4
 -3 7 12 5.28683 0.44174 4
 -4 -3 12 4.8903 0.42624 4
 4 -7 12 8.41182 0.47697 4
 3 -7 12 5.28577 0.44601 4
 7 -4 -12 5.32381 0.27145 2
 7 -3 -12 5.20993 0.2873 2
 -3 7 -12 5.73664 0.39478 2
 4 3 12 5.20941 0.29051 2
 3 4 12 5.04062 0.27235 2
 -7 4 12 5.00685 0.46379 4
 -7 3 12 6.66309 0.48309 4
 -4 7 -12 5.09597 0.37183 2
 4 3 13 1.33491 0.34138 4
 4 -7 13 0.62521 0.33464 4
 3 4 13 1.46984 0.3363 4
 3 -7 13 1.94784 0.345 4
 -3 7 13 1.52496 0.33577 4
 -3 -4 13 1.26399 0.33831 4
 4 3 -13 1.23963 0.25254 2
 4 3 13 1.24031 0.18224 2
 3 4 13 0.78734 0.16225 2
 7 -4 -13 1.11244 0.17129 2
 3 4 -13 1.21598 0.24994 2
 -7 4 13 1.59756 0.4008 4
 -4 -3 13 0.96469 0.35258 4
 -4 7 13 0.75797 0.35127 4
 -7 3 13 1.41757 0.37882 4
 7 -3 -13 1.23659 0.1881 2
 -7 3 14 0.75452 0.34961 4
 -4 7 14 0.53755 0.34666 4
 -7 4 14 0.69004 0.34822 4
 -4 -3 14 0.26838 0.3323 4
 -3 7 14 0.14214 0.35614 4
 -3 -4 14 0.2233 0.32996 4
 4 -7 14 0.28746 0.36747 4
 4 3 14 0.61157 0.37879 4
 3 -7 14 0.65457 0.35966 4
 3 4 14 0.2033 0.37407 4
 7 -3 -14 0.14973 0.16858 2
 3 4 -14 0.6129 0.22878 2
 7 -4 -14 0.10502 0.15653 2
 4 3 -14 0.60113 0.24473 2
 3 4 14 0.40368 0.15433 2
 4 3 14 0.40044 0.16041 2
 3 4 15 0.21282 0.15268 2
 4 3 15 -0.17827 0.3909 4
 4 -7 15 0.20202 0.3619 4
 3 4 15 -0.08891 0.36381 4
 -3 7 15 -0.11069 0.37266 4
 -3 -4 15 -0.02208 0.35131 4
 3 -7 15 -0.06708 0.38513 4
 4 3 15 0.04268 0.17006 2
 7 -3 -15 0.23363 0.18518 2
 -3 7 -15 -0.42121 0.29917 2
 7 -4 -15 0.11983 0.16362 2
 3 4 -15 0.04974 0.25058 2
 4 3 -15 0.16032 0.23867 2
 -4 -3 15 0.04488 0.34978 4
 -4 7 15 0.045 0.38272 4
 -7 4 15 -0.1866 0.39188 4
 -7 3 15 -0.16322 0.38504 4
 -4 7 -15 0.10985 0.26751 2
 4 -7 16 4.38798 0.50581 4
 7 -3 16 4.33477 0.5086 4
 4 3 16 4.23733 0.47474 4
 7 -4 16 3.96355 0.52396 4
 3 -7 16 3.65932 0.49646 4
 3 4 16 4.57783 0.4954 4
 4 3 16 3.50221 0.26872 2
 3 4 -16 3.54463 0.35971 2
 4 3 -16 4.40038 0.36096 2
 7 -4 -16 3.7163 0.26631 2
 3 4 16 3.39606 0.2544 2
 -7 3 16 3.32202 0.48113 4
 -7 4 16 3.9275 0.47051 4
 -3 -4 16 4.37154 0.51256 4
 -3 7 16 4.08915 0.5086 4
 -4 -3 16 3.96771 0.4889 4
 -4 7 16 4.27545 0.49763 4
 -3 7 -16 4.47481 0.3971 2
 -4 7 -16 3.17051 0.36466 2
 4 3 17 0.7506 0.20681 2
 3 4 17 1.12041 0.19375 2
 4 3 17 1.39216 0.44239 4
 3 -7 17 1.80516 0.48666 4
 4 -7 17 1.0842 0.43902 4
 3 4 17 1.66468 0.44087 4
 7 -4 17 1.67161 0.48439 4
 7 -3 17 1.13109 0.45898 4
 4 3 -17 1.0606 0.29961 2
 7 -3 -17 1.22723 0.2316 2
 7 -4 -17 1.50972 0.20916 2
 3 4 -17 1.57793 0.31061 2
 -4 7 17 1.11242 0.45121 4
 -7 4 17 1.27995 0.45161 4
 -3 -4 17 0.96264 0.45491 4
 -4 -3 17 1.68702 0.45646 4
 -7 3 17 0.245 0.4104 4
 -4 7 -17 1.55104 0.32898 2
 -3 7 -17 1.23449 0.3139 2
 3 4 18 0.39631 0.16682 2
 3 -7 18 0.39556 0.43257 4
 4 -7 18 -0.39745 0.43263 4
 7 -4 18 0.02881 0.4726 4
 7 -3 18 0.48925 0.44561 4
 4 3 18 -0.16919 0.42353 4
 3 4 18 0.19662 0.41073 4
 4 3 -18 0.6262 0.28113 2
 7 -4 -18 0.26786 0.18568 2
 3 4 -18 0.78746 0.29513 2
 7 -3 -18 0.24734 0.20751 2
 -3 7 18 0.19772 0.47544 4
 -7 4 18 0.7615 0.41965 4
 -7 3 18 0.9954 0.4247 4
 -3 -4 18 0.59191 0.40078 4
 -4 -3 18 0.99796 0.44601 4
 -4 7 18 0.0568 0.43475 4
 -4 7 -18 0.4184 0.32136 2
 -3 7 -18 0.28256 0.30513 2
 4 -7 19 0.82567 0.48888 4
 4 3 19 0.45558 0.48686 4
 3 -7 19 0.12223 0.44691 4
 3 4 19 -0.39484 0.4524 4
 7 -4 19 -0.43539 0.47409 4
 7 -3 19 0.4349 0.47579 4
 7 -3 -19 -0.07685 0.20815 2
 3 4 -19 -0.28998 0.29476 2
 4 3 -19 -0.21928 0.28451 2
 -4 7 19 0.46199 0.43159 4
 -7 3 19 0.09449 0.45298 4
 -3 -4 19 -0.79086 0.48135 4
 -3 7 19 -0.33493 0.46092 4
 -7 4 19 0.25208 0.45793 4
 -4 -3 19 0.61493 0.47945 4
 -3 7 -19 0.04627 0.30417 2
 -4 7 -19 -0.09412 0.31702 2
 4 -7 20 0.82356 0.51307 4
 4 3 20 0.68696 0.51775 4
 3 -7 20 0.82358 0.50916 4
 7 -4 20 0.36759 0.46188 4
 3 4 20 0.22915 0.4573 4
 7 -3 20 -0.3338 0.47522 4
 3 4 -20 0.43414 0.30555 2
 4 3 -20 0.12482 0.28998 2
 -4 7 20 0.53135 0.50932 4
 -3 7 20 1.18326 0.49299 4
 -7 3 20 0.30537 0.48738 4
 -7 4 20 0.2376 0.48062 4
 -4 -3 20 -0.13228 0.44274 4
 -3 -4 20 0.42702 0.48958 4
 7 -3 -20 0.45898 0.21326 2
 -3 7 -20 0.73584 0.35499 2
 -4 7 -20 0.27271 0.3399 2
 7 -4 21 0.25138 0.5213 4
 4 -7 21 0.24789 0.53468 4
 4 3 21 0.66798 0.50476 4
 7 -3 21 -0.28697 0.51166 4
 3 -7 21 0.81143 0.54849 4
 3 4 21 -0.35047 0.50665 4
 3 4 -21 -0.04546 0.30665 2
 4 3 -21 0.65452 0.31085 2
 -3 7 -21 1.01112 0.36175 2
 -4 7 -21 0.83737 0.35773 2
 -4 7 21 0.57044 0.50916 4
 -3 -4 21 0.42052 0.46737 4
 -4 -3 21 0.78357 0.53001 4
 -7 4 21 0.32662 0.513 4
 -7 3 21 0.54418 0.51191 4
 -3 7 21 0.31784 0.50339 4
 7 -3 22 0.11449 0.53437 4
 3 -7 22 -0.68476 0.56482 4
 4 3 22 -0.56617 0.55576 4
 7 -4 22 -0.38206 0.56005 4
 4 -7 22 0.22818 0.52836 4
 3 4 22 -1.09555 0.59728 4
 -3 7 -22 -0.21914 0.33474 2
 -4 7 -22 0.08246 0.34688 2
 4 3 -22 -0.5478 0.32763 2
 3 4 -22 -0.3075 0.30764 2
 -7 3 22 -1.35407 0.56997 4
 -3 -4 22 0.11359 0.51303 4
 -4 7 22 0.18916 0.55516 4
 -3 7 22 0.3416 0.5182 4
 -4 -3 22 0.07562 0.53218 4
 -7 4 22 -0.19252 0.54508 4
 4 -7 23 0.731 0.56395 4
 4 3 23 -0.68499 0.57182 4
 3 -7 23 1.41037 0.59689 4
 7 -3 23 1.46686 0.59287 4
 7 -4 23 0.08159 0.55925 4
 3 4 23 0.36 0.58455 4
 -4 7 -23 -0.25719 0.37007 2
 3 4 -23 -0.34748 0.33306 2
 -3 7 -23 0.5746 0.37584 2
 -7 4 23 -0.4523 0.57863 4
 -4 -3 23 0.96835 0.55505 4
 -3 7 23 -0.08078 0.55756 4
 -7 3 23 -0.32887 0.55598 4
 -3 -4 23 -0.69112 0.6022 4
 -4 7 23 -0.0402 0.5643 4
 3 4 24 0.127 0.58287 4
 4 -7 24 0.08681 0.58645 4
 3 -7 24 0.51185 0.60813 4
 4 3 24 0.55966 0.58154 4
 -4 -3 24 -0.04303 0.52755 4
 -3 7 24 -0.68594 0.58581 4
 -3 -4 24 -0.94652 0.62939 4
 -4 7 24 0.08603 0.55662 4
 -3 7 -24 -0.02971 0.35803 2
 2 -7 0 38.1536 1.17603 2
 5 -7 0 35.5395 1.17469 2
 -2 7 0 36.2765 1.17537 2
 2 5 0 35.2641 1.13437 3
 -7 2 0 36.8996 1.15252 3
 -2 7 0 38.1788 1.17878 3
 -7 5 0 36.9687 1.18365 3
 -5 7 0 34.2921 1.17033 2
 2 -7 1 158.905 4.90851 2
 2 5 1 162.537 4.85987 1
 2 -7 1 158.169 4.86169 1
 2 5 -1 155.781 4.86032 4
 -2 7 1 154.236 4.89221 2
 -2 7 -1 159.749 4.90945 2
 5 -7 1 164.144 4.91283 2
 5 -7 -1 155.348 4.89137 2
 7 -5 1 158.592 4.90774 3
 7 -2 1 163.968 4.88493 3
 -2 -5 1 160.539 4.8712 3
 2 -7 -1 161.347 4.86071 4
 -7 2 -1 162.471 4.88409 3
 -2 7 -1 156.307 4.90599 3
 5 -7 1 162.994 4.91972 3
 2 -7 1 158.47 4.90484 3
 -7 5 -1 163.947 4.91239 3
 -5 7 -1 152.709 4.90854 2
 7 -5 1 156.227 4.91721 2
 -5 7 1 162.613 4.89416 2
 -2 7 -2 9.39016 0.32048 1
 -2 -5 -2 8.6695 0.31692 1
 5 -7 2 9.86293 0.36708 1
 2 -7 2 7.55723 0.35708 2
 5 2 2 7.47332 0.34902 1
 2 5 2 10.0156 0.32422 1
 2 -7 2 7.70975 0.31716 1
 2 5 -2 8.44752 0.31781 4
 2 -7 -2 9.25482 0.31884 4
 -2 7 2 7.87493 0.32304 2
 5 -7 -2 8.62111 0.32948 2
 -2 7 -2 8.62724 0.37939 2
 5 -7 2 9.24537 0.37438 2
 7 -5 2 8.80201 0.37746 3
 5 -7 2 10.0792 0.38811 3
 7 -2 2 9.9259 0.34263 3
 2 -7 2 7.69263 0.35116 3
 -5 7 -2 8.76556 0.38854 2
 -5 7 2 9.4755 0.33518 2
 7 -5 2 7.42955 0.37418 2
 5 2 3 47.9132 1.61115 1
 2 -7 3 48.9933 1.62826 2
 7 -2 3 51.8692 1.64104 1
 5 -7 3 52.9845 1.62054 1
 7 -5 3 49.7264 1.63856 1
 -2 7 -3 51.1606 1.59104 1
 -2 -5 -3 50.4278 1.58737 1
 2 -7 -3 53.1988 1.58863 4
 2 5 -3 48.6028 1.58812 4
 5 -7 3 52.0798 1.63504 2
 -2 7 3 51.1961 1.57288 2
 5 -7 -3 51.8788 1.57492 2
 -2 -5 3 53.8278 1.59551 4
 7 -5 3 45.3598 1.61623 3
 2 -7 3 48.7172 1.61984 3
 5 -7 -3 49.2226 1.61507 4
 5 2 -3 53.604 1.61808 4
 5 -7 3 51.2371 1.63562 3
 -2 7 3 49.3013 1.58729 4
 7 -5 3 46.741 1.6318 2
 5 -7 4 44.3899 1.38041 1
 5 2 4 40.1402 1.36766 1
 -2 7 -4 41.7369 1.35415 1
 -2 -5 -4 42.1883 1.34894 1
 2 5 -4 41.6207 1.34951 4
 2 -7 -4 43.2204 1.34997 4
 5 -7 -4 41.6674 1.37347 4
 -2 7 4 39.4302 1.34516 4
 -2 -5 4 44.4902 1.35756 4
 5 2 -4 43.7529 1.37492 4
 5 -7 4 42.4791 1.38543 2
 -2 7 4 41.3258 1.30733 2
 5 -7 -4 42.57 1.30891 2
 7 -5 4 41.0732 1.39331 1
 2 -7 4 39.704 1.37786 2
 7 -2 4 45.8898 1.40219 1
 -5 -2 -4 43.8583 1.37898 1
 -5 7 -4 41.6215 1.37218 1
 7 -5 4 40.9199 1.38454 2
 -7 5 -5 40.8191 1.31519 1
 -5 -2 -5 40.288 1.29277 1
 2 -7 5 38.8363 1.30013 2
 2 5 -5 36.593 1.30014 2
 -7 2 -5 41.0989 1.31342 1
 -5 7 -5 38.7837 1.29239 1
 7 -2 5 38.5662 1.31285 1
 7 -5 5 37.8769 1.31181 1
 -2 7 -5 39.2693 1.27728 1
 -2 -5 -5 37.9225 1.26881 1
 5 2 5 39.1986 1.29417 1
 5 -7 5 38.2324 1.29449 1
 2 -7 -5 38.3514 1.27135 4
 -2 -5 5 38.6945 1.27782 4
 5 2 -5 38.8358 1.29304 4
 5 -7 -5 38.0282 1.29188 4
 2 5 -5 38.4819 1.27336 4
 -2 7 5 37.7382 1.27321 4
 -2 7 -5 40.1655 1.30413 2
 -2 7 5 39.469 1.20459 2
 5 -7 5 41.026 1.30997 2
 7 -5 -5 40.2909 1.314 4
 7 -2 -5 38.8446 1.30794 4
 7 -2 5 39.0545 1.29552 2
 -5 7 -5 38.1676 1.29894 2
 7 -5 5 39.0846 1.30176 2
 -7 5 -5 39.3097 1.30671 2
 -5 -2 -6 29.8448 1.01635 1
 -7 5 -6 28.7197 1.02646 1
 -7 2 -6 29.8784 1.02929 1
 2 -7 6 29.2496 1.01797 2
 -5 7 -6 30.0708 1.02136 1
 2 5 -6 30.0265 1.02455 2
 7 -2 6 29.4642 1.03924 1
 7 -5 6 28.1759 1.0362 1
 -2 7 -6 30.3583 1.00824 1
 -2 -5 -6 29.9416 0.99903 1
 5 -7 6 30.6618 1.02805 1
 5 2 6 28.3515 1.02264 1
 2 -7 -6 29.6279 0.99944 4
 -2 7 6 28.4195 1.00524 4
 7 -2 -6 28.1721 1.02973 4
 7 -5 -6 30.4451 1.04022 4
 2 5 -6 29.3845 1.00431 4
 5 2 -6 30.0079 1.01744 4
 -2 -5 6 29.8806 1.01016 4
 5 -7 -6 29.6191 1.01995 4
 5 -7 6 28.3137 1.0204 2
 -2 7 -6 28.4822 1.02443 2
 -5 -2 6 28.9957 1.02543 4
 -5 7 6 30.6264 1.03177 4
 7 -5 6 29.2005 1.02138 2
 7 -2 6 28.5011 1.0071 2
 -5 7 -6 27.5756 1.01996 2
 -7 5 -6 30.6079 1.03268 2
 2 -7 7 92.243 3.0084 2
 2 5 -7 93.0459 3.0119 2
 -7 2 -7 98.1331 3.0308 1
 -5 -2 -7 95.8488 3.01682 1
 -2 -5 -7 94.2235 2.99847 1
 7 -2 7 98.2556 3.03714 1
 -2 7 -7 95.7569 3.00531 1
 7 -5 7 92.9064 3.03085 1
 -5 7 -7 93.0635 3.01321 1
 -2 7 7 96.5306 3.00331 4
 5 -7 -7 95.3127 3.01456 4
 5 2 -7 96.2863 3.01495 4
 -2 -5 7 95.1986 3.00474 4
 7 -5 -7 94.4439 3.02436 4
 -2 7 -7 95.277 3.0183 2
 5 -7 7 95.4189 3.01643 2
 -5 7 7 97.3585 3.02406 4
 7 -2 7 95.0183 3.00213 2
 -7 5 -7 95.1399 3.01814 2
 7 -5 7 94.5855 3.01388 2
 -5 7 -7 92.288 3.01673 2
 5 2 -8 21.0817 0.76488 2
 2 -7 8 20.2501 0.76968 2
 -2 -5 -8 21.8638 0.76847 1
 -5 -2 -8 20.2112 0.77667 1
 -2 7 -8 20.4088 0.76858 1
 -5 7 -8 22.2235 0.78842 1
 7 -5 8 21.1524 0.81636 1
 7 -2 8 19.3384 0.80208 1
 5 -7 -8 21.2979 0.78611 4
 2 -7 8 20.199 0.77194 4
 -2 7 8 20.794 0.77596 4
 2 5 8 20.3535 0.77135 4
 -5 -2 8 20.613 0.7937 4
 -2 -5 8 20.1269 0.78028 4
 5 -7 8 19.2618 0.76622 2
 7 -5 8 21.2027 0.77818 2
 -2 7 -8 19.4784 0.77834 2
 -5 7 8 18.7683 0.78547 4
 7 -2 8 18.875 0.74708 2
 -5 7 -8 21.1566 0.77554 2
 5 2 -9 13.1822 0.53718 2
 2 -7 9 13.8124 0.58024 4
 -5 7 9 11.6575 0.58283 4
 2 5 9 13.0398 0.57402 4
 -2 -5 9 12.4854 0.57447 4
 -5 -2 9 12.2498 0.59043 4
 -2 7 9 13.433 0.58516 4
 -2 7 -9 13.7811 0.57322 2
 7 -5 9 12.4491 0.54986 2
 2 5 -9 13.5679 0.5601 2
 -7 5 9 14.3365 0.61319 4
 -7 2 9 12.9728 0.59145 4
 -5 7 -9 13.0512 0.57055 2
 7 -2 9 12.3378 0.52998 2
 -7 5 -9 13.0308 0.56599 2
 2 5 9 11.9718 0.46273 2
 7 -2 -10 15.045 0.58981 2
 5 2 -10 15.1273 0.62897 2
 7 -5 -10 13.986 0.54159 2
 -5 -2 10 16.3295 0.70387 4
 2 -7 10 15.644 0.67434 4
 -5 7 10 15.8088 0.69591 4
 2 5 10 17.0865 0.69157 4
 -2 -5 10 16.0454 0.68461 4
 -2 7 10 16.1556 0.68324 4
 -2 7 -10 16.7376 0.66484 2
 2 5 -10 14.7992 0.64613 2
 -7 2 10 15.5521 0.69493 4
 -7 5 10 15.9223 0.70447 4
 5 2 10 16.5193 0.60337 2
 -7 5 -10 16.2329 0.6572 2
 2 5 10 15.8193 0.55248 2
 -5 7 -10 15.9137 0.65463 2
 7 -2 -11 4.93513 0.27909 2
 2 -7 11 5.95827 0.42174 4
 -2 -5 11 4.17348 0.39475 4
 2 5 11 3.72777 0.36464 4
 -5 -2 11 4.57281 0.40851 4
 -2 7 11 4.74502 0.38714 4
 -5 7 11 4.48429 0.39099 4
 2 5 -11 5.21424 0.34526 2
 7 -5 -11 4.24623 0.22794 2
 -2 7 -11 4.24441 0.35068 2
 2 5 11 3.86801 0.22356 2
 -7 2 11 4.29576 0.40013 4
 -7 5 11 4.18739 0.39123 4
 -7 5 -11 4.22304 0.34539 2
 -5 7 -11 5.05624 0.34951 2
 5 2 11 4.87208 0.28167 2
 -2 7 12 1.25241 0.33299 4
 -2 -5 12 1.67026 0.34761 4
 2 5 12 1.10997 0.33061 4
 2 -7 12 0.76124 0.32453 4
 -5 7 -12 0.93307 0.27711 2
 2 5 12 1.21256 0.14892 2
 5 2 12 1.33674 0.19528 2
 -2 7 -12 1.72916 0.2569 2
 7 -5 -12 1.25313 0.15175 2
 -7 5 12 1.14198 0.31774 4
 -7 2 12 0.69981 0.34239 4
 -5 -2 12 0.83195 0.31877 4
 -5 7 12 1.93165 0.35815 4
 5 2 -12 1.14665 0.24111 2
 7 -2 -12 1.13311 0.19212 2
 -7 2 13 5.39288 0.4695 4
 -7 5 13 4.67632 0.44915 4
 2 -7 13 4.46047 0.43724 4
 -2 7 13 5.26154 0.44419 4
 -2 -5 13 5.20922 0.45551 4
 2 5 13 5.03108 0.43457 4
 5 -7 13 5.48118 0.45688 4
 5 2 13 4.7822 0.44062 4
 -5 -2 13 5.35518 0.45915 4
 -5 7 13 4.54829 0.42258 4
 7 -2 -13 5.05884 0.30142 2
 5 2 -13 4.80166 0.34863 2
 5 2 13 5.22834 0.30543 2
 7 -5 -13 4.74545 0.25607 2
 2 5 13 4.77809 0.25049 2
 2 5 14 0.61982 0.15007 2
 5 2 14 1.31362 0.36702 4
 -2 -5 14 0.92869 0.33358 4
 5 -7 14 2.05978 0.37392 4
 -2 7 14 1.29133 0.37842 4
 2 5 14 2.65766 0.42668 4
 2 -7 14 1.01936 0.35498 4
 2 5 -14 1.1566 0.27679 2
 5 2 14 0.8793 0.19 2
 7 -5 -14 1.01936 0.15753 2
 5 2 -14 1.13591 0.23474 2
 -7 5 14 1.30011 0.38055 4
 -5 7 14 1.13831 0.35338 4
 -7 2 14 0.97038 0.35922 4
 -5 -2 14 1.17843 0.39599 4
 -7 5 -14 1.5221 0.29797 2
 2 5 15 0.13194 0.14131 2
 5 2 15 -0.11206 0.34356 4
 2 -7 15 0.64212 0.38328 4
 5 -7 15 0.38395 0.37388 4
 -2 7 15 0.65965 0.37774 4
 -2 -5 15 0.28571 0.37384 4
 2 5 15 0.24259 0.38958 4
 7 -2 -15 0.3228 0.205 2
 2 5 -15 -0.069 0.25066 2
 5 2 -15 0.09279 0.23436 2
 -2 7 -15 -0.09175 0.27857 2
 7 -5 -15 0.46309 0.1576 2
 -7 2 15 0.60637 0.35765 4
 -7 5 15 0.56254 0.38342 4
 -5 7 15 0.34361 0.39121 4
 -5 -2 15 0.34257 0.36198 4
 -5 7 -15 0.31438 0.25992 2
 -7 5 -15 -0.05402 0.27877 2
 2 5 16 1.28181 0.17314 2
 2 5 16 1.24585 0.39668 4
 7 -2 16 1.45253 0.46315 4
 2 -7 16 0.52926 0.3661 4
 5 -7 16 1.67071 0.43433 4
 5 2 16 1.4876 0.43108 4
 7 -5 16 0.90471 0.43589 4
 -2 7 16 0.97841 0.40142 4
 -2 -5 16 0.81097 0.39341 4
 -2 7 -16 1.38102 0.31372 2
 7 -2 -16 1.15517 0.22635 2
 7 -5 -16 1.33852 0.18657 2
 5 2 -16 1.64336 0.28072 2
 2 5 -16 0.72015 0.29532 2
 -5 -2 16 1.48462 0.43842 4
 -7 5 16 0.43012 0.42517 4
 -7 2 16 1.08236 0.39274 4
 -5 7 16 1.86017 0.42793 4
 -5 7 -16 1.1654 0.33035 2
 2 5 17 1.07753 0.17913 2
 5 -7 17 1.56533 0.43874 4
 2 5 17 1.37762 0.46779 4
 2 -7 17 2.3764 0.46844 4
 7 -5 17 1.94466 0.47913 4
 5 2 17 1.05348 0.45717 4
 7 -2 17 0.88828 0.42939 4
 -2 -5 17 1.21441 0.4284 4
 -2 7 17 2.06815 0.47568 4
 5 2 -17 1.11386 0.28833 2
 -2 7 -17 1.52568 0.32849 2
 2 5 -17 1.36499 0.31813 2
 7 -2 -17 1.53276 0.2463 2
 -7 2 17 1.22517 0.46982 4
 -5 7 17 1.26258 0.42589 4
 -5 -2 17 1.42028 0.4218 4
 -7 5 17 0.46339 0.43667 4
 -5 7 -17 0.9672 0.33058 2
 7 -5 -17 0.92819 0.17927 2
 7 -2 18 0.94927 0.46534 4
 7 -5 18 1.1545 0.50035 4
 -2 -5 18 1.11549 0.44011 4
 2 -7 18 0.65016 0.47465 4
 2 5 18 1.60352 0.46051 4
 -2 7 18 1.28523 0.45863 4
 5 -7 18 0.22974 0.46313 4
 5 2 18 1.19733 0.47998 4
 -2 7 -18 1.24575 0.33301 2
 7 -2 -18 1.37521 0.24755 2
 2 5 -18 0.88642 0.32838 2
 5 2 -18 0.96841 0.28823 2
 -5 7 18 1.88403 0.48417 4
 -5 -2 18 1.79278 0.49498 4
 -7 2 18 1.40546 0.46018 4
 -7 5 18 1.32181 0.45541 4
 7 -5 -18 1.34179 0.19418 2
 -5 7 -18 1.20579 0.32828 2
 7 -5 19 1.83803 0.52145 4
 5 -7 19 0.89287 0.48049 4
 7 -2 19 1.70772 0.51152 4
 5 2 19 1.52813 0.51807 4
 2 -7 19 2.42097 0.49643 4
 2 5 19 1.64156 0.54006 4
 7 -2 -19 1.83985 0.27579 2
 5 2 -19 1.68434 0.30748 2
 2 5 -19 1.85454 0.34896 2
 -5 -2 19 1.88704 0.51769 4
 -5 7 19 1.79824 0.49876 4
 -7 5 19 1.67155 0.47645 4
 -2 -5 19 2.20033 0.50439 4
 -2 7 19 1.08629 0.4715 4
 -7 2 19 0.97656 0.47516 4
 -5 7 -19 1.5672 0.37212 2
 7 -5 -19 1.33167 0.19985 2
 -2 7 -19 2.05572 0.34702 2
 5 2 20 0.4591 0.47261 4
 2 5 20 1.27342 0.49609 4
 5 -7 20 0.92508 0.50614 4
 7 -5 20 -0.13387 0.48507 4
 7 -2 20 0.73386 0.49993 4
 2 -7 20 0.32767 0.4948 4
 5 2 -20 0.21997 0.27052 2
 7 -2 -20 0.53944 0.24256 2
 2 5 -20 0.7721 0.31766 2
 -5 -2 20 0.19869 0.46461 4
 -7 5 20 0.95122 0.46873 4
 -2 7 20 1.66041 0.51226 4
 -5 7 20 0.82793 0.47307 4
 -7 2 20 0.91625 0.49524 4
 -2 -5 20 -0.26055 0.4847 4
 -5 7 -20 0.40162 0.33093 2
 -2 7 -20 0.53581 0.3441 2
 5 -7 21 0.46114 0.51287 4
 5 2 21 0.0352 0.48354 4
 2 -7 21 1.03266 0.57061 4
 7 -5 21 0.14389 0.4857 4
 7 -2 21 -0.35853 0.49549 4
 2 5 21 0.99133 0.51956 4
 5 2 -21 0.06247 0.28034 2
 2 5 -21 0.33369 0.31135 2
 -2 7 21 0.87493 0.4942 4
 -5 7 21 0.14145 0.51473 4
 -2 -5 21 0.56044 0.51587 4
 -7 5 21 0.58113 0.51233 4
 -7 2 21 0.54427 0.50622 4
 -5 -2 21 0.07061 0.49972 4
 7 -2 -21 0.22872 0.23456 2
 -5 7 -21 0.42015 0.35883 2
 -2 7 -21 0.15457 0.32835 2
 -7 2 22 0.077 0.53099 4
 -5 7 22 1.17678 0.55703 4
 -2 -5 22 0.37701 0.52458 4
 -2 7 22 0.15059 0.53243 4
 -7 5 22 0.84772 0.54734 4
 -5 -2 22 0.60639 0.54206 4
 -5 7 -22 0.962 0.37347 2
 5 2 -22 -0.67195 0.32329 2
 2 5 -22 0.41878 0.32843 2
 -2 7 -22 0.02725 0.35279 2
 7 -5 22 0.15308 0.54559 4
 2 -7 22 0.78356 0.55657 4
 2 5 22 0.14833 0.53753 4
 5 -7 22 -1.1428 0.53118 4
 5 2 22 0.15126 0.53885 4
 7 -2 22 -0.26699 0.58023 4
 -5 7 23 0.73278 0.56357 4
 -5 -2 23 0.65091 0.58913 4
 -7 2 23 0.41117 0.55651 4
 -2 -5 23 0.72709 0.56748 4
 -2 7 23 1.08937 0.57487 4
 -7 5 23 0.12344 0.55686 4
 2 5 -23 0.75534 0.35463 2
 -2 7 -23 0.83109 0.36471 2
 7 -5 23 1.26672 0.59796 4
 2 5 23 0.31683 0.5673 4
 5 -7 23 0.65541 0.57876 4
 5 2 23 1.17484 0.59555 4
 7 -2 23 1.0995 0.5533 4
 2 -7 23 0.67805 0.5427 4
 -2 -5 24 -0.21645 0.59158 4
 -2 7 24 -0.12966 0.5882 4
 -5 -2 24 0.17395 0.57003 4
 -5 7 24 0.2185 0.57982 4
 -2 7 -24 0.17942 0.36292 2
 2 5 24 -0.16913 0.55159 4
 5 2 24 -0.34523 0.60978 4
 5 -7 24 -0.39165 0.62484 4
 2 -7 24 -0.21295 0.60172 4
 -1 7 0 23.7319 0.81453 2
 7 -6 0 25.0887 0.8185 2
 6 -7 0 24.632 0.81109 2
 -6 7 0 23.0942 0.8197 2
 1 6 0 23.7568 0.78175 3
 -7 6 0 26.2125 0.82885 3
 -7 1 0 22.8723 0.77161 3
 -1 7 0 24.5079 0.80394 3
 -1 7 -1 7.12938 0.3312 2
 -1 7 1 6.43462 0.30476 2
 6 1 1 6.92504 0.2435 3
 1 -7 1 7.02553 0.29893 3
 7 -1 1 7.12466 0.27055 3
 -1 -6 1 7.10363 0.2781 3
 -7 6 -1 7.34391 0.32846 3
 -1 7 -1 7.87037 0.31071 3
 6 -7 1 6.34287 0.32906 3
 7 -6 1 7.3676 0.32461 2
 -6 7 1 6.93703 0.31591 2
 -6 7 -1 6.56843 0.32951 2
 7 -6 1 7.56177 0.33861 3
 7 -6 -1 7.27643 0.31142 2
 6 -7 -1 6.21912 0.29849 2
 6 -7 1 6.52255 0.3135 2
 -1 -6 -2 22.4579 0.73229 1
 -1 7 -2 23.0341 0.8028 2
 -1 7 2 23.1604 0.76823 2
 -1 7 -2 22.5492 0.73509 1
 1 -7 -2 23.9988 0.73341 4
 1 6 -2 23.9757 0.73686 4
 -1 -6 2 23.5168 0.73707 4
 6 -7 2 22.1594 0.79456 2
 -7 6 -2 22.7923 0.79835 3
 7 -1 2 22.2842 0.75025 3
 -1 7 2 24.0752 0.73433 4
 1 -7 2 22.7179 0.77735 3
 7 -6 2 22.3719 0.79174 3
 -1 -6 2 23.3583 0.76326 3
 6 -7 2 21.583 0.80025 3
 -7 6 -2 22.6486 0.80587 2
 -6 7 -2 22.4906 0.80213 2
 7 -6 2 21.591 0.79612 2
 6 -7 -2 22.1027 0.75728 2
 1 -7 3 8.35039 0.38559 2
 7 -6 3 8.40496 0.38754 1
 7 -1 3 7.30285 0.37311 1
 6 1 3 7.25699 0.36677 1
 6 -7 3 8.2502 0.36459 1
 -1 7 -3 8.31656 0.31316 1
 -1 -6 -3 8.0151 0.30796 1
 -1 -6 3 8.12227 0.32076 4
 -1 7 3 7.84523 0.32015 4
 6 -7 3 8.46206 0.37627 2
 1 -7 3 9.02099 0.36582 3
 6 -7 3 9.13276 0.3897 3
 7 -6 3 8.05594 0.37476 3
 6 -7 -3 8.17393 0.31271 2
 7 -6 3 9.05734 0.3823 2
 6 1 4 9.74969 0.36091 1
 7 -1 4 9.90147 0.36704 1
 7 -6 4 10.8497 0.3948 1
 1 -7 4 9.39783 0.37026 2
 6 -7 4 9.2246 0.36401 1
 -1 -6 -4 9.92167 0.30639 1
 -1 7 -4 9.54835 0.31896 1
 1 6 4 10.1283 0.31555 4
 -1 -6 4 9.98731 0.32512 4
 -1 7 4 10.4001 0.31926 4
 1 -7 4 9.29573 0.31394 4
 6 -7 4 11.0397 0.38176 2
 6 -7 -4 10.0823 0.36434 4
 6 1 -4 10.8185 0.36709 4
 7 -6 4 8.51958 0.35902 2
 6 -7 -4 9.96902 0.27392 2
 -6 -1 -5 1.60832 0.20055 1
 -7 6 -5 1.69176 0.21321 1
 1 -7 5 1.35052 0.21097 2
 -1 7 -5 1.51382 0.20256 2
 -6 7 -5 1.07649 0.20198 1
 1 6 -5 1.58596 0.21894 2
 -7 1 -5 1.3839 0.19763 1
 -1 7 -5 1.49159 0.16221 1
 6 1 5 1.4115 0.21753 1
 -1 -6 -5 1.47305 0.17263 1
 7 -1 5 1.38871 0.22098 1
 6 -7 5 1.32393 0.22627 1
 7 -6 5 1.68429 0.259 1
 1 -7 5 1.40644 0.18626 4
 -1 7 5 1.57638 0.21301 4
 -1 -6 5 1.32526 0.18471 4
 7 -6 5 1.28608 0.21147 2
 6 -7 5 1.71924 0.21306 2
 7 -1 -5 2.25908 0.24561 4
 6 1 -5 1.57882 0.20893 4
 6 -7 -5 1.8276 0.22432 4
 7 -6 -5 1.57794 0.22019 4
 -7 6 -5 1.84066 0.23525 2
 -6 7 -5 1.49433 0.19948 2
 6 -7 -5 1.5508 0.10454 2
 6 1 6 7.69734 0.4003 1
 7 -6 6 7.70688 0.41694 1
 7 -1 6 7.87029 0.40839 1
 -1 -6 -6 7.96639 0.35729 1
 -1 7 -6 7.33288 0.35579 1
 6 -7 6 7.55314 0.39545 1
 1 -7 6 7.33374 0.37463 4
 6 1 -6 7.65708 0.40422 4
 6 -7 -6 7.99607 0.40328 4
 -1 -6 6 8.28126 0.37996 4
 -1 7 6 7.51122 0.38583 4
 7 -6 -6 8.20507 0.40955 4
 7 -1 -6 7.92501 0.413 4
 1 6 6 8.25683 0.38554 4
 -1 7 -6 7.73043 0.38938 2
 6 -7 6 8.44006 0.39249 2
 -6 7 -6 8.31763 0.38584 1
 1 -7 6 8.00103 0.39463 2
 -7 1 -6 8.31511 0.38477 1
 1 6 -6 7.57978 0.39587 2
 -6 -1 -6 8.29303 0.38676 1
 -7 6 -6 7.05427 0.38426 1
 -7 6 -6 7.49427 0.38702 2
 -6 7 -6 8.16711 0.40485 2
 7 -1 6 7.6296 0.37165 2
 7 -6 6 7.40551 0.38706 2
 1 -7 7 5.93063 0.34533 2
 -6 7 -7 4.76478 0.3257 1
 -7 6 -7 6.15675 0.35216 1
 -6 -1 -7 6.03701 0.34553 1
 -7 1 -7 5.5247 0.34776 1
 -1 7 -7 6.41711 0.3302 1
 6 -7 7 6.16343 0.38216 1
 6 1 7 6.16977 0.37699 1
 -1 -6 -7 4.93402 0.30789 1
 7 -6 7 5.25877 0.37161 1
 7 -1 7 6.55248 0.38892 1
 1 6 7 5.20407 0.34909 4
 -1 -6 7 5.7339 0.34424 4
 -1 7 7 6.33753 0.36088 4
 7 -1 -7 5.56918 0.35925 4
 6 1 -7 6.57465 0.36743 4
 6 -7 -7 5.899 0.36482 4
 7 -6 -7 6.60499 0.37825 4
 1 -7 7 6.32677 0.34151 4
 6 -7 7 5.87657 0.34472 2
 1 6 -7 5.23858 0.35163 2
 7 -6 7 6.25699 0.35004 2
 -6 -1 7 6.32103 0.37716 4
 7 -1 7 5.69297 0.32078 2
 -7 6 -7 6.25427 0.36101 2
 1 -7 8 1.87972 0.24518 2
 1 6 -8 1.46735 0.23528 2
 -1 -6 -8 1.45039 0.21689 1
 7 -6 8 1.23721 0.26478 1
 7 -1 8 1.09665 0.2768 1
 -1 7 -8 2.21675 0.23925 1
 -1 -6 8 1.64066 0.27087 4
 1 -7 8 1.65207 0.26849 4
 6 -7 8 1.72927 0.23672 2
 -1 7 -8 2.05157 0.25098 2
 7 -6 8 1.6072 0.22689 2
 -6 7 8 2.12554 0.30857 4
 -6 -1 8 1.73344 0.29405 4
 -7 6 -8 1.97598 0.25867 2
 1 6 8 1.86314 0.13708 2
 7 -1 8 1.84008 0.20283 2
 -6 7 -8 1.70039 0.24815 2
 1 6 -9 1.78631 0.25298 2
 7 -6 -9 1.93287 0.13692 2
 6 1 -9 2.06028 0.23114 2
 -1 -6 9 1.49392 0.2853 4
 1 -7 9 1.80228 0.28799 4
 -1 7 9 1.87868 0.28364 4
 1 6 9 1.73924 0.27957 4
 -1 7 -9 1.85083 0.23348 2
 -7 1 9 1.72075 0.32193 4
 -6 -1 9 1.61206 0.27557 4
 -6 7 9 1.25723 0.28884 4
 -7 6 9 1.30784 0.27451 4
 -6 7 -9 1.49316 0.26034 2
 1 6 9 1.5713 0.13032 2
 -7 6 -9 1.97692 0.25704 2
 7 -6 -10 4.38786 0.21432 2
 1 -7 10 5.20403 0.3895 4
 -1 7 10 5.10793 0.35387 4
 -1 -6 10 4.51943 0.38544 4
 1 6 10 4.44793 0.34125 4
 -1 7 -10 4.73122 0.35184 2
 1 6 -10 4.79237 0.33352 2
 -6 -1 10 4.99718 0.39625 4
 -6 7 10 5.13968 0.404 4
 -7 6 10 4.588 0.38078 4
 -7 1 10 4.719 0.40833 4
 1 6 10 4.35197 0.21101 2
 -7 6 -10 4.62703 0.33555 2
 -6 7 -10 4.26327 0.32171 2
 6 1 10 4.77346 0.28556 2
 7 -1 -11 0.11344 0.17111 2
 1 6 11 -0.01523 0.28849 4
 -1 7 11 0.06119 0.26522 4
 -1 -6 11 -0.09234 0.29251 4
 1 -7 11 -0.24497 0.2871 4
 7 -6 -11 0.21045 0.10822 2
 1 6 11 0.21879 0.10467 2
 1 6 -11 0.2802 0.19435 2
 -1 7 -11 -0.02883 0.21795 2
 6 1 11 0.20784 0.16994 2
 7 -1 11 0.16008 0.18736 2
 -7 6 11 0.13576 0.25868 4
 -7 1 11 0.42451 0.33341 4
 -6 -1 11 0.13089 0.28528 4
 -6 7 11 0.13114 0.28753 4
 -6 7 -11 -0.01453 0.21254 2
 -7 6 -11 0.32099 0.23504 2
 6 1 -12 0.73418 0.20709 2
 -1 -6 12 1.05153 0.32517 4
 -1 7 12 0.82733 0.32626 4
 1 -7 12 0.92654 0.31379 4
 1 6 12 0.85526 0.31298 4
 1 6 12 0.73136 0.11882 2
 6 1 12 1.0112 0.20084 2
 1 6 -12 0.98319 0.26391 2
 7 -6 -12 0.78231 0.11859 2
 -1 7 -12 0.875 0.24768 2
 -6 7 12 0.82282 0.31687 4
 -6 -1 12 1.68729 0.35075 4
 -7 6 12 0.50026 0.34993 4
 -7 1 12 1.05089 0.30059 4
 -7 6 -12 0.79025 0.26502 2
 -6 7 -12 0.72975 0.24799 2
 1 -7 13 2.01872 0.34675 4
 -1 -6 13 1.54313 0.34621 4
 -1 7 13 2.37664 0.37192 4
 1 6 13 1.91738 0.36425 4
 7 -6 -13 2.29229 0.1628 2
 1 6 13 2.05977 0.15297 2
 6 1 13 1.95283 0.23618 2
 -6 7 13 2.5841 0.40458 4
 -6 -1 13 2.29231 0.36481 4
 -7 6 13 1.94476 0.38792 4
 -7 1 13 2.13928 0.36773 4
 6 1 -13 2.04564 0.25989 2
 7 -1 -13 2.25316 0.23585 2
 6 1 -14 0.65296 0.22471 2
 1 6 14 0.4238 0.12429 2
 7 -1 -14 0.4445 0.20239 2
 1 -7 14 0.48662 0.36492 4
 6 1 14 0.08502 0.3993 4
 6 -7 14 0.25721 0.35389 4
 1 6 14 2.14159 0.37973 4
 -1 -6 14 0.42793 0.34879 4
 -1 7 14 0.71624 0.35108 4
 1 6 -14 0.54149 0.27555 2
 7 -6 -14 0.43058 0.12671 2
 -6 -1 14 0.10641 0.35185 4
 -7 1 14 0.06501 0.38803 4
 -6 7 14 0.76602 0.37428 4
 -7 6 14 -0.0217 0.35633 4
 -7 6 -14 0.68788 0.26533 2
 1 6 15 0.32056 0.12939 2
 -1 -6 15 0.96502 0.40799 4
 6 -7 15 0.20763 0.37314 4
 6 1 15 0.34327 0.35305 4
 1 6 15 0.08845 0.37558 4
 -1 7 15 0.42614 0.35892 4
 1 -7 15 -0.15502 0.364 4
 7 -1 -15 0.57248 0.22135 2
 6 1 -15 0.20643 0.23142 2
 -1 7 -15 0.35376 0.25979 2
 7 -6 -15 0.34959 0.13783 2
 1 6 -15 0.52156 0.27427 2
 -7 1 15 -0.28121 0.3844 4
 -6 7 15 -0.18451 0.37768 4
 -7 6 15 0.14083 0.4105 4
 -6 -1 15 0.39196 0.37397 4
 -7 6 -15 0.42952 0.29317 2
 -6 7 -15 0.19038 0.27446 2
 6 1 16 1.84559 0.42922 4
 1 6 16 2.42702 0.46005 4
 6 -7 16 2.62893 0.431 4
 -1 -6 16 2.1616 0.42495 4
 7 -6 16 2.67028 0.44199 4
 7 -1 16 1.80342 0.45343 4
 -1 7 16 2.32844 0.44792 4
 1 6 -16 1.48407 0.31948 2
 -1 7 -16 1.47414 0.32573 2
 6 1 -16 1.47764 0.27889 2
 7 -1 -16 1.84862 0.27005 2
 -7 1 16 2.12446 0.44213 4
 -7 6 16 1.84962 0.46473 4
 -6 7 16 1.74553 0.45738 4
 -6 -1 16 1.34578 0.42239 4
 -6 7 -16 2.19503 0.35745 2
 -7 6 -16 1.75844 0.34504 2
 7 -6 -16 1.67401 0.17093 2
 -1 7 17 1.67583 0.45773 4
 7 -1 17 1.5884 0.42905 4
 -1 -6 17 0.74876 0.41425 4
 6 -7 17 0.69679 0.42829 4
 1 -7 17 1.15589 0.44595 4
 1 6 17 0.78308 0.46395 4
 6 1 17 1.19675 0.42437 4
 7 -6 17 1.46195 0.42772 4
 6 1 -17 0.52663 0.26969 2
 -1 7 -17 0.95437 0.31567 2
 1 6 -17 0.26294 0.28041 2
 7 -1 -17 1.01743 0.24224 2
 -7 6 17 0.62784 0.41901 4
 -6 -1 17 0.45613 0.40406 4
 -7 1 17 0.27245 0.45325 4
 -6 7 17 0.80406 0.42021 4
 -7 6 -17 0.58628 0.31139 2
 -6 7 -17 0.68464 0.30871 2
 7 -6 -17 0.7029 0.1518 2
 1 6 18 -0.1687 0.42738 4
 7 -1 18 -0.02877 0.43068 4
 7 -6 18 0.02893 0.40832 4
 -1 -6 18 -0.97575 0.42718 4
 6 -7 18 0.17325 0.43989 4
 6 1 18 1.06027 0.49095 4
 1 -7 18 0.59257 0.44433 4
 -1 7 18 -0.3063 0.42989 4
 6 1 -18 0.08766 0.2638 2
 -1 7 -18 0.30763 0.31104 2
 1 6 -18 0.10666 0.31201 2
 7 -1 -18 -0.20074 0.23679 2
 -7 1 18 -0.14679 0.45779 4
 -6 -1 18 0.08634 0.4322 4
 -7 6 18 -0.11766 0.47627 4
 -6 7 18 0.25971 0.42188 4
 -6 7 -18 -0.31855 0.30414 2
 7 -6 -18 0.28893 0.14318 2
 1 -7 19 0.45938 0.465 4
 -1 -6 19 -0.30037 0.44364 4
 -1 7 19 -0.2702 0.44628 4
 7 -1 19 -0.40371 0.46879 4
 7 -6 19 -0.43715 0.47889 4
 1 6 19 -0.18304 0.41764 4
 6 -7 19 -0.62133 0.44896 4
 6 1 19 0.3092 0.43812 4
 7 -1 -19 0.35426 0.25363 2
 -1 7 -19 -0.04639 0.29653 2
 1 6 -19 0.31392 0.30429 2
 6 1 -19 0.31089 0.2701 2
 -6 -1 19 -0.37227 0.48739 4
 -7 6 19 0.0952 0.47129 4
 -6 7 19 0.34211 0.44546 4
 -7 1 19 0.03152 0.43191 4
 -6 7 -19 0.52787 0.34315 2
 7 -1 20 1.20103 0.51725 4
 -1 7 20 0.06462 0.46844 4
 -1 -6 20 0.67855 0.4718 4
 1 -7 20 0.32833 0.48104 4
 7 -6 20 -0.80508 0.5217 4
 1 6 20 0.0325 0.48874 4
 6 -7 20 0.30053 0.47601 4
 6 1 20 -0.39766 0.50107 4
 6 1 -20 0.83888 0.28949 2
 7 -1 -20 0.13304 0.23687 2
 1 6 -20 0.82797 0.32955 2
 -6 -1 20 0.46625 0.50042 4
 -6 7 20 0.46733 0.42918 4
 -7 6 20 0.23783 0.50891 4
 -7 1 20 0.27165 0.4481 4
 -6 7 -20 0.17613 0.3435 2
 -1 7 -20 0.04855 0.32562 2
 7 -6 21 0.46871 0.48958 4
 7 -1 21 0.28619 0.53226 4
 1 6 21 -1.03758 0.51754 4
 6 -7 21 0.42825 0.51323 4
 6 1 21 0.814 0.53586 4
 1 -7 21 1.32047 0.52262 4
 7 -1 -21 0.5153 0.25568 2
 6 1 -21 0.23776 0.29032 2
 1 6 -21 -0.37243 0.33572 2
 -1 -6 21 0.20877 0.4922 4
 -6 -1 21 0.89563 0.52948 4
 -1 7 21 0.03476 0.49601 4
 -7 6 21 -0.25396 0.51903 4
 -6 7 21 0.25179 0.48538 4
 -7 1 21 0.39842 0.49087 4
 -6 7 -21 -0.02651 0.34226 2
 -1 7 -21 0.43654 0.3474 2
 1 6 22 -0.55556 0.5321 4
 6 -7 22 -0.19103 0.53764 4
 7 -1 22 0.11443 0.52191 4
 1 -7 22 -0.44683 0.56333 4
 6 1 22 -0.45488 0.54396 4
 7 -6 22 -0.49864 0.57515 4
 6 1 -22 -0.10313 0.28145 2
 -6 7 22 -0.23188 0.54377 4
 -6 -1 22 0.69449 0.54985 4
 -7 6 22 -0.34721 0.53995 4
 -7 1 22 -0.1541 0.52615 4
 -1 7 22 0.29917 0.50928 4
 -1 -6 22 0.18748 0.5537 4
 -1 7 -22 0.13525 0.33967 2
 1 6 -22 0.12887 0.31755 2
 -1 -6 23 0.12065 0.55092 4
 -7 1 23 0.74059 0.56505 4
 -1 7 23 -0.04008 0.54682 4
 -7 6 23 -0.49429 0.54474 4
 -6 7 23 -0.32967 0.56358 4
 -6 -1 23 0.74085 0.58424 4
 1 6 -23 0.43597 0.34141 2
 -1 7 -23 0.08603 0.36106 2
 7 -6 23 0.81905 0.60779 4
 7 -1 23 1.2223 0.60266 4
 6 -7 23 0.81876 0.58729 4
 6 1 23 -1.05586 0.59857 4
 1 -7 23 0.27879 0.55282 4
 1 6 23 0.8315 0.55354 4
 -1 7 -24 0.14933 0.3556 2
 1 6 24 -0.50903 0.61702 4
 1 -7 24 0.8539 0.5922 4
 -1 7 24 0.17183 0.58338 4
 -1 -6 24 1.15582 0.61545 4
 0 7 0 0.66038 0.14147 3
 7 -7 0 0.58105 0.17089 2
 -7 7 0 0.89226 0.20353 3
 0 7 -1 52.1929 1.63316 2
 0 7 -1 50.5393 1.5968 3
 7 0 1 50.072 1.56698 3
 -7 7 -1 51.5441 1.63402 3
 0 -7 1 51.5691 1.59929 3
 -7 7 -1 51.4195 1.63 2
 7 -7 1 48.968 1.62263 2
 7 -7 -1 49.2492 1.60801 2
 0 7 -2 58.7856 1.90309 2
 0 -7 2 59.7449 1.83462 4
 0 7 2 60.2718 1.832 4
 0 -7 -2 58.3302 1.83105 1
 0 7 -2 59.1683 1.83527 1
 -7 7 -2 61.9282 1.90479 3
 0 -7 2 60.3957 1.87382 3
 7 -7 2 59.3083 1.90189 3
 7 -7 -2 58.2006 1.87041 2
 -7 7 -2 60.9607 1.90531 2
 7 -7 2 57.7982 1.89679 2
 7 0 3 7.96737 0.38714 1
 7 -7 3 9.18204 0.39349 1
 7 -7 3 7.81635 0.38084 3
 7 -7 3 8.81807 0.38508 2
 7 -7 -3 8.502 0.33453 2
 0 7 3 7.98742 0.32282 4
 0 -7 3 8.38417 0.32095 4
 7 -7 4 8.81838 0.39354 1
 7 0 4 8.50363 0.39096 1
 0 7 4 7.80807 0.33305 4
 0 -7 4 8.50976 0.35013 4
 7 -7 4 7.83662 0.38617 3
 7 -7 4 8.559 0.39354 2
 -7 0 -5 8.96973 0.39148 1
 0 7 -5 8.39003 0.38887 2
 -7 7 -5 7.18363 0.38117 1
 7 -7 5 8.14875 0.40529 1
 7 0 5 7.11853 0.3925 1
 0 -7 5 7.70686 0.35942 4
 7 0 -5 7.80508 0.39118 4
 0 7 5 7.28598 0.34896 4
 7 -7 5 8.3195 0.39647 2
 7 -7 -5 8.37485 0.39721 4
 -7 7 -5 8.49216 0.39289 2
 7 0 6 5.04696 0.33042 1
 7 -7 6 5.44358 0.35396 1
 7 0 -6 4.51183 0.324 4
 0 -7 6 4.84602 0.30892 4
 7 -7 -6 4.55677 0.3213 4
 0 7 6 4.78484 0.30664 4
 7 -7 6 5.31212 0.32792 2
 0 7 -6 5.04391 0.32449 2
 -7 0 -6 5.18059 0.31427 1
 -7 7 -6 4.96026 0.31349 1
 -7 7 -6 4.86578 0.32397 2
 7 0 7 6.55323 0.40033 1
 7 -7 7 6.81661 0.39656 1
 7 -7 -7 6.69646 0.38638 4
 7 0 -7 6.65286 0.37554 4
 0 -7 7 6.57976 0.35309 4
 0 7 7 5.97415 0.36003 4
 7 -7 7 6.05868 0.35732 2
 0 7 -7 5.70908 0.35813 2
 -7 7 -7 5.85599 0.35561 1
 -7 0 -7 6.72787 0.36944 1
 -7 7 -7 5.90426 0.36325 2
 7 0 7 6.55854 0.32929 2
 7 0 8 0.7779 0.25028 1
 7 -7 8 0.67197 0.24719 1
 0 -7 8 0.4602 0.22155 4
 0 7 -8 0.74342 0.24183 2
 0 7 8 0.78009 0.09567 2
 -7 7 -8 1.00468 0.22172 2
 7 0 8 0.73461 0.18651 2
 7 -7 -9 3.31364 0.15215 2
 0 -7 9 3.10176 0.31433 4
 0 7 9 3.53468 0.33053 4
 0 7 -9 3.35881 0.29672 2
 -7 7 9 3.70628 0.32541 4
 -7 0 9 4.39062 0.35838 4
 -7 7 -9 3.20182 0.30439 2
 0 7 9 3.13893 0.15502 2
 0 -7 10 1.2983 0.30639 4
 0 7 10 1.59057 0.28052 4
 0 7 10 1.55696 0.11099 2
 0 7 -10 1.64675 0.24205 2
 7 -7 -10 1.70585 0.11318 2
 -7 0 10 1.51541 0.31442 4
 -7 7 10 1.5115 0.27503 4
 -7 7 -10 1.92616 0.25897 2
 7 0 10 1.68319 0.22072 2
 0 -7 11 0.25898 0.29516 4
 0 7 11 0.18201 0.28262 4
 0 7 -11 0.99331 0.24862 2
 0 7 11 0.31686 0.08412 2
 7 -7 -11 0.1796 0.08303 2
 7 0 11 0.28917 0.18321 2
 -7 7 11 0.5086 0.29997 4
 -7 0 11 0.40831 0.28648 4
 -7 7 -11 0.66171 0.25969 2
 7 0 -12 1.27325 0.23086 2
 0 -7 12 1.51878 0.31925 4
 0 7 12 1.8704 0.34854 4
 0 7 12 1.59475 0.11651 2
 0 7 -12 1.41098 0.26247 2
 -7 7 12 1.24182 0.34141 4
 -7 0 12 1.11339 0.34993 4
 7 -7 -12 1.72343 0.11555 2
 -7 7 -12 1.83444 0.28466 2
 7 0 -13 2.64416 0.28168 2
 0 7 13 2.36951 0.13888 2
 -7 0 13 2.64849 0.41301 4
 -7 7 13 3.51464 0.39869 4
 7 -7 -13 2.52985 0.14243 2
 0 -7 13 2.99291 0.37198 4
 0 7 13 2.70811 0.39942 4
 7 0 -14 0.33531 0.21848 2
 0 -7 14 -0.34687 0.35322 4
 0 7 14 -0.12259 0.33763 4
 -7 0 14 0.49913 0.34414 4
 -7 7 14 -0.39204 0.3851 4
 7 -7 -14 -0.01848 0.09506 2
 7 -7 15 0.70749 0.41585 4
 7 0 15 0.88893 0.38781 4
 0 -7 15 0.7121 0.36972 4
 0 7 15 0.95258 0.39174 4
 0 7 -15 0.77643 0.30067 2
 7 0 -15 1.01075 0.25614 2
 -7 7 15 0.89538 0.39218 4
 -7 0 15 0.82132 0.41478 4
 -7 7 -15 1.00586 0.31107 2
 7 -7 -15 0.63172 0.10764 2
 0 -7 16 0.21698 0.40383 4
 7 0 16 0.30101 0.41712 4
 7 -7 16 0.78374 0.45428 4
 0 7 16 0.36159 0.41772 4
 0 7 -16 0.35907 0.26668 2
 7 0 -16 0.04534 0.24045 2
 -7 7 16 0.02544 0.39445 4
 -7 0 16 0.63309 0.43109 4
 -7 7 -16 0.4742 0.31396 2
 0 -7 17 0.28925 0.38143 4
 7 -7 17 1.19171 0.45051 4
 0 7 17 0.21108 0.44373 4
 7 0 17 0.37628 0.44704 4
 7 0 -17 1.12776 0.27783 2
 0 7 -17 1.11899 0.34502 2
 -7 7 17 0.43846 0.43853 4
 -7 0 17 0.24599 0.4096 4
 -7 7 -17 1.39559 0.33893 2
 7 0 18 0.05791 0.46477 4
 7 -7 18 0.05835 0.47757 4
 0 7 18 0.3089 0.43542 4
 0 -7 18 0.19821 0.43106 4
 7 0 -18 0.36563 0.25425 2
 0 7 -18 -0.1553 0.30886 2
 -7 7 18 0.62185 0.46229 4
 -7 0 18 -0.3821 0.44279 4
 -7 7 -18 -0.09174 0.31329 2
 0 7 19 0.09004 0.42644 4
 7 -7 19 0.09404 0.48139 4
 7 0 19 0.06222 0.48215 4
 0 -7 19 -0.27081 0.45385 4
 0 7 -19 0.11677 0.33036 2
 7 0 -19 -0.24565 0.26272 2
 -7 0 19 -0.06342 0.47552 4
 -7 7 19 -0.03179 0.46017 4
 -7 7 -19 -0.19386 0.32574 2
 -7 7 20 0.5446 0.48155 4
 -7 0 20 -0.50929 0.51253 4
 0 -7 20 0.74444 0.51261 4
 7 -7 20 0.1682 0.48625 4
 7 0 20 0.10016 0.46194 4
 0 7 20 0.29043 0.4859 4
 7 0 -20 0.21909 0.25598 2
 0 7 -20 0.09823 0.32199 2
 0 7 21 0.79639 0.51626 4
 0 -7 21 0.76499 0.49436 4
 7 -7 21 -0.36072 0.53656 4
 7 0 21 -0.89499 0.56465 4
 7 0 -21 0.41492 0.27097 2
 0 7 -21 0.02582 0.32672 2
 -7 0 21 -0.03626 0.48931 4
 -7 7 21 0.03634 0.47244 4
 7 -7 22 -0.80771 0.52921 4
 7 0 22 -0.03815 0.54446 4
 0 7 -22 0.02708 0.3422 2
 0 -7 22 -0.2988 0.50366 4
 -7 7 22 0.27065 0.51437 4
 -7 0 22 0.19283 0.52352 4
 0 7 22 -0.37196 0.53514 4
 7 -7 23 -0.20542 0.56295 4
 7 0 23 1.30453 0.59379 4
 -7 7 23 -0.28894 0.55457 4
 0 -7 23 0.36127 0.54754 4
 0 7 23 0.63919 0.55 4
 -7 0 23 -0.16475 0.56004 4
 0 7 -23 0.11377 0.35724 2
 0 7 24 -0.21387 0.57383 4
 0 -7 24 -0.25764 0.52478 4
 0 7 -24 -0.18017 0.36084 2
 -8 4 0 36.8704 1.14036 3
 -4 8 0 35.7184 1.15442 3
 -4 8 0 33.9039 1.13936 2
 4 -8 0 33.5013 1.13351 2
 -4 8 -1 9.0711 0.40579 3
 -4 -4 1 8.87658 0.30703 3
 -8 4 -1 9.44933 0.37548 3
 8 -4 1 9.19306 0.37127 3
 -4 8 1 8.85726 0.36538 2
 -4 8 -1 8.98906 0.38954 2
 4 -8 1 9.72044 0.38431 2
 4 -8 -1 9.55745 0.3569 2
 4 -8 2 3.44073 0.22992 2
 4 -8 -2 3.14488 0.1788 2
 -4 8 2 2.63917 0.18564 2
 -4 8 -2 3.20995 0.22732 2
 8 -4 2 3.51683 0.21548 3
 -4 8 -2 3.18709 0.24744 3
 4 -8 2 3.70852 0.24319 3
 4 -8 2 3.19333 0.18681 1
 4 4 2 3.34827 0.19235 1
 4 -8 3 1.63993 0.20209 2
 -4 8 -3 1.36434 0.15398 1
 4 -8 -3 1.16632 0.11457 2
 4 4 3 1.20934 0.15312 1
 4 -8 3 1.10465 0.14664 1
 -4 8 -3 1.45261 0.20725 2
 4 -8 -3 1.24224 0.17048 4
 4 -8 3 0.99466 0.19477 3
 4 4 -3 1.09661 0.15488 4
 8 -4 3 1.10227 0.17229 3
 -4 8 3 1.49409 0.12311 2
 -4 -4 -4 96.075 2.9536 1
 4 -8 -4 93.0909 2.90434 2
 -4 8 -4 97.9322 2.95754 1
 8 -4 4 94.3467 2.99353 1
 4 -8 4 93.591 2.95447 1
 4 4 4 94.3078 2.95402 1
 4 -8 -4 95.7948 2.95053 4
 4 4 -4 93.3521 2.95074 4
 4 -8 4 97.4928 2.98424 2
 4 -8 4 96.5322 2.98549 3
 -4 8 4 93.1801 2.90347 2
 8 -4 4 97.1621 2.98752 2
 8 -4 5 105.136 3.28397 1
 -4 8 -5 101.238 3.2459 1
 -4 -4 -5 102.563 3.24545 1
 4 -8 5 100.293 3.24607 1
 4 4 5 104.489 3.24496 1
 4 -8 -5 104.802 3.24744 4
 4 4 -5 101.107 3.24632 4
 4 -8 5 108.425 3.27436 2
 -4 8 5 104.836 3.24647 4
 -4 -4 5 104.313 3.25056 4
 8 -4 5 108.042 3.27408 2
 -4 -4 -6 117.775 3.63076 1
 8 -4 6 110.398 3.66339 1
 -4 8 -6 115.633 3.63391 1
 4 -8 -6 114.705 3.62788 4
 4 4 -6 117.35 3.63266 4
 4 -8 6 119.925 3.65575 2
 -4 8 -6 120.864 3.66084 2
 -4 -4 6 114.898 3.63447 4
 -4 8 6 112.646 3.63055 4
 8 -4 6 117.671 3.64957 2
 4 4 -7 0.68651 0.219 2
 4 -8 7 0.50837 0.20936 2
 -4 8 -7 0.5228 0.19033 1
 -4 -4 -7 0.57059 0.19187 1
 8 -4 7 0.55857 0.25094 1
 4 -8 -7 0.45336 0.2237 4
 4 4 -7 0.50381 0.21721 4
 -4 8 -7 0.44437 0.21366 2
 -4 8 7 0.53177 0.24356 4
 -4 -4 7 0.12248 0.22311 4
 8 -4 7 0.12044 0.18973 2
 4 -8 -8 13.2503 0.56174 4
 4 4 -8 13.1718 0.55783 4
 -4 8 8 13.0005 0.57169 4
 -4 -4 8 13.7003 0.5825 4
 -4 8 -8 12.4459 0.5621 2
 8 -4 8 12.3139 0.58917 1
 -4 8 -8 12.8921 0.55668 1
 -4 -4 -8 13.0402 0.55013 1
 8 -4 8 14.3097 0.55952 2
 4 4 -9 0.22657 0.21521 2
 -4 8 -9 0.18306 0.22991 2
 8 -4 9 -0.10247 0.2564 1
 -4 8 9 0.07651 0.25877 4
 -4 -4 9 0.80034 0.27281 4
 4 4 9 0.07803 0.13919 2
 4 4 -10 0.08934 0.23248 2
 -4 8 -10 0.16913 0.22594 2
 -4 8 10 0.0143 0.25845 4
 -4 -4 10 -0.1861 0.27408 4
 4 4 10 -0.13768 0.14151 2
 4 4 11 -0.01577 0.26737 4
 4 -8 11 -0.15939 0.29574 4
 -4 8 -11 0.23995 0.24333 2
 4 4 11 -0.00847 0.14592 2
 -4 -4 11 -0.5686 0.30748 4
 -8 4 11 0.03493 0.32747 4
 -4 8 11 -0.42641 0.28274 4
 8 -4 -11 -0.01596 0.15031 2
 4 4 -11 0.01369 0.20881 2
 8 -4 -12 10.9251 0.4592 2
 4 -8 12 11.9541 0.60623 4
 4 4 12 12.1872 0.61243 4
 -4 8 12 11.266 0.60801 4
 -4 -4 12 12.8027 0.62422 4
 -8 4 12 10.6483 0.61577 4
 -4 8 -12 11.0695 0.5644 2
 4 4 12 10.609 0.45534 2
 4 -8 13 1.55514 0.32316 4
 4 4 13 1.61266 0.34303 4
 -4 8 -13 1.27346 0.30202 2
 4 4 13 1.62988 0.18909 2
 -8 4 13 2.22512 0.3898 4
 -4 -4 13 0.75949 0.31605 4
 -4 8 13 1.52157 0.36396 4
 8 -4 -13 1.33042 0.18198 2
 4 4 -13 1.72431 0.25548 2
 -4 -4 14 1.76143 0.3801 4
 -8 4 14 1.58869 0.40632 4
 -4 8 14 1.32824 0.35202 4
 4 -8 14 2.32079 0.41125 4
 4 4 14 1.66458 0.38145 4
 4 4 14 1.60259 0.19516 2
 8 -4 -14 1.75619 0.20754 2
 4 4 -14 2.02033 0.29524 2
 -4 8 15 3.50356 0.46342 4
 -4 -4 15 3.33323 0.46189 4
 -8 4 15 3.82999 0.46255 4
 4 -8 15 4.50841 0.47897 4
 4 4 15 3.08615 0.44487 4
 4 4 15 3.0385 0.24773 2
 8 -4 -15 2.7183 0.24874 2
 -4 8 -15 3.01994 0.3615 2
 4 4 -15 3.25966 0.34114 2
 4 4 16 2.07394 0.22348 2
 4 -8 16 2.29927 0.46173 4
 4 4 16 2.59699 0.44183 4
 8 -4 -16 2.47899 0.24232 2
 4 4 -16 2.24236 0.32141 2
 -4 8 16 3.07128 0.47127 4
 -4 -4 16 2.59151 0.46812 4
 -8 4 16 2.83713 0.47595 4
 -4 8 -16 1.71808 0.31963 2
 4 4 17 0.65386 0.18066 2
 4 -8 17 -0.79662 0.43379 4
 8 -4 17 -0.24678 0.437 4
 4 4 17 0.02635 0.38746 4
 4 4 -17 -0.20937 0.2735 2
 -4 8 17 0.4225 0.43835 4
 -4 -4 17 -0.0265 0.4209 4
 -8 4 17 -0.11098 0.37436 4
 -4 8 -17 0.08581 0.29431 2
 8 -4 18 2.29172 0.47745 4
 4 -8 18 3.36193 0.51663 4
 4 4 18 3.25342 0.53152 4
 4 4 -18 3.05767 0.36892 2
 -4 8 18 3.73074 0.54889 4
 -4 -4 18 3.49543 0.51479 4
 -8 4 18 3.58764 0.53845 4
 -4 8 -18 3.04191 0.40597 2
 4 -8 19 0.6141 0.48655 4
 8 -4 19 1.15852 0.47357 4
 4 4 19 -0.12186 0.47416 4
 8 -4 -19 0.19961 0.19814 2
 4 4 -19 0.33824 0.2862 2
 -4 -4 19 -0.43195 0.47155 4
 -8 4 19 0.5088 0.4541 4
 -4 8 19 1.02022 0.45665 4
 -4 8 -19 0.6789 0.323 2
 4 -8 20 0.66245 0.51409 4
 8 -4 20 0.8765 0.51477 4
 4 4 20 -1.01854 0.50754 4
 4 4 -20 0.53262 0.3089 2
 -4 -4 20 0.03325 0.46001 4
 -8 4 20 0.37486 0.46728 4
 -4 8 20 0.36675 0.48678 4
 -4 8 -20 0.69433 0.34722 2
 8 -4 -20 0.53722 0.20301 2
 4 -8 21 0.285 0.51294 4
 8 -4 21 -0.25292 0.53134 4
 4 4 21 -0.45927 0.52776 4
 4 4 -21 -0.02317 0.30098 2
 -4 8 21 -0.3555 0.50364 4
 -4 -4 21 -0.03551 0.50767 4
 -8 4 21 -0.72937 0.52079 4
 8 -4 22 0.30925 0.55969 4
 4 -8 22 -0.1142 0.5574 4
 4 4 22 0.90565 0.56351 4
 4 4 -22 0.43463 0.32157 2
 -4 8 -22 -0.17214 0.3676 2
 -8 4 22 -0.4292 0.50855 4
 -4 -4 22 0.37903 0.4895 4
 -4 8 22 -0.26498 0.52349 4
 8 -4 23 0.16451 0.56579 4
 4 -8 23 -0.49146 0.55443 4
 4 4 23 0.24351 0.57249 4
 4 4 -23 -0.025 0.32543 2
 -4 8 -23 0.33022 0.38723 2
 -8 4 23 0.87902 0.57474 4
 -4 8 23 -1.25267 0.58021 4
 -4 -4 23 0.32234 0.5613 4
 4 -8 24 0.04328 0.59133 4
 4 4 24 0.90035 0.57994 4
 -4 8 24 0.38956 0.59117 4
 -4 -4 24 -0.34513 0.56164 4
 -4 8 -24 0.24891 0.38317 2
 3 -8 0 15.18 0.53749 2
 -8 5 0 15.0868 0.55136 3
 -5 8 0 15.712 0.56164 3
 -3 8 0 15.7367 0.55048 3
 3 5 0 14.1346 0.47734 3
 -8 3 0 14.4258 0.52049 3
 -5 8 0 14.1907 0.5366 2
 -3 8 0 15.8691 0.54058 2
 5 -8 0 13.5238 0.5284 2
 3 -8 1 35.9475 1.15078 2
 3 -8 -1 35.4449 1.1314 2
 3 -8 1 36.7205 1.10551 1
 3 5 1 34.2027 1.10111 1
 -3 8 1 35.2804 1.12948 2
 5 -8 -1 35.1668 1.13217 2
 -3 8 -1 35.4166 1.1553 2
 5 -8 1 32.7888 1.14843 2
 -3 8 -1 36.5659 1.15542 3
 8 -3 1 34.6158 1.12816 3
 -5 8 -1 33.8538 1.15928 3
 -8 3 -1 34.6108 1.12924 3
 -3 -5 1 34.0896 1.09616 3
 -8 5 -1 36.8312 1.15615 3
 -5 8 1 35.204 1.13558 2
 -5 8 -1 34.1858 1.15603 2
 5 -8 2 4.3453 0.23446 1
 3 -8 -2 4.88063 0.21655 2
 5 3 2 4.22999 0.23415 1
 3 -8 2 4.548 0.26223 2
 3 -8 2 4.30745 0.20423 1
 3 5 2 3.71418 0.21072 1
 3 -8 -2 4.69908 0.21126 4
 3 5 -2 4.40449 0.2084 4
 -3 8 2 4.25399 0.20917 2
 5 -8 -2 4.1763 0.21363 2
 -5 8 -2 4.06363 0.27203 2
 -3 8 -2 4.28674 0.27455 2
 5 -8 2 4.25541 0.25875 2
 8 -3 2 4.07678 0.23398 3
 8 -5 2 5.35964 0.26779 3
 -5 8 -2 4.94404 0.27253 3
 3 -8 2 4.64724 0.26448 3
 -3 8 -2 4.271 0.26297 3
 5 -8 2 5.33074 0.26874 3
 8 -5 2 4.26073 0.2646 2
 -5 8 2 3.9662 0.2187 2
 5 -8 3 3.84097 0.22796 1
 -3 -5 -3 4.02838 0.19991 1
 -3 8 -3 3.40982 0.19821 1
 5 3 3 3.49063 0.22185 1
 3 -8 3 3.81901 0.25219 2
 8 -5 3 3.7811 0.26828 1
 3 -8 3 3.3003 0.20004 1
 3 5 3 3.99516 0.20635 1
 3 5 -3 3.77269 0.20541 4
 3 -8 -3 3.74753 0.20849 4
 5 -8 -3 3.90362 0.17933 2
 -5 8 -3 4.02728 0.26684 2
 -3 8 3 3.49748 0.17963 2
 -3 8 -3 3.42765 0.24553 2
 5 -8 3 3.91009 0.25629 2
 5 -8 3 3.74803 0.25587 3
 5 -8 -3 4.38541 0.24128 4
 8 -5 3 2.91429 0.23631 3
 8 -3 3 3.93103 0.23083 3
 3 -8 3 3.78929 0.25118 3
 5 3 -3 3.7546 0.22471 4
 -5 8 3 3.60573 0.18477 2
 8 -5 3 3.64262 0.26197 2
 -5 -3 -4 1.53745 0.18064 1
 3 -8 4 1.32062 0.20069 2
 -5 8 -4 1.13946 0.17919 1
 8 -5 4 1.33977 0.23594 1
 -3 8 -4 1.29551 0.1543 1
 -3 -5 -4 1.24217 0.15416 1
 5 -8 4 1.10764 0.18627 1
 8 -3 4 1.14494 0.23624 1
 5 3 4 1.56199 0.19577 1
 3 -8 -4 1.57868 0.16822 4
 3 5 -4 0.90408 0.15811 4
 5 -8 -4 1.14972 0.10607 2
 -3 8 4 1.30479 0.1133 2
 5 -8 4 1.36042 0.20341 2
 -3 -5 4 1.2077 0.17413 4
 5 -8 -4 1.03401 0.18965 4
 -3 8 4 1.26882 0.16806 4
 5 -8 4 1.37593 0.18096 3
 5 3 -4 1.31961 0.18317 4
 8 -5 4 1.57813 0.22338 2
 -5 8 -5 7.05854 0.29226 1
 -5 -3 -5 8.65462 0.32198 1
 3 -8 5 7.78783 0.33444 2
 8 -5 5 7.39547 0.34229 1
 8 -3 5 6.89106 0.33931 1
 -3 8 -5 7.17191 0.28959 1
 5 -8 5 7.70671 0.31975 1
 -3 -5 -5 7.55354 0.2822 1
 5 3 5 7.9867 0.3144 1
 3 5 -5 6.95206 0.29839 4
 5 3 -5 7.54509 0.31446 4
 3 -8 -5 7.73465 0.29262 4
 5 -8 -5 7.62571 0.31916 4
 -3 -5 5 6.72942 0.31094 4
 -3 8 5 7.23347 0.30358 4
 5 -8 5 7.60981 0.32473 2
 -3 8 5 8.08563 0.18667 2
 8 -3 -5 7.19817 0.33075 4
 8 -5 5 7.98196 0.33241 2
 8 -3 5 6.92961 0.31131 2
 3 -8 6 24.5186 0.78229 2
 3 5 -6 21.5462 0.77492 2
 -5 -3 -6 23.0731 0.75654 1
 -5 8 -6 22.3213 0.75486 1
 -8 5 -6 23.6278 0.78466 1
 -3 -5 -6 22.6026 0.74056 1
 5 -8 6 21.4256 0.75686 1
 8 -5 6 23.141 0.80368 1
 -3 8 -6 22.3153 0.74385 1
 8 -3 6 23.29 0.80258 1
 5 3 6 23.0799 0.76402 1
 5 -8 -6 22.0173 0.75986 4
 8 -3 -6 22.2971 0.77944 4
 5 3 -6 23.3835 0.76701 4
 -3 8 6 23.2024 0.76125 4
 3 -8 -6 22.5852 0.74409 4
 -3 -5 6 20.4548 0.74446 4
 3 5 -6 21.7336 0.7428 4
 -5 8 -6 22.0135 0.77263 2
 -3 8 -6 24.7157 0.78232 2
 5 -8 6 23.6925 0.7784 2
 -5 -3 6 23.8676 0.779 4
 8 -3 6 21.3984 0.76559 2
 8 -5 6 23.0167 0.7732 2
 3 -8 7 9.18311 0.45285 2
 3 5 -7 9.96027 0.45843 2
 -5 -3 -7 9.59727 0.43848 1
 8 -5 7 9.75609 0.49266 1
 -3 -5 -7 10.2798 0.44363 1
 8 -3 7 9.40472 0.49316 1
 -3 8 -7 9.88491 0.44382 1
 -5 8 -7 9.60108 0.43813 1
 5 3 -7 10.0167 0.46149 4
 -3 8 7 8.61721 0.44536 4
 3 -8 -7 9.9469 0.44466 4
 -3 -5 7 9.88884 0.45854 4
 5 -8 -7 9.69297 0.45355 4
 3 5 -7 8.9789 0.43768 4
 -3 8 -7 10.1848 0.46332 2
 5 -8 7 10.0931 0.46209 2
 -5 8 7 10.7791 0.4779 4
 8 -3 7 9.57648 0.44194 2
 -5 8 -7 9.4039 0.46541 2
 8 -5 7 9.72061 0.4533 2
 3 5 -8 3.5632 0.29352 2
 -3 -5 -8 4.06867 0.28222 1
 8 -5 8 3.88857 0.33276 1
 8 -3 8 4.11584 0.34298 1
 -3 8 -8 4.03086 0.2833 1
 -5 -3 -8 4.00827 0.28765 1
 3 -8 -8 3.73888 0.29564 4
 -3 -5 8 3.12883 0.30858 4
 -3 8 8 3.81668 0.31855 4
 5 -8 -8 3.86925 0.30909 4
 3 5 -8 4.19549 0.30349 4
 -3 8 -8 4.0591 0.3089 2
 -5 8 8 4.15045 0.32846 4
 -5 -3 8 3.75664 0.3176 4
 -5 8 -8 3.72203 0.30828 2
 8 -5 8 3.76429 0.29341 2
 8 -3 8 3.68831 0.28705 2
 8 -3 9 5.51059 0.39463 1
 8 -5 9 5.82457 0.39404 1
 3 -8 9 5.53405 0.3745 4
 -5 -3 9 5.95448 0.39633 4
 -3 -5 9 5.69022 0.37718 4
 3 5 9 5.44379 0.38768 4
 -3 8 9 5.86 0.37618 4
 -5 8 9 5.24387 0.3716 4
 -3 8 -9 5.27718 0.3632 2
 3 5 -9 5.68478 0.35237 2
 5 3 -9 5.52787 0.35352 2
 8 -3 9 5.24043 0.33946 2
 3 5 9 5.3358 0.26396 2
 5 3 9 5.19057 0.29112 2
 -5 8 -9 4.83487 0.34894 2
 3 5 -10 0.97184 0.24481 2
 5 3 -10 0.83824 0.22872 2
 3 -8 10 1.58853 0.31931 4
 -3 -5 10 1.39104 0.28759 4
 3 5 10 1.14102 0.29011 4
 -3 8 10 2.12315 0.30744 4
 -3 8 -10 1.00492 0.25461 2
 -5 8 -10 1.27682 0.26591 2
 -5 -3 10 1.40367 0.29834 4
 -5 8 10 1.09807 0.28247 4
 5 3 10 0.9714 0.17379 2
 3 5 10 1.41451 0.16029 2
 3 5 11 -0.19981 0.29746 4
 3 -8 11 0.49629 0.29751 4
 -3 8 11 0.1231 0.28087 4
 -3 -5 11 0.37034 0.28264 4
 5 3 11 0.25037 0.15843 2
 -3 8 -11 -0.09068 0.22342 2
 3 5 11 0.2542 0.13535 2
 -5 8 -11 0.16555 0.21793 2
 -5 -3 11 0.11376 0.31774 4
 -5 8 11 0.16244 0.31291 4
 -8 3 11 0.24464 0.32631 4
 -8 5 11 0.01747 0.30212 4
 8 -3 -11 0.19173 0.15327 2
 8 -5 -11 0.61548 0.13802 2
 3 5 -11 0.2356 0.22828 2
 3 5 12 2.44692 0.34628 4
 -3 8 12 2.29236 0.32999 4
 -3 -5 12 1.97255 0.33372 4
 3 -8 12 2.1975 0.32814 4
 5 3 12 1.78832 0.20718 2
 -3 8 -12 2.23128 0.3135 2
 3 5 12 1.56163 0.17635 2
 8 -5 -12 2.4301 0.18583 2
 -5 8 -12 2.48499 0.30886 2
 -5 8 12 2.10214 0.37998 4
 -8 3 12 1.82861 0.35827 4
 -8 5 12 1.73441 0.34672 4
 -5 -3 12 2.16758 0.35654 4
 8 -3 -12 2.04508 0.21354 2
 3 -8 13 0.16908 0.32586 4
 -3 -5 13 1.34166 0.4048 4
 5 -8 13 0.0194 0.32175 4
 3 5 13 0.14919 0.33239 4
 -3 8 13 0.18668 0.33312 4
 5 3 13 0.23045 0.31031 4
 8 -5 -13 -0.05382 0.14429 2
 3 5 13 -0.07167 0.14291 2
 5 3 13 -0.10697 0.17289 2
 -3 8 -13 0.23993 0.25103 2
 -5 8 -13 0.18829 0.26897 2
 -5 -3 13 0.0194 0.33289 4
 -5 8 13 0.0779 0.32477 4
 -8 3 13 -0.14292 0.33293 4
 -8 5 13 0.36761 0.35279 4
 5 3 -13 0.37957 0.20305 2
 8 -3 -13 -0.09285 0.16962 2
 5 -8 14 0.86376 0.3516 4
 -3 -5 14 0.57065 0.33515 4
 5 3 14 0.87657 0.35873 4
 3 -8 14 1.19304 0.37118 4
 3 5 14 0.98051 0.34578 4
 -3 8 14 1.63193 0.35015 4
 8 -5 -14 1.01925 0.1734 2
 5 3 -14 1.11758 0.2568 2
 5 3 14 0.92215 0.18808 2
 3 5 14 1.06976 0.16785 2
 3 5 -14 0.57016 0.25731 2
 -5 8 14 0.82736 0.34688 4
 -8 3 14 1.16946 0.3947 4
 -8 5 14 1.74408 0.39261 4
 -5 -3 14 1.60487 0.39214 4
 8 -3 -14 1.05185 0.2022 2
 5 3 15 1.45588 0.40459 4
 5 -8 15 1.74027 0.42407 4
 3 -8 15 2.35856 0.41919 4
 3 5 15 1.51732 0.4242 4
 -3 8 -15 1.13282 0.31801 2
 5 3 -15 1.28456 0.28377 2
 3 5 -15 2.08014 0.30725 2
 3 5 15 1.07304 0.17921 2
 8 -5 -15 1.71423 0.19671 2
 5 3 15 1.27676 0.21151 2
 -5 -3 15 0.82496 0.42404 4
 -3 -5 15 0.8649 0.37638 4
 -8 5 15 1.45373 0.42856 4
 -8 3 15 1.53189 0.38377 4
 -5 8 15 1.77363 0.45964 4
 -3 8 15 0.35579 0.38637 4
 -5 8 -15 0.95906 0.29027 2
 3 5 16 1.53623 0.18913 2
 5 3 16 1.53969 0.43069 4
 3 5 16 1.51886 0.40999 4
 3 -8 16 1.2376 0.4396 4
 5 -8 16 1.5286 0.44113 4
 3 5 -16 0.84103 0.30967 2
 8 -3 -16 1.3984 0.22932 2
 5 3 -16 1.73476 0.29323 2
 -3 8 -16 1.32714 0.31955 2
 8 -5 -16 1.82765 0.20155 2
 -8 3 16 1.72785 0.41982 4
 -5 8 16 1.07243 0.40534 4
 -8 5 16 1.21303 0.44615 4
 -3 8 16 1.8116 0.40286 4
 -3 -5 16 1.78469 0.43153 4
 -5 -3 16 2.16395 0.42622 4
 -5 8 -16 1.33236 0.33662 2
 3 5 17 0.27803 0.16158 2
 3 5 17 -0.02607 0.37952 4
 8 -5 17 1.07107 0.44533 4
 8 -3 17 0.05479 0.40462 4
 3 -8 17 1.10212 0.46108 4
 5 -8 17 0.87863 0.46793 4
 5 3 17 0.66122 0.45529 4
 3 5 -17 1.12709 0.28742 2
 8 -5 -17 0.35715 0.17818 2
 -3 8 -17 0.92944 0.32037 2
 5 3 -17 0.12839 0.27671 2
 8 -3 -17 0.04982 0.19943 2
 -3 -5 17 0.81182 0.44403 4
 -8 3 17 -0.2774 0.39068 4
 -5 8 17 0.62028 0.44667 4
 -8 5 17 0.60774 0.41751 4
 -5 -3 17 0.08058 0.43169 4
 -3 8 17 0.0525 0.39958 4
 -5 8 -17 0.327 0.30612 2
 3 5 18 0.42277 0.42427 4
 8 -3 18 -0.23483 0.41656 4
 8 -5 18 -0.20599 0.44836 4
 5 -8 18 0.20194 0.44959 4
 5 3 18 0.143 0.42786 4
 3 -8 18 1.02138 0.46542 4
 5 3 -18 0.1161 0.26586 2
 8 -3 -18 0.36696 0.21303 2
 3 5 -18 -0.33603 0.30019 2
 8 -5 -18 0.18268 0.17569 2
 -5 -3 18 0.08695 0.39119 4
 -8 5 18 -0.35605 0.42714 4
 -3 8 18 -0.17016 0.45877 4
 -8 3 18 0.02964 0.43794 4
 -3 -5 18 -0.16976 0.42599 4
 -5 8 18 0.37575 0.43521 4
 -5 8 -18 -0.02317 0.3141 2
 -3 8 -18 -0.02282 0.28985 2
 8 -5 19 -0.40767 0.47868 4
 3 -8 19 -0.21466 0.47068 4
 8 -3 19 0.06257 0.42608 4
 5 3 19 0.73477 0.47715 4
 3 5 19 0.18274 0.43204 4
 5 -8 19 -0.43255 0.46016 4
 5 3 -19 -0.53245 0.29426 2
 3 5 -19 -0.02212 0.30049 2
 8 -3 -19 -0.19053 0.22497 2
 -3 8 19 -0.45886 0.45466 4
 -3 -5 19 -0.51945 0.48046 4
 -5 8 19 0.09296 0.45224 4
 -8 5 19 0.44576 0.46018 4
 -8 3 19 0.57229 0.45142 4
 -5 -3 19 0.09272 0.4394 4
 -3 8 -19 0.5288 0.31476 2
 -5 8 -19 -0.66443 0.34512 2
 8 -5 -19 0.01951 0.17425 2
 5 -8 20 1.29401 0.51486 4
 5 3 20 -0.39466 0.50716 4
 8 -5 20 -0.30387 0.49232 4
 8 -3 20 -0.8757 0.4652 4
 3 -8 20 1.09495 0.51786 4
 3 5 20 0.32945 0.47665 4
 5 3 -20 0.68514 0.29755 2
 8 -3 -20 -0.05563 0.22121 2
 3 5 -20 -0.39299 0.32755 2
 -5 8 20 -0.16602 0.47124 4
 -5 -3 20 0.23188 0.48362 4
 -8 3 20 0.477 0.44949 4
 -3 8 20 -0.09831 0.47246 4
 -3 -5 20 0.23058 0.46412 4
 -8 5 20 -0.1705 0.46648 4
 -3 8 -20 -0.10219 0.33717 2
 -5 8 -20 0.18202 0.35768 2
 3 5 21 -0.14053 0.51454 4
 3 -8 21 -0.10619 0.50342 4
 5 -8 21 0.32091 0.53291 4
 8 -5 21 -0.97702 0.55325 4
 8 -3 21 0.10829 0.52736 4
 5 3 21 -0.31803 0.52804 4
 3 5 -21 0.12093 0.32044 2
 5 3 -21 0.22242 0.30998 2
 -8 5 21 0.58386 0.4695 4
 -3 -5 21 0.14163 0.4786 4
 -8 3 21 0.58341 0.49905 4
 -5 8 21 0.46219 0.5278 4
 -5 -3 21 0.56612 0.47837 4
 -3 8 21 1.028 0.5287 4
 -5 8 -21 0.90739 0.39538 2
 -3 8 -21 2.0235 0.40432 2
 3 -8 22 0.80603 0.57973 4
 3 5 22 0.03808 0.55277 4
 5 -8 22 0.34417 0.5448 4
 5 3 22 0.60622 0.51108 4
 8 -5 22 0.19358 0.56444 4
 8 -3 22 -0.15448 0.54357 4
 3 5 -22 -0.22756 0.33168 2
 5 3 -22 1.15728 0.32821 2
 -3 8 -22 -0.11374 0.34918 2
 -5 8 -22 0.54542 0.38194 2
 -5 -3 22 0.41795 0.54132 4
 -3 -5 22 0.87564 0.54803 4
 -8 5 22 0.50753 0.52801 4
 -8 3 22 -0.27309 0.50092 4
 -3 8 22 0.38102 0.53381 4
 -5 8 22 0.11415 0.4946 4
 5 -8 23 -0.24585 0.58954 4
 8 -3 23 -0.32871 0.58215 4
 8 -5 23 0.74142 0.58256 4
 3 -8 23 0.32346 0.55261 4
 3 5 23 0.43776 0.57331 4
 5 3 23 0.73052 0.57564 4
 3 5 -23 -0.26008 0.33818 2
 -5 8 -23 0.6593 0.37663 2
 -3 8 -23 0.08955 0.34378 2
 -5 -3 23 -0.77455 0.55624 4
 -8 5 23 1.00511 0.57719 4
 -3 8 23 0.76692 0.55576 4
 -5 8 23 -0.98116 0.59316 4
 -3 -5 23 -0.40535 0.5334 4
 -8 3 23 -0.37669 0.56472 4
 5 3 24 -0.30412 0.61466 4
 3 5 24 -0.4665 0.58244 4
 3 -8 24 0.64207 0.56067 4
 -3 8 -24 0.18791 0.37205 2
 -3 8 24 0.85626 0.59241 4
 -3 -5 24 -0.1722 0.58237 4
 -5 8 24 1.18086 0.61097 4
 -2 8 0 52.8521 1.69351 2
 6 -8 0 54.0079 1.69278 2
 2 6 0 54.236 1.65203 3
 -8 2 0 48.7545 1.66062 3
 -8 6 0 56.6372 1.70679 3
 -2 8 0 55.4784 1.69289 3
 -6 8 0 51.5828 1.68841 2
 2 -8 1 24.6717 0.80206 2
 2 6 1 23.5589 0.72915 1
 2 -8 1 23.5738 0.7321 1
 2 6 -1 22.9705 0.72961 4
 2 -8 -1 22.7755 0.72957 4
 6 -8 -1 23.9691 0.78073 2
 6 -8 1 24.6917 0.8037 2
 -2 8 -1 22.536 0.79929 2
 -2 8 1 22.2874 0.77767 2
 -8 6 -1 22.7069 0.80445 3
 -8 2 -1 20.9193 0.7627 3
 -2 8 -1 23.0553 0.78933 3
 -2 -6 1 23.916 0.75201 3
 8 -2 1 23.8991 0.76225 3
 -6 8 -1 21.2954 0.79965 2
 -6 8 1 22.6001 0.78558 2
 8 -6 1 22.2483 0.80266 2
 -2 -6 -2 17.1365 0.55851 1
 -2 8 2 16.8814 0.58514 2
 2 -8 2 17.6692 0.62275 2
 -2 8 -2 17.2201 0.56038 1
 2 6 -2 17.536 0.55957 4
 2 -8 -2 17.1163 0.55718 4
 -2 8 -2 16.3065 0.62703 2
 6 -8 2 17.0396 0.6202 2
 6 -8 -2 16.5909 0.58086 2
 8 -2 2 16.9899 0.5862 3
 -8 6 -2 16.1072 0.61605 3
 -2 -6 2 16.4349 0.57592 3
 6 -8 2 15.3329 0.62495 3
 8 -6 2 16.5344 0.61939 3
 2 -8 2 17.4976 0.61584 3
 -6 8 2 16.0428 0.58286 2
 8 -6 2 17.6006 0.63571 2
 -6 8 -2 16.6378 0.63037 2
 -2 -6 -3 3.00053 0.1687 1
 -2 8 -3 3.54168 0.17792 1
 -2 8 3 2.5589 0.16922 2
 8 -6 3 2.98909 0.27281 1
 2 -8 3 3.17583 0.23926 2
 6 -8 3 3.01426 0.22933 1
 6 2 3 3.54383 0.23048 1
 8 -2 3 2.69186 0.2505 1
 2 6 -3 2.96664 0.17925 4
 2 -8 -3 3.45049 0.17862 4
 6 -8 3 3.26911 0.23441 2
 -2 8 -3 3.3574 0.24602 2
 6 -8 -3 2.98896 0.17376 2
 8 -6 3 3.23719 0.23818 3
 -2 -6 3 2.99077 0.18521 4
 2 -8 3 2.86676 0.22128 3
 6 -8 3 2.3504 0.23043 3
 -2 8 3 2.97968 0.19115 4
 8 -6 3 3.27746 0.23972 2
 -6 8 -3 2.66542 0.2319 2
 -2 8 4 17.024 0.54318 2
 2 -8 4 15.7566 0.61845 2
 8 -6 4 17.1741 0.63653 1
 8 -2 4 15.9781 0.62921 1
 6 -8 4 15.6457 0.61198 1
 -2 -6 -4 16.0354 0.57292 1
 6 2 4 16.1127 0.6102 1
 -2 8 -4 15.7615 0.57602 1
 -2 8 4 16.8854 0.57642 4
 -2 -6 4 16.8034 0.58358 4
 2 -8 -4 16.2715 0.57227 4
 2 6 -4 17.9414 0.58435 4
 6 -8 4 16.3692 0.62373 2
 6 2 -4 16.2228 0.61185 4
 6 -8 4 12.791 0.60963 3
 6 -8 -4 15.3732 0.60423 4
 8 -6 4 15.8174 0.61567 3
 8 -6 4 16.4144 0.62892 2
 6 -8 -4 16.6932 0.54302 2
 8 -2 5 6.94621 0.33548 1
 2 6 -5 7.79664 0.34524 2
 -2 8 5 7.38817 0.19592 2
 -6 8 -5 7.63529 0.32448 1
 8 -6 5 7.79353 0.36509 1
 2 -8 5 7.76544 0.32981 2
 -6 -2 -5 7.19774 0.29773 1
 6 -8 5 7.80406 0.33576 1
 -2 8 -5 7.0898 0.28316 1
 6 2 5 7.4251 0.31954 1
 -2 -6 -5 7.89902 0.27898 1
 2 6 -5 7.03161 0.27972 4
 6 -8 -5 7.41032 0.31761 4
 6 2 -5 7.28357 0.31467 4
 2 -8 -5 6.77053 0.27411 4
 -2 8 5 6.64733 0.27764 4
 -2 -6 5 7.64139 0.2955 4
 6 -8 5 7.55487 0.33427 2
 8 -2 -5 7.1244 0.34614 4
 8 -6 -5 6.80263 0.32894 4
 -8 6 -5 7.54498 0.35785 2
 8 -6 5 7.89927 0.33361 2
 8 -2 6 26.563 0.95458 1
 -2 -6 -6 25.3737 0.89867 1
 6 2 6 25.9647 0.93297 1
 6 -8 6 25.8454 0.93724 1
 8 -6 6 25.7323 0.95475 1
 -2 8 -6 26.2699 0.9075 1
 6 -8 -6 26.9217 0.93511 4
 -2 -6 6 25.6131 0.90925 4
 8 -2 -6 25.4788 0.94933 4
 -2 8 6 25.8823 0.90684 4
 8 -6 -6 25.4359 0.94478 4
 6 2 -6 25.9508 0.93078 4
 6 -8 6 25.9869 0.94562 2
 -2 8 -6 27.4975 0.94009 2
 -6 -2 -6 26.3686 0.92839 1
 2 6 -6 27.4591 0.94779 2
 -8 2 -6 27.218 0.95 1
 2 -8 6 25.6229 0.93274 2
 -6 8 -6 26.423 0.93254 1
 -8 6 -6 25.6633 0.93957 1
 -8 6 -6 26.3932 0.94623 2
 -6 8 -6 27.9602 0.95477 2
 8 -2 6 26.1344 0.92756 2
 8 -6 6 25.4839 0.93558 2
 -2 -6 -7 2.35135 0.21594 1
 6 2 7 2.91944 0.26027 1
 8 -6 7 2.48432 0.2964 1
 6 -8 7 2.57244 0.27197 1
 8 -2 7 2.74806 0.31388 1
 -2 8 -7 2.37082 0.22832 1
 -2 -6 7 3.12545 0.28369 4
 2 6 7 2.95304 0.27634 4
 6 -8 -7 2.99671 0.28478 4
 -2 8 7 2.46379 0.26146 4
 6 2 -7 2.78499 0.2802 4
 2 -8 7 2.71364 0.27184 4
 -2 8 -7 2.67563 0.29062 2
 6 -8 7 2.97976 0.27855 2
 8 -6 7 2.47102 0.25796 2
 -6 -2 -7 3.22231 0.26509 1
 2 -8 7 2.80874 0.26646 2
 -6 8 -7 3.40091 0.26738 1
 -6 8 -7 2.65665 0.2917 2
 8 -2 7 3.53348 0.25611 2
 2 6 -8 12.6071 0.54495 2
 8 -6 8 9.88018 0.55746 1
 -2 8 -8 11.894 0.52314 1
 8 -2 8 12.0666 0.56866 1
 -2 -6 -8 12.5244 0.52136 1
 -2 8 8 13.3782 0.5462 4
 -2 -6 8 12.745 0.54727 4
 2 6 8 12.5571 0.54445 4
 2 -8 8 12.4892 0.54451 4
 -2 8 -8 11.6912 0.5517 2
 -6 -2 8 12.6662 0.5715 4
 -6 8 8 12.086 0.56266 4
 -6 8 -8 12.8573 0.55723 2
 8 -2 8 12.3413 0.52731 2
 -8 6 -8 12.9697 0.5598 2
 6 2 -9 0.9622 0.23566 2
 2 6 -9 1.29572 0.24198 2
 8 -2 9 1.05159 0.27916 1
 8 -6 9 1.1918 0.28007 1
 2 6 9 0.72885 0.2399 4
 2 -8 9 1.50993 0.27834 4
 -2 -6 9 1.00209 0.27826 4
 -2 8 9 1.256 0.25368 4
 -6 8 -9 1.27862 0.24605 2
 -2 8 -9 0.67652 0.2142 2
 -6 -2 9 0.70148 0.28445 4
 -6 8 9 1.18638 0.2866 4
 6 2 9 0.98035 0.18267 2
 8 -2 9 1.13434 0.21323 2
 -8 6 -9 0.98194 0.21901 2
 2 6 9 1.06467 0.14145 2
 8 -6 -10 5.79528 0.26456 2
 6 2 -10 5.43599 0.3376 2
 2 6 10 6.00398 0.39165 4
 2 -8 10 5.80455 0.40642 4
 -2 -6 10 6.70652 0.42215 4
 -2 8 10 5.94176 0.38682 4
 2 6 -10 5.78053 0.38925 2
 -2 8 -10 5.81489 0.37251 2
 -6 -2 10 5.98157 0.43136 4
 -6 8 10 6.90408 0.43879 4
 -8 6 -10 5.88053 0.37903 2
 -6 8 -10 6.0585 0.39516 2
 6 2 10 6.07993 0.32784 2
 2 6 10 5.4227 0.26082 2
 8 -2 -11 1.16641 0.20118 2
 8 -6 -11 1.06331 0.13316 2
 2 6 -11 1.64137 0.25156 2
 2 -8 11 1.53629 0.31937 4
 2 6 11 1.31268 0.30427 4
 -2 -6 11 1.61669 0.33293 4
 -2 8 11 0.73152 0.30661 4
 2 6 11 1.00789 0.1365 2
 -2 8 -11 0.93686 0.24573 2
 -6 -2 11 1.29983 0.32181 4
 -8 6 11 1.31218 0.33579 4
 -8 2 11 1.1895 0.30538 4
 -6 8 11 1.19961 0.32661 4
 -8 6 -11 0.48145 0.24832 2
 6 2 11 1.02862 0.18838 2
 -6 8 -11 1.13975 0.25524 2
 8 -6 -12 1.00388 0.14167 2
 6 2 -12 0.73117 0.23274 2
 8 -2 -12 1.09595 0.20173 2
 2 -8 12 0.11906 0.27197 4
 2 6 12 1.2502 0.32461 4
 -2 -6 12 1.4679 0.32067 4
 -2 8 12 1.24669 0.30916 4
 6 2 12 0.96869 0.19432 2
 2 6 12 1.04635 0.13796 2
 -2 8 -12 0.34185 0.25976 2
 2 6 -12 0.99437 0.26253 2
 -6 8 12 1.65405 0.35202 4
 -8 6 12 0.34021 0.31082 4
 -8 2 12 1.41508 0.32521 4
 -6 -2 12 0.69925 0.32145 4
 -8 6 -12 0.41576 0.24419 2
 -6 8 -12 0.67499 0.2688 2
 6 2 -13 -0.04305 0.22673 2
 8 -2 -13 -0.03406 0.18423 2
 -2 -6 13 -0.22234 0.30474 4
 -2 8 13 -0.14802 0.31764 4
 2 -8 13 -0.05624 0.31252 4
 2 6 13 -0.26108 0.32961 4
 8 -6 -13 0.07635 0.13166 2
 2 6 13 -0.05861 0.12216 2
 6 2 13 0.19129 0.17664 2
 -2 8 -13 0.05188 0.27532 2
 -6 8 13 0.13685 0.33118 4
 -8 2 13 0.32689 0.34673 4
 -8 6 13 0.06133 0.3162 4
 -6 -2 13 -0.25483 0.31501 4
 -6 8 -13 0.44773 0.24963 2
 8 -2 -14 1.79309 0.23908 2
 6 2 -14 1.98447 0.28752 2
 2 6 14 1.2994 0.36434 4
 -2 8 14 1.27551 0.36334 4
 6 -8 14 1.95463 0.42481 4
 2 -8 14 1.49023 0.38195 4
 -2 -6 14 2.36869 0.37884 4
 6 2 14 1.57341 0.39521 4
 2 6 -14 1.23768 0.29128 2
 8 -6 -14 1.41816 0.15938 2
 2 6 14 1.08152 0.15517 2
 -6 -2 14 2.2354 0.41713 4
 -8 2 14 2.47275 0.42963 4
 -6 8 14 2.67772 0.40293 4
 -8 6 14 2.09955 0.38822 4
 -8 6 -14 1.94959 0.31832 2
 2 6 15 0.58608 0.1446 2
 2 6 15 0.46429 0.35037 4
 -2 -6 15 0.94781 0.38443 4
 6 -8 15 1.46149 0.4363 4
 6 2 15 0.29865 0.37938 4
 2 -8 15 0.15557 0.37811 4
 -2 8 15 0.77172 0.34993 4
 -2 8 -15 0.87449 0.31872 2
 8 -2 -15 0.84154 0.2192 2
 6 2 -15 0.30111 0.23668 2
 8 -6 -15 0.36426 0.14406 2
 2 6 -15 0.38621 0.26993 2
 -6 8 15 0.18429 0.39796 4
 -8 6 15 0.50103 0.41941 4
 -8 2 15 0.69098 0.3818 4
 -6 -2 15 0.34594 0.40142 4
 -8 6 -15 0.03825 0.27875 2
 -6 8 -15 0.80299 0.30509 2
 2 6 16 1.51941 0.17107 2
 -2 -6 16 1.60316 0.43216 4
 2 6 16 1.8997 0.43663 4
 6 -8 16 2.13498 0.44378 4
 -2 8 16 1.24579 0.42721 4
 2 -8 16 2.12584 0.41563 4
 6 2 16 2.48372 0.42782 4
 8 -2 -16 1.89665 0.24992 2
 6 2 -16 1.88308 0.30307 2
 8 -6 -16 1.65379 0.18177 2
 2 6 -16 1.95954 0.3285 2
 -2 8 -16 1.43551 0.33302 2
 -8 2 16 1.3605 0.426 4
 -6 8 16 1.39481 0.44311 4
 -6 -2 16 1.8695 0.42513 4
 -8 6 16 1.31119 0.46269 4
 -6 8 -16 1.98176 0.36434 2
 2 6 17 0.40899 0.14278 2
 8 -6 17 -0.82571 0.43617 4
 8 -2 17 -0.87639 0.38349 4
 -2 -6 17 -0.36266 0.43349 4
 -2 8 17 0.80349 0.38624 4
 2 -8 17 0.39391 0.43132 4
 2 6 17 1.09724 0.43249 4
 6 -8 17 0.45746 0.45285 4
 6 2 17 0.07998 0.43922 4
 8 -2 -17 0.69627 0.23073 2
 6 2 -17 0.44445 0.27518 2
 2 6 -17 0.10367 0.29143 2
 -2 8 -17 0.56332 0.30753 2
 -8 2 17 1.10444 0.46783 4
 -8 6 17 0.27658 0.43181 4
 -6 8 17 0.32245 0.41744 4
 -6 -2 17 0.42859 0.45602 4
 -6 8 -17 -0.06666 0.32548 2
 8 -6 -17 0.56829 0.15319 2
 2 6 18 0.11317 0.43089 4
 8 -6 18 0.38242 0.45199 4
 8 -2 18 0.20491 0.44344 4
 6 -8 18 0.40552 0.45039 4
 6 2 18 0.4879 0.45885 4
 2 -8 18 0.76794 0.45653 4
 6 2 -18 0.78223 0.28399 2
 8 -2 -18 0.61692 0.24525 2
 2 6 -18 0.6717 0.32987 2
 -2 8 -18 1.07628 0.33272 2
 -2 8 18 1.31925 0.45806 4
 -8 6 18 0.20794 0.38667 4
 -6 -2 18 0.72303 0.43938 4
 -6 8 18 0.31914 0.449 4
 -8 2 18 0.53378 0.46543 4
 -2 -6 18 0.2802 0.42077 4
 8 -6 -18 0.43368 0.15864 2
 -6 8 -18 0.7074 0.35357 2
 8 -6 19 0.15801 0.43882 4
 8 -2 19 -0.72334 0.47698 4
 6 -8 19 0.53147 0.47023 4
 6 2 19 0.96027 0.42909 4
 2 -8 19 0.21465 0.45953 4
 2 6 19 -0.3346 0.47741 4
 6 2 -19 0.27673 0.2873 2
 -2 8 -19 0.14558 0.32299 2
 8 -2 -19 -0.1366 0.24293 2
 2 6 -19 0.8241 0.3266 2
 -8 6 19 0.73319 0.47261 4
 -2 8 19 0.03038 0.42774 4
 -8 2 19 0.22276 0.46392 4
 -6 8 19 -0.06238 0.46528 4
 -6 -2 19 0.12433 0.47129 4
 -2 -6 19 0.09081 0.45582 4
 -6 8 -19 -0.27317 0.33859 2
 8 -6 -19 0.31168 0.1429 2
 2 6 20 -0.23043 0.47116 4
 8 -2 20 0.03367 0.43757 4
 8 -6 20 0.23684 0.4796 4
 2 -8 20 -0.56008 0.51332 4
 6 -8 20 0.23401 0.49221 4
 6 2 20 -0.89429 0.49732 4
 6 2 -20 0.16486 0.27595 2
 2 6 -20 0.66995 0.32938 2
 8 -2 -20 0.12565 0.23907 2
 -6 -2 20 -1.30657 0.52998 4
 -2 -6 20 -0.65398 0.50257 4
 -8 2 20 0.27266 0.44484 4
 -2 8 20 -0.9161 0.5035 4
 -6 8 20 -0.40316 0.48197 4
 -8 6 20 0.64902 0.49286 4
 -6 8 -20 0.23714 0.3375 2
 -2 8 -20 0.60685 0.35558 2
 6 2 21 0.56722 0.5059 4
 2 6 21 0.10559 0.4921 4
 8 -6 21 -0.65271 0.53851 4
 8 -2 21 -0.50522 0.53412 4
 2 -8 21 -0.6022 0.53421 4
 6 -8 21 0.85886 0.50803 4
 6 2 -21 0.25709 0.29704 2
 2 6 -21 0.02515 0.33114 2
 -8 6 21 -1.13442 0.54252 4
 -6 -2 21 -0.32367 0.51239 4
 -8 2 21 -0.4377 0.44807 4
 -2 8 21 0.1758 0.47207 4
 -2 -6 21 -0.63346 0.51964 4
 -6 8 21 0.72106 0.50711 4
 -6 8 -21 1.07356 0.40037 2
 -2 8 -21 0.80472 0.3692 2
 6 2 22 0.38034 0.54456 4
 2 -8 22 0.33698 0.5312 4
 6 -8 22 -0.84331 0.54989 4
 8 -6 22 -0.38795 0.56642 4
 8 -2 22 -0.34747 0.54815 4
 2 6 22 -0.89171 0.55459 4
 6 2 -22 0.44359 0.30002 2
 2 6 -22 -0.44701 0.35131 2
 -2 8 -22 0.16981 0.34899 2
 -6 8 -22 -0.23117 0.35885 2
 -2 -6 22 -0.56383 0.54556 4
 -6 8 22 1.16054 0.547 4
 -8 6 22 0.39275 0.53726 4
 -2 8 22 -0.15012 0.51976 4
 -8 2 22 -0.23416 0.5339 4
 -6 -2 22 0.15461 0.52861 4
 8 -6 23 -0.08255 0.58681 4
 8 -2 23 0.08215 0.58701 4
 2 6 23 0.39704 0.53397 4
 6 -8 23 -0.08218 0.57455 4
 6 2 23 0.48828 0.57715 4
 2 -8 23 0.08001 0.5683 4
 2 6 -23 0.05461 0.34486 2
 -2 8 -23 -0.62551 0.37256 2
 -2 8 23 -0.48547 0.56108 4
 -8 2 23 0.79551 0.54553 4
 -6 8 23 -0.53553 0.57905 4
 -2 -6 23 0.12164 0.56356 4
 -6 -2 23 0.65811 0.57089 4
 -8 6 23 0.08384 0.55188 4
 2 -8 24 -0.64048 0.61986 4
 2 6 24 -0.16942 0.55902 4
 -2 -6 24 0.08692 0.57733 4
 -2 8 24 0.25854 0.56872 4
 -2 8 -24 0.37416 0.38379 2
 -1 8 0 1.30671 0.17759 2
 -8 1 0 1.0648 0.12186 3
 8 -7 0 1.07559 0.17586 2
 1 7 0 1.03906 0.13535 3
 -1 8 0 0.88838 0.16073 3
 -8 7 0 0.99129 0.17962 3
 -7 8 0 1.09065 0.16058 2
 7 -8 0 1.135 0.15471 2
 -1 8 -1 67.7087 2.18916 2
 -1 8 1 72.7783 2.17635 2
 7 1 1 69.1673 2.11997 3
 1 7 -1 67.0188 2.1506 3
 8 -1 1 69.1614 2.14199 3
 -8 7 -1 69.7757 2.19681 3
 -1 8 -1 68.0357 2.16958 3
 7 -8 -1 71.4651 2.17571 2
 -7 8 -1 69.2047 2.19581 2
 8 -7 -1 66.3293 2.17827 2
 -7 8 1 69.5717 2.17652 2
 7 -8 1 66.4082 2.18883 2
 8 -7 1 73.1729 2.19796 2
 -1 -7 -2 69.879 2.15437 1
 -1 8 2 71.1941 2.19623 2
 -1 8 -2 69.9164 2.1567 1
 -1 8 -2 70.599 2.22987 2
 1 -8 2 72.0803 2.15646 4
 1 7 2 68.6219 2.15198 4
 7 -8 2 69.4973 2.22747 2
 8 -7 2 70.3503 2.22722 3
 7 -8 2 69.2499 2.22892 3
 -8 7 -2 70.2505 2.2246 3
 1 -8 2 71.6375 2.20934 3
 -1 -7 2 68.3965 2.18834 3
 -1 -7 2 70.5175 2.15734 4
 8 -1 2 67.2065 2.17393 3
 8 -7 -2 68.3098 2.19879 2
 7 -8 -2 70.6979 2.19079 2
 -7 8 -2 72.5616 2.23299 2
 8 -7 2 70.9479 2.22971 2
 8 -1 3 71.317 2.31717 1
 8 -7 3 73.5955 2.31755 1
 7 1 3 72.8081 2.3065 1
 7 -8 3 71.7812 2.30457 1
 -1 8 -3 75.6445 2.31863 2
 -1 8 -3 69.8849 2.25389 1
 -1 -7 -3 74.1772 2.25122 1
 -1 8 3 71.7934 2.25051 4
 -1 -7 3 69.427 2.25191 4
 1 7 3 71.4704 2.24934 4
 1 -8 3 73.1289 2.25285 4
 7 -8 3 73.0497 2.31615 2
 8 -7 3 75.4855 2.3176 3
 7 -8 3 71.8089 2.31522 3
 1 -8 3 74.5426 2.2976 3
 7 -8 -3 75.2039 2.26539 2
 -7 8 -3 74.5067 2.32022 2
 8 -7 3 72.9522 2.31725 2
 8 -7 4 121.901 3.75146 1
 7 1 4 121.446 3.73698 1
 7 -8 4 116.127 3.73393 1
 8 -1 4 115.345 3.74376 1
 -1 8 -4 117.115 3.69505 1
 -1 -7 -4 123.812 3.69335 1
 1 7 4 118.449 3.6892 4
 -1 8 4 123.505 3.69213 4
 -1 -7 4 117.158 3.69309 4
 1 -8 4 120.895 3.69351 4
 7 -8 4 121.38 3.74948 2
 7 -8 4 116.204 3.7444 3
 8 -7 4 117.252 3.74269 3
 7 1 -4 119.261 3.73503 4
 8 -7 4 123.478 3.75093 2
 7 -8 -4 119.496 3.67899 2
 -7 8 -5 62.1753 1.2659 1
 1 7 -5 63.8785 1.28103 2
 8 -1 5 56.9963 1.25829 1
 8 -7 5 63.823 1.2917 1
 7 -8 5 58.2539 1.26135 1
 -1 -7 -5 64.1745 1.20355 1
 7 1 5 59.4609 1.25677 1
 -1 8 -5 60.311 1.20263 1
 7 1 -5 58.0923 1.24574 4
 1 7 5 59.6282 1.19504 4
 1 -8 5 61.9421 1.20228 4
 -1 8 5 61.7626 1.20103 4
 -1 -7 5 61.1275 1.2044 4
 7 -8 -5 61.1035 1.25857 4
 7 -8 5 60.4214 1.27415 2
 8 -7 -5 59.481 1.26949 4
 8 -1 -5 61.6958 1.27554 4
 -8 7 -5 60.8388 1.27856 2
 8 -7 5 62.7543 1.28421 2
 -1 -7 -6 49.2192 1.57664 1
 7 -8 6 46.43 1.61254 1
 7 1 6 51.7868 1.6205 1
 -1 8 -6 46.2702 1.5759 1
 8 -1 6 47.2685 1.61578 1
 8 -7 6 49.6206 1.62609 1
 8 -1 -6 51.0108 1.6299 4
 7 -8 -6 51.4625 1.61774 4
 8 -7 -6 46.673 1.61425 4
 1 7 6 45.6649 1.57282 4
 -1 -7 6 43.7698 1.57396 4
 -1 8 6 50.5197 1.58433 4
 7 1 -6 47.2181 1.60728 4
 1 -8 6 49.9085 1.58344 4
 7 -8 6 46.4319 1.61142 2
 -7 8 -6 51.8658 1.62101 1
 -7 -1 -6 46.0145 1.60307 1
 -8 7 -6 47.458 1.61773 1
 1 -8 6 53.0617 1.63218 2
 -8 1 -6 53.63 1.63325 1
 8 -7 6 49.8378 1.62446 2
 7 -8 7 86.9105 2.78657 1
 8 -1 7 89.0705 2.79883 1
 8 -7 7 85.7092 2.79538 1
 -1 8 -7 85.064 2.75074 1
 7 1 7 88.4348 2.78791 1
 -1 -7 -7 84.3698 2.74415 1
 7 -8 -7 88.6359 2.78205 4
 1 -8 7 83.1769 2.75123 4
 7 1 -7 88.175 2.7806 4
 -1 -7 7 87.7578 2.75702 4
 -1 8 7 87.7808 2.75673 4
 1 7 7 89.3289 2.7584 4
 -1 8 -7 93.0242 2.79436 2
 8 -7 7 87.258 2.78562 2
 7 -8 7 88.3727 2.78846 2
 1 7 -7 87.8355 2.78231 2
 -7 8 -7 83.886 2.77798 1
 1 -8 7 86.4397 2.78654 2
 -7 -1 -7 88.6 2.78299 1
 8 -1 7 88.8074 2.76672 2
 -7 8 -7 85.0632 2.7845 2
 -8 7 -7 89.1926 2.79196 2
 7 -8 -7 84.7768 2.66248 2
 1 -8 8 41.4795 1.33609 4
 -1 -7 8 43.6255 1.34681 4
 1 7 -8 39.8416 1.3461 2
 -1 8 -8 42.9778 1.35793 2
 -1 8 -8 39.8817 1.3256 1
 8 -7 8 39.0113 1.37323 1
 7 -8 8 40.1491 1.36075 1
 8 -1 8 41.2255 1.37737 1
 7 1 8 39.7086 1.35379 1
 -7 8 -8 40.0549 1.35447 2
 7 -8 -8 37.362 1.20569 2
 8 -1 8 41.4374 1.33572 2
 -1 8 8 36.8738 1.20691 2
 -8 7 -8 44.6963 1.37399 2
 8 -1 9 22.881 0.90154 1
 8 -7 9 21.9455 0.89874 1
 1 -8 9 23.1054 0.87995 4
 1 7 9 23.7957 0.86823 4
 -1 -7 9 23.652 0.88133 4
 -1 8 9 22.6253 0.86525 4
 -1 8 -9 23.7664 0.88358 2
 1 7 -9 22.5372 0.87994 2
 -7 -1 9 22.6387 0.89446 4
 -7 8 -9 21.9793 0.87079 2
 1 7 9 23.3172 0.76036 2
 -8 7 -9 23.7025 0.89341 2
 8 -7 -10 12.272 0.46848 2
 1 -8 10 13.5041 0.62291 4
 -1 8 10 13.217 0.61162 4
 -1 -7 10 14.8042 0.63642 4
 1 7 10 15.7516 0.6309 4
 -1 8 -10 14.8664 0.62524 2
 1 7 -10 13.8838 0.61042 2
 -7 8 10 15.0338 0.64825 4
 -7 -1 10 13.2806 0.63284 4
 -7 8 -10 13.2301 0.60476 2
 7 1 10 13.0149 0.55587 2
 -8 7 -10 14.0262 0.61303 2
 1 7 10 14.019 0.47727 2
 8 -7 -11 0.23454 0.10809 2
 -1 -7 11 0.50688 0.29466 4
 1 -8 11 0.73572 0.29107 4
 1 7 11 0.47115 0.30882 4
 -1 8 11 0.21417 0.28867 4
 -1 8 -11 0.462 0.24121 2
 1 7 11 0.5159 0.10586 2
 1 7 -11 0.05985 0.22389 2
 -7 -1 11 0.18716 0.29207 4
 -7 8 11 0.81112 0.31515 4
 -8 1 11 0.43843 0.32156 4
 -8 7 11 0.12261 0.29229 4
 -8 7 -11 0.43768 0.25061 2
 7 1 11 0.42489 0.18284 2
 -7 8 -11 0.42034 0.22597 2
 8 -1 -12 0.7193 0.20884 2
 7 1 -12 0.83344 0.22541 2
 -1 -7 12 0.88267 0.32153 4
 1 7 12 1.04298 0.27314 4
 1 -8 12 1.30201 0.31466 4
 -1 8 12 0.88201 0.26993 4
 -1 8 -12 0.93042 0.24573 2
 1 7 -12 1.21646 0.27115 2
 1 7 12 0.96023 0.11771 2
 8 -7 -12 0.79586 0.11338 2
 -8 7 12 1.49506 0.32408 4
 -7 -1 12 0.55729 0.32719 4
 -7 8 12 0.44464 0.31036 4
 -8 1 12 1.26814 0.37171 4
 -7 8 -12 1.26002 0.27938 2
 -8 7 -12 0.81505 0.25313 2
 7 1 -13 1.87881 0.26807 2
 8 -1 -13 1.34001 0.23905 2
 -1 -7 13 2.18693 0.3694 4
 -1 8 13 1.70672 0.38394 4
 1 7 13 1.40735 0.35296 4
 1 -8 13 1.59877 0.35867 4
 8 -7 -13 1.67433 0.14108 2
 -1 8 -13 1.87127 0.28254 2
 1 7 13 1.72616 0.13942 2
 -7 8 13 2.184 0.37756 4
 -8 7 13 2.64237 0.41131 4
 -7 -1 13 2.14153 0.38904 4
 -8 1 13 2.39346 0.37792 4
 -7 8 -13 1.67861 0.31422 2
 1 -8 14 0.69224 0.34386 4
 1 7 14 1.44236 0.39101 4
 -1 -7 14 1.09531 0.36828 4
 -1 8 14 1.15601 0.37663 4
 8 -7 -14 1.03145 0.12944 2
 -8 1 14 1.2385 0.37128 4
 -8 7 14 1.01877 0.38184 4
 -7 -1 14 0.65364 0.3638 4
 -7 8 14 0.37285 0.38732 4
 8 -1 -14 0.75212 0.21955 2
 7 1 -14 0.71488 0.25173 2
 1 7 14 0.91905 0.12683 2
 1 7 15 7.5213 0.33492 2
 7 -8 15 8.66138 0.60221 4
 1 7 15 9.02978 0.5929 4
 7 1 15 9.93284 0.60901 4
 -1 8 15 9.71178 0.61622 4
 1 -8 15 9.41953 0.60176 4
 -1 -7 15 9.66662 0.61769 4
 8 -1 -15 9.06414 0.46789 2
 1 7 -15 10.405 0.54951 2
 7 1 -15 9.07158 0.4846 2
 -1 8 -15 9.29329 0.5405 2
 -8 7 15 9.94689 0.63674 4
 -8 1 15 9.03989 0.61028 4
 -7 -1 15 9.56429 0.63347 4
 -7 8 15 9.96623 0.63049 4
 -8 7 -15 8.85678 0.54547 2
 -7 8 -15 10.2498 0.55826 2
 8 -7 -15 8.55912 0.34192 2
 8 -7 16 3.64478 0.49624 4
 7 1 16 3.0458 0.47922 4
 7 -8 16 2.82166 0.45811 4
 8 -1 16 2.74515 0.47155 4
 1 -8 16 3.71162 0.50126 4
 1 7 16 2.66848 0.45226 4
 -1 8 16 3.32042 0.47032 4
 -1 -7 16 2.94253 0.47904 4
 8 -1 -16 3.49673 0.3175 2
 1 7 -16 3.8894 0.39548 2
 -1 8 -16 3.27309 0.3848 2
 7 1 -16 3.06855 0.31798 2
 -7 -1 16 3.50793 0.49112 4
 -8 1 16 2.77502 0.48194 4
 -8 7 16 3.99162 0.45701 4
 -7 8 16 3.51832 0.47216 4
 -8 7 -16 3.94931 0.40605 2
 8 -7 -16 2.79189 0.18474 2
 -7 8 -16 2.51814 0.36446 2
 8 -7 17 3.06563 0.51319 4
 8 -1 17 1.94654 0.5089 4
 -1 -7 17 1.99395 0.46928 4
 7 1 17 1.74516 0.45457 4
 -1 8 17 2.09606 0.41447 4
 7 -8 17 1.87044 0.48129 4
 1 -8 17 2.31332 0.45731 4
 1 7 17 1.93333 0.45554 4
 -1 8 -17 2.2755 0.36972 2
 7 1 -17 1.92906 0.29734 2
 1 7 -17 2.01773 0.37051 2
 8 -1 -17 1.99444 0.28543 2
 -8 1 17 1.65816 0.46665 4
 -8 7 17 1.24668 0.43919 4
 -7 8 17 0.71757 0.43102 4
 -7 -1 17 1.53327 0.45872 4
 -8 7 -17 2.23571 0.35828 2
 -7 8 -17 2.32001 0.36955 2
 8 -7 -17 1.65932 0.15278 2
 1 -8 18 0.8512 0.46359 4
 8 -7 18 0.70794 0.45857 4
 7 -8 18 1.66863 0.4639 4
 7 1 18 1.1316 0.4631 4
 -1 8 18 1.00574 0.46629 4
 1 7 18 0.93269 0.43836 4
 8 -1 18 1.87424 0.49741 4
 -1 -7 18 1.48215 0.44557 4
 -1 8 -18 0.96827 0.32907 2
 8 -1 -18 1.22777 0.26542 2
 7 1 -18 1.5252 0.30499 2
 1 7 -18 1.2687 0.34604 2
 -7 -1 18 1.86368 0.47889 4
 -8 1 18 1.09816 0.42198 4
 -8 7 18 0.9825 0.47863 4
 -7 8 18 2.10732 0.475 4
 -7 8 -18 0.8133 0.35497 2
 -1 8 19 0.75256 0.45356 4
 7 1 19 0.28041 0.43535 4
 -1 -7 19 1.62867 0.46749 4
 1 7 19 0.97623 0.48686 4
 1 -8 19 1.05078 0.49543 4
 8 -7 19 1.3309 0.50186 4
 8 -1 19 1.28995 0.49242 4
 7 -8 19 0.56613 0.4666 4
 1 7 -19 0.4035 0.32598 2
 -1 8 -19 0.48745 0.34054 2
 8 -1 -19 0.92585 0.27158 2
 7 1 -19 0.58859 0.27978 2
 -8 7 19 0.89404 0.45204 4
 -7 8 19 0.85929 0.49049 4
 -7 -1 19 0.8893 0.44384 4
 -8 1 19 -0.09555 0.48112 4
 -7 8 -19 0.35203 0.34011 2
 8 -7 20 0.30564 0.49684 4
 8 -1 20 0.16859 0.49075 4
 7 1 20 -0.20118 0.51001 4
 7 -8 20 0.37233 0.51248 4
 1 -8 20 0.81276 0.49657 4
 1 7 20 0.71193 0.47131 4
 8 -1 -20 0.64536 0.26796 2
 -1 8 -20 -0.02567 0.31949 2
 1 7 -20 0.8697 0.34366 2
 7 1 -20 0.37346 0.28279 2
 -8 7 20 -0.54742 0.52541 4
 -1 -7 20 0.81179 0.48819 4
 -7 8 20 0.54449 0.51435 4
 -7 -1 20 0.06801 0.43327 4
 -1 8 20 0.22723 0.4808 4
 -8 1 20 0.44368 0.49677 4
 -7 8 -20 0.36967 0.34279 2
 1 -8 21 0.41859 0.50142 4
 1 7 21 1.28358 0.52075 4
 8 -7 21 2.15126 0.57286 4
 8 -1 21 0.14481 0.5069 4
 7 -8 21 0.97711 0.54284 4
 7 1 21 0.17883 0.52684 4
 1 7 -21 0.72954 0.34591 2
 7 1 -21 0.30661 0.27643 2
 8 -1 -21 0.51845 0.2585 2
 -1 -7 21 0.56116 0.51117 4
 -8 1 21 0.69476 0.52789 4
 -8 7 21 1.53932 0.52256 4
 -1 8 21 0.73487 0.51506 4
 -7 -1 21 0.36317 0.48635 4
 -7 8 21 0.6885 0.49873 4
 -7 8 -21 0.66696 0.38724 2
 -1 8 -21 0.63956 0.37476 2
 1 -8 22 0.4857 0.51277 4
 7 1 22 1.14581 0.55088 4
 1 7 22 1.41258 0.5486 4
 8 -7 22 -0.54455 0.55925 4
 8 -1 22 -0.65651 0.54739 4
 7 -8 22 0.617 0.5485 4
 7 1 -22 0.5507 0.30614 2
 -1 8 22 0.3379 0.49808 4
 -8 7 22 -0.35399 0.55043 4
 -1 -7 22 0.07531 0.52754 4
 -7 -1 22 0.42511 0.53982 4
 -7 8 22 1.78213 0.56456 4
 -8 1 22 0.03925 0.54018 4
 1 7 -22 1.41968 0.37733 2
 -1 8 -22 0.56523 0.37904 2
 -1 8 23 -0.72554 0.59726 4
 1 7 23 1.11504 0.55737 4
 -7 8 23 0.49625 0.61227 4
 -8 1 23 0.0419 0.58716 4
 -8 7 23 1.0074 0.56281 4
 -7 -1 23 0.66034 0.53877 4
 -1 -7 23 -0.04045 0.56846 4
 1 7 -23 0.82719 0.36846 2
 -1 8 -23 -0.17833 0.40531 2
 7 -8 23 0.3297 0.57101 4
 8 -7 23 1.5715 0.59209 4
 7 1 23 0.7768 0.57999 4
 1 -8 23 -0.28016 0.59129 4
 8 -1 23 0.20529 0.57737 4
 1 7 -24 -0.0299 0.34498 2
 -1 8 -24 -0.03116 0.36721 2
 1 -8 24 -0.6425 0.62161 4
 -1 -7 24 -0.56241 0.60508 4
 -1 8 24 0.34488 0.62222 4
 1 7 24 0.59754 0.59457 4
 8 -8 0 22.7669 0.78617 2
 -8 8 0 21.564 0.8003 3
 0 8 0 22.6758 0.75799 3
 -8 0 0 22.4749 0.71771 3
 0 8 -1 1.91299 0.22913 2
 0 8 -1 1.91305 0.17213 3
 8 -8 -1 2.41784 0.18676 2
 -8 8 -1 2.38254 0.21268 2
 8 -8 1 2.08046 0.20131 2
 0 8 -2 0.3029 0.19752 2
 0 8 -2 0.33464 0.08119 1
 0 -8 -2 0.21508 0.07295 1
 0 8 2 0.26892 0.08256 4
 0 -8 2 0.18488 0.08964 4
 8 -8 2 0.1928 0.15386 2
 -8 8 -2 0.12073 0.21098 3
 8 0 2 0.16728 0.10582 3
 8 -8 2 0.33034 0.20306 3
 8 -8 -2 0.28871 0.13918 2
 -8 8 -2 0.33762 0.17882 2
 0 -8 2 0.21318 0.14964 3
 8 -8 3 1.03636 0.21919 1
 8 0 3 0.95581 0.20483 1
 0 8 -3 0.82957 0.18814 2
 0 -8 -3 1.01338 0.10779 1
 0 8 -3 1.099 0.12069 1
 0 -8 3 1.01709 0.12811 4
 0 8 3 0.62417 0.13136 4
 8 -8 3 1.02155 0.19893 2
 8 -8 3 1.06526 0.21145 3
 0 -8 3 1.09874 0.16637 3
 8 -8 -3 1.0569 0.14074 2
 -8 8 -3 0.70525 0.19751 2
 8 -8 4 -0.12353 0.21858 1
 8 0 4 0.13061 0.20787 1
 0 -8 4 0.16235 0.13894 4
 0 8 4 0.02009 0.14957 4
 8 -8 4 0.10247 0.18963 2
 8 -8 4 0.05071 0.18968 3
 8 -8 -4 0.17167 0.12316 2
 8 0 5 61.2339 0.91587 1
 8 -8 5 63.4863 0.92061 1
 0 -8 5 61.7575 0.81314 4
 0 8 5 61.6991 0.80388 4
 8 -8 5 64.0463 0.94238 2
 8 0 -5 63.0732 0.92356 4
 8 -8 5 62.5579 0.92951 3
 8 -8 -5 63.1518 0.92798 4
 8 0 6 11.4278 0.52709 1
 8 -8 6 12.1025 0.53161 1
 8 -8 -6 10.8993 0.51172 4
 0 8 6 11.6229 0.47255 4
 8 0 -6 11.8425 0.51978 4
 0 -8 6 10.9425 0.46849 4
 0 8 -6 11.4726 0.52123 2
 8 -8 6 12.3408 0.52246 2
 -8 8 -6 11.1591 0.50901 1
 -8 0 -6 12.0068 0.51665 1
 -8 8 -6 12.1556 0.52695 2
 0 -8 7 4.38806 0.30701 4
 0 8 7 5.30076 0.30785 4
 0 8 -7 5.1605 0.35795 2
 8 0 7 4.73932 0.35255 1
 8 -8 7 5.00571 0.35114 1
 -8 8 -7 4.73527 0.33922 2
 8 -8 8 1.8632 0.29193 1
 8 0 8 1.9021 0.29729 1
 0 -8 8 1.773 0.25253 4
 0 8 -8 2.13223 0.27375 2
 -8 8 -8 1.90223 0.26833 2
 8 0 8 2.13868 0.22493 2
 0 -8 9 2.12504 0.28265 4
 0 8 9 1.52549 0.26436 4
 0 8 -9 2.03695 0.26567 2
 8 -8 9 1.92525 0.30904 1
 8 0 9 1.46367 0.28014 1
 -8 8 -9 2.03992 0.26151 2
 0 8 9 1.748 0.11957 2
 0 8 10 3.55068 0.32969 4
 0 8 -10 3.60363 0.32872 2
 8 -8 -10 3.01592 0.14661 2
 8 0 10 3.07683 0.26699 2
 -8 8 -10 2.64327 0.29225 2
 0 8 10 3.02976 0.14771 2
 0 8 11 0.01526 0.28052 4
 0 -8 11 -0.29154 0.2636 4
 0 8 11 0.2463 0.08172 2
 0 8 -11 0.28334 0.22823 2
 8 -8 -11 0.22281 0.07927 2
 8 0 -11 0.02494 0.20473 2
 -8 8 -11 0.30638 0.25196 2
 8 0 -12 -0.33316 0.20664 2
 0 8 12 0.01099 0.07171 2
 0 -8 12 -0.06787 0.29532 4
 0 8 12 -0.21981 0.29707 4
 0 8 -12 0.01677 0.25976 2
 8 -8 -12 -0.09339 0.07117 2
 -8 0 12 0.03812 0.29442 4
 -8 8 12 -0.20957 0.32333 4
 -8 8 -12 -0.05152 0.24206 2
 0 8 13 2.7785 0.13245 2
 8 0 -13 2.7623 0.28066 2
 0 8 13 3.16402 0.39797 4
 0 -8 13 2.82578 0.41065 4
 0 8 -13 2.73978 0.34792 2
 -8 8 13 3.76191 0.43392 4
 -8 0 13 3.19903 0.40747 4
 8 -8 -13 2.79732 0.13065 2
 -8 8 -13 3.53527 0.34415 2
 0 -8 14 -0.04098 0.36362 4
 0 8 14 -0.20438 0.34745 4
 -8 8 14 0.88813 0.39388 4
 -8 0 14 0.15508 0.35739 4
 8 0 -14 0.23169 0.22258 2
 0 8 15 2.97818 0.44475 4
 0 -8 15 4.63336 0.48644 4
 8 0 -15 4.58602 0.34948 2
 0 8 -15 3.43322 0.39626 2
 -8 0 15 4.37437 0.48498 4
 -8 8 15 4.50443 0.48381 4
 -8 8 -15 4.85459 0.42428 2
 8 -8 16 0.67434 0.42071 4
 0 -8 16 0.8041 0.40416 4
 0 8 16 -0.26746 0.38393 4
 8 0 16 0.35956 0.39323 4
 8 0 -16 0.23535 0.24519 2
 0 8 -16 0.46651 0.29589 2
 -8 0 16 -0.10293 0.39219 4
 -8 8 16 0.41313 0.40573 4
 -8 8 -16 0.23981 0.31095 2
 8 -8 17 0.83129 0.46418 4
 0 -8 17 1.60463 0.43812 4
 0 8 17 0.99741 0.40659 4
 8 0 17 1.48205 0.46094 4
 8 0 -17 1.63544 0.29058 2
 0 8 -17 1.19921 0.34234 2
 -8 8 17 0.50001 0.44476 4
 -8 0 17 0.77535 0.43769 4
 -8 8 -17 1.90247 0.34887 2
 0 8 18 -0.16783 0.41526 4
 8 -8 18 0.32471 0.45514 4
 8 0 18 0.38015 0.45496 4
 0 -8 18 0.11216 0.44696 4
 8 0 -18 0.1216 0.25863 2
 0 8 -18 -0.18762 0.30378 2
 -8 0 18 -0.2379 0.46621 4
 -8 8 18 -0.29836 0.4277 4
 -8 8 -18 0.55496 0.3458 2
 8 0 19 0.15757 0.47287 4
 0 -8 19 -0.06042 0.45591 4
 0 8 19 0.66253 0.43659 4
 8 -8 19 1.23983 0.49526 4
 0 8 -19 1.10501 0.34623 2
 8 0 -19 0.91998 0.27307 2
 -8 0 19 0.51025 0.45063 4
 -8 8 19 0.25612 0.48961 4
 -8 8 -19 1.19898 0.36867 2
 -8 8 20 -0.34342 0.48382 4
 -8 0 20 0.58094 0.49543 4
 0 8 20 -0.58317 0.47719 4
 0 -8 20 -0.81203 0.50502 4
 8 -8 20 0.37475 0.46575 4
 8 0 20 0.16876 0.4514 4
 8 0 -20 0.18973 0.28261 2
 0 8 -20 -0.10346 0.33838 2
 -8 8 21 -0.0369 0.48871 4
 -8 0 21 1.09834 0.52622 4
 0 -8 21 1.18564 0.50601 4
 8 -8 21 0.47549 0.50501 4
 8 0 21 0.83345 0.54049 4
 0 8 21 -0.20877 0.49863 4
 0 8 -21 -0.48934 0.37342 2
 8 0 -21 0.29416 0.28644 2
 8 -8 22 0.54499 0.56224 4
 8 0 22 -0.73273 0.56553 4
 0 8 -22 -0.78776 0.37249 2
 -8 0 22 -0.19649 0.53317 4
 0 -8 22 0.03752 0.5204 4
 -8 8 22 0.67047 0.55356 4
 0 8 22 0.48559 0.53039 4
 8 0 23 1.1505 0.54729 4
 8 -8 23 -0.16592 0.55702 4
 0 -8 23 0.24186 0.54618 4
 0 8 -23 -0.71381 0.39759 2
 0 8 -24 0.06231 0.3689 2
 -9 5 0 8.08233 0.36707 3
 -9 4 0 8.80212 0.35986 3
 -4 9 0 8.42947 0.38355 3
 -5 9 0 8.2663 0.38857 3
 4 -9 0 7.93802 0.36026 2
 -5 9 0 9.06515 0.37084 2
 5 -9 0 8.9743 0.36007 2
 -4 9 0 8.32014 0.36278 2
 -9 4 -1 52.9945 1.68188 3
 -5 9 -1 54.4458 1.7091 3
 -4 -5 1 52.6905 1.62761 3
 -9 5 -1 55.1003 1.69132 3
 -4 9 -1 51.5697 1.69927 3
 4 -9 -1 53.6761 1.67532 2
 4 -9 1 49.8054 1.65557 1
 -5 9 -1 51.5768 1.69921 2
 5 -9 1 51.2299 1.69358 2
 -4 9 1 54.9433 1.6761 2
 4 -9 1 54.9293 1.69901 2
 5 -9 -1 54.2343 1.67557 2
 -4 9 -1 54.1338 1.69612 2
 -5 9 1 49.2574 1.67508 2
 5 -9 2 16.2284 0.56283 1
 4 -9 -2 16.5005 0.55573 2
 4 -9 2 14.8715 0.54696 1
 5 4 2 15.9278 0.5558 1
 4 5 2 15.5481 0.5448 1
 5 -9 -2 16.0403 0.55468 2
 -5 9 -2 15.2423 0.60456 2
 -4 9 2 16.1842 0.55766 2
 5 -9 2 16.8671 0.59471 2
 -4 9 -2 15.0639 0.59984 2
 4 -9 2 16.6435 0.5961 2
 4 -9 2 16.0742 0.59891 3
 9 -4 2 16.6252 0.57992 3
 9 -5 2 15.2746 0.5797 3
 -4 9 -2 14.9499 0.59796 3
 4 -9 -2 15.8443 0.54782 4
 -5 9 -2 15.8432 0.60447 3
 4 5 -2 15.9252 0.54893 4
 5 -9 2 15.7676 0.59962 3
 -5 9 2 15.8259 0.55309 2
 5 4 3 3.23576 0.20491 1
 4 -9 -3 3.41927 0.17205 2
 5 -9 3 3.13962 0.2073 1
 4 -9 3 3.2111 0.19369 1
 4 5 3 2.62409 0.19249 1
 4 -9 -3 2.92612 0.19707 4
 4 5 -3 3.27502 0.20479 4
 -5 9 -3 2.50106 0.24751 2
 -4 9 3 3.12174 0.17443 2
 5 -9 3 2.77692 0.23365 2
 -4 9 -3 2.94206 0.26268 2
 5 -9 -3 2.81388 0.17091 2
 4 -9 3 3.37437 0.2461 2
 4 -9 3 3.39955 0.24725 3
 5 4 -3 3.31785 0.21885 4
 5 -9 3 3.05576 0.23938 3
 9 -4 3 2.89425 0.22181 3
 9 -5 3 3.18291 0.23371 3
 5 -9 -3 2.91967 0.21439 4
 9 -5 3 2.98226 0.24494 2
 -5 9 3 2.45145 0.17762 2
 -5 -4 -4 40.5196 1.24855 1
 9 -4 4 38.6238 1.28935 1
 -5 9 -4 36.5318 1.24302 1
 5 -9 -4 35.9308 1.19094 2
 -4 9 -4 39.3308 1.23849 1
 9 -5 4 40.2162 1.29337 1
 -4 -5 -4 36.4371 1.22911 1
 4 -9 4 38.0361 1.23831 1
 4 5 4 36.8037 1.23177 1
 5 4 4 39.9637 1.25002 1
 5 -9 4 35.3708 1.23844 1
 5 4 -4 39.0445 1.2451 4
 5 -9 -4 37.1778 1.24113 4
 4 5 -4 38.0655 1.23564 4
 4 -9 -4 39.4238 1.23687 4
 4 -9 4 38.651 1.2777 2
 -4 9 4 40.1484 1.19439 2
 5 -9 4 36.9875 1.271 2
 5 -9 4 35.6463 1.26599 3
 9 -5 4 38.7752 1.26239 3
 4 -9 4 39.1162 1.27778 3
 9 -5 4 37.7386 1.28023 2
 -5 9 4 35.7785 1.19059 2
 -5 -4 -5 33.0699 1.05696 1
 -5 9 -5 30.8427 1.04999 1
 -4 9 -5 30.5244 1.0434 1
 -4 -5 -5 29.1625 1.03741 1
 5 4 5 33.0694 1.06325 1
 5 -9 5 29.4081 1.05626 1
 4 -9 -5 31.0922 1.04457 4
 5 -9 -5 29.8387 1.04735 4
 4 5 -5 29.8886 1.04045 4
 5 4 -5 32.5943 1.05861 4
 4 -9 5 32.5927 1.08579 2
 5 -9 5 30.8988 1.08017 2
 -4 -5 5 30.6307 1.05147 4
 9 -4 5 28.0589 1.06698 2
 9 -5 5 32.7858 1.08907 2
 -4 9 5 31.4925 0.97425 2
 -5 -4 -6 40.5076 1.34005 1
 -4 -5 -6 39.6927 1.32869 1
 -5 9 -6 40.1073 1.33983 1
[truncated: 1,445,926 more chars]
