# Supplementary material for: Directing the Morphology, Packing, and Properties of Chiral Metal–Organic Frameworks by Cation Exchange
Source: Angew Chem Int Ed Engl. 2022 Jun 28;61(34):e202205238. doi: 10.1002/anie.202205238 (PMC9542332; doi:10.1002/anie.202205238)
Supplement: Supplementary file 7 — Supporting Information [file ANIE-61-0-s012.cif]

 
data_v433b
#data_Cu-2day-exchange
#Linda JW Shimon
# Hadar Nasi Milko van der Boom

 
_audit_creation_method            SHELXL-2013
_chemical_name_systematic
;
 ?
;
_chemical_name_common             ?
_chemical_melting_point           ?
_chemical_formula_moiety          'C62 H52 Cl2 Cu N4'
_chemical_formula_sum
 'C62 H52 Cl2 Cu N4' 
_chemical_formula_weight          987.51

loop_
 _atom_type_symbol
 _atom_type_description
 _atom_type_scat_dispersion_real
 _atom_type_scat_dispersion_imag
 _atom_type_scat_source
 'C'  'C'   0.0181   0.0091
 'International Tables Vol C Tables 4.2.6.8 and 6.1.1.4'
 'H'  'H'   0.0000   0.0000
 'International Tables Vol C Tables 4.2.6.8 and 6.1.1.4'
 'N'  'N'   0.0311   0.0180
 'International Tables Vol C Tables 4.2.6.8 and 6.1.1.4'
 'Cl'  'Cl'   0.3639   0.7018
 'International Tables Vol C Tables 4.2.6.8 and 6.1.1.4'
 'Cu'  'Cu'  -1.9646   0.5888
 'International Tables Vol C Tables 4.2.6.8 and 6.1.1.4'
 
_space_group_crystal_system       hexagonal
_space_group_IT_number            177
_space_group_name_H-M_alt         'P 6 2 2'
_space_group_name_Hall            'P 6 2'
 
_shelx_space_group_comment
;
The symmetry employed for this shelxl refinement is uniquely defined
by the following loop, which should always be used as a source of
symmetry information in preference to the above space-group names.
They are only intended as comments.
;
 
loop_
 _space_group_symop_operation_xyz
 'x, y, z'
 '-y, x-y, z'
 '-x+y, -x, z'
 '-x, -y, z'
 'y, -x+y, z'
 'x-y, x, z'
 'y, x, -z'
 'x-y, -y, -z'
 '-x, -x+y, -z'
 '-y, -x, -z'
 '-x+y, y, -z'
 'x, x-y, -z'
 
_cell_length_a                    25.4448(6)
_cell_length_b                    25.4448(6)
_cell_length_c                    18.2223(3)
_cell_angle_alpha                 90
_cell_angle_beta                  90
_cell_angle_gamma                 120
_cell_volume                      10217.2(5)
_cell_formula_units_Z             6
_cell_measurement_temperature     100(2)
_cell_measurement_reflns_used   10100
_cell_measurement_theta_min     3.2700
_cell_measurement_theta_max     74.8390
 
_exptl_crystal_description        'hexagonal prism' 
_exptl_crystal_colour             'green' 
_exptl_crystal_density_meas       ? 
_exptl_crystal_density_method     ?              
_exptl_crystal_density_diffrn     0.963          
_exptl_crystal_F_000              3090
_exptl_transmission_factor_min    ?                                             
_exptl_transmission_factor_max    ?                                             
_exptl_crystal_size_max           0.120
_exptl_crystal_size_mid           0.070
_exptl_crystal_size_min           0.060
_exptl_absorpt_coefficient_mu     1.424
_shelx_estimated_absorpt_T_min    0.848
_shelx_estimated_absorpt_T_max    0.919
_exptl_absorpt_correction_T_min                   0.37832
_exptl_absorpt_correction_T_max                   1.00000
_exptl_absorpt_correction_type            multi-scan
_exptl_absorpt_process_details
;
CrysAlisPro 1.171.40.69a (Rigaku Oxford Diffraction, 2020)
Empirical absorption correction using spherical harmonics,
 implemented in SCALE3 ABSPACK scaling algorithm.
;
 
_exptl_special_details
;
 ?
;
 
_diffrn_ambient_temperature       100(2)
_diffrn_radiation_wavelength      1.54184
_diffrn_radiation_type            CuK\a
_diffrn_source                    'micro-focus sealed X-ray tube'                       
_diffrn_measurement_device_type   'Rigaku XtaLAB AFC12 (RINC): Kappa dual home/near' 
_diffrn_measurement_method        '\w scans' 
_diffrn_detector_area_resol_mean  ? 
_diffrn_reflns_number             28213
_diffrn_reflns_av_unetI/netI      0.0279
_diffrn_reflns_av_R_equivalents   0.0309
_diffrn_reflns_limit_h_min        -28
_diffrn_reflns_limit_h_max        32
_diffrn_reflns_limit_k_min        -27
_diffrn_reflns_limit_k_max        23
_diffrn_reflns_limit_l_min        -21
_diffrn_reflns_limit_l_max        22
_diffrn_reflns_theta_min          3.147
_diffrn_reflns_theta_max          77.366
_diffrn_reflns_theta_full         67.684
_diffrn_measured_fraction_theta_max   0.978
_diffrn_measured_fraction_theta_full  0.998
_diffrn_reflns_Laue_measured_fraction_max    0.978
_diffrn_reflns_Laue_measured_fraction_full   0.998
_diffrn_reflns_point_group_measured_fraction_max   0.980
_diffrn_reflns_point_group_measured_fraction_full  0.999
_reflns_number_total              7037
_reflns_number_gt                 5197
_reflns_threshold_expression      'I > 2\s(I)'
_reflns_Friedel_coverage          0.755
_reflns_Friedel_fraction_max      0.982
_reflns_Friedel_fraction_full     1.000
 
_reflns_special_details
;
 Reflections were merged by SHELXL according to the crystal
 class for the calculation of statistics and refinement.
 
 Structure factors included contributions from the .fab file.
 
 _reflns_Friedel_fraction is defined as the number of unique
 Friedel pairs measured divided by the number that would be
 possible theoretically, ignoring centric projections and
 systematic absences.
;
 
_computing_data_collection        'CrysAlisPro 1.171.40.69a (Rigaku OD, 2020)'
_computing_cell_refinement        'CrysAlisPro 1.171.40.69a (Rigaku OD, 2020)'
_computing_data_reduction         'CrysAlisPro 1.171.40.69a (Rigaku OD, 2020)'
_computing_structure_solution     'SHELXT-2016/4 (sheldrick, 2016)'
_computing_structure_refinement   'SHELXL-2013 (Sheldrick, 2013)'
_computing_molecular_graphics     'Olex2 (Dolomanov 2013)'
_computing_publication_material   ?
 
_refine_special_details
;
 Refined as a 2-component inversion twin.
 The metal center occupancy was tested 
 as a mixed metal site Cu/Mn
 as this experiment was a two day exchange however, the
 structure refined better as fully occupied Cu.
 Solvent mask squeeze-type correction was run in Olex2
;
_refine_ls_structure_factor_coef  Fsqd
_refine_ls_matrix_type            full
_refine_ls_weighting_scheme       calc
_refine_ls_weighting_details
'w=1/[\s^2^(Fo^2^)+(0.1429P)^2^] where P=(Fo^2^+2Fc^2^)/3'
_atom_sites_solution_primary      ?
_atom_sites_solution_secondary    ?
_atom_sites_solution_hydrogens    geom
_refine_ls_hydrogen_treatment     constr
_refine_ls_extinction_method      none
_refine_ls_extinction_coef        .
_refine_ls_abs_structure_details
;
 Refined as an inversion twin.
;
_refine_ls_abs_structure_Flack    0.07(4)
_chemical_absolute_configuration  'rm'
_refine_ls_number_reflns          7037
_refine_ls_number_parameters      321
_refine_ls_number_restraints      0
_refine_ls_R_factor_all           0.0748
_refine_ls_R_factor_gt            0.0615
_refine_ls_wR_factor_ref          0.2035
_refine_ls_wR_factor_gt           0.1859
_refine_ls_goodness_of_fit_ref    1.055
_refine_ls_restrained_S_all       1.055
_refine_ls_shift/su_max           0.023
_refine_ls_shift/su_mean          0.004
 
loop_
 _atom_site_label
 _atom_site_type_symbol
 _atom_site_fract_x
 _atom_site_fract_y
 _atom_site_fract_z
 _atom_site_U_iso_or_equiv
 _atom_site_adp_type
 _atom_site_occupancy
 _atom_site_site_symmetry_order  
 _atom_site_calc_flag
 _atom_site_refinement_flags_posn
 _atom_site_refinement_flags_adp
 _atom_site_refinement_flags_occupancy
 _atom_site_disorder_assembly
 _atom_site_disorder_group
Cu1 Cu 0.0000 0.32953(3) 0.0000 0.1058(4) Uani 1 2 d S T P . .
Cl1 Cl 0.09978(11) 0.38474(9) -0.09481(9) 0.1456(7) Uani 1 1 d . . . . .
N1 N 0.0339(2) 0.40276(19) 0.06710(18) 0.1085(13) Uani 1 1 d . . . . .
N2 N 0.29563(18) 1.25224(17) 0.06063(17) 0.0922(10) Uani 1 1 d . . . . .
C1 C 0.1558(2) 0.77479(18) 0.44935(17) 0.0815(7) Uani 1 1 d . . . . .
C2 C 0.17077(19) 0.83049(17) 0.40386(16) 0.0777(8) Uani 1 1 d . . . . .
H2A H 0.1366 0.8215 0.3722 0.093 Uiso 1 1 calc R U . . .
H2B H 0.2054 0.8402 0.3728 0.093 Uiso 1 1 calc R U . . .
C3 C 0.18517(17) 0.88578(17) 0.45182(16) 0.0745(9) Uani 1 1 d . . . . .
C4 C 0.13012(11) 0.86988(11) 0.5000 0.0734(11) Uani 1 2 d S T P . .
H4A H 0.0957 0.8613 0.4691 0.088 Uiso 0.5 1 calc R U P . .
H4B H 0.1387 0.9043 0.5309 0.088 Uiso 0.5 1 calc R U P . .
C5 C 0.10031(19) 0.76075(17) 0.49781(18) 0.0815(7) Uani 1 1 d . . . . .
H5A H 0.0659 0.7519 0.4667 0.098 Uiso 1 1 calc R U . . .
H5B H 0.0896 0.7252 0.5275 0.098 Uiso 1 1 calc R U . . .
C6 C 0.20966(14) 0.79034(14) 0.5000 0.0958(16) Uani 1 2 d S T P . .
H6A H 0.2004 0.7551 0.5297 0.115 Uiso 0.5 1 calc R U P . .
H6B H 0.2449 0.7996 0.4703 0.115 Uiso 0.5 1 calc R U P . .
C7 C 0.1402(2) 0.7186(2) 0.4022(2) 0.0982(13) Uani 1 1 d . . . . .
C8 C 0.1394(3) 0.7214(3) 0.3264(3) 0.125(2) Uani 1 1 d . . . . .
H8 H 0.1487 0.7579 0.3039 0.150 Uiso 1 1 calc R U . . .
C9 C 0.1250(3) 0.6710(3) 0.2833(2) 0.1148(17) Uani 1 1 d . . . . .
H9 H 0.1254 0.6742 0.2324 0.138 Uiso 1 1 calc R U . . .
C10 C 0.1104(3) 0.6169(3) 0.3149(3) 0.1226(19) Uani 1 1 d . . . . .
C11 C 0.1167(5) 0.6182(3) 0.3898(3) 0.163(3) Uani 1 1 d . . . . .
H11 H 0.1115 0.5836 0.4136 0.195 Uiso 1 1 calc R U . . .
C12 C 0.1303(4) 0.6677(3) 0.4300(3) 0.145(3) Uani 1 1 d . . . . .
H12 H 0.1326 0.6652 0.4807 0.174 Uiso 1 1 calc R U . . .
C13 C 0.0956(3) 0.5631(3) 0.2713(3) 0.1217(19) Uani 1 1 d . . . . .
H13 H 0.0839 0.5275 0.2973 0.146 Uiso 1 1 calc R U . . .
C14 C 0.0969(3) 0.5595(3) 0.2006(3) 0.1245(18) Uani 1 1 d . . . . .
H14 H 0.1115 0.5955 0.1746 0.149 Uiso 1 1 calc R U . . .
C15 C 0.0774(3) 0.5038(3) 0.1572(3) 0.1180(18) Uani 1 1 d . . . . .
C16 C 0.0905(4) 0.5100(3) 0.0847(3) 0.136(3) Uani 1 1 d . . . . .
H16 H 0.1146 0.5482 0.0642 0.163 Uiso 1 1 calc R U . . .
C17 C 0.0676(3) 0.4587(2) 0.0418(2) 0.1134(17) Uani 1 1 d . . . . .
H17 H 0.0762 0.4637 -0.0081 0.136 Uiso 1 1 calc R U . . .
C18 C 0.0284(3) 0.3975(3) 0.1389(2) 0.1196(18) Uani 1 1 d . . . . .
H18 H 0.0111 0.3589 0.1593 0.144 Uiso 1 1 calc R U . . .
C19 C 0.0465(3) 0.4454(3) 0.1846(2) 0.1197(18) Uani 1 1 d . . . . .
H19 H 0.0381 0.4390 0.2345 0.144 Uiso 1 1 calc R U . . .
C20 C 0.2016(2) 0.94101(18) 0.40022(17) 0.0865(11) Uani 1 1 d . . . . .
C21 C 0.2515(2) 0.9602(2) 0.3534(2) 0.1048(15) Uani 1 1 d . . . . .
H21 H 0.2752 0.9418 0.3553 0.126 Uiso 1 1 calc R U . . .
C22 C 0.2655(3) 1.0069(2) 0.30432(19) 0.1219(16) Uani 1 1 d . . . . .
H22 H 0.2994 1.0203 0.2744 0.146 Uiso 1 1 calc R U . . .
C23 C 0.2315(3) 1.0329(2) 0.2990(2) 0.1219(16) Uani 1 1 d . . . . .
C24 C 0.1821(3) 1.01399(19) 0.3450(2) 0.1102(16) Uani 1 1 d . . . . .
H24 H 0.1581 1.0320 0.3414 0.132 Uiso 1 1 calc R U . . .
C25 C 0.1677(2) 0.96885(18) 0.39637(19) 0.0870(11) Uani 1 1 d . . . . .
H25 H 0.1352 0.9575 0.4281 0.104 Uiso 1 1 calc R U . . .
C26 C 0.2586(4) 1.0815(4) 0.2376(4) 0.074(3) Uani 0.59(2) 1 d . . P A 1
H26 H 0.2951 1.0919 0.2146 0.089 Uiso 0.59(2) 1 calc R U P A 1
C27 C 0.2259(5) 1.1077(5) 0.2199(6) 0.085(3) Uani 0.59(2) 1 d . . P A 1
H27 H 0.1891 1.0984 0.2413 0.102 Uiso 0.59(2) 1 calc R U P A 1
C28 C 0.2582(3) 1.1560(2) 0.1583(2) 0.1090(17) Uani 1 1 d . . . . .
C29 C 0.2212(3) 1.1801(2) 0.1400(2) 0.1102(17) Uani 1 1 d . . . . .
H29 H 0.1826 1.1639 0.1601 0.132 Uiso 1 1 calc R U . . .
C30 C 0.2423(2) 1.22761(18) 0.09254(18) 0.0904(12) Uani 1 1 d . . . . .
H30 H 0.2173 1.2436 0.0820 0.109 Uiso 1 1 calc R U . . .
C31 C 0.3321(3) 1.2298(3) 0.0727(3) 0.1229(18) Uani 1 1 d . . . . .
H31 H 0.3692 1.2457 0.0486 0.147 Uiso 1 1 calc R U . . .
C32 C 0.3131(3) 1.1807(3) 0.1235(4) 0.132(2) Uani 1 1 d . . . . .
H32 H 0.3386 1.1652 0.1330 0.159 Uiso 1 1 calc R U . . .
C33 C 0.2619(9) 1.1115(6) 0.2078(7) 0.097(6) Uani 0.41(2) 1 d . . P A 2
H33 H 0.2942 1.1042 0.2058 0.116 Uiso 0.41(2) 1 calc R U P A 2
C34 C 0.2198(7) 1.0849(6) 0.2519(7) 0.077(4) Uani 0.41(2) 1 d . . P A 2
H34 H 0.1875 1.0917 0.2586 0.093 Uiso 0.41(2) 1 calc R U P A 2
 
loop_
 _atom_site_aniso_label
 _atom_site_aniso_U_11
 _atom_site_aniso_U_22
 _atom_site_aniso_U_33
 _atom_site_aniso_U_23
 _atom_site_aniso_U_13
 _atom_site_aniso_U_12
Cu1 0.1786(10) 0.0962(4) 0.0701(5) -0.0164(3) -0.0328(5) 0.0893(5)
Cl1 0.2023(19) 0.1508(14) 0.1055(9) -0.0019(9) 0.0039(10) 0.1047(13)
N1 0.183(4) 0.103(3) 0.0621(16) -0.0173(16) -0.024(2) 0.089(3)
N2 0.102(2) 0.089(2) 0.0666(15) 0.0053(14) -0.0089(16) 0.033(2)
C1 0.1033(18) 0.0836(15) 0.0578(10) -0.0117(11) -0.0137(11) 0.0469(14)
C2 0.093(2) 0.094(2) 0.0495(12) -0.0183(14) -0.0149(14) 0.0491(19)
C3 0.080(2) 0.083(2) 0.0536(14) -0.0137(13) -0.0107(13) 0.0351(18)
C4 0.0806(19) 0.0806(19) 0.0547(19) -0.0139(18) -0.0139(18) 0.037(2)
C5 0.1033(18) 0.0836(15) 0.0578(10) -0.0117(11) -0.0137(11) 0.0469(14)
C6 0.120(3) 0.120(3) 0.066(3) -0.020(3) -0.020(3) 0.073(4)
C7 0.122(3) 0.105(3) 0.080(2) -0.035(2) -0.039(2) 0.066(3)
C8 0.188(6) 0.150(5) 0.071(2) -0.042(3) -0.026(3) 0.111(5)
C9 0.179(5) 0.111(3) 0.069(2) -0.035(2) -0.023(3) 0.083(4)
C10 0.177(5) 0.139(4) 0.080(2) -0.026(3) -0.022(3) 0.100(4)
C11 0.305(10) 0.141(5) 0.089(3) -0.052(3) -0.077(5) 0.147(6)
C12 0.238(8) 0.130(4) 0.096(3) -0.051(3) -0.064(4) 0.113(5)
C13 0.178(5) 0.120(4) 0.090(3) -0.030(3) -0.026(3) 0.091(4)
C14 0.151(5) 0.120(4) 0.105(3) -0.040(3) -0.018(3) 0.069(4)
C15 0.183(6) 0.118(4) 0.083(3) -0.020(3) -0.016(3) 0.098(4)
C16 0.229(8) 0.089(3) 0.096(3) -0.018(3) -0.002(4) 0.084(4)
C17 0.180(5) 0.090(3) 0.072(2) -0.013(2) -0.001(3) 0.069(3)
C18 0.184(5) 0.110(3) 0.068(2) -0.020(2) -0.008(3) 0.076(3)
C19 0.179(5) 0.131(4) 0.067(2) -0.023(2) -0.020(3) 0.091(4)
C20 0.102(3) 0.083(2) 0.0490(14) -0.0079(14) -0.0173(15) 0.027(2)
C21 0.117(3) 0.105(3) 0.0603(18) 0.0065(18) 0.003(2) 0.031(3)
C22 0.167(4) 0.091(2) 0.0540(11) 0.0091(14) -0.0057(18) 0.025(2)
C23 0.167(4) 0.091(2) 0.0540(11) 0.0091(14) -0.0057(18) 0.025(2)
C24 0.151(4) 0.081(3) 0.073(2) -0.0119(18) -0.039(3) 0.038(3)
C25 0.111(3) 0.077(2) 0.0606(17) -0.0077(15) -0.0157(17) 0.038(2)
C26 0.081(5) 0.079(5) 0.054(3) 0.004(3) 0.004(3) 0.033(3)
C27 0.093(5) 0.086(5) 0.071(5) 0.004(4) 0.030(4) 0.041(5)
C28 0.160(5) 0.074(2) 0.0629(19) -0.0068(17) -0.006(2) 0.036(3)
C29 0.161(5) 0.083(3) 0.0628(19) 0.0118(18) 0.016(2) 0.043(3)
C30 0.116(3) 0.075(2) 0.0569(14) 0.0027(14) 0.0117(17) 0.030(2)
C31 0.111(4) 0.127(4) 0.101(3) 0.022(3) -0.008(3) 0.038(3)
C32 0.142(5) 0.110(4) 0.136(4) -0.008(4) -0.045(4) 0.057(4)
C33 0.126(12) 0.064(6) 0.049(5) 0.008(4) -0.007(6) 0.010(6)
C34 0.096(9) 0.069(6) 0.055(5) 0.001(4) -0.006(5) 0.032(5)
 
_geom_special_details
;
 All esds (except the esd in the dihedral angle between two l.s. planes)
 are estimated using the full covariance matrix.  The cell esds are taken
 into account individually in the estimation of esds in distances, angles
 and torsion angles; correlations between esds in cell parameters are only
 used when they are defined by crystal symmetry.  An approximate (isotropic)
 treatment of cell esds is used for estimating esds involving l.s. planes.
;
 
loop_
 _geom_bond_atom_site_label_1
 _geom_bond_atom_site_label_2
 _geom_bond_distance
 _geom_bond_site_symmetry_2
 _geom_bond_publ_flag
Cu1 N1 2.026(4) 9 ?
Cu1 N1 2.026(4) . ?
Cu1 N2 2.034(4) 11_445 ?
Cu1 N2 2.034(4) 6_655 ?
N1 C18 1.316(5) . ?
N1 C17 1.324(7) . ?
N2 C30 1.312(6) . ?
N2 C31 1.328(8) . ?
N2 Cu1 2.034(4) 5_565 ?
C1 C2 1.517(5) . ?
C1 C6 1.531(5) . ?
C1 C7 1.539(5) . ?
C1 C5 1.548(6) . ?
C2 C3 1.537(5) . ?
C2 H2A 0.9700 . ?
C2 H2B 0.9700 . ?
C3 C4 1.526(5) . ?
C3 C5 1.541(5) 10_666 ?
C3 C20 1.564(5) . ?
C4 C3 1.526(5) 10_666 ?
C4 H4A 0.9700 . ?
C4 H4B 0.9700 . ?
C5 C3 1.541(5) 10_666 ?
C5 H5A 0.9700 . ?
C5 H5B 0.9700 . ?
C6 C1 1.531(5) 10_666 ?
C6 H6A 0.9700 . ?
C6 H6B 0.9700 . ?
C7 C12 1.292(8) . ?
C7 C8 1.384(6) . ?
C8 C9 1.389(6) . ?
C8 H8 0.9300 . ?
C9 C10 1.362(8) . ?
C9 H9 0.9300 . ?
C10 C11 1.373(7) . ?
C10 C13 1.459(7) . ?
C11 C12 1.345(7) . ?
C11 H11 0.9300 . ?
C12 H12 0.9300 . ?
C13 C14 1.293(7) . ?
C13 H13 0.9300 . ?
C14 C15 1.475(7) . ?
C14 H14 0.9300 . ?
C15 C16 1.353(7) . ?
C15 C19 1.380(8) . ?
C16 C17 1.376(7) . ?
C16 H16 0.9300 . ?
C17 H17 0.9300 . ?
C18 C19 1.353(6) . ?
C18 H18 0.9300 . ?
C19 H19 0.9300 . ?
C20 C25 1.364(7) . ?
C20 C21 1.400(6) . ?
C21 C22 1.384(7) . ?
C21 H21 0.9300 . ?
C22 C23 1.330(10) . ?
C22 H22 0.9300 . ?
C23 C24 1.382(9) . ?
C23 C26 1.551(10) . ?
C23 C34 1.723(14) . ?
C24 C25 1.382(5) . ?
C24 H24 0.9300 . ?
C25 H25 0.9300 . ?
C26 C27 1.34(2) . ?
C26 H26 0.9300 . ?
C27 C28 1.560(13) . ?
C27 H27 0.9300 . ?
C28 C32 1.368(9) . ?
C28 C29 1.396(9) . ?
C28 C33 1.487(17) . ?
C29 C30 1.359(5) . ?
C29 H29 0.9300 . ?
C30 H30 0.9300 . ?
C31 C32 1.431(8) . ?
C31 H31 0.9300 . ?
C32 H32 0.9300 . ?
C33 C34 1.24(3) . ?
C33 H33 0.9300 . ?
C34 H34 0.9300 . ?
 
loop_
 _geom_angle_atom_site_label_1
 _geom_angle_atom_site_label_2
 _geom_angle_atom_site_label_3
 _geom_angle
 _geom_angle_site_symmetry_1
 _geom_angle_site_symmetry_3
 _geom_angle_publ_flag
N1 Cu1 N1 90.0(2) 9 . ?
N1 Cu1 N2 89.44(15) 9 11_445 ?
N1 Cu1 N2 173.22(19) . 11_445 ?
N1 Cu1 N2 173.22(19) 9 6_655 ?
N1 Cu1 N2 89.44(15) . 6_655 ?
N2 Cu1 N2 91.9(2) 11_445 6_655 ?
C18 N1 C17 115.8(4) . . ?
C18 N1 Cu1 122.1(4) . . ?
C17 N1 Cu1 121.9(3) . . ?
C30 N2 C31 120.0(4) . . ?
C30 N2 Cu1 122.7(3) . 5_565 ?
C31 N2 Cu1 117.1(4) . 5_565 ?
C2 C1 C6 108.3(3) . . ?
C2 C1 C7 113.0(3) . . ?
C6 C1 C7 111.0(4) . . ?
C2 C1 C5 107.5(3) . . ?
C6 C1 C5 108.1(3) . . ?
C7 C1 C5 108.8(4) . . ?
C1 C2 C3 112.2(3) . . ?
C1 C2 H2A 109.2 . . ?
C3 C2 H2A 109.2 . . ?
C1 C2 H2B 109.2 . . ?
C3 C2 H2B 109.2 . . ?
H2A C2 H2B 107.9 . . ?
C4 C3 C2 108.5(3) . . ?
C4 C3 C5 108.3(2) . 10_666 ?
C2 C3 C5 109.0(3) . 10_666 ?
C4 C3 C20 112.5(3) . . ?
C2 C3 C20 108.4(3) . . ?
C5 C3 C20 110.2(3) 10_666 . ?
C3 C4 C3 111.2(4) . 10_666 ?
C3 C4 H4A 109.4 . . ?
C3 C4 H4A 109.4 10_666 . ?
C3 C4 H4B 109.4 . . ?
C3 C4 H4B 109.4 10_666 . ?
H4A C4 H4B 108.0 . . ?
C3 C5 C1 111.0(3) 10_666 . ?
C3 C5 H5A 109.4 10_666 . ?
C1 C5 H5A 109.4 . . ?
C3 C5 H5B 109.4 10_666 . ?
C1 C5 H5B 109.4 . . ?
H5A C5 H5B 108.0 . . ?
C1 C6 C1 113.1(5) 10_666 . ?
C1 C6 H6A 109.0 10_666 . ?
C1 C6 H6A 109.0 . . ?
C1 C6 H6B 109.0 10_666 . ?
C1 C6 H6B 109.0 . . ?
H6A C6 H6B 107.8 . . ?
C12 C7 C8 116.2(4) . . ?
C12 C7 C1 122.9(4) . . ?
C8 C7 C1 120.9(5) . . ?
C7 C8 C9 121.5(6) . . ?
C7 C8 H8 119.3 . . ?
C9 C8 H8 119.3 . . ?
C10 C9 C8 120.5(5) . . ?
C10 C9 H9 119.7 . . ?
C8 C9 H9 119.7 . . ?
C11 C10 C9 115.2(5) . . ?
C11 C10 C13 122.4(6) . . ?
C9 C10 C13 122.0(4) . . ?
C12 C11 C10 122.5(6) . . ?
C12 C11 H11 118.8 . . ?
C10 C11 H11 118.8 . . ?
C7 C12 C11 123.8(5) . . ?
C7 C12 H12 118.1 . . ?
C11 C12 H12 118.1 . . ?
C14 C13 C10 127.2(6) . . ?
C14 C13 H13 116.4 . . ?
C10 C13 H13 116.4 . . ?
C13 C14 C15 126.5(6) . . ?
C13 C14 H14 116.8 . . ?
C15 C14 H14 116.8 . . ?
C16 C15 C19 116.9(5) . . ?
C16 C15 C14 117.8(6) . . ?
C19 C15 C14 125.2(5) . . ?
C15 C16 C17 118.8(6) . . ?
C15 C16 H16 120.6 . . ?
C17 C16 H16 120.6 . . ?
N1 C17 C16 124.2(4) . . ?
N1 C17 H17 117.9 . . ?
C16 C17 H17 117.9 . . ?
N1 C18 C19 123.3(5) . . ?
N1 C18 H18 118.4 . . ?
C19 C18 H18 118.4 . . ?
C18 C19 C15 120.1(5) . . ?
C18 C19 H19 119.9 . . ?
C15 C19 H19 119.9 . . ?
C25 C20 C21 119.1(4) . . ?
C25 C20 C3 122.9(4) . . ?
C21 C20 C3 117.9(4) . . ?
C22 C21 C20 119.5(6) . . ?
C22 C21 H21 120.3 . . ?
C20 C21 H21 120.3 . . ?
C23 C22 C21 121.5(6) . . ?
C23 C22 H22 119.2 . . ?
C21 C22 H22 119.2 . . ?
C22 C23 C24 119.1(5) . . ?
C22 C23 C26 108.0(6) . . ?
C24 C23 C26 132.8(7) . . ?
C22 C23 C34 145.5(8) . . ?
C24 C23 C34 95.4(8) . . ?
C25 C24 C23 121.1(6) . . ?
C25 C24 H24 119.4 . . ?
C23 C24 H24 119.4 . . ?
C20 C25 C24 119.6(5) . . ?
C20 C25 H25 120.2 . . ?
C24 C25 H25 120.2 . . ?
C27 C26 C23 115.6(9) . . ?
C27 C26 H26 122.2 . . ?
C23 C26 H26 122.2 . . ?
C26 C27 C28 110.6(9) . . ?
C26 C27 H27 124.7 . . ?
C28 C27 H27 124.7 . . ?
C32 C28 C29 116.4(4) . . ?
C32 C28 C33 101.1(10) . . ?
C29 C28 C33 142.4(10) . . ?
C32 C28 C27 135.2(8) . . ?
C29 C28 C27 108.3(7) . . ?
C30 C29 C28 119.3(5) . . ?
C30 C29 H29 120.3 . . ?
C28 C29 H29 120.3 . . ?
N2 C30 C29 124.1(5) . . ?
N2 C30 H30 118.0 . . ?
C29 C30 H30 118.0 . . ?
N2 C31 C32 118.6(6) . . ?
N2 C31 H31 120.7 . . ?
C32 C31 H31 120.7 . . ?
C28 C32 C31 121.5(6) . . ?
C28 C32 H32 119.3 . . ?
C31 C32 H32 119.3 . . ?
C34 C33 C28 116(2) . . ?
C34 C33 H33 121.8 . . ?
C28 C33 H33 121.8 . . ?
C33 C34 C23 108.0(15) . . ?
C33 C34 H34 126.0 . . ?
C23 C34 H34 126.0 . . ?
 
loop_
 _geom_torsion_atom_site_label_1
 _geom_torsion_atom_site_label_2
 _geom_torsion_atom_site_label_3
 _geom_torsion_atom_site_label_4
 _geom_torsion
 _geom_torsion_site_symmetry_1
 _geom_torsion_site_symmetry_2
 _geom_torsion_site_symmetry_3
 _geom_torsion_site_symmetry_4
 _geom_torsion_publ_flag
C6 C1 C2 C3 -57.6(4) . . . . ?
C7 C1 C2 C3 179.0(4) . . . . ?
C5 C1 C2 C3 59.0(4) . . . . ?
C1 C2 C3 C4 -59.1(4) . . . . ?
C1 C2 C3 C5 58.6(4) . . . 10_666 ?
C1 C2 C3 C20 178.5(3) . . . . ?
C2 C3 C4 C3 58.6(2) . . . 10_666 ?
C5 C3 C4 C3 -59.5(2) 10_666 . . 10_666 ?
C20 C3 C4 C3 178.5(3) . . . 10_666 ?
C2 C1 C5 C3 -59.3(3) . . . 10_666 ?
C6 C1 C5 C3 57.5(4) . . . 10_666 ?
C7 C1 C5 C3 178.1(3) . . . 10_666 ?
C2 C1 C6 C1 58.1(2) . . . 10_666 ?
C7 C1 C6 C1 -177.4(4) . . . 10_666 ?
C5 C1 C6 C1 -58.1(2) . . . 10_666 ?
C2 C1 C7 C12 175.0(6) . . . . ?
C6 C1 C7 C12 53.1(7) . . . . ?
C5 C1 C7 C12 -65.7(7) . . . . ?
C2 C1 C7 C8 -1.3(7) . . . . ?
C6 C1 C7 C8 -123.2(5) . . . . ?
C5 C1 C7 C8 118.0(6) . . . . ?
C12 C7 C8 C9 3.8(11) . . . . ?
C1 C7 C8 C9 -179.6(6) . . . . ?
C7 C8 C9 C10 0.9(11) . . . . ?
C8 C9 C10 C11 -5.9(11) . . . . ?
C8 C9 C10 C13 -179.4(7) . . . . ?
C9 C10 C11 C12 6.6(13) . . . . ?
C13 C10 C11 C12 -179.8(8) . . . . ?
C8 C7 C12 C11 -3.3(12) . . . . ?
C1 C7 C12 C11 -179.8(7) . . . . ?
C10 C11 C12 C7 -2.0(15) . . . . ?
C11 C10 C13 C14 -169.6(8) . . . . ?
C9 C10 C13 C14 3.5(12) . . . . ?
C10 C13 C14 C15 -175.2(7) . . . . ?
C13 C14 C15 C16 -170.3(8) . . . . ?
C13 C14 C15 C19 10.0(12) . . . . ?
C19 C15 C16 C17 6.3(11) . . . . ?
C14 C15 C16 C17 -173.5(7) . . . . ?
C18 N1 C17 C16 -7.1(9) . . . . ?
Cu1 N1 C17 C16 178.5(6) . . . . ?
C15 C16 C17 N1 -1.3(11) . . . . ?
C17 N1 C18 C19 10.8(9) . . . . ?
Cu1 N1 C18 C19 -174.9(5) . . . . ?
N1 C18 C19 C15 -6.0(10) . . . . ?
C16 C15 C19 C18 -2.9(10) . . . . ?
C14 C15 C19 C18 176.8(6) . . . . ?
C4 C3 C20 C25 -3.7(4) . . . . ?
C2 C3 C20 C25 116.2(4) . . . . ?
C5 C3 C20 C25 -124.6(4) 10_666 . . . ?
C4 C3 C20 C21 179.7(3) . . . . ?
C2 C3 C20 C21 -60.3(4) . . . . ?
C5 C3 C20 C21 58.8(4) 10_666 . . . ?
C25 C20 C21 C22 -0.1(6) . . . . ?
C3 C20 C21 C22 176.6(4) . . . . ?
C20 C21 C22 C23 -1.9(7) . . . . ?
C21 C22 C23 C24 1.9(8) . . . . ?
C21 C22 C23 C26 -178.3(4) . . . . ?
C21 C22 C23 C34 -175.1(7) . . . . ?
C22 C23 C24 C25 0.2(7) . . . . ?
C26 C23 C24 C25 -179.6(5) . . . . ?
C34 C23 C24 C25 178.4(4) . . . . ?
C21 C20 C25 C24 2.0(5) . . . . ?
C3 C20 C25 C24 -174.5(3) . . . . ?
C23 C24 C25 C20 -2.1(6) . . . . ?
C22 C23 C26 C27 173.3(6) . . . . ?
C24 C23 C26 C27 -6.9(9) . . . . ?
C34 C23 C26 C27 -3.7(7) . . . . ?
C23 C26 C27 C28 179.5(5) . . . . ?
C26 C27 C28 C32 -6.6(10) . . . . ?
C26 C27 C28 C29 177.8(6) . . . . ?
C26 C27 C28 C33 -2.9(7) . . . . ?
C32 C28 C29 C30 -3.0(7) . . . . ?
C33 C28 C29 C30 172.9(7) . . . . ?
C27 C28 C29 C30 173.5(5) . . . . ?
C31 N2 C30 C29 1.7(6) . . . . ?
Cu1 N2 C30 C29 -172.3(3) 5_565 . . . ?
C28 C29 C30 N2 1.5(6) . . . . ?
C30 N2 C31 C32 -3.0(7) . . . . ?
Cu1 N2 C31 C32 171.3(4) 5_565 . . . ?
C29 C28 C32 C31 1.7(8) . . . . ?
C33 C28 C32 C31 -175.7(6) . . . . ?
C27 C28 C32 C31 -173.6(6) . . . . ?
N2 C31 C32 C28 1.3(8) . . . . ?
C32 C28 C33 C34 174.1(8) . . . . ?
C29 C28 C33 C34 -2.1(14) . . . . ?
C27 C28 C33 C34 -3.2(8) . . . . ?
C28 C33 C34 C23 176.3(6) . . . . ?
C22 C23 C34 C33 -6.2(13) . . . . ?
C24 C23 C34 C33 176.5(7) . . . . ?
C26 C23 C34 C33 -1.2(6) . . . . ?
 
_refine_diff_density_max    0.526
_refine_diff_density_min   -0.231
_refine_diff_density_rms    0.050

_shelxl_version_number 2013-4

_shelx_res_file
;
TITL v433b_a.res in P622
REM Old TITL v433b in P6/mmm
REM SHELXT solution in P622
REM R1 0.280, Rweak 0.035, Alpha 0.013, Orientation as input
REM Flack x = 0.163 ( 0.009 ) from Parsons quotients
REM Formula found by SHELXT: C55 N11 Cl2 Cu
rem hadar Cu 2 day exchange
rem bond mn1 Cl1
rem eadp Cu1 mn1
rem sump 0.5 0.0001 1 2 1 3
CELL 1.54184 25.4448 25.4448 18.2223 90 90 120
ZERR 6 0.0006 0.0006 0.0003 0 0 0
LATT -1
SYMM -Y,+X-Y,+Z
SYMM +Y-X,-X,+Z
SYMM -X,-Y,+Z
SYMM +Y,-X+Y,+Z
SYMM -Y+X,+X,+Z
SYMM +Y,+X,-Z
SYMM -Y+X,-Y,-Z
SYMM -X,-X+Y,-Z
SYMM -Y,-X,-Z
SYMM +Y-X,+Y,-Z
SYMM +X,+X-Y,-Z
SFAC C H N Cl Cu
UNIT 372 312 24 12 6
rem  RIGU 0.001 0.001 N2 C28 C30 H30 C31 C32
eadp c22 c23
eadp c1 c5
twin
L.S. 8 0 0
PLAN  18
SIZE 0.06 0.07 0.12
BOND $H
list 4
MORE -1
bond Cu1 Cl1
CONF
fmap 2 53
acta
ABIN
OMIT -2 5 0
OMIT -1 2 6
OMIT -3 5 4
OMIT 0 0 3
OMIT 0 8 11
OMIT 0 5 3
REM <olex2.extras>
REM <HklSrc "%./v433b.hkl">
REM </olex2.extras>

WGHT    0.142900
BASF   0.06827
FVAR       0.28863   0.58511
CU1   5    0.000000    0.329526    0.000000    10.50000    0.17858    0.09619 =
         0.07011   -0.01640   -0.03281    0.08929
CL1   4    0.099783    0.384740   -0.094811    11.00000    0.20235    0.15077 =
         0.10553   -0.00190    0.00390    0.10475
N1    3    0.033924    0.402763    0.067101    11.00000    0.18264    0.10345 =
         0.06206   -0.01729   -0.02382    0.08854
N2    3    0.295626    1.252244    0.060634    11.00000    0.10193    0.08887 =
         0.06660    0.00532   -0.00888    0.03337
C1    1    0.155808    0.774789    0.449347    11.00000    0.10334    0.08357 =
         0.05775   -0.01165   -0.01374    0.04686
C2    1    0.170770    0.830486    0.403860    11.00000    0.09330    0.09358 =
         0.04951   -0.01834   -0.01489    0.04914
AFIX  23
H2A   2    0.136620    0.821532    0.372244    11.00000   -1.20000
H2B   2    0.205428    0.840198    0.372813    11.00000   -1.20000
AFIX   0
C3    1    0.185167    0.885783    0.451822    11.00000    0.07956    0.08287 =
         0.05363   -0.01368   -0.01071    0.03510
C4    1    0.130125    0.869875    0.500000    10.50000    0.08063    0.08063 =
         0.05471   -0.01387   -0.01387    0.03709
AFIX  23
H4A   2    0.095685    0.861305    0.469126    10.50000   -1.20000
H4B   2    0.138694    0.904315    0.530873    10.50000   -1.20000
AFIX   0
C5    1    0.100310    0.760746    0.497812    11.00000    0.10334    0.08357 =
         0.05775   -0.01165   -0.01374    0.04686
rem C5    1     0.23930  0.89969  0.50210  11.00000  0.08840  0.09793  0.05858 =
rem  -0.01638 -0.00779  0.04593
AFIX  23
H5A   2    0.065927    0.751915    0.466690    11.00000   -1.20000
H5B   2    0.089562    0.725151    0.527542    11.00000   -1.20000
AFIX   0
C6    1    0.209662    0.790338    0.500000    10.50000    0.11958    0.11958 =
         0.06641   -0.01969   -0.01969    0.07343
AFIX  23
H6A   2    0.200382    0.755111    0.529723    10.50000   -1.20000
H6B   2    0.244888    0.799618    0.470274    10.50000   -1.20000
AFIX   0
C7    1    0.140188    0.718650    0.402240    11.00000    0.12224    0.10488 =
         0.07951   -0.03507   -0.03917    0.06571
C8    1    0.139400    0.721415    0.326423    11.00000    0.18833    0.15020 =
         0.07077   -0.04189   -0.02641    0.11097
AFIX  43
H8    2    0.148714    0.757851    0.303869    11.00000   -1.20000
AFIX   0
C9    1    0.125010    0.670992    0.283279    11.00000    0.17932    0.11100 =
         0.06857   -0.03547   -0.02268    0.08349
AFIX  43
H9    2    0.125352    0.674215    0.232422    11.00000   -1.20000
AFIX   0
C10   1    0.110403    0.616863    0.314868    11.00000    0.17653    0.13917 =
         0.08035   -0.02648   -0.02202    0.10009
C11   1    0.116730    0.618205    0.389755    11.00000    0.30513    0.14051 =
         0.08897   -0.05220   -0.07663    0.14670
AFIX  43
H11   2    0.111463    0.583576    0.413590    11.00000   -1.20000
AFIX   0
C12   1    0.130265    0.667736    0.429979    11.00000    0.23809    0.13003 =
         0.09634   -0.05118   -0.06393    0.11323
AFIX  43
H12   2    0.132618    0.665190    0.480671    11.00000   -1.20000
AFIX   0
C13   1    0.095570    0.563088    0.271334    11.00000    0.17762    0.12007 =
         0.08966   -0.03008   -0.02598    0.09107
AFIX  43
H13   2    0.083880    0.527452    0.297304    11.00000   -1.20000
AFIX   0
C14   1    0.096869    0.559463    0.200645    11.00000    0.15057    0.11958 =
         0.10486   -0.03963   -0.01763    0.06861
AFIX  43
H14   2    0.111525    0.595537    0.174580    11.00000   -1.20000
AFIX   0
C15   1    0.077414    0.503794    0.157234    11.00000    0.18346    0.11786 =
         0.08272   -0.01971   -0.01551    0.09786
C16   1    0.090525    0.509992    0.084712    11.00000    0.22871    0.08942 =
         0.09611   -0.01765   -0.00150    0.08417
AFIX  43
H16   2    0.114624    0.548215    0.064227    11.00000   -1.20000
AFIX   0
C17   1    0.067551    0.458712    0.041827    11.00000    0.18041    0.09001 =
         0.07230   -0.01301   -0.00129    0.06942
AFIX  43
H17   2    0.076194    0.463661   -0.008120    11.00000   -1.20000
AFIX   0
C18   1    0.028353    0.397472    0.138934    11.00000    0.18439    0.10998 =
         0.06805   -0.01957   -0.00820    0.07634
AFIX  43
H18   2    0.011084    0.358852    0.159319    11.00000   -1.20000
AFIX   0
C19   1    0.046500    0.445418    0.184590    11.00000    0.17901    0.13089 =
         0.06714   -0.02309   -0.02042    0.09102
AFIX  43
H19   2    0.038125    0.439029    0.234517    11.00000   -1.20000
AFIX   0
C20   1    0.201610    0.941008    0.400224    11.00000    0.10173    0.08315 =
         0.04898   -0.00789   -0.01729    0.02700
C21   1    0.251543    0.960225    0.353430    11.00000    0.11677    0.10514 =
         0.06032    0.00645    0.00345    0.03130
AFIX  43
H21   2    0.275175    0.941789    0.355337    11.00000   -1.20000
AFIX   0
C22   1    0.265467    1.006862    0.304316    11.00000    0.16744    0.09136 =
         0.05404    0.00905   -0.00570    0.02499
AFIX  43
H22   2    0.299393    1.020335    0.274353    11.00000   -1.20000
AFIX   0
C23   1    0.231463    1.032873    0.298958    11.00000    0.16744    0.09136 =
         0.05404    0.00905   -0.00570    0.02499
C24   1    0.182089    1.013994    0.345022    11.00000    0.15072    0.08073 =
         0.07270   -0.01186   -0.03918    0.03808
AFIX  43
H24   2    0.158121    1.031982    0.341391    11.00000   -1.20000
AFIX   0
C25   1    0.167737    0.968854    0.396369    11.00000    0.11119    0.07743 =
         0.06064   -0.00770   -0.01574    0.03829
AFIX  43
H25   2    0.135184    0.957524    0.428107    11.00000   -1.20000
AFIX   0
PART 1
C26   1    0.258582    1.081529    0.237588    21.00000    0.08062    0.07944 =
         0.05409    0.00419    0.00421    0.03349
AFIX  43
H26   2    0.295135    1.091850    0.214622    21.00000   -1.20000
AFIX   0
C27   1    0.225933    1.107680    0.219857    21.00000    0.09321    0.08609 =
         0.07099    0.00414    0.03036    0.04077
AFIX  43
H27   2    0.189101    1.098363    0.241293    21.00000   -1.20000
AFIX   0
PART 0
C28   1    0.258175    1.155970    0.158251    11.00000    0.16038    0.07420 =
         0.06287   -0.00675   -0.00622    0.03642
C29   1    0.221235    1.180122    0.140003    11.00000    0.16082    0.08305 =
         0.06277    0.01179    0.01565    0.04301
AFIX  43
H29   2    0.182612    1.163881    0.160125    11.00000   -1.20000
AFIX   0
C30   1    0.242277    1.227609    0.092536    11.00000    0.11564    0.07530 =
         0.05686    0.00267    0.01169    0.03014
AFIX  43
H30   2    0.217326    1.243633    0.082015    11.00000   -1.20000
AFIX   0
C31   1    0.332077    1.229824    0.072687    11.00000    0.11083    0.12722 =
         0.10124    0.02197   -0.00757    0.03754
AFIX  43
H31   2    0.369178    1.245719    0.048643    11.00000   -1.20000
AFIX   0
C32   1    0.313075    1.180675    0.123463    11.00000    0.14156    0.11012 =
         0.13645   -0.00765   -0.04458    0.05651
AFIX  43
H32   2    0.338643    1.165195    0.133010    11.00000   -1.20000
AFIX   0
PART 2
C33   1    0.261924    1.111534    0.207835   -21.00000    0.12638    0.06442 =
         0.04856    0.00825   -0.00706    0.00988
AFIX  43
H33   2    0.294213    1.104188    0.205767   -21.00000   -1.20000
AFIX   0
C34   1    0.219810    1.084901    0.251930   -21.00000    0.09612    0.06900 =
         0.05458    0.00085   -0.00628    0.03176
AFIX  43
H34   2    0.187483    1.091748    0.258565   -21.00000   -1.20000
AFIX   0
HKLF 4

REM  v433b_a.res in P622
REM R1 =  0.0615 for    5197 Fo > 4sig(Fo)  and  0.0748 for all    7037 data
REM    321 parameters refined using      0 restraints

END

WGHT      0.1471      0.0000

REM Highest difference peak  0.526,  deepest hole -0.231,  1-sigma level  0.050
Q1    1   0.2048  1.0345  0.3065  11.00000  0.05    0.24
Q2    1   0.1406  0.4399 -0.0829  11.00000  0.05    0.23
Q3    1   0.1608  0.7936  0.4310  11.00000  0.05    0.22
Q4    1   0.2964  1.2792  0.0423  11.00000  0.05    0.21
Q5    1   0.0369  0.3787  0.0343  11.00000  0.05    0.18
Q6    1   0.2458  1.0273  0.2918  11.00000  0.05    0.18
Q7    1   0.1193  0.7194  0.3983  11.00000  0.05    0.17
Q8    1   0.0541  0.3862 -0.0939  11.00000  0.05    0.17
Q9    1   0.2714  1.2752  0.0971  11.00000  0.05    0.15
Q10   1   0.3200  1.2426  0.0563  11.00000  0.05    0.15
Q11   1   0.3231  1.1728  0.1087  11.00000  0.05    0.13
Q12   1   0.1033  0.4210 -0.0608  11.00000  0.05    0.13
Q13   1   0.3190  1.0796  0.1603  11.00000  0.05    0.13
Q14   1   0.2546  0.9821  0.3003  11.00000  0.05    0.13
Q15   1   0.2751  1.1376  0.0000  10.50000  0.05    0.12
Q16   1   0.0855  0.9334  0.3894  11.00000  0.05    0.12
Q17   1   0.1121  0.9538  0.4453  11.00000  0.05    0.12
Q18   1   0.3391  1.2567  0.1337  11.00000  0.05    0.12
;
_shelx_res_checksum    8754

_shelx_hkl_file
;
   0   0  -2 7857.84  358.24
   0   0  -3  861.20   39.48
   0   0  -4 7260.00  331.14
   0   0  -5  950.69   43.67
   0   0  -6  576.67   26.67
   0   0  -7   18.02    1.42
   0   0  -8   38.83    2.33
   0   0  -9  383.22   17.94
   0   0  10 2738.67  124.91
   0   0  11   21.15    1.21
   0   0  11   22.99    1.22
   0   0  12 1251.03   57.42
   0   0  12 1263.08   57.42
   0   0  13 1017.23   46.33
   0   0  13 1009.56   46.33
   0   0  14  334.20   15.40
   0   0 -15  125.93    6.31
   0   0  15  148.77    6.38
   0   0 -16    0.87    0.64
   0   0  16    0.47    0.85
   0   0 -17    1.34    0.61
   0   0  17    0.44    0.85
   0   0 -18   61.51    3.32
   0   0  18   85.10    3.45
   0   0  19   70.81    3.45
   0   0  20  565.50   25.89
   0   0  21   10.76    0.74
  -1   0   1  689.90    4.53
  -1   1  -1  716.06    4.59
  -1   0  -2    7.97    0.87
  -1   1  -2   13.23    0.71
   0  -1  -3   28.47    1.76
  -1   0  -3   19.04    1.63
   0   1  -3   27.45    1.35
  -1   1  -3   24.92    1.42
  -1   0  -4   40.56    2.68
   0  -1  -4   52.84    2.85
  -1   1  -4   51.59    2.48
   0   1  -4   45.16    2.40
  -1   1  -5    0.02    0.76
   1   0  -5    1.24    1.04
   1  -1  -5    0.04    1.21
  -1   0  -5    0.20    0.98
   0   1  -5    0.77    0.76
   0  -1  -5   -1.99    1.19
  -1   0  -6  100.20    4.98
   0   1  -6  104.29    4.79
   1  -1  -6   76.56    4.98
   0  -1  -6  104.41    5.11
  -1   1  -6   99.13    4.82
   1   0  -6  103.14    4.93
   1   0  -7   20.46    1.54
   1  -1  -7   23.42    1.72
   0  -1  -7   22.76    1.73
   0   1  -7   18.89    1.39
  -1   1  -7   21.20    1.43
  -1   0  -7   22.53    1.57
   1   0  -8  218.09   10.43
  -1   0  -8  233.73   10.54
   0   1  -8  221.65   10.32
  -1   1  -8  223.03   10.38
   0  -1  -8  201.00   10.54
   1  -1  -8  216.26   10.57
  -1   0  -9   25.22    1.72
   1   0  -9   23.45    1.60
   1  -1  -9   21.49    1.74
  -1   1  -9   24.93    1.56
   0  -1  -9   25.09    1.83
   0   1  -9   22.90    1.48
   0   1  10    9.03    0.68
  -1   1  10    9.64    0.66
   1   0  10    9.77    0.71
   1  -1  10    8.87    0.70
  -1   0  11   59.90    2.83
   1  -1  11   61.56    2.86
   1   0  11   60.95    2.88
   0   1  11   58.66    2.86
  -1   1  11   60.57    2.85
  -1   1  11   58.39    2.83
   0   1  11   59.07    2.85
   1  -1  11   57.28    2.85
   1   0  11   57.61    2.86
   0  -1  11   58.01    2.84
  -1   0  11   56.99    2.83
   0   1  12    4.47    0.67
   1   0  12    3.94    0.66
   1  -1  12    4.65    0.60
  -1   1  12    4.27    0.63
   0  -1  12    5.66    0.59
   1  -1  12    4.15    0.66
   0   1  12    4.56    0.68
  -1   1  12    4.55    0.64
  -1   0  12    5.29    0.63
   1   0  12    4.93    0.67
   0  -1  12    4.81    0.65
   1   0  13   24.43    1.40
   1  -1  13   22.97    1.36
   0   1  13   23.20    1.41
   1   0  13   22.50    1.41
  -1   0  13   25.26    1.38
  -1   1  13   26.36    1.40
   0  -1  13   25.09    1.39
   1  -1  13   22.86    1.40
   0   1  13   23.28    1.38
   0  -1 -14    7.51    0.74
  -1   0 -14    8.22    0.80
   1   0  14   10.43    0.86
   0   1  14    7.94    0.92
  -1   1  14    7.95    0.87
   0  -1  14    7.95    0.83
  -1   0  14    8.11    0.85
   1  -1  14    8.15    0.92
   1   0  14    9.87    0.95
  -1   0 -15    0.72    0.65
   0  -1 -15   -0.20    0.61
   1  -1 -15    0.97    0.56
  -1   1 -15   -0.22    0.69
  -1   0  15   -0.02    0.79
   1   0  15    0.05    0.80
   1  -1  15   -0.10    0.83
   0  -1  15   -0.32    0.81
  -1   1  15   -0.22    0.80
   0   1  15    0.64    0.84
   0  -1 -16    4.61    0.68
  -1   1 -16    5.52    0.76
  -1   0 -16    4.23    0.73
   1   0 -16    6.20    0.72
   1  -1 -16    4.70    0.65
   0   1 -16    4.80    0.73
   1   0  16    7.95    0.99
   0  -1  16    7.46    0.92
   0   1  16    8.01    1.01
  -1   1  16    8.90    0.90
  -1   0  16    6.86    0.90
   1  -1  16    6.95    0.98
   0   1 -17    5.62    0.75
  -1   1 -17    6.02    0.78
   0  -1 -17    5.59    0.67
  -1   0 -17    7.42    0.76
   1   0 -17    5.44    0.71
   0  -1  17    7.81    0.94
  -1   1  17    7.07    0.95
   1  -1  17    8.63    0.94
   1   0  17   10.12    1.03
  -1   0  17    7.54    0.89
   0   1  17    7.73    1.01
   0   1 -18    1.16    0.62
  -1   0 -18    0.21    0.57
  -1   1 -18    1.16    0.65
  -1   0  18   -0.26    0.73
   1  -1  18   -0.09    0.82
   1   0  18   -0.12    0.89
  -1   1  18    0.29    0.79
   0  -1  18    0.81    0.77
   0   1  18   -0.08    0.83
   0   1 -19    6.98    0.72
  -1   1 -19    6.47    0.72
  -1   1  19    9.74    0.88
   0   1  19   10.08    0.97
  -1   0  19   10.47    0.88
   1  -1  19    7.17    0.91
   1   0  19    9.43    0.95
   0  -1  19    9.78    0.88
   0  -1  20   34.94    1.85
   0   1  20   36.21    1.91
  -1   1  20   37.10    1.87
   1   0  20   36.50    1.90
   1  -1  20   36.94    1.88
  -1   0  20   36.09    1.85
   0   1  21    3.84    0.57
   1   0  21    4.68    0.59
   0  -1  21    4.48    0.47
   1  -1  21    4.42    0.54
  -2   1   0 8586.85  403.42
  -1  -1   0 9239.77  403.46
   1   1  -1 1115.38   48.16
  -1  -1  -1 1046.24   48.30
  -1   2  -1  995.92   48.16
  -2   1  -1 1076.09   48.20
  -2   1   1 1037.28   48.19
  -1   2  -2 2373.41  107.83
   2  -1  -2 2268.88  107.91
  -1  -1  -2 2333.04  108.07
  -2   1  -2 2466.50  107.92
  -1   2  -3  201.84    9.14
  -2   1  -3  217.00    9.28
   1   1  -3  190.45    9.11
  -1  -1  -3  216.90    9.51
  -2   1  -4   75.78    3.78
   2  -1   4   82.92    4.02
  -1   2  -4   77.22    3.61
   1   1  -4   73.82    3.71
  -1  -1  -4   73.25    4.06
  -1   2  -5  165.32    7.77
   1  -2  -5  158.07    8.17
   2  -1   5  178.33    8.14
  -1  -1  -5  177.58    8.17
  -2   1  -5  184.55    7.95
   1   1  -5  151.68    7.83
   1   1  -6   36.58    2.15
  -1   2  -6   44.99    2.11
  -1  -1  -6   38.43    2.57
  -2   1  -6   40.73    2.31
   1  -2  -6   47.81    2.78
   2  -1  -7   19.59    1.71
   1   1  -7   23.32    1.33
  -2   1  -7   20.84    1.48
  -1   2  -7   20.88    1.25
   1  -2  -7   20.08    1.89
  -1  -1  -7   21.94    1.67
  -2   1  -8    7.94    1.03
  -1   2  -8    7.98    0.72
  -1  -1  -8    7.07    1.26
   2  -1  -8    6.15    1.20
   1   1  -8    8.60    0.80
   1  -2  -8    5.82    1.33
   1   1  -9    8.78    0.77
   1   1  -9    8.18    0.74
  -1  -1  -9    7.88    1.21
   1  -2  -9    8.10    1.32
   2  -1  -9    8.52    1.17
  -2   1  -9    6.67    0.95
  -1   2  -9    7.25    0.73
  -1  -1 -10  244.33   11.84
  -1   2  10  243.24   11.26
   1   1  10  251.34   11.27
   2  -1  10  239.23   11.27
  -1   2  11   75.11    3.54
   2  -1  11   74.09    3.55
   1   1  11   72.67    3.56
   2  -1  11   77.04    3.54
  -1  -1  11   73.99    3.50
  -2   1  11   75.22    3.51
   1   1  11   72.49    3.53
   1  -2  11   73.36    3.52
  -1   2  11   71.42    3.51
   1  -2  12  104.47    5.04
  -1   2  12  111.43    5.08
   1   1  12  108.70    5.09
   2  -1  12  113.00    5.09
   1  -2  12  106.17    5.06
  -1   2  12  107.64    5.06
   1   1  12  109.15    5.07
  -1  -1  12  103.36    5.04
   2  -1  12  107.11    5.07
  -2   1  12  105.75    5.04
   1  -2 -13  123.02    6.39
  -1  -1 -13  135.81    6.42
   1   1  13  141.93    6.49
   1  -2  13  134.80    6.42
   2  -1  13  142.69    6.47
   1   1  13  141.39    6.47
  -1  -1  13  139.15    6.44
  -1   2  13  143.26    6.46
   1  -2  13  139.13    6.46
   2  -1  13  141.33    6.47
  -2   1  13  143.29    6.44
  -1  -1 -14   61.80    3.19
  -2   1 -14   63.60    3.22
   1   1  14   65.27    3.27
   2  -1  14   65.46    3.24
   2  -1  14   64.93    3.27
   1   1  14   68.70    3.28
  -1  -1  14   66.06    3.22
   1  -2  14   66.10    3.24
  -2   1  14   69.42    3.24
  -1   2  14   71.39    3.27
  -2   1 -15   12.43    1.04
   2  -1 -15   12.36    0.93
  -1  -1 -15   13.40    0.98
  -1   2  15   16.87    1.21
  -1  -1  15   16.01    1.09
   2  -1  15   15.55    1.20
   1   1  15   14.42    1.14
   1  -2  15   15.20    1.14
  -2   1  15   15.73    1.12
  -2   1 -16   14.25    1.10
  -1   2 -16   13.71    1.10
  -1  -1 -16   14.17    1.03
   2  -1  16   16.88    1.27
   1  -2  16   16.08    1.20
  -1   2  16   17.93    1.21
  -1  -1  16   16.61    1.15
   1   1  16   17.31    1.30
  -2   1  16   17.13    1.18
  -1  -1 -17    7.43    0.74
   1   1 -17    7.48    0.78
  -2   1 -17    7.27    0.82
  -1   2 -17    7.23    0.87
  -1   2  17   10.96    1.00
  -1  -1  17    8.15    0.90
   1   1  17    9.06    1.04
   1  -2  17    9.00    0.99
  -2   1  17    9.10    0.94
   2  -1  17    9.17    1.08
  -1   2 -18    8.80    0.87
  -2   1 -18    8.14    0.84
   1   1 -18    9.92    0.81
  -2   1  18   11.52    1.00
  -1   2  18   10.34    1.05
  -1  -1  18   10.99    0.91
   1   1  18   11.15    1.06
   1  -2  18    9.57    0.95
   2  -1  18   10.17    1.10
  -2   1 -19   -0.02    0.58
  -1   2 -19   -0.03    0.59
  -2   1  19    0.91    0.70
   1  -2  19    0.39    0.70
   1   1  19    1.36    0.86
  -1  -1  19    0.84    0.67
   2  -1  19    1.05    0.79
  -1   2  19    0.83    0.78
  -1   2 -20   33.01    1.98
  -1   2  20   43.96    2.07
  -1  -1  20   38.21    1.99
   1   1  20   47.00    2.09
  -2   1  20   39.70    2.02
   1  -2  20   40.31    2.02
   2  -1  20   46.22    2.08
   1  -2  21    0.19    0.39
   2  -1  21   -0.23    0.51
   1   1  21    0.38    0.54
  -2   2   0  950.13   43.42
  -2   0   0  950.64   43.41
  -2   0  -1 1632.80   75.37
   2   0  -1 1686.28   75.29
  -2   2  -1 1618.10   75.30
   2   0  -2 2156.49   98.42
  -2   2  -2 2180.33   98.44
  -2   0  -2 2115.29   98.55
  -2   0  -3   44.62    2.55
   0  -2  -3   38.81    2.72
   2   0  -3   49.64    2.22
  -2   2  -3   42.86    2.25
  -2   0  -4   95.49    4.97
   2  -2   4   93.17    4.95
   0  -2  -4  111.00    5.27
   2   0  -4  108.21    4.77
   0   2  -4   97.14    4.64
   2   0   4  102.03    5.24
  -2   2  -4  108.80    4.78
   0  -2  -5  916.17   40.34
   2   0  -5  755.32   39.90
  -2   0  -5  900.87   40.14
   2  -2   5  905.26   40.13
  -2   2  -5  897.20   39.95
   0   2  -5  905.31   39.83
  -2   2  -6  142.84    6.79
   0   2  -6  139.77    6.67
   2   0  -6  154.39    6.96
   0  -2  -6  145.47    7.25
  -2   0  -6  145.87    7.03
   2  -2  -7   33.84    2.22
   2   0  -7   33.33    1.92
   0  -2  -7   28.41    2.23
   0   2  -7   31.16    1.56
   2   0  -7   31.11    1.69
  -2   2  -7   24.44    1.70
  -2   0  -7   29.17    2.02
  -2   2  -8  242.81   10.87
   0  -2  -8  230.76   11.29
   2   0  -8  226.00   10.83
   2   0  -8  227.10   10.94
   2  -2  -8  227.48   11.25
  -2   0  -8  247.47   11.15
   0   2  -8  227.83   10.70
  -2   0  -9  173.52    8.02
  -2   2  -9  170.36    7.74
   2  -2  -9  160.96    8.12
   2   0  -9  160.19    7.78
   0  -2  -9  157.49    8.14
   2   0  -9  154.14    7.68
   0  -2 -10   33.10    2.40
   0   2  10   36.62    1.76
  -2   2  10   37.32    1.71
   2   0  10   31.44    1.72
   2  -2  10   32.07    1.72
   0   2  10   33.21    1.72
   2  -2  11   40.03    1.92
   0   2  11   40.06    1.94
  -2   2  11   38.01    1.90
   2   0  11   37.63    1.95
  -2   2  11   37.44    1.88
  -2   0  11   36.82    1.86
   2  -2  11   38.72    1.91
   2   0  11   36.34    1.92
   0  -2  11   34.76    1.87
   0   2  11   37.76    1.91
   0  -2 -12    7.02    0.60
   2   0  12    6.04    0.79
   2  -2  12    6.22    0.66
   0   2  12    6.84    0.78
   0  -2  12    5.49    0.64
  -2   0  12    7.03    0.63
   2  -2  12    5.86    0.72
  -2   2  12    7.11    0.70
   0   2  12    5.79    0.73
   2   0  12    6.38    0.77
  -2   0 -13   26.93    1.55
   0  -2 -13   28.08    1.51
   2  -2  13   27.88    1.54
   2   0  13   28.83    1.62
   0   2  13   29.23    1.63
  -2   2  13   29.85    1.58
   0  -2  13   28.45    1.55
   2   0  13   28.93    1.62
   0   2  13   29.97    1.59
   2  -2  13   27.43    1.59
  -2   0  13   28.99    1.54
  -2   0 -14    1.40    0.70
   0  -2 -14    0.04    0.57
   2   0  14    1.53    0.73
   0   2  14    1.41    0.80
   2  -2  14    1.55    0.61
   0   2  14    0.81    0.81
   0  -2  14    0.55    0.69
  -2   2  14    1.13    0.74
  -2   0  14    0.98    0.66
   2   0  14    2.54    0.83
   2  -2  14    2.16    0.80
  -2   2 -15    4.00    0.82
   0  -2 -15    4.76    0.63
  -2   0 -15    5.24    0.79
   2   0  15    5.63    0.84
   2   0  15    6.41    0.99
   2  -2  15    5.83    0.90
  -2   0  15    5.12    0.78
  -2   2  15    5.06    0.89
   0  -2  15    5.64    0.85
   0   2  15    4.58    0.96
  -2   0 -16    0.59    0.70
  -2   2 -16    1.08    0.77
   2   0 -16    1.14    0.59
   0   2  16   -0.72    0.86
   2   0  16    0.98    0.96
  -2   0  16    1.91    0.74
  -2   2  16    0.66    0.85
   2  -2  16    0.24    0.84
   0  -2  16   -0.03    0.77
  -2   2 -17    0.91    0.72
  -2   0 -17    1.28    0.67
   2   0 -17    1.35    0.61
   0   2 -17    0.95    0.72
  -2   0  17    0.65    0.77
   0  -2  17    1.44    0.76
   2   0  17    2.87    0.98
   0   2  17    1.04    0.91
  -2   2  17    0.35    0.90
   2  -2  17    2.80    0.92
  -2   2 -18    3.99    0.76
   0   2 -18    5.49    0.74
  -2   0 -18    4.23    0.68
  -2   2  18    4.94    0.91
   2   0  18    5.86    1.01
  -2   0  18    6.19    0.78
   0  -2  18    5.59    0.84
   0   2  18    6.85    1.02
   2  -2  18    6.44    0.94
   0   2 -19    6.29    0.74
  -2   0 -19    6.43    0.67
  -2   2 -19    6.62    0.75
   0   2  19    8.80    0.92
   0  -2  19    8.51    0.78
   2   0  19    8.40    0.96
  -2   0  19    8.26    0.77
  -2   2  19    8.08    0.86
   2  -2  19    8.38    0.88
  -2   2 -20   36.81    2.06
   0   2  20   47.22    2.17
   2  -2  20   44.62    2.13
  -2   2  20   42.70    2.11
   2   0  20   43.92    2.15
   0  -2  20   41.45    2.06
  -2   0  20   40.35    2.06
   2  -2  21   11.59    0.78
   2   0  21   12.50    0.84
   0   2  21   12.14    0.83
  -3   2   0  210.25    9.01
  -3   1   0  205.69    9.00
   1   2   0  196.94    9.14
  -3   2   1 1019.11   42.73
  -2  -1  -1  904.06   42.78
   3  -1  -1  922.58   42.68
  -1  -2  -1  895.72   42.88
  -3   1  -1 1022.83   42.72
   1   2  -1  950.06   42.72
   2   1  -1  810.03   42.67
  -3   2  -1  910.45   42.68
  -2   3  -1 1003.36   42.70
   2   1  -2 3051.40  131.97
  -3   2  -2 3077.25  132.04
  -2   3  -2 2763.81  131.98
  -3   1  -2 2693.80  132.06
  -2  -1   2 2829.70  131.95
   3  -1  -2 2719.05  132.00
  -1  -2  -2 2929.40  132.28
  -2  -1  -2 2976.67  132.19
   3  -2  -2 3203.76  132.08
   2   1  -3   15.65    0.98
   3  -1  -3   26.23    1.20
  -2  -1  -3   10.35    1.64
  -3   1  -3   28.91    1.46
   3  -2  -3   15.70    1.31
  -1  -2  -3   31.08    2.15
   3  -2   3   23.79    1.52
  -2   3  -3   30.72    1.11
  -3   2  -3   16.73    1.22
  -1   3  -3   16.27    1.00
   3  -2   4  147.70    7.78
  -3   1  -4  151.07    7.71
   2   1  -4  176.69    7.47
  -2  -1  -4  172.71    7.88
  -1  -2  -4  149.88    7.99
  -1   3  -4  175.06    7.46
  -2   3  -4  129.95    7.50
   3  -1   4  181.46    7.94
   3  -1  -4  138.84    7.59
  -3   2  -4  178.41    7.64
  -1   3  -5  260.91   12.42
  -3   2  -5  279.71   12.62
   2   1  -5  269.68   12.53
  -3   1  -5  282.59   12.71
   3  -2   5  276.02   12.85
   3  -1  -5  265.56   12.58
  -2   3  -5  264.17   12.48
   3  -1   5  282.41   12.93
   2  -3   5  290.45   12.69
  -1  -2  -5  281.04   13.00
   2   1  -5  274.04   12.43
  -2  -1  -5  280.00   12.89
   1  -3  -6  973.92   45.08
  -2   3  -6 1000.63   44.54
  -2  -1  -6  989.05   44.94
  -3   2  -6 1009.68   44.67
   2   1  -6  855.26   44.59
  -3   1  -6  995.55   44.77
   2   1  -6 1001.15   44.48
  -1  -2  -6 1019.36   45.05
   3  -1  -6 1026.37   44.65
  -1   3  -6  935.39   44.46
   3  -2   6 1021.52   44.95
   3  -1   6  991.06   45.02
  -1   3  -7  184.56    7.94
  -3   2  -7  192.47    8.20
   3  -1  -7  192.25    8.17
  -1  -2  -7  206.77    8.69
  -2  -1  -7  188.57    8.51
  -3   1  -7  197.54    8.34
   1   2  -7  145.04    7.87
   1   2  -7  162.38    7.88
   2   1  -7  187.24    7.97
  -2   3  -7  195.53    8.03
   2   1  -7  190.33    8.05
   1  -3  -7  192.35    8.73
   3  -1  -7  176.66    8.40
   2  -3  -7  184.55    8.65
   3  -2  -8   69.37    3.46
  -2  -1  -8   68.80    3.39
   1   2  -8   50.32    2.58
   1  -3  -8   74.29    3.69
   2  -3  -8   63.78    3.59
  -2   3  -8   70.62    2.81
  -3   1  -8   67.80    3.14
   3  -1  -8   65.74    3.21
   3  -1  -8   71.11    2.97
  -1   3  -8   68.11    2.69
   2   1  -8   68.56    2.72
  -3   2  -8   78.82    3.07
   2   1  -8   72.63    2.82
  -1  -2  -8   69.13    3.45
  -3   2  -9  496.53   22.70
   2  -3  -9  478.58   23.14
  -1  -2  -9  480.40   23.08
   3  -1  -9  487.86   22.64
  -2  -1  -9  516.16   23.04
   3  -1  -9  484.09   22.84
   1  -3  -9  487.28   23.16
  -3   1  -9  518.15   22.83
   3  -2  -9  484.77   23.00
   3  -2  -9  463.60   22.73
   2  -3 -10   93.24    5.45
  -1  -2 -10  104.85    5.49
  -2  -1 -10   95.34    5.34
   1  -3 -10   85.16    5.41
   1   2  10   98.79    4.82
  -1   3  10  114.23    4.81
  -2   3  10   99.00    4.78
   2   1  10  109.91    4.84
   3  -2  10  110.71    4.81
  -2   3  10   97.97    4.76
  -3   2  10  108.88    4.76
   3  -1  10   87.77    4.78
   2  -3  10   93.74    4.78
  -1   3  10  108.66    4.78
  -1  -2 -11  107.36    5.11
  -2  -1 -11  101.52    5.12
   2   1  11  117.89    5.20
  -2   3  11  110.44    5.15
  -1   3  11  117.38    5.17
   3  -2  11  118.04    5.18
   1   2  11  106.34    5.18
   3  -1  11  105.83    5.18
   1  -3  11  112.39    5.14
  -1   3  11  112.96    5.14
  -3   2  11  114.26    5.12
   3  -2  11  112.90    5.16
  -1  -2  11  107.45    5.11
   3  -1  11  102.33    5.15
  -2  -1  11  115.34    5.12
   2  -3  11  103.85    5.14
  -3   1  11  108.08    5.11
  -2   3  11  102.57    5.13
  -1  -2 -12   61.97    3.15
  -2  -1 -12   60.82    3.15
   3  -2  12   69.66    3.22
  -1   3  12   69.10    3.22
   2   1  12   73.31    3.26
   3  -1  12   66.33    3.23
   1   2  12   66.65    3.24
   1   2  12   55.85    3.18
   2  -3  12   68.82    3.20
   3  -1  12   63.28    3.21
  -2   3  12   66.80    3.18
  -2  -1  12   65.78    3.15
  -1   3  12   69.52    3.20
  -3   1  12   65.14    3.16
  -1  -2  12   65.76    3.16
   1  -3  12   65.41    3.18
  -3   2  12   69.45    3.17
   3  -2  12   68.06    3.21
  -1  -2 -13  134.06    6.52
  -2  -1 -13  129.26    6.53
  -3   1 -13  141.57    6.55
   3  -2  13  146.66    6.58
  -1   3  13  148.80    6.59
   1   2  13  141.41    6.60
   2   1  13  149.03    6.61
   3  -1  13  133.61    6.58
   1   2  13  134.87    6.57
   3  -2  13  143.34    6.59
   2  -3  13  139.25    6.56
  -3   1  13  136.07    6.53
  -2   3  13  139.04    6.55
  -3   2  13  146.49    6.54
   2   1  13  135.73    6.57
   1  -3  13  145.57    6.56
  -2  -1  13  145.20    6.53
  -1   3  13  143.65    6.56
  -1  -2  13  137.33    6.53
   3  -1  13  135.71    6.58
  -2  -1 -14   46.71    2.61
  -3   1 -14   48.37    2.64
  -1  -2 -14   45.81    2.58
  -3   2 -14   50.67    2.65
   3  -2  14   53.81    2.65
   1   2  14   55.09    2.72
   3  -1  14   52.18    2.68
   2   1  14   54.08    2.71
   2   1  14   56.53    2.71
  -1   3  14   56.28    2.68
   1   2  14   57.35    2.69
   2  -3  14   53.55    2.67
   3  -2  14   55.20    2.71
  -3   1  14   53.00    2.63
  -1  -2  14   53.16    2.63
   3  -1  14   54.14    2.69
  -3   2  14   55.46    2.65
  -2   3  14   53.41    2.66
  -2  -1  14   54.09    2.62
   1  -3  14   55.20    2.66
  -3   2 -15    5.61    0.84
  -1  -2 -15    4.76    0.65
  -3   1 -15    5.75    0.81
  -2  -1 -15    4.29    0.78
   2   1  15    5.58    0.95
   3  -2  15    4.63    0.76
   3  -1  15    5.37    0.85
   2  -3  15    6.80    0.94
  -3   1  15    5.75    0.81
   3  -2  15    5.53    1.01
   3  -1  15    7.76    1.05
  -2   3  15    5.71    0.89
  -1  -2  15    6.21    0.78
   1  -3  15    4.07    0.82
   2   1  15    4.58    0.97
  -3   2  15    6.55    0.80
  -2  -1  15    6.45    0.79
   1   2  15    5.23    1.00
  -1   3  15    6.02    0.97
  -3   1 -16    3.93    0.80
  -1  -2 -16    3.19    0.64
  -2   3 -16    2.66    0.74
  -2  -1 -16    3.14    0.70
  -3   2 -16    3.20    0.80
   1  -3  16    4.51    0.87
   2  -3  16    5.22    0.93
   3  -1  16    4.60    0.89
  -2  -1  16    3.15    0.76
   3  -2  16    4.34    0.99
  -1   3  16    4.75    0.98
   1   2  16    5.57    1.07
  -3   2  16    2.73    0.81
  -2   3  16    5.95    0.88
  -3   1  16    3.39    0.80
  -1  -2  16    5.07    0.78
   2   1  16    3.79    1.01
  -2  -1 -17   11.21    0.90
   1   2 -17   12.73    0.95
   2   1 -17   11.23    0.90
  -3   2 -17   11.01    1.00
  -3   1 -17    9.81    0.96
  -1   3 -17   10.27    0.99
  -2   3 -17   11.17    0.97
  -3   2  17   12.32    1.02
  -1  -2  17   13.66    1.02
   1  -3  17   12.66    1.07
   3  -2  17   14.05    1.17
  -1   3  17   13.87    1.18
   2  -3  17   13.93    1.11
   2   1  17   15.11    1.24
  -3   1  17   11.92    1.00
  -2  -1  17   12.52    0.98
   3  -1  17   12.77    1.18
   1   2  17   13.38    1.26
  -2   3  17   15.23    1.17
  -2  -1 -18   12.82    0.96
  -3   1 -18   14.93    1.07
  -3   2 -18   13.45    1.06
   2   1 -18   11.80    0.98
  -1   3 -18   13.88    1.09
   1   2 -18   15.36    1.04
  -2   3 -18   16.43    1.11
  -2   3  18   17.30    1.17
  -2  -1  18   16.59    1.05
  -3   2  18   18.71    1.13
  -3   1  18   15.73    1.07
   1   2  18   15.76    1.33
   2   1  18   18.01    1.28
   3  -2  18   18.60    1.29
  -1   3  18   16.62    1.22
   2  -3  18   18.08    1.19
  -1  -2  18   14.56    1.05
   1  -3  18   17.90    1.13
   3  -1  18   13.80    1.30
  -1   3 -19    0.36    0.64
  -3   2 -19    0.87    0.62
  -3   1 -19    0.63    0.57
   1   2 -19    0.65    0.58
  -2   3 -19    0.12    0.64
  -3   1  19    0.72    0.62
   2   1  19    1.61    0.88
   1  -3  19    1.36    0.65
  -1  -2  19    1.18    0.57
  -1   3  19    1.17    0.77
   2  -3  19    0.44    0.71
   3  -2  19    0.63    0.81
   1   2  19    0.08    0.84
  -3   2  19    1.53    0.68
   3  -1  19    0.63    0.86
  -2   3  19    0.08    0.78
  -2  -1  19    0.11    0.57
  -3   1 -20    6.27    0.58
  -2   3 -20    5.98    0.68
  -3   2 -20    4.80    0.61
  -1   3 -20    6.57    0.68
  -3   2  20    6.47    0.65
  -2   3  20    6.94    0.77
   1  -3  20    6.73    0.62
   3  -2  20    5.84    0.77
  -1  -2  20    6.65    0.59
  -2  -1  20    6.61    0.57
   2   1  20    6.12    0.80
  -1   3  20    6.43    0.81
   3  -1  20    9.31    0.84
   2  -3  20    7.77    0.69
   1   2  20    7.50    0.84
   3  -1  21   -0.46    0.53
   2  -3  21    0.13    0.36
   3  -2  21    0.53    0.50
   2   1  21   -0.10    0.58
   1   2  21   -0.07    0.57
   3  -2  22    1.40    0.27
   3  -1  22    1.91    0.33
  -3   3   0  552.13   24.50
  -3   0   0  516.82   24.49
   3   0  -1 8530.22  385.64
  -3   3  -1 8293.34  385.64
  -3   0  -1 8597.12  385.71
   3  -3  -2 5450.05  242.04
  -3   0  -2 5424.26  242.06
  -3   0   2 4749.01  241.89
  -3   3  -2 5534.47  241.93
   3   0  -2 5649.76  241.91
   3   0  -3 4190.50  187.19
  -3   0  -3 3959.95  187.39
   3  -3   3 4153.08  187.28
  -3   3  -3 4025.13  187.23
   3   0  -4  741.29   34.12
  -3   3  -4  722.78   34.17
   3  -3   4  777.30   34.29
  -3   0  -4  747.89   34.40
   0  -3  -4  793.98   34.65
  -3   3  -5    5.82    0.70
   3   0   5    6.23    1.60
   0  -3  -5    7.09    1.66
   3  -3   5    5.22    1.09
   3   0  -5    8.05    0.59
  -3   0  -5    8.13    1.15
   3  -3   6  956.54   44.52
  -3   0  -6  973.65   44.53
   0  -3  -6  981.08   44.79
  -3   3  -6  956.13   44.26
   3   0  -6  972.28   44.21
   0  -3  -7   91.64    5.29
  -3   3  -7  101.01    4.69
  -3   0  -7   94.90    5.02
   3   0  -7   97.85    4.62
   3   0  -7   91.74    4.81
   0  -3  -8  253.46   12.23
   3  -3  -8  240.40   12.13
  -3   0  -8  257.18   11.94
  -3   3  -8  254.54   11.62
   3   0  -8  245.38   11.54
   3   0  -8  244.59   11.71
  -3   3  -9  502.84   22.89
  -3   0  -9  502.88   23.21
   0  -3  -9  476.74   23.44
   3  -3  -9  484.70   23.42
   0  -3 -10  191.60   10.27
  -3   0 -10  196.48   10.03
   0   3  10  214.46    9.57
   3   0  10  212.45    9.60
   3  -3  10  200.10    9.55
  -3   3  10  206.40    9.52
  -3   0 -11  590.09   27.58
   3  -3  11  598.71   27.60
   3   0  11  615.48   27.64
   0   3  11  632.54   27.62
   3  -3  11  602.96   27.60
   0  -3  11  598.65   27.57
  -3   3  11  595.42   27.58
  -3   0  11  599.13   27.56
  -3   0 -12  206.69    9.53
   3   0  12  212.20    9.59
   0   3  12  210.87    9.57
   3  -3  12  202.68    9.54
  -3   0  12  205.19    9.50
   0   3  12  193.05    9.53
   0  -3  12  205.20    9.52
  -3   3  12  209.76    9.52
   3  -3  12  209.96    9.55
  -3   0 -13  167.45    8.00
   3   0  13  172.52    8.06
   0   3  13  178.60    8.05
   3  -3  13  167.07    8.00
   0   3  13  172.62    8.01
   3   0  13  157.05    8.02
   3  -3  13  179.40    8.04
  -3   3  13  178.10    8.01
  -3   0  13  174.24    7.98
   0  -3  13  175.16    8.00
  -3   0 -14  244.14   11.64
   3  -3  14  237.29   11.63
   3   0  14  256.15   11.69
   0   3  14  267.99   11.70
   3  -3  14  256.03   11.68
  -3   3  14  253.59   11.65
   0   3  14  257.69   11.68
  -3   0  14  252.55   11.63
   0  -3  14  253.45   11.64
   3   0  14  247.33   11.68
  -3   0 -15   49.84    2.65
  -3   3 -15   50.05    2.69
   3   0  15   51.87    2.72
   0  -3  15   52.86    2.67
   3  -3  15   55.55    2.74
  -3   0  15   53.81    2.65
  -3   3  15   53.66    2.69
   3   0  15   57.04    2.76
   0   3  15   55.71    2.74
  -3   3 -16  126.39    6.37
  -3   0 -16  122.31    6.35
   0  -3  16  142.46    6.38
  -3   3  16  138.76    6.38
   3  -3  16  143.58    6.42
   0   3  16  138.41    6.43
   3   0  16  142.51    6.42
  -3   0  16  135.45    6.35
  -3   0 -17  104.26    5.69
  -3   3 -17  115.19    5.72
   0   3 -17  110.65    5.71
  -3   3  17  128.19    5.75
   0   3  17  132.23    5.80
   0  -3  17  123.60    5.73
   3   0  17  138.89    5.82
  -3   0  17  122.72    5.71
   3  -3  17  134.48    5.79
  -3   0 -18    3.50    0.66
  -3   3 -18    3.46    0.76
   0   3 -18    2.57    0.72
   0  -3  18    2.80    0.71
  -3   0  18    1.66    0.66
   3   0  18    2.41    0.96
   0   3  18    2.28    0.93
   3  -3  18    3.60    0.95
  -3   3  18    2.57    0.78
  -3   0 -19   31.75    1.88
  -3   3 -19   35.99    1.94
   0   3 -19   34.97    1.93
   0   3  19   41.14    2.05
   0  -3  19   40.32    1.92
  -3   0  19   36.98    1.90
  -3   3  19   38.93    1.98
   3  -3  19   43.82    2.01
   3   0  19   42.68    2.07
  -3   3 -20    4.74    0.61
   0   3 -20    4.29    0.60
  -3   3  20    3.10    0.63
   3  -3  20    4.83    0.69
   0  -3  20    4.70    0.53
   3   0  20    5.84    0.79
   0   3  20    4.82    0.78
   3  -3  21   16.50    0.96
   0   3  21   17.08    1.04
   3   0  21   18.11    1.02
   3   0  22    2.38    0.37
  -4   2   0   97.51    4.76
   2   2   0  106.74    4.95
   2   2  -1 2462.23  118.95
  -4   2   1 2522.64  118.89
  -4   2  -1 2621.79  118.90
  -2  -2  -1 2582.38  119.06
   4  -2  -1 2797.44  118.90
  -4   2  -2   73.27    3.93
   4  -2  -2   86.71    3.93
  -2  -2   2   81.85    3.81
   2   2  -2   90.74    3.91
  -2  -2   3 9054.97  416.59
  -2   4  -3 8973.47  416.65
   2   2  -3 9273.75  416.62
  -2  -2  -3 9163.16  416.98
  -4   2  -3 9296.54  416.76
   4  -2  -3 9266.17  416.74
   4  -2   4    0.79    1.21
  -2  -2  -4    2.83    1.51
   4  -2  -4    2.69    0.63
  -4   2  -4    2.02    0.77
  -2   4  -4    2.20    0.42
  -2   4  -5    8.03    0.55
  -4   2  -5    6.75    0.97
  -2  -2  -5    7.01    1.45
   4  -2   5    6.24    1.28
   4  -2  -5    8.41    0.85
   4  -2   6  183.51    8.61
  -2  -2  -6  174.73    8.52
  -4   2  -6  163.63    8.22
  -2   4  -6  172.47    7.96
   4  -2  -6  172.61    8.17
   4  -2   7  150.36    7.46
  -2  -2  -7  146.49    7.42
  -4   2  -7  145.00    7.07
   4  -2  -7  154.16    7.04
   2  -4  -7  140.59    7.57
  -2   4  -7  144.18    6.78
   2  -4  -8   38.16    2.89
  -2   4  -8   36.86    1.87
  -2  -2  -8   40.54    2.72
   4  -2  -8   39.00    2.16
  -4   2  -8   40.60    2.24
  -4   2  -9  120.50    5.83
  -2  -2  -9  113.17    6.15
   4  -2  -9  117.87    6.06
   2  -4  -9  109.72    6.33
   4  -2  -9  117.97    5.72
  -2  -2 -10  121.25    6.51
   2  -4 -10  121.12    6.67
   2   2  10  123.76    5.84
  -2   4  10  134.10    5.80
   2   2  10  118.98    5.78
   4  -2  10  117.81    5.79
   2  -4  10  121.36    5.78
  -2   4  10  128.84    5.78
  -2  -2 -11  103.12    5.10
  -2   4  11  118.39    5.15
   4  -2  11  109.62    5.18
   2   2  11  109.50    5.19
   4  -2  11  104.69    5.14
  -4   2  11  109.72    5.09
  -2  -2  11  108.56    5.08
  -2   4  11  113.35    5.12
   2  -4  11  106.41    5.12
  -2  -2 -12   77.46    3.77
  -2   4  12   84.24    3.83
   4  -2  12   80.06    3.85
   2   2  12   80.26    3.87
  -2  -2  12   79.86    3.76
   4  -2  12   76.03    3.83
   2  -4  12   78.94    3.80
  -4   2  12   81.07    3.77
  -2   4  12   76.42    3.79
  -2  -2 -13   52.77    2.74
  -4   2 -13   57.30    2.78
   4  -2  13   55.18    2.81
   2   2  13   56.56    2.85
   4  -2  13   56.13    2.83
  -2  -2  13   55.25    2.72
  -4   2  13   56.98    2.74
  -2   4  13   59.53    2.79
   2  -4  13   56.39    2.79
  -2  -2 -14   71.50    3.61
  -4   2 -14   67.56    3.66
   2   2  14   80.74    3.74
   4  -2  14   75.48    3.68
   2  -4  14   77.82    3.67
  -2   4  14   78.21    3.67
  -4   2  14   74.97    3.62
   4  -2  14   74.72    3.71
  -2  -2  14   78.09    3.61
  -2  -2 -15   11.34    0.85
  -4   2 -15   10.30    1.02
   4  -2  15   10.54    0.98
   2   2  15   10.40    1.13
  -4   2  15    9.71    0.91
  -2  -2  15   10.47    0.86
   2  -4  15    9.53    0.99
   4  -2  15   11.74    1.14
  -2   4  15   12.18    1.06
  -4   2 -16    5.52    0.91
  -2  -2 -16    6.50    0.75
  -4   2  16    7.04    0.84
   2   2  16    8.56    1.03
   2  -4  16    6.40    0.93
  -2  -2  16    7.67    0.77
   4  -2  16    5.81    1.07
  -2   4  16    6.70    1.02
  -2  -2 -17   23.87    1.58
  -4   2 -17   28.44    1.68
  -2   4 -17   27.69    1.68
  -4   2  17   33.25    1.70
   4  -2  17   33.15    1.81
   2   2  17   33.07    1.87
   2  -4  17   33.04    1.74
  -2  -2  17   32.04    1.63
  -2   4  17   32.87    1.78
  -4   2 -18    3.28    0.75
   2   2 -18    3.34    0.69
  -2   4 -18    4.41    0.79
  -4   2  18    3.52    0.73
   4  -2  18    3.10    0.97
  -2  -2  18    3.88    0.63
  -2   4  18    4.03    0.90
   2   2  18    3.56    1.10
   2  -4  18    3.74    0.83
  -2   4 -19   17.71    1.12
  -4   2 -19   14.13    1.04
   2   2 -19   15.26    1.03
  -2  -2  19   14.53    0.98
  -4   2  19   18.70    1.07
  -2   4  19   18.52    1.21
   2   2  19   19.02    1.26
   4  -2  19   19.44    1.24
   2  -4  19   18.58    1.10
  -2   4 -20    0.94    0.60
  -4   2 -20    0.54    0.53
   2   2  20   -0.09    0.75
   2  -4  20    1.05    0.52
   4  -2  20    0.69    0.69
  -2   4  20    1.45    0.67
  -2   4 -21   28.65    1.58
   4  -2  21   33.42    1.62
   2   2  21   34.55    1.65
   4  -2  22    1.45    0.29
  -4   1   0 1461.24   64.45
  -4   3   0 1402.98   64.45
   3   1   0 1350.27   64.52
   3   1  -1  297.76   14.00
  -4   3   1  339.34   14.05
  -3   4  -1  322.03   14.01
   4  -1  -1  335.97   13.97
  -1  -3   1  234.15   14.01
  -3  -1  -1  285.65   14.08
  -1  -3  -1  282.40   14.23
  -4   1  -1  317.02   14.01
  -4   3  -1  297.81   13.97
  -1  -3   2  262.53   12.66
  -1  -3  -2  290.69   13.11
  -4   3  -2  247.62   12.73
  -3  -1   2  308.86   12.66
   3  -4   2  235.91   12.67
   4  -3  -2  282.66   12.79
  -3  -1  -2  272.65   12.88
  -4   1  -2  277.96   12.80
   3   1  -2  279.96   12.69
  -3   4  -2  285.62   12.71
   4  -1  -2  296.58   12.70
  -3  -1   3 1608.59   74.14
   4  -1  -3 1669.47   74.19
  -4   3  -3 1573.99   74.22
   4  -3   3 1578.03   74.30
  -4   1  -3 1632.64   74.32
  -4   1   3 1673.32   74.25
  -1  -3  -3 1547.57   74.60
   4  -3  -3 1626.35   74.30
   3   1  -3 1685.59   74.15
   3  -4   3 1624.64   74.20
  -3   4  -3 1570.00   74.18
  -3  -1  -3 1638.51   74.44
  -3   4  -4   10.93    0.83
  -4   3  -4   14.19    1.00
  -4   1  -4    9.69    1.17
   3  -4   4   16.43    1.07
   4  -3   4   11.33    1.28
   4  -3  -4   13.92    1.23
   4  -1  -4   10.15    0.86
   3   1  -4   14.29    0.77
  -3  -1  -4   13.65    1.57
  -1  -3  -4   10.83    1.89
   4  -1   4   16.18    1.69
   3   1  -5  168.03    7.89
   4  -1   5  171.84    8.51
  -4   1  -5  178.03    8.23
   3  -4   5  159.56    8.10
  -3  -1  -5  173.03    8.37
   4  -1  -5  181.88    8.01
   4  -3  -5  163.09    8.16
  -1  -3  -5  178.78    8.59
  -4   3  -5  176.78    8.06
   3   1   5  163.29    8.57
   4  -3   5  175.43    8.29
  -3   4  -5  169.68    7.96
   4  -3  -6   76.03    3.94
  -3  -1  -6   85.83    4.26
   3   1  -6   81.13    3.63
   3  -4   6   80.67    4.03
  -3   4  -6   64.99    3.70
  -1  -3  -6   74.28    4.38
   4  -3   6   77.39    4.20
  -4   3  -6   81.08    3.86
  -4   1  -6   71.69    4.01
   4  -1  -6   78.69    3.78
   1  -4  -6   76.52    4.51
   3   1  -6   82.17    3.77
   4  -1   6   84.32    4.40
   3   1  -7   13.03    0.65
  -3   4  -7    8.84    0.75
   3   1  -7   13.86    0.83
  -4   3  -7   10.13    0.94
   4  -3  -7   10.53    1.02
   1  -4  -7   10.99    1.90
  -1  -3  -7    6.70    1.47
  -3  -1  -7   12.23    1.51
   4  -3   7    7.44    1.46
   4  -1  -7    7.56    0.84
  -4   1  -7    7.11    1.08
  -4   3  -8  202.25    8.70
   3  -4  -8  169.92    9.21
   3   1  -8  169.78    8.40
  -3   4  -8  185.28    8.53
   1  -4  -8  185.84    9.34
  -4   1  -8  186.05    8.85
  -1  -3  -8  191.24    9.24
   4  -3  -8  194.59    8.83
  -3  -1  -8  178.37    9.04
   3   1  -8  185.49    8.45
   4  -1  -8  182.95    8.86
   4  -1  -8  194.88    8.61
   3  -4  -9   17.66    2.08
  -4   1  -9   16.07    1.46
   4  -3  -9   19.02    1.41
   4  -3  -9   21.71    1.95
  -3  -1  -9   20.73    1.78
   1  -4  -9   19.24    2.02
  -4   3  -9   20.83    1.33
  -1  -3  -9   14.38    1.79
  -3  -1 -10   52.92    3.51
  -1  -3 -10   59.67    3.75
  -3  -1 -10   58.90    2.92
   1  -4 -10   51.45    3.73
  -3   4  10   65.89    2.95
   4  -1  10   61.15    3.01
   3   1  10   62.64    3.03
   1   3  10   65.26    3.01
  -1   4  10   60.77    2.97
   3  -4  10   58.71    2.95
  -3   4  10   64.01    2.92
  -4   3  10   59.47    2.91
   3   1  10   63.98    2.95
   4  -3  10   58.65    2.97
   1   3  10   59.45    2.93
  -4   1 -11   59.53    3.07
  -1  -3 -11   57.97    3.03
  -3  -1 -11   62.77    3.06
   3   1  11   66.36    3.16
   4  -1  11   66.69    3.16
  -1   4  11   66.30    3.12
   4  -3  11   66.93    3.12
   1   3  11   69.10    3.14
  -4   3  11   62.16    3.04
  -1  -3  11   65.71    3.04
  -4   1  11   66.79    3.03
  -3   4  11   68.01    3.07
   1  -4  11   63.14    3.06
   3  -4  11   66.94    3.10
   3   1  11   54.79    3.07
  -3  -1  11   61.81    3.02
   4  -3  11   65.26    3.11
  -4   1 -12   69.65    3.44
  -1  -3 -12   67.11    3.39
  -3  -1 -12   66.62    3.41
   3   1  12   73.61    3.52
  -1   4  12   78.72    3.49
   1   3  12   74.91    3.50
   4  -1  12   74.63    3.50
   4  -3  12   74.00    3.47
  -4   3  12   73.49    3.41
  -3   4  12   72.49    3.42
   3  -4  12   69.40    3.45
  -1   4  12   71.96    3.43
   4  -3  12   73.37    3.47
  -3  -1  12   69.71    3.38
  -4   1  12   69.50    3.38
  -1  -3  12   68.99    3.39
   1  -4  12   71.52    3.42
  -3  -1 -13   86.88    4.24
  -4   1 -13   86.31    4.26
  -1  -3 -13   82.54    4.21
   4  -3  13   85.66    4.27
   3   1  13   91.41    4.34
   1   3  13   93.38    4.33
  -1   4  13   96.59    4.33
   4  -1  13   91.68    4.32
  -3  -1  13   85.79    4.21
  -4   1  13   90.19    4.22
   4  -3  13   90.65    4.30
  -4   3  13   89.91    4.24
  -1  -3  13   91.97    4.23
  -1   4  13   91.40    4.27
   1  -4  13   89.78    4.25
   3  -4  13   87.72    4.28
  -3   4  13   91.41    4.25
  -1  -3 -14   38.11    2.14
  -4   1 -14   41.45    2.24
  -4   3 -14   44.56    2.26
  -3  -1 -14   39.25    2.19
   4  -3  14   41.16    2.21
   3   1  14   47.26    2.33
   4  -1  14   41.86    2.30
   1   3  14   45.79    2.33
   3  -4  14   45.51    2.26
  -4   3  14   46.31    2.22
  -4   1  14   42.73    2.18
  -1  -3  14   44.04    2.18
   4  -3  14   43.46    2.30
  -3   4  14   46.44    2.25
  -1   4  14   41.84    2.27
   1  -4  14   43.93    2.22
   4  -1  14   44.07    2.31
  -3  -1  14   42.75    2.16
  -4   1 -15    2.53    0.79
  -3  -1 -15    1.18    0.71
  -4   3 -15    1.08    0.85
   1   3  15    0.60    0.93
   4  -1  15    2.78    0.83
   4  -3  15    1.67    0.65
   3   1  15    2.54    0.95
   4  -1  15    0.52    0.99
  -1  -3  15    1.54    0.69
   1  -4  15    1.97    0.78
   3  -4  15    1.05    0.87
  -1   4  15    2.42    0.87
  -3  -1  15    2.65    0.63
  -4   1  15    1.51    0.68
  -4   3  15    1.94    0.78
   4  -3  15    3.39    0.95
  -3   4  15    1.21    0.84
  -3   4 -16    8.84    1.04
  -3  -1 -16    9.64    0.92
  -4   3 -16    9.32    1.03
  -4   1 -16    8.53    0.98
   4  -1  16   10.24    0.99
   3   1  16   11.43    1.12
  -3   4  16   11.82    1.02
  -4   3  16   10.90    0.99
   4  -3  16   12.36    1.17
  -1   4  16   10.95    1.19
   3  -4  16   12.21    1.07
   1  -4  16   10.76    0.96
  -4   1  16   10.47    0.89
   4  -1  16   12.81    1.23
  -3  -1  16    9.68    0.87
   3   1  16   11.13    1.19
   1   3  16   10.10    1.16
  -1  -3  16   10.36    0.89
  -3  -1 -17    1.03    0.67
  -3   4 -17    2.45    0.86
  -1   4 -17    2.52    0.83
  -4   1 -17    1.82    0.74
   3   1 -17    1.46    0.63
  -4   3 -17    1.45    0.82
   1   3  17    1.80    1.05
  -3  -1  17    2.83    0.62
  -1   4  17    1.90    0.93
  -1  -3  17    2.22    0.67
   3  -4  17    2.04    0.89
   1  -4  17    2.33    0.76
   4  -1  17    2.07    1.09
   3   1  17    2.35    1.09
  -4   3  17    1.52    0.81
  -4   1  17    2.19    0.71
  -3   4  17    2.29    0.92
   4  -3  17    1.71    0.97
   1   3 -18    4.89    0.79
  -3   4 -18    6.82    0.88
  -3  -1 -18    5.07    0.65
  -4   1 -18    4.93    0.76
  -4   3 -18    4.73    0.80
   3   1 -18    6.26    0.68
  -1   4 -18    6.27    0.84
   4  -3  18    7.24    0.99
  -1  -3  18    6.60    0.68
  -1   4  18    8.18    0.99
  -3   4  18    7.36    0.95
   3   1  18    7.07    1.11
  -3  -1  18    4.83    0.68
   3  -4  18    6.23    0.88
   4  -1  18    8.82    1.03
   1   3  18    6.92    1.07
  -4   3  18    6.22    0.84
  -4   1  18    6.70    0.75
   1  -4  18    6.22    0.77
   1   3 -19    2.22    0.65
  -4   3 -19    0.41    0.67
  -3   4 -19    1.86    0.71
  -1   4 -19    1.26    0.67
  -4   1 -19    2.15    0.57
  -1   4  19    1.97    0.78
   3  -4  19    1.92    0.75
  -4   3  19    1.65    0.67
   4  -3  19    1.34    0.82
   1   3  19    1.32    0.89
  -3  -1  19    0.85    0.49
  -1  -3  19    1.97    0.51
   1  -4  19    2.13    0.58
   4  -1  19    1.70    0.88
  -4   1  19    1.74    0.57
  -3   4  19    1.70    0.76
   3   1  19    2.89    0.88
   1   3 -20    5.36    0.61
  -4   3 -20    4.75    0.64
  -1   4 -20    4.81    0.65
  -3   4 -20    4.17    0.63
  -4   1 -20    3.24    0.52
   3   1  20    6.47    0.82
   4  -3  20    7.00    0.74
   1  -4  20    4.81    0.53
   3  -4  20    5.11    0.64
   4  -1  20    5.51    0.81
   1   3  20    5.87    0.81
  -1   4  20    5.67    0.76
  -3   4 -21    1.21    0.41
  -4   3 -21    1.35    0.41
   4  -3  21    2.00    0.49
   1   3  21    1.37    0.59
   4  -1  21    3.59    0.57
   3   1  21    2.30    0.58
   3  -4  21    1.47    0.39
   3   1  22    0.60    0.36
   4  -1  22    0.60    0.32
   4  -3  22    0.31    0.23
  -4   4   0  133.23    6.28
   4   0   0  130.03    6.31
   4   0  -1  304.99   14.10
  -4   0  -1  309.16   14.15
  -4   4  -1  301.01   14.09
  -4   0   2  804.20   36.71
  -4   0  -2  809.21   36.86
  -4   4  -2  798.85   36.74
   4   0  -2  799.16   36.72
  -4   4  -3 1452.74   67.47
  -4   0   3 1539.17   67.46
   4  -4   3 1388.85   67.50
  -4   0  -3 1436.13   67.63
   4   0  -3 1522.60   67.44
   0  -4  -3 1513.47   67.90
   0  -4   3 1475.28   67.37
   4  -4  -3 1463.77   67.61
   0  -4  -4    9.03    1.92
  -4   0  -4   11.51    1.22
   4   0  -4    9.44    0.72
  -4   4  -4   11.18    0.81
   4  -4   4   10.34    1.06
   4   0   5  473.99   22.01
   4   0  -5  493.05   21.42
   0  -4  -5  490.14   22.10
  -4   0  -5  463.09   21.74
   4  -4   5  474.84   21.65
  -4   4  -5  423.38   21.46
  -4   0  -6  234.47   11.03
   4   0  -6  222.98   10.61
   4   0   6  230.22   11.34
   0  -4  -6  222.62   11.31
  -4   4  -6  241.31   10.70
   4  -4   6  225.40   10.98
  -4   0  -7    6.54    1.18
   4   0  -7    8.91    0.64
   0  -4  -7    8.96    1.81
  -4   4  -7    7.68    0.74
   4  -4   7    6.02    1.32
   4   0  -8   51.01    2.68
  -4   0  -8   47.64    2.93
   0  -4  -8   49.97    3.41
   4   0  -8   50.63    2.44
  -4   4  -8   46.05    2.53
   4  -4  -9   40.79    2.98
   4  -4  -9   39.29    2.47
   0  -4  -9   38.52    2.97
  -4   0  -9   48.20    2.71
  -4   0 -10    6.69    1.13
  -4   0 -10    6.31    0.64
   0  -4 -10    5.44    1.35
   0   4  10    6.29    0.77
   4   0  10    8.10    0.83
  -4   4  10    6.79    0.59
   4  -4  10    7.11    0.69
   0   4  10    6.44    0.62
   4   0  10    7.28    0.69
  -4   0 -11    0.99    0.52
   4  -4  11    0.79    0.53
   0   4  11    1.06    0.67
   4   0  11    1.06    0.73
   0  -4  11    1.28    0.47
  -4   0  11    1.01    0.43
   4  -4  11    0.58    0.60
  -4   4  11    0.99    0.51
   4   0  11    0.68    0.60
  -4   0 -12    4.07    0.65
   4   0  12    4.35    0.85
   0   4  12    3.66    0.76
   4  -4  12    4.48    0.61
   0  -4  12    4.76    0.56
  -4   0  12    3.40    0.53
   4  -4  12    3.90    0.72
  -4   4  12    3.54    0.64
  -4   0 -13   21.78    1.36
   4  -4  13   23.95    1.33
   0   4  13   22.63    1.47
   4   0  13   24.55    1.51
  -4   4  13   24.00    1.36
   0  -4  13   23.00    1.31
  -4   0  13   22.66    1.27
   4  -4  13   23.48    1.40
  -4   0 -14   13.38    1.07
   4   0  14   15.31    1.18
   0   4  14   15.18    1.21
   0  -4  14   14.55    1.00
  -4   4  14   12.98    1.07
   4  -4  14   14.12    1.17
  -4   0  14   14.88    0.96
  -4   0 -15    7.30    0.92
  -4   4 -15    7.94    0.98
   4   0  15    7.85    0.98
   0  -4  15    8.54    0.82
  -4   0  15    9.18    0.80
  -4   4  15    8.68    0.93
   0   4  15    6.64    1.08
   4  -4  15    8.65    1.03
  -4   0 -16    0.58    0.76
  -4   4 -16   -0.48    0.87
   4   0  16   -1.50    0.94
   0  -4  16    0.83    0.70
   4  -4  16   -0.57    0.96
  -4   0  16    0.50    0.62
   0   4  16   -0.27    1.00
  -4   4  16    0.19    0.79
  -4   0 -17   31.18    1.81
  -4   4 -17   30.92    1.89
  -4   0  17   31.60    1.77
  -4   4  17   33.94    1.89
   0   4  17   38.71    1.98
   0  -4  17   33.27    1.80
   4  -4  17   38.59    1.96
   4   0  17   38.23    2.04
  -4   0 -18   13.25    1.03
  -4   4 -18   14.65    1.16
   0   4 -18   15.21    1.12
  -4   0  18   16.03    1.01
  -4   4  18   18.30    1.16
   4  -4  18   17.33    1.21
   0  -4  18   16.68    1.05
   0   4  18   17.40    1.25
   4   0  18   17.56    1.35
  -4   0 -19   -0.02    0.50
  -4   4 -19   -0.88    0.69
   0   4 -19    0.36    0.67
  -4   0  19   -0.53    0.47
   4   0  19    0.43    0.88
  -4   4  19    0.82    0.70
   0  -4  19   -0.32    0.50
   4  -4  19    0.58    0.72
   0   4  19    0.37    0.82
  -4   4 -20    5.71    0.68
   0   4 -20    5.57    0.70
   4  -4  20    6.89    0.73
   4   0  20    8.19    0.81
   0   4  20    6.57    0.83
  -4   4 -21    0.02    0.42
   0   4  21    0.31    0.55
   4  -4  21    0.69    0.41
   4   0  21    0.07    0.57
   4   0  22    1.78    0.37
   3   2   0  422.78   20.92
   2   3   0  471.53   20.96
  -5   2   0  463.50   20.76
  -5   3   0  443.10   20.75
  -5   3   1  162.94    7.39
  -2  -3   1  134.09    7.38
   3   2   1  176.38    7.71
   2   3  -1  182.54    7.53
  -3  -2  -1  140.09    7.48
  -5   2  -1  173.71    7.39
   2   3   1  152.25    7.66
   5  -2  -1  174.49    7.36
  -5   3  -1  133.07    7.33
   2  -5   1  147.02    7.33
  -3  -2   1  172.48    7.36
   3   2  -1  142.92    7.43
  -3  -2   2  633.37   29.29
   3  -5   2  673.65   29.31
  -3  -2  -2  677.91   29.61
  -5   3  -2  598.11   29.39
  -2  -3   2  664.73   29.31
   3   2  -2  636.13   29.36
   2   3  -2  622.88   29.38
   2  -5   2  623.76   29.30
   5  -3  -2  681.96   29.39
   5  -2  -2  601.97   29.35
  -5   2  -2  645.37   29.40
  -2  -3  -2  621.00   29.66
  -2  -3  -3 2687.17  122.70
  -3  -2   3 2565.17  122.21
  -3  -2  -3 2494.39  122.59
  -2  -3   3 2726.26  122.18
  -5   2  -3 2753.87  122.39
   3  -5   3 2443.06  122.26
   5  -2  -3 2675.55  122.32
  -5   3  -3 2789.19  122.36
   5  -3  -3 2853.14  122.38
  -3   5  -3 2671.47  122.31
  -5   2   3 2675.33  122.40
   3   2  -3 2882.26  122.28
  -3  -2  -4  129.22    6.32
   3  -5   4  124.44    5.84
   5  -3   4  118.38    6.14
   5  -2  -4  137.61    5.90
  -2  -3  -4  114.43    6.43
   3   2  -4  107.98    5.76
  -5   3  -4  128.95    5.95
  -3   5  -4  136.90    5.85
   5  -3  -4  123.52    5.96
   5  -2   4  120.78    6.19
  -5   2  -4  132.71    6.03
  -2  -3  -5  654.60   30.15
   5  -3  -5  647.11   29.74
   5  -3   5  663.77   29.94
   3  -5   5  651.26   29.68
  -5   3  -5  645.51   29.73
  -3  -2  -5  676.77   30.08
  -3   5  -5  668.78   29.59
  -5   2  -5  645.48   29.79
   5  -2  -5  573.94   29.66
   5  -2   5  671.27   30.07
  -5   3  -6  195.27    9.20
  -5   2  -6  173.39    9.23
   3  -5   6  186.60    9.17
   5  -2  -6  204.80    9.14
  -3   5  -6  194.42    9.00
   5  -2   6  197.64    9.68
   5  -3  -6  190.67    9.19
  -3  -2  -6  197.15    9.59
  -2  -3  -6  207.57    9.69
   5  -3   6  206.33    9.60
   5  -3  -7  376.98   17.23
  -3  -2  -7  376.06   17.61
  -2  -3  -7  352.78   17.60
   2  -5  -7  354.03   17.83
  -5   2  -7  360.93   17.26
   5  -2   7  381.11   17.77
  -5   3  -7  374.01   17.22
   5  -2  -7  377.98   17.14
   5  -3   7  374.15   17.66
  -3   5  -7  364.64   16.99
   2  -5  -8   69.97    4.18
   5  -3   8   60.42    3.82
  -3   5  -8   61.69    3.11
  -5   2  -8   59.27    3.43
  -2  -3  -8   58.16    3.82
  -3  -2  -8   66.11    3.84
   5  -3  -8   76.82    3.44
   5  -2  -8   65.04    3.29
   3  -5  -8   54.69    4.01
  -5   3  -8   72.91    3.43
  -5   2  -9   42.38    2.49
  -3  -2  -9   39.17    2.83
   5  -3  -9   42.67    2.40
  -2  -3  -9   44.48    2.99
   3  -5  -9   38.80    3.09
  -5   3  -9   41.57    2.41
   2  -5  -9   41.69    3.15
   5  -3  -9   36.96    2.73
   2   3   9   43.32    2.08
   3   2   9   44.89    2.09
   5  -2   9   40.52    2.11
  -3  -2 -10  136.00    6.38
   2  -5 -10  122.63    7.35
  -3  -2 -10  120.47    7.08
  -2  -3 -10  126.72    7.21
   3  -5 -10  127.97    7.39
   3   2  10  142.42    6.48
   2   3  10  136.55    6.46
  -2   5  10  146.81    6.43
  -3   5  10  140.14    6.42
   5  -2  10  135.08    6.47
   2   3  10  136.41    6.40
   2  -5  10  138.29    6.40
   3  -5  10  130.78    6.41
  -5   3  10  142.42    6.38
   3   2  10  135.12    6.40
  -3   5  10  138.23    6.39
  -5   2 -11  130.92    5.72
  -3  -2 -11  119.62    5.69
  -2  -3 -11  118.97    5.68
   3   2  11  119.99    5.78
   5  -2  11  125.26    5.79
  -2   5  11  128.20    5.74
   2   3  11  121.18    5.77
   5  -3  11  124.06    5.77
  -3  -2  11  121.68    5.66
   3  -5  11  122.30    5.72
   2   3  11  124.69    5.71
  -2   5  11  105.39    5.68
  -3   5  11  126.02    5.70
  -2  -3  11  123.26    5.67
   3   2  11  122.46    5.72
   2  -5  11  119.09    5.70
  -5   2  11  124.80    5.67
  -5   3  11  124.22    5.68
   5  -3  11  118.34    5.74
  -2  -3 -12   12.87    0.90
  -5   2 -12   13.32    0.99
  -3  -2 -12   14.60    0.94
  -2   5  12   13.45    1.03
   3   2  12   13.51    1.15
   2   3  12   15.56    1.12
   5  -3  12   12.28    1.04
   5  -2  12   15.08    1.14
  -2   5  12   11.70    0.97
   5  -3  12   11.23    1.06
   3  -5  12   14.12    1.00
  -5   3  12   12.65    0.88
  -3   5  12   15.96    0.97
  -3  -2  12   14.00    0.85
   2  -5  12   13.74    0.93
   3   2  12   12.92    0.99
  -2  -3  12   16.04    0.86
  -5   2  12   16.18    0.90
   2   3  12   13.72    0.99
  -3  -2 -13   34.39    1.91
  -2  -3 -13   37.64    1.90
  -5   3 -13   38.15    1.95
  -5   2 -13   38.78    1.99
   5  -3  13   40.46    2.00
   2   3  13   34.87    2.05
   5  -2  13   37.06    2.01
   3   2  13   36.86    2.05
  -3   5  13   34.34    1.93
  -5   3  13   38.59    1.90
  -2  -3  13   36.77    1.87
   2   3  13   30.19    1.97
   3  -5  13   36.02    1.97
   2  -5  13   37.65    1.94
  -2   5  13   41.28    1.96
  -5   2  13   35.98    1.88
   3   2  13   37.24    2.00
   5  -3  13   38.79    2.04
  -3  -2  13   38.11    1.87
  -3  -2 -14    2.31    0.72
  -5   2 -14    3.17    0.85
  -2  -3 -14    2.62    0.65
  -5   3 -14    3.59    0.79
   5  -3  14    3.48    0.79
   2   3  14    4.19    1.01
   5  -2  14    3.80    0.87
   3   2  14    4.30    0.96
   5  -3  14    3.34    0.96
  -3  -2  14    2.95    0.57
   3  -5  14    3.54    0.81
  -5   2  14    3.98    0.69
  -2  -3  14    3.11    0.60
   5  -2  14    2.23    0.92
  -2   5  14    2.98    0.86
   2  -5  14    3.48    0.78
  -5   3  14    3.16    0.72
  -3   5  14    2.45    0.79
  -3  -2 -15   12.50    0.93
  -2  -3 -15    9.36    0.87
  -5   2 -15   10.45    1.06
  -5   3 -15   10.45    1.09
  -5   3  15   11.01    0.95
   5  -2  15   11.95    1.01
   5  -3  15   10.67    0.98
  -5   2  15   12.02    0.94
   2   3  15   12.97    1.22
   3   2  15   13.31    1.22
   3  -5  15   13.70    1.07
  -3   5  15   11.43    1.07
  -3  -2  15   11.29    0.87
  -2  -3  15   12.28    0.88
   5  -2  15   14.49    1.24
   2  -5  15   12.68    0.99
   5  -3  15   12.44    1.22
  -2   5  15   12.92    1.09
  -3  -2 -16   19.26    1.28
  -5   2 -16   19.82    1.41
  -5   3 -16   20.65    1.45
  -5   3  16   21.67    1.31
  -5   2  16   22.82    1.31
   5  -2  16   22.11    1.38
   3   2  16   22.72    1.50
   5  -3  16   18.19    1.30
  -2  -3  16   22.66    1.26
   2  -5  16   22.23    1.38
  -2   5  16   22.45    1.50
   5  -2  16   25.70    1.58
   5  -3  16   22.78    1.53
  -3   5  16   22.34    1.45
   3  -5  16   23.73    1.43
  -3  -2  16   19.37    1.24
  -3  -2 -17   18.30    1.29
  -5   2 -17   22.05    1.42
  -5   3 -17   20.91    1.47
  -2   5 -17   21.40    1.48
  -3   5 -17   21.33    1.47
  -5   2  17   22.78    1.36
  -3  -2  17   24.15    1.30
  -5   3  17   25.33    1.39
  -3   5  17   24.92    1.51
  -2   5  17   24.63    1.54
   3  -5  17   25.75    1.46
   2  -5  17   25.85    1.42
   5  -3  17   28.56    1.61
  -2  -3  17   23.16    1.31
   5  -2  17   24.45    1.64
  -5   3 -18   -0.13    0.76
  -3   5 -18   -0.30    0.78
  -5   2 -18   -0.28    0.75
  -2   5 -18   -0.04    0.81
   3   2 -18    1.14    0.62
   2   3 -18    0.17    0.69
  -2  -3  18    0.03    0.50
   5  -2  18    1.51    1.03
  -5   3  18    0.01    0.63
  -2   5  18    0.55    0.93
   3  -5  18    0.20    0.77
   2  -5  18   -0.35    0.68
   2   3  18    2.44    0.97
   3   2  18    0.66    1.04
  -3  -2  18    0.32    0.52
   5  -3  18    0.18    0.96
  -3   5  18    0.92    0.91
  -5   2  18    0.83    0.61
   2   3 -19    0.47    0.62
  -3   5 -19   -0.62    0.72
  -5   3 -19    0.25    0.63
  -5   2 -19    0.54    0.60
  -2   5 -19   -0.03    0.74
  -3   5  19    0.76    0.80
   3  -5  19    0.33    0.64
   5  -2  19    0.35    0.85
   5  -3  19   -0.71    0.83
   3   2  19    0.93    0.87
   2  -5  19    0.64    0.56
   2   3  19    1.27    0.88
  -2   5  19    1.15    0.84
  -3   5 -20    1.52    0.65
  -2   5 -20   -0.04    0.60
  -5   2 -20    1.13    0.50
  -5   3 -20    0.47    0.55
   5  -2  20    0.73    0.70
  -2   5  20    0.62    0.69
   3  -5  20    1.57    0.51
   5  -3  20    0.18    0.68
   3   2  20    0.12    0.73
   2  -5  20    1.24    0.44
   2   3  20    1.34    0.75
  -3   5 -21    1.39    0.47
  -2   5 -21    1.32    0.45
  -5   3 -21    0.63    0.34
   5  -3  21    1.31    0.51
   5  -2  21    1.43    0.54
   2   3  21    1.54    0.56
   3   2  21    1.13    0.59
   5  -2  22    0.59    0.28
   5  -3  22   -0.01    0.26
   5  -1   0 2629.46  119.37
  -5   4   0 2620.94  119.35
   4   1   0 2658.52  119.44
  -5   1   0 2566.04  119.32
  -5   4  -1 3611.66  165.47
  -4   5  -1 3736.39  165.52
  -1  -4   1 3608.57  165.58
   4   1  -1 3722.96  165.52
  -4  -1  -1 3587.07  165.56
  -5   1  -1 3508.95  165.52
   5  -1  -1 3638.57  165.47
  -5   4   1 3542.11  165.56
  -4  -1   1 3651.02  165.44
  -5   4  -2 3961.15  174.04
  -4  -1  -2 3925.04  174.18
   5  -4  -2 3475.08  174.06
   4   1  -2 3905.15  174.02
  -5   1  -2 3706.48  174.07
  -4  -1   2 3855.80  173.96
  -5   1   2 3827.44  174.00
  -1  -4  -2 3854.85  174.37
   4  -5   2 3902.47  173.99
  -1  -4   2 3709.07  174.00
  -4   5  -2 3805.28  174.02
   1  -5   2 3820.16  173.96
   5  -1  -2 3823.24  174.00
   4   1  -3 9978.26  446.51
   5  -4   3 9705.67  446.63
   5  -1  -3 9854.18  446.53
   4  -5   3 9763.29  446.53
  -5   4  -3 9723.72  446.57
  -4   5  -3 9929.89  446.54
   5  -4  -3 9617.49  446.64
  -5   1   3 9681.88  446.57
  -1  -4  -3 9989.12  447.01
  -5   1  -3 9642.57  446.67
  -1  -4   3 9667.36  446.41
  -4  -1   3 9999.00  446.47
  -4  -1  -3 9888.71  446.78
   5  -4   4 1060.89   49.53
   4  -5   4 1160.54   49.43
   5  -4  -4 1121.15   49.54
  -5   1  -4 1007.65   49.53
   5  -1  -4 1017.13   49.36
  -5   4  -4 1111.17   49.43
  -1  -4  -4 1007.91   49.90
   4   1  -4 1127.54   49.33
  -4  -1  -4 1178.31   49.72
  -4   5  -4 1013.92   49.35
   4   1  -5  741.81   32.89
  -4   5  -5  663.71   32.94
   5  -1  -5  720.97   32.96
   5  -4  -5  735.40   33.16
   5  -1   5  763.26   33.53
  -5   4  -5  739.57   33.02
   5  -4   5  715.68   33.22
  -4  -1  -5  752.61   33.36
   4   1   5  649.98   33.50
  -1  -4  -5  700.80   33.53
  -5   1  -5  680.55   33.16
   4  -5   5  754.27   33.10
   5  -1  -6  529.40   22.42
  -1  -4  -6  537.77   23.18
  -4   5  -6  492.74   22.40
   4  -5   6  491.88   22.62
   1  -5  -6  502.10   23.20
   4   1  -6  434.10   22.30
   5  -1   6  519.10   23.11
   5  -4   6  521.75   22.81
  -5   4  -6  502.54   22.49
  -5   1  -6  500.25   22.71
  -4  -1  -6  498.93   22.85
   5  -4  -6  495.88   22.64
  -4  -1  -7   56.77    3.25
   5  -4   7   50.22    3.23
   4  -5   7   59.16    3.08
  -5   1  -7   45.00    2.96
  -1  -4  -7   54.76    3.51
   4   1  -7   55.29    2.51
   5  -4  -7   61.97    2.98
  -4   5  -7   39.88    2.61
   4   1  -7   56.85    2.63
   1  -5  -7   59.13    3.72
   5  -1   7   59.87    3.64
   5  -1  -7   49.79    2.63
  -5   4  -7   53.26    2.76
  -5   1  -8  486.51   21.62
  -4   5  -8  481.23   21.27
   1  -5  -8  422.30   22.04
  -4  -1  -8  426.30   21.73
   5  -1  -8  487.82   21.29
  -1  -4  -8  489.43   22.08
  -5   4  -8  428.47   21.35
   5  -4   8  498.20   21.89
   5  -4  -8  414.56   21.48
  -5   1  -9  245.85   11.24
  -4  -1  -9  229.77   11.37
   1  -5  -9  220.07   11.73
   4  -5  -9  231.01   11.70
  -5   4  -9  231.26   10.97
   5  -4  -9  208.88   11.08
  -1  -4  -9  232.83   11.60
  -1   5   9  220.53   10.73
   1   4   9  214.13   10.75
   1   4   9  237.80   10.71
   4   1   9  247.44   10.73
  -1   5   9  239.60   10.71
   5  -1   9  237.54   10.74
  -4  -1 -10   59.94    2.56
  -1  -4 -10   44.78    3.38
  -5   1 -10   48.74    2.55
  -4  -1 -10   53.78    3.26
   1  -5 -10   48.46    3.50
   4   1  10   44.99    2.64
   5  -1  10   56.34    2.68
  -1   5  10   47.83    2.58
   1   4  10   58.31    2.63
   4  -5  10   56.79    2.59
  -5   4  10   48.79    2.52
   5  -4  10   45.95    2.57
  -4   5  10   59.04    2.55
   5  -1  10   57.72    2.60
   1   4  10   54.72    2.55
   4   1  10   46.92    2.56
  -4  -1 -11  156.49    7.05
  -5   1 -11  147.08    7.05
  -1   5  11  149.58    7.08
   5  -1  11  157.67    7.15
   1   4  11  164.80    7.12
   4   1  11  139.92    7.13
   5  -4  11  150.99    7.10
  -4  -1  11  144.52    7.00
   4  -5  11  154.95    7.08
  -4   5  11  162.50    7.04
  -1  -4  11  150.87    7.02
   4   1  11  148.63    7.06
  -5   1  11  154.91    7.01
   5  -4  11  150.15    7.09
   1   4  11  156.44    7.06
   5  -1  11  151.19    7.08
   1  -5  11  144.01    7.03
  -5   4  11  148.39    7.03
  -4  -1 -12   38.73    1.90
  -5   1 -12   31.86    1.90
   5  -1  12   40.68    2.05
   4   1  12   32.04    2.02
  -1   5  12   36.54    1.96
   5  -4  12   33.65    1.92
   1   4  12   40.27    2.00
  -4  -1  12   32.08    1.81
  -1  -4  12   39.36    1.84
   1  -5  12   32.53    1.85
   1   4  12   40.93    1.93
  -4   5  12   39.08    1.89
   4  -5  12   42.26    1.97
   4   1  12   33.21    1.92
  -5   1  12   42.71    1.84
  -5   4  12   33.39    1.85
   5  -4  12   34.98    1.95
  -4  -1 -13   49.76    2.57
  -5   1 -13   50.84    2.60
  -1   5  13   55.23    2.66
   5  -1  13   50.08    2.68
   1   4  13   52.20    2.67
   4   1  13   50.86    2.70
   5  -4  13   54.02    2.60
  -4  -1  13   53.20    2.51
   4   1  13   56.53    2.64
  -4   5  13   51.70    2.57
   5  -4  13   55.96    2.65
   4  -5  13   49.71    2.62
  -5   1  13   50.34    2.51
  -5   4  13   55.06    2.56
   1   4  13   41.01    2.59
   1  -5  13   53.45    2.56
  -1  -4  13   48.17    2.51
  -4  -1 -14   57.53    2.79
  -5   4 -14   58.10    2.84
  -5   1 -14   51.01    2.80
   5  -4  14   49.45    2.76
   4   1  14   53.61    2.88
   5  -1  14   56.53    2.88
   1   4  14   58.76    2.89
   4  -5  14   62.10    2.85
  -4   5  14   58.43    2.80
  -1  -4  14   58.63    2.74
  -5   4  14   53.18    2.76
   5  -4  14   53.08    2.86
  -4  -1  14   53.24    2.71
  -5   1  14   60.16    2.72
   1  -5  14   53.59    2.75
  -4  -1 -15   54.89    2.80
  -5   1 -15   55.99    2.85
  -5   4 -15   58.78    2.89
   4   1  15   55.91    2.91
   1   4  15   58.99    2.94
   5  -1  15   55.32    2.89
  -5   4  15   58.74    2.82
   5  -4  15   49.90    2.77
  -5   1  15   56.89    2.77
  -1   5  15   52.27    2.88
   1  -5  15   58.84    2.80
   4  -5  15   57.98    2.86
  -1  -4  15   57.66    2.77
  -4  -1  15   55.53    2.75
  -4   5  15   56.48    2.84
   5  -4  15   58.93    2.92
  -5   1 -16   78.58    3.78
  -4  -1 -16   70.39    3.73
  -4   5 -16   80.58    3.81
  -5   4 -16   72.84    3.78
   4   1  16   85.23    3.87
  -5   1  16   70.01    3.70
  -4   5  16   80.15    3.79
   5  -1  16   78.65    3.80
  -5   4  16   84.12    3.77
  -4  -1  16   73.47    3.69
   1  -5  16   83.32    3.75
   5  -4  16   83.74    3.87
  -1  -4  16   75.48    3.71
  -1   5  16   79.40    3.84
   4  -5  16   78.47    3.80
  -5   1 -17   58.25    3.21
  -4  -1 -17   59.40    3.17
  -4   5 -17   59.50    3.25
  -5   4 -17   65.72    3.25
  -5   4  17   67.44    3.23
  -5   1  17   65.35    3.17
  -4   5  17   73.86    3.28
  -4  -1  17   58.30    3.14
   4  -5  17   74.55    3.30
  -1   5  17   69.10    3.30
   1  -5  17   67.35    3.20
  -1  -4  17   66.30    3.17
   5  -1  17   74.85    3.36
   5  -4  17   72.10    3.32
  -4   5 -18    9.50    1.00
   1   4 -18   11.32    0.93
  -1   5 -18    8.71    0.94
  -5   4 -18    9.01    0.93
  -5   1 -18    8.70    0.85
  -4  -1 -18    6.71    0.75
   5  -1  18   10.02    1.09
  -4   5  18    9.89    0.97
   4  -5  18   10.28    1.01
   5  -4  18   11.47    1.07
  -5   1  18    8.03    0.75
  -1   5  18   13.09    1.06
  -1  -4  18    7.87    0.71
   1   4  18   11.17    1.19
   1  -5  18   10.13    0.80
  -5   4  18    9.97    0.93
  -4   5 -19   17.10    1.21
  -5   1 -19   14.94    1.10
  -5   4 -19   19.05    1.19
  -1   5 -19   18.54    1.22
   1   4 -19   17.04    1.18
  -1   5  19   20.03    1.32
   1   4  19   20.07    1.33
  -4   5  19   19.97    1.23
   4   1  19   21.63    1.37
   5  -4  19   21.93    1.28
   4  -5  19   20.54    1.21
   1  -5  19   18.19    1.08
   5  -1  19   22.23    1.32
  -4   5 -20    1.51    0.61
   1   4 -20    0.47    0.61
  -5   4 -20    0.53    0.56
  -1   5 -20    0.32    0.62
  -5   1 -20    0.39    0.42
   4   1  20    1.11    0.71
  -1   5  20    0.64    0.72
   4  -5  20    0.49    0.54
   5  -4  20   -0.21    0.64
   1   4  20   -0.22    0.74
   5  -1  20   -0.82    0.70
  -1   5 -21    0.60    0.44
  -4   5 -21    1.33    0.46
  -5   4 -21    0.98    0.44
   5  -4  21    1.69    0.47
   4  -5  21    1.10    0.35
   4   1  21    2.01    0.59
   5  -1  21    0.95    0.54
   1   4  21    0.58    0.56
   5  -1  22    1.19    0.34
   4   1  22    1.19    0.36
  -5   5   0   60.52    3.09
   5   0   0   56.37    3.17
  -5   0  -1  451.00   19.71
   5   0  -1  475.87   19.71
  -5   5  -1  423.75   19.69
   0  -5   2   79.20    3.85
  -5   0   2   82.31    3.67
  -5   0  -2   83.55    3.88
   5  -5   2   57.21    3.65
   5   0  -2   77.93    3.72
  -5   5  -2   80.82    3.78
  -5   0   3   31.23    1.52
  -5   5  -3   24.89    1.53
  -5   0  -3   24.24    1.80
   5  -5   3   22.84    1.57
   0  -5  -3   18.99    2.43
   0  -5   3   24.75    1.52
   5   0  -3   29.50    1.52
   5  -5  -3   27.69    1.78
  -5   0  -4 1382.68   62.25
   5  -5   4 1370.12   62.09
   5   0  -4 1335.91   61.97
   0  -5  -4 1406.55   62.60
  -5   5  -4 1353.05   62.02
  -5   0   4 1329.69   62.03
   5  -5  -4 1383.72   62.23
   5  -5  -5   28.23    1.99
   5  -5   5   38.72    2.01
  -5   5  -5   30.87    1.67
   5   0   5   31.13    2.55
   0  -5  -5   31.30    2.61
  -5   0  -5   33.95    2.08
   5   0  -5   26.71    1.57
   0  -5  -6   30.56    2.75
   5   0  -6   30.42    1.56
   5  -5   6   25.51    1.91
  -5   0  -6   28.49    2.06
   5   0   6   29.97    2.58
  -5   5  -6   28.55    1.66
   5  -5  -6   31.88    2.02
   0  -5  -7   67.27    4.27
   5   0  -7   67.66    3.23
   5  -5   7   70.43    3.78
   5   0   7   63.65    4.22
  -5   5  -7   67.41    3.34
  -5   0  -7   61.84    3.73
   5  -5  -7   62.66    3.61
   0  -5  -8   -0.43    1.50
   5   0  -8    0.55    0.67
  -5   0  -8    1.54    1.01
  -5   5  -8    0.03    0.51
   5  -5  -8    0.41    0.79
   5   0  -8    0.38    0.39
   5  -5   8    0.34    1.14
   5  -5  -9   26.90    2.03
  -5   0  -9   31.78    2.22
   0  -5  -9   32.76    2.62
   0   5   9   29.53    1.56
   5   0   9   33.75    1.62
  -5   0 -10    7.86    0.70
  -5   0 -10    6.63    1.16
   0  -5 -10    7.65    1.55
   0   5  10    6.98    0.79
   5   0  10    7.84    0.91
  -5   5  10    7.20    0.63
   5   0  10    8.43    0.74
   0   5  10    7.06    0.67
  -5   0 -11  117.48    5.40
   0   5  11  115.18    5.44
   5   0  11  116.97    5.50
   5  -5  11  113.25    5.43
   5   0  11  112.87    5.42
   0   5  11  114.63    5.39
   0  -5  11  113.11    5.36
  -5   0  11  114.31    5.34
  -5   5  11  117.07    5.38
  -5   0 -12   22.82    1.39
   5   0  12   25.48    1.58
   0   5  12   24.05    1.49
  -5   0  12   24.22    1.27
  -5   5  12   24.37    1.35
   5   0  12   22.08    1.42
   0   5  12   25.50    1.38
   0  -5  12   24.56    1.31
   5  -5  12   23.11    1.46
  -5   0 -13    7.40    0.86
   0   5  13    7.44    1.00
   5   0  13    7.17    1.07
   5   0  13    8.27    0.96
  -5   5  13    7.45    0.77
   5  -5  13    7.79    0.95
  -5   0  13    7.27    0.64
   0  -5  13    7.28    0.71
  -5   0 -14    6.06    0.89
   0   5  14    7.06    1.04
   5   0  14    7.53    1.10
   5   0  14    5.72    1.04
  -5   5  14    7.69    0.86
  -5   0  14    6.15    0.67
   5  -5  14    6.93    0.97
   0  -5  14    7.35    0.73
  -5   0 -15   31.96    1.84
  -5   5 -15   32.54    1.93
   5   0  15   32.77    1.96
  -5   5  15   34.61    1.84
  -5   0  15   31.82    1.73
   0  -5  15   33.60    1.75
   5  -5  15   36.32    1.95
  -5   0 -16    0.69    0.80
  -5   5 -16    1.88    0.94
   5   0  16    0.44    0.96
   5  -5  16   -0.54    0.99
   0  -5  16   -1.21    0.65
  -5   0  16   -0.07    0.57
  -5   5  16   -0.15    0.83
  -5   0 -17    5.30    0.79
  -5   5 -17    4.20    0.96
   5   0  17    5.94    0.96
   5  -5  17    3.61    0.98
  -5   0  17    5.70    0.65
  -5   5  17    6.50    0.89
   0  -5  17    5.29    0.69
  -5   0 -18   11.46    0.92
   0   5 -18   12.36    1.04
  -5   5 -18   11.32    1.08
  -5   5  18   13.16    1.01
   5  -5  18   13.39    1.10
   0   5  18   12.40    1.22
   0  -5  18   11.10    0.82
  -5   5 -19   29.86    1.69
  -5   0 -19   24.98    1.56
   0   5 -19   32.10    1.67
   0   5  19   33.85    1.78
   5  -5  19   34.46    1.69
   5   0  19   33.26    1.79
   0   5 -20    4.58    0.69
  -5   5 -20    4.40    0.67
   5   0  20    4.79    0.79
   5  -5  20    4.17    0.67
   0   5  20    4.15    0.78
   0   5 -21   -0.04    0.41
  -5   5 -21    0.40    0.46
   5   0  21    0.01    0.55
   5  -5  21   -0.37    0.37
   5   0  22    0.06    0.33
   3   3   0  179.65    8.31
  -6   3   0  183.31    8.03
   3   3   1 2278.18  102.73
   6  -3  -1 2281.22  102.45
  -3  -3   1 2177.13  102.47
   3   3  -1 2093.81  102.59
   3  -6   1 2294.65  102.45
  -6   3  -1 2297.33  102.47
   6  -3  -2  159.03    7.04
  -6   3  -2  142.74    7.05
   3   3  -2  149.85    7.13
  -3  -3   2  144.22    6.94
   3  -6   2  147.26    6.96
  -3  -3  -2  146.59    7.34
  -6   3   3   90.34    4.44
   3  -6   3   83.93    4.18
  -6   3  -3   83.47    4.34
   3   3  -3   67.93    4.32
  -3  -3  -3  100.90    4.75
  -3  -3   3   93.62    4.13
   6  -3  -3   97.97    4.34
  -3  -3   4 6110.94  278.08
   6  -3  -4 6184.08  278.28
   6  -3   4 6248.28  278.52
  -3  -3  -4 6032.09  278.61
   3  -6   4 6072.73  278.17
  -6   3  -4 5953.97  278.34
   6  -3   5 2080.04   95.21
   6  -3  -5 2057.07   94.91
  -3  -3  -5 2056.37   95.31
   3  -6   5 2087.41   94.82
  -6   3  -5 2087.61   94.96
   6  -3  -6 2183.79   98.78
   3  -6   6 2159.71   98.71
  -3  -3  -6 2187.94   99.24
  -6   3  -6 2103.80   98.82
   6  -3   6 2196.72   99.19
  -3  -3  -7  524.75   25.36
   6  -3  -7  546.09   24.85
  -6   3  -7  521.09   24.92
   6  -3   7  565.73   25.44
  -6   3  -8 1105.47   51.32
   3  -6  -8 1055.73   51.96
  -3  -3  -8 1131.64   51.77
   6  -3   8 1107.93   51.86
   6  -3  -8 1141.26   51.23
  -3  -3  -9  333.55   15.69
   3  -6  -9  319.85   15.93
  -6   3  -9  336.21   15.20
  -3   6   9  309.35   14.80
   3   3   9  330.09   14.80
  -3  -3 -10  123.92    5.80
   3  -6 -10  107.49    6.82
  -6   3 -10  127.61    5.83
  -3  -3 -10  121.41    6.68
   3   3  10  120.70    5.89
  -3   6  10  127.78    5.84
   6  -3  10  125.64    5.90
   3  -6  10  122.09    5.82
   3   3  10  125.71    5.82
  -6   3  10  124.53    5.77
  -3  -3 -11  154.65    7.26
  -6   3 -11  159.55    7.29
   3   3  11  161.20    7.36
   6  -3  11  155.96    7.35
   3  -6  11  158.32    7.29
  -6   3  11  157.41    7.24
   3   3  11  157.00    7.28
  -3   6  11  149.11    7.26
  -3  -3 -12  201.42    9.60
  -6   3 -12  208.76    9.64
   3   3  12  205.76    9.70
   6  -3  12  211.88    9.70
  -6   3  12  212.71    9.59
  -3   6  12  201.72    9.61
   3   3  12  204.43    9.63
   3  -6  12  214.81    9.63
  -3  -3 -13  156.81    7.79
  -6   3 -13  169.02    7.84
   6  -3  13  168.22    7.88
  -6   3  13  170.42    7.77
   3   3  13  167.29    7.90
  -3   6  13  168.75    7.82
   3   3  13  177.08    7.83
  -3  -3  13  164.38    7.76
   3  -6  13  169.09    7.82
  -3  -3 -14  231.17   11.17
  -6   3 -14  251.41   11.22
   6  -3  14  241.63   11.24
   3   3  14  244.72   11.28
  -6   3  14  243.14   11.17
  -3   6  14  255.01   11.21
   3   3  14  235.39   11.23
  -3  -3  14  232.67   11.14
   3  -6  14  249.15   11.21
  -3  -3 -15  111.20    5.62
  -6   3 -15  117.86    5.70
   6  -3  15  112.70    5.67
   3   3  15  127.94    5.77
  -6   3  15  122.30    5.63
   3  -6  15  128.08    5.69
   6  -3  15  120.46    5.74
  -3   6  15  120.42    5.69
   3   3  15  131.26    5.74
  -3  -3  15  115.12    5.59
  -3  -3 -16   59.84    3.23
  -6   3 -16   69.42    3.36
   6  -3  16   64.41    3.30
  -3   6  16   70.26    3.36
  -6   3  16   65.16    3.27
   3   3  16   72.14    3.40
   3  -6  16   71.12    3.33
   6  -3  16   72.78    3.44
  -3   6 -17    1.76    0.93
  -6   3 -17    1.80    0.81
  -3   6  17    1.04    0.94
   6  -3  17    1.09    1.04
  -6   3  17    1.70    0.67
   3  -6  17    2.66    0.81
  -6   3 -18   28.32    1.63
   3   3 -18   28.24    1.60
  -3   6 -18   28.03    1.70
  -3   6  18   29.59    1.68
   3  -6  18   29.23    1.61
   6  -3  18   30.55    1.78
  -6   3 -19   49.73    2.70
   3   3 -19   52.97    2.69
  -3   6 -19   56.74    2.76
  -3   6  19   60.71    2.77
   3  -6  19   52.63    2.68
   6  -3  19   63.41    2.81
  -3   6 -20    1.57    0.64
  -6   3 -20    1.34    0.53
   3   3  20    0.78    0.75
   6  -3  20    1.19    0.69
   3  -6  20    2.18    0.43
  -3   6 -21    1.86    0.51
  -6   3 -21    0.52    0.33
   3   3  21    1.16    0.55
   6  -3  21   -0.47    0.52
   6  -3  22    0.50    0.28
  -2  -4   0 1077.85   49.26
   4   2   0 1081.05   49.28
  -6   4   0 1040.41   49.12
  -6   2   0 1092.77   49.11
  -6   2  -1  895.35   38.67
   4   2   1  925.45   38.95
   4   2  -1  809.57   38.70
  -6   4  -1  807.86   38.62
  -2  -4   1  778.51   38.67
  -6   4   1  891.34   38.70
   6  -2  -1  878.94   38.64
   4  -6   1  742.70   38.60
  -4  -2   1  914.41   38.63
   6  -2  -2 1205.08   56.59
   4   2  -2 1279.09   56.64
   2  -6   2 1171.80   56.55
  -2  -4  -2 1141.32   56.94
  -6   2  -2 1203.06   56.65
  -6   4  -2 1232.19   56.62
   4  -6   2 1334.21   56.59
  -6   2   2 1281.61   56.62
   6  -4  -2 1276.88   56.64
  -2  -4   2 1281.03   56.59
  -4  -2   2 1203.49   56.54
  -4  -2  -2 1178.09   56.81
   4  -6   3   74.00    3.86
  -4   6  -3   79.43    3.96
   6  -4   3   72.62    4.07
   2  -6   3   80.71    3.80
  -4  -2   3   85.65    3.81
  -6   2   3   86.31    4.02
  -4  -2  -3   76.93    4.28
  -6   4  -3   73.84    3.98
   6  -2  -3   85.66    3.93
  -6   2  -3   78.71    4.05
  -2  -4   3   78.86    3.77
   4   2  -3   78.08    3.92
   6  -4  -3   84.46    4.04
  -2  -4  -3   86.38    4.56
  -6   4  -4  803.99   35.46
  -4  -2  -4  790.54   35.77
   6  -4  -4  815.04   35.50
   6  -4   4  745.61   35.58
   4  -6   4  793.95   35.38
  -2  -4  -4  752.73   35.89
  -6   2  -4  740.37   35.51
  -4   6  -4  743.62   35.38
   6  -2   4  727.18   35.70
   6  -2  -4  783.54   35.40
   4   2  -4  767.34   35.35
  -4  -2   4  769.22   35.29
  -4  -2  -5  351.59   15.65
  -6   2  -5  311.81   15.34
  -4   6  -5  304.03   15.15
   6  -2  -5  294.88   15.17
   6  -4  -5  351.29   15.33
   6  -4   5  299.36   15.45
   4   2  -5  342.27   15.09
   4  -6   5  366.18   15.26
  -6   4  -5  342.06   15.28
  -2  -4  -5  289.32   15.69
   6  -2   5  370.56   15.74
  -6   4  -6   56.62    2.77
   6  -4  -6   56.40    2.85
  -2  -4  -6   40.08    3.18
  -6   2  -6   44.78    2.86
  -4  -2  -6   54.39    3.24
   6  -2   6   55.58    3.45
  -4   6  -6   48.74    2.58
   6  -2  -6   50.90    2.64
   4  -6   6   55.58    2.79
   6  -4   6   51.31    3.15
   6  -4  -7  135.38    6.36
  -4  -2  -7  135.23    6.78
  -6   4  -7  137.77    6.33
   4  -6   7  130.13    6.39
   6  -4   7  122.62    6.71
   6  -2   7  141.50    7.06
  -2  -4  -7  124.28    6.86
   6  -2  -7  133.12    6.22
  -6   2  -7  116.19    6.41
   2  -6  -7  127.69    7.13
  -4   6  -7  125.49    6.13
   6  -2  -8  226.05   10.65
   2  -6  -8  229.10   11.58
   6  -4  -8  216.97   10.78
  -6   2  -8  232.37   10.89
   6  -4   8  224.76   11.25
  -2  -4  -8  219.21   11.32
  -4  -2  -8  239.79   11.24
  -4   6  -8  225.44   10.55
  -6   4  -8  229.80   10.75
   6  -2   8  235.04   11.50
  -6   2  -9  217.55   10.32
  -2  -4  -9  204.84   10.74
  -6   4  -9  217.41   10.18
  -4  -2  -9  221.45   10.66
  -6   2  -9  205.95    9.85
   6  -4  -9  219.79   10.24
   4  -6  -9  198.55   10.92
   2  -6  -9  211.13   11.01
   4   2   9  204.66    9.92
  -4   6   9  219.98    9.84
  -2   6   9  212.14    9.84
   4   2   9  209.06    9.85
   2   4   9  217.29    9.85
   6  -2   9  221.61    9.88
  -4  -2 -10   34.16    1.76
  -6   2 -10   37.83    1.79
  -2  -4 -10   31.54    2.67
   2  -6 -10   35.88    2.97
  -4  -2 -10   34.41    2.55
   4  -6 -10   31.32    2.89
   6  -4  10   35.06    1.86
  -2   6  10   32.83    1.81
   6  -2  10   31.38    1.91
   4   2  10   35.67    1.94
  -6   4  10   36.34    1.73
   4   2  10   37.06    1.80
  -4   6  10   34.63    1.76
   2   4  10   33.65    1.78
   2  -6  10   34.55    1.77
   6  -2  10   34.25    1.81
  -4  -2 -11   91.54    4.06
  -6   2 -11   78.65    4.06
  -2   6  11   81.21    4.08
   4   2  11   80.78    4.16
   6  -2  11   95.02    4.19
   2   4  11   97.11    4.16
   6  -4  11   76.25    4.11
   4  -6  11   94.33    4.09
  -6   2  11   90.38    4.01
  -6   4  11   78.13    4.01
   6  -2  11   92.07    4.11
  -4   6  11   99.81    4.06
   2  -6  11   76.22    4.03
   4   2  11   80.30    4.06
   6  -4  11   66.50    4.07
   2   4  11   96.22    4.07
  -4  -2 -12   80.85    3.86
  -6   2 -12   81.41    3.89
  -6   4 -12   81.87    3.91
  -2   6  12   91.76    3.94
   2   4  12   82.15    3.96
   4   2  12   85.00    4.00
   6  -4  12   83.07    3.93
   6  -2  12   79.80    3.96
  -2  -4  12   76.29    3.80
   4   2  12   85.38    3.90
   6  -2  12   65.12    3.89
   6  -4  12   79.00    3.92
  -6   4  12   85.76    3.84
  -4   6  12   76.72    3.86
   2   4  12   76.23    3.88
  -6   2  12   80.02    3.81
   4  -6  12   85.49    3.90
   2  -6  12   83.27    3.86
  -4  -2 -13   38.56    1.96
  -6   2 -13   36.03    2.01
  -6   4 -13   40.06    2.03
   6  -4  13   34.85    2.02
   4   2  13   40.67    2.14
  -6   4  13   36.27    1.92
   2   4  13   39.95    2.11
   6  -2  13   41.74    2.11
   4   2  13   39.64    2.03
  -2  -4  13   36.84    1.87
   2   4  13   38.51    2.02
   2  -6  13   36.44    1.95
  -4   6  13   36.75    1.97
   4  -6  13   38.81    2.02
   6  -4  13   36.28    2.07
  -6   2  13   38.07    1.89
  -4  -2  13   34.07    1.85
  -4  -2 -14   11.71    0.99
  -6   4 -14   13.00    1.14
  -6   2 -14   12.48    1.11
   6  -4  14   13.93    1.05
  -6   2  14   11.49    0.89
   6  -2  14   14.76    1.16
   2   4  14   12.63    1.18
  -6   4  14   13.48    0.96
   4   2  14   14.57    1.29
   2   4  14   11.29    1.16
  -2  -4  14   11.46    0.85
  -4  -2  14   11.50    0.83
   6  -4  14   15.46    1.20
   2  -6  14   14.57    1.02
   4   2  14   14.65    1.17
  -4   6  14   11.52    1.08
   4  -6  14   11.49    1.07
  -4  -2 -15   16.77    1.17
  -6   2 -15   17.41    1.34
  -6   4 -15   16.93    1.30
   4   2  15   18.23    1.47
   6  -2  15   18.11    1.31
   2   4  15   17.90    1.43
  -6   4  15   18.06    1.20
  -4   6  15   19.88    1.32
   6  -4  15   17.74    1.17
  -6   2  15   16.78    1.10
  -4  -2  15   16.80    1.05
  -2  -4  15   16.82    1.07
   2  -6  15   20.09    1.21
   4   2  15   19.13    1.41
   2   4  15   18.05    1.37
  -2   6  15   17.73    1.35
   4  -6  15   19.56    1.28
   6  -4  15   20.10    1.46
  -6   2 -16   25.79    1.64
  -4  -2 -16   23.30    1.50
  -4   6 -16   29.78    1.67
  -6   4 -16   23.09    1.60
   6  -2  16   25.34    1.58
  -6   4  16   30.19    1.55
  -6   2  16   25.36    1.47
   4   2  16   30.60    1.78
  -4   6  16   28.07    1.65
   6  -4  16   25.49    1.49
  -2  -4  16   24.43    1.42
   4   2  16   25.55    1.79
   6  -4  16   30.96    1.78
   2  -6  16   30.48    1.56
   4  -6  16   25.78    1.62
  -2   6  16   28.76    1.73
  -4  -2 -17    8.19    0.79
  -4   6 -17    9.65    1.03
  -6   4 -17    8.95    1.03
  -6   2 -17    7.32    0.93
  -6   2  17    9.85    0.80
   6  -2  17   10.00    0.94
   4  -6  17   11.03    1.01
   6  -4  17   10.63    1.14
  -2   6  17    9.78    1.10
  -6   4  17    8.94    0.90
   2  -6  17    8.90    0.88
   6  -2  17    8.30    1.21
  -4   6  17   10.89    1.06
  -6   2 -18    5.11    0.82
   4   2 -18    4.28    0.72
  -4   6 -18    5.31    0.91
   2   4 -18    5.15    0.82
  -2   6 -18    4.60    0.89
  -6   4 -18    5.08    0.88
  -4  -2 -18    5.60    0.61
   6  -4  18    6.01    1.05
   2  -6  18    5.28    0.70
   6  -2  18    7.96    1.08
  -4   6  18    5.68    0.89
   4  -6  18    6.76    0.83
  -2   6  18    5.35    0.99
  -6   2 -19    5.29    0.68
  -6   4 -19    4.30    0.76
  -2   6 -19    4.08    0.78
   2   4 -19    3.84    0.74
  -4   6 -19    4.76    0.82
  -4   6  19    5.71    0.81
   6  -2  19    5.59    0.94
  -2   6  19    4.96    0.89
   4  -6  19    3.71    0.71
   2  -6  19    4.29    0.57
   6  -4  19    7.61    0.92
  -6   4 -20   -0.89    0.57
  -6   2 -20   -0.21    0.48
   2   4 -20    0.62    0.55
  -4   6 -20   -0.35    0.65
  -2   6 -20    0.80    0.65
  -2   6  20    1.26    0.70
   2   4  20    0.76    0.74
   6  -4  20    0.27    0.68
   4  -6  20    1.64    0.47
   4   2  20    0.39    0.75
   6  -2  20    0.71    0.71
  -2   6 -21    1.37    0.50
  -4   6 -21    2.88    0.49
  -6   4 -21    2.03    0.40
   2   4  21    2.40    0.59
   6  -4  21    1.80    0.49
   4   2  21    2.12    0.58
   6  -2  21    2.16    0.55
   4   2  22    0.23    0.34
   6  -2  22    0.26    0.30
   6  -4  22   -0.02    0.22
  -1  -5   0 1226.99   56.93
   5   1   0 1199.87   56.82
  -6   5   0 1280.08   56.75
   6  -1   0 1235.20   56.75
   5   1  -1   72.83    3.43
  -6   1  -1   54.41    3.33
   6  -1  -1   65.03    3.31
  -5  -1   1   51.85    3.27
  -1  -5   1   84.10    3.70
  -5   6  -1   66.73    3.38
  -6   5  -1   70.14    3.34
   5   1   1   68.97    3.61
  -6   5   1   69.06    3.45
  -5  -1   2 1552.67   68.85
   5   1  -2 1560.29   68.94
  -5  -1  -2 1500.98   69.06
   5  -6   2 1485.18   68.87
  -6   5  -2 1516.33   68.92
   6  -1  -2 1513.31   68.90
   6  -5  -2 1459.82   68.95
  -6   1  -2 1566.43   68.99
  -1  -5   2 1558.73   68.94
  -1  -5  -2 1247.43   69.25
  -6   1   2 1484.48   68.87
  -5   6  -2 1494.51   68.95
   6  -5  -3   15.88    1.20
  -1  -5  -3    8.88    1.88
  -5   6  -3    9.05    0.97
   5  -6  -3   13.47    1.28
  -6   5  -3   11.34    0.99
  -5  -1   3   10.45    0.83
   6  -5   3   15.08    1.16
  -5  -1  -3   10.85    1.43
   6  -1  -3    8.34    0.91
   1  -6   3   11.44    0.75
  -6   1  -3   12.97    1.18
  -6   1   3    8.84    0.97
  -1  -5   3   11.05    0.82
   5   1  -3   10.01    0.92
   5  -6   3   10.24    0.92
   6  -5   4 1439.09   64.15
  -6   1   4 1444.61   64.08
  -6   1  -4 1376.50   64.19
   5  -6   4 1370.21   64.03
  -5  -1  -4 1389.88   64.30
  -1  -5  -4 1461.36   64.65
  -6   5  -4 1408.43   64.05
   6  -5  -4 1453.62   64.17
   5  -6  -4 1404.72   64.27
   5   1  -4 1469.18   63.99
  -5  -1   4 1479.82   63.97
  -5   6  -4 1310.38   64.01
   6  -1  -4 1244.13   64.00
  -5   6  -5  198.95    9.92
  -1  -5  -5  207.06   10.61
   1  -6  -5  213.74   10.74
   5  -6   5  223.24   10.06
   5   1  -5  231.60    9.89
   6  -1   5  248.48   10.65
   5  -6  -5  203.77   10.22
  -6   1  -5  198.32   10.15
  -5  -1  -5  231.46   10.36
   6  -5  -5  237.87   10.16
   6  -1  -5  178.01    9.88
  -6   5  -5  224.58   10.00
   6  -5   5  208.40   10.17
   6  -5   6   61.47    3.47
  -5   6  -6   61.49    3.05
  -6   5  -6   60.82    3.11
   5  -6   6   60.29    3.26
  -6   1  -6   53.03    3.31
   6  -1   6   60.73    3.92
   1  -6  -6   60.55    4.04
   5   1   6   61.60    4.00
  -5  -1  -6   56.85    3.51
   6  -5  -6   58.28    3.25
   6  -1  -6   63.08    3.02
   5   1  -6   60.38    2.94
  -1  -5  -6   66.82    3.97
   6  -5  -7    5.55    0.88
   5  -6   7    6.42    1.15
  -6   1  -7    2.43    1.02
   6  -5   7    1.18    1.22
  -5   6  -7    3.33    0.63
   6  -1  -7    4.04    0.60
   5  -6  -7    2.05    1.05
   5   1  -7    5.11    0.51
  -5  -1  -7    4.85    1.21
   6  -1   7    9.24    1.95
   1  -6  -7    7.35    1.94
  -6   5  -7    6.76    0.72
  -1  -5  -7    5.07    1.81
   6  -1  -8  178.49    8.44
   1  -6  -8  181.41    9.47
   5  -6  -8  168.42    8.87
  -5   6  -8  177.51    8.46
  -6   5  -8  191.74    8.59
   5  -6   8  182.73    8.84
  -1  -5  -8  173.67    9.29
  -5  -1  -8  173.71    8.96
   6  -5  -8  170.01    8.71
  -6   1  -8  184.15    8.82
   6  -5   8  191.17    9.09
   6  -5  -9    6.74    0.97
   5  -6  -9    8.40    1.20
   1  -6  -9    8.97    1.89
  -5  -1  -9    7.47    0.62
  -6   1  -9    6.56    1.09
  -5  -1  -9    7.43    1.31
  -1  -5  -9    6.98    1.56
  -6   1  -9    7.41    0.64
   6  -1   9    7.93    0.86
   5   1   9    9.26    0.94
   5   1   9    8.67    0.67
  -5   6   9    8.39    0.62
  -1   6   9    6.22    0.60
   1   5   9    8.62    0.64
   6  -1   9    7.18    0.68
  -5  -1 -10   19.68    1.15
   1  -6 -10   16.14    2.07
  -6   1 -10   21.76    1.17
  -5  -1 -10   17.88    1.76
  -1  -5 -10   17.27    2.06
   6  -1  10   18.11    1.32
   5   1  10   19.25    1.35
  -6   5  10   18.90    1.09
  -5   6  10   21.70    1.13
  -1   6  10   18.29    1.13
   1   5  10   22.11    1.17
   5   1  10   20.83    1.18
   6  -1  10   21.17    1.21
  -5  -1 -11   28.77    1.39
  -6   1 -11   25.34    1.38
   6  -5  11   22.36    1.42
  -1   6  11   20.92    1.44
   1   5  11   20.55    1.47
   6  -1  11   25.81    1.58
   1   5  11   25.24    1.38
  -1   6  11   24.13    1.36
   1  -6  11   22.44    1.31
   5  -6  11   28.30    1.46
   6  -1  11   27.26    1.43
  -5   6  11   27.29    1.36
   6  -5  11   23.59    1.43
  -6   5  11   22.61    1.31
  -6   1  11   25.71    1.27
   5   1  11   24.15    1.41
  -5  -1 -12  123.58    5.89
  -6   1 -12  132.34    5.91
   6  -1  12  128.15    6.02
   5   1  12  131.56    6.03
   6  -5  12  129.74    5.93
   1   5  12  126.65    5.96
  -1   6  12  128.83    5.95
   1  -6  12  128.26    5.88
  -1  -5  12  119.70    5.84
   1   5  12  125.48    5.90
   5  -6  12  127.03    5.94
  -6   5  12  125.20    5.87
   6  -5  12  127.82    5.96
  -5   6  12  124.80    5.88
   6  -1  12  124.34    5.93
   5   1  12  124.86    5.93
  -1   6  12  119.38    5.89
  -6   1  12  122.75    5.83
  -6   1 -13   11.86    0.94
  -5  -1 -13    9.59    0.94
   6  -1  13   11.95    1.18
   6  -5  13   10.50    0.89
   5   1  13   10.91    1.19
  -1   6  13   11.65    1.10
  -6   5  13   11.49    0.88
   1   5  13   11.20    1.10
  -6   1  13    9.14    0.74
  -1  -5  13   11.56    0.77
   6  -1  13    9.03    0.98
   1   5  13    9.01    1.00
   5  -6  13    9.83    0.98
  -5   6  13   10.14    0.90
   5   1  13   10.41    1.03
   1  -6  13   11.85    0.84
   6  -5  13   10.42    1.08
  -6   1 -14   38.72    2.12
  -5  -1 -14   39.20    2.09
  -6   5 -14   42.43    2.13
  -6   1  14   38.64    1.97
   6  -5  14   36.15    2.03
   6  -1  14   40.62    2.21
   5   1  14   43.29    2.26
  -6   5  14   38.84    2.03
  -5   6  14   40.79    2.08
   1   5  14   42.20    2.23
   1  -6  14   38.82    2.01
   6  -5  14   37.54    2.19
   5   1  14   40.58    2.17
   6  -1  14   39.67    2.17
  -5  -1  14   36.66    1.94
  -1  -5  14   38.29    1.98
   5  -6  14   43.24    2.15
   1   5  14   37.60    2.14
  -6   1 -15   21.85    1.53
  -5  -1 -15   23.68    1.46
  -6   5 -15   23.14    1.55
  -5   6 -15   25.08    1.56
  -6   5  15   21.40    1.44
  -6   1  15   23.94    1.34
  -5   6  15   28.49    1.51
   6  -1  15   23.97    1.62
   5   1  15   23.64    1.64
   1   5  15   28.99    1.68
   1   5  15   24.95    1.61
  -1  -5  15   24.98    1.35
   5  -6  15   24.51    1.54
   5   1  15   23.46    1.60
   6  -5  15   24.04    1.61
   1  -6  15   21.82    1.38
  -6   1 -16   44.73    2.41
  -5  -1 -16   42.10    2.34
  -6   5 -16   45.14    2.46
  -5   6 -16   51.22    2.46
   5   1  16   50.60    2.50
  -6   5  16   51.09    2.38
  -5   6  16   47.32    2.41
   6  -1  16   43.50    2.42
  -6   1  16   42.54    2.28
  -1  -5  16   42.95    2.28
   6  -5  16   46.04    2.48
   5  -6  16   50.80    2.48
   1  -6  16   46.12    2.32
   5   1  16   47.85    2.53
  -6   5 -17    8.92    0.99
  -6   1 -17    8.00    0.90
  -5   6 -17    5.84    1.04
  -5  -1 -17    7.40    0.82
   6  -1  17    6.66    0.92
   5   1  17    6.96    1.04
  -5   6  17    8.65    0.98
   6  -5  17    8.38    1.09
   5  -6  17    9.58    1.02
   1  -6  17    6.65    0.76
  -6   1  17    7.14    0.70
  -6   5  17    7.56    0.89
  -1   6 -18   -0.22    0.77
  -6   5 -18    0.43    0.86
  -6   1 -18   -0.39    0.69
  -5   6 -18   -0.37    0.82
  -5  -1 -18   -0.11    0.57
  -5   6  18   -0.78    0.75
  -1   6  18    0.97    1.03
   1  -6  18    0.49    0.54
   6  -5  18    0.90    0.91
   5  -6  18    0.34    0.81
  -5   6 -19    1.92    0.74
  -6   5 -19    3.34    0.74
   1   5 -19    1.89    0.73
  -1   6 -19    3.22    0.75
  -5  -1 -19    2.08    0.47
  -6   1 -19    1.94    0.57
  -1   6  19    2.95    0.88
   6  -1  19    2.05    0.91
   6  -5  19    2.96    0.82
   5  -6  19    3.19    0.73
  -6   5 -20    1.02    0.59
   1   5 -20    0.56    0.64
  -5   6 -20    1.30    0.63
  -1   6 -20    0.50    0.64
  -6   1 -20    0.61    0.44
   6  -1  20    1.00    0.71
   5  -6  20    0.97    0.54
  -1   6  20    2.24    0.73
   5   1  20    0.66    0.75
   6  -5  20    0.95    0.63
   1   5  20    1.43    0.72
  -6   5 -21    0.34    0.42
  -5   6 -21    0.24    0.47
  -1   6 -21    0.14    0.49
   1   5  21    0.34    0.55
   5   1  21    0.21    0.55
   6  -1  21   -0.13    0.54
   5  -6  21   -0.06    0.32
   6  -5  21   -0.39    0.44
   6  -1  22    0.18    0.32
   5   1  22    0.73    0.32
   6   0   0  147.95    7.40
  -6   6   0  156.56    7.38
  -6   6  -1  310.42   13.66
   6   0   1  309.55   13.83
   6   0  -1  296.43   13.67
   0  -6   1  282.74   13.79
  -6   0   1  304.84   13.58
  -6   0  -2 1080.09   48.80
  -6   6  -2 1084.72   48.74
  -6   0   2 1108.43   48.65
   6  -6   2 1020.03   48.69
   0  -6   2 1115.29   48.83
   6   0  -2  985.63   48.69
   6  -6  -3 3639.39  166.73
   0  -6   3 3722.96  166.60
   0  -6  -3 3362.90  167.12
  -6   6  -3 3715.21  166.63
   6  -6   3 3672.25  166.62
  -6   0  -3 3714.26  166.76
   6   0  -3 3586.82  166.60
  -6   0   3 3630.05  166.56
  -6   0   4    3.04    0.75
   0  -6   4    2.95    0.33
  -6   6  -4    4.63    0.69
   6  -6  -4    5.17    0.99
   6   0  -4    2.84    0.59
   6  -6   4    3.86    0.85
   0  -6  -4    3.81    1.60
  -6   0  -4    2.36    1.06
   6  -6  -5 2227.14  102.04
   0  -6  -5 2181.99  102.51
   6   0  -5 2256.69  101.77
   6  -6   5 2255.38  101.96
  -6   6  -5 2230.70  101.83
  -6   0  -5 2229.95  102.08
   6   0   5 2098.01  102.40
   6  -6   6  902.24   41.02
   6  -6  -6  876.00   41.05
   6   0   6  911.33   41.57
   0  -6  -6  882.91   41.61
  -6   6  -6  896.33   40.80
  -6   0  -6  855.07   41.08
   6   0  -6  891.50   40.72
   6  -6   7 2978.28  133.31
   6  -6  -7 2931.20  133.27
  -6   6  -7 2985.54  132.98
   0  -6  -7 3008.80  133.86
   6   0  -7 2802.70  132.88
   6   0   7 3083.96  133.89
  -6   0  -7 2849.70  133.29
  -6   0  -8 1104.74   50.35
   6  -6  -8 1044.12   50.25
  -6   6  -8 1104.00   49.99
   6  -6   8 1127.62   50.43
   0  -6  -8 1043.28   50.86
  -6   0  -9  661.71   31.28
  -6   0  -9  661.13   30.65
   0  -6  -9  618.40   31.71
   6  -6  -9  623.52   31.15
   6   0   9  665.94   30.74
   0   6   9  666.04   30.69
   0   6   9  671.82   30.64
  -6   6   9  696.59   30.63
   6   0   9  665.96   30.67
  -6   0 -10  121.02    5.98
  -6   0 -10  114.33    6.58
   0  -6 -10  122.59    7.12
   6   0  10  127.60    6.11
   6   0  10  130.59    6.01
   0   6  10  130.99    5.98
  -6   6  10  133.26    5.97
  -6   0 -11  116.51    5.63
  -6   6  11  120.84    5.60
   6   0  11  124.18    5.76
   0   6  11  122.05    5.62
   0  -6  11  118.88    5.59
   6   0  11  117.36    5.65
   6  -6  11  120.86    5.67
  -6   0 -12   48.31    2.66
  -6   6  12   56.34    2.63
   0   6  12   47.26    2.69
   6   0  12   55.83    2.83
   6   0  12   52.03    2.70
   6  -6  12   54.81    2.71
   0  -6  12   54.81    2.59
   0   6  12   56.47    2.67
  -6   0 -13   90.74    4.49
   6   0  13   94.91    4.60
  -6   6  13   93.46    4.46
   0   6  13   95.02    4.55
   6  -6  13   94.59    4.53
   0  -6  13   94.87    4.43
   0   6  13   93.77    4.49
   6   0  13   92.21    4.52
  -6   0 -14   83.85    4.16
  -6   6 -14   89.99    4.20
  -6   6  14   84.72    4.11
   6   0  14   88.73    4.28
   0   6  14   89.75    4.23
   0  -6  14   81.87    4.07
   0   6  14   83.15    4.17
   6   0  14   85.56    4.21
   6  -6  14   89.36    4.21
  -6   0 -15  182.69    8.35
  -6   6 -15  183.53    8.37
  -6   6  15  183.74    8.33
   6   0  15  187.89    8.42
   0   6  15  157.12    8.33
   0  -6  15  172.96    8.28
   6   0  15  181.69    8.40
   6  -6  15  185.36    8.39
  -6   0 -16   29.71    1.74
  -6   6 -16   29.93    1.86
  -6   6  16   32.51    1.76
   6   0  16   32.07    1.88
   0  -6  16   28.68    1.62
   6   0  16   33.27    1.91
   6  -6  16   31.07    1.87
  -6   0 -17   71.32    3.70
  -6   6 -17   79.48    3.79
   6   0  17   75.10    3.78
  -6   6  17   76.13    3.73
   6  -6  17   84.11    3.79
   0   6 -18   31.08    1.67
  -6   6 -18   27.85    1.68
  -6   0 -18   24.80    1.52
   6  -6  18   31.81    1.69
  -6   6 -19    2.62    0.74
   0   6 -19    2.97    0.76
  -6   0 -19    2.19    0.54
   6  -6  19    1.56    0.75
   0   6 -20    6.13    0.74
  -6   6 -20    4.43    0.69
   6  -6  20    4.50    0.64
   0   6  20    5.42    0.79
   0   6 -21    1.59    0.48
  -6   6 -21    1.09    0.45
   6   0  21    1.53    0.54
   6  -6  21    1.32    0.36
   6   0  22    0.07    0.31
  -3  -4   0    5.97    1.27
   4   3   0    7.09    1.62
  -7   4   0    8.38    0.96
  -4  -3   0    5.18    1.14
   3   4   0    4.47    1.64
  -7   3   0    6.94    0.97
  -7   3  -1 1180.16   49.98
   3   4  -1 1084.82   50.10
   4   3   1 1111.68   50.29
  -7   4   1  936.96   49.94
  -7   4  -1 1091.72   49.96
   4  -7   1 1123.06   49.94
  -3  -4   1 1082.68   49.98
   7  -4  -1 1105.83   49.95
   4   3  -1 1079.39   50.10
   7  -3  -1 1162.27   49.97
  -4  -3   1 1058.51   49.96
   3  -7   1 1077.79   49.97
   4   3  -2  160.82    7.65
  -7   4  -2  155.17    7.55
  -7   3  -2  175.01    7.59
  -7   3   2  144.24    7.53
   3  -7   2  175.05    7.47
  -3  -4   2  142.67    7.45
  -4  -3  -2  123.49    7.73
  -4  -3   2  157.58    7.44
   4   3   2  177.52    8.04
   4  -7   2  152.64    7.46
   7  -3  -2  169.80    7.54
   7  -4  -2  166.38    7.56
   4  -7   3 1070.33   48.53
   7  -4  -3 1090.33   48.64
  -7   3  -3 1071.40   48.67
   7  -3  -3 1078.41   48.62
  -7   4  -3 1084.93   48.67
  -7   3   3 1077.93   48.71
   4   3  -3  999.26   48.64
  -4  -3   3 1054.71   48.48
  -4  -3  -3 1049.86   48.94
   3  -7   3 1071.08   48.51
  -3  -4   3 1031.52   48.47
  -3  -4  -3 1080.25   49.01
  -4  -3   4  468.41   20.43
  -7   4  -4  451.02   20.66
   7  -3   4  446.96   20.91
   7  -4  -4  472.37   20.66
   7  -4   4  490.78   20.88
   3  -7   4  457.15   20.47
  -3  -4  -4  478.41   21.11
   7  -3  -4  498.67   20.65
   4  -7   4  443.30   20.51
  -4  -3  -4  472.05   21.03
   4   3  -4  410.17   20.58
  -3  -4   4  409.56   20.37
  -7   3  -4  447.57   20.70
  -4  -3  -5  198.10   10.44
   7  -3   5  204.04   10.37
  -7   4  -5  211.36   10.03
   7  -4   5  218.90   10.32
   7  -4  -5  201.24   10.02
  -7   3  -5  216.34   10.08
   4  -7   5  216.08    9.90
   3  -7   5  214.47    9.84
   7  -3  -5  217.22    9.97
  -3  -4  -5  200.32   10.41
  -7   4  -6   65.46    3.49
   4  -7   6   65.61    3.42
  -3  -4  -6   69.28    4.09
  -4  -3  -6   66.55    3.97
   7  -3  -6   71.97    3.46
   7  -3   6   65.63    3.98
  -7   3  -6   70.86    3.60
   7  -4  -6   65.27    3.46
   7  -4   6   67.01    3.91
  -3  -4  -7   16.36    2.08
   7  -4   7   22.28    2.15
  -4  -3  -7   24.56    2.13
   7  -3   7   24.16    2.41
  -7   4  -7   23.48    1.61
   7  -3  -7   20.57    1.39
   4  -7   7   23.50    1.54
  -7   3  -7   21.96    1.58
   7  -4  -7   23.76    1.52
  -4  -3  -8  428.77   19.84
   7  -3  -8  414.42   19.21
  -7   4  -8  420.08   19.32
   7  -3   8  421.44   20.03
  -7   3  -8  416.57   19.37
   7  -4  -8  406.12   19.27
  -3  -4  -8  385.97   19.82
   3  -7  -8  406.97   20.15
   7  -4   8  417.90   19.92
  -3  -4  -9   26.91    2.51
  -7   3  -9   29.56    1.61
   7  -4   9   30.39    2.64
   3  -7  -9   33.22    2.93
  -7   4  -9   33.70    1.64
  -7   3  -9   30.96    2.06
  -4  -3  -9   34.78    2.61
   4  -7  -9   23.93    2.69
  -7   4  -9   33.43    2.02
   7  -3   9   33.68    1.78
  -3   7   9   29.55    1.60
   3   4   9   32.70    1.61
   4   3   9   32.50    1.63
  -3  -4 -10    4.40    1.40
  -3  -4 -10    3.20    0.50
  -4  -3 -10    2.52    0.51
  -4  -3 -10    2.44    1.25
  -7   3 -10    2.72    0.60
  -7   4 -10    3.11    0.59
   4  -7 -10    3.54    1.55
   3  -7 -10    0.14    1.65
   7  -4  10    3.89    0.79
   7  -3  10    2.82    0.76
   4   3  10    3.71    0.60
   3   4  10    1.56    0.57
  -7   3  10    2.35    0.42
   3  -7  10    2.90    0.55
   7  -3  10    2.35    0.67
  -7   4  10    3.35    0.45
  -4  -3 -11   17.64    1.07
  -3  -4 -11   19.64    1.06
  -7   4 -11   16.94    1.12
  -7   3 -11   19.82    1.13
   7  -3  11   15.99    1.29
   7  -4  11   18.32    1.26
  -7   4  11   20.19    1.03
   4   3  11   19.02    1.36
  -7   3  11   15.79    0.99
   7  -3  11   17.32    1.19
   3   4  11   16.24    1.14
   4   3  11   21.54    1.14
   3  -7  11   20.10    1.11
  -4   7  11   15.46    1.09
   4  -7  11   17.18    1.12
  -3  -4 -12   18.78    1.13
  -4  -3 -12   18.79    1.13
  -7   4 -12   19.01    1.24
  -7   3 -12   19.50    1.21
   4   3  12   18.77    1.45
   3   4  12   17.98    1.37
  -7   3  12   20.42    1.08
  -7   4  12   19.65    1.09
   7  -4  12   18.00    1.31
   7  -3  12   17.93    1.36
   3  -7  12   18.83    1.18
  -4   7  12   19.84    1.17
   7  -3  12   18.03    1.28
   3   4  12   18.21    1.21
   4   3  12   16.70    1.23
   4  -7  12   17.89    1.22
  -7   3 -13    1.70    0.86
  -4  -3 -13    1.91    0.66
  -3  -4 -13    1.82    0.61
  -7   4 -13    1.37    0.84
   4   3  13    1.72    1.04
   3   4  13    1.39    1.02
   7  -3  13    1.33    0.91
   7  -4  13    0.95    0.83
  -4   7  13    0.82    0.74
  -7   4  13    1.52    0.59
   4  -7  13    2.28    0.75
   3  -7  13    2.14    0.65
  -7   3  13    2.45    0.57
   4   3  13    2.93    0.86
   3   4  13    2.24    0.85
  -4  -3 -14    2.70    0.74
  -7   3 -14    2.01    0.88
  -3  -4 -14    2.40    0.65
  -7   4 -14    3.52    0.98
   7  -4  14    2.16    0.83
   3   4  14    2.83    1.00
   7  -3  14    3.42    0.95
   4   3  14    1.76    1.00
  -4   7  14    3.27    0.89
  -7   4  14    2.62    0.70
   4  -7  14    2.95    0.83
   3   4  14    3.19    0.96
   3  -7  14    2.48    0.74
  -7   3  14    4.03    0.64
  -7   4 -15    5.60    1.06
  -7   3 -15    4.99    0.99
  -4  -3 -15    5.01    0.77
   4   3  15    5.29    1.13
   3   4  15    8.27    1.12
   7  -4  15    5.26    0.89
   7  -3  15    5.33    0.93
   4  -7  15    7.02    0.93
  -7   4  15    6.68    0.76
  -3   7  15    5.90    0.96
   7  -4  15    7.30    1.05
  -4   7  15    7.10    0.99
  -7   3  15    6.81    0.74
   3   4  15    7.88    1.14
   3  -7  15    6.22    0.87
   4   3  15    7.68    1.14
  -7   3 -16   20.87    1.50
  -7   4 -16   20.06    1.53
  -4  -3 -16   18.58    1.25
  -7   3  16   21.72    1.26
   4   3  16   24.20    1.60
   3   4  16   23.85    1.57
   7  -3  16   21.13    1.40
  -3   7  16   21.16    1.52
   7  -4  16   18.45    1.32
  -4   7  16   22.83    1.51
  -7   4  16   22.75    1.32
   3   4  16   23.54    1.61
   3  -7  16   20.67    1.32
   7  -4  16   24.80    1.61
   4  -7  16   23.66    1.39
   4   3  16   23.96    1.62
  -4  -3 -17   10.89    0.88
  -7   4 -17   14.87    1.23
  -7   3 -17   12.49    1.13
  -4   7 -17   14.02    1.23
  -3   7 -17   15.13    1.24
   7  -3  17   13.68    1.00
  -4   7  17   14.80    1.20
   7  -4  17   13.84    1.33
   4  -7  17   14.91    1.08
  -3   7  17   13.39    1.23
   3   4  17   13.68    1.37
   7  -3  17   11.98    1.31
   4   3  17   13.48    1.36
   3  -7  17   13.66    1.02
  -7   4 -18    0.91    0.79
  -3   7 -18    0.99    0.90
  -4   7 -18    0.37    0.86
  -7   3 -18    0.41    0.76
  -4   7  18   -0.96    0.89
   4   3  18    0.52    1.05
   4  -7  18   -0.24    0.68
  -3   7  18    1.05    0.91
   3  -7  18    0.78    0.61
   7  -4  18   -0.14    0.99
   7  -3  18    1.00    1.02
  -7   4 -19    4.83    0.75
   3   4 -19    4.10    0.74
  -4   7 -19    6.19    0.85
   4   3 -19    5.75    0.69
  -3   7 -19    5.76    0.83
  -7   3 -19    4.47    0.71
  -3   7  19    5.50    0.86
   7  -4  19    6.54    0.90
   7  -3  19    5.01    0.88
   4  -7  19    5.81    0.64
   3  -7  19    4.34    0.57
  -4   7 -20    2.97    0.68
  -3   7 -20    3.16    0.66
  -7   3 -20    2.18    0.52
  -7   4 -20    3.05    0.57
   4  -7  20    2.43    0.43
   7  -3  20    3.03    0.73
   7  -4  20    2.81    0.70
  -4   7 -21    1.77    0.50
  -3   7 -21    1.78    0.51
  -7   4 -21    1.92    0.39
  -7   3 -21    1.71    0.35
   7  -3  21    2.01    0.50
   3   4  21    2.53    0.55
   7  -4  21    1.36    0.48
   7  -4  22    0.11    0.24
   7  -3  22   -0.12    0.27
  -5  -2   0 1083.88   51.45
  -7   5   0 1120.15   51.46
  -2  -5   0 1165.94   51.64
   7  -2   0 1129.12   51.47
   5   2   0 1127.68   51.62
   5  -7   1 2367.00  107.28
   5   2   1 2413.66  107.59
  -7   5  -1 2366.18  107.32
  -7   5   1 2331.26  107.37
   7  -2  -1 2418.60  107.32
  -5  -2   1 2315.10  107.27
  -7   2  -1 2427.37  107.32
  -2  -5   1 2327.66  107.39
   5   2  -1 2174.05  107.36
   7  -5  -2  192.89    8.01
   5   2  -2  180.65    8.03
  -5  -2   2  141.06    7.82
  -2  -5   2  177.60    7.95
  -7   2  -2  137.10    7.94
  -7   5  -2  176.74    7.96
  -5  -2  -2  185.58    8.20
   5  -7   2  200.43    7.93
  -7   2   2  187.31    7.96
   7  -2  -2  149.89    7.90
   2  -7   2  146.42    7.86
   5  -7   3 1028.35   47.69
  -7   2  -3 1044.91   47.83
  -7   5  -3 1068.15   47.78
   7  -2  -3 1063.46   47.74
   2  -7   3 1035.12   47.62
  -2  -5   3 1014.88   47.62
  -5  -2   3 1080.77   47.64
   7  -5  -3 1001.63   47.80
  -2  -5  -3 1077.74   48.26
   7  -5   3 1016.20   47.82
   5   2  -3 1053.46   47.76
  -7   2   3 1065.86   47.78
  -5  -2  -3 1023.92   48.00
  -5   7  -3 1016.05   47.78
  -2  -5  -4  402.07   19.02
  -7   5  -4  409.75   18.48
   2  -7   4  371.53   18.25
   7  -2  -4  374.02   18.42
  -7   2  -4  402.69   18.55
  -7   2   4  428.20   18.54
  -5   7  -4  388.95   18.44
  -5  -2  -4  429.38   18.82
   7  -5  -4  414.65   18.52
   5   2  -4  421.40   18.43
   7  -5   4  388.40   18.58
  -5  -2   4  406.50   18.31
   5  -7   4  401.62   18.40
   5   2  -5  328.44   15.11
   7  -2  -5  323.33   15.17
  -7   5  -5  320.66   15.26
   7  -5  -5  327.06   15.30
   7  -2   5  333.83   15.72
  -2  -5  -5  293.66   15.73
   5  -7   5  337.86   15.20
  -7   2  -5  310.52   15.33
  -5  -2  -5  337.41   15.63
   7  -5   5  334.33   15.48
  -5   7  -5  332.29   15.20
   7  -5   6  175.45    9.24
  -7   5  -6  204.71    8.98
   7  -5  -6  202.35    9.04
   5  -7   6  202.19    9.00
   7  -2  -6  179.19    8.85
   7  -2   6  214.77    9.72
  -7   2  -6  187.28    9.07
  -5   7  -6  179.28    8.85
  -5  -2  -6  201.28    9.41
   5   2  -6  178.05    8.71
  -2  -5  -6  189.99    9.58
   5  -7   7 1161.28   61.29
  -7   2  -7 1291.72   61.40
   7  -2  -7 1395.61   61.20
  -5   7  -7 1368.00   61.18
  -7   5  -7 1374.47   61.29
  -2  -5  -7 1267.51   61.88
   2  -7  -7 1353.94   62.13
   7  -2   7 1442.37   62.06
  -5  -2  -7 1390.25   61.73
   7  -5  -7 1360.26   61.38
   7  -5   7 1318.16   61.68
   7  -2  -8  259.73   11.63
   7  -5  -8  247.62   11.79
  -5  -2  -8  246.95   12.20
  -7   2  -8  249.35   11.88
   7  -5   8  261.91   12.34
   2  -7  -8  237.95   12.61
   7  -2   8  258.88   12.62
   5  -7   8  239.18   11.82
  -7   5  -8  239.45   11.72
  -2  -5  -8  229.40   12.32
  -5  -2  -9  174.34    7.87
   5  -7  -9  135.70    8.47
   7  -5  -9  165.50    8.27
   7  -5   9  164.28    8.81
   2  -7  -9  155.63    9.06
  -7   2  -9  163.52    7.87
  -5  -2  -9  171.46    8.70
  -2  -5  -9  155.65    8.85
  -7   2  -9  167.37    8.40
   7  -2   9  172.09    7.98
  -2   7   9  174.11    7.90
   2   5   9  166.94    7.95
   2   5   9  171.49    7.87
   5   2   9  162.79    7.88
   7  -2   9  176.05    7.91
  -2   7   9  167.12    7.86
  -5   7   9  183.20    7.86
  -5  -2 -10  194.10    9.06
  -7   2 -10  194.27    9.07
   5  -7 -10  162.20    9.66
  -2  -5 -10  165.39    9.98
   2  -7 -10  170.88   10.24
  -5  -2 -10  181.58    9.85
   5  -7 -10  166.73   10.17
   7  -5  10  204.35    9.14
  -7   5  10  199.37    9.03
   5   2  10  194.20    9.17
   7  -2  10  199.22    9.17
   5   2  10  194.47    9.07
   7  -2  10  198.09    9.10
   2  -7  10  194.64    9.06
  -2   7  10  201.71    9.06
   2   5  10  195.39    9.06
  -5   7  10  200.44    9.05
  -5  -2 -11   43.98    2.35
  -7   2 -11   50.54    2.39
  -7   5  11   52.72    2.33
   5   2  11   49.95    2.55
   7  -5  11   45.99    2.44
  -7   2  11   45.58    2.28
   7  -2  11   42.10    2.51
   5   2  11   48.76    2.40
  -5   7  11   46.27    2.34
   7  -2  11   42.77    2.40
   2  -7  11   51.46    2.35
   5  -7  11   45.60    2.41
  -2   7  11   50.24    2.36
   2   5  11   45.13    2.36
  -5  -2 -12   28.27    1.52
  -7   2 -12   25.94    1.58
  -7   5 -12   29.02    1.59
   7  -5  12   27.11    1.64
  -7   2  12   27.91    1.41
  -2   7  12   24.88    1.60
   7  -2  12   27.74    1.74
   2   5  12   22.96    1.66
  -7   5  12   28.16    1.47
   5   2  12   25.46    1.74
   2   5  12   30.20    1.55
   5   2  12   27.94    1.59
   7  -5  12   25.35    1.61
   5  -7  12   29.35    1.61
  -5   7  12   28.57    1.52
  -2   7  12   26.91    1.54
   2  -7  12   26.52    1.48
   7  -2  12   27.06    1.64
  -7   2 -13   92.07    4.19
  -5  -2 -13   82.00    4.13
  -7   5 -13   78.45    4.17
  -7   2  13   81.92    4.06
   7  -5  13   85.75    4.19
  -7   5  13   91.71    4.12
   7  -2  13   88.70    4.28
   5   2  13   92.53    4.30
  -5   7  13   81.12    4.13
   2   5  13   86.28    4.24
   2  -7  13   90.79    4.13
   5   2  13   92.64    4.20
   7  -5  13   89.48    4.23
   7  -2  13   85.20    4.21
   2   5  13   82.10    4.18
   5  -7  13   87.18    4.18
  -5  -2 -14   13.01    1.06
  -7   2 -14   15.94    1.21
  -7   5 -14   12.07    1.18
  -5   7  14   12.64    1.09
   5   2  14   16.65    1.34
  -7   5  14   15.92    1.04
   2   5  14   12.51    1.28
  -7   2  14   12.01    0.91
   7  -5  14   14.03    1.09
   7  -2  14   14.66    1.27
   2   5  14   15.36    1.24
   5   2  14   15.28    1.28
   5  -7  14   13.51    1.18
   2  -7  14   15.35    1.01
   7  -2  14   12.12    1.28
   7  -5  14   16.92    1.30
  -5  -2 -15    9.46    0.97
  -7   2 -15   12.71    1.17
  -7   5 -15    8.60    1.20
  -7   5  15   14.38    1.01
   7  -2  15   10.49    1.22
   5   2  15   14.35    1.35
  -7   2  15    9.47    0.84
   2   5  15    8.90    1.21
   7  -5  15   11.78    0.93
  -5   7  15   11.37    1.14
   2  -7  15   13.38    0.96
   2   5  15   11.10    1.23
   5  -7  15    8.47    1.05
   7  -5  15   13.24    1.32
   5   2  15   13.38    1.27
  -5  -2 -16    1.11    0.69
  -7   2 -16   -0.29    0.92
  -5   7 -16    0.10    0.96
  -7   5 -16    1.11    1.02
   5   2  16    1.27    1.06
   7  -2  16    1.01    0.88
   2  -7  16    1.04    0.68
   5  -7  16    0.79    0.90
   2   5  16    1.50    1.08
   7  -5  16    0.32    1.07
  -5   7  16    2.32    0.94
  -7   2  16    0.71    0.58
   5   2  16   -0.42    1.15
  -7   5  16    0.25    0.74
  -5  -2 -17    7.09    0.76
  -5   7 -17    8.39    1.06
  -7   2 -17    7.86    0.96
  -7   5 -17    7.77    1.03
   5   2  17   10.09    1.04
   7  -2  17    5.69    0.89
   7  -5  17    9.00    1.15
  -5   7  17    8.09    1.07
   5   2  17   10.01    1.27
  -2   7  17    8.44    1.13
   2   5  17    7.73    1.22
   2  -7  17    8.57    0.79
   5  -7  17    8.77    0.98
  -5   7 -18    2.35    0.93
  -7   2 -18    3.65    0.77
  -2   7 -18    5.43    0.88
   5   2 -18    6.32    0.70
  -7   5 -18    5.41    0.91
  -5  -2 -18    3.98    0.58
   5   2  18    3.64    1.10
   5  -7  18    4.26    0.80
  -2   7  18    2.81    0.95
  -5   7  18    3.87    0.87
   2  -7  18    2.03    0.56
   7  -5  18    4.32    1.00
  -5   7 -19   10.52    0.91
  -7   5 -19    8.79    0.91
  -2   7 -19    9.36    0.93
   2   5 -19   10.25    0.90
  -7   2 -19    7.35    0.79
   7  -5  19    9.82    0.98
  -2   7  19    9.36    1.00
   5  -7  19    9.38    0.80
   7  -2  19   10.76    1.04
  -2   7 -20    5.00    0.70
   2   5 -20    5.33    0.68
  -5   7 -20    4.01    0.70
  -7   5 -20    4.29    0.62
  -7   2 -20    4.06    0.53
   5  -7  20    3.93    0.52
   7  -5  20    5.32    0.70
   7  -2  20    4.60    0.78
  -2   7 -21    2.82    0.51
  -5   7 -21    1.50    0.49
  -7   5 -21    1.99    0.44
   2   5  21    3.01    0.56
   7  -2  21    2.61    0.53
   7  -5  21    2.09    0.48
   5   2  22    0.44    0.30
   7  -2  22    0.13    0.29
  -7   6   0   37.65    2.27
  -1  -6   0   33.42    2.46
  -6  -1   0   35.46    2.11
   7  -1   0   37.20    2.28
   6   1   0   36.43    2.38
   6   1   1   90.52    4.51
   6   1  -1   83.16    4.37
  -7   1   1   79.68    4.14
   7  -1  -1   89.74    4.27
  -7   6  -1   79.56    4.27
  -7   6   1   92.96    4.39
   6  -7   1   71.75    4.15
  -7   1  -1   89.08    4.26
  -1  -6   1   83.33    4.50
  -1  -6  -1   76.45    4.65
  -6  -1   1   90.69    4.18
   7  -1  -2  296.85   13.96
  -6  -1   2  297.42   13.89
  -7   6  -2  311.49   14.00
   6   1  -2  299.18   14.02
  -6   7  -2  313.57   14.05
   6  -7   2  308.87   13.94
  -7   1  -2  277.08   14.02
  -7   1   2  302.94   13.93
  -1  -6   2  315.48   14.04
   7  -6   2  270.92   13.95
  -6  -1  -2  299.37   14.11
  -1  -6   3  176.56    8.11
  -7   6  -3  171.21    8.20
   7  -6  -3  178.93    8.29
  -1  -6  -3  171.52    8.80
  -7   1  -3  177.79    8.32
  -6   7  -3  183.28    8.24
  -6  -1  -3  173.32    8.43
   7  -6   3  172.38    8.25
   7  -1  -3  173.62    8.18
   6  -7   3  174.23    8.18
  -6  -1   3  154.88    8.08
  -7   1   3  180.55    8.18
   6   1  -3  168.86    8.20
   1  -7   3  169.51    8.05
  -1  -6  -4    4.63    1.82
   6  -7   4    4.14    0.79
  -7   1   4    4.31    0.81
   7  -1  -4    6.53    0.72
   1  -7   4    3.10    0.70
  -6   7  -4    4.89    0.70
  -1  -6   4    3.46    0.32
   7  -6   4    3.56    0.93
  -6  -1  -4    5.11    1.14
  -7   6  -4    3.06    0.72
   6   1  -4    3.61    0.71
   7  -6  -4    4.47    0.95
  -6  -1   4    4.92    0.66
  -7   1  -4    3.33    0.98
   6  -7  -4    4.72    1.07
   7  -1  -5  154.38    7.45
   7  -6   5  152.43    7.68
   6   1  -5  153.90    7.43
  -7   1  -5  151.65    7.70
  -1  -6  -5  152.47    8.26
  -7   6  -5  155.66    7.50
   1  -7  -5  149.17    8.35
   6  -7  -5  156.23    7.80
  -6  -1  -5  166.29    7.85
   7  -1   5  151.96    8.11
   6  -7   5  166.59    7.59
   7  -6  -5  168.41    7.68
  -6   7  -5  158.05    7.49
   7  -6   6  404.59   19.25
   6  -7   6  414.87   19.12
  -6  -1  -6  422.12   19.36
   6   1  -6  414.51   18.89
  -6   7  -6  393.21   18.95
  -7   6  -6  401.26   19.00
  -1  -6  -6  416.88   19.79
   6   1   6  432.37   19.87
   7  -1  -6  415.25   18.93
   7  -1   6  426.38   19.77
   1  -7  -6  421.51   19.89
   6  -7  -6  405.79   19.31
  -7   1  -6  402.24   19.20
   7  -6  -6  392.54   19.13
  -1  -6  -7   19.33    2.24
   6  -7   7   17.41    1.57
  -7   6  -7   17.57    1.28
   7  -6   7   16.13    1.74
   6   1  -7   15.27    1.04
   1  -7  -7   12.68    2.21
  -6  -1  -7   18.69    1.75
   7  -1   7   15.49    2.23
   7  -6  -7   16.90    1.43
   6  -7  -7   14.81    1.61
  -6   7  -7   18.02    1.21
   7  -1  -7   16.62    1.15
  -7   1  -7   16.35    1.52
   1  -7  -8    7.60    1.95
  -7   6  -8    7.41    0.89
   6  -7  -8    6.67    1.29
   7  -6   8   10.07    1.59
   7  -1   8    7.44    1.99
  -1  -6  -8    9.96    1.86
  -6  -1  -8    6.48    1.31
   7  -6  -8    7.91    1.05
  -7   1  -8    6.73    1.11
   6  -7   8    7.13    1.24
  -1   7   8    7.59    0.71
   1   6   8    9.54    0.77
  -6  -1  -9   27.49    1.51
   1  -7  -9   27.17    2.83
   6  -7  -9   23.45    2.04
  -1  -6  -9   25.94    2.53
  -7   1  -9   28.21    1.53
  -6  -1  -9   29.50    2.25
  -7   1  -9   30.39    2.15
   7  -6  -9   27.41    1.94
   7  -6   9   29.72    2.44
  -6   7   9   27.37    1.48
   7  -1   9   30.59    1.73
  -7   6   9   31.07    1.48
  -1   7   9   29.76    1.57
   1   6   9   31.40    1.63
   6   1   9   30.30    1.73
   6   1   9   28.64    1.55
   1   6   9   28.50    1.50
  -1   7   9   29.52    1.51
   7  -1   9   30.84    1.58
  -6  -1 -10   81.17    3.71
  -6  -1 -10   77.53    4.46
  -7   1 -10   77.19    3.71
   1  -7 -10   73.15    4.98
  -7   6  10   79.74    3.67
  -1   7  10   77.59    3.74
   1   6  10   77.24    3.77
  -6   7  10   75.14    3.68
   6   1  10   76.14    3.84
   7  -1  10   79.63    3.85
   7  -6  10   78.07    3.75
  -1   7  10   78.23    3.69
   6   1  10   79.04    3.73
   1  -7  10   70.75    3.66
   1   6  10   79.47    3.69
   7  -1  10   80.92    3.74
  -6  -1 -11   33.12    1.64
  -7   1 -11   30.25    1.65
   7  -6  11   31.72    1.70
  -6   7  11   33.21    1.62
   6   1  11   30.88    1.87
  -7   6  11   26.77    1.57
   7  -1  11   32.29    1.87
   7  -6  11   31.93    1.73
  -1   7  11   28.52    1.62
   7  -1  11   30.00    1.69
   6   1  11   29.48    1.67
   1   6  11   32.51    1.65
   1  -7  11   28.22    1.57
  -6  -1 -12    5.49    0.76
  -7   1 -12    4.10    0.75
   6   1  12    3.55    1.05
   7  -6  12    3.88    0.73
   7  -1  12    3.53    1.01
  -6   7  12    3.05    0.66
   1  -7  12    5.44    0.56
  -7   6  12    4.17    0.68
   6  -7  12    4.74    0.85
   7  -6  12    4.85    0.89
   6   1  12    4.67    0.78
  -1   7  12    3.25    0.74
   7  -1  12    4.56    0.83
   1   6  12    2.83    0.77
  -7   1 -13   33.81    1.87
  -6  -1 -13   30.64    1.84
  -7   6 -13   31.42    1.89
  -7   6  13   35.51    1.80
   1   6  13   30.25    1.95
  -1   7  13   32.67    1.94
   7  -1  13   32.62    2.03
  -6   7  13   35.39    1.83
   6   1  13   34.26    2.05
  -1   7  13   36.36    1.87
   1  -7  13   34.89    1.76
   1   6  13   31.14    1.87
   6   1  13   32.68    1.92
   6  -7  13   35.35    1.91
   7  -6  13   36.83    1.93
   7  -1  13   34.84    1.92
  -6  -1 -14    2.10    0.80
  -7   6 -14    2.62    0.95
  -7   1 -14    3.85    0.82
   7  -1  14    3.94    1.11
   6   1  14    3.43    1.12
   1   6  14    3.19    1.11
  -1   7  14    3.66    0.98
   6   1  14    3.31    1.04
   6  -7  14    2.91    0.95
   1  -7  14    3.51    0.65
   7  -1  14    2.27    1.04
  -7   6  14    3.42    0.80
   7  -6  14    3.62    0.95
   1   6  14    3.22    0.89
  -6   7  14    2.97    0.90
  -6  -1 -15    9.83    0.99
  -7   6 -15   10.54    1.20
  -6   7 -15    8.61    1.18
  -7   1 -15    9.96    1.08
   6   1  15   10.01    1.22
   1   6  15   10.33    1.30
   7  -1  15   12.63    1.29
  -1   7  15    7.07    1.09
   7  -6  15    8.45    1.10
  -6   7  15   10.01    1.04
  -7   6  15   10.34    0.97
   6  -7  15   10.74    1.15
   7  -1  15    8.69    1.18
   6   1  15    8.98    1.28
   1   6  15   10.65    1.10
   1  -7  15    9.69    0.83
  -7   1 -16   26.78    1.69
  -6  -1 -16   24.69    1.60
  -7   6 -16   25.08    1.74
  -6   7 -16   30.04    1.74
   7  -1  16   25.43    1.79
  -7   6  16   30.36    1.64
  -6   7  16   27.48    1.66
   6   1  16   30.69    1.84
   6   1  16   27.65    1.83
   6  -7  16   27.28    1.70
   1   6  16   30.44    1.82
   1  -7  16   28.28    1.52
   7  -1  16   29.45    1.84
   7  -6  16   30.99    1.79
  -6  -1 -17    6.15    0.79
  -6   7 -17    7.58    1.07
  -7   6 -17    7.27    1.08
  -7   1 -17    5.54    0.90
   7  -1  17    7.58    0.98
   6   1  17    6.47    1.05
   6  -7  17    9.37    1.01
   1   6  17    7.30    1.15
   1  -7  17    6.35    0.67
   7  -6  17    6.99    1.10
   6   1  17    6.10    1.18
  -6   7  17    6.74    0.95
  -1   7 -18    5.18    0.95
  -6   7 -18    5.97    0.97
  -7   6 -18    5.84    0.95
  -7   1 -18    5.93    0.78
  -6  -1 -18    5.28    0.65
   7  -6  18    7.33    1.03
   6  -7  18    6.43    0.87
   6   1  18    6.17    1.08
  -1   7 -19   -0.51    0.76
  -7   6 -19    0.71    0.73
   1   6 -19   -0.62    0.74
  -6   7 -19   -0.45    0.78
  -6  -1 -19    0.15    0.46
  -7   1 -19   -0.40    0.54
   7  -6  19    0.73    0.76
   6  -7  19   -0.25    0.68
  -1   7  19   -0.13    0.88
  -7   6 -20    3.15    0.63
  -6   7 -20    2.34    0.67
  -1   7 -20    2.97    0.68
   1   6 -20    2.82    0.68
  -7   1 -20    2.06    0.43
   6  -7  20    2.28    0.53
   7  -6  20    3.28    0.61
  -1   7 -21   -0.14    0.46
   1   6 -21    0.45    0.41
  -6   7 -21    1.19    0.47
  -7   6 -21    0.41    0.42
   6  -7  21    0.35    0.28
   7  -1  21    0.49    0.51
   7  -6  21    1.13    0.41
   7  -1  22   -0.07    0.30
   6   1  22   -0.12    0.29
   0  -7   0  221.25   10.11
  -7   7   0  189.11    9.77
   7   0   0  210.64    9.88
   0  -7  -1  333.91   16.98
  -7   0   1  354.50   16.56
   7   0   1  377.24   16.85
   7   0  -1  347.62   16.69
   0  -7   1  354.30   16.85
  -7   7  -1  369.02   16.71
  -7   7  -2  697.13   32.40
  -7   0   2  697.55   32.30
  -7   0  -2  709.79   32.45
   7  -7   2  708.59   32.35
   7   0  -2  689.95   32.39
   0  -7   2  717.12   32.53
  -7   0  -3  219.77   10.73
  -7   0   3  229.82   10.53
   7   0  -3  233.32   10.61
   0  -7   3  216.04   10.62
  -7   7  -3  225.74   10.62
   7  -7  -3  227.09   10.70
   0  -7  -3  216.66   11.19
   7  -7   3  220.97   10.60
   0  -7   4   74.10    3.67
   7  -7   4   73.45    3.92
   7   0  -4   80.18    3.85
  -7   0  -4   73.63    4.08
  -7   7  -4   72.07    3.88
   7  -7  -4   86.03    4.09
  -7   0   4   80.32    3.85
   0  -7  -4   76.08    4.75
   7  -7   5   36.02    2.28
  -7   0  -5   40.47    2.48
   7   0  -5   38.92    2.12
   7  -7  -5   38.06    2.40
  -7   7  -5   39.29    2.20
   0  -7  -5   41.20    3.17
  -7   7  -6   63.99    3.30
   7  -7   6   62.25    3.52
   0  -7  -6   57.91    4.18
   7   0  -6   62.15    3.21
  -7   0  -6   64.30    3.64
   7   0   6   70.12    4.33
   7  -7  -6   63.78    3.56
  -7   7  -7    1.47    0.65
   7   0   7    0.13    1.84
   7  -7  -7    2.43    0.92
   7  -7   7    2.64    1.10
   7   0  -7    2.01    0.59
  -7   0  -7    1.10    1.05
   0  -7  -7    1.50    1.78
  -7   0  -8   32.87    1.71
  -7   0  -8   34.86    2.34
   7  -7  -8   36.26    2.31
   7  -7   8   38.96    2.55
   0  -7  -8   35.78    3.00
   7   0   8   34.59    1.90
   0   7   8   33.84    1.77
   7   0   8   34.40    1.74
   0   7   8   33.12    1.70
  -7   0  -9  134.26    6.29
   7  -7   9  140.83    7.11
   7  -7  -9  119.41    6.81
  -7   0  -9  133.79    6.98
   0  -7  -9  129.63    7.52
  -7   7   9  138.12    6.27
   0   7   9  137.42    6.34
   7   0   9  140.80    6.42
   0   7   9  130.83    6.29
   7   0   9  135.65    6.32
  -7   0 -10    4.57    0.65
  -7   0 -10    4.72    1.18
   7   0  10    2.89    0.92
   0   7  10    4.37    0.75
   7   0  10    4.48    0.69
  -7   7  10    4.54    0.58
   0   7  10    5.19    0.62
  -7   0 -11   16.85    1.13
   7   0  11   17.16    1.40
  -7   7  11   19.27    1.09
   0   7  11   16.20    1.24
   0   7  11   17.56    1.10
   7   0  11   17.93    1.18
  -7   0 -12    1.50    0.77
   7   0  12    2.47    1.06
   7   0  12    1.35    0.74
  -7   7  12    2.27    0.64
   0   7  12    1.61    0.72
   7  -7  12    1.64    0.82
  -7   0 -13   26.31    1.62
  -7   7  13   25.45    1.51
   7   0  13   26.09    1.80
   7   0  13   25.15    1.63
   7  -7  13   27.88    1.65
   0   7  13   26.20    1.53
  -7   0 -14    0.92    0.87
  -7   7 -14    1.52    0.95
   7   0  14    1.32    1.14
   0   7  14    1.97    1.03
   7  -7  14    0.96    0.94
   0   7  14    1.56    0.90
  -7   7  14   -0.38    0.79
   7   0  14    1.28    1.00
  -7   7 -15    8.44    1.18
  -7   0 -15    8.77    1.03
   7   0  15    7.60    1.21
   7  -7  15    8.85    1.19
   7   0  15    8.55    1.26
  -7   7  15   10.24    1.00
   0   7  15    8.76    1.16
  -7   7 -16    3.93    1.05
  -7   0 -16    3.10    0.83
   7   0  16    1.98    0.98
  -7   7  16    3.12    0.86
   7  -7  16    3.75    1.05
   0   7  16    5.04    1.09
   7   0  16    4.10    1.20
  -7   0 -17    2.50    0.77
  -7   7 -17    2.84    1.03
   7   0  17    2.91    0.98
   7  -7  17    3.29    0.97
   0   7  17    4.87    1.11
   7   0  17    2.79    1.16
  -7   7 -18    1.29    0.91
  -7   0 -18    1.29    0.63
   7  -7  18    1.70    0.84
   7   0  18    1.11    1.01
  -7   7 -19    3.66    0.80
   0   7 -19    3.95    0.79
  -7   0 -19    2.77    0.53
   7  -7  19    4.46    0.77
   0   7 -20   -0.37    0.64
  -7   7 -20    0.49    0.60
  -7   0 -20    0.42    0.32
   7  -7  20    0.72    0.55
   0   7 -21   -0.02    0.43
  -7   7 -21    0.28    0.43
   7  -7  21   -0.11    0.34
   7   0  22    0.13    0.27
   4  -8   0 1748.76   80.79
  -4  -4   0 1742.16   80.85
   4   4   0 1744.03   81.01
  -8   4   0 1808.41   80.76
  -8   4  -1    3.76    0.85
   4  -8   1    4.18    0.86
  -4  -4  -1    4.58    1.27
  -4  -4   1    4.14    0.99
   8  -4  -1    5.73    0.94
   4   4   1    7.20    1.68
   4   4  -1    4.46    1.41
   8  -4  -2   57.81    3.00
  -4  -4   2   57.79    2.91
   4  -8   2   58.93    2.91
  -8   4  -2   61.61    3.05
   4   4   2   59.93    3.65
   4   4  -2   55.53    3.20
  -8   4   2   44.03    2.97
  -8   4   3   73.65    4.00
  -4  -4  -3   75.56    4.34
   8  -4  -3   82.35    3.91
  -8   4  -3   75.93    3.93
   4  -8   3   76.24    3.75
   4   4  -3   72.98    3.94
  -4  -4   3   76.89    3.71
  -4  -4  -4  992.71   46.49
  -8   4  -4 1011.58   46.12
   8  -4  -4 1038.59   46.08
  -4  -4   4  985.86   45.84
   8  -4   4 1038.92   46.35
   4  -8   4  997.68   45.92
  -8   4  -5  805.06   37.18
  -4  -4  -5  824.52   37.62
   8  -4  -5  818.77   37.12
   8  -4   5  823.98   37.49
   4  -8   5  789.90   36.97
  -4  -4  -6 1552.83   71.28
   4  -8   6 1579.09   70.63
   8  -4  -6 1554.23   70.74
   8  -4   6 1448.50   71.09
  -8   4  -6 1526.87   70.81
   8  -4   7   14.25    2.02
   4  -8   7   13.81    1.02
   8  -4  -7   14.14    1.18
  -8   4  -7   12.04    1.26
  -4  -4  -7   14.44    1.81
  -8   4  -8  245.48   11.55
  -4  -4  -8  235.31   12.04
  -8   4  -8  236.33   11.11
   8  -4  -8  229.37   11.42
   8  -4   8  242.28   12.20
   4   4   8  229.34   11.19
  -4   8   8  254.73   11.10
  -4  -4  -9    0.70    0.43
  -8   4  -9    1.02    0.52
  -8   4  -9    0.89    0.77
   8  -4   9    2.93    1.65
   4  -8  -9    1.33    1.61
  -4  -4  -9    1.75    1.38
   4   4   9    1.14    0.78
   8  -4   9    0.76    0.77
  -4   8   9    0.57    0.47
   4   4   9    0.92    0.50
   4  -8 -10   -0.16    1.50
  -8   4 -10    1.93    0.60
  -4  -4 -10    0.62    0.49
   8  -4  10    0.78    0.79
  -8   4  10    1.03    0.39
   4   4  10    0.34    0.53
  -4  -4 -11    1.39    0.53
  -8   4 -11    1.06    0.67
   8  -4  11    1.60    0.84
   8  -4  11    0.31    0.73
  -8   4  11    0.55    0.44
   4   4  11    0.51    0.61
   4  -8  11    1.07    0.57
  -4  -4 -12  165.63    7.65
  -8   4 -12  165.25    7.69
   8  -4  12  159.95    7.76
  -8   4  12  164.83    7.62
   4   4  12  160.22    7.68
   8  -4  12  156.97    7.72
   4  -8  12  174.69    7.69
  -4  -4 -13   29.89    1.67
  -8   4 -13   35.32    1.81
   4   4  13   32.98    1.97
  -8   4  13   31.41    1.65
   8  -4  13   29.88    1.88
   4   4  13   31.95    1.83
   4  -8  13   30.57    1.75
  -4  -4 -14   32.02    1.76
  -8   4 -14   35.82    1.95
   4   4  14   34.45    2.00
   8  -4  14   32.12    1.92
  -8   4  14   32.02    1.73
  -4   8  14   29.48    1.86
   4   4  14   32.85    1.95
   4  -8  14   36.28    1.86
  -8   4 -15   40.05    2.12
  -4  -4 -15   34.04    1.92
  -4   8  15   39.49    2.09
  -8   4  15   34.93    1.91
   4   4  15   37.26    2.21
   8  -4  15   35.12    2.05
   4  -8  15   36.93    2.01
   4   4  15   44.55    2.18
  -8   4 -16   19.48    1.49
  -4   8  16   21.10    1.49
   8  -4  16   19.51    1.32
   4   4  16   22.17    1.57
   4  -8  16   22.23    1.36
   4   4  16   19.80    1.52
  -8   4 -17    4.85    0.95
  -4   8 -17    4.62    1.04
   8  -4  17    4.68    0.72
   4   4  17    5.16    1.15
  -4   8  17    6.95    1.08
   4  -8  17    5.87    0.80
  -8   4 -18   26.40    1.57
  -4   8 -18   28.43    1.63
  -4   8  18   27.92    1.65
   4  -8  18   24.27    1.47
   4   4  18   28.16    1.71
   8  -4  18   29.02    1.75
   4   4 -19    0.99    0.66
  -4   8 -19   -0.88    0.80
  -8   4 -19   -0.47    0.70
   4   4  19    0.69    0.85
   4  -8  19    0.23    0.47
   8  -4  19   -0.01    0.84
  -4   8 -20   -0.08    0.65
  -8   4 -20    0.30    0.51
   8  -4  20    0.33    0.64
  -8   4 -21    0.01    0.32
   8  -4  21   -0.30    0.47
   8  -4  22    0.51    0.23
  -3  -5   0  447.39   19.38
  -8   3   0  336.56   19.14
  -5  -3   0  476.62   19.31
  -8   5   0  464.82   19.28
   5   3   0  433.69   19.51
   5  -8   0  380.82   19.19
  -5  -3   1  758.38   32.97
   3  -8   1  755.56   32.98
  -3  -5   1  658.19   33.01
   5  -8   1  700.50   32.95
   8  -3  -1  720.24   32.99
  -8   3  -1  716.11   32.99
  -8   5   1  698.07   33.02
   5   3   1  697.58   33.33
   5   3  -1  716.66   33.18
  -8   5  -1  726.42   32.99
  -3  -5  -1  709.77   33.19
   8  -3  -2  214.65   10.90
   8  -5  -2  249.02   10.97
  -8   3  -2  227.30   10.94
  -8   3   2  236.24   10.94
  -5  -3   2  220.62   10.82
   5   3  -2  208.85   11.10
  -8   5  -2  242.82   10.95
   5  -8   2  241.83   10.86
   5   3   2  246.60   11.45
  -3  -5   2  240.31   10.89
   3  -8   2  227.02   10.84
  -8   3  -3   32.48    1.96
  -8   3   3   27.67    1.88
  -5  -3  -3   33.47    2.33
   8  -5  -3   30.36    1.87
  -3  -5   3   29.55    1.67
   5  -8   3   30.95    1.76
   8  -3  -3   31.10    1.87
   3  -8   3   34.05    1.73
   5   3  -3   28.62    1.99
  -5  -3   3   34.81    1.71
  -8   5  -3   28.82    1.89
   8  -5   3   31.69    2.09
  -3  -5  -3   29.02    2.46
  -5  -3  -4  117.48    5.92
   8  -3   4  105.50    5.82
   3  -8   4  109.92    5.27
  -3  -5   4  107.25    5.18
  -8   5  -4  118.07    5.54
   8  -5  -4  130.41    5.56
   8  -5   4  112.84    5.73
   5  -8   4  119.93    5.38
  -8   3   4  107.48    5.57
   8  -3  -4  105.81    5.44
   5   3  -4  117.26    5.51
  -5  -3   4  110.05    5.27
  -8   3  -4  110.29    5.56
  -3  -5  -4  110.15    6.01
   8  -5   5  258.77   12.45
  -5  -3  -5  265.29   12.61
   8  -3   5  256.22   12.61
  -3  -5  -5  253.72   12.68
   5  -8   5  262.73   12.08
   3  -8   5  253.49   11.95
  -8   5  -5  263.54   12.21
   5   3  -5  265.41   12.06
  -8   3  -5  260.12   12.26
   8  -3  -5  255.26   12.13
   8  -5  -5  252.94   12.19
   8  -5   6  792.93   37.67
  -3  -5  -6  828.97   37.91
   8  -3  -6  823.80   37.28
  -5  -3  -6  819.08   37.79
   5  -8   6  797.76   37.27
  -8   3  -6  814.64   37.41
   8  -5  -6  812.22   37.35
  -8   5  -6  793.33   37.36
   8  -3   6  822.18   37.87
   8  -3  -7   24.48    1.66
   8  -3   7   29.74    2.69
  -3  -5  -7   24.95    2.46
  -8   5  -7   31.28    1.83
   8  -5  -7   29.76    1.79
  -5  -3  -7   30.60    2.38
  -8   3  -7   22.26    1.80
   5  -8   7   30.08    1.81
   8  -5   7   24.74    2.34
  -3  -5  -8  101.45    5.39
   3  -8  -8   80.66    5.49
   8  -3  -8   93.06    4.51
  -8   3  -8   88.82    4.21
   8  -3   8   87.24    5.41
  -8   5  -8   76.94    4.20
  -8   5  -8   84.56    4.58
  -8   3  -8   93.50    4.72
  -5  -3  -8   85.82    5.11
   5  -8   8   85.19    4.49
   8  -5  -8   83.09    4.55
   8  -5   8   98.77    5.30
  -3   8   8   99.18    4.24
   5   3   8   95.14    4.32
   3   5   8   90.27    4.31
  -3   8   8   95.28    4.20
  -5  -3  -9  131.93    6.15
  -3  -5  -9  123.62    7.15
  -8   3  -9  133.15    6.16
  -5  -3  -9  132.29    7.08
  -8   5  -9  137.56    6.17
   8  -3   9  134.85    7.49
   5  -8  -9  117.31    7.40
   8  -5   9  129.18    7.27
   3  -8  -9  128.91    7.52
  -8   3  -9  129.36    6.66
   3   5   9  129.14    6.24
   8  -5   9  126.86    6.24
   8  -3   9  140.19    6.28
  -8   5   9  133.73    6.12
  -3   8   9  130.48    6.18
  -3   8   9  129.15    6.15
   3   5   9  138.85    6.16
   5   3   9  126.45    6.16
   5  -8 -10    4.21    1.08
  -8   5 -10    3.65    0.64
  -5  -3 -10    2.94    0.58
  -8   3 -10    5.84    0.68
   5  -8 -10    2.47    1.61
  -3   8  10    6.00    0.76
   8  -3  10    4.33    0.91
   8  -5  10    6.83    0.86
   3   5  10    4.36    0.89
   8  -3  10    3.58    0.74
   3   5  10    4.46    0.64
  -8   5  10    5.77    0.53
  -3   8  10    5.46    0.61
   3  -8  10    6.76    0.62
   5   3  10    6.43    0.66
  -8   3  10    3.69    0.45
  -5  -3 -11    7.24    0.74
  -8   3 -11    9.15    0.86
  -8   5 -11    7.50    0.85
   8  -3  11    7.97    1.05
  -8   3  11    7.31    0.59
  -8   5  11    9.73    0.67
   8  -5  11   12.48    1.05
   3   5  11    6.29    0.80
   5   3  11   10.25    0.85
  -3   8  11    8.64    0.80
   5  -8  11    8.63    0.84
   3  -8  11    9.84    0.76
  -5   8  11    7.27    0.76
   8  -3  11    8.54    0.90
  -5  -3 -12   19.92    1.11
  -8   5 -12   18.47    1.21
  -8   3 -12   17.22    1.17
   8  -3  12   18.50    1.39
  -8   5  12   13.88    1.00
  -5   8  12   18.09    1.13
   5   3  12   15.14    1.38
   8  -5  12   15.33    1.23
  -8   3  12   16.26    0.96
   8  -3  12   16.28    1.22
   3   5  12   17.82    1.18
   5   3  12   16.19    1.16
   3  -8  12   14.92    1.05
   5  -8  12   18.18    1.16
  -3   8  12   13.30    1.10
  -8   5 -13    1.13    0.90
  -8   3 -13    0.40    0.80
  -5  -3 -13    0.16    0.66
   3   5  13   -0.06    1.01
   5   3  13    1.00    1.08
   8  -5  13    0.75    0.86
   8  -3  13    0.69    1.00
   8  -3  13    1.06    0.97
   5  -8  13    0.51    0.79
  -5   8  13   -0.25    0.79
  -8   3  13    0.11    0.52
   3  -8  13    1.99    0.67
  -8   5  13    0.54    0.60
   3   5  13   -0.05    0.82
   5   3  13    0.60    0.78
  -8   3 -14   14.84    1.19
  -5  -3 -14   10.52    1.00
  -8   5 -14   13.90    1.17
  -8   5  14   13.13    0.94
   5   3  14   15.20    1.43
   3   5  14   11.62    1.35
   8  -3  14   11.57    1.27
  -8   3  14   11.21    0.86
   8  -5  14   11.74    1.09
   5   3  14   13.99    1.28
   3  -8  14   14.31    1.01
   8  -3  14   10.35    1.30
   5  -8  14   12.76    1.11
  -5   8  14   12.11    1.12
   3   5  14   11.92    1.19
  -8   3 -15   48.42    2.51
  -5  -3 -15   44.05    2.35
  -8   5 -15   46.18    2.48
   8  -3  15   44.45    2.48
   3   5  15   49.00    2.55
   5   3  15   49.07    2.57
  -8   3  15   42.50    2.28
  -5   8  15   49.61    2.45
   8  -5  15   45.80    2.40
  -8   5  15   45.19    2.34
   8  -3  15   40.53    2.52
   5  -8  15   48.86    2.43
   8  -5  15   41.17    2.50
   3   5  15   51.47    2.51
   5   3  15   48.77    2.51
   3  -8  15   47.37    2.35
  -5  -3 -16    7.89    0.83
  -8   3 -16   10.37    1.11
  -8   5 -16    9.94    1.15
   8  -5  16    8.63    0.85
   8  -3  16    6.62    1.03
   3   5  16    9.25    1.20
   5   3  16   10.00    1.22
   8  -5  16    8.45    1.25
   3  -8  16    9.48    0.86
   5   3  16   11.24    1.21
   5  -8  16   10.46    1.02
   3   5  16   11.09    1.20
  -5   8  16   10.28    1.10
  -5  -3 -17    0.64    0.55
  -8   5 -17   -0.20    0.93
  -8   3 -17   -0.80    0.89
  -5   8 -17    0.25    1.01
   5   3  17    0.13    0.97
   8  -3  17    1.17    0.72
   5  -8  17   -0.25    0.77
   8  -5  17    1.84    1.05
  -3   8  17    0.77    0.94
  -5   8  17   -0.89    0.98
   3  -8  17    0.23    0.62
   3   5  17   -0.02    1.11
   5   3  17   -0.24    1.06
  -8   3 -18    5.02    0.81
  -5   8 -18    4.77    0.92
  -3   8 -18    4.76    0.95
  -8   5 -18    4.26    0.89
   8  -5  18    5.32    1.00
  -3   8  18    5.91    0.97
   5  -8  18    2.41    0.72
   5   3  18    3.85    1.09
   3  -8  18    2.90    0.60
   3   5  18    3.71    1.08
  -5   8 -19    0.21    0.80
  -8   5 -19    0.41    0.73
   3   5 -19    0.04    0.70
  -3   8 -19   -0.04    0.76
  -8   3 -19    0.14    0.61
   3   5  19    0.48    0.83
   5   3  19    0.37    0.84
   8  -5  19   -0.09    0.78
   8  -3  19    0.11    0.84
   5  -8  19    0.46    0.53
  -5   8 -20    0.47    0.64
   3   5 -20    1.68    0.57
  -3   8 -20    1.55    0.66
  -8   5 -20    0.98    0.57
  -8   3 -20    0.78    0.49
   8  -3  20    2.23    0.69
   5  -8  20    0.29    0.35
   5   3  20    1.33    0.64
   8  -5  20    1.75    0.63
  -5   8 -21   -0.20    0.47
  -3   8 -21    0.43    0.47
  -8   3 -21    0.36    0.31
  -8   5 -21    0.69    0.37
   8  -5  21    0.24    0.43
   8  -3  21    0.66    0.48
   8  -3  22    0.09    0.25
   8  -2   0 1422.78   65.05
  -6  -2   0 1416.87   64.99
   6   2   0 1391.40   65.19
  -8   6   0 1422.97   65.05
  -2  -6   0 1432.99   65.21
   8  -2  -1  682.10   31.34
  -8   2  -1  649.72   31.29
  -8   2   1  698.94   31.28
  -6  -2   1  697.42   31.26
  -8   6  -1  679.80   31.34
  -8   6   1  642.89   31.42
   6  -8   1  702.39   31.27
  -2  -6  -1  685.34   31.66
   6   2   1  682.23   31.62
  -2  -6   1  696.82   31.44
   6   2  -1  633.52   31.42
   6   2  -2  139.68    7.77
  -8   6  -2  171.33    7.76
  -2  -6   2  162.15    7.75
   8  -6  -2  175.18    7.77
   6  -8   2  168.40    7.66
  -6  -2   2  169.23    7.63
  -8   2   2  159.24    7.71
   2  -8   2  145.50    7.63
   8  -2  -2  159.41    7.73
  -8   2  -2  158.73    7.78
   6   2  -3   62.34    3.24
   6  -8   3   60.43    3.09
   8  -2  -3   58.91    3.16
  -6  -2   3   66.15    3.05
  -8   2   3   55.34    3.17
   8  -6   3   62.74    3.27
  -6  -2  -3   57.04    3.46
  -2  -6   3   55.73    3.02
   8  -6  -3   61.01    3.20
  -8   6  -3   61.50    3.21
  -8   2  -3   56.57    3.25
   2  -8   3   63.10    3.02
   6  -8  -4  220.04   10.40
  -6  -2   4  204.61    9.95
   8  -6  -4  218.55   10.18
   6   2   4  228.74   10.90
  -6   8  -4  211.59   10.13
   8  -6   4  217.16   10.24
   6  -8   4  226.19   10.06
  -8   6  -4  220.67   10.12
  -6  -2  -4  232.97   10.45
   2  -8   4  212.11    9.87
   6   2  -4  236.18   10.13
  -2  -6   4  199.17    9.80
   8  -2  -4  221.61   10.09
  -8   2  -4  217.29   10.23
  -2  -6  -4  220.19   10.74
  -8   2   4  212.13   10.17
  -8   6  -5   77.52    3.59
  -6   8  -5   63.92    3.49
  -6  -2  -5   75.64    3.96
   6  -8   5   72.81    3.52
  -6  -2   5   64.51    3.35
   2  -8   5   59.74    3.32
   8  -6   5   65.01    3.70
  -2  -6  -5   72.03    4.33
   6   2  -5   74.57    3.48
   6  -8  -5   67.54    3.86
  -8   2  -5   63.60    3.65
   8  -2  -5   64.55    3.46
   8  -6  -5   74.05    3.64
   8  -2   5   77.88    4.23
   8  -6   6  287.36   14.58
   6   2  -6  325.18   14.17
   6  -8   6  303.33   14.34
  -8   6  -6  309.49   14.31
  -6  -2  -6  317.23   14.72
   6  -8  -6  297.76   14.69
   8  -6  -6  293.88   14.37
   6   2   6  287.73   15.12
   2  -8  -6  311.73   15.28
  -8   2  -6  297.93   14.44
   8  -2  -6  306.48   14.24
   8  -2   6  322.08   15.05
  -2  -6  -6  294.60   14.97
  -6   8  -6  292.42   14.26
  -8   2  -7    9.25    1.19
  -2  -6  -7    7.64    1.90
   8  -6   7    9.87    1.48
  -8   6  -7    6.08    0.91
   6  -8   7    8.97    1.10
   8  -2   7    7.24    1.92
  -6   8  -7    9.06    0.94
  -6  -2  -7    7.68    1.45
   8  -6  -7    6.29    0.94
   2  -8  -7    9.44    2.02
   6  -8  -7    7.29    1.39
   8  -2  -7    8.43    0.85
  -8   2  -8   81.89    3.89
   6  -8  -8   84.05    4.68
  -6  -2  -8   91.91    4.79
   2  -8  -8   83.55    5.34
  -8   6  -8   87.10    4.27
  -8   2  -8   86.45    4.47
   8  -2   8   93.20    5.33
   6  -8   8   87.83    4.44
   8  -6   8   86.37    4.86
   8  -6  -8   81.26    4.32
  -2  -6  -8   77.95    4.94
  -6   8   8   84.22    3.87
   6   2   8   75.09    3.99
   2   6   8   81.28    3.96
  -2   8   8   80.95    3.91
   8  -2   8   85.15    4.03
   2   6   8   84.61    3.87
  -2   8   8   78.10    3.87
   6   2   8   82.20    3.89
  -6  -2  -9   15.91    1.01
   2  -8  -9   13.30    2.19
   6  -8  -9   13.97    1.66
   8  -6   9   23.49    2.20
  -8   2  -9   17.61    1.04
  -6  -2  -9   19.19    1.86
  -8   2  -9   17.98    1.57
  -2  -6  -9   16.18    2.03
  -2   8   9   18.11    1.10
  -8   6   9   16.70    0.98
  -6   8   9   17.56    1.02
   8  -2   9   19.01    1.30
   2   6   9   19.28    1.20
   6   2   9   18.56    1.06
  -2   8   9   16.26    1.00
   8  -2   9   18.77    1.11
   2   6   9   17.30    1.01
  -8   2 -10  142.17    6.68
  -6  -2 -10  144.61    6.67
  -2   8  10  144.44    6.71
   8  -6  10  146.92    6.75
  -6   8  10  146.61    6.66
  -8   6  10  141.43    6.64
   2   6  10  145.40    6.74
   8  -2  10  146.41    6.81
  -2   8  10  142.85    6.66
   8  -2  10  139.88    6.71
   2  -8  10  137.70    6.66
   2   6  10  141.04    6.67
   6   2  10  145.49    6.69
  -8   2 -11   41.79    2.10
  -6  -2 -11   40.10    2.07
  -8   6 -11   41.92    2.09
  -6   8  11   41.82    2.06
  -8   6  11   40.43    2.02
   8  -2  11   37.13    2.28
   2   6  11   36.20    2.16
  -2   8  11   37.63    2.12
   8  -6  11   41.93    2.17
   6   2  11   42.20    2.30
   8  -2  11   38.66    2.13
   6   2  11   40.17    2.09
   2  -8  11   43.06    2.04
   2   6  11   39.31    2.06
  -2   8  11   39.97    2.05
  -6  -2 -12   24.48    1.52
  -8   2 -12   26.52    1.59
  -8   6 -12   25.05    1.59
  -6   8  12   27.76    1.51
   8  -2  12   25.91    1.79
  -8   6  12   27.44    1.48
   6   2  12   29.24    1.80
   8  -6  12   27.56    1.61
   2  -8  12   30.35    1.48
   6  -8  12   26.70    1.61
   8  -2  12   25.62    1.59
   6   2  12   27.53    1.57
  -2   8  12   26.04    1.55
   2   6  12   26.31    1.53
  -6  -2 -13    8.59    0.90
  -8   6 -13    7.81    1.06
  -8   2 -13   10.17    1.03
   8  -2  13    7.33    1.20
   8  -6  13    8.50    0.96
   6   2  13   10.47    1.33
   6   2  13    9.71    0.99
   2  -8  13    9.32    0.78
   8  -2  13    8.93    1.04
  -8   6  13    7.95    0.82
   8  -6  13    9.10    1.12
  -6   8  13    8.43    0.91
   2   6  13    8.43    0.92
  -2   8  13    9.28    0.93
   6  -8  13    7.82    1.01
  -8   2 -14   16.71    1.35
  -6  -2 -14   16.88    1.20
  -8   6 -14   15.85    1.30
   6   2  14   17.10    1.48
  -6   8  14   14.33    1.26
   8  -2  14   15.66    1.47
  -8   6  14   17.91    1.13
   8  -6  14   16.79    1.15
   2   6  14   15.05    1.38
   8  -6  14   17.68    1.41
   6  -8  14   19.18    1.28
   8  -2  14   15.00    1.36
   6   2  14   16.31    1.30
   2  -8  14   15.56    1.08
  -2   8  14   16.28    1.25
   2   6  14   17.00    1.31
  -8   2 -15   15.88    1.39
  -6  -2 -15   14.77    1.21
  -8   6 -15   16.66    1.47
  -8   6  15   18.37    1.20
   6   2  15   17.55    1.53
  -6   8  15   17.64    1.23
   2   6  15   19.26    1.53
   8  -2  15   17.63    1.38
   6  -8  15   17.86    1.34
   2   6  15   18.22    1.44
   8  -6  15   17.89    1.46
   6   2  15   19.06    1.44
   2  -8  15   19.72    1.14
   8  -2  15   17.45    1.49
  -8   6 -16   23.99    1.56
  -6  -2 -16   18.96    1.32
  -8   2 -16   22.92    1.49
  -6   8 -16   24.60    1.62
   8  -2  16   22.06    1.55
  -6   8  16   21.42    1.49
   6   2  16   23.71    1.63
   2   6  16   20.49    1.56
   6   2  16   26.04    1.58
   2  -8  16   20.94    1.28
   8  -2  16   24.07    1.65
   6  -8  16   23.30    1.47
   8  -6  16   23.12    1.62
  -6  -2 -17    2.73    0.66
  -8   6 -17    1.08    0.99
  -8   2 -17    2.03    0.85
  -6   8 -17    1.30    0.97
   8  -2  17    1.45    0.80
  -6   8  17    1.00    0.87
   6   2  17    1.18    1.01
   8  -2  17    0.93    1.09
   2  -8  17    0.92    0.56
   2   6  17    0.54    1.07
   6  -8  17    1.35    0.84
   8  -6  17    1.38    0.99
   6   2  17    1.36    1.07
  -2   8 -18    3.18    0.95
  -6   8 -18    3.72    0.92
  -8   6 -18    4.68    0.91
  -6  -2 -18    2.35    0.54
  -8   2 -18    3.04    0.78
   6   2  18    2.83    1.05
   8  -6  18    2.68    0.96
   6  -8  18    3.17    0.75
   2   6  18    3.14    1.00
  -2   8 -19    2.83    0.80
  -8   6 -19    1.50    0.79
   2   6 -19    3.04    0.77
  -6   8 -19    2.52    0.78
  -8   2 -19    2.50    0.60
   6   2  19    4.06    0.90
   8  -6  19    4.40    0.83
   2   6  19    4.09    0.88
   6  -8  19    4.14    0.66
  -2   8  19    2.97    0.82
  -2   8 -20    1.72    0.66
  -6   8 -20    1.99    0.64
   2   6 -20    2.91    0.65
  -8   2 -20    1.36    0.45
  -8   6 -20    1.48    0.58
   6  -8  20    1.38    0.43
   8  -6  20    2.41    0.62
   6   2  20    2.39    0.69
  -2   8 -21   -0.07    0.47
  -6   8 -21    0.46    0.47
  -8   6 -21    0.49    0.38
   8  -6  21    0.93    0.41
   8  -2  21    0.56    0.48
   8  -2  22    0.26    0.25
   8  -1   0   85.19    4.65
   7   1   0   87.31    4.73
  -7  -1   0   90.61    4.47
  -1  -7   0   88.74    4.88
  -8   7   0   89.28    4.64
  -8   7  -1  636.33   30.24
   8  -1  -1  672.33   30.26
   7   1  -1  649.32   30.31
   8  -1   1  633.77   30.38
  -8   1   1  658.04   30.15
   7  -8   1  650.32   30.14
  -1  -7  -1  671.21   30.64
  -1  -7   1  652.43   30.39
  -7  -1   1  673.52   30.15
   7   1   1  631.89   30.42
   7   1  -2  580.82   26.38
   8  -7   2  556.62   26.30
  -7  -1  -2  486.69   26.34
  -7  -1   2  595.32   26.22
  -8   7  -2  567.78   26.34
   8  -1  -2  556.85   26.31
   7  -8   2  617.77   26.29
  -7   8  -2  552.63   26.37
  -8   1   2  594.48   26.27
  -8   1  -2  579.17   26.36
  -1  -7   2  542.56   26.39
  -1  -7   3  709.50   32.12
  -8   1   3  683.79   32.15
   8  -7   3  671.43   32.20
   7   1  -3  726.52   32.24
   8  -1  -3  642.65   32.18
  -7  -1  -3  708.10   32.36
   1  -8   3  694.83   32.04
  -7   8  -3  696.98   32.24
  -8   7  -3  699.12   32.21
  -7  -1   3  719.06   32.09
  -8   1  -3  684.46   32.27
   1  -8   3  678.83   32.26
   8  -7  -3  736.67   32.25
   7  -8   3  715.16   32.16
   8  -7  -4  934.44   46.65
  -8   7  -4  993.91   46.59
   7   1  -4  998.13   46.57
  -7   8  -4 1066.05   46.63
  -8   1   4  976.64   46.57
  -8   1  -4 1059.05   46.74
  -7  -1   4 1088.12   46.49
   8  -7   4 1042.75   46.66
   7  -8   4  963.92   46.55
   1  -8   4 1033.30   46.33
  -1  -7   4  924.99   46.32
   7   1   4 1073.11   47.31
   1  -8  -4  996.67   47.29
  -1  -7  -4 1072.76   47.31
   1  -8   4 1100.03   46.56
   8  -1  -4 1053.72   46.57
   7  -8  -4 1120.65   46.82
  -7  -1  -4  976.77   46.77
  -7   8  -5  626.86   28.49
   7  -8  -5  659.55   28.74
  -7  -1  -5  595.13   28.71
  -7  -1   5  618.52   28.40
   7   1  -5  627.65   28.45
   8  -7   5  634.01   28.63
   8  -7  -5  602.89   28.58
   7  -8   5  591.32   28.48
   8  -1  -5  618.00   28.43
   1  -8  -5  621.39   29.31
  -8   1  -5  666.03   28.70
  -1  -7  -5  624.56   29.26
   8  -1   5  566.73   29.03
  -8   7  -5  583.22   28.45
   7   1  -6 1123.35   50.50
   8  -7   6 1146.86   50.82
   7  -8   6 1018.56   50.63
   8  -7  -6 1034.52   50.70
  -1  -7  -6 1163.42   51.48
   7   1   6 1117.15   51.50
  -7  -1  -6 1027.28   50.84
   8  -1  -6 1154.21   50.52
  -8   1  -6 1178.55   50.84
   7  -8  -6 1172.79   50.89
   1  -8  -6 1042.42   51.43
   8  -1   6 1095.70   51.33
  -8   7  -6 1016.00   50.55
  -7   8  -6 1150.12   50.59
   8  -7  -7  904.48   42.65
   7  -8   7  946.95   42.68
  -8   7  -7  908.10   42.50
  -7  -1  -7  907.82   42.83
   7   1   7  931.80   43.45
   1  -8  -7  916.52   43.50
   8  -1  -7  943.13   42.41
  -8   1  -7  928.73   42.75
   8  -7   7  894.62   42.79
   8  -1   7  950.16   43.45
   7  -8  -7  938.57   42.81
  -1  -7  -7  862.53   43.28
  -7   8  -7  933.13   42.48
  -8   1  -8  330.25   15.39
  -7  -1  -8  328.37   15.39
   8  -1   8  343.11   16.83
  -7  -1  -8  348.88   16.17
  -8   1  -8  338.17   16.04
   7  -8  -8  339.56   16.09
   8  -7  -8  325.25   15.90
   1  -8  -8  326.89   16.75
   7  -8   8  355.31   16.06
   8  -7   8  348.21   16.23
  -8   7  -8  325.54   15.73
  -1  -7  -8  324.98   16.62
  -1   8   8  328.80   15.42
  -7   8   8  341.72   15.38
   8  -1   8  334.48   15.49
  -8   7   8  335.37   15.37
   1   7   8  337.51   15.44
  -1   8   8  340.23   15.38
   1   7   8  327.76   15.38
   8  -1   8  338.05   15.41
   7   1   8  342.02   15.40
  -8   1  -9  134.79    6.46
  -7  -1  -9  139.24    6.46
  -7  -1  -9  133.29    7.21
   8  -7  -9  127.88    6.94
   7  -8  -9  133.57    7.12
   8  -7   9  139.38    7.41
   1  -8  -9  127.17    7.78
  -8   1  -9  141.85    7.12
  -1  -7  -9  139.74    7.76
  -8   7   9  146.36    6.44
  -7   8   9  138.16    6.44
   1   7   9  130.72    6.50
   8  -1   9  135.42    6.59
  -1   8   9  142.00    6.49
   7   1   9  139.80    6.47
   1   7   9  138.89    6.45
  -1   8   9  140.30    6.44
   8  -1   9  139.15    6.49
  -8   1 -10  119.86    5.45
  -7  -1 -10  117.34    5.45
   1   7  10  109.73    5.49
  -1   8  10  117.70    5.48
  -8   7  10  122.83    5.42
   8  -1  10  115.47    5.59
  -7   8  10  118.90    5.43
   8  -7  10  113.51    5.50
   7   1  10  112.06    5.58
   1   7  10  112.95    5.43
  -1   8  10  117.44    5.43
   8  -1  10  114.53    5.47
   7   1  10  108.89    5.45
  -7  -1 -11   11.07    0.90
  -8   1 -11    9.84    0.91
   7   1  11    9.31    1.27
  -1   8  11   10.54    0.98
   8  -7  11   10.58    0.92
   1   7  11    9.53    1.05
   8  -1  11   12.33    1.29
  -7   8  11   10.71    0.85
  -8   7  11   11.27    0.82
   8  -1  11   10.04    0.97
  -1   8  11    9.76    0.89
   7   1  11   10.16    0.96
   1   7  11   11.94    0.88
  -8   1 -12   17.03    1.31
  -7  -1 -12   20.24    1.30
  -8   7 -12   23.55    1.38
   8  -1  12   22.01    1.59
  -8   7  12   19.41    1.20
  -7   8  12   23.57    1.27
   7   1  12   16.90    1.58
   8  -1  12   22.36    1.33
   1   7  12   19.30    1.27
   8  -7  12   19.71    1.41
  -1   8  12   16.71    1.27
   7   1  12   20.05    1.32
   7  -8  12   20.89    1.34
  -8   1 -13   31.13    1.83
  -7  -1 -13   34.30    1.80
  -8   7 -13   35.19    1.85
  -8   7  13   29.96    1.71
  -7   8  13   32.92    1.76
   8  -1  13   33.42    2.05
   7   1  13   28.15    2.00
   7  -8  13   36.39    1.90
  -1   8  13   29.12    1.76
   8  -7  13   30.39    1.88
   7   1  13   29.92    1.79
   1  -8  13   27.80    1.63
   1   7  13   35.93    1.82
   8  -1  13   33.57    1.86
  -8   1 -14   64.39    3.58
  -7  -1 -14   78.93    3.56
  -8   7 -14   85.17    3.66
  -8   7  14   66.04    3.52
   7   1  14   68.20    3.75
   8  -1  14   82.55    3.76
  -7   8  14   78.28    3.57
   1   7  14   84.01    3.63
  -1   8  14   64.98    3.58
   8  -7  14   71.81    3.61
   7  -8  14   82.00    3.65
   1  -8  14   61.60    3.45
   7   1  14   68.23    3.62
   8  -1  14   78.68    3.66
  -7  -1 -15   49.94    2.56
  -8   1 -15   46.82    2.59
  -7   8 -15   50.98    2.60
  -8   7 -15   51.85    2.67
   8  -1  15   52.30    2.73
   7   1  15   49.61    2.75
  -8   7  15   45.82    2.51
  -7   8  15   49.81    2.55
   1   7  15   48.81    2.63
   8  -7  15   48.98    2.68
  -1   8  15   48.02    2.63
   8  -1  15   48.31    2.68
   7  -8  15   49.98    2.64
   7   1  15   48.18    2.64
  -8   1 -16   14.47    1.31
  -7  -1 -16   16.65    1.20
  -7   8 -16   14.76    1.45
  -8   7 -16   18.27    1.39
   7   1  16   18.68    1.42
  -7   8  16   17.60    1.25
   8  -1  16   19.78    1.42
   1   7  16   15.53    1.39
   8  -7  16   15.77    1.42
   8  -1  16   17.08    1.50
   7  -8  16   19.83    1.34
  -1   8  16   15.98    1.39
   7   1  16   16.73    1.44
  -7  -1 -17    8.99    0.90
  -8   1 -17   11.70    1.04
  -7   8 -17   13.01    1.23
  -8   7 -17    8.58    1.18
   7   1  17   12.45    1.17
   8  -1  17    9.22    1.09
   7   1  17   12.71    1.33
   1   7  17   10.08    1.21
   7  -8  17   10.11    1.05
  -1   8  17   10.68    1.23
   8  -1  17   10.56    1.28
   8  -7  17   12.95    1.22
  -8   7 -18    3.88    0.94
  -7   8 -18    3.48    0.94
  -8   1 -18    5.37    0.75
  -7  -1 -18    3.03    0.60
   8  -7  18    5.56    0.93
   7  -8  18    4.18    0.85
   7   1  18    4.02    1.06
   1   7  18    5.18    1.02
   8  -1  18    4.09    1.01
  -8   7 -19    0.68    0.75
  -1   8 -19    1.50    0.75
   1   7 -19    0.56    0.74
  -7   8 -19    0.93    0.76
  -8   1 -19   -0.27    0.53
  -7  -1 -19    0.98    0.42
   1   7  19    1.27    0.85
   7   1  19   -0.10    0.82
   7  -8  19    0.50    0.65
   8  -7  19    0.12    0.73
  -8   7 -20    1.13    0.61
  -1   8 -20    0.15    0.65
   1   7 -20    0.39    0.65
  -7   8 -20    0.56    0.61
  -8   1 -20   -0.10    0.37
   7   1  20    0.45    0.66
   8  -7  20    0.81    0.59
   7  -8  20   -0.17    0.48
   1   7 -21    1.72    0.41
  -1   8 -21    2.27    0.47
  -7   8 -21    3.21    0.47
  -8   7 -21    1.86    0.43
   8  -7  21    1.79    0.37
   7  -8  21    1.14    0.25
   8  -1  22    1.43    0.28
  -8   0   0  283.16   13.25
   8   0   0  273.46   13.42
   0  -8   0  288.28   13.63
   8   0   1   62.71    3.60
  -8   0   1   66.80    3.24
   8   0  -1   64.57    3.41
   8  -8   1   48.95    3.20
  -8   8  -1   65.36    3.45
   0  -8  -1   62.81    3.84
   0  -8   1   64.45    3.66
   0  -8   2   19.66    1.78
  -8   8  -2   21.82    1.62
  -8   0   2   22.11    1.38
   8   0  -2   20.52    1.61
   8  -8   2   19.92    1.45
  -8   0  -2   17.00    1.48
   8   0   2   16.01    1.85
   0  -8  -2   18.90    2.13
  -8   8  -3   39.67    2.33
   8  -8  -3   37.49    2.39
   8   0  -3   41.23    2.37
  -8   0  -3   38.04    2.41
   8  -8   3   40.65    2.31
  -8   0   3   35.55    2.20
   0  -8   3   43.77    2.45
   8   0   3   41.31    2.87
   0  -8   4   15.05    1.08
  -8   8  -4   17.26    1.33
   8   0   4   19.46    2.25
   0  -8   4   16.78    0.95
   8  -8  -4   15.38    1.46
   8   0  -4   18.05    1.35
   8  -8   4   18.82    1.33
  -8   0   4   16.05    1.21
   0  -8  -4   17.18    2.21
  -8   0  -4   15.42    1.47
  -8   8  -5 2004.73   91.94
   8  -8   5 1993.75   91.99
   8   0  -5 2035.46   91.90
   8  -8  -5 2032.37   92.09
  -8   0  -5 1978.34   92.14
  -8   0   5 1989.59   91.89
   0  -8  -5 2030.77   92.76
   0  -8  -6   17.44    2.45
   8   0  -6   16.30    1.23
  -8   8  -6   13.82    1.23
   8  -8   6   14.60    1.49
   8  -8  -6   16.39    1.52
  -8   0  -6   16.16    1.58
   8   0   6   17.82    2.39
   8  -8   7  246.91   12.07
  -8   8  -7  256.72   11.84
   8  -8  -7  253.17   12.05
  -8   0  -7  240.34   12.11
   8   0   7  249.25   12.88
   0  -8  -7  237.84   12.75
  -8   0  -8   95.48    4.64
   0  -8  -8   92.64    5.97
  -8   0  -8   96.83    5.34
   8  -8  -8   94.65    5.23
   8   0   8  103.93    6.18
   8  -8   8   99.68    5.40
   0   8   8   96.12    4.69
  -8   8   8  104.77    4.63
   8   0   8   99.54    4.66
   0   8   8   98.22    4.62
  -8   0  -9   15.06    0.92
   8  -8  -9   12.42    1.35
  -8   0  -9   15.03    1.59
   0   8   9   11.79    0.97
  -8   8   9   12.77    0.85
   8   0   9   11.76    1.23
   0   8   9   13.52    0.88
   8   0   9   13.66    0.93
  -8   0 -10   31.96    1.70
  -8   8  10   32.36    1.65
   8   0  10   33.57    1.96
   0   8  10   30.82    1.76
   8   0  10   31.58    1.73
   0   8  10   30.52    1.66
  -8   0 -11    2.12    0.74
   0   8  11    3.32    0.85
   8   0  11    1.92    1.10
   0   8  11    2.83    0.69
   8   0  11    2.42    0.77
  -8   8  11    3.03    0.64
  -8   0 -12    1.99    0.76
   0   8  12    2.97    0.86
   8   0  12    1.74    1.18
   0   8  12    1.62    0.78
   8  -8  12    2.04    0.86
   8   0  12    1.90    0.81
  -8   8  12    2.56    0.67
  -8   0 -13   59.61    3.07
  -8   8 -13   67.53    3.10
   8   0  13   57.10    3.25
  -8   8  13   62.36    3.01
   0   8  13   57.79    3.07
   8   0  13   59.26    3.10
   8  -8  13   60.59    3.12
  -8   0 -14    2.72    0.86
  -8   8 -14    1.04    1.02
   8   0  14    1.30    1.26
  -8   8  14    1.04    0.83
   8  -8  14   -0.75    0.96
   0   8  14    0.64    0.95
   8   0  14    0.88    0.99
  -8   0 -15   95.64    4.56
  -8   8 -15   89.71    4.61
   8   0  15   98.66    4.67
   8  -8  15   97.06    4.62
   8   0  15   92.13    4.61
   0   8  15   91.76    4.59
  -8   0 -16    2.35    0.86
  -8   8 -16    2.15    1.13
   8   0  16    1.38    1.10
   8  -8  16    2.98    1.06
   0   8  16    2.60    1.15
   8   0  16    1.13    1.11
  -8   0 -17   31.00    1.89
  -8   8 -17   36.66    2.06
   0   8  17   36.10    2.07
   8   0  17   38.37    2.06
   8  -8  17   39.39    2.05
   8   0  17   33.72    2.11
  -8   0 -18    1.50    0.62
  -8   8 -18    2.00    0.94
   8   0  18    3.09    0.82
   8  -8  18    1.79    0.84
   0   8  18    1.44    0.98
   8   0  18    2.20    1.03
  -8   8 -19    0.60    0.72
   0   8 -19    1.28    0.78
  -8   0 -19    0.82    0.48
   8   0  19    2.02    0.83
   0   8  19    1.18    0.84
   8  -8  19    1.61    0.68
   0   8 -20    0.21    0.64
  -8   8 -20    0.05    0.58
  -8   0 -20    0.17    0.31
   8  -8  20    0.39    0.48
   8   0  20    0.08    0.64
   0   8 -21    1.00    0.43
  -8   8 -21    0.77    0.41
   8  -8  21    0.40    0.27
  -9   5   0   15.72    1.31
   5  -9   0   15.95    1.31
   5   4   0   13.78    1.88
  -5  -4   0   15.29    1.38
   4  -9   0   16.50    1.44
  -4  -5   0   14.69    1.47
  -9   4   0   13.05    1.23
  -4  -5  -1  253.82   10.97
   4  -9   1  251.78   10.70
  -9   5  -1  208.73   10.67
  -5  -4  -1  211.43   10.82
  -4  -5   1  208.42   10.68
  -5  -4   1  236.77   10.67
   5  -9   1  209.25   10.60
  -9   4  -1  228.06   10.71
   5   4   1  245.98   11.18
   9  -4  -1  227.99   10.72
   5   4  -1  219.29   10.92
   9  -5  -1  219.97   10.67
   9  -5  -2  532.83   24.78
  -4  -5   2  520.59   24.70
   4  -9   2  538.25   24.71
  -5  -4   2  532.05   24.68
  -9   4   2  518.86   24.82
  -9   5  -2  543.35   24.82
   5   4   2  506.19   25.27
   5   4  -2  532.22   24.96
  -9   4  -2  556.31   24.83
   9  -4  -2  537.82   24.79
   5  -9   2  549.60   24.69
   5   4   3  164.64    9.24
   9  -5  -3  190.00    8.77
   5  -9   3  183.65    8.60
  -9   5  -3  189.28    8.76
  -9   4  -3  165.72    8.75
  -9   4   3  199.60    8.86
  -4  -5   3  186.07    8.55
  -9   5   3  178.52    8.87
   4  -9   3  181.46    8.57
   5   4  -3  176.80    8.85
  -5  -4   3  182.03    8.56
   9  -4  -3  177.57    8.73
   5  -9   4  341.63   15.95
  -5  -4   4  351.42   15.86
  -4  -5  -4  352.25   16.57
  -9   4  -4  327.10   16.13
  -5  -4  -4  355.36   16.52
   4  -9   4  360.65   15.93
  -4  -5   4  324.76   15.82
   9  -4   4  362.55   16.46
   9  -5  -4  360.46   16.14
   9  -4  -4  325.44   16.09
  -9   5  -4  356.67   16.16
   9  -5   4  357.14   16.37
  -5  -4   5  296.97   14.13
  -4  -5  -5  334.96   15.05
   9  -4   5  314.99   14.88
  -9   4  -5  298.54   14.49
   9  -4  -5  320.31   14.44
   9  -5   5  313.61   14.77
  -5  -4  -5  320.78   14.93
  -9   5  -5  319.53   14.49
   5  -9   5  283.71   14.26
   9  -5  -5  303.45   14.44
   4  -9   5  324.10   14.23
   9  -5   6  565.78   27.44
  -9   4  -6  547.55   27.09
  -4  -5  -6  565.97   27.61
   9  -4  -6  577.12   27.02
  -5  -4  -6  607.00   27.59
   4  -9   6  578.04   26.83
   5  -9   6  598.86   26.94
  -9   5  -6  589.28   27.10
   9  -5  -6  616.13   27.08
   9  -4   6  584.48   27.52
   9  -5  -7    5.18    0.85
   9  -4   7    4.45    1.57
   9  -5   7    4.12    1.55
   5  -9   7    6.27    0.80
  -4  -5  -7    2.98    1.46
  -5  -4  -7    4.23    1.57
  -9   4  -7    2.17    0.83
   9  -4  -7    2.90    0.77
  -9   5  -7    4.22    0.85
   9  -4   8  225.88   11.19
  -9   4  -8  224.57   10.44
  -4  -5  -8  216.44   11.00
   4  -9  -8  214.74   11.42
  -9   5  -8  233.69   10.41
  -5  -4  -8  217.87   10.96
   9  -5  -8  222.27   10.32
  -9   4  -8  209.77    9.92
   9  -5   8  223.78   11.10
   5   4   8  209.40   10.01
   9  -4   8  223.75   10.03
  -5   9   8  218.39    9.91
   4   5   8  212.72   10.01
  -4   9   8  208.57    9.90
   5   4   8  211.72    9.91
   4   5   8  217.88    9.91
  -5  -4  -9   84.99    3.76
  -4  -5  -9   74.21    3.74
  -9   4  -9   68.66    4.20
  -9   4  -9   76.42    3.77
  -9   5  -9   83.12    3.78
  -5  -4  -9   79.14    4.76
   5  -9  -9   68.99    5.15
   9  -4   9   91.71    5.29
   9  -5   9   81.34    5.06
   4  -9  -9   72.94    5.13
  -4   9   9   77.61    3.75
  -5   9   9   78.50    3.75
   5   4   9   79.30    3.91
   4   5   9   81.88    3.89
   9  -4   9   86.55    3.93
   9  -5   9   76.80    3.88
  -9   5   9   77.29    3.71
   5   4   9   77.41    3.76
   4   5   9   85.61    3.76
  -4  -5 -10  320.50   14.79
  -5  -4 -10  327.36   14.80
  -9   4 -10  319.19   14.82
  -9   5 -10  333.69   14.82
  -4   9  10  306.27   14.79
   5   4  10  314.72   14.91
  -9   5  10  317.59   14.77
   9  -5  10  324.76   14.91
   9  -4  10  342.79   14.93
   4   5  10  318.68   14.90
  -9   4  10  320.27   14.76
   4   5  10  327.54   14.81
   5   4  10  322.03   14.81
  -5  -4 -11   66.57    3.28
  -4  -5 -11   72.91    3.28
  -9   4 -11   71.84    3.34
  -9   5 -11   66.99    3.33
  -9   4  11   62.50    3.22
  -9   5  11   69.23    3.25
  -4   9  11   65.66    3.30
   9  -4  11   64.04    3.46
   9  -5  11   75.14    3.47
   4   5  11   62.43    3.43
   9  -4  11   63.95    3.34
   9  -5  11   71.53    3.38
   4   5  11   64.29    3.31
   4  -9  11   75.20    3.32
   5   4  11   73.30    3.33
  -4  -5 -12   24.54    1.36
  -5  -4 -12   22.65    1.37
  -9   5 -12   23.64    1.50
  -9   4 -12   26.61    1.53
   9  -5  12   24.41    1.60
  -9   5  12   23.46    1.32
   9  -4  12   23.18    1.67
  -9   4  12   22.80    1.29
   9  -5  12   26.35    1.54
   9  -4  12   23.54    1.51
   4   5  12   23.95    1.47
   5  -9  12   24.45    1.45
   5   4  12   26.64    1.44
   4  -9  12   24.30    1.41
  -4  -5 -13   22.06    1.23
  -9   4 -13   21.94    1.48
  -5  -4 -13   18.95    1.27
  -9   5 -13   20.72    1.40
   9  -4  13   19.27    1.55
   9  -5  13   20.67    1.49
  -9   4  13   20.35    1.15
  -9   5  13   21.06    1.19
   9  -4  13   18.17    1.43
   5  -9  13   19.03    1.33
   4   5  13   19.65    1.40
   5   4  13   19.79    1.39
   9  -5  13   16.68    1.45
   4  -9  13   22.52    1.29
  -4  -5 -14   63.33    3.29
  -9   5 -14   71.27    3.47
  -9   4 -14   72.90    3.48
  -5  -4 -14   69.69    3.34
   9  -4  14   68.31    3.50
   9  -5  14   62.16    3.42
   5   4  14   70.97    3.56
  -5   9  14   63.91    3.39
   4   5  14   65.29    3.55
   4  -9  14   70.32    3.37
   9  -4  14   70.56    3.50
   5  -9  14   73.94    3.42
   5   4  14   69.82    3.43
   4   5  14   69.58    3.46
  -9   5 -15   39.81    2.24
  -5  -4 -15   36.07    2.01
  -9   4 -15   40.63    2.20
   9  -4  15   38.75    2.18
  -5   9  15   40.30    2.15
   4   5  15   38.57    2.32
   5   4  15   41.11    2.36
   9  -5  15   34.46    2.11
   5  -9  15   39.22    2.11
   4   5  15   40.40    2.22
   5   4  15   42.25    2.20
   9  -4  15   37.05    2.24
   4  -9  15   39.12    2.05
  -5  -4 -16   12.49    0.91
  -9   4 -16   13.15    1.29
  -9   5 -16   13.31    1.27
   9  -5  16    9.99    1.03
  -5   9  16   14.17    1.26
   5   4  16   14.86    1.35
   4   5  16   15.81    1.41
   9  -4  16   13.12    1.10
   5   4  16   13.75    1.34
   4   5  16   15.22    1.38
   5  -9  16   15.67    1.09
   4  -9  16   12.99    1.00
  -9   5 -17   18.84    1.34
  -9   4 -17   17.94    1.35
  -4   9 -17   18.05    1.38
  -5   9 -17   17.96    1.39
   9  -5  17   14.46    1.07
  -4   9  17   19.26    1.35
   9  -4  17   15.09    1.13
   5   4  17   19.88    1.39
  -5   9  17   17.36    1.35
   5  -9  17   18.02    1.16
   4  -9  17   18.80    1.11
   4   5  17   16.33    1.45
   5   4  17   16.04    1.44
  -9   4 -18    2.60    0.80
  -9   5 -18    3.41    0.86
  -5   9 -18    4.33    0.95
  -4   9 -18    3.58    0.95
  -4   9  18    3.70    0.94
   4  -9  18    3.63    0.58
   9  -5  18    2.91    1.04
   5   4  18    4.99    1.05
   5  -9  18    2.84    0.63
   4   5  18    2.01    1.05
  -5   9 -19    2.90    0.80
   5   4 -19    1.91    0.65
  -4   9 -19    3.71    0.82
   4   5 -19    2.57    0.75
  -9   4 -19    0.87    0.63
  -9   5 -19    1.86    0.69
   4   5  19    1.62    0.84
   5  -9  19    2.03    0.48
   5   4  19    3.07    0.87
   9  -5  19    2.39    0.79
  -5   9 -20    1.13    0.62
  -4   9 -20    0.50    0.61
  -9   5 -20    0.54    0.53
  -9   4 -20    0.38    0.50
   9  -5  20   -0.21    0.63
   5   4  20    1.08    0.66
   4   5  20    0.82    0.64
   9  -4  20    0.28    0.62
  -5   9 -21    1.46    0.47
  -4   9 -21    1.69    0.48
  -9   4 -21    1.14    0.32
  -9   5 -21    1.34    0.34
   9  -4  21    1.50    0.45
   4   5  21    1.65    0.47
   5   4  21    0.95    0.50
   9  -5  21    1.93    0.45
  -3  -6   0  185.04    9.15
  -9   6   0  189.89    9.01
   9  -3   0  186.30    9.03
  -6  -3   0  183.88    8.96
   6  -9   0  187.17    8.94
   6   3   0  186.90    9.30
   3  -9   1  511.59   25.26
   6  -9   1  565.86   25.23
  -3  -6   1  566.60   25.37
  -9   6  -1  569.47   25.32
   6   3  -1  576.12   25.54
  -9   3  -1  547.96   25.29
  -6  -3  -1  555.37   25.40
  -9   6   1  557.15   25.37
   9  -3  -1  556.83   25.30
  -6  -3   1  569.95   25.24
  -9   3   1  469.81   25.20
   6   3   1  540.38   25.66
  -3  -6  -1  530.42   25.49
   3  -9   2  859.58   38.15
  -9   3  -2  831.95   38.24
  -9   3   2  841.84   38.23
   9  -6  -2  838.66   38.23
  -3  -6   2  823.49   38.19
   6  -9   2  836.27   38.16
   9  -3  -2  831.77   38.23
   6   3   2  810.56   38.71
  -6  -3   2  841.91   38.13
   6   3  -2  838.74   38.38
  -9   6  -2  796.88   38.24
  -3  -6  -2  752.08   38.51
   6  -9  -3 1014.80   47.52
  -9   3  -3 1038.98   47.36
   3  -9   3 1039.01   47.17
  -6  -3   3 1024.93   47.17
   9  -6   3 1019.26   47.42
   6  -9   3 1031.84   47.23
  -6  -3  -3  988.91   47.56
   9  -6  -3 1027.21   47.34
   9  -3  -3 1044.40   47.32
  -9   6  -3 1007.26   47.33
  -9   3   3 1062.10   47.36
  -3  -6   3 1032.99   47.16
   6   3  -3 1039.73   47.42
   6   3   3  998.10   47.89
  -9   3   4  395.26   18.33
  -6  -3  -4  395.68   18.60
   9  -6  -4  388.81   18.28
   3  -9   4  414.81   18.04
   6  -9  -4  431.34   18.65
  -9   6  -4  384.93   18.27
   6   3   4  416.90   19.05
  -6  -3   4  391.92   18.04
   9  -3  -4  399.65   18.25
   6   3  -4  413.96   18.32
   6  -9   4  388.99   18.14
   9  -6   4  409.27   18.47
  -3  -6   4  356.38   17.94
  -3  -6  -4  397.31   18.82
  -9   3  -4  400.60   18.34
   9  -3   5 1624.42   72.79
   9  -6   5 1602.66   72.54
  -9   6  -5 1597.43   72.32
  -6  -3   5 1562.66   72.08
  -6  -3  -5 1692.11   72.73
   9  -3  -5 1581.02   72.26
   9  -6  -5 1592.19   72.38
   6  -9   5 1562.79   72.20
   3  -9   5 1500.74   72.02
   6   3  -5 1680.94   72.26
   6  -9  -5 1688.40   72.76
  -9   3  -5 1565.93   72.39
  -3  -6  -5 1545.84   72.86
   6   3   5 1513.88   73.04
   6  -9  -6 1317.15   53.57
   9  -6   6 1184.27   53.36
   6  -9   6 1112.37   52.93
  -9   6  -6 1121.72   53.01
  -6  -3  -6 1105.42   53.41
   9  -6  -6 1100.55   53.02
  -9   3  -6 1190.87   53.13
   9  -3  -6 1216.58   52.98
   9  -3   6 1113.51   53.56
  -3  -6  -6 1117.69   53.60
  -3  -6  -7 1794.08   86.00
   6  -9   7 1954.39   85.37
  -9   6  -7 1866.19   85.38
  -6  -3  -7 1913.37   85.86
   9  -6  -7 1867.27   85.41
   3  -9  -7 1788.81   86.34
   9  -3   7 1913.40   86.15
   6  -9  -7 1988.84   85.95
  -9   3  -7 1800.38   85.46
   9  -3  -7 1844.48   85.29
   9  -6   7 1734.73   85.71
  -6  -3  -8  279.64   13.08
  -9   3  -8  288.35   13.09
   9  -3   8  294.59   14.46
  -3  -6  -8  286.19   14.25
  -6  -3  -8  273.23   13.98
  -9   6  -8  286.34   13.52
   6  -9  -8  323.72   14.15
   9  -6  -8  284.32   13.54
   3  -9  -8  271.92   14.50
   6  -9   8  276.95   13.48
   9  -6   8  293.84   14.12
  -9   3  -8  281.47   13.64
   6   3   8  289.43   13.19
   9  -3   8  285.29   13.19
   3   6   8  280.88   13.17
  -3   9   8  291.70   13.12
   6   3   8  295.98   13.09
  -3   9   8  273.35   13.08
   3   6   8  280.73   13.08
  -6  -3  -9  382.26   17.76
  -9   3  -9  389.05   17.77
   6  -9  -9  367.15   18.66
   9  -3   9  380.83   19.17
   9  -6   9  390.78   18.93
  -9   3  -9  374.25   18.32
   9  -6   9  394.07   17.85
   3   6   9  376.85   17.84
   9  -3   9  394.52   17.88
   6   3   9  388.24   17.88
  -9   6   9  390.69   17.74
  -3   9   9  386.08   17.79
  -3   9   9  378.96   17.75
   3   6   9  387.09   17.76
   6   3   9  398.62   17.77
  -9   3 -10  206.11    9.53
  -6  -3 -10  207.65    9.52
  -9   6 -10  206.61    9.53
   9  -3  10  208.65    9.65
  -3   9  10  203.89    9.56
   3   6  10  202.33    9.61
   9  -6  10  213.20    9.62
  -9   6  10  206.91    9.49
   6   3  10  210.05    9.53
   9  -3  10  202.12    9.55
   3   6  10  197.66    9.51
  -3   9  10  204.72    9.51
  -6  -3 -11  116.73    5.51
  -9   3 -11  113.40    5.53
  -9   6 -11  122.81    5.54
  -6   9  11  117.89    5.50
   9  -3  11  117.46    5.67
   9  -6  11  119.07    5.61
   3   6  11  111.43    5.60
  -9   6  11  117.46    5.47
   3  -9  11  122.47    5.51
  -3   9  11  113.85    5.50
   3   6  11  114.40    5.51
   6   3  11  119.49    5.53
   9  -3  11  113.33    5.56
  -9   3 -12  168.48    7.54
  -6  -3 -12  167.58    7.50
  -9   6 -12  166.41    7.54
   3   6  12  133.28    7.56
   9  -6  12  151.67    7.57
  -6   9  12  156.30    7.49
  -9   6  12  157.97    7.46
   9  -3  12  160.67    7.64
   3  -9  12  158.97    7.48
   6  -9  12  177.57    7.55
   9  -3  12  163.84    7.55
   6   3  12  159.45    7.52
   3   6  12  163.56    7.50
  -3   9  12  160.26    7.49
  -6  -3 -13  238.55   11.32
  -9   3 -13  258.08   11.38
  -9   6 -13  243.55   11.36
   6   3  13  246.17   11.45
   9  -6  13  241.77   11.39
  -3   9  13  253.65   11.32
  -6   9  13  238.67   11.33
  -9   6  13  236.73   11.29
   9  -3  13  240.94   11.45
   3  -9  13  252.14   11.31
   9  -3  13  237.43   11.38
   6  -9  13  248.57   11.37
   6   3  13  241.37   11.36
   3   6  13  246.20   11.34
  -9   3 -14   48.91    2.84
  -6  -3 -14   60.74    2.76
  -9   6 -14   60.06    2.90
   9  -6  14   43.08    2.77
  -3   9  14   48.66    2.79
   9  -3  14   65.95    2.99
   6   3  14   50.70    2.97
  -6   9  14   59.69    2.81
   9  -3  14   65.13    2.93
   6  -9  14   65.71    2.86
   3   6  14   61.71    2.88
   3  -9  14   45.08    2.69
   6   3  14   50.67    2.84
  -6  -3 -15   58.59    3.26
  -9   6 -15   66.21    3.40
  -9   3 -15   74.61    3.43
   3   6  15   62.07    3.46
   9  -6  15   62.69    3.29
   9  -3  15   62.05    3.40
  -6   9  15   66.66    3.31
   6   3  15   70.81    3.51
   6  -9  15   67.52    3.35
   3   6  15   64.49    3.40
   6   3  15   78.64    3.43
   3  -9  15   71.03    3.26
   9  -3  15   70.24    3.44
  -6  -3 -16    9.49    0.94
  -9   3 -16   14.93    1.26
  -9   6 -16   11.47    1.31
  -6   9 -16   13.91    1.29
   6   3  16   13.76    1.43
   9  -3  16   11.23    1.16
   3   6  16   13.19    1.44
   6   3  16   13.44    1.35
   9  -3  16   14.83    1.39
   6  -9  16   11.65    1.09
   3   6  16   13.72    1.34
  -6   9  16   12.54    1.23
   3  -9  16   14.91    0.95
   9  -6  16   13.79    1.35
  -6  -3 -17   10.38    0.86
  -9   6 -17   13.77    1.25
  -6   9 -17   15.48    1.24
  -9   3 -17   13.34    1.13
   9  -3  17   12.66    1.05
   6   3  17   12.99    1.24
   9  -3  17   12.71    1.32
   6   3  17   12.87    1.35
   9  -6  17   13.13    1.24
   3   6  17   14.02    1.33
   3  -9  17   11.05    0.84
   6  -9  17   12.76    1.07
  -9   6 -18   23.67    1.50
  -9   3 -18   22.32    1.43
  -6   9 -18   22.64    1.54
  -3   9 -18   24.34    1.53
   3   6  18   25.54    1.58
   9  -6  18   25.38    1.56
   6  -9  18   23.17    1.37
   6   3  18   23.38    1.57
  -9   6 -19    4.52    0.77
  -3   9 -19    3.65    0.81
   3   6 -19    4.44    0.79
  -6   9 -19    2.69    0.80
  -9   3 -19    3.46    0.65
   6   3  19    4.74    0.85
   6  -9  19    2.80    0.58
   9  -6  19    4.32    0.81
   3   6  19    3.66    0.87
  -3   9 -20    8.14    0.73
   3   6 -20    6.86    0.71
  -6   9 -20    5.76    0.70
  -9   3 -20    4.33    0.56
  -9   6 -20    6.05    0.66
   6   3  20    6.41    0.75
   6  -9  20    3.89    0.44
   9  -6  20    6.74    0.71
   3   6  20    7.67    0.75
  -9   6 -21    7.65    0.54
  -9   3 -21    4.85    0.45
  -3   9 -21   10.30    0.65
  -6   9 -21    8.32    0.62
   6   3  21    8.66    0.62
   9  -6  21    7.89    0.57
   9  -3  21    9.88    0.62
   7  -9   0   99.11    5.53
  -9   7   0  114.17    5.71
  -7  -2   0  119.22    5.62
   9  -2   0  114.31    5.73
  -2  -7   0  120.14    5.93
   7   2   0  115.77    5.89
  -7  -2  -1   35.68    2.34
  -9   7   1   41.94    2.51
  -9   2   1   36.84    2.25
   9  -2  -1   41.65    2.41
   9  -2   1   37.19    2.50
   7  -9   1   33.00    2.18
  -9   7  -1   42.41    2.40
  -7  -2   1   47.28    2.26
  -2  -7  -1   47.28    2.87
   7   2   1   39.95    2.84
  -2  -7   1   31.83    2.41
   7   2  -1   35.03    2.44
  -7  -2   2  187.00    8.05
  -2  -7   2  165.76    8.15
   7  -9   2  161.82    8.05
   9  -7  -2  155.68    8.11
   9  -2  -2  175.75    8.19
   2  -9   2  177.60    8.08
  -9   7  -2  161.58    8.14
   7  -9  -2  173.18    8.22
   9  -7   2  159.72    8.15
   7   2   2  188.17    8.76
  -2  -7  -2  181.90    8.69
  -9   2   2  159.82    8.08
   7   2  -2  152.60    8.20
  -9   2  -2  175.04    8.18
  -7  -2   3    2.66    0.64
   7   2   3    1.47    1.73
   7  -9   3    0.55    0.75
   9  -7  -3    0.28    0.83
  -2  -7   3    0.30    0.71
  -9   2  -3    2.11    0.90
  -9   2   3    1.21    0.71
   7  -9  -3    3.38    1.07
   2  -9   3    2.49    0.64
   7   2  -3    1.63    0.92
  -7  -2  -3    2.16    1.12
   9  -2   3    1.13    1.31
   9  -2  -3    2.11    0.90
   9  -7   3    2.54    0.87
  -9   7  -3    0.53    0.81
   7   2  -4   30.12    1.86
   9  -7  -4   29.44    1.82
  -2  -7  -4   23.94    2.47
   9  -7   4   21.06    1.78
  -7  -2  -4   32.10    2.17
  -9   2   4   26.07    1.80
  -2  -7   4   29.48    1.39
   2  -9   4   23.27    1.40
   9  -2  -4   21.83    1.68
   7  -9   4   29.63    1.66
  -9   2  -4   22.10    1.81
  -7  -2   4   24.74    1.49
  -9   7  -4   28.01    1.77
   7   2   4   23.82    2.72
   7  -9  -4   23.13    1.93
  -7  -2  -5  600.50   26.45
   7  -9   5  568.64   26.02
   7  -9  -5  634.57   26.43
  -7  -2   5  585.25   25.92
   9  -7   5  586.95   26.26
   2  -9   5  538.13   25.72
   9  -2  -5  557.95   26.01
   2  -9   5  547.13   25.86
  -9   7  -5  582.00   26.09
   9  -7  -5  580.41   26.14
  -9   2  -5  589.38   26.21
   7   2   5  464.70   26.77
  -2  -7  -5  560.12   26.75
   9  -2   5  602.67   26.71
   7   2  -5  539.08   26.00
   9  -7   6  169.53    8.89
   7  -9   6  186.32    8.66
   7  -9  -6  189.38    9.02
  -7  -2  -6  188.55    9.06
   9  -7  -6  181.06    8.71
   9  -2  -6  176.58    8.56
   2  -9  -6  180.10    9.65
  -9   2  -6  178.62    8.78
  -9   7  -6  178.65    8.64
   9  -2   6  177.29    9.40
   7   2  -6  178.66    8.52
  -2  -7  -6  159.33    9.31
  -7   9  -6  174.40    8.61
  -9   2  -7  189.05    8.42
   9  -7   7  196.30    9.25
   7  -9   7  193.32    8.92
   7  -9  -7  198.51    9.30
  -7  -2  -7  188.31    9.26
  -9   7  -7  190.18    8.83
   9  -2  -7  190.54    8.74
   2  -9  -7  178.35    9.89
  -9   2  -7  192.29    9.03
   9  -2   7  192.59    9.80
   9  -7  -7  181.80    8.90
  -2  -7  -7  213.65    9.83
   9  -2   7  191.56    8.53
  -7   9   7  157.53    8.39
   7   2   7  193.59    8.53
  -7  -2  -8   24.62    1.48
  -9   2  -8   29.45    1.49
   7  -9  -8   30.55    2.32
  -9   2  -8   31.28    2.14
  -9   7  -8   25.27    1.82
   9  -7  -8   24.45    1.90
  -7  -2  -8   23.44    2.22
   7  -9   8   23.93    1.99
   9  -7   8   31.72    2.46
   9  -2   8   27.53    2.96
   2  -9  -8   26.90    2.99
  -2  -7  -8   30.95    2.66
  -2   9   8   35.73    1.57
   9  -2   8   28.76    1.72
   2   7   8   24.80    1.58
   7   2   8   33.32    1.74
  -9   7   8   32.85    1.45
  -7   9   8   24.43    1.46
   7   2   8   31.23    1.50
   2   7   8   23.59    1.46
  -2   9   8   33.09    1.49
  -9   2  -9   21.30    1.23
  -7  -2  -9   21.26    1.23
   7  -9  -9   18.92    1.89
   9  -7   9   23.37    2.31
  -9   2  -9   22.99    1.81
   9  -2   9   20.30    2.73
  -2   9   9   23.64    1.29
   2   7   9   20.62    1.34
   9  -2   9   21.99    1.53
  -9   7   9   23.32    1.17
   7   2   9   18.62    1.46
  -7   9   9   20.87    1.22
   9  -7   9   21.98    1.34
   7   2   9   21.43    1.25
  -2   9   9   21.21    1.21
   9  -2   9   24.97    1.31
   2   7   9   20.54    1.21
  -7  -2 -10   26.65    1.48
  -9   2 -10   29.51    1.51
   9  -7  10   25.86    1.60
  -9   7  10   28.40    1.44
   2   7  10   26.27    1.58
  -2   9  10   28.54    1.58
   9  -2  10   30.28    1.82
  -7   9  10   23.38    1.46
   2   7  10   25.34    1.47
  -2   9  10   29.00    1.47
   9  -2  10   26.98    1.55
   7   2  10   27.45    1.51
  -9   2 -11   23.32    1.32
  -7  -2 -11   21.64    1.27
  -9   7 -11   20.91    1.31
   2   7  11   19.19    1.39
  -7   9  11   19.49    1.25
  -9   7  11   23.54    1.22
   9  -7  11   20.16    1.37
   9  -2  11   21.01    1.56
  -2   9  11   20.27    1.35
  -2   9  11   20.43    1.27
   2   7  11   19.87    1.27
   9  -2  11   19.10    1.33
   7   2  11   21.22    1.32
   2  -9  11   20.64    1.18
  -7  -2 -12    3.74    0.80
  -9   2 -12    3.72    0.83
  -9   7 -12    3.35    0.89
   9  -2  12    4.62    1.19
   7   2  12    3.30    1.18
   9  -7  12    2.72    0.79
   2   7  12    4.20    0.96
   7  -9  12    4.45    0.85
  -7   9  12    2.94    0.76
  -2   9  12    2.84    0.80
  -9   7  12    2.43    0.66
   2   7  12    4.24    0.84
   9  -2  12    4.02    0.86
   2  -9  12    2.06    0.62
   7   2  12    4.01    0.87
  -7  -2 -13    8.34    0.97
  -9   2 -13    9.66    1.00
  -9   7 -13    9.78    1.10
  -9   7  13    9.53    0.88
   9  -7  13    8.93    0.93
   7   2  13    9.01    1.29
   9  -2  13    7.47    1.29
   7  -9  13    9.59    1.05
   7   2  13    8.37    1.08
  -7   9  13    8.76    0.95
  -2   9  13    9.05    1.03
   9  -2  13    8.50    1.16
   2   7  13    6.69    1.00
   2  -9  13    8.94    0.75
   9  -7  13    8.01    1.12
  -7  -2 -14    8.37    0.96
  -9   2 -14    9.87    1.17
  -9   7 -14    8.62    1.17
   7   2  14    8.93    1.41
   9  -2  14    6.77    1.31
   7   2  14    9.52    1.07
   2  -9  14    9.11    0.79
  -7   9  14    9.34    1.07
   9  -2  14    9.00    1.13
   2   7  14   10.64    1.14
   7  -9  14    8.08    1.06
   9  -7  14    9.72    1.15
  -2   9  14    9.33    1.12
  -7  -2 -15    3.55    0.84
  -9   2 -15    3.77    1.04
  -9   7 -15    3.80    1.15
  -7   9 -15    3.33    1.06
   7   2  15    2.40    1.30
   9  -2  15    3.44    1.15
  -2   9  15    2.17    1.07
   2  -9  15    5.00    0.63
  -7   9  15    4.10    0.98
   2   7  15    3.87    1.08
   7  -9  15    3.66    1.00
   9  -7  15    4.29    1.09
   9  -2  15    3.28    1.17
   7   2  15    3.19    1.12
  -7  -2 -16    9.68    0.93
  -9   7 -16   10.59    1.22
  -9   2 -16   11.11    1.15
  -7   9 -16    9.81    1.30
   9  -2  16    9.77    1.18
   7   2  16   11.47    1.32
   2   7  16   10.89    1.22
   9  -2  16   11.22    1.31
   7   2  16   11.43    1.27
  -2   9  16   10.84    1.19
   9  -7  16   10.51    1.29
   7  -9  16   11.82    1.16
  -7  -2 -17    3.03    0.67
  -9   2 -17    5.30    0.95
  -7   9 -17    5.63    1.10
  -9   7 -17    4.21    1.07
   7   2  17    7.20    1.10
   9  -2  17    5.48    0.93
   9  -2  17    5.19    1.14
   2   7  17    3.51    1.15
   9  -7  17    6.83    1.06
   7   2  17    5.77    1.18
   7  -9  17    5.56    0.89
  -7  -2 -18    3.40    0.56
  -9   2 -18    3.97    0.79
  -7   9 -18    4.31    1.00
  -9   7 -18    4.48    0.95
  -2   9 -18    4.43    0.93
   9  -2  18    5.35    0.73
   7  -9  18    4.32    0.79
   9  -7  18    4.42    0.96
   7   2  18    4.99    1.00
   9  -2  18    6.40    1.04
   2   7  18    3.36    1.03
  -9   7 -19    1.51    0.76
  -7   9 -19    2.35    0.81
   2   7 -19    2.79    0.78
  -2   9 -19    2.13    0.77
  -9   2 -19    1.69    0.58
   7  -9  19    1.25    0.59
   7   2  19    1.57    0.78
   2   7  19    2.28    0.82
   9  -2  19    1.41    0.81
   9  -7  19    1.85    0.75
  -7   9 -20    0.62    0.60
  -2   9 -20    0.65    0.63
   2   7 -20    0.50    0.64
  -9   2 -20    0.69    0.40
  -9   7 -20    0.80    0.57
   9  -7  20    0.74    0.59
   7  -9  20    0.12    0.40
   2   7  20    1.34    0.64
   7   2  20    0.56    0.65
  -2   9 -21    1.69    0.48
  -7   9 -21    2.14    0.45
  -9   7 -21    1.58    0.40
   9  -7  21    2.41    0.38
   7   2  21    3.21    0.48
   8   1   0  175.29    9.14
  -9   1   0  180.11    8.88
   9  -1   0  190.50    9.11
  -9   8   0  189.03    9.07
  -8  -1   0  185.78    8.89
  -1  -8   0  194.42    9.37
   9  -1  -1   85.62    4.60
   8   1  -1   93.26    4.72
   9  -1   1   92.02    4.79
   8  -9   1   94.58    4.47
  -9   1   1   96.36    4.52
   9  -8  -1   87.01    4.49
  -9   8  -1   88.57    4.61
  -1  -8   1  101.26    4.90
  -1  -8  -1  101.40    5.13
   8  -9  -1   64.15    4.43
  -8  -1  -1   74.77    4.48
   8   1   1   88.06    4.85
  -8  -1   1   94.63    4.47
  -9   8  -2   72.92    4.05
   9  -1   2   66.96    4.29
   8   1  -2   73.50    4.10
   8  -9  -2   83.18    4.07
   8  -9   2   78.84    3.96
   9  -1  -2   75.92    4.07
  -9   1   2   80.76    3.96
   9  -8  -2   73.87    4.01
   1  -9   2   78.71    4.31
  -8  -1   2   80.99    3.90
  -1  -8  -2   77.50    4.68
  -9   1  -2   77.26    4.04
  -1  -8   2   77.30    4.14
   9  -8   2   75.34    4.01
   8   1   2   68.62    4.49
  -1  -8   3   86.05    4.69
   9  -1   3   95.40    5.23
  -9   1   3   98.57    4.74
  -8   9  -3   84.15    4.85
   1  -9   3   91.90    4.93
   8   1  -3   96.14    4.86
   8  -9  -3   95.47    4.90
   9  -1  -3   89.74    4.78
  -8  -1  -3   95.31    4.94
  -8  -1   3  101.71    4.67
  -9   8  -3   91.66    4.83
   9  -8   3   92.41    4.78
  -9   1  -3   92.59    4.86
   9  -8  -3  102.85    4.87
   8   1   3   91.75    5.44
   8  -9   3   99.58    4.75
   1  -9   3   92.49    4.64
   9  -8   4  109.59    5.71
   8   1  -4  116.79    5.71
  -8  -1   4  115.82    5.51
  -1  -8   4   97.83    5.35
  -1  -8   4  117.31    5.39
  -9   8  -4  108.06    5.68
   1  -9  -4  107.70    6.51
   8  -9   4  118.62    5.61
  -9   1  -4  118.18    5.84
   9  -1  -4  122.24    5.69
  -8  -1  -4  113.01    5.88
   1  -9   4  131.47    5.66
  -9   1   4  112.24    5.61
  -1  -8  -4  104.19    6.36
   8   1   4  116.42    6.56
   8  -9  -4  121.25    5.85
   9  -8  -4  101.81    5.70
   1  -9   4  116.05    5.35
   9  -1   4   98.61    6.16
  -8   9  -4  117.81    5.73
   9  -8  -5  108.42    5.79
  -9   1  -5  111.73    5.88
   8   1  -5  119.22    5.73
  -8  -1  -5  108.97    5.96
   9  -8   5  113.49    5.87
   9  -1  -5  120.61    5.73
   8  -9   5  109.31    5.70
  -8  -1   5  117.06    5.60
  -9   8  -5  109.02    5.70
  -8   9  -5  112.86    5.73
   1  -9  -5  118.87    6.70
  -9   1   5  108.43    5.69
  -1  -8  -5  118.89    6.62
   8  -9  -5  132.76    6.02
   9  -1   6    6.66    2.08
  -9   1  -6    5.72    1.10
  -8   9  -6    7.74    1.05
  -1  -8  -6    7.89    2.01
   9  -8  -6    9.89    1.20
   8   1  -6    7.64    0.99
   8  -9  -6    8.28    1.28
   8  -9   6    8.60    1.17
   9  -1  -6    7.24    0.93
  -8  -1  -6    7.89    1.38
  -9   8  -6    6.80    0.95
   9  -8   6    7.24    1.21
   8   1   6    2.92    1.95
   1  -9  -6    6.35    2.18
  -8  -1  -7  390.07   18.58
  -9   1  -7  397.85   18.58
   9  -8   7  415.01   19.31
   9  -8  -7  385.74   19.09
   8  -9   7  405.81   19.14
  -9   1  -7  398.51   19.20
   8   1   7  436.09   20.14
  -9   8  -7  425.38   19.03
  -8  -1  -7  413.64   19.34
  -8   9  -7  406.43   19.00
   8  -9  -7  420.11   19.28
   9  -1   7  415.03   20.00
   1  -9  -7  422.34   20.11
  -1  -8  -7  409.53   19.94
  -1   9   7  406.41   18.61
   8   1   7  413.62   18.69
  -8   9   7  415.80   18.57
   1   8   7  399.47   18.62
  -1   9   7  407.17   18.57
  -8  -1  -8   60.73    3.10
  -9   1  -8   61.81    3.10
   9  -8  -8   61.13    3.62
  -8  -1  -8   66.57    3.93
   8  -9  -8   61.72    3.78
  -9   1  -8   62.73    3.77
   9  -1   8   70.71    4.67
   1  -9  -8   61.87    4.54
   8  -9   8   68.16    3.80
   9  -8   8   62.43    3.93
  -1  -8  -8   56.73    4.38
  -8   9   8   67.63    3.09
   8   1   8   65.88    3.28
   1   8   8   69.01    3.18
  -1   9   8   63.82    3.14
   1   8   8   64.50    3.08
   9  -1   8   65.17    3.14
   8   1   8   65.16    3.12
  -1   9   8   67.16    3.09
  -8  -1  -9   10.45    0.85
  -9   1  -9   13.11    0.88
   8  -9  -9   14.94    1.55
   9  -8   9   14.49    1.00
   1   8   9   11.38    0.99
   9  -1   9   11.37    1.21
  -1   9   9   13.38    0.95
  -9   8   9   13.25    0.82
  -8   9   9   11.62    0.84
   8   1   9   12.29    0.90
   1   8   9   12.34    0.84
  -1   9   9   12.35    0.84
   9  -1   9   11.59    0.93
  -9   1 -10    3.88    0.71
  -8  -1 -10    4.95    0.69
   1   8  10    3.83    0.82
   9  -1  10    3.31    1.04
  -1   9  10    3.43    0.77
  -9   8  10    3.64    0.61
  -8   9  10    4.14    0.62
  -1   9  10    3.36    0.66
   8   1  10    3.60    0.70
   9  -1  10    3.88    0.75
   1   8  10    5.13    0.69
  -8  -1 -11    3.98    0.75
  -9   1 -11    3.50    0.79
   8   1  11    1.82    1.17
   9  -1  11    4.51    1.14
   1   8  11    4.48    0.89
  -1   9  11    3.80    0.81
  -8   9  11    3.75    0.72
   8   1  11    2.02    0.72
  -9   8  11    3.03    0.64
   1   8  11    3.68    0.73
  -1   9  11    3.01    0.72
   9  -1  11    3.19    0.80
  -8  -1 -12   35.65    1.89
  -9   1 -12   34.77    1.91
  -9   8 -12   34.44    1.92
   8   1  12   35.03    2.19
   9  -1  12   36.56    2.21
  -9   8  12   33.28    1.81
  -1   9  12   36.00    1.96
  -8   9  12   35.14    1.86
   1   8  12   35.61    1.98
   9  -1  12   35.61    1.93
  -1   9  12   29.48    1.87
   1   8  12   34.16    1.85
   8  -9  12   38.02    1.96
   9  -8  12   30.95    2.00
   8   1  12   32.62    1.90
  -8  -1 -13   27.00    1.68
  -9   1 -13   27.16    1.68
  -9   8 -13   26.09    1.67
   8   1  13   26.19    1.97
   9  -1  13   28.78    1.97
   1   8  13   25.57    1.74
  -8   9  13   26.59    1.57
   8   1  13   25.59    1.69
  -1   9  13   29.24    1.64
   8  -9  13   29.03    1.74
   9  -8  13   27.14    1.73
   1   8  13   27.52    1.64
   9  -1  13   27.79    1.71
  -8  -1 -14    2.12    0.88
  -9   1 -14    2.96    1.01
  -9   8 -14    1.92    1.10
  -8   9 -14    3.48    1.14
   9  -1  14    0.81    1.27
  -8   9  14    3.25    0.86
   8   1  14    3.00    1.33
   8   1  14    2.16    1.04
   9  -1  14    1.54    1.05
   1   8  14    3.34    0.93
   8  -9  14    2.21    1.04
   9  -8  14    3.45    1.10
  -1   9  14    1.48    1.01
  -9   1 -15   24.88    1.60
  -8  -1 -15   23.63    1.55
  -9   8 -15   26.99    1.70
  -8   9 -15   29.09    1.72
   9  -1  15   25.87    1.81
  -1   9  15   24.49    1.70
   8   1  15   24.98    1.86
   9  -1  15   22.30    1.73
   8  -9  15   23.68    1.67
   9  -8  15   27.30    1.68
   1   8  15   22.79    1.65
   8   1  15   26.76    1.74
  -9   1 -16    8.48    1.00
  -8  -1 -16    9.25    0.97
  -9   8 -16    9.60    1.28
  -8   9 -16   10.01    1.27
   8   1  16   10.03    1.29
   9  -1  16    9.02    1.19
  -1   9  16    9.96    1.27
   8  -9  16    8.90    1.13
   9  -1  16    9.69    1.26
   9  -8  16    8.48    1.22
   1   8  16   10.91    1.23
   8   1  16    8.10    1.24
  -9   1 -17    1.04    0.80
  -8  -1 -17    2.66    0.70
  -9   8 -17    2.71    1.05
  -8   9 -17    2.73    1.06
   8   1  17    1.79    1.01
   9  -1  17    1.20    0.91
   9  -8  17    2.31    1.05
   8  -9  17    0.96    0.86
   1   8  17    1.25    1.05
   8   1  17    1.25    1.06
   9  -1  17    1.62    1.16
  -1   9  17    1.76    1.11
  -9   1 -18    2.30    0.66
  -8  -1 -18    1.88    0.56
  -9   8 -18    2.68    0.96
  -8   9 -18    1.28    0.91
   8   1  18    2.89    0.85
   9  -1  18    1.54    0.76
   8  -9  18    2.08    0.79
  -1   9  18    1.19    0.97
   1   8  18    1.91    0.97
   8   1  18    2.28    1.00
   9  -1  18    2.39    1.01
   9  -8  18    2.07    0.84
  -8   9 -19    1.31    0.80
  -1   9 -19    2.38    0.79
  -9   8 -19    1.90    0.76
   1   8 -19    2.01    0.75
  -8  -1 -19    1.27    0.43
  -9   1 -19    1.72    0.51
   1   8  19    3.52    0.80
   8   1  19    1.81    0.76
   9  -8  19    2.19    0.73
   9  -1  19    2.57    0.81
   8  -9  19    2.08    0.63
  -1   9 -20    1.10    0.66
   1   8 -20    1.05    0.66
  -8   9 -20    0.32    0.59
  -9   1 -20    0.68    0.37
  -9   8 -20    0.28    0.57
   9  -1  20    1.79    0.65
   8   1  20    0.71    0.61
   9  -8  20    0.13    0.50
   8  -9  20    0.49    0.42
   1   8 -21   -0.27    0.37
  -1   9 -21    0.14    0.41
  -9   8 -21    0.90    0.37
  -8   9 -21    0.01    0.40
   9  -8  21    0.28    0.28
   8   1  21   -0.40    0.44
  -9   0   0  153.60    7.54
   9   0   0  152.71    7.81
   0  -9   0  159.04    8.01
   9   0   1  229.58   11.02
   9   0  -1  228.94   10.85
  -9   0   1  233.09   10.65
   9  -9   1  212.05   10.63
  -9   9  -1  200.92   10.75
   9  -9  -1  238.26   10.72
   0  -9  -1  224.52   11.20
   0  -9   1  224.12   11.01
  -9   0   2  386.09   18.20
   9  -9   2  404.81   18.29
  -9   9  -2  361.68   18.38
   9   0  -2  399.23   18.40
   0  -9  -2  385.35   18.89
   0  -9   2  411.02   18.52
   9   0   2  379.57   18.65
   9  -9  -2  395.54   18.33
  -9   9  -3   41.27    2.68
   9   0  -3   49.20    2.78
  -9   0  -3   42.19    2.75
   9  -9   3   47.76    2.65
  -9   0   3   48.26    2.55
   0  -9   3   50.35    2.76
   9   0   3   44.92    3.25
   9  -9  -3   41.41    2.65
   0  -9   4 4392.56  202.96
   9  -9  -4 4453.07  203.26
  -9   9  -4 4474.00  203.20
  -9   0   4 4436.94  203.07
   0  -9   4 4383.11  202.85
   9   0  -4 4610.88  203.18
   9  -9   4 4468.43  203.16
  -9   0  -4 4397.93  203.29
   9   0   4 4690.85  203.87
  -9   9  -5   82.97    4.38
   9   0  -5   85.94    4.38
   9  -9   5   82.95    4.42
   9  -9  -5   85.16    4.52
  -9   0  -5   83.43    4.57
   0  -9  -5   78.89    5.24
  -9   0   5   83.28    4.29
   9   0  -6  476.95   21.56
   9  -9   6  464.92   21.72
  -9   0  -6  467.56   21.83
   9  -9  -6  447.11   21.75
   9   0   6  445.52   22.57
   0  -9  -6  461.06   22.55
  -9   9  -6  457.79   21.62
  -9   0  -7  145.92    6.69
   9  -9   7  150.79    7.38
   9  -9  -7  154.18    7.40
  -9   0  -7  154.90    7.48
   9   0   7  159.41    8.38
   0  -9  -7  136.65    8.06
  -9   9  -7  164.18    7.23
   0   9   7  134.14    6.72
   9   0   7  145.76    6.82
   9   0   7  143.10    6.70
   0   9   7  142.87    6.67
  -9   0  -8  314.16   14.35
   9  -9  -8  307.86   15.00
   9   0   8  316.72   15.99
  -9   0  -8  309.08   15.09
   9  -9   8  320.35   15.12
   0   9   8  305.61   14.38
   0   9   8  312.84   14.32
   9   0   8  313.25   14.36
  -9   0  -9  202.20    9.26
   0   9   9  201.47    9.29
   9   0   9  195.73    9.27
  -9   0 -10  454.08   20.37
   9   0  10  402.26   20.48
  -9   9  10  459.77   20.35
   0   9  10  441.64   20.40
   9   0  10  455.44   20.39
   0   9  10  431.60   20.35
  -9   0 -11  284.54   12.91
  -9   9  11  280.13   12.89
   9   0  11  285.73   13.06
   0   9  11  272.31   12.95
   0   9  11  273.81   12.89
   9   0  11  283.04   12.93
  -9   0 -12   56.38    2.83
   0   9  12   57.77    2.86
   9   0  12   54.85    3.02
   0   9  12   51.36    2.78
   9   0  12   57.42    2.83
  -9   0 -13    2.63    0.90
  -9   9 -13    1.09    0.97
   0   9  13   -0.28    1.10
   9   0  13    1.88    1.40
   9  -9  13    1.40    1.02
   9   0  13    1.98    1.00
   0   9  13    1.30    0.91
  -9   0 -14  342.04   15.75
  -9   9 -14  347.54   15.77
   9   0  14  336.04   15.86
   0   9  14  325.43   15.73
   9  -9  14  358.89   15.79
   9   0  14  338.99   15.75
  -9   0 -15    2.06    0.81
  -9   9 -15    0.20    1.13
   9   0  15    1.34    1.26
   9   0  15    0.06    1.04
   0   9  15   -0.13    0.99
   9  -9  15    1.67    1.06
  -9   0 -16   56.56    3.13
  -9   9 -16   64.03    3.26
   9   0  16   64.32    3.32
   0   9  16   65.91    3.22
   9   0  16   62.24    3.24
   9  -9  16   66.78    3.23
  -9   0 -17   -0.19    0.71
  -9   9 -17    0.08    1.09
   9   0  17    0.51    0.96
   9  -9  17    0.62    0.93
   0   9  17    0.50    1.04
   9   0  17    1.03    1.05
  -9   0 -18   25.97    1.61
  -9   9 -18   35.13    1.82
   0   9  18   32.61    1.81
   9   0  18   28.58    1.73
   9   0  18   34.63    1.81
   9  -9  18   33.13    1.75
   0   9 -19    7.96    0.89
  -9   9 -19    7.30    0.85
  -9   0 -19    5.79    0.58
   0   9  19    7.03    0.87
   9  -9  19    5.82    0.75
   9   0  19    7.28    0.88
   0   9 -20    0.33    0.62
  -9   9 -20    0.29    0.57
  -9   0 -20   -0.07    0.28
   9   0  20    0.83    0.60
   9  -9  20    0.31    0.45
   0   9 -21    3.16    0.44
  -9   9 -21    3.75    0.44
   9   0  21    3.44    0.46
 -10   5   0   30.89    2.05
   5 -10   0   34.76    2.10
  -5  -5   0   29.42    2.19
  10  -5   0   34.65    2.12
  10  -5   1  525.87   24.64
   5 -10  -1  521.70   24.69
  -5  -5   1  536.36   24.56
  10  -5  -1  527.49   24.59
   5 -10   1  552.79   24.54
  -5  -5  -1  542.39   24.78
 -10   5  -1  496.89   24.55
   5 -10   2  124.39    5.62
  -5  -5  -2   98.30    5.91
  10  -5   2   99.55    5.76
 -10   5  -2  120.06    5.75
  -5  -5   2  116.96    5.60
  10  -5  -2  125.80    5.77
 -10   5   2  105.27    5.73
 -10   5  -3  709.73   33.30
   5 -10   3  747.39   33.16
  -5  -5   3  720.09   33.10
  10  -5  -3  692.11   33.26
 -10   5   3  723.72   33.42
  10  -5  -4  104.30    5.34
  -5  -5  -4  112.24    5.86
   5 -10   4  102.35    5.12
  -5  -5   4  105.56    5.03
  10  -5   4  118.00    5.72
 -10   5  -4  104.41    5.39
  -5  -5   5  591.09   28.15
  10  -5  -5  659.02   28.54
  10  -5   5  629.21   28.91
  -5  -5  -5  651.73   29.09
 -10   5  -5  625.10   28.59
   5 -10   5  628.63   28.32
  10  -5   6   22.58    2.17
  10  -5  -6   24.69    1.68
  -5  -5  -6   23.22    2.33
   5 -10   6   25.37    1.52
 -10   5  -6   22.97    1.74
  10  -5  -7  150.56    7.58
  -5  -5  -7  157.51    8.28
 -10   5  -7  157.42    7.67
  10  -5   7  159.72    8.24
   5 -10   7  144.47    7.32
  -5  10   7  153.33    7.15
   5   5   7  162.40    7.26
  -5  -5   7  155.47    7.17
  -5  -5  -8   29.46    1.51
  10  -5   8   27.94    2.68
 -10   5  -8   30.12    2.04
  -5  -5  -8   28.41    2.50
  10  -5   8   31.08    1.74
  -5  10   8   30.61    1.53
   5   5   8   30.47    1.74
   5   5   8   28.54    1.52
  -5  -5  -9  211.48    9.93
 -10   5  -9  212.44    9.96
  10  -5   9  204.41   11.28
  10  -5   9  217.60   10.07
  -5  10   9  220.56    9.94
   5   5   9  211.68   10.06
   5   5   9  218.37    9.94
  -5  -5 -10  118.25    5.57
 -10   5 -10  120.48    5.61
  10  -5  10  119.60    5.73
   5   5  10  110.58    5.72
  -5  10  10  121.14    5.59
   5   5  10  121.10    5.59
  -5  -5 -11   24.60    1.31
 -10   5 -11   24.96    1.39
  10  -5  11   21.02    1.60
   5   5  11   21.26    1.62
  -5  10  11   22.15    1.35
  10  -5  11   23.56    1.51
   5   5  11   21.23    1.37
  -5  -5 -12   38.57    1.96
 -10   5 -12   41.16    2.12
  10  -5  12   36.04    2.21
   5   5  12   31.63    2.27
  10  -5  12   35.38    2.14
   5   5  12   38.86    2.04
   5 -10  12   40.58    2.05
 -10   5 -13  122.97    5.61
  -5  -5 -13  112.76    5.50
  10  -5  13  106.68    5.65
   5   5  13  117.38    5.56
   5 -10  13  119.63    5.55
  10  -5  13  121.71    5.63
  -5  -5 -14  154.33    7.74
 -10   5 -14  170.21    7.86
  10  -5  14  164.72    7.89
  10  -5  14  169.70    7.88
   5   5  14  171.61    7.83
   5 -10  14  174.61    7.80
  -5  -5 -15   26.93    1.60
 -10   5 -15   36.85    1.94
  10  -5  15   28.16    1.78
   5   5  15   30.53    2.05
   5   5  15   30.97    1.91
  10  -5  15   29.02    1.94
   5 -10  15   32.47    1.71
 -10   5 -16    0.11    1.08
  10  -5  16    0.63    0.76
   5   5  16   -1.15    1.20
   5   5  16    0.80    1.10
   5 -10  16   -1.09    0.72
 -10   5 -17   26.93    1.67
  -5  10 -17   30.21    1.72
  10  -5  17   22.55    1.44
   5 -10  17   25.69    1.44
   5   5  17   28.96    1.71
  -5  10 -18    1.71    0.99
 -10   5 -18    1.35    0.85
   5 -10  18    0.68    0.53
   5   5  18    1.73    0.91
  -5  10 -19    8.27    0.93
   5   5 -19    9.71    0.85
 -10   5 -19    8.27    0.82
   5   5  19    9.19    0.95
  -5  10 -20    5.15    0.67
 -10   5 -20    3.89    0.54
  10  -5  20    3.80    0.67
   5   5  20    4.42    0.65
  -5  10 -21    0.10    0.44
 -10   5 -21    0.10    0.30
  10  -5  21    0.10    0.40
   5   5  21    0.60    0.43
 -10   6   0    7.51    1.10
   4 -10   0    6.87    1.15
  -4  -6   0    6.03    1.16
   6 -10   0    7.61    1.03
  10  -6   0    8.34    1.11
  -6  -4   0    7.17    1.05
  10  -4   0    6.96    1.19
   6   4   0    6.99    1.61
 -10   4  -1   72.04    3.91
 -10   6  -1   83.84    4.02
  -4  -6  -1   74.53    4.20
   6 -10  -1   64.32    3.94
   6 -10   1   82.62    3.92
  -6  -4  -1   84.38    4.12
  10  -4   1   79.90    4.09
   4 -10   1   69.31    3.91
  -4  -6   1   84.75    4.03
  -6  -4   1   69.87    3.87
  10  -4  -1   62.59    3.93
  10  -6   1   71.45    3.94
   6   4   1   75.17    4.43
   6   4  -1   78.88    4.33
  10  -6  -1   78.03    3.96
  -4  -6  -2  112.70    6.18
  10  -6  -2  118.51    5.85
  -6  -4  -2  110.82    6.05
 -10   4   2  121.34    5.90
  10  -4   2  124.69    6.06
  -4  -6   2  120.77    5.79
 -10   4  -2  116.32    5.86
   6   4   2  111.04    6.39
   4 -10   2  114.58    5.76
 -10   6  -2  117.51    5.87
  -6  -4   2  116.05    5.71
  10  -4  -2  116.42    5.87
   6 -10   2  117.62    5.75
   6   4  -2  120.03    6.11
  -6  -4   3  156.31    7.03
  -4  -6   3  138.63    6.99
  10  -6  -3  147.12    7.20
 -10   4  -3  154.59    7.25
   6 -10  -3  155.54    7.49
   6 -10   3  144.99    7.05
  10  -6   3  146.66    7.34
 -10   4   3  144.35    7.29
 -10   6  -3  147.80    7.21
   6   4   3  143.96    7.88
   6   4  -3  145.48    7.36
  10  -4  -3  133.56    7.16
   4 -10   3  154.08    7.03
   6 -10   4  412.93   18.95
  -4  -6   4  391.63   18.78
  -4  -6  -4  380.09   19.54
  10  -4   4  395.83   19.42
 -10   4  -4  395.38   19.14
   4 -10   4  412.87   18.88
  10  -6   4  414.72   19.33
  -6  -4   4  413.11   18.85
  10  -6  -4  415.19   19.12
  -6  -4  -4  414.06   19.49
 -10   6  -4  425.85   19.17
   6   4  -4  416.26   19.15
 -10   4   4  392.07   19.20
  10  -4  -4  420.57   19.10
   6 -10  -4  455.55   19.57
  -4  -6  -5  235.52   11.31
  10  -4   5  214.23   11.14
 -10   4  -5  229.67   10.75
  10  -6   5  236.33   11.02
  -6  -4  -5  215.71   11.10
  10  -6  -5  215.25   10.68
 -10   6  -5  208.57   10.69
   6 -10   5  203.71   10.49
  -6  -4   5  228.73   10.38
   4 -10   5  225.32   10.42
   6 -10  -5  267.65   11.32
  10  -4  -5  227.72   10.66
   6 -10  -6  294.33   13.01
  -4  -6  -6  273.35   13.00
  10  -6   6  240.40   12.65
 -10   4  -6  245.04   12.36
  -6  -4  -6  264.52   12.84
   4 -10   6  247.11   11.99
   6 -10   6  270.31   12.19
  10  -6  -6  276.72   12.36
 -10   6  -6  249.48   12.31
  10  -4  -6  265.69   12.28
  10  -4   6  251.81   12.83
   6 -10   7   97.63    4.68
 -10   4  -7   90.33    4.85
  -4  -6  -7   97.53    5.54
  -6  -4  -7   99.46    5.40
 -10   6  -7   97.97    4.34
  10  -6  -7   99.17    4.83
 -10   6  -7   94.51    4.82
   6 -10  -7  105.12    5.51
  10  -4   7   96.76    5.60
  10  -4  -7   93.80    4.74
  10  -6   7   81.23    5.15
   4   6   7   94.06    4.43
   6   4   7   81.80    4.43
  -6  10   7   97.09    4.33
  10  -4   7   94.56    4.46
  -4  10   7   88.85    4.32
  -6  -4   7   85.30    4.33
  -6  -4  -8    2.18    0.47
  10  -4   8    5.71    1.86
  10  -6   8    1.92    1.44
 -10   6  -8    2.17    0.85
   6 -10  -8    2.64    1.31
 -10   4  -8    1.94    0.54
  -6  -4  -8    3.09    1.30
 -10   4  -8    1.50    0.88
  -4  -6  -8    1.62    1.28
   4 -10  -8    3.25    1.95
  10  -6  -8    2.88    0.86
   4   6   8    3.12    0.78
  10  -4   8    2.85    0.87
   6   4   8    0.95    0.87
  10  -6   8    1.93    0.79
   4   6   8    2.89    0.47
  -4  10   8    1.13    0.50
  -6  10   8    2.31    0.50
   6   4   8    1.03    0.45
  -4  -6  -9   17.17    0.97
 -10   4  -9   17.78    1.06
  -6  -4  -9   15.61    1.00
 -10   4  -9   14.88    1.47
  10  -4   9   18.38    2.47
  10  -6   9   16.05    2.21
  10  -6   9   19.27    1.28
   4   6   9   16.07    1.24
  -6  10   9   14.19    1.00
  -4  10   9   18.40    1.03
  10  -4   9   17.43    1.37
   6   4   9   15.96    1.29
   4   6   9   15.92    1.02
   6   4   9   19.35    1.04
  -4  -6 -10   76.45    3.70
 -10   4 -10   80.17    3.76
  -6  -4 -10   78.58    3.73
 -10   6 -10   77.58    3.76
  -4  10  10   77.15    3.73
  10  -6  10   79.31    3.88
  10  -4  10   78.91    3.94
   6   4  10   76.46    3.90
   4   6  10   73.34    3.86
  10  -4  10   81.30    3.80
   6   4  10   78.96    3.74
   4   6  10   78.28    3.74
  -6  -4 -11    4.60    0.71
  -4  -6 -11    4.61    0.61
 -10   4 -11    4.86    0.78
 -10   6 -11    5.03    0.85
  10  -4  11    5.58    1.13
   4   6  11    2.92    1.00
   6   4  11    2.89    1.03
  10  -6  11    4.48    0.97
  10  -4  11    4.96    0.92
   6   4  11    3.10    0.79
   4   6  11    4.18    0.73
   4 -10  11    4.10    0.64
  -4  10  11    3.48    0.76
  -6  -4 -12   45.22    2.24
 -10   4 -12   46.16    2.32
 -10   6 -12   45.88    2.31
  10  -6  12   39.90    2.38
  -4  10  12   44.28    2.23
  10  -4  12   41.41    2.49
   4   6  12   41.71    2.46
   4 -10  12   44.56    2.22
   4   6  12   39.37    2.26
  10  -6  12   37.94    2.35
  10  -4  12   43.98    2.36
   6   4  12   43.53    2.27
   6 -10  12   46.56    2.31
  -6  -4 -13    2.08    0.70
 -10   4 -13    1.96    0.92
 -10   6 -13    2.20    1.06
  10  -4  13    1.49    1.16
  10  -6  13    0.90    1.01
  10  -6  13    1.82    1.06
   6   4  13    1.98    0.86
   6 -10  13    1.07    0.86
  -4  10  13    1.95    0.77
   4   6  13    0.33    0.96
   4 -10  13    2.73    0.70
  10  -4  13    1.84    1.06
 -10   6 -14   17.13    1.47
  -6  -4 -14   19.79    1.23
 -10   4 -14   19.25    1.51
  10  -4  14   18.52    1.54
   6   4  14   16.00    1.64
  -6  10  14   16.78    1.31
  -4  10  14   17.92    1.35
  10  -6  14   18.79    1.38
   4 -10  14   20.40    1.23
   6 -10  14   19.38    1.32
   4   6  14   17.05    1.42
   6   4  14   18.66    1.43
  10  -4  14   16.98    1.47
  -6  -4 -15    4.84    0.76
 -10   6 -15    4.76    1.16
 -10   4 -15    7.19    1.16
  10  -6  15    4.22    0.84
   6   4  15    7.12    1.32
  10  -4  15    6.94    1.12
   6 -10  15    6.00    0.92
  10  -4  15    7.04    1.18
   4   6  15    5.87    1.14
   4 -10  15    5.08    0.75
   6   4  15    7.11    1.10
  -6  10  15    6.48    1.06
  -6  -4 -16   75.67    4.05
 -10   6 -16   85.68    4.22
 -10   4 -16   93.30    4.23
  -6  10 -16   88.21    4.24
  10  -4  16   77.56    4.15
   4   6  16   87.28    4.28
  -6  10  16   86.86    4.19
   6   4  16   97.30    4.28
  10  -6  16   74.10    4.08
   6   4  16   99.94    4.23
   4   6  16   95.57    4.20
  10  -4  16   88.93    4.25
   6 -10  16   86.28    4.13
   4 -10  16   83.66    4.07
 -10   6 -17    3.62    1.12
 -10   4 -17    4.65    0.98
  -6  10 -17    5.33    1.07
  10  -4  17    3.20    0.75
   6   4  17    1.96    1.09
   6 -10  17    3.19    0.75
   6   4  17    3.86    1.06
   4   6  17    4.27    1.02
  10  -4  17    3.79    1.18
   4 -10  17    2.98    0.56
  -6  10 -18    6.46    1.00
  -4  10 -18    6.16    0.98
 -10   6 -18    5.72    0.95
 -10   4 -18    4.93    0.83
  10  -6  18    6.17    1.02
   4   6  18    5.61    0.95
   6 -10  18    4.19    0.65
   6   4  18    6.80    1.01
  -4  10 -19    1.12    0.80
  -6  10 -19    0.52    0.77
   4   6 -19    1.31    0.76
 -10   4 -19    0.83    0.62
 -10   6 -19    1.17    0.68
   4   6  19    0.92    0.76
  10  -6  19    1.31    0.78
   6 -10  19    0.50    0.42
   6   4  19    0.85    0.79
  -6  10 -20    1.07    0.62
  -4  10 -20    0.80    0.61
   4   6 -20    0.59    0.50
 -10   6 -20   -0.02    0.52
 -10   4 -20    0.45    0.45
   4   6  20    1.22    0.64
   6   4  20    0.83    0.60
  10  -6  20    0.40    0.61
  -4  10 -21    0.11    0.43
  -6  10 -21   -0.70    0.44
 -10   4 -21   -0.15    0.27
 -10   6 -21   -0.06    0.33
  10  -6  21   -0.02    0.38
  10  -4  21   -0.20    0.41
   6   4  21   -0.11    0.43
  -3  -7   0   37.15    2.54
   7 -10   0   36.20    2.21
  -7  -3   0   39.91    2.26
  10  -3   0   31.77    2.37
   7   3   0   36.21    2.73
 -10   7   0   36.38    2.34
  10  -7   0   36.61    2.23
  -3  -7   1   82.14    4.40
  10  -7  -1   81.37    4.27
   3 -10   1   85.19    4.29
  10  -3   1   85.10    4.53
 -10   3  -1   88.00    4.30
  -7  -3  -1   73.38    4.32
  10  -3  -1   75.98    4.34
 -10   7  -1   82.99    4.35
 -10   7   1   89.33    4.51
  -7  -3   1   83.47    4.23
 -10   3   1   82.58    4.29
   7   3   1   90.14    4.87
   7 -10   1   82.36    4.22
   7   3  -1   76.22    4.56
  -3  -7  -1   83.65    4.61
 -10   3   2   66.42    4.06
  -3  -7   2   77.01    4.10
 -10   3  -2   87.51    4.20
 -10   7  -2   72.37    4.12
  10  -3   2   74.70    4.38
   3 -10   2   87.31    4.07
   7 -10   2   78.52    4.02
  10  -3  -2   84.35    4.21
  10  -7  -2   70.22    4.08
   7   3   2   85.81    4.78
   7   3  -2   74.23    4.37
  -7  -3   2   85.32    4.02
  -3  -7  -2   85.28    4.61
 -10   7  -3  324.25   15.75
 -10   3  -3  337.47   15.78
  10  -3   3  316.34   16.02
   7 -10   3  336.90   15.64
   7 -10  -3  336.89   15.92
   3 -10   3  349.46   15.58
  -3  -7   3  326.72   15.57
  -7  -3   3  335.04   15.57
  10  -7   3  336.26   15.85
  10  -3  -3  332.56   15.75
  10  -7  -3  344.32   15.79
 -10   3   3  323.11   15.76
   7   3   3  342.81   16.50
   7   3  -3  338.01   15.89
 -10   3  -4   89.71    4.72
  10  -7   4   87.74    4.79
  10  -7  -4   92.41    4.67
   3 -10   4   86.56    4.35
   7 -10  -4   96.59    4.99
  -7  -3  -4   85.94    4.95
  10  -3  -4   95.31    4.63
  -3  -7   4   91.27    4.30
  -7  -3   4   87.79    4.40
   7   3   4   96.59    5.61
 -10   3   4   87.48    4.72
   7   3  -4   91.06    4.75
   7 -10   4   95.36    4.53
 -10   7  -4   84.82    4.65
  10  -3   5   42.61    3.00
  10  -7   5   40.28    2.66
  10  -7  -5   39.65    2.47
   7 -10   5   38.94    2.28
   7 -10  -5   44.95    2.91
  10  -3  -5   41.61    2.36
   7   3   5   41.46    3.40
  -7  -3  -5   38.90    2.78
   7   3  -5   39.21    2.47
 -10   7  -5   40.17    2.41
   3 -10   5   38.67    2.03
  -7  -3   5   39.48    2.12
  -3  -7  -5   41.21    3.11
 -10   3  -5   39.93    2.50
  10  -7   6   45.18    3.08
   7 -10   6   52.05    2.73
  10  -7  -6   52.62    2.87
  10  -3  -6   44.57    2.71
 -10   7  -6   46.28    2.75
   7 -10  -6   48.73    3.25
  -7  -3  -6   49.66    3.23
  10  -3   6   48.93    3.52
 -10   3  -6   48.16    2.88
  -3  -7  -6   40.43    3.34
 -10   3  -7  337.07   15.63
  -7  -3  -7  327.06   15.62
  10  -7   7  357.38   16.52
  -3  -7  -7  355.39   16.90
 -10   7  -7  340.53   15.62
   7 -10   7  344.20   16.05
  -7  -3  -7  342.78   16.52
  10  -7  -7  329.53   16.09
  10  -3  -7  350.53   16.02
   3 -10  -7  339.63   17.23
   7 -10  -7  426.42   16.81
 -10   7  -7  323.59   16.05
  10  -3   7  347.01   16.93
 -10   3  -7  359.91   16.23
   3   7   7  329.99   15.69
  -3  10   7  345.83   15.61
  10  -3   7  332.07   15.72
   7   3   7  337.09   15.72
  -3  10   7  341.04   15.64
  -7  -3   7  351.81   15.62
 -10   3  -8  138.41    6.25
  -7  -3  -8  130.58    6.23
 -10   7  -8  132.03    6.24
  -7  -3  -8  126.17    7.13
  10  -7  -8  135.28    6.75
   7 -10  -8  147.66    7.30
 -10   7  -8  127.24    6.68
   3 -10  -8  133.69    7.91
  10  -3   8  133.34    7.64
  10  -7   8  131.71    7.23
 -10   3  -8  138.10    6.86
  10  -3   8  133.13    6.37
   7   3   8  132.90    6.37
   3   7   8  126.87    6.31
  -3  10   8  138.37    6.26
  -3  10   8  137.64    6.22
  10  -7   8  141.19    6.33
   3   7   8  128.92    6.21
   7   3   8  134.01    6.23
  -7  -3  -9   11.64    0.74
  10  -7   9    8.66    1.70
 -10   3  -9    7.70    0.77
  10  -7   9    7.81    0.96
   7   3   9    5.77    1.04
  -3  10   9    6.82    0.79
   3   7   9   10.32    0.97
  10  -3   9    9.20    1.16
  -3  10   9    8.27    0.71
   7   3   9    7.56    0.72
   3   7   9   10.21    0.72
  -7  -3 -10    4.34    0.67
 -10   3 -10    4.79    0.74
   3   7  10    3.58    0.90
   7   3  10    5.85    1.08
  10  -3  10    4.04    1.11
  10  -7  10    4.88    0.94
  -3  10  10    4.32    0.66
  10  -3  10    4.32    0.79
   7   3  10    3.88    0.69
   3   7  10    4.30    0.69
  -7  -3 -11    4.13    0.75
 -10   3 -11    5.07    0.86
 -10   7 -11    4.58    0.85
  10  -7  11    6.32    0.91
  10  -3  11    5.70    1.23
   3   7  11    4.21    1.00
   3 -10  11    6.49    0.65
  -3  10  11    7.59    0.78
  -7  10  11    4.31    0.76
   3   7  11    5.14    0.80
   7   3  11    6.87    0.85
  10  -3  11    4.75    0.84
  -7  -3 -12    7.05    0.83
 -10   3 -12    4.92    1.00
 -10   7 -12    8.11    0.98
  10  -3  12    7.80    1.33
  10  -7  12    6.18    1.02
   3   7  12    5.22    1.13
   7   3  12    5.05    0.92
  -3  10  12    6.13    0.83
   3   7  12    5.72    0.87
   7 -10  12    7.62    0.96
   3 -10  12    4.95    0.68
  10  -3  12    6.52    1.03
  -7  10  12    7.89    0.81
  -7  -3 -13   40.15    1.97
 -10   3 -13   34.66    2.02
 -10   7 -13   42.16    2.09
  -3  10  13   31.99    1.99
  -7  10  13   35.29    1.97
   3   7  13   34.85    2.13
  10  -7  13   30.73    2.00
  10  -3  13   34.59    2.23
   3   7  13   38.42    2.01
   7 -10  13   37.42    2.05
  10  -3  13   36.80    2.10
   3 -10  13   33.81    1.86
   7   3  13   36.64    1.98
 -10   3 -14   18.42    1.41
  -7  -3 -14   17.87    1.25
 -10   7 -14   17.81    1.46
  -7  10  14   16.82    1.35
   7   3  14   19.81    1.64
  10  -7  14   15.93    1.24
  -3  10  14   17.06    1.35
  10  -3  14   17.78    1.53
   7 -10  14   18.34    1.35
   3 -10  14   16.00    1.11
   3   7  14   15.25    1.38
   7   3  14   18.92    1.37
  10  -3  14   19.78    1.39
  -7  -3 -15    6.85    0.86
 -10   7 -15    9.67    1.28
 -10   3 -15    8.47    1.20
  10  -3  15    9.17    1.23
   7   3  15    6.88    1.40
  -7  10  15    8.88    1.07
  10  -7  15    6.09    0.83
   3   7  15    8.61    1.18
  10  -3  15    8.95    1.21
   7 -10  15    8.01    1.05
   3 -10  15    7.03    0.75
  -3  10  15    9.56    1.20
   7   3  15    7.32    1.11
  -7  -3 -16   -0.01    0.66
 -10   3 -16    1.36    1.00
 -10   7 -16    0.06    1.01
  -7  10 -16    0.30    1.05
  10  -3  16    0.14    0.90
   7   3  16    0.02    1.15
   3   7  16   -1.21    1.08
  -3  10  16   -0.03    1.01
   7   3  16    0.19    1.11
  10  -7  16    1.36    1.09
  10  -3  16    0.92    1.07
   7 -10  16    0.64    0.86
 -10   3 -17    3.62    0.90
  -7  -3 -17    2.66    0.58
 -10   7 -17    0.64    1.04
  -7  10 -17    2.49    1.07
  10  -3  17    3.32    0.83
   7   3  17    3.91    1.07
   7   3  17    3.33    1.06
  10  -3  17    2.72    1.11
   7 -10  17    3.87    0.79
   3   7  17    2.34    1.06
  10  -7  17    3.35    1.02
 -10   3 -18    2.52    0.75
  -7  -3 -18    3.45    0.48
 -10   7 -18    3.60    0.91
  -7  10 -18    3.66    0.93
  -3  10 -18    3.09    0.93
  10  -3  18    2.69    0.65
  10  -7  18    2.61    0.93
  10  -3  18    3.85    0.99
   3   7  18    3.25    0.96
   7   3  18    2.93    0.97
   7 -10  18    4.53    0.71
  -7  10 -19    2.89    0.75
  -3  10 -19    2.60    0.77
   3   7 -19    2.02    0.78
 -10   7 -19    1.89    0.74
 -10   3 -19    0.32    0.57
  10  -3  19    1.65    0.80
   3   7  19    2.24    0.78
   7 -10  19    1.25    0.51
   7   3  19    2.00    0.77
  10  -7  19    1.69    0.76
  -7  10 -20    0.95    0.61
  -3  10 -20    0.20    0.62
   3   7 -20    0.19    0.60
 -10   3 -20    0.14    0.42
 -10   7 -20   -0.15    0.53
   3   7  20    0.27    0.61
  10  -7  20   -0.49    0.57
   7   3  20    0.61    0.59
  -7  10 -21    1.35    0.43
  -3  10 -21    1.01    0.44
 -10   3 -21    0.44    0.23
 -10   7 -21    1.01    0.34
  10  -7  21    0.97    0.35
   7   3  21    1.23    0.44
  -8  -2   0    2.21    0.82
   8   2   0    5.23    1.47
  -2  -8   0    3.87    1.48
  10  -8   0    4.81    0.88
 -10   8   0    5.47    1.18
  10  -2   0    3.36    1.17
   8 -10   0    3.78    0.94
 -10   2   0    3.24    0.98
   8 -10   1   77.31    4.12
 -10   8   1   82.18    4.41
 -10   8  -1   86.78    4.35
  10  -8  -1   70.63    4.19
  10  -2  -1   75.03    4.32
 -10   2   1   83.05    4.16
  10  -2   1   81.27    4.46
  -8  -2  -1   84.89    4.26
  -8  -2   1   81.18    4.12
   8   2   1   77.41    4.64
  -2  -8  -1   85.06    4.72
   8   2  -1   75.20    4.48
  -2  -8   1   83.87    4.40
  -2  -8   2  583.39   26.55
 -10   2  -2  536.57   26.49
  10  -2  -2  525.84   26.52
  -8  -2   2  588.44   26.39
  10  -2   2  595.34   26.85
   8 -10   2  571.26   26.44
  10  -8  -2  593.98   26.54
   8 -10  -2  562.28   26.55
   2 -10   2  560.56   26.43
 -10   8  -2  604.43   26.60
  10  -8   2  579.70   26.53
   8   2   2  548.06   27.05
 -10   2   2  566.53   26.48
  -2  -8  -2  570.86   26.99
   8   2  -2  574.29   26.66
   8 -10   3  155.06    6.68
  10  -2   3  139.56    7.18
  -2  -8   3  150.99    6.66
 -10   2   3  145.09    6.72
  -8  -2   3  129.40    6.53
  10  -2  -3  127.05    6.72
 -10   8  -3  152.79    6.84
  10  -8  -3  156.58    6.82
   8 -10  -3  130.52    6.82
  10  -8   3  121.31    6.72
   2 -10   3  125.13    6.51
   8   2   3  131.20    7.38
  -2  -8  -3  108.11    7.16
 -10   2  -3  125.21    6.73
   8   2  -3  139.01    6.84
 -10   2   4 2282.39   96.83
 -10   2  -4 2131.86   96.89
 -10   8  -4 2212.53   96.87
  -2  -8   4 1975.07   96.48
  10  -8   4 2170.38   96.91
  10  -2  -4 2140.38   96.78
  10  -8  -4 2255.53   96.90
   2 -10   4 1988.48   96.79
   2 -10   4 1935.89   96.49
   8 -10  -4 2320.96   97.03
   8   2   4 2203.29   97.67
   8 -10   4 2192.76   96.73
  -8  -2  -4 2204.89   97.05
  -8  -2   4 2154.75   96.62
   8   2  -4 2210.08   96.86
   2 -10   5    0.79    0.64
  -2  -8  -5    2.04    1.77
  10  -2   5    7.13    1.67
   8   2  -5    4.01    1.05
  10  -8  -5    5.46    0.99
   2 -10   5    1.75    0.37
   8 -10  -5    3.61    1.17
 -10   8  -5    5.21    0.98
 -10   2  -5    1.85    1.03
  10  -8   5    2.73    1.06
  -8  -2   5    2.37    0.63
  -8  -2  -5    5.45    1.14
  10  -2  -5    1.75    0.79
   2 -10  -5    4.49    2.09
   8 -10   5    4.69    0.87
   8   2   5    2.20    1.96
 -10   2  -6  391.06   17.92
 -10   8  -6  415.70   18.40
  10  -8   6  398.89   18.64
   8 -10   6  413.78   18.39
  -8  -2  -6  423.95   18.76
  10  -2  -6  388.47   18.31
  10  -8  -6  399.23   18.43
   2 -10  -6  395.24   19.46
 -10   2  -6  405.40   18.52
  10  -2   6  430.31   19.28
  -2  -8  -6  409.47   19.22
   8 -10  -6  439.52   18.77
   8   2   6  375.24   18.00
  -2  -8   6  373.55   17.91
 -10   2  -7   40.89    2.18
  -8  -2  -7   47.71    2.20
  10  -8   7   34.78    2.88
 -10   8  -7   49.31    2.71
   8 -10   7   51.71    2.80
 -10   8  -7   47.93    2.19
  -8  -2  -7   50.95    3.10
  10  -8  -7   49.47    2.77
   2 -10  -7   51.77    4.03
  10  -2   7   46.17    3.67
 -10   2  -7   37.13    2.73
   8 -10  -7   42.09    2.96
  -2  -8  -7   43.16    3.52
   2   8   7   48.57    2.29
  -2  10   7   42.24    2.17
   8   2   7   44.40    2.38
  -2  10   7   40.16    2.21
   2   8   7   51.22    2.18
  -8  -2   7   39.99    2.17
 -10   2  -8   64.95    2.85
  -8  -2  -8   56.47    2.83
 -10   8  -8   56.92    2.83
  10  -8  -8   46.32    3.25
  10  -2   8   62.72    4.49
 -10   2  -8   67.34    3.58
   8 -10  -8   63.04    3.70
  10  -8   8   66.92    3.88
  10  -2   8   56.24    3.01
  -2  10   8   64.41    2.88
  -8  10   8   52.77    2.81
  10  -8   8   64.93    2.94
   2   8   8   53.10    2.90
  -2  10   8   62.36    2.82
   8   2   8   62.24    2.84
  -8  -2   8   59.60    2.82
   2   8   8   52.56    2.79
 -10   2  -9  162.48    7.38
  -8  -2  -9  164.85    7.37
 -10   8  -9  166.49    7.37
  -8  10   9  162.25    7.36
   2   8   9  156.02    7.43
  10  -8   9  153.08    7.44
   8   2   9  152.87    7.51
  -2  10   9  150.20    7.39
  -2  10   9  154.38    7.35
  10  -2   9  161.53    7.52
   8   2   9  158.84    7.37
   2   8   9  153.86    7.35
  -8  -2 -10   30.81    1.66
 -10   2 -10   34.69    1.71
  -2  10  10   30.98    1.72
  10  -2  10   26.73    1.95
  -8  10  10   32.25    1.65
  10  -8  10   33.93    1.77
   2   8  10   28.20    1.77
  -2  10  10   31.16    1.65
  10  -2  10   27.54    1.72
   2   8  10   27.17    1.64
   8   2  10   32.20    1.68
  -8  -2 -11  297.00   13.85
 -10   2 -11  312.45   13.87
  -8  10  11  301.41   13.84
  10  -2  11  296.23   14.00
  -2  10  11  299.50   13.84
   2   8  11  287.89   13.91
  -2  10  11  313.49   13.88
  10  -8  11  303.56   13.92
   2   8  11  288.80   13.83
  10  -2  11  292.11   13.89
   8   2  11  309.16   13.86
  -8  -2 -12    4.63    0.81
 -10   2 -12    7.44    0.93
 -10   8 -12    6.36    0.95
  10  -8  12    4.93    0.91
   2   8  12    3.67    1.04
  10  -2  12    4.34    1.33
   2   8  12    4.24    0.81
   8   2  12    6.07    0.94
  -8  10  12    4.37    0.81
  10  -2  12    3.83    0.92
  -2  10  12    6.14    0.89
  -8  -2 -13   68.70    3.55
 -10   2 -13   83.36    3.62
 -10   8 -13   70.74    3.61
  -2  10  13   76.17    3.56
   8   2  13   72.10    3.81
   2   8  13   73.77    3.66
  10  -2  13   71.45    3.79
  10  -8  13   66.45    3.54
  -8  10  13   70.39    3.54
  10  -2  13   68.88    3.59
   2   8  13   68.35    3.56
   8 -10  13   70.31    3.61
   8   2  13   77.69    3.60
 -10   2 -14  104.94    4.92
  -8  -2 -14   95.55    4.84
 -10   8 -14  108.72    4.93
   8   2  14   98.15    5.02
  10  -2  14   99.23    5.02
  -2  10  14   95.88    4.86
   2   8  14   94.45    4.94
   2   8  14  108.60    4.87
  10  -2  14   98.94    4.91
   8 -10  14  106.24    4.93
   8   2  14   99.93    4.90
  10  -8  14  101.20    4.94
  -8  -2 -15   20.23    1.33
 -10   2 -15   18.24    1.47
 -10   8 -15   21.65    1.61
  -8  10 -15   19.81    1.58
  -2  10  15   18.09    1.52
  10  -2  15   21.96    1.62
   8   2  15   18.55    1.72
   2   8  15   23.36    1.49
   8 -10  15   21.39    1.40
  10  -8  15   16.99    1.55
  10  -2  15   19.99    1.58
   8   2  15   18.63    1.40
  -8  -2 -16   35.54    2.13
 -10   2 -16   44.13    2.26
 -10   8 -16   40.06    2.31
  -8  10 -16   43.18    2.32
  -2  10  16   42.17    2.32
   2   8  16   39.41    2.30
  10  -2  16   39.91    2.36
   8   2  16   46.45    2.40
   8   2  16   40.61    2.32
  10  -2  16   38.75    2.34
   8 -10  16   41.35    2.24
  10  -8  16   44.72    2.36
 -10   2 -17   10.18    1.06
  -8  -2 -17   11.54    0.88
  -8  10 -17   10.18    1.25
 -10   8 -17   14.34    1.27
   8   2  17    9.73    1.23
  10  -2  17   13.10    1.08
  10  -2  17   11.11    1.27
   8 -10  17   11.92    1.07
  -2  10  17   11.59    1.28
  10  -8  17    9.55    1.20
   2   8  17   12.59    1.21
   8   2  17    8.28    1.19
 -10   2 -18   17.53    1.22
  -8  10 -18   21.55    1.41
 -10   8 -18   22.20    1.40
  -8  -2 -18   17.06    1.11
  10  -2  18   20.03    1.27
  -2  10  18   20.17    1.41
   2   8  18   23.11    1.42
  10  -8  18   21.30    1.38
  10  -2  18   23.19    1.43
   8   2  18   20.83    1.42
   8 -10  18   23.97    1.27
  -8  10 -19    0.63    0.77
 -10   8 -19    1.03    0.74
   2   8 -19    2.33    0.78
  -2  10 -19    2.03    0.80
 -10   2 -19    1.28    0.54
   8   2  19    0.11    0.73
   8 -10  19    1.91    0.55
  10  -2  19    1.60    0.77
   2   8  19    1.45    0.78
  10  -8  19    0.92    0.69
  -8  10 -20    0.71    0.58
  -2  10 -20    1.65    0.61
   2   8 -20    1.07    0.59
 -10   8 -20    1.98    0.57
 -10   2 -20    0.01    0.37
   8   2  20    0.35    0.58
  10  -8  20    1.07    0.55
  10  -2  20    1.73    0.61
   8 -10  20    0.73    0.34
  -2  10 -21    3.50    0.45
 -10   8 -21    3.83    0.41
  -8  10 -21    2.66    0.42
  10  -8  21    1.78    0.34
   8   2  21    4.34    0.44
   9   1   0   95.64    5.51
  10  -1   0  107.83    5.54
 -10   1   0  110.59    5.29
   9 -10   0   89.53    5.21
   1 -10   0  106.86    5.79
  -1  -9   0  110.69    5.71
  -9  -1   0  110.93    5.29
  10  -9  -1    1.72    0.82
  -1  -9  -1    2.77    1.72
 -10   1   1    3.51    0.86
  -1  -9   1    2.48    1.41
  -9  -1  -1    1.93    0.85
   9   1   1    2.00    1.42
   9   1  -1    3.18    1.32
  10  -1  -1    1.43    1.14
  10  -9   1    1.63    0.88
  -9  -1   1    1.74    0.82
 -10   9  -1    3.81    1.09
   1 -10  -1    0.51    1.67
   1 -10   1    2.62    1.50
  10  -1   1    2.97    1.39
   9 -10   1    3.23    0.92
  10  -1   2   98.62    5.58
   9   1  -2  106.42    5.35
   9 -10   2  109.13    5.11
  -9  -1   2  101.16    5.05
  10  -1  -2   97.96    5.23
  10  -9  -2  103.65    5.15
 -10   9  -2   95.88    5.24
 -10   1   2   96.93    5.05
   1 -10  -2  103.65    5.89
   1 -10   2   92.71    5.35
  -1  -9  -2   99.25    5.77
  10  -9   2   96.81    5.12
   9   1   2  104.58    5.69
  -1  -9   2   99.98    5.25
   9 -10  -2   98.81    5.14
  10  -1   3   28.16    2.39
  -1  -9   3   23.08    1.66
  -1  -9  -3   25.56    2.54
 -10   1   3   26.17    1.68
   9   1   3   22.84    2.50
   9   1  -3   24.60    1.94
 -10   9  -3   24.45    1.80
   9 -10  -3   24.88    1.81
  -9  -1   3   22.23    1.52
  10  -9  -3   19.24    1.69
  10  -9   3   22.69    1.73
   1 -10   3   22.71    1.49
   1 -10   3   22.23    1.90
 -10   1  -3   20.01    1.75
   1 -10  -3   24.80    2.75
   9 -10   3   24.06    1.68
  10  -1  -3   18.89    1.65
  -9  -1  -3   17.71    1.78
   9   1  -4  531.06   25.28
   1 -10   4  557.89   24.92
  -9  -1   4  554.13   25.09
  -1  -9   4  523.01   24.94
  10  -1  -4  556.95   25.25
   9 -10  -4  564.21   25.40
  -1  -9   4  555.12   24.92
  10  -9   4  550.32   25.28
  -9  -1  -4  530.16   25.37
   9 -10   4  527.81   25.17
 -10   1   4  550.32   25.18
  10  -9  -4  514.29   25.25
 -10   1  -4  561.92   25.36
   9   1   4  528.74   26.03
   1 -10   4  531.66   25.15
 -10   9  -4  527.48   25.25
  10  -1   4  525.70   25.82
  -9  10  -4  525.11   25.29
   9   1  -5   96.34    4.41
 -10   1   5   94.74    4.36
   1 -10   5   62.52    3.81
  -9  -1   5   85.07    4.16
  10  -1  -5   86.10    4.32
   9 -10  -5   90.66    4.52
  10  -9   5   86.11    4.43
  -9  10  -5   81.91    4.35
   9 -10   5   93.32    4.35
  -9  -1  -5   93.32    4.61
 -10   9  -5   99.46    4.44
   1 -10  -5  105.60    5.60
 -10   1  -5   88.02    4.50
   9   1   5   79.96    5.34
  10  -9  -5   92.06    4.44
  -1  -9  -5   86.25    5.25
  -9  -1  -6   29.51    1.68
 -10   1  -6   38.10    1.72
  10  -1   6   28.38    2.95
  -9  -1  -6   32.21    2.45
   9 -10   6   30.27    2.18
  10  -1  -6   39.49    2.24
  -9  10  -6   38.07    2.29
   9 -10  -6   43.04    2.55
  10  -9   6   37.03    2.42
 -10   9  -6   31.69    2.19
 -10   1  -6   39.28    2.46
  -1  -9  -6   37.75    3.15
  10  -9  -6   30.76    2.27
   1 -10  -6   31.32    3.26
   9   1   6   38.03    1.94
  10  -1   6   30.15    1.89
  -9  -1  -7    2.49    0.51
   1 -10  -7   -2.88    2.18
  -1  -9  -7    4.83    1.63
 -10   1  -7    4.81    1.14
 -10   1  -7    3.97    0.53
   9 -10   7    1.54    0.90
   9 -10  -7    3.04    1.10
  10  -9   7    4.09    1.22
 -10   9  -7    3.66    0.93
   9   1   7    5.36    2.17
  10  -9  -7    1.11    0.83
  -9  -1  -7    1.39    1.00
  10  -1   7    2.24    1.74
   1   9   7    2.39    0.63
  -1  10   7    4.33    0.61
   9   1   7    4.52    0.88
  -9  -1   7    4.34    0.48
  -1  10   7    3.87    0.49
   1   9   7    2.28    0.44
   9   1   7    3.67    0.51
  -9  -1  -8    6.14    0.71
 -10   1  -8   10.17    0.73
  10  -9   8    9.67    1.49
   9 -10  -8   10.33    1.38
  10  -9  -8    7.68    1.14
   1   9   8    8.52    0.88
  -1  10   8    9.85    0.84
   9   1   8   11.95    1.14
  10  -1   8    7.95    0.77
   9   1   8    9.59    0.73
  -9  -1   8    8.73    0.68
  -1  10   8    9.84    0.69
   1   9   8    7.43    0.68
 -10   1  -9   46.88    2.20
  -9  -1  -9   44.04    2.19
   9   1   9   42.09    2.42
  10  -9   9   43.51    2.26
   1   9   9   43.06    2.27
  -1  10   9   42.03    2.24
   9   1   9   41.63    2.20
   1   9   9   43.69    2.17
  10  -1   9   42.45    2.23
  -1  10   9   44.00    2.17
  -9  -1 -10    2.47    0.73
 -10   1 -10    2.61    0.71
 -10   9 -10    3.09    0.69
  -1  10  10    1.76    0.79
  10  -1  10    2.24    1.10
   1   9  10    2.10    0.84
  -1  10  10    2.99    0.65
   1   9  10    2.27    0.65
   9   1  10    2.47    0.72
  10  -1  10    1.87    0.77
  -9  -1 -11    9.50    0.92
 -10   1 -11    9.12    0.98
   1   9  11    7.88    1.04
  10  -1  11    8.59    1.36
  -1  10  11    9.71    1.04
  10  -1  11    8.88    0.98
  -1  10  11    9.70    0.91
   9   1  11    8.44    0.96
   1   9  11    8.59    0.89
  -9  -1 -12   11.31    1.09
 -10   1 -12   12.01    1.17
   9   1  12   12.08    1.57
  10  -1  12   11.74    1.50
  -1  10  12   10.68    1.22
   1   9  12   11.64    1.16
  -1  10  12   13.13    1.07
   9   1  12   13.06    1.12
   1   9  12    8.90    1.02
  10  -1  12   10.18    1.09
  -9  -1 -13   12.21    1.18
 -10   9 -13   13.31    1.26
 -10   1 -13   12.63    1.16
   1   9  13   10.49    1.33
   9   1  13   13.76    1.61
  10  -1  13   14.72    1.63
  10  -9  13   12.68    1.27
   9 -10  13   11.64    1.27
   9   1  13   12.37    1.21
  -1  10  13   12.42    1.11
   1   9  13   12.48    1.19
  10  -1  13   12.11    1.26
  -9  -1 -14    3.99    0.97
 -10   1 -14    4.46    0.99
 -10   9 -14    4.49    1.13
  -9  10 -14    5.67    1.13
  10  -1  14    3.27    1.35
   9   1  14    4.17    1.45
   1   9  14    2.98    1.19
   9   1  14    4.93    1.07
   1   9  14    3.04    0.98
  -1  10  14    6.33    1.07
   9 -10  14    3.29    1.14
  10  -1  14    4.28    1.11
  10  -9  14    4.42    1.16
 -10   1 -15   64.38    3.12
  -9  -1 -15   55.84    3.08
 -10   9 -15   63.10    3.21
  -9  10 -15   63.90    3.19
   1   9  15   59.86    3.10
   9   1  15   61.12    3.29
  10  -1  15   60.32    3.25
  -1  10  15   64.26    3.12
   9 -10  15   58.88    3.15
   9   1  15   60.52    3.16
  10  -1  15   58.55    3.14
  10  -9  15   65.40    3.22
 -10   1 -16    3.56    0.96
  -9  -1 -16    5.80    0.82
 -10   9 -16    6.26    1.15
  -9  10 -16    5.13    1.15
  10  -1  16    4.24    1.16
   9   1  16    4.26    1.15
  10  -1  16    4.88    1.12
   1   9  16    4.76    1.09
  -1  10  16    4.72    1.12
   9 -10  16    3.21    1.02
  10  -9  16    6.24    1.11
   9   1  16    4.29    1.11
 -10   1 -17    3.32    0.79
  -9  -1 -17    3.89    0.72
 -10   9 -17    3.92    1.07
  -9  10 -17    5.30    1.09
   9   1  17    4.63    1.08
  10  -1  17    4.82    1.01
   9   1  17    4.76    1.10
   1   9  17    5.26    1.08
  -1  10  17    5.59    1.09
   9 -10  17    4.70    0.92
  10  -9  17    4.65    0.99
  10  -1  17    4.76    1.05
  -9  -1 -18    1.58    0.54
 -10   1 -18    1.50    0.66
 -10   9 -18   -0.92    0.90
  -9  10 -18    2.33    0.87
   9   1  18    1.86    0.87
  10  -1  18    1.82    0.75
   9 -10  18    1.04    0.75
  10  -9  18    2.86    0.81
  -1  10  18    1.85    0.92
   9   1  18    1.60    0.85
  10  -1  18    1.88    0.91
   1   9  18    1.75    0.89
   1   9 -19    2.55    0.80
  -9  10 -19    3.03    0.76
 -10   9 -19    2.50    0.76
  -1  10 -19    3.07    0.80
  -9  -1 -19    1.84    0.43
 -10   1 -19    2.68    0.52
   1   9  19    3.99    0.78
   9   1  19    2.29    0.73
   9 -10  19    3.11    0.60
  10  -9  19    3.54    0.69
  10  -1  19    2.91    0.76
  -9  10 -20    4.90    0.62
  -1  10 -20    4.45    0.65
   1   9 -20    5.57    0.67
 -10   1 -20    3.12    0.38
 -10   9 -20    4.16    0.60
   9   1  20    4.54    0.61
   9 -10  20    2.78    0.44
  10  -1  20    4.28    0.60
  10  -9  20    3.12    0.53
   1   9 -21    0.69    0.32
  -1  10 -21    0.48    0.36
  -9  10 -21    0.71    0.37
 -10   9 -21    0.34    0.32
   9   1  21    0.18    0.37
  10  -1  21    1.33    0.36
  10   0   0   42.62    3.05
 -10   0   0   48.18    2.72
   0 -10   0   47.13    3.41
  10   0   1  276.55   13.63
  10   0  -1  269.04   13.48
  10 -10   1  303.48   13.28
 -10   0   1  303.79   13.23
  10 -10  -1  253.01   13.20
   0 -10  -1  274.00   13.81
   0 -10   1  263.08   13.54
 -10   0  -1  277.02   13.26
 -10  10  -2   20.75    1.76
   0 -10   2   18.88    1.89
  10   0   2   15.16    2.05
 -10   0   2   19.31    1.46
  10   0  -2   16.24    1.70
  10 -10  -2   15.89    1.48
   0 -10  -2   19.20    2.39
  10 -10   2   18.24    1.46
  10   0   3   20.69    2.42
  10   0  -3   19.82    1.91
 -10   0  -3   21.97    1.80
  10 -10   3   26.38    1.74
  10 -10  -3   18.99    1.67
 -10   0   3   22.70    1.59
 -10  10  -3   18.17    1.79
   0 -10   3   20.12    1.73
   0 -10  -3   17.41    2.53
   0 -10   4   83.84    4.39
  10   0  -4   87.74    4.68
 -10   0   4   87.49    4.51
   0 -10   4   88.31    4.27
  10 -10   4   92.14    4.63
 -10   0  -4   81.90    4.70
  10   0   4   89.74    5.46
 -10  10  -4   92.55    4.76
  10 -10  -4   90.86    4.72
 -10   0  -5  227.65   10.77
  10   0   5  220.41   10.86
  10   0  -5  259.49   11.37
 -10   0   5  250.69   11.24
 -10  10  -5  249.40   11.37
 -10   0  -5  231.56   11.43
   0 -10  -5  245.88   12.26
  10 -10   5  247.56   11.34
  10 -10  -5  249.86   11.41
 -10   0  -6   37.69    1.89
  10 -10  -6   38.79    2.56
  10 -10   6   38.42    2.52
 -10  10  -6   37.26    2.45
 -10   0  -6   37.08    2.53
  10   0   6   47.58    3.75
   0 -10  -6   44.14    3.44
   0  10   6   38.62    1.93
  10   0   6   36.24    2.10
 -10   0  -7   11.49    0.78
 -10   0  -7   11.76    1.48
  10 -10  -7    9.07    1.27
  10 -10   7   10.85    1.36
  10   0   7    7.54    2.30
  10   0   7   10.81    1.10
   0  10   7    9.73    0.83
 -10   0   7   10.95    0.70
   0  10   7   10.46    0.70
  10   0   7    9.51    0.75
 -10   0  -8    0.90    0.54
   0  10   8    0.54    0.65
  10   0   8    0.21    1.00
   0  10   8    0.54    0.50
 -10   0   8    0.67    0.47
  10   0   8    0.40    0.55
 -10   0  -9  188.90    8.91
   0  10   9  195.63    8.94
   0  10   9  193.18    8.88
  10   0   9  190.15    8.92
 -10   0 -10   12.44    0.97
   0  10  10   11.93    1.10
   0  10  10   11.72    0.93
  10   0  10   11.09    0.99
 -10   0 -11   37.08    1.96
 -10  10 -11   36.42    1.95
   0  10  11   34.76    2.03
  10   0  11   32.86    2.20
  10   0  11   37.03    1.96
   0  10  11   34.65    1.91
 -10   0 -12   22.23    1.35
   0  10  12   18.03    1.46
  10   0  12   17.53    1.79
   0  10  12   20.10    1.32
  10   0  12   18.49    1.37
 -10   0 -13   37.72    2.01
   0  10  13   35.86    2.15
  10   0  13   37.15    2.41
   0  10  13   32.89    2.03
  10 -10  13   34.07    2.16
  10   0  13   37.90    2.07
 -10   0 -14   15.60    1.23
 -10  10 -14   15.34    1.37
   0  10  14   15.71    1.30
  10   0  14   14.92    1.69
  10   0  14   15.21    1.35
  10 -10  14   15.69    1.44
 -10   0 -15    0.46    0.90
 -10  10 -15    0.65    1.15
  10   0  15    0.07    1.26
  10   0  15    0.16    1.05
   0  10  15    0.03    1.01
  10 -10  15   -1.44    1.08
 -10   0 -16    0.42    0.82
 -10  10 -16    0.69    1.07
  10   0  16   -0.85    1.15
   0  10  16   -0.96    1.06
  10 -10  16   -0.42    1.02
  10   0  16   -0.67    1.08
 -10  10 -17   18.21    1.40
 -10   0 -17   15.49    1.12
  10   0  17   15.58    1.29
   0  10  17   14.42    1.35
  10   0  17   15.39    1.33
  10 -10  17   17.93    1.26
 -10   0 -18    0.03    0.57
 -10  10 -18    0.31    0.88
  10   0  18    0.46    0.78
  10 -10  18   -0.20    0.70
   0  10  18    0.35    0.86
  10   0  18    0.66    0.84
 -10  10 -19    0.11    0.70
   0  10 -19    0.31    0.74
 -10   0 -19    0.43    0.42
  10   0  19   -0.02    0.73
  10 -10  19    0.64    0.62
   0  10 -20    0.13    0.56
 -10  10 -20   -0.67    0.55
  10 -10  20   -0.29    0.38
  10   0  20   -0.28    0.54
   0  10 -21    0.33    0.31
 -10  10 -21    0.14    0.31
  10   0  21   -0.04    0.32
   5 -11   0   68.07    3.55
  -5  -6   0   63.95    3.59
 -11   6   0   59.55    3.49
  -6  -5   0   63.17    3.55
  11  -5   0   61.64    3.51
  11  -6   0   60.72    3.48
   6   5   0   65.51    3.95
   6 -11   0   61.70    3.43
 -11   6  -1   49.97    2.93
  -5  -6  -1   54.44    3.22
   6 -11  -1   56.62    3.07
  -5  -6   1   47.40    2.90
  -6  -5  -1   44.94    3.02
   5 -11  -1   44.57    3.00
  -6  -5   1   55.21    2.92
  11  -5   1   48.11    3.00
  11  -6   1   56.79    3.03
   6 -11   1   48.78    2.82
  11  -5  -1   54.17    3.03
   6   5   1   49.68    3.51
   6   5  -1   53.53    3.35
 -11   5  -1   50.52    2.91
   5 -11   1   53.24    2.89
  11  -6  -1   47.82    2.94
  -5  -6  -2  272.37   13.45
  -6  -5  -2  273.67   13.41
  11  -5   2  267.19   13.34
  -5  -6   2  279.41   13.06
   5 -11   2  281.38   13.05
 -11   6   2  268.02   13.26
 -11   5  -2  288.03   13.22
  -6  -5   2  269.64   13.03
   6   5  -2  274.78   13.38
  11  -5  -2  271.60   13.17
 -11   5   2  281.95   13.24
 -11   6  -2  279.84   13.19
   6 -11   2  280.28   13.05
  11  -6  -2  283.16   13.21
  -5  -6  -3  116.55    6.72
   6 -11   3  135.87    6.19
 -11   5  -3  129.11    6.35
 -11   6   3  124.25    6.50
 -11   5   3  137.95    6.53
  -5  -6   3  116.01    6.09
   5 -11   3  125.15    6.13
 -11   6  -3  123.51    6.34
  11  -5  -3  121.74    6.33
  -6  -5   3  129.90    6.12
  11  -6  -3  137.37    6.38
  11  -6  -4  371.09   17.93
   6 -11  -4  419.91   18.46
   6 -11   4  369.55   17.71
  -5  -6   4  365.28   17.58
  11  -5   4  378.63   18.26
   5 -11   4  389.47   17.70
  -6  -5   4  393.70   17.63
 -11   5  -4  378.66   17.95
  11  -6   4  375.86   18.18
 -11   6  -4  398.43   17.98
  11  -5  -4  380.39   17.92
  11  -6  -5  232.18   10.61
  11  -5   5  223.91   11.03
  -5  -6  -5  230.65   11.16
  11  -6   5  226.52   10.96
  -6  -5  -5  215.06   11.02
  -5  -6   5  192.02   10.11
 -11   5  -5  225.16   10.64
  -6  -5   5  226.70   10.19
 -11   6  -5  234.07   10.64
   6 -11   5  234.86   10.38
   5 -11   5  235.25   10.32
  11  -5  -5  233.13   10.60
 -11   5  -6   72.64    3.38
 -11   6  -6   72.17    3.38
  11  -5   6   66.43    4.37
  11  -6   6   68.81    4.32
  11  -6  -6   74.34    3.88
  -5  -6  -6   74.64    4.51
 -11   5  -6   74.85    3.95
  -6  -5  -6   75.04    4.42
   5 -11   6   68.52    3.56
   6 -11   6   71.10    3.64
 -11   6  -6   69.74    3.89
  11  -5  -6   75.47    3.87
  -5  11   6   72.58    3.38
   5   6   6   66.80    3.48
   6   5   6   72.42    3.50
  11  -5   6   68.05    3.48
  -6  -5  -7  246.09   11.62
  -5  -6  -7  245.17   11.62
 -11   6  -7  250.85   11.64
 -11   5  -7  243.16   11.64
   6 -11   7  258.00   11.92
  11  -6  -7  248.19   12.12
 -11   6  -7  250.61   12.16
  -5  -6  -7  248.74   12.77
 -11   5  -7  247.05   12.19
   6 -11  -7  318.56   13.20
  -6  -5  -7  254.48   12.72
  11  -5   7  236.24   12.74
  11  -5  -7  255.11   12.11
  11  -6   7  239.48   12.63
  11  -6   7  262.65   11.74
   5   6   7  254.08   11.73
  -5  11   7  263.32   11.63
  11  -5   7  259.66   11.74
   6   5   7  261.68   11.75
  -6  11   7  260.13   11.63
  -6  -5   7  259.85   11.65
   5   6   7  242.81   11.62
  -6  -5  -8    7.12    0.60
  -5  -6  -8    7.09    0.57
  11  -5   8    7.02    1.80
  11  -6   8    9.80    1.77
 -11   6  -8    7.77    1.06
 -11   6  -8    6.52    0.68
 -11   5  -8    6.39    1.11
  -6  11   8    8.28    0.67
   6   5   8    7.43    0.99
  11  -5   8    7.13    0.99
   5   6   8    8.41    1.01
  11  -6   8    7.22    0.96
  -5  11   8    6.12    0.64
   5   6   8    7.82    0.61
   6   5   8    7.28    0.61
  -6  -5  -9   37.45    1.87
  -5  -6  -9   35.56    1.86
 -11   5  -9   30.54    1.90
  11  -6   9   32.84    3.09
  11  -6   9   39.98    2.12
   5   6   9   40.60    2.12
   6   5   9   41.47    2.13
  -6  11   9   39.39    1.90
  11  -5   9   39.95    2.15
  -5  11   9   35.86    1.89
   5   6   9   38.86    1.88
   6   5   9   35.64    1.88
  -6  -5 -10   58.84    2.85
  -5  -6 -10   60.09    2.84
 -11   6 -10   47.62    2.88
 -11   5 -10   56.47    2.90
   6   5  10   61.14    3.10
   5   6  10   58.87    3.05
  -5  11  10   59.16    2.87
  -6  11  10   59.90    2.87
  11  -5  10   60.45    3.09
  11  -6  10   62.75    3.07
   6   5  10   58.62    2.87
   5   6  10   61.51    2.87
  -5  -6 -11   68.97    3.26
  -6  -5 -11   65.21    3.26
 -11   6 -11   66.48    3.33
 -11   5 -11   68.83    3.34
   5   6  11   66.08    3.47
  11  -6  11   67.82    3.47
  11  -5  11   66.43    3.51
  -5  11  11   68.04    3.29
  -6  11  11   67.29    3.30
   6   5  11   72.00    3.51
   5   6  11   67.64    3.29
  11  -5  11   63.65    3.38
   6   5  11   67.49    3.30
 -11   5 -12   22.55    1.49
 -11   6 -12   22.21    1.47
  -5  -6 -12   22.42    1.29
  -6  -5 -12   21.90    1.33
   6   5  12   23.13    1.66
  11  -5  12   19.54    1.66
  11  -6  12   21.87    1.64
   5   6  12   21.16    1.68
  -5  11  12   24.42    1.40
  11  -5  12   21.68    1.52
   5   6  12   19.60    1.41
   5 -11  12   23.22    1.34
   6 -11  12   23.11    1.42
   6   5  12   22.77    1.39
  11  -6  12   20.53    1.55
 -11   5 -13   27.59    1.73
 -11   6 -13   28.26    1.73
  -5  -6 -13   26.81    1.51
  -6  -5 -13   24.19    1.54
  11  -6  13   26.81    1.81
  11  -5  13   24.84    1.86
  -5  11  13   30.16    1.64
   5   6  13   27.15    1.94
   6 -11  13   26.88    1.60
  11  -6  13   28.46    1.77
   5 -11  13   29.69    1.57
   6   5  13   26.90    1.71
  11  -5  13   23.80    1.75
   5   6  13   29.27    1.66
  -6  -5 -14    9.76    0.87
 -11   5 -14    9.78    1.25
 -11   6 -14   12.77    1.31
  11  -5  14    8.73    1.29
  11  -6  14    6.17    1.18
  -5  11  14    8.20    1.18
   5 -11  14   10.66    0.96
  11  -5  14   10.97    1.28
   6 -11  14   11.80    1.01
   5   6  14   13.50    1.18
  11  -6  14    8.66    1.30
   6   5  14   11.47    1.19
  -6  -5 -15    8.67    0.81
 -11   6 -15    9.23    1.25
 -11   5 -15   10.26    1.27
  11  -5  15    8.76    1.17
  11  -6  15    8.59    1.04
  11  -5  15    9.67    1.29
   5 -11  15   10.12    0.90
   6   5  15   10.37    1.17
   6 -11  15    9.65    0.94
  11  -6  15    9.57    1.33
   5   6  15    8.61    1.16
 -11   5 -16   12.91    1.34
 -11   6 -16   15.46    1.34
  11  -6  16   10.55    1.02
  11  -5  16   11.28    1.08
   6   5  16   12.80    1.35
  11  -5  16   11.61    1.38
   6 -11  16   12.81    1.00
   6   5  16   13.54    1.21
   5 -11  16   12.50    0.93
   5   6  16   14.95    1.26
 -11   5 -17    2.33    0.94
 -11   6 -17    2.86    1.04
  -6  11 -17    3.01    1.04
  -5  11 -17    3.00    1.07
  11  -6  17    2.47    0.58
   6   5  17    1.36    1.05
  11  -5  17    1.82    0.66
   6 -11  17    2.66    0.63
  11  -5  17    1.41    1.10
   5   6  17    3.09    1.00
   6   5  17    1.15    0.99
   5 -11  17    2.32    0.55
  -6  11 -18    4.50    0.96
  -5  11 -18    4.28    0.92
 -11   6 -18    3.90    0.87
 -11   5 -18    4.88    0.85
   5   6  18    3.85    0.94
   6   5  18    5.21    0.93
   6 -11  18    3.64    0.53
  -6  11 -19    1.15    0.77
  -5  11 -19    0.34    0.73
   6   5 -19    0.58    0.67
   5   6 -19    0.71    0.69
 -11   6 -19    1.13    0.70
 -11   5 -19    1.16    0.61
   6   5  19    0.93    0.71
   5   6  19    0.76    0.73
  -6  11 -20    2.48    0.62
  -5  11 -20    2.20    0.62
 -11   5 -20    1.78    0.48
 -11   6 -20    2.29    0.49
   6   5  20    3.05    0.59
  11  -6  20    1.78    0.58
   5   6  20    1.76    0.59
  -6  11 -21    2.91    0.41
  -5  11 -21    3.27    0.44
 -11   5 -21    1.94    0.28
 -11   6 -21    2.23    0.32
  11  -5  21    2.47    0.38
  11  -6  21    2.69    0.38
  -4  -7   0  175.53    8.58
   7 -11   0  167.11    8.35
  11  -4   0  175.75    8.50
  -7  -4   0  173.79    8.42
 -11   7   0  172.82    8.49
   7   4   0  169.89    8.85
  11  -7   0  172.79    8.44
   4 -11   0  168.34    8.45
 -11   4   1  172.66    8.30
  -4  -7  -1  167.98    8.56
 -11   7   1  154.37    8.35
 -11   7  -1  174.81    8.36
  -7  -4  -1  163.55    8.34
  11  -4  -1  164.02    8.32
 -11   4  -1  165.93    8.27
   4 -11   1  161.02    8.25
  -7  -4   1  173.32    8.23
  -4  -7   1  177.86    8.35
   7 -11  -1  178.38    8.36
  11  -7   1  159.70    8.30
   7   4   1  177.96    8.88
   7   4  -1  179.89    8.71
  11  -4   1  170.37    8.47
   7 -11   1  171.48    8.21
  11  -7  -1  176.36    8.33
  11  -7  -2  380.88   17.88
  -4  -7  -2  392.13   18.27
 -11   7  -2  372.50   17.90
  -4  -7   2  368.71   17.78
  -7  -4  -2  381.14   18.06
   4 -11   2  393.63   17.77
 -11   4  -2  395.91   17.89
 -11   4   2  384.63   17.90
  11  -4  -2  376.88   17.89
   7 -11   2  370.17   17.75
  11  -4   2  379.11   18.09
   7   4   2  381.84   18.49
   7   4  -2  367.18   18.11
  -7  -4   2  380.58   17.73
 -11   4   3  220.30   10.77
  -4  -7  -3  221.66   11.17
  -7  -4   3  221.41   10.51
  11  -7  -3  218.34   10.73
   7 -11   3  224.53   10.57
 -11   4  -3  235.15   10.78
   7 -11  -3  243.81   11.00
  11  -7   3  220.38   10.86
  -4  -7   3  215.78   10.50
  11  -4  -3  214.78   10.73
   7   4   3  239.61   11.54
   7   4  -3  233.11   10.95
   4 -11   3  222.99   10.52
 -11   7  -3  214.60   10.72
  11  -7  -4  697.17   31.88
  11  -7   4  699.74   32.07
 -11   4  -4  706.71   31.92
  -7  -4  -4  560.15   32.04
   4 -11   4  704.36   31.60
  -7  -4   4  734.97   31.61
 -11   4   4  669.04   31.96
   7 -11  -4  818.18   32.34
   7   4   4  677.31   32.69
  11  -4  -4  685.46   31.85
   7   4  -4  728.61   31.99
 -11   7  -4  686.47   31.87
  -4  -7   4  641.33   31.50
   7 -11   4  675.56   31.70
  11  -4   5  679.51   31.36
  -4  -7  -5  642.74   31.38
 -11   4  -5  666.74   30.87
  11  -7  -5  701.67   30.86
  -7  -4  -5  717.24   31.27
  11  -7   5  651.51   31.09
  -7  -4   5  637.30   30.50
   7 -11   5  673.81   30.65
  11  -4  -5  669.69   30.80
 -11   7  -5  646.76   30.81
   7 -11  -5  743.74   31.38
   4 -11   5  647.45   30.49
 -11   4  -6   21.69    1.11
  -7  -4  -6   16.84    1.04
  11  -7   6   24.77    2.09
 -11   4  -6   19.22    1.64
  11  -4   6   19.00    2.21
  11  -7  -6   18.81    1.55
   4 -11   6   22.06    1.16
 -11   7  -6   18.59    1.07
  -4  -7  -6   22.76    2.40
   7 -11   6   17.76    1.41
  -7  -4  -6   20.66    2.09
 -11   7  -6   19.59    1.57
  11  -4  -6   22.81    1.64
   7 -11  -6   32.93    2.50
   7   4   6   19.65    1.29
  -4  11   6   20.16    1.06
   4   7   6   16.99    1.22
  11  -4   6   18.99    1.32
  -7  -4   6   21.47    1.09
  -4  -7   6   17.12    1.10
  -7  -4  -7  113.56    5.37
  11  -7   7  120.15    6.39
  -4  -7  -7  120.49    6.68
 -11   4  -7  116.62    5.98
   7 -11   7  112.72    5.76
 -11   7  -7  112.70    5.38
  11  -7  -7  117.40    5.92
 -11   7  -7  111.48    5.86
  -7  -4  -7  119.83    6.39
   4 -11  -7  107.13    6.96
   7 -11  -7  144.87    6.80
  11  -4   7  114.99    6.67
  11  -7   7  126.98    5.49
   7   4   7  117.22    5.52
  11  -4   7  115.02    5.51
   4   7   7  115.39    5.48
  -4  11   7  122.98    5.38
  -7  -4   7  121.36    5.39
  -4  -7   7  106.22    5.39
   4   7   7  108.24    5.35
   7   4   7  113.44    5.36
  -7  -4  -8  101.16    4.66
 -11   4  -8   81.34    4.66
 -11   4  -8   97.18    5.28
 -11   7  -8   99.42    4.67
  11  -4   8   98.86    6.20
  11  -7   8  104.96    5.83
  11  -7   8  106.19    4.80
  -7  11   8  102.36    4.67
  11  -4   8  105.82    4.84
   4   7   8   97.20    4.77
   7   4   8  104.79    4.82
  -4  11   8  101.45    4.66
   4   7   8   99.01    4.65
   7   4   8  101.72    4.66
  -7  -4  -9   61.33    2.88
 -11   4  -9   62.30    2.91
  11  -7   9   55.38    4.06
  11  -4   9   58.71    3.09
  11  -7   9   56.28    3.04
  -4  11   9   59.26    2.88
   4   7   9   60.92    3.05
   7   4   9   58.49    3.09
   7   4   9   57.44    2.88
   4   7   9   59.15    2.88
  -7  -4 -10  129.69    5.75
 -11   4 -10  120.42    5.76
  11  -4  10  122.09    5.94
  -4  11  10  118.22    5.74
   7   4  10  119.74    5.91
   4   7  10  124.14    5.86
  11  -7  10  117.11    5.88
  11  -4  10  121.16    5.81
   7   4  10  125.22    5.75
   4   7  10  122.15    5.74
 -11   4 -11   92.85    4.65
  -7  -4 -11  110.38    4.64
 -11   7 -11   89.40    4.65
   7   4  11   90.14    4.81
  -4  11  11   91.24    4.62
  11  -7  11   87.26    4.72
   4   7  11  104.35    4.77
  11  -4  11  107.40    4.86
   4 -11  11   93.50    4.61
   4   7  11  107.12    4.64
   7   4  11   91.76    4.63
  11  -4  11  102.98    4.71
  -7  -4 -12   46.30    2.25
 -11   4 -12   41.92    2.33
 -11   7 -12   47.99    2.33
  11  -7  12   38.00    2.37
  11  -4  12   45.56    2.57
  -4  11  12   38.15    2.26
   4   7  12   42.70    2.48
   7   4  12   36.22    2.52
   7 -11  12   49.85    2.35
  11  -4  12   48.06    2.39
   4   7  12   45.48    2.29
  11  -7  12   38.98    2.35
   7   4  12   38.33    2.24
   4 -11  12   43.44    2.21
  -7  -4 -13    0.58    0.76
 -11   4 -13    0.98    1.07
 -11   7 -13   -0.47    1.05
  11  -4  13   -0.90    1.26
   4   7  13    0.07    1.15
  11  -7  13    0.53    0.97
  11  -7  13    0.02    1.09
   7 -11  13    0.23    0.87
  -4  11  13   -0.48    0.91
   7   4  13   -0.17    0.95
   4   7  13    0.73    0.94
  11  -4  13    0.50    1.05
   4 -11  13    0.78    0.68
  -7  -4 -14    9.30    0.95
 -11   4 -14   12.72    1.26
 -11   7 -14   11.09    1.22
  11  -4  14    8.06    1.35
  -7  11  14    7.71    1.08
   4   7  14    8.31    1.35
  11  -7  14   12.00    1.10
   4   7  14    9.87    1.16
  -4  11  14   12.32    1.23
   7 -11  14    9.56    1.07
  11  -4  14   10.00    1.22
   7   4  14   10.40    1.13
   4 -11  14   12.71    0.90
  -7  -4 -15   25.39    1.60
 -11   4 -15   33.95    1.85
 -11   7 -15   31.87    1.91
  11  -7  15   26.95    1.65
   7   4  15   28.98    1.98
  -4  11  15   31.34    1.81
  11  -4  15   25.14    1.84
   7 -11  15   29.46    1.70
   7   4  15   29.00    1.81
   4   7  15   26.94    1.79
   4 -11  15   29.04    1.55
  11  -4  15   28.09    1.89
  -7  -4 -16    8.22    0.78
 -11   4 -16    8.56    1.19
 -11   7 -16    9.72    1.22
  -7  11 -16    8.95    1.21
  11  -4  16    7.79    1.11
   7   4  16    9.02    1.31
  11  -4  16    9.37    1.20
   7   4  16    7.08    1.07
   7 -11  16   11.39    0.99
   4   7  16    8.75    1.14
  -4  11  16    9.21    1.15
 -11   4 -17    9.05    1.06
  -7  -4 -17    5.74    0.63
 -11   7 -17    6.57    1.12
  -7  11 -17    6.37    1.15
  11  -4  17    5.61    0.83
   7   4  17    9.20    1.18
  11  -4  17    7.32    1.16
   4   7  17    7.42    1.09
   7   4  17    8.41    1.05
   7 -11  17    6.65    0.79
 -11   4 -18    3.45    0.77
 -11   7 -18    4.93    0.92
  -7  11 -18    3.37    0.92
  -4  11 -18    4.51    0.91
  11  -4  18    2.48    0.61
   4   7  18    3.87    0.92
  11  -7  18    4.34    0.95
   7   4  18    2.05    0.91
  11  -4  18    4.22    0.90
   7 -11  18    4.10    0.61
  -7  11 -19    2.09    0.75
  -4  11 -19    1.62    0.73
   4   7 -19    1.37    0.75
 -11   7 -19    1.05    0.69
 -11   4 -19    0.81    0.60
  11  -7  19    1.17    0.73
   7   4  19    0.59    0.72
   7 -11  19    1.41    0.39
   4   7  19    1.20    0.72
  11  -4  19    1.68    0.77
  -7  11 -20    1.88    0.60
  -4  11 -20    2.20    0.58
   4   7 -20    2.84    0.55
 -11   4 -20    2.12    0.44
 -11   7 -20    1.91    0.52
   7   4  20    3.07    0.59
   4   7  20    2.61    0.59
  11  -7  20    2.18    0.58
  -4  11 -21    3.51    0.44
  -7  11 -21    4.17    0.44
 -11   4 -21    2.36    0.28
 -11   7 -21    3.19    0.35
   7   4  21    4.60    0.43
  11  -7  21    3.72    0.38
   8 -11   0    7.34    1.02
  -8  -3   0    7.08    1.09
   8   3   0    5.48    1.50
  -3  -8   0    6.95    1.40
 -11   3   0    5.75    1.02
  11  -8   0    8.39    1.13
  11  -3   0    7.42    1.24
 -11   8   0    5.76    1.16
   8   3   1   17.19    2.09
   8   3  -1    9.23    1.73
  -3  -8  -1   12.08    1.63
  -3  -8   1   10.68    1.44
   8 -11   1   10.33    1.14
   3 -11   1   13.80    1.35
  11  -8  -1   10.28    1.24
  11  -3   1   10.93    1.53
 -11   8  -1    8.67    1.38
   8 -11  -1   14.08    1.33
 -11   3   1    8.94    1.20
  11  -3  -1   13.54    1.46
 -11   8   1   15.62    1.60
  -8  -3   1   15.04    1.23
  -8  -3  -1    9.37    1.26
 -11   3   2  180.02    8.93
  11  -8  -2  168.96    8.91
  -3  -8   2  176.05    8.91
  11  -3   2  180.36    9.26
 -11   3  -2  183.21    8.96
   3 -11   2  202.46    8.88
   8 -11   2  177.22    8.83
  11  -3  -2  191.56    9.02
  -8  -3  -2  169.19    9.02
 -11   8  -2  183.52    9.02
  11  -8   2  184.50    9.00
   8   3   2  186.30    9.59
   8   3  -2  183.87    9.20
  -3  -8  -2  179.79    9.33
  -8  -3   2  203.26    8.84
   3 -11   3  152.82    7.79
  11  -3   3  168.58    8.45
   8 -11   3  159.07    7.88
 -11   3  -3  154.97    8.02
  11  -8  -3  181.86    8.09
  -8  -3   3  153.31    7.81
 -11   8  -3  181.44    8.13
  -3  -8   3  174.32    7.87
  11  -3  -3  144.41    7.98
  11  -8   3  159.19    8.10
 -11   3   3  176.50    8.07
   8 -11  -3  163.01    8.16
   8   3   3  171.95    8.85
   8   3  -3  174.55    8.31
  -3  -8  -3  158.61    8.51
 -11   3  -4  265.32   12.39
 -11   8  -4  248.55   12.33
  11  -8  -4  259.71   12.36
  11  -8   4  267.84   12.50
  -8  -3  -4  234.97   12.51
  11  -3  -4  258.41   12.32
 -11   3   4  257.47   12.39
   3 -11   4  276.97   12.05
  -3  -8   4  232.20   11.95
   8   3   4  272.73   13.28
  -8  -3   4  273.36   12.10
   8   3  -4  271.68   12.50
   8 -11   4  247.58   12.20
   8 -11  -4  287.42   12.64
   8 -11  -5  715.87   29.80
 -11   3  -5  632.30   29.47
  11  -3  -5  615.47   29.36
 -11   8  -5  684.73   29.45
  11  -8   5  625.55   29.59
  11  -8  -5  634.21   29.41
  -8  -3  -5  655.24   29.72
   8 -11   5  658.04   29.30
  -8  -3   5  641.95   29.13
   8   3   5  638.04   30.35
   3 -11   5  599.99   29.26
   3 -11   5  608.80   29.00
  11  -3   5  650.55   29.99
  -3  -8  -5  558.61   29.84
  -8  -3  -6    4.88    0.55
  11  -8  -6    4.11    0.99
  11  -3   6    6.20    1.86
 -11   8  -6    3.52    0.95
  -3  -8  -6    7.32    1.67
  11  -8   6    8.39    1.47
 -11   3  -6    9.76    1.23
 -11   8  -6    4.51    0.57
   8 -11   6    5.59    0.92
  -8  -3  -6    7.83    1.45
   8 -11  -6   11.85    1.54
   3 -11  -6    3.42    2.13
  11  -3  -6   11.67    1.10
  -3  11   6    8.97    0.64
  -3  11   6    8.75    0.58
   8   3   6    8.24    0.92
   3   8   6    4.32    0.73
  -8  -3   6   10.26    0.63
  -3  -8   6    4.44    0.60
  -8  -3  -7   84.39    3.80
 -11   3  -7   65.15    3.79
 -11   8  -7   85.72    4.37
 -11   3  -7   77.89    4.41
  -8  -3  -7   81.29    4.72
  11  -8   7   78.28    4.71
   8 -11  -7   88.21    4.84
   8 -11   7   94.91    4.39
 -11   8  -7   90.01    3.82
  11  -8  -7   82.46    4.36
  11  -3   7   88.15    5.37
  11  -3   7   85.59    3.97
   8   3   7   74.54    3.95
  -3  11   7   80.73    3.82
  -3  11   7   78.10    3.79
   3   8   7   85.53    3.90
  11  -8   7   85.22    3.91
   3   8   7   85.80    3.78
  -8  -3   7   77.96    3.80
   8   3   7   73.30    3.78
  -8  -3  -8   51.16    2.27
 -11   3  -8   44.08    2.27
  11  -8  -8   46.79    2.79
 -11   8  -8   52.60    2.28
  11  -8   8   47.35    3.34
   3   8   8   46.42    2.40
  11  -3   8   49.46    2.53
  -3  11   8   41.50    2.24
  -3  11   8   43.27    2.29
   8   3   8   40.78    2.45
  11  -8   8   43.15    2.39
   3   8   8   48.47    2.25
  -8  -3   8   44.02    2.27
   8   3   8   43.62    2.25
  -8  -3  -9  132.15    6.32
 -11   3  -9  140.44    6.34
 -11   8  -9  133.80    6.33
  11  -8   9  141.64    6.44
  11  -3   9  131.63    6.48
   3   8   9  127.86    6.40
  -3  11   9  140.44    6.31
   8   3   9  140.20    6.49
  11  -3   9  131.26    6.36
   8   3   9  138.69    6.32
   3   8   9  130.20    6.30
  -8  -3 -10    2.10    0.66
 -11   3 -10    3.10    0.76
  11  -8  10    2.19    0.93
   3   8  10    1.03    0.86
  11  -3  10    3.07    1.18
   8   3  10    2.96    1.17
  11  -3  10    2.10    0.79
   8   3  10    2.05    0.68
   3   8  10    2.26    0.63
  -3  11  10    2.36    0.68
  -8  -3 -11   24.89    1.40
 -11   3 -11   24.26    1.51
  11  -3  11   22.00    1.79
   3   8  11   23.96    1.61
  -3  11  11   22.25    1.38
   8   3  11   25.40    1.80
  11  -8  11   24.27    1.59
  -8  11  11   22.40    1.41
   3   8  11   24.82    1.40
  11  -3  11   24.42    1.50
   8   3  11   21.06    1.41
  -8  -3 -12   26.62    1.50
 -11   3 -12   29.30    1.60
 -11   8 -12   20.29    1.59
  11  -3  12   24.06    1.88
   3   8  12   25.58    1.72
  11  -8  12   22.91    1.62
  -3  11  12   25.15    1.56
   3   8  12   24.99    1.54
  11  -3  12   25.08    1.64
   8   3  12   24.87    1.59
  -8  -3 -13   60.63    2.94
 -11   3 -13   62.77    3.06
 -11   8 -13   57.13    3.02
   3   8  13   58.22    3.13
  -3  11  13   55.83    3.00
  11  -3  13   56.39    3.21
  11  -8  13   53.92    3.00
  11  -3  13   58.77    3.05
   3   8  13   58.96    2.98
   8   3  13   62.35    2.99
   8 -11  13   59.91    3.02
  -8  -3 -14    1.03    0.77
 -11   3 -14    2.84    1.13
 -11   8 -14    1.66    1.05
  11  -3  14    0.94    1.26
   3   8  14    0.94    1.19
  11  -8  14    2.34    0.78
  -3  11  14    1.06    1.01
   8 -11  14    0.49    0.99
   3   8  14    0.13    0.92
  11  -3  14    0.94    0.99
   8   3  14    1.55    1.05
 -11   8 -15   31.08    1.96
  -8  -3 -15   29.31    1.70
 -11   3 -15   33.27    1.90
  -8  11 -15   32.47    1.90
  -3  11  15   30.26    1.88
  11  -3  15   29.03    1.96
   8   3  15   27.74    2.07
   8 -11  15   30.79    1.79
   3   8  15   29.69    1.87
   8   3  15   29.40    1.86
  11  -3  15   30.32    1.94
  -8  -3 -16    4.36    0.76
 -11   3 -16    6.42    1.03
 -11   8 -16    5.40    1.17
  -8  11 -16    7.11    1.19
   8   3  16    6.78    1.26
  11  -3  16    5.17    1.08
   8 -11  16    4.32    0.90
  11  -3  16    3.92    1.22
  -3  11  16    7.53    1.17
   3   8  16    3.53    1.13
  11  -8  16    4.99    1.19
   8   3  16    6.60    1.14
  -8  -3 -17    1.42    0.56
 -11   3 -17    2.35    0.88
 -11   8 -17    1.26    1.04
  -8  11 -17    1.60    1.01
  11  -3  17    1.60    0.82
  -3  11  17    1.18    1.06
   8   3  17    1.30    1.03
   3   8  17    1.00    1.02
  11  -3  17    0.90    1.04
   8 -11  17    0.44    0.76
  11  -8  17    2.61    1.00
   8   3  17    3.00    0.98
  -8  -3 -18    7.23    0.64
 -11   3 -18    8.81    0.88
  -8  11 -18    9.82    1.05
 -11   8 -18    8.62    1.02
  -3  11 -18   11.09    1.04
  11  -3  18    8.80    0.82
   3   8  18   11.65    1.01
  11  -8  18   11.07    1.04
   8   3  18   10.39    1.05
   8 -11  18   10.39    0.83
  11  -3  18    9.42    1.04
  -8  11 -19    2.31    0.77
  -3  11 -19    2.16    0.73
   3   8 -19    2.19    0.76
 -11   8 -19    2.08    0.69
 -11   3 -19    0.91    0.56
   8   3  19    1.87    0.71
   8 -11  19    1.87    0.48
   3   8  19    2.79    0.75
  11  -3  19    3.00    0.78
  11  -8  19    1.00    0.71
  -8  11 -20    0.53    0.56
  -3  11 -20    0.41    0.58
   3   8 -20    0.43    0.56
 -11   3 -20    0.64    0.38
 -11   8 -20    0.37    0.50
  11  -3  20    0.59    0.54
   8   3  20    0.79    0.55
  11  -8  20    1.00    0.53
  -3  11 -21    0.22    0.36
 -11   8 -21    0.33    0.30
  -8  11 -21    0.62    0.35
   8   3  21    0.15    0.34
  11  -8  21    0.49    0.28
 -11   9   0    9.71    1.46
 -11   2   0    8.72    1.15
   9   2   0    9.90    1.65
  -2  -9   0    6.66    1.49
  -9  -2   0    9.91    1.17
  11  -2   0    8.97    1.42
   9 -11   0    9.03    1.11
  11  -9   0    6.13    1.15
  11  -2   1  162.77    8.14
  11  -9  -1  151.49    7.83
  11  -2  -1  162.76    8.00
   9 -11   1  153.62    7.74
 -11   2   1  174.07    7.85
 -11   9  -1  162.73    8.02
  -9  -2  -1  159.33    7.84
   9   2   1  172.81    8.43
  -2  -9  -1  152.88    8.18
   9   2  -1  150.02    8.13
  -9  -2   1  165.70    7.76
  -2  -9   1  142.88    7.89
  -2  -9   2   43.35    2.75
   9 -11  -2   43.69    2.76
  11  -2   2   44.35    3.15
 -11   2  -2   41.49    2.75
 -11   9  -2   39.10    2.78
  -9  -2   2   46.21    2.59
   9 -11   2   51.07    2.71
  11  -2  -2   50.68    2.89
  11  -9  -2   44.28    2.74
   2 -11   2   47.57    2.66
  -9  -2  -2   48.56    2.86
  11  -9   2   47.69    2.82
   9   2   2   51.44    3.56
 -11   2   2   50.06    2.75
  -2  -9  -2   45.53    3.36
   9   2  -2   40.46    2.91
   9 -11   3  269.09   12.85
 -11   2  -3  287.57   13.02
  11  -2   3  254.65   13.37
  -2  -9   3  269.61   12.82
 -11   2   3  270.53   12.92
  11  -2  -3  260.44   12.99
  11  -9  -3  266.98   12.95
   9 -11  -3  282.43   13.08
  -9  -2   3  282.95   12.78
  11  -9   3  278.06   13.03
   2 -11  -3  235.67   13.62
   2 -11   3  261.95   13.13
   9   2   3  281.59   13.75
   2 -11   3  279.51   12.75
 -11   9  -3  261.24   13.02
  -2  -9  -3  274.85   13.57
   9   2  -3  265.56   13.12
  -9  -2   4    5.47    0.79
   9   2  -4    7.87    1.32
   9 -11   4    7.72    0.96
  11  -9  -4    9.10    1.18
  11  -2   4    5.83    1.70
   9 -11  -4    7.40    1.19
 -11   9  -4    5.81    1.05
 -11   2  -4    6.18    1.16
 -11   2   4    7.35    1.01
  11  -2  -4    7.84    1.16
  -2  -9   4    7.31    0.69
  11  -9   4    5.94    1.18
   2 -11   4    5.16    0.65
  -9  -2  -4    7.50    1.33
   2 -11   4    5.95    1.15
   9   2   4    7.78    2.11
  -9  -2  -5   16.28    0.93
  11  -2  -5   17.25    1.52
   9 -11  -5   22.09    1.83
   9 -11   5   15.50    1.39
  11  -9  -5   17.16    1.53
  11  -9   5   19.18    1.69
 -11   2   5   15.75    1.47
  -9  -2  -5   17.17    1.73
   2 -11  -5   16.02    2.56
   2 -11   5   19.92    1.24
  -9  -2   5   17.03    1.23
   9   2   5   21.99    2.66
 -11   9  -5   16.33    1.49
 -11   2  -5   17.80    1.57
   2 -11   5   17.90    0.95
  11  -2   5   14.75    1.17
   9   2   5   16.47    1.19
  -2  -9   5   12.09    0.94
 -11   2  -6   25.61    1.39
  -9  -2  -6   23.76    1.35
  11  -2   6   25.84    2.72
  -2  -9  -6   29.63    2.88
 -11   9  -6   26.62    1.36
   9 -11   6   26.06    1.88
 -11   9  -6   24.32    1.91
  11  -9   6   28.30    2.21
  -9  -2  -6   27.06    2.21
   9 -11  -6   34.80    2.32
  11  -9  -6   25.73    1.95
 -11   2  -6   30.25    2.08
   2 -11  -6   27.00    3.34
   9   2   6   28.33    1.65
  -2  11   6   27.33    1.40
  11  -2   6   24.10    1.58
  -2  11   6   26.94    1.35
   2   9   6   24.24    1.44
  -2  -9   6   25.46    1.40
  -9  -2   6   27.93    1.36
 -11   2  -7   24.88    1.37
  -9  -2  -7   25.56    1.36
  11  -2   7   28.53    2.80
  11  -9   7   24.16    2.22
   9 -11   7   26.19    1.96
 -11   9  -7   25.05    1.36
 -11   9  -7   26.76    1.93
   9 -11  -7   27.95    2.23
  11  -9  -7   28.94    2.02
 -11   2  -7   24.29    2.00
  -2  11   7   25.21    1.35
   2   9   7   25.52    1.47
  -2  11   7   25.82    1.41
  11  -9   7   25.71    1.48
   9   2   7   25.13    1.60
   9   2   7   24.17    1.35
  -9  -2   7   28.17    1.36
   2   9   7   25.79    1.33
  -9  -2  -8    9.05    0.79
 -11   2  -8   12.49    0.83
  11  -9   8   13.28    1.65
  11  -9  -8    7.23    1.18
 -11   9  -8    9.35    0.81
  -2  11   8   11.91    0.90
  11  -9   8   13.53    1.00
   9   2   8   10.97    1.20
   2   9   8    8.98    0.94
  -2  11   8   12.44    0.80
   9   2   8   13.01    0.79
   2   9   8   10.33    0.77
  11  -2   8    9.60    0.86
  -9  -2   8   10.47    0.79
  -9  -2  -9    6.75    0.77
 -11   2  -9    9.98    0.82
 -11   9  -9    8.07    0.82
  11  -9   9   10.77    1.01
  -2  11   9   10.08    0.76
  -2  11   9   10.79    0.90
   9   2   9   10.02    1.21
  11  -2   9    8.91    1.26
   2   9   9    9.71    1.00
   9   2   9    9.88    0.81
  11  -2   9    7.32    0.86
   2   9   9    9.33    0.77
  -9  -2 -10   53.07    2.59
 -11   2 -10   52.37    2.62
 -11   9 -10   51.71    2.60
   2   9  10   50.85    2.70
   9   2  10   53.73    2.90
  11  -9  10   53.26    2.68
  -2  11  10   51.63    2.64
  -2  11  10   48.04    2.57
  11  -2  10   56.58    2.90
  11  -2  10   49.53    2.63
   2   9  10   51.68    2.56
   9   2  10   50.76    2.59
  -9  -2 -11    6.88    0.85
 -11   2 -11    7.68    0.92
   2   9  11    6.44    1.04
  11  -9  11    8.21    0.94
  11  -2  11    6.06    1.31
   9   2  11    6.18    0.90
  11  -2  11    5.89    1.00
   2   9  11    6.64    0.81
  -2  11  11    5.45    0.83
 -11   2 -12   90.88    4.38
  -9  -2 -12   90.70    4.34
  -2  11  12   87.91    4.32
  11  -9  12   78.26    4.35
   2   9  12   95.49    4.44
  11  -2  12   94.18    4.60
   2   9  12   94.70    4.31
  11  -2  12   87.75    4.38
   9   2  12   89.37    4.34
  -9  -2 -13    6.69    0.95
 -11   2 -13    6.09    1.10
 -11   9 -13    4.78    1.08
  11  -2  13    7.49    1.55
   2   9  13    3.79    1.06
   9   2  13    6.97    1.03
   9 -11  13    5.55    1.11
   2   9  13    5.54    0.96
  11  -2  13    4.48    1.09
  -2  11  13    6.07    1.06
 -11   2 -14   22.17    1.54
  -9  -2 -14   19.59    1.40
 -11   9 -14   21.65    1.60
   9   2  14   21.21    1.85
  -2  11  14   22.07    1.51
   2   9  14   21.35    1.58
  11  -2  14   19.63    1.81
   9 -11  14   21.00    1.51
  11  -9  14   20.98    1.64
   2   9  14   19.15    1.47
   9   2  14   19.68    1.54
  11  -2  14   20.98    1.50
  -9  -2 -15   16.89    1.25
 -11   2 -15   19.92    1.47
 -11   9 -15   21.34    1.54
  -9  11 -15   19.52    1.52
   9   2  15   17.10    1.68
   2   9  15   16.73    1.39
  -2  11  15   18.71    1.44
  11  -2  15   17.52    1.59
   9 -11  15   18.15    1.47
  11  -9  15   20.07    1.52
   9   2  15   18.26    1.42
  11  -2  15   18.95    1.50
  -9  -2 -16    7.88    0.87
 -11   2 -16    6.71    1.03
 -11   9 -16    8.53    1.27
  -9  11 -16    7.22    1.22
   9   2  16    7.09    1.34
  11  -2  16    6.69    1.20
   9   2  16    6.84    1.12
  11  -2  16    9.29    1.20
  -2  11  16    7.56    1.14
   2   9  16    6.76    1.14
   9 -11  16    8.52    1.06
  11  -9  16    8.06    1.17
  -9  -2 -17    0.53    0.59
 -11   2 -17    0.42    0.80
 -11   9 -17    0.54    1.09
  -9  11 -17    1.34    1.05
   9   2  17    1.39    1.00
  11  -2  17    1.52    0.87
  -2  11  17    0.93    1.00
   9 -11  17    0.48    0.83
   9   2  17   -0.08    0.98
  11  -9  17    2.21    0.98
   2   9  17    0.49    0.96
  11  -2  17    1.60    1.00
  -9  -2 -18    0.74    0.48
 -11   2 -18    0.41    0.65
 -11   9 -18    0.42    0.84
  -9  11 -18    1.37    0.86
  11  -2  18    0.60    0.70
   9   2  18    1.29    0.80
  11  -9  18    0.97    0.80
   9 -11  18    0.80    0.67
   9   2  18    0.21    0.83
  11  -2  18    0.49    0.91
   2   9  18    2.10    0.85
  -2  11 -19    0.21    0.75
  -9  11 -19   -0.06    0.71
 -11   9 -19   -0.15    0.70
   2   9 -19    1.12    0.77
 -11   2 -19   -0.21    0.51
   2   9  19   -0.50    0.72
   9   2  19    0.29    0.65
  11  -2  19    0.61    0.70
   9 -11  19    0.33    0.49
  11  -9  19    0.27    0.65
  -2  11 -20    0.61    0.56
   2   9 -20   -0.74    0.56
  -9  11 -20    0.13    0.53
 -11   2 -20    0.13    0.32
 -11   9 -20    0.70    0.53
   9   2  20   -0.14    0.48
   9 -11  20   -0.15    0.28
  11  -2  20   -0.25    0.53
  11  -9  20   -0.11    0.46
  -2  11 -21    0.05    0.33
  -9  11 -21    0.05    0.31
 -11   9 -21    0.38    0.30
   9   2  21    0.75    0.33
  11  -2  21   -0.07    0.32
  11  -1   0  165.31    8.57
 -11   1   0  170.54    8.27
  10 -11   0  177.61    8.29
   1 -11   0  171.01    8.84
  -1 -10   0  164.69    8.73
  10   1   0  162.48    8.63
 -10  -1   0  165.85    8.25
  10   1  -1  129.12    6.98
  11 -10   1  141.22    6.75
  11  -1   1  128.36    7.11
 -11   1  -1  137.53    6.72
 -10  -1   1  143.27    6.67
  11  -1  -1  113.66    6.83
  10 -11   1  134.36    6.67
 -11  10  -1  118.77    6.85
  11 -10  -1  127.18    6.72
 -11   1   1  134.58    6.66
   1 -11  -1  136.21    7.43
   1 -11   1  145.14    7.24
  -1 -10  -1  144.11    7.34
 -10  -1  -1  130.83    6.71
  -1 -10   1  148.29    7.10
  10   1   1  140.78    7.25
  10   1  -2  362.93   17.69
  11  -1   2  355.73   17.93
  10 -11   2  370.98   17.46
 -11  10  -2  364.22   17.66
  11  -1  -2  391.78   17.69
 -10  -1   2  390.24   17.41
  11 -10  -2  368.26   17.51
 -11   1   2  363.10   17.42
   1 -11  -2  344.51   18.12
 -10  -1  -2  347.26   17.52
   1 -11   2  350.20   17.77
  10 -11  -2  383.03   17.55
  -1 -10  -2  385.17   18.16
  11 -10   2  400.27   17.56
  10   1   2  384.22   18.15
  -1 -10   2  362.83   17.62
  10   1  -3  338.11   17.12
  -1 -10   3  356.33   16.95
 -11   1   3  355.48   16.94
  11  -1  -3  372.58   17.14
  11 -10  -3  342.64   17.02
   1 -11   3  376.10   16.85
 -10  -1   3  385.73   16.89
  11 -10   3  372.71   17.06
   1 -11  -3  320.20   17.70
 -11  10  -3  319.65   17.08
   1 -11   3  394.14   17.24
  -1 -10  -3  385.11   17.84
  10   1   3  362.53   17.81
  10 -11   3  344.78   16.94
  10 -11  -3  376.41   17.10
 -11   1  -3  362.98   17.07
  11  -1   3  334.02   17.50
  10 -11  -4  171.94    8.68
  10   1  -4  171.05    8.68
   1 -11   4  167.94    8.23
 -10  -1   4  173.98    8.44
  -1 -10   4  177.02    8.30
  11  -1  -4  170.54    8.63
  -1 -10   4  180.83    8.25
 -11  10  -4  179.74    8.69
  11 -10   4  171.06    8.63
  11 -10  -4  199.79    8.74
 -10  -1  -4  190.95    8.81
  10 -11   4  180.05    8.57
 -11   1   4  176.05    8.54
  10   1   4  177.66    9.51
  -1 -10  -4  148.31    9.17
 -11   1  -4  170.05    8.68
   1 -11   4  160.01    8.46
  11  -1   4  178.12    9.31
 -10  -1  -5   38.29    2.10
 -11   1  -5   43.96    2.13
  10 -11  -5   54.96    2.94
 -10  -1   5   52.30    2.57
   1 -11   5   46.00    2.19
 -11  10  -5   39.68    2.69
  11  -1  -5   55.09    2.84
  11 -10   5   50.66    2.87
  10 -11   5   40.21    2.64
 -10  -1  -5   38.83    2.86
  11 -10  -5   38.88    2.63
  10   1   5   48.85    3.80
 -11   1  -5   56.08    2.95
   1 -11   5   42.53    2.10
 -11   1   5   41.48    2.61
  10   1   5   51.41    2.32
  11  -1   5   40.50    2.28
  -1 -10   5   40.70    2.12
 -10  -1  -6  152.11    6.70
 -11   1  -6  137.61    6.70
 -11  10  -6  158.24    7.36
  10 -11  -6  146.44    7.46
  11 -10   6  140.08    7.41
  10 -11   6  158.54    7.36
 -11  10  -6  157.84    6.70
 -10  -1  -6  153.67    7.55
  11 -10  -6  156.79    7.39
   1 -11  -6  164.85    8.49
  11  -1   6  161.21    8.34
 -11   1  -6  145.80    7.42
  -1 -10  -6  146.52    8.26
  -1  11   6  135.59    6.71
   1  10   6  145.69    6.74
  -1  11   6  136.51    6.67
  11  -1   6  148.89    6.83
   1  10   6  147.52    6.67
  10   1   6  133.70    6.81
 -10  -1   6  136.96    6.67
 -10  -1  -7    6.97    0.61
 -11   1  -7    4.72    0.62
  11 -10   7    4.53    1.29
  10 -11   7    6.66    1.21
  11 -10  -7    4.35    0.97
 -11  10  -7    7.23    0.61
  11  -1   7    6.30    0.99
  -1  11   7    4.16    0.66
   1  10   7    7.54    0.74
  10   1   7    3.15    0.94
 -11   1   7    7.00    0.52
 -10  -1   7    3.33    0.55
   1  10   7    7.47    0.54
  11  -1   7    6.40    0.63
  -1  11   7    3.60    0.54
  10   1   7    4.56    0.57
 -10  -1  -8  164.11    7.49
 -11   1  -8  160.19    7.49
 -11  10  -8  172.07    7.49
  -1  11   8  167.71    7.52
  11 -10   8  160.69    7.55
  10   1   8  160.07    7.64
   1  10   8  159.84    7.53
  -1  11   8  163.96    7.47
  10   1   8  160.42    7.48
 -11   1   8  152.25    7.45
  11  -1   8  164.38    7.51
 -10  -1   8  148.10    7.47
   1  10   8  164.30    7.46
 -10  -1  -9  115.01    5.48
 -11   1  -9  115.37    5.49
 -11  10  -9  122.07    5.48
  10   1   9  117.63    5.68
  -1  11   9  120.76    5.46
   1  10   9  115.41    5.54
  -1  11   9  116.23    5.52
  10   1   9  118.44    5.49
  11  -1   9  111.19    5.50
   1  10   9  111.85    5.45
 -11   1 -10  196.74    9.36
 -10  -1 -10  208.96    9.36
 -11  10 -10  212.41    9.36
  -1  11  10  197.10    9.33
  10   1  10  164.57    9.49
  -1  11  10  201.54    9.38
   1  10  10  204.22    9.40
  10   1  10  203.44    9.36
  11  -1  10  207.55    9.38
   1  10  10  202.89    9.33
 -11   1 -11   76.25    3.71
 -10  -1 -11   77.83    3.72
 -11  10 -11   79.82    3.72
  -1  11  11   77.00    3.76
  11  -1  11   78.17    3.98
   1  10  11   78.10    3.80
  -1  11  11   70.09    3.68
  11  -1  11   80.85    3.75
   1  10  11   73.00    3.68
  10   1  11   72.35    3.70
 -10  -1 -12   86.65    4.15
 -11   1 -12   87.97    4.17
 -10  11 -12   73.92    4.13
  11  -1  12   87.65    4.40
  -1  11  12   87.78    4.09
   1  10  12   86.82    4.22
  11  -1  12   84.78    4.17
  10   1  12   86.61    4.13
   1  10  12   83.89    4.12
 -10  -1 -13   80.66    3.73
 -11   1 -13   76.78    3.75
   1  10  13   75.81    3.67
   1  10  13   75.20    3.83
  10   1  13   69.61    3.99
  11  -1  13   74.71    3.95
  -1  11  13   72.09    3.68
  11 -10  13   71.50    3.81
  10 -11  13   81.65    3.79
  10   1  13   70.15    3.72
  11  -1  13   75.14    3.75
 -11   1 -14   26.21    1.47
 -10  -1 -14   20.66    1.43
 -11  10 -14   17.20    1.53
  -1  11  14   21.25    1.43
   1  10  14   20.92    1.51
  11  -1  14   19.80    1.86
  10   1  14   19.94    1.87
  11 -10  14   21.36    1.68
  10   1  14   17.96    1.52
  11  -1  14   21.98    1.51
  10 -11  14   20.00    1.57
 -11   1 -15    3.34    0.98
 -10  -1 -15    3.65    0.90
 -11  10 -15    3.62    1.11
 -10  11 -15    2.64    1.06
  11  -1  15    5.53    1.36
  10   1  15    3.17    1.38
  10   1  15    4.36    0.99
   1  10  15    4.11    1.06
  11  -1  15    2.82    1.08
  -1  11  15    3.19    1.14
  10 -11  15    4.55    1.07
  11 -10  15    2.92    1.15
 -10  -1 -16   11.22    1.06
 -11   1 -16   15.81    1.18
 -11  10 -16   11.98    1.39
 -10  11 -16   17.57    1.37
  10   1  16   14.16    1.47
  11  -1  16   11.43    1.33
  10 -11  16   13.67    1.18
  11 -10  16   15.53    1.33
  11  -1  16   10.30    1.31
  -1  11  16   14.11    1.34
   1  10  16   11.86    1.26
  10   1  16   13.71    1.28
 -10  -1 -17    1.14    0.66
 -11   1 -17    2.10    0.75
 -11  10 -17    0.02    1.02
 -10  11 -17    2.40    1.03
  10   1  17    1.89    1.00
  11  -1  17    0.35    0.84
   1  10  17    2.31    0.99
  11  -1  17    1.21    0.96
  10 -11  17    0.51    0.81
  11 -10  17    1.63    0.91
  -1  11  17    1.93    1.01
  10   1  17    1.29    0.99
 -10  -1 -18    3.33    0.59
 -11   1 -18    4.85    0.67
 -11  10 -18    3.72    0.89
 -10  11 -18    4.72    0.90
  11  -1  18    2.96    0.78
  10   1  18    4.66    0.86
  10 -11  18    3.81    0.73
  11 -10  18    6.46    0.85
   1  10  18    4.83    0.88
  10   1  18    4.38    0.82
  11  -1  18    5.20    0.88
 -11  10 -19    4.11    0.75
 -10  11 -19    5.10    0.74
  -1  11 -19    4.21    0.76
   1  10 -19    4.60    0.80
 -10  -1 -19    2.80    0.43
 -11   1 -19    3.50    0.49
  11  -1  19    3.61    0.71
  10 -11  19    4.09    0.59
  10   1  19    4.97    0.70
  11 -10  19    4.37    0.66
 -10  11 -20    2.40    0.54
  -1  11 -20    3.44    0.57
   1  10 -20    2.73    0.57
 -11  10 -20    1.82    0.52
 -11   1 -20    1.51    0.28
  11  -1  20    2.50    0.54
  10   1  20    3.30    0.52
  10 -11  20    1.89    0.35
  11 -10  20    1.95    0.44
  -1  11 -21    0.55    0.29
 -10  11 -21    0.61    0.28
 -11  10 -21    0.43    0.28
  11  -1  21    1.18    0.32
  10   1  21    0.40    0.30
   0 -11   0   -0.11    1.45
  11   0   0    0.74    1.45
 -11   0   0    1.80    0.87
  11 -11   0    1.29    0.96
 -11   0  -1   68.77    3.71
  11   0  -1   71.44    4.05
  11 -11   1   67.36    3.71
 -11   0   1   68.18    3.65
   0 -11  -1   62.13    4.28
   0 -11   1   67.79    4.11
  11   0   1   57.83    4.07
  11   0  -2  273.76   13.58
  11 -11  -2  293.82   13.40
 -11   0   2  295.13   13.31
   0 -11  -2  239.76   13.90
   0 -11   2  296.65   13.65
 -11   0  -2  249.07   13.33
  11   0   2  275.84   13.92
  11 -11   2  296.61   13.40
   0 -11  -3    3.19    1.77
  11   0   3    2.76    1.67
  11 -11   3    3.56    0.92
   0 -11   3    2.08    0.98
  11   0  -3    1.76    1.11
  11 -11  -3    0.79    0.94
   0 -11   3    2.09    0.72
 -11   0   3    3.10    0.83
 -11   0  -4   13.13    0.84
  11   0   4   15.48    1.11
   0 -11  -4   15.48    2.24
  11   0   4   13.77    2.18
   0 -11   4   13.76    1.16
 -11   0  -4   14.31    1.49
  11   0  -4   15.11    1.61
 -11  11  -4   14.30    1.52
 -11   0   4   14.81    1.25
   0 -11   4   14.27    1.01
  11 -11  -4   15.01    1.42
  11 -11   4   14.14    1.40
 -11   0  -5    5.86    0.53
  11   0   5    4.09    1.73
 -11   0   5    4.11    0.84
 -11   0  -5    5.79    1.11
  11 -11  -5    7.64    1.21
  11 -11   5    4.51    1.03
   0 -11   5    2.56    0.26
 -11  11  -5    5.03    1.13
  11   0   5    5.85    0.88
 -11   0  -6   44.81    2.11
  11 -11   6   42.71    2.82
 -11  11  -6   38.15    2.72
 -11  11  -6   45.07    2.09
  11 -11  -6   42.90    2.79
  11   0   6   44.02    2.35
   0  11   6   41.61    2.13
   0  11   6   42.47    2.07
 -11   0   6   40.54    2.07
  11   0   6   41.51    2.09
 -11   0  -7   15.96    0.95
  11 -11   7   13.76    1.66
  11   0   7   15.82    1.34
   0  11   7   15.99    1.00
   0  11   7   14.08    0.89
 -11   0   7   14.59    0.89
  11   0   7   15.57    0.94
 -11   0  -8    3.50    0.63
 -11  11  -8    3.31    0.60
  11   0   8    2.52    1.06
   0  11   8    2.18    0.73
 -11   0   8    2.48    0.55
   0  11   8    2.55    0.53
  11   0   8    2.88    0.60
 -11   0  -9    0.23    0.70
 -11  11  -9    0.54    0.64
   0  11   9    0.50    0.78
  11   0   9   -0.03    1.16
   0  11   9    1.62    0.62
  11   0   9    0.93    0.65
 -11   0 -10    3.43    0.74
 -11  11 -10    2.92    0.78
   0  11  10    4.31    0.90
   0  11  10    3.71    0.74
  11   0  10    2.82    0.79
 -11   0 -11   -0.37    0.84
 -11  11 -11    0.21    0.81
   0  11  11   -0.64    0.94
  11   0  11   -0.70    0.81
   0  11  11    0.18    0.75
 -11   0 -12   10.91    1.13
 -11  11 -12    9.83    1.12
   0  11  12   10.42    1.24
  11   0  12    9.59    1.51
   0  11  12   11.05    1.00
  11   0  12   10.85    1.10
 -11   0 -13    4.91    1.04
  11   0  13    5.20    1.46
  11 -11  13    1.97    1.16
  11   0  13    4.77    1.09
   0  11  13    4.37    1.04
 -11   0 -14   10.96    1.10
  11   0  14   10.39    1.61
   0  11  14   10.80    1.15
  11   0  14    8.93    1.21
  11 -11  14    9.94    1.35
 -11   0 -15    5.31    0.98
 -11  11 -15    2.18    1.16
  11   0  15    4.36    1.32
  11   0  15    4.25    1.04
   0  11  15    4.36    1.07
  11 -11  15    4.45    1.17
 -11  11 -16   17.55    1.46
 -11   0 -16   16.45    1.24
   0  11  16   18.37    1.37
  11   0  16   15.76    1.45
  11 -11  16   17.73    1.35
  11   0  16   15.14    1.38
 -11   0 -17    0.30    0.66
 -11  11 -17    0.89    0.97
  11   0  17   -0.19    0.91
  11 -11  17    0.23    0.84
   0  11  17    2.21    0.95
  11   0  17    0.09    0.90
 -11   0 -18    4.66    0.62
 -11  11 -18    4.79    0.87
  11   0  18    4.69    0.82
  11 -11  18    4.93    0.73
  11   0  18    4.64    0.87
 -11  11 -19    1.04    0.68
   0  11 -19    1.33    0.71
 -11   0 -19    1.24    0.38
  11   0  19    0.59    0.63
  11 -11  19    0.71    0.56
   0  11 -20    1.30    0.54
 -11  11 -20    0.99    0.48
  11 -11  20    0.34    0.32
  11   0  20    0.52    0.46
 -11  11 -21    0.30    0.25
  11   0  21    0.26    0.26
 -12   6   0 1639.85   82.51
  -6  -6   0 1852.34   82.59
  12  -6   0 1869.48   82.61
   6 -12   0 1845.71   82.52
 -12   6  -1  849.00   39.74
  -6  -6  -1  849.31   39.87
   6 -12   1  863.83   39.64
   6 -12  -1  902.62   39.84
  -6  -6   1  841.56   39.66
  12  -6   1  871.76   39.85
  12  -6  -1  840.07   39.77
  -6  -6  -2  478.25   22.73
  12  -6   2  459.82   22.64
  -6  -6   2  451.94   22.31
 -12   6   2  487.69   22.61
  12  -6  -2  500.19   22.55
 -12   6  -2  496.72   22.53
   6 -12   2  475.76   22.34
   6 -12  -2  516.30   22.77
  -6  -6  -3  745.51   36.62
   6 -12   3  790.87   36.14
 -12   6  -3  780.15   36.33
  12  -6  -3  805.80   36.34
  -6  -6   3  782.26   36.07
   6 -12  -4  114.26    5.77
   6 -12   4   95.32    4.86
  12  -6   4  104.17    5.51
  -6  -6   4   93.97    4.73
 -12   6  -4  103.17    5.20
  12  -6  -4   95.75    5.10
  12  -6   5 1024.24   49.07
  -6  -6   5 1034.25   48.26
  -6  -6  -5 1048.33   49.21
 -12   6  -5 1089.45   48.78
   6 -12   5 1053.15   48.45
  12  -6  -5 1093.62   48.74
  -6  -6   5 1041.68   48.18
  -6  -6  -6    8.40    0.61
 -12   6  -6    8.81    0.70
 -12   6  -6    8.81    1.17
  12  -6   6    7.82    1.56
  12  -6  -6    7.38    1.12
  -6  -6  -6    9.40    1.65
   6 -12   6    8.58    0.84
  12  -6   6    8.59    0.91
   6   6   6    9.90    0.93
  -6  -6  -7   17.19    0.97
 -12   6  -7   17.21    1.04
  12  -6   7   15.49    1.99
 -12   6  -7   19.42    1.60
   6   6   7   16.88    1.28
  12  -6   7   17.06    1.26
   6   6   7   17.41    0.97
 -12   6  -8  300.02   14.10
  -6  -6  -8  305.19   14.08
  -6  12   8  305.78   14.09
   6   6   8  314.44   14.22
  12  -6   8  318.63   14.22
   6   6   8  304.36   14.08
  -6  -6  -9  171.30    7.82
   6   6   9  171.78    7.98
  12  -6   9  171.25    7.99
  -6  12   9  168.81    7.83
   6   6   9  162.63    7.81
  -6  -6 -10  532.50   23.81
  -6  12  10  506.96   23.82
   6   6  10  491.77   23.94
  12  -6  10  525.58   23.96
   6   6  10  529.14   23.81
  -6  -6 -11  139.81    6.43
 -12   6 -11  145.38    6.49
  -6  12  11  138.48    6.45
   6   6  11  135.11    6.61
  12  -6  11  127.96    6.61
   6   6  11  134.83    6.44
  12  -6  11  134.71    6.51
  -6  -6 -12  152.46    7.15
 -12   6 -12  152.96    7.22
  -6  12  12  151.42    7.18
   6   6  12  147.62    7.33
  12  -6  12  145.88    7.33
   6 -12  12  159.85    7.20
  12  -6  12  151.75    7.25
   6   6  12  156.72    7.19
  -6  -6 -13    9.08    0.85
 -12   6 -13    8.21    1.25
  12  -6  13   10.42    1.31
   6   6  13   11.28    1.49
  -6  12  13    8.97    1.04
   6   6  13   10.32    1.11
  12  -6  13    8.61    1.21
   6 -12  13    9.00    0.95
  -6  -6 -14   -0.13    0.59
 -12   6 -14   -0.75    1.10
   6   6  14    1.13    1.38
  12  -6  14   -0.88    1.10
   6 -12  14    0.07    0.74
   6   6  14   -0.33    0.97
  12  -6  14   -0.55    1.12
 -12   6 -15   72.29    3.19
  12  -6  15   51.65    3.09
  12  -6  15   61.99    3.19
   6   6  15   59.35    3.10
   6 -12  15   61.00    3.00
 -12   6 -16    4.30    1.15
  12  -6  16    4.11    0.83
  12  -6  16    4.09    1.23
   6 -12  16    3.87    0.67
   6   6  16    4.59    0.99
 -12   6 -17   43.28    2.13
  -6  12 -17   41.93    2.11
  12  -6  17   31.85    1.92
   6   6  17   42.69    2.08
   6 -12  17   35.03    1.88
  12  -6  17   41.92    2.17
  -6  12 -18   10.89    1.06
 -12   6 -18    9.80    0.97
   6   6  18   10.21    1.04
 -12   6 -19   11.68    0.90
   6   6  19   11.27    0.92
   6   6 -19   13.44    0.96
  -6  12 -19   12.98    0.98
 -12   6 -20    9.32    0.66
  -6  12 -20    8.75    0.74
   6   6  20   10.08    0.71
  -6  12 -21    2.68    0.37
 -12   6 -21    2.05    0.26
  12  -6  21    2.25    0.33
  12  -7   0   12.20    1.45
   5 -12   0   14.51    1.48
 -12   7   0   15.37    1.56
   7 -12   0   15.18    1.40
  -5  -7   0   12.68    1.57
  12  -5   0   14.93    1.61
  -7  -5   0   14.73    1.47
   7   5   0   12.73    1.87
   7 -12   1   84.37    4.18
  -5  -7  -1   81.43    4.54
 -12   5   1   80.05    4.34
  -5  -7   1   75.39    4.27
 -12   7  -1   80.75    4.36
   5 -12  -1   81.51    4.43
  12  -5   1   75.56    4.40
  -7  -5  -1   74.93    4.34
  12  -5  -1   76.81    4.33
  -7  -5   1   73.58    4.14
  12  -7   1   76.73    4.37
   7   5   1   84.48    4.96
   7   5  -1   67.56    4.63
   7 -12  -1   84.54    4.34
  12  -7  -1   77.85    4.31
 -12   5  -1   90.61    4.34
   5 -12   1   84.59    4.24
   7 -12  -2   41.73    2.69
 -12   7  -2   36.89    2.51
  -5  -7  -2   46.01    2.93
   5 -12   2   43.11    2.40
  -7  -5  -2   36.99    2.70
  12  -5  -2   40.46    2.56
  -5  -7   2   38.87    2.34
  12  -5   2   40.67    2.79
 -12   5  -2   44.33    2.58
   7 -12   2   38.31    2.32
   7   5  -2   38.36    2.85
 -12   5   2   43.80    2.61
  -7  -5   2   38.09    2.33
  12  -7  -2   38.43    2.53
 -12   7   2   34.88    2.64
  -7  -5   3  195.38    9.21
  -5  -7  -3  193.36    9.88
   7 -12   3  193.55    9.28
  12  -7   3  188.69    9.66
 -12   5   3  210.37    9.63
 -12   5  -3  177.23    9.44
  -7  -5  -3  198.39    9.77
  -5  -7   3  195.12    9.22
  12  -5  -3  184.20    9.46
   5 -12   3  189.32    9.23
 -12   7  -3  204.70    9.53
  12  -7  -3  204.23    9.52
 -12   5  -4    1.73    0.88
  -7  -5   4    1.87    0.54
  12  -5  -4    2.00    0.93
   7 -12  -4    2.09    1.33
  12  -5   4    2.82    1.36
  12  -7  -4    1.83    0.87
  -5  -7   4    2.54    0.49
   7 -12   4    1.02    0.65
  12  -7   4    1.27    1.06
 -12   5   4    1.93    1.03
 -12   7  -4    1.93    0.96
   5 -12   4    1.48    0.59
  12  -7  -5   64.22    3.50
  12  -5   5   61.37    3.94
  12  -7   5   62.95    3.80
  -7  -5   5   64.45    3.04
  -7  -5  -5   66.33    3.93
 -12   5  -5   63.99    3.50
   7 -12   5   64.43    3.25
  12  -5  -5   73.54    3.55
 -12   7  -5   65.20    3.50
   5 -12   5   67.02    3.14
   7 -12  -5   78.04    4.22
  -5  -7   5   46.40    2.86
 -12   5  -5   65.60    2.91
  -5  -7   5   66.62    2.92
  -7  -5  -6    2.99    0.44
  12  -5  -6    2.63    0.93
  12  -5   6    5.57    1.55
 -12   5  -6    2.97    0.53
  12  -7   6    2.20    1.32
  -5  -7  -6    3.31    1.56
 -12   7  -6    2.63    0.50
   7 -12  -6    2.54    1.59
  12  -7  -6    2.81    0.94
 -12   7  -6    2.09    0.86
  -7  -5  -6    1.76    1.30
   5 -12   6    1.96    0.52
   7 -12   6    4.05    0.78
 -12   5  -6    3.76    1.03
   5   7   6    2.66    0.72
  12  -5   6    3.69    0.81
   7   5   6    3.20    0.83
  -5  -7   6    3.26    0.55
  -7  -5   6    2.22    0.53
 -12   7  -7  107.02    5.06
 -12   5  -7  105.32    5.06
  -5  -7  -7  109.54    5.03
  -7  -5  -7  104.66    5.04
  12  -7   7   98.24    6.04
  12  -7  -7  103.95    5.58
 -12   5  -7  101.15    5.64
 -12   7  -7  106.42    5.62
  12  -5   7  105.69    6.28
  12  -5   7  112.93    5.20
   5   7   7  111.63    5.18
  -5  12   7  107.61    5.05
   7   5   7  113.20    5.20
  12  -7   7  114.69    5.18
  -5  -7   7   99.24    5.06
  -7  -5   7  113.05    5.07
   5   7   7  108.31    5.03
   7   5   7  108.38    5.03
 -12   7  -8   33.57    1.76
  -5  -7  -8   34.89    1.70
  -7  -5  -8   31.70    1.72
  12  -7   8   31.50    2.86
  12  -7   8   34.62    1.96
  12  -5   8   34.31    1.98
   5   7   8   31.66    1.92
  -5  12   8   35.95    1.75
   7   5   8   33.74    1.98
  -7  -5   8   37.06    1.79
   7   5   8   34.11    1.71
   5   7   8   31.82    1.70
  -5  -7  -9  193.62    8.80
  -7  -5  -9  185.55    8.81
 -12   7  -9  184.81    8.83
  12  -7   9  196.77    8.97
  -5  12   9  196.53    8.83
  12  -5   9  192.39    8.99
   7   5   9  198.80    8.98
   5   7   9  186.89    8.94
   5   7   9  183.61    8.80
   7   5   9  190.86    8.81
  -5  -7 -10   11.69    0.80
  -7  -5 -10    9.72    0.86
 -12   5 -10   11.80    1.01
   7   5  10   10.54    1.33
   5   7  10    9.66    1.19
  -5  12  10   11.63    0.96
  12  -5  10   12.87    1.42
  12  -7  10   11.96    1.23
  -7  12  10   10.28    0.92
   7   5  10   10.90    0.90
   5   7  10   10.48    0.90
  -5  -7 -11   29.06    1.54
  -7  -5 -11   29.64    1.61
 -12   5 -11   29.38    1.73
   5   7  11   28.47    1.89
  -5  12  11   30.86    1.63
  12  -5  11   31.37    2.01
  12  -7  11   26.30    1.86
   7   5  11   30.29    2.00
  -7  12  11   26.96    1.62
  12  -5  11   26.37    1.72
   7   5  11   29.68    1.63
   5   7  11   26.42    1.59
 -12   7 -12   42.76    2.38
  -7  -5 -12   44.36    2.27
 -12   5 -12   46.83    2.41
   5   7  12   44.85    2.57
  -5  12  12   41.52    2.34
  12  -5  12   47.34    2.63
  12  -7  12   44.72    2.51
   7   5  12   49.15    2.65
   5 -12  12   44.95    2.29
   7   5  12   42.31    2.32
   7 -12  12   43.35    2.38
  12  -7  12   41.37    2.46
  12  -5  12   44.02    2.43
   5   7  12   43.83    2.30
  -7  -5 -13    9.12    0.93
 -12   5 -13    9.10    1.25
 -12   7 -13   11.04    1.18
  12  -7  13    9.14    1.25
  12  -5  13    8.99    1.42
   7   5  13    9.59    1.36
   5   7  13    9.74    1.34
   7 -12  13   10.38    1.10
  -5  12  13    9.27    1.12
   5   7  13   11.40    1.06
   5 -12  13   10.05    0.90
  12  -5  13    8.66    1.28
   7   5  13    9.37    1.11
  12  -7  13    9.04    1.33
 -12   7 -14   18.74    1.53
  -7  -5 -14   17.03    1.14
 -12   5 -14   18.27    1.49
  -5  12  14   17.24    1.35
  12  -7  14   16.50    1.34
  12  -5  14   15.64    1.52
   5   7  14   17.32    1.59
   5 -12  14   16.53    1.14
   7 -12  14   17.11    1.30
   7   5  14   15.71    1.37
   5   7  14   17.71    1.33
  12  -5  14   17.95    1.48
  12  -7  14   15.46    1.46
  -7  -5 -15    2.48    0.66
 -12   5 -15    2.22    1.11
 -12   7 -15    2.63    1.20
   5   7  15    4.25    1.27
  12  -5  15    1.42    1.00
  12  -7  15    2.18    0.84
   5 -12  15    3.64    0.66
  12  -5  15    2.43    1.16
  12  -7  15    2.67    1.15
   7 -12  15    3.59    0.82
   5   7  15    1.40    0.98
   7   5  15    3.26    0.99
  -7  -5 -16    2.41    0.57
 -12   5 -16    3.50    1.10
 -12   7 -16    3.58    1.18
  -7  12 -16    2.30    1.09
  12  -7  16    2.20    0.70
  12  -5  16    3.37    0.91
   5   7  16    3.72    1.03
   7 -12  16    2.69    0.72
   7   5  16    4.60    0.99
  12  -7  16    2.47    1.13
  12  -5  16    2.40    1.14
 -12   5 -17    2.79    0.97
 -12   7 -17    3.35    1.00
  -7  12 -17    3.74    1.04
  -5  12 -17    2.53    1.02
  12  -5  17    2.55    0.70
   7   5  17    2.97    1.10
   7 -12  17    2.02    0.60
  12  -5  17    2.43    1.03
   7   5  17    2.68    0.92
   5   7  17    1.66    0.91
 -12   5 -18    5.17    0.83
 -12   7 -18    6.90    0.89
  -7  12 -18    6.96    0.94
  -5  12 -18    7.04    0.97
  12  -5  18    4.07    0.59
   5   7  18    6.82    0.92
   7   5  18    5.64    0.89
   7 -12  18    5.81    0.57
  12  -5  18    6.91    0.91
  -7  12 -19    2.19    0.72
  -5  12 -19    2.07    0.75
 -12   7 -19    1.94    0.64
 -12   5 -19    2.19    0.58
   5   7  19    2.13    0.67
  12  -5  19    2.06    0.71
   7   5  19    1.76    0.67
  -7  12 -20    0.77    0.53
  -5  12 -20    1.18    0.55
   5   7 -20   -0.09    0.43
 -12   5 -20    0.35    0.40
 -12   7 -20    0.65    0.44
   5   7  20    0.20    0.50
   7   5  20    0.35    0.49
  12  -7  20    1.20    0.50
  -7  12 -21   -0.41    0.32
  -5  12 -21    0.30    0.32
 -12   7 -21    0.15    0.25
  12  -7  21    0.01    0.28
   8 -12   0   79.89    4.12
  -4  -8   0   72.38    4.31
 -12   8   0   73.07    4.26
  12  -4   0   78.76    4.36
  -8  -4   0   75.78    4.11
   8   4   0   79.37    4.79
   4 -12   0   76.94    4.22
  12  -8   0   80.76    4.23
 -12   4   1   16.12    1.49
   4 -12   1   14.46    1.41
 -12   8   1   15.26    1.68
   8 -12  -1   16.45    1.49
  -4  -8  -1   19.24    1.96
  12  -8  -1   13.97    1.48
 -12   8  -1   15.39    1.56
  -4  -8   1   17.60    1.62
  12  -4   1   13.93    1.75
  -8  -4   1   14.92    1.35
  12  -4  -1   17.63    1.67
   8 -12   1   17.21    1.46
  -8  -4  -1   14.79    1.55
   8   4   1   15.26    2.24
   8   4  -1   18.14    2.09
  12  -8  -2   36.57    2.42
  -4  -8  -2   37.49    2.82
  -4  -8   2   33.79    2.27
 -12   4   2   39.81    2.40
  -8  -4  -2   38.45    2.57
   8 -12   2   35.90    2.24
 -12   8  -2   36.94    2.46
  12  -4  -2   38.02    2.45
  12  -4   2   39.76    2.75
 -12   4  -2   33.54    2.29
   4 -12   2   37.74    2.26
   8   4   2   35.58    3.24
   8   4  -2   37.33    2.88
  -8  -4   2   36.52    2.19
   4 -12   3   65.56    3.47
  -4  -8  -3   64.42    4.17
  12  -8  -3   71.36    3.78
  12  -4   3   64.61    4.09
  -8  -4   3   70.10    3.47
   8 -12   3   71.31    3.58
 -12   8  -3   64.41    3.78
 -12   4  -3   68.02    3.78
  -8  -4  -3   62.01    3.88
  12  -8   3   67.14    3.86
  -4  -8   3   66.02    3.47
  12  -4  -3   65.34    3.74
   8   4   3   64.94    4.54
   8   4  -3   77.05    4.13
   8 -12  -3   57.52    3.80
 -12   4   3   65.87    3.76
 -12   4   4   75.53    4.13
  -4  -8  -4   74.74    4.60
 -12   8  -4   68.43    4.02
  12  -8  -4   74.04    4.05
 -12   4  -4   68.40    3.99
  12  -8   4   72.26    4.22
   4 -12   4   71.17    3.67
  12  -4  -4   75.85    4.04
  -8  -4   4   78.08    3.72
   8   4   4   71.01    4.98
   8   4  -4   83.90    4.28
  -4  -8   4   68.03    3.58
   8 -12   4   74.01    3.86
   8 -12  -4   88.74    4.45
  -8  -4  -5   76.00    3.60
 -12   4  -5   74.79    3.61
  12  -4   5   74.95    4.73
 -12   8  -5   78.72    4.20
   8 -12  -5   92.67    4.72
  12  -8  -5   79.93    4.19
 -12   4  -5   78.69    4.24
  12  -8   5   76.12    4.43
  -8  -4  -5   84.17    4.63
  -8  -4   5   77.52    3.82
  12  -4  -5   72.65    4.12
   8 -12   5   77.01    3.99
   4 -12   5   74.37    3.76
   8   4   5   75.54    3.74
  -4  -8   5   77.24    3.62
  -8  -4   5   75.64    3.61
  -8  -4   6    3.19    0.54
  -8  -4  -6    2.69    0.49
 -12   8  -6    3.19    0.98
  12  -4   6    4.10    1.61
 -12   4  -6    4.04    0.57
  -4  -8  -6    5.18    1.65
  12  -8   6    1.58    1.25
 -12   8  -6    3.00    0.51
  -8  -4  -6    5.28    1.48
 -12   4  -6    3.23    0.96
   8 -12   6    3.10    0.80
  12  -8  -6    2.80    0.92
   8 -12  -6    2.85    1.37
  12  -4  -6    4.17    0.98
   8   4   6    3.14    0.85
   4   8   6    3.28    0.69
  -4  12   6    3.81    0.51
  -4  -8   6    2.27    0.57
  -8  -4  -7   22.88    1.23
 -12   8  -7   23.67    1.26
  12  -8   7   18.71    2.15
  12  -8  -7   25.63    1.84
 -12   8  -7   23.75    1.77
  -4  12   7   21.35    1.23
  12  -8   7   24.90    1.43
   4   8   7   25.44    1.42
   8   4   7   21.99    1.51
  12  -4   7   24.71    1.54
  -8  -4   7   20.80    1.26
   4   8   7   23.79    1.20
   8   4   7   20.49    1.19
  -8  -4  -8   62.98    3.21
 -12   8  -8   67.66    3.23
  12  -8   8   66.10    4.35
   4   8   8   64.39    3.34
  12  -4   8   68.76    3.44
  -4  12   8   71.64    3.22
   8   4   8   69.71    3.43
  12  -8   8   66.63    3.36
  -8  -4   8   72.94    3.25
   4   8   8   61.65    3.18
   8   4   8   67.58    3.21
  -8  -4  -9   33.45    1.74
 -12   4  -9   30.46    1.76
 -12   8  -9   33.58    1.77
  12  -8   9   34.45    1.96
  -4  12   9   33.51    1.74
   8   4   9   29.25    2.02
   4   8   9   35.04    1.94
  12  -4   9   33.16    2.06
   4   8   9   34.81    1.72
   8   4   9   32.43    1.71
 -12   4 -10   15.31    1.16
  -8  -4 -10   16.50    1.09
 -12   8 -10   14.55    1.13
   8   4  10   17.29    1.49
  -4  12  10   13.27    1.05
  12  -4  10   17.38    1.51
   4   8  10   16.89    1.33
  12  -8  10   16.17    1.39
   4   8  10   16.67    1.07
   8   4  10   15.35    1.07
  12  -4  10   16.40    1.22
 -12   4 -11   50.93    2.67
  -8  -4 -11   54.79    2.61
  -4  12  11   50.54    2.62
   8   4  11   50.55    2.88
  12  -4  11   52.04    2.93
  12  -8  11   47.91    2.76
   4   8  11   53.56    2.80
   8   4  11   52.17    2.62
   4   8  11   50.37    2.60
  12  -4  11   49.96    2.71
   4 -12  11   52.10    2.57
 -12   4 -12   73.69    3.57
  -8  -4 -12   72.29    3.48
   4   8  12   70.89    3.66
  -4  12  12   71.35    3.51
   8   4  12   67.48    3.80
  12  -4  12   70.39    3.75
  12  -8  12   68.08    3.61
  12  -4  12   77.53    3.57
   4 -12  12   69.39    3.44
   4   8  12   72.98    3.49
  12  -8  12   63.41    3.59
   8   4  12   73.29    3.51
  -8  -4 -13   45.28    2.33
 -12   8 -13   50.21    2.51
 -12   4 -13   47.02    2.46
  12  -8  13   43.31    2.43
   4   8  13   45.01    2.54
  -4  12  13   45.42    2.38
  12  -4  13   44.09    2.68
   4 -12  13   41.23    2.24
  12  -4  13   44.20    2.48
  12  -8  13   43.85    2.52
   8 -12  13   47.27    2.40
   8   4  13   42.82    2.39
   4   8  13   43.96    2.38
  -8  -4 -14    4.54    0.81
 -12   4 -14    2.90    1.14
 -12   8 -14    4.08    1.21
   4   8  14    4.20    1.30
  12  -8  14    2.85    0.89
  12  -4  14    3.69    1.33
  -4  12  14    4.14    1.09
  12  -4  14    4.08    1.14
   4   8  14    5.31    1.03
   8   4  14    5.40    1.04
   8 -12  14    3.34    0.99
  12  -8  14    0.57    1.10
 -12   4 -15    3.86    1.12
  -8  -4 -15    2.55    0.73
 -12   8 -15    4.28    1.26
  -8  12 -15    2.98    1.14
   4   8  15    3.52    1.32
  12  -8  15    2.43    0.73
  12  -4  15    3.44    1.18
  12  -4  15    3.85    1.18
  -4  12  15    2.43    1.06
   8 -12  15    4.41    0.95
   8   4  15    3.67    0.99
   4   8  15    4.27    1.02
  -8  -4 -16    7.30    0.76
 -12   4 -16    8.93    1.22
 -12   8 -16    7.34    1.27
  -8  12 -16    8.10    1.20
   8   4  16    8.04    1.29
  12  -4  16    8.98    1.07
  12  -4  16    9.07    1.27
   8 -12  16    9.66    0.94
   8   4  16    6.70    1.11
   4   8  16    8.97    1.10
 -12   4 -17    4.65    0.94
  -8  -4 -17    3.54    0.55
  -8  12 -17    6.53    1.07
 -12   8 -17    5.21    1.02
   8   4  17    4.88    1.07
  12  -4  17    4.85    0.81
  12  -4  17    4.69    1.10
   8 -12  17    4.68    0.72
   4   8  17    3.88    0.92
   8   4  17    5.82    1.02
 -12   4 -18    2.52    0.74
 -12   8 -18    2.62    0.84
  -8  12 -18    3.05    0.90
  -4  12 -18    1.97    0.87
  12  -4  18    2.70    0.58
  12  -8  18    3.21    0.87
   8   4  18    3.32    0.77
   4   8  18    3.09    0.87
   8 -12  18    2.83    0.54
  12  -4  18    3.96    0.87
  -8  12 -19    1.42    0.70
  -4  12 -19    0.17    0.69
 -12   4 -19    0.52    0.55
 -12   8 -19    0.78    0.65
   4   8  19   -0.21    0.69
   8   4  19   -0.32    0.68
   8 -12  19    0.59    0.34
  12  -4  19    0.23    0.70
  12  -8  19    0.52    0.68
  -8  12 -20    3.65    0.58
  -4  12 -20    4.11    0.59
   4   8 -20    3.26    0.50
 -12   8 -20    2.50    0.50
 -12   4 -20    2.31    0.41
  12  -4  20    2.55    0.55
  12  -8  20    3.34    0.53
   8   4  20    3.65    0.54
  -4  12 -21    0.55    0.33
  -8  12 -21    0.71    0.30
 -12   8 -21    0.55    0.24
  12  -8  21    0.26    0.26
 -12   9   0   44.84    2.97
  -3  -9   0   43.18    3.04
  12  -3   0   46.24    3.06
 -12   3   0   47.85    2.78
  -9  -3   0   45.97    2.72
   9 -12   0   43.86    2.67
   9   3   0   42.55    3.24
  12  -9   0   44.34    2.78
  -3  -9  -1  391.90   18.42
  12  -9  -1  376.82   18.09
  -3  -9   1  368.37   18.16
  12  -3  -1  393.58   18.24
 -12   9  -1  388.58   18.24
 -12   9   1  379.82   18.29
   9 -12   1  382.80   17.99
  12  -3   1  385.72   18.36
  -9  -3  -1  371.46   18.08
   3 -12   1  389.50   18.07
   9   3   1  390.00   18.65
 -12   3   1  376.63   18.04
   9   3  -1  381.00   18.45
  -9  -3   1  384.55   17.98
   9 -12  -1  387.51   18.05
  -9  -3   2  761.98   34.88
  12  -9  -2  782.81   35.08
 -12   3   2  761.64   35.03
  12  -3   2  745.13   35.37
  -3  -9   2  806.91   35.07
   3 -12   2  745.97   34.91
   9 -12   2  787.96   34.96
  12  -3  -2  709.93   35.10
 -12   3  -2  716.58   35.02
  -9  -3  -2  767.40   35.13
  12  -9   2  741.99   35.09
   9   3   2  794.09   35.76
   9   3  -2  781.13   35.39
 -12   9  -2  748.09   35.15
  -3  -9  -2  669.51   35.32
   9 -12   3  379.64   18.22
  12  -3   3  404.18   18.84
  12  -9  -3  364.32   18.34
 -12   3  -3  399.34   18.38
  -3  -9   3  383.86   18.14
   3 -12   3  421.78   18.14
   9 -12  -3  395.80   18.46
  -9  -3   3  416.58   18.17
  12  -3  -3  387.49   18.40
  -9  -3  -3  311.93   18.35
  12  -9   3  418.84   18.49
 -12   3   3  392.09   18.36
 -12   9  -3  379.46   18.42
   9   3   3  404.83   19.22
   9   3  -3  394.84   18.59
  -3  -9  -3  348.79   18.69
 -12   3  -4  325.96   15.18
  12  -9  -4  334.26   15.19
  12  -9   4  345.21   15.33
  12  -3  -4  335.64   15.19
 -12   3   4  353.31   15.25
   9 -12  -4  348.18   15.41
 -12   9  -4  342.61   15.24
  -3  -9   4  304.09   14.73
   3 -12   4  332.11   14.80
   3 -12   4  323.19   15.24
   9   3   4  358.25   16.21
  -9  -3   4  343.00   14.90
   9   3  -4  344.42   15.39
   9 -12   4  329.37   15.02
  -3  -9  -4  290.12   15.58
  -9  -3  -4  308.34   14.57
  -3  -9   4  297.39   14.57
 -12   3  -5  113.13    5.25
  -9  -3  -5  110.52    5.23
 -12   3  -5  120.69    5.92
  12  -9   5  116.27    6.06
  12  -9  -5  112.13    5.85
 -12   9  -5  117.92    5.89
  12  -3  -5  115.47    5.85
  -9  -3  -5  121.98    6.20
   9 -12  -5  132.45    6.21
   9 -12   5  113.84    5.69
  -9  -3   5  118.85    5.54
   3 -12  -5   99.51    6.83
   9   3   5  111.59    6.87
   3 -12   5  116.81    5.69
  12  -3   5  105.07    6.41
   3 -12   5  111.90    5.35
   9   3   5  109.15    5.37
  12  -3   5  113.62    5.36
  -3  -9   5  105.89    5.24
  -9  -3   5  113.12    5.23
  -9  -3  -6  359.10   16.78
 -12   3  -6  355.11   17.43
  12  -9   6  347.70   17.62
 -12   9  -6  373.42   16.78
 -12   9  -6  371.83   17.42
  12  -9  -6  372.68   17.42
   9 -12   6  363.29   17.27
   9 -12  -6  394.58   17.80
  12  -3   6  390.09   18.25
   3   9   6  358.58   16.84
  -3  12   6  355.62   16.77
   9   3   6  371.83   16.90
  -3  -9   6  367.96   16.80
  -9  -3   6  373.42   16.78
  -9  -3  -7   63.60    3.22
  12  -9   7   64.18    4.16
 -12   9  -7   57.59    3.76
  12  -9  -7   63.52    3.82
 -12   9  -7   70.47    3.24
  12  -9   7   74.36    3.35
  -3  12   7   71.49    3.23
   3   9   7   66.46    3.32
   9   3   7   68.41    3.43
  -9  -3   7   74.04    3.25
   3   9   7   62.97    3.19
   9   3   7   65.28    3.21
 -12   3  -8  219.84   10.43
  -9  -3  -8  227.50   10.42
 -12   9  -8  235.95   10.43
  12  -9   8  200.79   11.40
  12  -9   8  229.57   10.52
   3   9   8  222.18   10.49
  -3  12   8  228.52   10.41
  12  -3   8  218.23   10.56
   9   3   8  222.37   10.57
   3   9   8  229.26   10.40
  -9  -3   8  228.66   10.43
   9   3   8  217.30   10.41
  -9  -3  -9   90.54    4.30
 -12   3  -9   93.85    4.33
 -12   9  -9   92.60    4.32
   9   3   9   91.96    4.51
  12  -9   9   94.53    4.43
   3   9   9   89.41    4.39
  -3  12   9   91.50    4.30
  12  -3   9   86.80    4.52
  12  -3   9   87.89    4.35
   3   9   9   83.64    4.27
   9   3   9   93.28    4.30
 -12   3 -10  241.93   11.12
  -9  -3 -10  240.57   11.10
 -12   9 -10  248.56   11.12
   9   3  10  242.85   11.27
  12  -9  10  236.91   11.20
  12  -3  10  236.94   11.28
  -3  12  10  240.81   11.08
   3   9  10  237.65   11.18
   3   9  10  238.13   11.08
  12  -3  10  234.21   11.13
   9   3  10  237.74   11.10
  -9  -3 -11  159.80    6.86
 -12   3 -11  155.88    6.90
 -12   9 -11  135.82    6.85
   9   3  11  147.28    7.07
  -3  12  11  143.33    6.84
  12  -3  11  151.20    7.09
  12  -9  11  136.68    6.93
   3   9  11  143.47    6.93
  12  -3  11  154.20    6.90
   3   9  11  145.20    6.83
   9   3  11  137.00    6.84
  -9  -3 -12   98.06    4.56
 -12   3 -12   99.02    4.63
  12  -9  12   88.75    4.64
  -3  12  12   97.45    4.59
  12  -3  12   93.57    4.82
   3   9  12   94.72    4.68
   9   3  12   93.87    4.81
  12  -3  12   96.13    4.64
   3   9  12   92.88    4.54
   9   3  12   93.98    4.57
 -12   3 -13   47.19    2.38
  -9  -3 -13   43.28    2.28
  12  -3  13   41.01    2.61
   3   9  13   39.51    2.45
  -3  12  13   43.77    2.32
  12  -9  13   40.85    2.30
  12  -3  13   40.66    2.32
   9   3  13   43.43    2.32
   9 -12  13   45.40    2.39
   3   9  13   41.18    2.29
  -9  -3 -14   34.16    1.98
 -12   3 -14   39.25    2.14
 -12   9 -14   32.63    2.15
  -3  12  14   39.91    2.11
   3   9  14   33.48    2.22
  12  -3  14   36.62    2.30
   9   3  14   41.34    2.06
   9 -12  14   35.08    2.05
   3   9  14   33.83    2.04
  12  -3  14   32.82    2.14
 -12   3 -15    5.94    1.17
  -9  -3 -15    7.10    0.86
 -12   9 -15    7.32    1.26
  12  -3  15    7.32    1.31
   9   3  15    3.64    1.41
   3   9  15    6.36    1.27
  -3  12  15    4.36    1.11
   3   9  15    6.68    0.99
   9 -12  15    6.22    1.03
  12  -3  15    8.33    1.17
   9   3  15    4.10    1.12
 -12   3 -16   38.44    2.00
  -9  -3 -16   30.06    1.82
 -12   9 -16   36.91    2.14
  -9  12 -16   38.00    2.03
   9   3  16   34.55    2.16
   3   9  16   32.93    2.00
  12  -3  16   33.42    2.08
   9   3  16   34.31    1.99
  12  -3  16   35.45    2.04
   9 -12  16   36.29    1.91
  -9  -3 -17    9.89    0.80
 -12   3 -17   11.11    1.05
 -12   9 -17   14.20    1.23
  -9  12 -17    9.22    1.13
  12  -3  17   10.67    1.04
   9   3  17    8.08    1.16
  12  -3  17   11.98    1.16
  12  -9  17   12.05    1.16
   3   9  17   11.99    1.12
   9 -12  17   12.41    0.95
   9   3  17    9.23    1.10
  -9  -3 -18    7.32    0.66
 -12   9 -18   12.90    1.03
 -12   3 -18    8.64    0.86
  -9  12 -18   11.22    1.01
  -3  12 -18   11.56    1.02
  12  -3  18    7.55    0.81
   9   3  18    9.84    0.97
   3   9  18   11.32    0.95
  12  -3  18   10.78    1.02
   9 -12  18   11.02    0.81
  12  -9  18   12.10    0.99
   9   3  18   10.38    0.95
 -12   3 -19    5.78    0.61
 -12   9 -19    6.97    0.74
  -9  12 -19    5.84    0.77
  -3  12 -19    5.79    0.79
   3   9  19    8.58    0.76
   9   3  19    5.47    0.72
  12  -3  19    4.67    0.73
   9 -12  19    3.84    0.48
  12  -9  19    5.43    0.72
 -12   9 -20    6.71    0.58
 -12   3 -20    4.80    0.49
  -9  12 -20    8.97    0.65
  -3  12 -20    6.70    0.67
   3   9 -20    7.52    0.63
   9   3  20    8.01    0.62
  12  -3  20    7.13    0.64
  12  -9  20    6.95    0.60
  -3  12 -21    1.91    0.33
  -9  12 -21    2.06    0.31
 -12   9 -21    2.04    0.27
   9   3  21    1.49    0.29
  12  -3  21    1.89    0.30
  10   2   0    0.21    1.39
 -12   2   0    2.97    0.94
  -2 -10   0    0.55    1.23
 -10  -2   0    0.81    0.86
  10 -12   0    0.29    0.85
  12  -2   0    0.27    1.20
   2 -12   0    1.61    1.50
  -2 -10   1   30.56    2.37
 -10  -2   1   34.53    2.07
  12  -2   1   28.00    2.47
  12 -10  -1   29.93    2.12
  12  -2  -1   25.73    2.30
 -12   2  -1   38.05    2.24
  10 -12   1   34.93    2.15
 -12  10  -1   30.12    2.36
 -12   2   1   30.24    2.12
   2 -12   1   27.81    2.58
  10 -12  -1   28.97    2.06
 -10  -2  -1   28.49    2.12
  10   2   1   33.12    2.81
   2 -12  -1   28.41    2.83
  12 -10   1   34.05    2.22
  10   2  -1   30.42    2.55
  -2 -10  -1   30.58    2.64
  12  -2   2   52.86    3.70
  -2 -10   2   62.17    3.35
   2 -12   2   51.33    3.05
  10 -12   2   55.24    3.12
  12 -10  -2   56.85    3.22
 -10  -2   2   55.90    3.05
  12  -2  -2   53.09    3.36
   2 -12  -2   47.17    3.94
 -10  -2  -2   56.27    3.28
   2 -12   2   54.36    3.57
  12 -10   2   51.99    3.21
 -12  10  -2   62.54    3.51
  10   2   2   52.32    3.91
  10   2  -2   47.65    3.41
 -12   2   2   58.94    3.19
  -2 -10  -2   53.82    3.75
  10 -12  -3   43.85    2.79
  12  -2   3   39.71    3.30
 -12   2  -3   51.05    2.87
  -2 -10   3   48.52    2.68
  12  -2  -3   47.88    2.94
  12 -10  -3   44.92    2.80
 -12   2   3   44.11    2.72
 -12  10  -3   39.72    2.86
 -10  -2   3   53.69    2.67
  12 -10   3   47.57    2.90
   2 -12   3   44.08    3.01
   2 -12   3   46.51    2.55
  10   2   3   52.36    3.77
   2 -12  -3   33.85    3.57
  10   2  -3   41.72    2.98
  -2 -10  -3   39.32    3.33
  10 -12   3   46.21    2.71
 -10  -2  -3   45.09    2.20
 -10  -2  -4   54.92    2.57
 -12   2  -4   50.16    2.57
 -10  -2   4   53.97    2.94
 -12   2  -4   49.16    3.15
 -12  10  -4   61.61    3.34
  10 -12  -4   57.09    3.31
  12  -2  -4   50.13    3.20
  12 -10  -4   57.52    3.22
  -2 -10   4   54.92    2.78
  12 -10   4   56.28    3.31
   2 -12  -4   55.49    4.20
  10 -12   4   57.99    3.15
  10   2   4   58.88    4.22
   2 -12   4   53.75    3.21
   2 -12   4   52.75    2.77
  10   2  -4   61.11    3.44
  -2 -10  -4   50.02    3.87
  12  -2   4   58.18    3.90
 -12   2   4   60.86    3.20
  10   2   4   47.83    2.71
 -10  -2   4   53.62    2.56
  -2 -10   4   53.83    2.58
 -10  -2  -5   54.00    2.37
 -12   2  -5   44.02    3.02
   2 -12   5   41.30    2.38
  10 -12  -5   49.48    3.12
  12  -2  -5   50.18    3.02
  12 -10   5   51.69    3.15
  12 -10  -5   56.84    3.09
 -12   2   5   54.97    3.03
  10 -12   5   56.83    2.96
 -10  -2  -5   53.69    3.24
  10   2   5   47.85    4.01
 -10  -2   5   48.62    2.73
 -12  10  -5   52.22    3.08
   2 -12   5   43.60    2.55
  10   2   5   45.78    2.54
  -2  12   5   46.54    2.34
  12  -2   5   51.46    2.54
  -2 -10   5   53.45    2.40
 -10  -2   5   46.91    2.35
 -10  -2  -6  107.96    5.08
  12 -10   6  103.84    5.86
 -12  10  -6  109.86    5.07
  10 -12   6  109.89    5.68
  12 -10  -6  106.75    5.70
 -12  10  -6  110.86    5.77
  10   2   6  101.93    5.22
  -2  12   6  106.96    5.09
  -2  12   6  106.43    5.06
   2  10   6  111.11    5.05
   2  10   6  106.24    5.12
  12  -2   6  112.63    5.23
 -10  -2   6  110.86    5.07
 -10  -2  -7   28.86    1.50
 -12   2  -7   25.64    1.50
  12 -10   7   26.53    2.28
 -12  10  -7   30.42    1.49
  10   2   7   25.78    1.80
  12 -10   7   29.94    1.61
  12  -2   7   27.88    1.78
   2  10   7   28.99    1.58
  -2  12   7   28.53    1.51
  -2  12   7   29.17    1.48
  10   2   7   25.47    1.45
   2  10   7   29.16    1.45
 -12   2   7   27.96    1.42
 -10  -2   7   27.99    1.48
 -10  -2  -8  104.96    5.00
 -12   2  -8  103.19    5.01
 -12  10  -8  108.69    5.00
  -2  12   8  103.57    5.03
  12 -10   8  105.83    5.09
   2  10   8  107.48    5.07
  -2  12   8  109.67    4.99
  10   2   8  100.18    5.18
  10   2   8  100.36    4.98
   2  10   8  105.67    4.97
 -10  -2   8  110.53    5.00
  12  -2   8  112.06    5.04
 -10  -2  -9   66.55    3.11
 -12   2  -9   63.84    3.12
 -12  10  -9   65.02    3.11
  -2  12   9   59.46    3.15
   2  10   9   64.33    3.19
  10   2   9   65.11    3.37
  -2  12   9   62.87    3.09
  12 -10   9   64.47    3.22
  12  -2   9   62.54    3.15
   2  10   9   63.78    3.08
  10   2   9   62.61    3.10
 -10  -2 -10    6.55    0.85
 -12   2 -10    6.39    0.90
 -12  10 -10    7.28    0.90
  10   2  10    8.23    1.30
  12  -2  10    5.95    1.31
  12 -10  10    5.69    0.94
   2  10  10    5.68    1.03
  -2  12  10    6.61    0.77
   2  10  10    7.14    0.79
  10   2  10    4.67    0.82
  12  -2  10    5.63    0.92
 -10  -2 -11    7.79    0.93
 -12   2 -11    8.18    0.93
 -12  10 -11    6.64    0.98
   2  10  11    6.13    1.09
  10   2  11    7.01    1.50
  12 -10  11    6.34    0.96
  12  -2  11    5.34    1.48
  10   2  11    6.24    0.86
  -2  12  11    8.19    0.96
   2  10  11    6.63    0.84
  12  -2  11    5.98    0.96
 -12   2 -12    3.25    0.98
 -10  -2 -12    4.42    0.93
  12  -2  12    4.40    1.45
   2  10  12    4.58    1.12
   2  10  12    3.36    0.89
  10   2  12    5.48    0.86
  -2  12  12    4.08    0.96
  12  -2  12    4.77    1.05
 -12   2 -13   11.50    1.18
 -10  -2 -13   11.02    1.12
  12  -2  13    9.79    1.49
   2  10  13   10.22    1.35
  10   2  13   11.67    1.20
  10 -12  13   10.68    1.28
  -2  12  13   11.48    1.19
  12  -2  13   10.50    1.25
   2  10  13    9.83    1.01
 -10  -2 -14   14.35    1.19
 -12   2 -14   13.82    1.37
  12  -2  14   17.05    1.64
   2  10  14   12.63    1.53
  10   2  14   14.89    1.26
  -2  12  14   14.76    1.29
  10 -12  14   17.96    1.35
  12  -2  14   14.09    1.31
   2  10  14   14.65    1.25
  12 -10  14   13.09    1.45
 -12   2 -15    2.14    1.05
 -10  -2 -15    1.07    0.82
 -12  10 -15    1.99    1.14
  12  -2  15    1.44    1.22
  10   2  15    2.91    1.30
  -2  12  15    1.03    1.11
  12  -2  15    0.82    1.02
  10 -12  15    0.35    1.01
  12 -10  15    1.22    1.15
   2  10  15    1.79    1.00
  10   2  15    1.38    1.00
 -10  -2 -16    1.07    0.70
 -12   2 -16    0.85    0.92
 -12  10 -16    0.89    1.07
 -10  12 -16    1.41    1.08
  10   2  16    0.80    1.18
  12  -2  16    1.68    1.07
  -2  12  16    0.70    1.06
  12  -2  16    1.47    1.03
   2  10  16    1.54    0.96
  10 -12  16    0.68    0.90
  12 -10  16    1.40    1.04
  10   2  16    0.84    0.92
 -12   2 -17    0.14    0.78
 -10  -2 -17    1.04    0.60
 -12  10 -17    1.57    0.97
 -10  12 -17    0.63    0.96
  10   2  17    0.19    0.98
  12  -2  17   -0.18    0.87
  10 -12  17    1.14    0.78
  12 -10  17    1.80    0.98
  10   2  17    1.31    0.87
   2  10  17    1.59    0.94
  12  -2  17   -0.09    0.91
 -10  -2 -18    4.28    0.55
 -12   2 -18    5.46    0.70
 -12  10 -18    6.35    0.88
 -10  12 -18    6.29    0.94
  10   2  18    6.12    0.89
  12  -2  18    5.70    0.76
  10 -12  18    4.27    0.71
  12 -10  18    6.41    0.86
   2  10  18    5.12    0.86
  10   2  18    6.04    0.85
  12  -2  18    6.02    0.87
 -10  12 -19    2.69    0.69
  -2  12 -19    3.52    0.71
   2  10 -19    3.33    0.73
 -12  10 -19    3.60    0.68
 -12   2 -19    2.33    0.49
  10   2  19    3.11    0.64
  10 -12  19    2.43    0.46
  12 -10  19    2.09    0.64
  12  -2  19    3.21    0.69
 -10  12 -20    0.73    0.48
  -2  12 -20    0.15    0.50
   2  10 -20   -1.05    0.48
 -12   2 -20    0.78    0.27
 -12  10 -20    0.30    0.45
  12  -2  20    0.56    0.46
  12 -10  20    0.58    0.42
  10   2  20    0.48    0.45
 -10  12 -21    0.38    0.24
 -12  10 -21    0.13    0.22
  12  -2  21    0.42    0.26
  10   2  21    0.39    0.25
 -11  -1   0   23.12    1.73
  12  -1   0   24.71    2.24
  -1 -11   0   20.05    2.14
  11   1   0   19.70    2.22
 -12   1   0   27.60    1.90
  11 -12   0   23.20    1.80
   1 -12   0   21.68    2.45
  12  -1   1  120.40    6.64
  12  -1  -1  116.84    6.42
  11 -12   1  122.42    6.14
 -12   1  -1  115.71    6.13
 -11  -1   1  127.70    6.11
  12 -11  -1  117.22    6.15
 -12   1   1  125.34    6.14
   1 -12  -1   99.48    6.69
   1 -12   1  118.19    6.62
  -1 -11  -1  119.59    6.71
  11   1   1  117.01    6.67
  -1 -11   1  120.11    6.46
 -11  -1  -1  125.39    6.19
  11   1  -1  112.28    6.49
  12 -11   1  129.32    6.21
   1 -12   2   17.33    1.96
  11 -12   2   18.26    1.56
  -1 -11  -2   17.88    2.28
  11   1   2   20.94    2.28
  11   1  -2   16.86    1.83
  12  -1   2   17.97    2.05
  12 -11  -2   21.22    1.68
  12  -1  -2   18.94    1.88
  11 -12  -2   16.02    1.58
 -11  -1   2   16.43    1.42
 -12   1   2   17.18    1.49
  12 -11   2   17.88    1.60
 -11  -1  -2   20.33    1.66
   1 -12  -2   16.83    2.48
  -1 -11   2   18.50    1.68
 -11  -1  -3   74.62    3.65
 -12   1  -3   75.69    3.65
 -11  -1   3   75.01    3.63
  -1 -11   3   85.10    4.23
 -12   1   3   88.49    4.25
  12  -1  -3   79.29    4.43
   1 -12   3   84.98    4.07
  12 -11  -3   83.13    4.31
 -12  11  -3   77.00    4.42
  12 -11   3   85.02    4.33
  11 -12  -3   79.97    4.31
 -11  -1   3   83.72    4.13
   1 -12  -3   74.57    5.14
  11   1   3   86.46    5.24
  11 -12   3   86.89    4.25
   1 -12   3   84.65    4.45
  -1 -11  -3   69.66    4.97
  12  -1   3   79.27    4.94
  11   1  -3   74.09    4.41
  11   1   3   74.97    3.76
 -11  -1  -4    1.40    0.46
 -11  -1   4    1.04    0.39
  11   1   4    0.16    1.85
  11 -12   4    1.86    0.83
  -1 -11  -4    2.38    1.82
  12  -1   4    0.14    1.44
 -11  -1  -4    1.46    0.98
  12 -11  -4    0.22    0.79
   1 -12   4    0.41    0.71
  11   1  -4    0.65    1.04
 -12   1   4    2.55    0.83
 -12   1  -4    1.29    0.85
  12  -1  -4    1.85    1.10
  -1 -11   4    0.98    0.56
   1 -12   4   -0.18    0.49
 -12  11  -4    2.07    1.09
  11 -12  -4    0.23    0.92
  -1 -11   4    1.51    0.57
 -11  -1   4    0.96    0.71
  12 -11   4    1.69    1.02
   1 -12  -4    1.34    1.77
  12  -1   4    2.02    0.74
  11   1   4    1.62    0.77
  -1 -11   4    2.19    0.50
 -11  -1  -5   51.06    2.73
 -11  -1   5   62.00    3.23
  12 -11   5   59.56    3.47
  11 -12   5   57.01    3.35
  12 -11  -5   58.06    3.45
 -12   1   5   61.57    3.35
 -12  11  -5   63.35    3.56
  11 -12  -5   63.31    3.55
  11   1   5   61.21    2.94
  -1  12   5   56.34    2.74
   1  11   5   53.30    2.75
  12  -1   5   59.71    2.93
  -1  12   5   57.59    2.71
  -1 -11   5   54.88    2.76
 -11  -1   5   60.14    2.72
 -12   1   5   56.79    2.70
 -11  -1  -6   69.04    3.27
 -12   1  -6   68.03    3.27
  12 -11   6   64.84    4.04
 -12  11  -6   72.09    3.26
  11 -12   6   73.60    4.00
  -1  12   6   62.98    3.27
  -1  12   6   68.60    3.25
   1  11   6   68.42    3.30
  11   1   6   69.37    3.48
   1  11   6   70.36    3.24
  12  -1   6   71.87    3.46
 -12   1   6   68.28    3.23
 -11  -1   6   65.48    3.25
 -11  -1  -7    5.00    0.64
 -12   1  -7    5.31    0.65
  12 -11   7    4.26    1.22
 -12  11  -7    4.65    0.60
  11   1   7    5.55    1.10
  -1  12   7    7.16    0.71
  12 -11   7    5.79    0.82
   1  11   7    6.68    0.74
  12  -1   7    5.97    1.09
  12  -1   7    6.39    0.65
  -1  12   7    5.87    0.60
   1  11   7    4.58    0.57
 -12   1   7    4.00    0.54
 -11  -1   7    6.08    0.60
  11   1   7    4.89    0.59
 -12   1  -8    8.88    0.81
 -11  -1  -8    9.18    0.80
 -12  11  -8    9.85    0.77
   1  11   8    9.36    0.71
  12  -1   8    9.78    1.28
  -1  12   8    8.23    0.86
   1  11   8    9.42    0.92
  12 -11   8    8.26    0.93
  11   1   8    9.18    1.27
  12  -1   8    8.78    0.80
 -11  -1   8    8.23    0.74
  -1  12   8    7.42    0.74
 -12   1   8    8.49    0.69
  11   1   8    7.55    0.72
 -12   1  -9   44.92    2.29
 -11  -1  -9   45.55    2.28
 -12  11  -9   46.01    2.29
   1  11   9   43.17    2.34
  -1  12   9   44.83    2.26
   1  11   9   43.26    2.24
  -1  12   9   44.34    2.34
  11   1   9   48.89    2.60
  11   1   9   45.38    2.28
  12  -1   9   43.16    2.31
 -11  -1 -10    7.43    0.92
 -12   1 -10    7.37    0.95
 -12  11 -10    9.12    0.89
 -11  12 -10    7.90    0.94
   1  11  10   10.49    1.07
  -1  12  10    6.82    1.01
  11   1  10    7.37    1.32
  -1  12  10    7.68    0.85
   1  11  10    8.96    0.86
  11   1  10    6.67    0.85
  12  -1  10    8.51    0.90
 -11  -1 -11   48.92    2.40
 -12   1 -11   42.33    2.42
 -12  11 -11   49.17    2.40
 -11  12 -11   41.60    2.39
  -1  12  11   46.49    2.37
   1  11  11   48.28    2.51
   1  11  11   44.96    2.35
  12  -1  11   47.51    2.43
  11   1  11   42.65    2.39
 -11  -1 -12   28.93    1.74
 -12   1 -12   29.22    1.78
 -12  11 -12   29.74    1.73
 -11  12 -12   28.63    1.76
   1  11  12   30.54    1.85
  -1  12  12   26.72    1.71
  12  -1  12   29.28    2.25
   1  11  12   29.26    1.71
  11   1  12   27.12    1.73
  12  -1  12   29.14    1.76
 -12   1 -13   22.63    1.54
 -11  -1 -13   21.87    1.50
 -11  12 -13   23.27    1.56
   1  11  13   20.34    1.60
   1  11  13   18.39    1.42
  -1  12  13   21.07    1.48
  12  -1  13   22.28    1.87
  12 -11  13   20.34    1.57
  11 -12  13   20.77    1.63
  11   1  13   21.20    1.45
  12  -1  13   19.86    1.51
 -11  -1 -14    2.96    0.92
 -12   1 -14    2.46    1.01
  11   1  14    1.81    1.51
  12  -1  14    1.93    1.46
  11 -12  14    1.66    1.11
  11   1  14    2.31    0.99
   1  11  14    2.97    1.01
  12  -1  14    1.58    1.05
  -1  12  14    2.67    1.02
  12 -11  14    1.67    1.18
 -11  -1 -15    8.44    1.00
 -12   1 -15    7.07    1.10
  12  -1  15    6.67    1.40
  11   1  15    7.65    1.43
  12  -1  15    8.36    1.10
  -1  12  15    8.16    1.15
   1  11  15    6.92    1.15
  11 -12  15    7.10    1.11
  12 -11  15    9.28    1.21
  11   1  15    8.58    1.12
 -12   1 -16    1.44    0.86
 -11  -1 -16    0.29    0.76
 -12  11 -16    0.20    1.08
  11   1  16    0.02    1.19
  12  -1  16    0.27    1.12
  12  -1  16   -0.51    1.00
   1  11  16    0.59    0.98
  11 -12  16    0.23    0.93
  12 -11  16    1.10    1.00
  11   1  16    1.09    0.95
  -1  12  16    0.90    0.96
 -11  -1 -17    5.79    0.72
 -12   1 -17    5.91    0.82
 -12  11 -17    7.53    1.02
 -11  12 -17    7.21    1.05
  12  -1  17    6.89    0.96
  11   1  17    6.96    1.01
   1  11  17    6.25    1.00
  11 -12  17    6.60    0.92
  12 -11  17    6.87    1.02
  11   1  17    6.78    0.91
  12  -1  17    6.89    0.97
 -12   1 -18    0.50    0.56
 -11  -1 -18    0.72    0.48
 -12  11 -18    1.79    0.82
 -11  12 -18    1.64    0.77
  12  -1  18    0.78    0.71
  11   1  18    1.43    0.79
  11 -12  18    0.03    0.62
  12 -11  18    1.84    0.70
  12  -1  18    0.56    0.73
  11   1  18    0.95    0.75
 -11  12 -19    3.67    0.63
  -1  12 -19    2.34    0.68
   1  11 -19    1.91    0.68
 -11  -1 -19    1.16    0.34
 -12  11 -19    3.26    0.67
 -12   1 -19    2.36    0.44
  12  -1  19    1.79    0.63
  11   1  19    1.59    0.60
  11 -12  19    2.09    0.51
  12 -11  19    2.27    0.56
  -1  12 -20   -0.68    0.47
   1  11 -20    0.70    0.46
 -11  12 -20   -0.33    0.43
 -12   1 -20    0.16    0.22
 -12  11 -20    0.35    0.43
  11   1  20    0.43    0.41
  11 -12  20    0.07    0.23
  12  -1  20   -0.01    0.42
  12 -11  20    0.08    0.34
 -12   0   0  203.93    9.51
  12 -12   0  216.09   10.15
 -12   0   0  222.96   10.14
   0 -12   0  206.91   10.65
  12   0   0  202.04   10.48
 -12   0   1   91.63    4.40
 -12   0  -1   96.65    4.42
  12   0  -1   90.45    5.33
  12 -12   1   98.92    5.04
 -12   0  -1   95.56    5.04
 -12   0   1  100.32    4.99
   0 -12  -1   86.77    5.55
   0 -12   1  102.16    5.53
  12   0   1   94.97    5.57
 -12   0   2   97.00    4.44
 -12   0  -2   90.74    4.45
 -12   0  -2   98.63    5.14
  12   0  -2   97.07    5.38
  12 -12  -2   96.17    5.07
 -12   0   2  101.59    5.01
   0 -12  -2   82.08    5.66
  12 -12   2   99.45    5.10
   0 -12   2  103.28    5.34
  12   0   2  100.77    5.76
 -12   0   3  134.11    6.28
  12   0  -3  137.50    7.15
   0 -12   3  141.92    6.74
  12 -12  -3  145.18    6.99
  12 -12   3  140.89    6.94
   0 -12  -3  128.03    7.70
  12   0   3  138.06    7.74
 -12   0   3  138.48    6.82
   0 -12   3  124.54    6.85
  12   0   3  136.50    6.41
   0 -12   4  103.32    5.27
   0 -12   4  103.62    5.12
 -12   0   4  112.38    5.48
  12 -12   4  103.56    5.57
  12 -12  -4  108.34    5.65
   0 -12  -4   91.05    6.31
  12   0   4  108.68    6.53
 -12   0  -4  105.78    5.68
  12   0   4  106.34    5.05
   0 -12   4  104.08    4.92
 -12   0   4  105.60    4.89
 -12   0  -5  284.38   12.62
 -12  12  -5  278.14   12.60
  12 -12   5  280.86   13.34
 -12   0   5  291.62   13.22
   0  12   5  263.52   12.59
  12   0   5  274.24   12.75
   0  12   5  262.68   12.62
 -12   0   5  280.22   12.60
 -12   0  -6  352.31   15.99
  12 -12   6  354.40   16.78
 -12  12  -6  354.34   15.97
  12   0   6  349.54   16.12
   0  12   6  340.61   16.00
   0  12   6  343.38   15.97
 -12   0   6  347.48   15.97
 -12   0  -7  146.11    6.63
 -12  12  -7  148.90    6.61
   0  12   7  140.08    6.60
   0  12   7  138.71    6.64
  12   0   7  137.49    6.80
  12   0   7  138.82    6.62
 -12   0   7  141.23    6.60
 -12   0  -8  230.49   10.49
 -12  12  -8  236.80   10.49
   0  12   8  232.49   10.52
   0  12   8  222.02   10.47
  12   0   8  218.75   10.66
  12   0   8  223.34   10.49
 -12   0   8  221.61   10.47
 -12   0  -9   31.74    1.78
 -12  12  -9   34.22    1.78
   0  12   9   33.09    1.75
   0  12   9   32.45    1.85
  12   0   9   35.03    2.16
  12   0   9   31.45    1.77
 -12   0 -10   87.59    4.11
 -12  12 -10   86.67    4.09
  12   0  10   77.31    4.38
   0  12  10   83.61    4.06
   0  12  10   82.94    4.14
  12   0  10   85.45    4.09
 -12   0 -11    7.93    1.04
 -12  12 -11    8.11    1.02
   0  12  11    8.21    1.10
   0  12  11    6.73    0.89
  12   0  11    7.57    1.02
 -12   0 -12  286.34   12.83
 -12  12 -12  286.61   12.83
   0  12  12  275.86   12.79
  12   0  12  259.30   12.81
 -12   0 -13   72.39    3.53
 -12  12 -13   69.85    3.54
  12   0  13   67.37    3.79
   0  12  13   67.51    3.48
  12 -12  13   75.71    3.65
  12   0  13   70.15    3.51
 -12   0 -14   17.79    1.31
  12   0  14   15.83    1.78
   0  12  14   15.36    1.32
  12 -12  14   19.24    1.53
  12   0  14   17.83    1.35
 -12   0 -15    9.36    1.05
  12   0  15    8.62    1.33
  12   0  15    9.02    1.10
   0  12  15    8.08    1.13
  12 -12  15    8.64    1.10
 -12   0 -16    5.04    0.86
  12   0  16    6.39    1.20
   0  12  16    5.63    1.04
  12 -12  16    5.86    1.05
  12   0  16    5.01    0.94
 -12   0 -17   17.91    1.21
 -12  12 -17   21.47    1.41
  12   0  17   22.21    1.43
  12   0  17   20.34    1.36
  12 -12  17   21.87    1.36
 -12   0 -18    3.88    0.58
 -12  12 -18    5.32    0.84
  12   0  18    4.46    0.78
  12 -12  18    4.63    0.71
  12   0  18    4.97    0.73
   0  12 -19    7.03    0.71
 -12  12 -19    6.71    0.68
 -12   0 -19    4.20    0.45
  12   0  19    6.12    0.64
  12 -12  19    5.48    0.59
   0  12 -20    5.02    0.50
 -12  12 -20    4.20    0.46
  12 -12  20    2.63    0.32
  12   0  20    4.43    0.45
 -13   7   0    0.67    1.10
   7 -13   0    2.13    0.93
   6 -13   0    0.70    0.96
  -6  -7   0   -0.28    1.00
  -7  -6   0    1.44    0.98
  13  -6   0    1.25    1.09
  13  -7   0    1.32    1.10
  13  -7  -1   10.57    1.44
 -13   6  -1   14.75    1.50
 -13   6   1   13.35    1.48
   7 -13   1   12.48    1.25
   6 -13   1   11.92    1.29
   7 -13  -1   10.65    1.40
  -6  -7  -1   11.59    1.46
  -7  -6  -1   14.41    1.60
  13  -6   1   11.03    1.55
  -6  -7   1   12.56    1.30
  13  -7   1    8.48    1.38
  13  -6  -1    9.80    1.38
  -7  -6   1   11.75    1.22
   6 -13  -1   13.67    1.48
 -13   6   2  113.92    5.78
 -13   7  -2  118.13    5.73
   7 -13  -2  117.44    5.86
  13  -6   2  114.71    5.90
  -7  -6  -2  115.72    5.89
  -6  -7  -2  114.14    5.95
  -6  -7   2  101.18    5.41
  13  -6  -2  102.16    5.66
  -7  -6   2   92.99    5.37
 -13   7   2  100.53    5.79
  13  -7  -2  112.53    5.70
   7 -13   2  114.37    5.47
 -13   6  -2  105.57    5.64
   6 -13  -2  116.89    5.93
   6 -13   2  101.82    5.40
 -13   7   3  110.39    5.95
  13  -7   3   97.02    5.90
  -6  -7  -3  108.30    6.10
  -7  -6  -3  108.92    6.02
   6 -13  -3  118.53    6.20
   7 -13   3  111.16    5.52
   6 -13   3  117.90    5.53
  13  -6  -3  113.17    5.77
 -13   6  -3  112.02    5.75
  -6  -7   3  106.67    5.42
  13  -7  -3  109.44    5.76
 -13   7  -3  105.17    5.73
  -7  -6   3  114.49    5.46
 -13   6   3  113.25    5.95
  -7  -6   3  112.66    5.13
  -6  -7   3  106.67    5.13
  13  -6  -4    0.62    0.90
  13  -7  -4    1.51    0.94
 -13   6  -4    0.35    0.88
  13  -6   4    0.42    1.39
  -6  -7  -4   -0.88    1.45
  13  -7   4    0.99    1.22
  -7  -6  -4   -0.10    1.31
   7 -13   4    2.05    0.70
  -6  -7   4    1.40    0.50
   6 -13   4    0.73    0.66
 -13   7  -4   -0.07    0.83
  -7  -6   4    0.91    0.50
  -7  -6  -4    1.06    0.38
  -7  -6   4    1.33    0.43
  -6  -7   4    2.05    0.49
  -6  -7  -5   77.69    3.47
 -13   6  -5   77.86    3.50
 -13   7  -5   73.32    3.49
  -7  -6  -5   71.01    3.47
  13  -6   5   69.29    4.48
  13  -7   5   82.27    4.59
  -7  -6   5   70.23    3.60
 -13   6  -5   74.70    4.12
  13  -6  -5   83.09    4.18
   7 -13   5   71.70    3.81
 -13   7  -5   77.25    4.15
   6 -13  -5   92.75    5.03
   6 -13   5   78.28    3.78
  13  -7  -5   66.91    4.06
   7 -13  -5  106.81    5.12
   6   7   5   68.34    3.57
   7   6   5   71.57    3.60
  -6  -7   5   68.76    3.50
 -13   7  -6   10.37    0.75
  -7  -6  -6    9.75    0.68
  -6  -7  -6    8.86    0.66
 -13   6  -6    9.74    0.74
  13  -6  -6    9.71    1.25
  13  -6   6    7.26    1.61
  13  -7   6    7.05    1.59
 -13   7  -6   10.09    1.24
  13  -7  -6   11.50    1.26
   7   6   6    8.46    0.98
   6   7   6    9.50    0.95
  13  -6   6   10.64    1.06
  -6  -7   6   11.21    0.78
  -6  -7  -7    9.90    0.68
  -7  -6  -7    9.02    0.70
 -13   7  -7    9.31    0.78
 -13   6  -7    9.89    0.78
  13  -7   7    8.71    1.07
   6   7   7    9.55    1.05
   7   6   7   10.54    1.07
  13  -6   7    8.18    1.08
  -7  -6  -8   73.88    3.63
 -13   7  -8   75.35    3.67
 -13   6  -8   78.69    3.68
  -6  -7  -8   79.01    3.63
  13  -7   8   79.52    3.85
  13  -6   8   75.63    3.86
   7   6   8   77.73    3.84
   6   7   8   74.34    3.81
   6   7   8   73.25    3.62
   7   6   8   78.52    3.63
  -6  -7  -9   49.85    2.42
 -13   7  -9   51.82    2.50
  -7  -6  -9   51.89    2.44
  13  -6   9   49.61    2.72
  13  -7   9   48.15    2.71
   7   6   9   48.24    2.72
   6   7   9   49.49    2.68
   7   6   9   46.07    2.42
   6   7   9   47.80    2.42
  -6  -7 -10    5.35    0.66
  -7  -6 -10    5.07    0.72
  13  -6  10    4.37    1.31
   6   7  10    5.18    1.25
  13  -7  10    5.85    1.22
   7   6  10    4.32    1.17
   6   7  10    3.95    0.70
   7   6  10    4.75    0.75
  -7  -6 -11    3.69    0.73
  -6  -7 -11    3.40    0.64
 -13   6 -11    3.38    0.94
   6   7  11    2.47    1.24
  13  -6  11    2.76    1.27
  13  -7  11    3.37    1.21
   7   6  11    2.96    1.33
  13  -6  11    4.84    0.99
   6   7  11    2.76    0.84
   7   6  11    3.24    0.80
  -6  -7 -12   24.42    1.40
 -13   6 -12   27.76    1.65
  -7  -6 -12   24.10    1.48
 -13   7 -12   26.64    1.64
  13  -7  12   26.08    1.84
  13  -6  12   24.91    1.89
   6   7  12   25.21    1.81
   7   6  12   23.35    1.95
   6 -13  12   23.91    1.51
  13  -6  12   24.40    1.74
   6   7  12   24.76    1.54
   7   6  12   26.27    1.54
  13  -7  12   26.32    1.67
   7 -13  12   25.66    1.57
  -6  -7 -13    7.16    0.74
  -7  -6 -13    6.51    0.83
 -13   6 -13    6.03    1.17
 -13   7 -13    5.85    1.19
  13  -7  13    6.62    1.23
   6   7  13    7.45    1.40
   7   6  13    7.06    1.47
  13  -6  13    7.56    1.38
   6   7  13    5.94    0.91
   7   6  13    4.89    1.00
  13  -6  13    7.14    1.28
   6 -13  13    5.30    0.80
  13  -7  13    4.72    1.22
   7 -13  13    6.71    0.96
 -13   7 -14   27.99    1.82
  -7  -6 -14   25.59    1.52
 -13   6 -14   31.67    1.86
   7   6  14   25.55    1.93
  13  -7  14   24.82    1.79
  13  -6  14   28.23    1.86
   6   7  14   28.16    1.93
   6 -13  14   25.02    1.54
  13  -6  14   31.74    1.85
   7 -13  14   26.48    1.60
  13  -7  14   25.99    1.85
   6   7  14   30.30    1.70
   7   6  14   27.20    1.70
  -7  -6 -15    1.08    0.57
 -13   7 -15    1.64    1.18
 -13   6 -15    1.16    1.08
  13  -6  15   -0.22    0.94
  13  -7  15    1.52    0.89
   7   6  15    0.13    1.33
   6   7  15    1.45    1.33
   6   7  15    1.40    0.95
   6 -13  15    2.70    0.63
   7   6  15    1.08    0.96
  13  -6  15    1.16    1.17
  13  -7  15    0.78    1.21
   7 -13  15    1.14    0.70
 -13   6 -16    4.69    1.11
 -13   7 -16    4.52    1.18
  -7  13 -16    4.84    1.11
  13  -7  16    3.48    0.75
  13  -6  16    5.42    0.87
   6   7  16    4.84    0.99
   6 -13  16    3.20    0.58
   7 -13  16    4.76    0.66
  13  -6  16    6.21    1.15
  13  -7  16    3.97    1.21
   7   6  16    2.91    0.95
 -13   6 -17    1.33    0.90
 -13   7 -17    1.68    1.00
  -7  13 -17    2.38    0.97
  -6  13 -17    1.66    0.97
  13  -6  17    0.92    0.60
   7 -13  17    1.51    0.49
  13  -6  17    1.42    0.98
  13  -7  17    2.52    1.02
   6   7  17    1.49    0.82
   7   6  17    0.98    0.84
  -7  13 -18    0.81    0.78
  -6  13 -18    1.47    0.84
 -13   7 -18    0.62    0.75
 -13   6 -18    0.75    0.72
  13  -6  18    0.22    0.83
  13  -7  18    0.94    0.82
   7   6  18    2.04    0.75
   6   7  18    0.50    0.75
  -7  13 -19    0.67    0.65
  -6  13 -19    0.96    0.65
   7   6 -19    1.29    0.55
 -13   6 -19    1.93    0.57
 -13   7 -19    1.74    0.59
   6   7  19   -0.03    0.61
  13  -6  19    1.39    0.64
   7   6  19    0.12    0.58
  -7  13 -20   -0.49    0.49
  -6  13 -20    0.17    0.47
 -13   7 -20    0.32    0.40
 -13   6 -20    0.51    0.38
   7   6  20   -0.13    0.44
  -7  13 -21    0.05    0.25
  -6  13 -21   -0.16    0.27
  13  -7  21   -0.13    0.22
 -13   8   0  452.11   20.68
   8 -13   0  428.73   20.46
  -5  -8   0  438.88   20.64
  13  -5   0  457.16   20.73
   5 -13   0  431.52   20.57
  -8  -5   0  423.92   20.48
  13  -8   0  445.30   20.61
   8   5   0  404.99   20.98
   5 -13  -1   80.22    3.86
  -5  -8  -1   59.63    3.74
 -13   5   1   69.30    3.70
  -5  -8   1   71.71    3.65
  13  -5   1   68.74    3.84
   8 -13  -1   51.72    3.48
  13  -5  -1   48.44    3.59
  -8  -5  -1   67.27    3.66
  13  -8   1   54.49    3.56
 -13   8  -1   68.36    3.76
  -8  -5   1   52.33    3.37
   8   5   1   53.98    4.13
   8   5  -1   66.54    4.10
  13  -8  -1   66.96    3.67
   8 -13   1   75.32    3.52
   5 -13   1   54.58    3.41
  -5  -8  -2   90.61    5.29
  13  -5   2   97.29    5.37
   5 -13   2   92.99    4.81
 -13   8  -2  105.39    5.16
  -5  -8   2   94.47    4.84
  -8  -5  -2   97.61    5.16
  13  -5  -2   90.46    5.06
   8 -13   2   98.00    4.85
   8 -13  -2   96.72    5.12
 -13   5  -2   95.97    5.00
   8   5   2   91.02    5.72
   8   5  -2   92.47    5.36
 -13   8   2   80.36    5.15
 -13   5   2   93.54    5.05
  13  -8  -2   91.66    5.04
  -8  -5   2   87.36    4.76
   5 -13  -2  101.05    5.39
  -8  -5   3  150.41    7.08
  -5  -8  -3  151.88    7.81
  13  -5   3  128.45    7.63
 -13   8  -3  156.28    7.47
   8 -13   3  161.49    7.20
 -13   5   3  151.39    7.47
  13  -8   3  156.54    7.59
  -8  -5  -3  151.95    7.61
  13  -5  -3  150.62    7.41
 -13   5  -3  159.57    7.42
  -5  -8   3  158.39    7.10
   5 -13   3  148.13    7.09
  13  -8  -3  148.26    7.37
  -8  -5  -3  141.86    6.72
  -8  -5   3  136.80    6.73
  -5  -8   3  145.09    6.73
   8 -13  -4   52.76    3.18
 -13   8  -4   49.64    2.89
  -5  -8  -4   46.12    3.31
  13  -8   4   45.98    3.12
   5 -13   4   45.53    2.47
  -8  -5  -4   39.61    3.03
 -13   5  -4   45.06    2.77
  -8  -5   4   44.02    2.43
  13  -5  -4   42.03    2.78
 -13   5   4   40.02    2.86
  -5  -8   4   39.49    2.30
  13  -8  -4   41.16    2.78
   8 -13   4   45.52    2.58
 -13   5  -4   44.92    2.18
  -8  -5  -4   45.63    2.16
  -5  -8   4   46.30    2.19
  -8  -5  -5   29.18    1.53
 -13   8  -5   30.90    1.54
 -13   5  -5   30.09    1.55
  -5  -8  -5   30.94    1.50
  13  -8  -5   28.76    2.14
 -13   8  -5   34.45    2.26
  13  -5   5   32.07    2.78
   8 -13  -5   36.82    2.71
  13  -8   5   31.84    2.45
  -8  -5   5   28.44    1.69
 -13   5  -5   29.26    2.16
  13  -5  -5   29.99    2.16
   8 -13   5   28.93    1.91
   5 -13   5   30.29    1.74
   8   5   5   29.00    1.72
   5   8   5   30.31    1.65
  -5  -8   5   29.21    1.56
  -5  -8  -6   76.80    3.80
 -13   5  -6   83.46    3.85
  -8  -5  -6   78.92    3.83
 -13   8  -6   85.94    3.85
  13  -8  -6   81.61    4.47
  13  -8   6   73.95    4.78
 -13   8  -6   73.82    4.41
   8   5   6   78.89    3.99
   5   8   6   79.19    3.94
  13  -5   6   80.29    3.99
  -5  -8   6   85.78    3.87
  -8  -5   6   83.86    3.86
  -8  -5  -7    5.78    0.57
  -5  -8  -7    4.31    0.50
 -13   5  -7    4.62    0.66
 -13   8  -7    5.53    0.64
  13  -8   7    5.02    0.93
   5   8   7    4.14    0.83
  13  -5   7    4.29    1.04
  -5  -8   7    5.66    0.73
   5   8   7    4.93    0.51
  -8  -5   7    4.31    0.65
 -13   8  -8  229.35   10.03
  -5  -8  -8  209.43    9.98
  -8  -5  -8  220.87   10.01
   5   8   8  223.44   10.13
  13  -8   8  211.81   10.14
   8   5   8  215.38   10.17
  13  -5   8  224.57   10.18
   5   8   8  217.21    9.99
   8   5   8  202.49    9.99
  -8  -5   8  223.82   10.04
 -13   8  -9   30.63    1.74
  -5  -8  -9   36.42    1.66
  -8  -5  -9   29.69    1.68
  13  -5   9   28.02    2.05
  13  -8   9   35.68    1.98
   8   5   9   31.48    2.02
   5   8   9   29.81    1.93
  -5  13   9   34.12    1.74
   5   8   9   29.32    1.66
   8   5   9   33.59    1.69
  -8  -5 -10  280.24   12.59
 -13   5 -10  268.52   12.62
 -13   8 -10  279.70   12.62
  -5  13  10  278.64   12.60
   5   8  10  269.92   12.71
   8   5  10  281.56   12.77
  13  -8  10  268.69   12.73
  13  -5  10  260.49   12.76
   5   8  10  264.48   12.58
   8   5  10  268.30   12.59
  13  -5  10  278.38   12.65
  -8  -5 -11   14.19    0.99
 -13   5 -11   10.02    1.15
  13  -8  11   14.15    1.35
   8   5  11   12.88    1.56
  13  -5  11   14.58    1.48
   5   8  11   14.89    1.34
  13  -5  11   13.30    1.17
  -5  13  11   10.06    1.11
   5   8  11   13.37    1.03
   5 -13  11   11.20    0.96
   8   5  11   12.02    1.01
  -8  -5 -12   87.02    4.38
 -13   5 -12  104.73    4.48
  -5  13  12   90.65    4.45
   8   5  12   92.79    4.63
   5   8  12   87.85    4.58
  13  -8  12   93.16    4.58
  13  -5  12   91.35    4.68
   5 -13  12   96.39    4.40
   5   8  12   89.75    4.39
   8   5  12   88.85    4.39
  13  -8  12   91.74    4.51
  13  -5  12   87.81    4.48
  -8  -5 -13    1.60    0.73
 -13   5 -13    2.26    1.12
 -13   8 -13    3.98    1.15
  13  -8  13    0.41    1.05
  13  -5  13    1.53    1.37
   8   5  13    1.70    1.45
   5   8  13    1.68    1.28
  -5  13  13    1.58    0.97
  13  -8  13    1.89    1.10
   8 -13  13    2.92    0.94
   5   8  13    2.65    0.92
   5 -13  13    1.56    0.66
  13  -5  13    0.87    1.10
   8   5  13    1.57    0.91
  -8  -5 -14    6.45    0.87
 -13   5 -14   10.05    1.25
 -13   8 -14    8.21    1.34
   5   8  14    7.77    1.50
   8   5  14   13.21    1.46
  13  -8  14    6.32    1.09
  13  -5  14    6.66    1.40
   5   8  14    7.29    1.07
  13  -8  14    9.93    1.27
  13  -5  14    9.04    1.19
   8   5  14    8.93    1.10
   8 -13  14    7.73    0.97
  -8  -5 -15    7.90    0.81
 -13   5 -15   11.65    1.27
 -13   8 -15    8.00    1.30
   5   8  15    7.46    1.37
  13  -5  15    7.54    1.18
  13  -8  15    6.77    0.91
  13  -5  15    8.05    1.24
   5   8  15   11.42    1.05
   8 -13  15    8.55    0.95
   8   5  15    8.72    1.09
  13  -8  15    7.60    1.19
 -13   5 -16    6.23    1.10
  -8  -5 -16    5.95    0.64
 -13   8 -16    5.49    1.20
  -8  13 -16    5.48    1.10
  13  -5  16    4.00    0.98
   5   8  16    5.32    1.24
  13  -5  16    5.28    1.17
   5   8  16    5.56    0.99
   8 -13  16    4.98    0.77
  13  -8  16    5.42    1.12
   8   5  16    5.60    0.95
 -13   5 -17    3.17    0.91
 -13   8 -17    3.66    0.99
  -8  13 -17    2.19    0.98
  -5  13 -17    3.67    0.99
   8   5  17    3.79    1.02
  13  -5  17    1.83    0.69
  13  -5  17    3.26    0.96
   8 -13  17    3.36    0.58
   5   8  17    2.59    0.89
   8   5  17    1.95    0.88
 -13   5 -18    4.31    0.75
 -13   8 -18    5.35    0.84
  -8  13 -18    5.03    0.90
  -5  13 -18    4.18    0.88
  13  -5  18    3.62    0.55
   8   5  18    5.42    0.78
   8 -13  18    3.61    0.49
   5   8  18    4.66    0.79
  13  -5  18    5.18    0.88
  -8  13 -19    1.73    0.67
  -5  13 -19    0.32    0.66
 -13   8 -19    0.69    0.58
 -13   5 -19    1.98    0.55
   8   5  19    1.87    0.60
   5   8  19    1.22    0.61
  13  -5  19    0.59    0.64
  -8  13 -20    3.73    0.50
  -5  13 -20    4.58    0.53
   5   8 -20    2.90    0.40
 -13   5 -20    2.61    0.39
 -13   8 -20    3.57    0.47
  13  -5  20    3.77    0.51
  13  -8  20    3.55    0.50
   8   5  20    3.55    0.47
  -8  13 -21    0.54    0.26
  -4  -9   0   80.81    4.44
  13  -4   0   74.76    4.44
   4 -13   0   73.93    4.29
  -9  -4   0   72.61    4.13
 -13   9   0   78.71    4.46
   9   4   0   76.63    4.76
  13  -9   0   71.84    4.25
 -13   4   0   80.55    4.21
   9 -13   0   78.40    4.14
   9 -13  -1   30.23    2.21
 -13   4   1   39.58    2.40
  -4  -9  -1   32.35    2.58
 -13   9  -1   33.52    2.49
  -4  -9   1   37.03    2.43
  13  -4   1   35.18    2.66
  13  -4  -1   30.47    2.49
   4 -13   1   32.94    2.24
   9 -13   1   37.84    2.27
  -9  -4  -1   34.33    2.33
 -13   9   1   27.67    2.41
   9   4  -1   36.54    2.95
  -9  -4   1   30.35    2.11
  13  -9  -1   39.61    2.39
   9   4   1   27.92    2.87
  -9  -4   2  302.86   14.09
  -4  -9  -2  301.31   14.67
  13  -4   2  291.73   14.62
   9 -13  -2  300.10   14.33
  -4  -9   2  307.19   14.19
   9 -13   2  311.68   14.16
  13  -4  -2  283.54   14.34
 -13   4   2  316.98   14.34
 -13   4  -2  315.76   14.31
  -9  -4  -2  281.82   14.32
  13  -9   2  299.37   14.37
   4 -13   2  313.89   14.14
   9   4   2  304.38   15.06
   9   4  -2  305.90   14.69
 -13   9  -2  305.49   14.41
  13  -9  -2  294.17   14.29
  -9  -4  -2  288.20   13.65
 -13   4  -3    0.76    0.91
   4 -13   3    0.43    0.63
 -13   9  -3    1.39    1.01
  -4  -9  -3    0.35    1.45
  13  -4   3    2.23    1.46
  13  -9  -3    2.50    1.01
 -13   4   3    1.32    0.96
   9 -13   3    2.01    0.79
  13  -4  -3   -1.05    0.97
  13  -9   3    1.32    1.05
  -4  -9   3    1.86    0.68
  -9  -4  -3   -0.08    1.02
   9   4   3    0.15    1.83
  -9  -4   3    0.04    0.68
   9   4  -3   -0.29    1.38
  -9  -4  -3    1.35    0.40
  -4  -9   3    0.90    0.42
  -9  -4  -4   32.42    1.79
 -13   4  -4   36.87    1.80
  -4  -9  -4   41.07    3.11
  13  -9  -4   32.59    2.36
 -13   4  -4   43.37    2.54
  13  -9   4   40.66    2.73
  13  -4  -4   38.62    2.51
 -13   9  -4   36.48    2.51
   4 -13   4   44.47    2.10
   9 -13  -4   42.14    2.72
   9   4   4   37.99    3.41
  -9  -4   4   40.79    2.11
  -4  -9   4   33.25    1.93
   9 -13   4   31.62    2.18
 -13   4   4   33.81    2.51
   9   4   4   37.05    1.97
  -4  -9   4   32.87    1.81
  -9  -4   4   38.56    1.80
 -13   4  -5   27.73    1.40
 -13   9  -5   26.26    1.37
  -9  -4  -5   25.58    1.38
  13  -9  -5   29.32    2.06
  13  -4   5   23.30    2.42
  13  -9   5   27.14    2.28
 -13   4  -5   27.85    2.06
 -13   9  -5   27.26    2.03
  13  -4  -5   24.88    1.99
  -9  -4   5   29.26    1.65
   9 -13   5   29.25    1.87
   4 -13   5   26.57    1.97
   4   9   5   22.41    1.46
   9   4   5   26.37    1.62
  -4  -9   5   25.86    1.42
  -9  -4   5   28.77    1.40
 -13   4  -6   45.03    2.22
 -13   9  -6   45.89    2.20
  -9  -4  -6   45.70    2.20
  13  -9   6   40.21    3.11
  13  -9  -6   44.51    2.83
 -13   9  -6   47.02    2.93
   9 -13   6   42.50    2.64
   4   9   6   41.35    2.29
   9   4   6   43.90    2.42
  -4  -9   6   46.24    2.24
  -9  -4   6   44.51    2.22
 -13   9  -7   15.02    0.92
  -9  -4  -7   13.21    0.88
   9   4   7   12.49    1.30
  13  -9   7   13.94    1.13
   4   9   7   12.32    1.06
   4   9   7   12.60    0.81
  -9  -4  -8    8.44    0.72
 -13   9  -8    7.53    0.73
  13  -9   8    4.80    0.98
  13  -4   8    7.81    1.24
   4   9   8    7.07    0.97
   9   4   8    4.93    1.14
  -9  -4   8    5.37    0.76
  -4  13   8    6.00    0.72
   9   4   8    3.82    0.61
   4   9   8    7.77    0.63
  -9  -4  -9    3.18    0.67
 -13   4  -9    5.36    0.75
 -13   9  -9    2.52    0.74
  13  -9   9    2.55    1.03
   9   4   9    3.82    1.19
  13  -4   9    1.94    1.26
   4   9   9    3.64    0.96
   9   4   9    4.96    0.66
  -4  13   9    5.11    0.72
   4   9   9    2.59    0.63
 -13   9 -10   56.34    2.80
 -13   4 -10   58.68    2.83
  -9  -4 -10   56.41    2.77
   4   9  10   57.24    2.93
  -4  13  10   55.66    2.78
   9   4  10   59.04    3.05
  13  -4  10   53.95    3.09
  13  -9  10   53.32    2.97
   4   9  10   54.88    2.75
  13  -4  10   55.71    2.84
   9   4  10   52.59    2.76
  -9  -4 -11    2.24    0.77
 -13   4 -11    1.95    0.96
 -13   9 -11    3.49    0.96
   9   4  11    3.17    1.41
   4   9  11    2.87    1.15
  13  -4  11    3.42    1.44
  13  -9  11    0.12    1.04
   9   4  11    2.37    0.76
  -4  13  11    2.43    0.88
   4   9  11    2.26    0.78
  13  -4  11    3.62    1.00
 -13   4 -12  101.51    4.61
  -9  -4 -12   97.84    4.52
  -4  13  12   93.60    4.52
   4   9  12   99.44    4.68
   9   4  12   94.09    4.79
  13  -4  12   94.50    4.76
  13  -9  12   88.29    4.60
   9   4  12   92.16    4.51
   4   9  12   90.75    4.49
  13  -4  12   89.49    4.59
  -9  -4 -13   14.83    1.12
 -13   4 -13   13.53    1.34
   4   9  13   16.74    1.53
  13  -4  13   15.53    1.65
  13  -9  13   11.69    1.23
   9   4  13   14.66    1.76
  13  -9  13   13.56    1.38
  13  -4  13   14.81    1.36
  -4  13  13   13.79    1.26
   9 -13  13   16.98    1.31
   9   4  13   12.80    1.14
   4   9  13   13.15    1.18
  -9  -4 -14    3.30    0.80
 -13   4 -14    4.21    1.20
 -13   9 -14    3.21    1.14
   4   9  14    3.15    1.22
  13  -9  14    4.55    0.85
  13  -4  14    2.83    1.40
  13  -4  14    1.85    1.13
   9   4  14    4.06    0.99
   9 -13  14    3.80    1.00
   4   9  14    2.74    0.99
  13  -9  14    4.04    1.17
 -13   4 -15   21.68    1.57
 -13   9 -15   21.21    1.64
  -9  -4 -15   18.98    1.27
   4   9  15   20.76    1.71
   4   9  15   21.82    1.44
  13  -4  15   20.17    1.59
   9 -13  15   20.47    1.41
   9   4  15   20.57    1.42
  13  -4  15   20.70    1.54
  -9  -4 -16    1.02    0.60
 -13   4 -16    1.07    1.00
 -13   9 -16    0.75    1.11
  13  -4  16    3.83    0.97
  13  -4  16    0.93    0.99
   9 -13  16    1.33    0.78
   4   9  16    0.84    0.94
   9   4  16    1.47    0.91
  -9  -4 -17    2.24    0.51
 -13   4 -17    1.77    0.88
 -13   9 -17    1.21    0.95
  -9  13 -17    2.69    0.93
   9   4  17    1.43    0.99
  13  -4  17    1.46    0.76
  13  -4  17    0.53    0.94
   9   4  17    1.14    0.85
   9 -13  17    2.52    0.66
   4   9  17    0.73    0.84
 -13   9 -18    2.74    0.81
 -13   4 -18    2.12    0.68
  -9  13 -18    3.22    0.83
  -4  13 -18    2.78    0.83
  13  -4  18    2.03    0.58
  13  -9  18    3.05    0.82
   4   9  18    2.79    0.77
   9   4  18    3.03    0.74
  13  -4  18    2.90    0.79
   9 -13  18    1.37    0.48
  -9  13 -19    2.25    0.65
  -4  13 -19    1.99    0.68
 -13   4 -19    2.01    0.51
 -13   9 -19    1.57    0.61
   9   4  19    1.93    0.59
  13  -4  19    2.26    0.64
  13  -9  19    1.77    0.64
  -4  13 -20   -0.34    0.46
  -9  13 -20    0.24    0.45
   4   9 -20   -0.12    0.39
 -13   9 -20    0.04    0.40
 -13   4 -20    0.09    0.31
   9   4  20    0.06    0.40
  13  -4  20   -0.73    0.42
  13  -9  20    0.31    0.42
  13  -4  21    0.10    0.22
  10   3   0   13.87    2.13
 -10  -3   0   11.80    1.26
  13 -10   0   10.61    1.34
  -3 -10   0   10.85    1.55
  10 -13   0   12.39    1.35
 -13  10   0   14.10    1.72
 -13   3   0   14.73    1.46
  13  -3   0   11.78    1.66
  10   3  -1    2.55    1.53
  10 -13   1    3.91    0.96
 -10  -3  -1    3.01    1.02
 -13   3  -1    2.18    0.97
  -3 -10  -1    2.38    1.27
  -3 -10   1    2.24    1.10
  13  -3   1    4.27    1.43
  13 -10  -1    2.38    1.06
 -10  -3   1    4.12    0.89
 -13  10  -1    2.24    1.26
  13  -3  -1    2.84    1.31
  10 -13  -1    2.97    0.95
   3 -13   1    4.21    1.04
 -13   3   1    4.47    1.01
  10   3   1    3.24    1.82
 -10  -3  -1    3.29    0.43
  -3 -10  -2  337.48   17.07
  13 -10  -2  370.43   16.71
  13  -3   2  353.72   17.12
   3 -13   2  371.41   16.54
 -13   3   2  360.42   16.67
 -10  -3   2  366.20   16.50
  13  -3  -2  322.31   16.75
  -3 -10   2  368.42   16.67
 -13  10  -2  366.06   16.86
  13 -10   2  387.45   16.81
 -10  -3  -2  334.94   16.67
  10 -13   2  365.36   16.57
   3 -13   2  327.91   16.93
  10   3   2  372.84   17.49
  10   3  -2  372.70   17.10
 -10  -3  -2  355.55   16.03
 -10  -3   2  330.07   16.02
  -3 -10  -3   40.51    3.18
  10 -13   3   36.54    2.40
  13  -3   3   36.46    3.00
  10 -13  -3   42.76    2.69
 -13  10  -3   39.30    2.68
  13 -10  -3   37.71    2.52
 -13   3  -3   44.76    2.70
  13  -3  -3   43.16    2.76
   3 -13   3   45.81    2.35
  -3 -10   3   39.82    2.34
 -10  -3   3   40.93    2.34
  13 -10   3   47.80    2.76
 -13   3   3   42.23    2.63
 -10  -3  -3   34.61    2.61
   3 -13   3   41.68    2.89
  10   3   3   44.97    3.53
  10   3  -3   42.44    2.96
   3 -13  -3   25.81    3.18
 -13   3  -3   43.46    1.95
 -10  -3  -3   32.65    1.92
 -10  -3   3   44.09    1.93
  -3 -10   3   35.76    1.93
 -10  -3  -4   11.13    0.71
 -13   3  -4   10.47    0.74
  10 -13   4   11.64    1.22
  13  -3   4   10.20    1.82
  -3 -10  -4    7.47    1.86
  -3 -10   4   10.71    0.84
 -13  10  -4    9.92    1.40
  10 -13  -4   11.26    1.40
  13  -3  -4   13.14    1.47
   3 -13   4    9.78    0.88
  13 -10   4    7.78    1.38
  13 -10  -4   14.46    1.45
 -13   3  -4    8.66    1.24
   3 -13  -4    9.27    2.18
 -10  -3   4   11.71    1.04
  10   3   4    9.20    2.19
 -13   3   4    8.70    1.30
   3 -13   4   10.28    1.40
  10   3   4   10.57    1.01
  -3 -10   4   10.29    0.76
 -10  -3   4   10.22    0.71
 -13   3  -5    2.13    0.53
 -10  -3   5    2.00    0.49
 -10  -3  -5    3.08    0.50
 -13   3   5    3.72    0.97
 -10  -3   5    2.10    0.65
 -13  10  -5    3.15    0.47
 -13  10  -5    4.25    1.15
  13 -10   5    3.03    1.20
  13 -10  -5    3.64    0.94
  10 -13   5    1.73    0.88
  10   3   5    1.20    0.90
  13  -3   5    1.75    0.81
   3  10   5    2.98    0.62
  -3 -10   5    3.28    0.58
 -13  10  -6   24.90    1.26
 -10  -3  -6   24.55    1.27
  10 -13   6   19.08    1.73
  13 -10   6   21.83    2.11
 -13  10  -6   21.94    1.90
  10   3   6   22.19    1.60
   3  10   6   23.66    1.38
  13  -3   6   23.25    1.54
 -10  -3   6   23.54    1.28
 -13   3   6   22.88    1.20
  -3 -10   6   23.72    1.33
 -10  -3  -7    1.35    0.56
 -13  10  -7    2.62    0.58
  -3  13   7    0.49    0.55
   3  10   7    1.81    0.73
  10   3   7    1.95    1.05
  13 -10   7    3.06    0.85
   3  10   7    2.30    0.48
 -10  -3   7    1.28    0.58
 -10  -3  -8   96.78    4.57
 -13   3  -8  101.10    4.59
 -13  10  -8   97.80    4.58
  -3  13   8   96.88    4.57
  10   3   8   95.33    4.79
  13 -10   8  103.84    4.72
   3  10   8   95.93    4.66
   3  10   8   92.83    4.54
 -10  -3   8   99.00    4.59
  10   3   8   91.69    4.54
 -13   3  -9   14.03    1.16
 -10  -3  -9   18.75    1.14
 -13  10  -9   21.40    1.17
   3  10   9   18.43    1.29
  10   3   9   19.62    1.58
  13 -10   9   13.70    1.33
  -3  13   9   14.64    1.08
  13  -3   9   17.45    1.58
   3  10   9   17.80    1.04
  13  -3   9   16.78    1.19
  10   3   9   13.79    1.06
 -13   3 -10  130.50    5.95
 -10  -3 -10  126.72    5.93
 -13  10 -10  129.22    5.95
  13  -3  10  119.50    6.17
  10   3  10  134.91    6.17
  -3  13  10  124.16    5.92
   3  10  10  130.14    6.02
  13 -10  10  124.44    6.04
  13  -3  10  122.12    5.98
   3  10  10  120.46    5.89
  10   3  10  124.08    5.92
 -13  10 -11   32.72    1.83
 -10  -3 -11   34.97    1.77
 -13   3 -11   34.96    1.85
  10   3  11   30.15    2.21
  -3  13  11   28.83    1.80
   3  10  11   31.61    1.93
  13  -3  11   29.55    2.17
  13 -10  11   29.04    1.89
  10   3  11   28.64    1.73
  13  -3  11   32.01    1.89
   3  10  11   30.90    1.73
 -13   3 -12   62.33    3.06
 -13  10 -12   58.40    3.00
 -10  -3 -12   58.79    2.97
  13 -10  12   54.07    3.02
  13  -3  12   62.60    3.35
  -3  13  12   59.56    2.99
   3  10  12   60.04    3.12
  10   3  12   62.58    3.32
  13  -3  12   59.89    3.03
   3  10  12   52.28    2.95
  10   3  12   61.43    2.96
 -10  -3 -13    7.39    0.97
 -13   3 -13    7.28    1.18
 -10  13 -13    8.95    1.14
  10   3  13    7.26    1.57
  13 -10  13    6.90    0.95
   3  10  13    7.63    1.24
  13  -3  13    6.90    1.54
  10   3  13    8.02    0.97
  -3  13  13    8.79    1.03
  10 -13  13    6.52    1.16
   3  10  13    7.68    1.08
  13  -3  13    8.23    1.13
 -13   3 -14   19.73    1.48
 -10  -3 -14   18.60    1.24
   3  10  14   17.42    1.32
   3  10  14   16.87    1.53
  -3  13  14   17.41    1.42
  13  -3  14   17.64    1.74
  10 -13  14   17.76    1.45
  10   3  14   18.30    1.37
  13  -3  14   17.11    1.46
 -10  -3 -15    0.91    0.76
 -13   3 -15    2.35    1.08
 -13  10 -15    1.38    1.14
  13  -3  15    1.91    1.18
  13  -3  15    1.95    1.06
   3  10  15    0.73    0.96
  10   3  15    2.76    1.01
  10 -13  15    0.70    0.89
 -10  -3 -16    0.06    0.65
 -13   3 -16    0.24    0.95
 -13  10 -16   -1.21    1.09
  10   3  16    0.65    1.18
  13  -3  16   -0.82    1.00
  13  -3  16    1.41    1.00
   3  10  16    0.46    0.90
  10 -13  16   -0.61    0.84
  10   3  16   -0.40    0.92
 -10  -3 -17    2.32    0.55
 -13   3 -17    2.80    0.84
 -13  10 -17    3.00    0.94
 -10  13 -17    2.28    0.94
  10   3  17    1.78    1.00
  13  -3  17    2.04    0.85
   3  10  17    2.83    0.84
  10 -13  17    2.61    0.71
  13 -10  17    1.64    0.93
  10   3  17    3.21    0.81
  13  -3  17    2.41    0.90
 -13  10 -18    6.03    0.86
 -10  -3 -18    4.79    0.51
 -13   3 -18    6.09    0.71
 -10  13 -18    6.97    0.87
  -3  13 -18    7.36    0.90
  13  -3  18    6.25    0.68
  10   3  18    7.61    0.90
  10 -13  18    5.32    0.63
  13 -10  18    6.33    0.84
   3  10  18    5.88    0.85
  10   3  18    6.39    0.81
  13  -3  18    5.19    0.83
 -10  13 -19   -0.06    0.61
  -3  13 -19    0.94    0.63
 -13   3 -19    0.38    0.44
 -13  10 -19    0.87    0.61
  10   3  19    1.27    0.55
  13  -3  19    0.34    0.59
  10 -13  19    0.14    0.31
  13 -10  19    0.55    0.58
 -10  13 -20    1.13    0.44
  -3  13 -20    1.54    0.46
   3  10 -20    0.93    0.40
 -13  10 -20    1.14    0.41
 -13   3 -20    0.81    0.28
  10   3  20    1.59    0.39
  13  -3  20    0.75    0.42
  13 -10  20    1.71    0.39
  11 -13   0   11.02    1.27
  11   2   0    7.79    1.87
  -2 -11   0    8.36    1.52
  13  -2   0    9.64    1.60
 -13   2   0    9.91    1.22
 -11  -2   0    9.32    1.18
   2 -13   0    8.37    1.83
  -2 -11   1   32.71    2.24
  11   2   1   25.22    2.57
  13 -11  -1   24.36    1.91
  13  -2   1   27.95    2.43
  11   2  -1   22.59    2.30
 -11  -2   1   21.51    1.69
  -2 -11  -1   21.63    2.19
  11 -13   1   29.85    1.87
 -13   2  -1   22.90    1.85
  13  -2  -1   18.19    1.99
  11 -13  -1   22.91    1.89
 -13   2   1   29.27    1.91
  13 -11   1   21.02    1.89
 -11  -2  -1   27.22    1.94
   2 -13  -1   22.22    2.64
   2 -13   1   19.80    2.30
 -11  -2   1   21.80    1.21
 -13   2  -1   23.70    1.21
  13  -2   2   40.89    3.12
  11 -13   2   40.70    2.51
  -2 -11   2   41.48    2.64
  13 -11  -2   41.65    2.62
  13  -2  -2   35.61    2.79
 -11  -2   2   39.11    2.41
 -13  11  -2   39.36    2.82
  13 -11   2   40.49    2.64
   2 -13  -2   38.05    3.32
   2 -13   2   32.95    2.84
  11   2   2   38.60    3.26
 -11  -2  -2   38.34    2.55
   2 -13   2   41.12    2.48
  11   2  -2   37.65    2.93
  -2 -11  -2   33.64    2.98
 -13   2   2   44.58    2.57
 -11  -2  -2   42.25    1.93
 -11  -2   2   36.65    1.91
 -13   2  -2   38.68    1.92
 -11  -2  -3   44.08    2.07
 -13   2  -3   39.54    2.06
 -11  -2   3   41.71    2.05
 -13  11  -3   43.96    2.92
 -13   2  -3   38.13    2.66
  13  -2  -3   35.04    2.79
  -2 -11   3   46.43    2.58
  13 -11  -3   49.55    2.85
 -13   2   3   46.38    2.74
  13 -11   3   44.51    2.84
 -11  -2   3   40.43    2.49
   2 -13   3   42.62    2.45
 -11  -2  -3   47.14    2.90
  11   2   3   41.86    3.64
   2 -13   3   40.65    2.89
  11 -13  -3   39.63    2.68
  11   2  -3   42.49    3.05
  11 -13   3   46.59    2.68
   2 -13  -3   34.66    3.58
  -2 -11  -3   37.04    3.22
  13  -2   3   45.91    3.35
  11   2   3   37.91    2.19
  -2 -11   3   44.07    2.07
 -13   2  -4   87.81    4.08
 -11  -2  -4   87.14    4.08
 -13   2   4   92.58    4.77
 -11  -2   4   89.33    4.52
  13  -2  -4   84.14    4.85
  13 -11  -4   89.57    4.76
  13 -11   4   89.95    4.87
  11 -13   4   92.64    4.70
   2 -13  -4   73.42    5.56
 -13  11  -4   89.95    4.92
   2 -13   4   85.79    4.29
   2 -13   4   84.75    4.67
  -2 -11  -4   68.89    5.26
  11   2   4   81.37    4.21
 -11  -2   4   87.10    4.06
  -2 -11   4   83.50    4.09
 -13   2   4   88.34    4.04
 -11  -2  -5  122.49    5.57
 -13  11  -5  125.71    5.56
  13 -11   5  117.82    6.40
 -13   2   5  120.08    6.27
  11 -13   5  119.55    6.18
 -13  11  -5  117.39    6.35
 -11  -2   5  121.52    6.01
  11   2   5  116.83    5.73
  13  -2   5  116.99    5.71
   2  11   5  114.79    5.59
  -2 -11   5  122.21    5.60
 -11  -2   5  119.41    5.56
 -13   2   5  114.48    5.53
 -11  -2  -6    7.60    0.65
 -13  11  -6    7.48    0.61
  13 -11   6    7.59    1.35
  11 -13   6    6.48    1.17
  11   2   6    6.77    1.14
   2  11   6    6.45    0.72
  13  -2   6    5.28    1.01
 -11  -2   6    8.17    0.67
 -13   2   6    6.77    0.55
 -11  -2  -7  177.39    8.21
 -13   2  -7  179.53    8.22
 -13  11  -7  181.18    8.21
   2  11   7  168.80    8.18
  13  -2   7  166.79    8.37
   2  11   7  173.89    8.25
  13 -11   7  186.65    8.30
  11   2   7  182.24    8.39
  -2  13   7  177.70    8.20
 -13   2   7  168.95    8.17
 -11  -2   7  190.05    8.21
  13  -2   7  176.28    8.23
 -13   2  -8    2.81    0.73
 -11  -2  -8    2.62    0.63
 -13  11  -8    2.66    0.65
  13  -2   8    2.16    1.14
   2  11   8    2.47    0.79
  11   2   8    2.51    1.13
  13 -11   8    3.01    0.82
  13  -2   8    1.93    0.68
  -2  13   8    3.00    0.64
 -11  -2   8    2.50    0.66
  11   2   8    2.83    0.53
   2  11   8    2.51    0.54
 -13   2   8    2.05    0.48
 -11  -2  -9  100.04    4.75
 -13   2  -9  103.00    4.77
 -13  11  -9  101.73    4.75
  13 -11   9   99.27    4.84
   2  11   9   94.58    4.71
   2  11   9  103.31    4.82
  -2  13   9  104.13    4.74
  11   2   9   99.79    5.00
  13  -2   9   97.82    4.78
  11   2   9   97.68    4.73
 -13   2 -10   11.53    1.08
 -11  -2 -10   11.70    1.02
 -13  11 -10   12.31    1.05
  11   2  10   11.41    1.51
   2  11  10   12.06    0.94
   2  11  10   13.88    1.20
  13 -11  10   10.06    1.10
  -2  13  10    9.60    0.99
  11   2  10    9.24    0.96
  13  -2  10   10.97    1.04
 -13   2 -11   77.73    3.61
 -11  -2 -11   73.78    3.55
 -13  11 -11   74.39    3.57
 -11  13 -11   76.43    3.53
  13  -2  11   68.75    3.85
   2  11  11   69.46    3.50
   2  11  11   69.29    3.63
  -2  13  11   69.42    3.53
  11   2  11   69.96    3.86
  13  -2  11   71.40    3.58
  11   2  11   68.60    3.52
 -13   2 -12    8.65    1.15
 -11  -2 -12    9.75    1.08
 -13  11 -12    8.63    1.12
 -11  13 -12    9.48    1.12
  11   2  12    7.81    1.59
   2  11  12    9.95    1.26
  13  -2  12    8.24    1.64
  11   2  12    7.49    1.03
  -2  13  12    8.92    0.97
   2  11  12    7.86    0.94
  13  -2  12    9.78    1.09
 -11  -2 -13   46.25    2.35
 -13  11 -13   42.24    2.44
 -13   2 -13   51.86    2.49
 -11  13 -13   49.22    2.45
  13  -2  13   38.13    2.72
  -2  13  13   40.20    2.41
   2  11  13   40.74    2.54
   2  11  13   42.96    2.36
  11 -13  13   45.61    2.49
  11   2  13   43.70    2.37
  13  -2  13   45.34    2.40
 -11  -2 -14   21.88    1.46
 -13   2 -14   24.74    1.56
 -11  13 -14   24.24    1.59
  -2  13  14   20.72    1.57
   2  11  14   21.75    1.48
  13  -2  14   19.79    1.84
  11   2  14   22.96    1.53
  11 -13  14   20.57    1.62
  13  -2  14   22.54    1.57
 -13   2 -15    1.41    1.03
 -11  -2 -15    2.58    0.85
  11   2  15    4.04    1.35
  13  -2  15    2.73    1.29
  13  -2  15    3.59    1.03
   2  11  15    3.25    0.91
  11 -13  15    4.46    0.97
  13 -11  15    3.60    1.20
  11   2  15    2.55    0.93
 -11  -2 -16   15.62    1.10
 -13   2 -16   15.99    1.22
 -13  11 -16   15.03    1.37
  11   2  16   14.59    1.46
  13  -2  16   17.15    1.38
   2  11  16   15.73    1.23
  13 -11  16   14.49    1.35
  11 -13  16   18.58    1.27
  11   2  16   14.93    1.22
  13  -2  16   17.87    1.28
 -11  -2 -17    7.74    0.72
 -13   2 -17    6.45    0.85
 -13  11 -17    8.33    1.03
  13  -2  17    9.01    0.97
  11   2  17    7.38    1.07
   2  11  17    7.85    0.94
  11 -13  17    8.94    0.87
  13 -11  17    9.75    1.04
  11   2  17    8.09    0.93
  13  -2  17    6.82    0.98
 -11  -2 -18    2.38    0.46
 -13   2 -18    3.00    0.61
 -13  11 -18    3.98    0.78
 -11  13 -18    3.07    0.78
  11   2  18    1.26    0.76
  13  -2  18    3.30    0.68
  11 -13  18    3.73    0.61
  13 -11  18    2.34    0.76
  11   2  18    3.12    0.72
  13  -2  18    3.01    0.73
 -11  13 -19    1.62    0.60
  -2  13 -19    2.96    0.63
   2  11 -19    1.55    0.63
 -13   2 -19    1.33    0.41
 -13  11 -19    1.04    0.58
  11   2  19    1.44    0.53
  13  -2  19    1.71    0.56
  11 -13  19    0.79    0.35
  13 -11  19    1.20    0.55
  -2  13 -20    0.28    0.42
   2  11 -20    0.16    0.40
 -13  11 -20    0.33    0.36
 -13   2 -20    0.13    0.21
 -11  13 -20   -0.14    0.38
  13  -2  20    0.11    0.36
  11   2  20   -0.27    0.36
  13 -11  20    0.15    0.32
  13 -12   0  110.86    5.95
  13  -1   0  114.52    6.36
 -12  -1   0  114.11    5.90
  12 -13   0  116.38    5.92
 -13   1   0  117.29    5.92
   1 -13   0  110.23    6.49
  12   1   0  115.67    6.49
  -1 -12   0  105.97    6.29
 -13   1   0  114.00    5.29
 -12  -1   0  113.89    5.29
  13  -1   1  100.36    6.00
 -12  -1  -1   92.76    5.46
  13  -1  -1   99.22    5.84
  12 -13   1  107.69    5.51
 -13   1  -1  116.92    5.62
 -12  -1   1  113.69    5.50
  12 -13  -1  106.36    5.54
 -13   1   1  112.03    5.56
   1 -13  -1   80.70    6.05
   1 -13   1  104.12    6.03
  12   1   1  107.24    6.15
  -1 -12  -1   87.15    5.90
  13 -12   1  110.22    5.61
  12   1  -1  103.04    5.97
  -1 -12   1  102.73    5.79
 -12  -1  -1   99.97    4.88
 -13   1   1  105.05    4.88
 -12  -1   1  106.93    4.88
 -13   1  -1  108.53    4.89
  -1 -12   2   28.90    2.21
   1 -13   2   21.43    2.28
  12   1   2   29.71    2.97
  13  -1  -2   24.03    2.23
  -1 -12  -2   24.29    2.62
 -13   1  -2   24.07    1.99
  13  -1   2   24.17    2.69
  13 -12  -2   27.66    2.07
 -12  -1   2   25.54    1.92
  13 -12   2   25.92    2.04
 -13   1   2   32.69    2.07
  12   1  -2   30.31    2.48
   1 -13   2   24.64    1.93
 -12  -1  -2   28.99    2.16
  12 -13   2   29.89    2.09
   1 -13  -2   19.27    2.59
 -13   1   2   30.29    1.38
 -13   1  -2   26.27    1.40
 -12  -1   2   25.51    1.39
  -1 -12   2   28.93    1.40
 -13   1   3   18.66    1.02
 -13   1  -3   19.61    1.08
 -12  -1   3   21.43    1.06
  12   1   3   20.67    2.57
  13 -12   3   17.89    1.74
   1 -13   3   21.00    1.47
  -1 -12  -3   17.41    2.36
  -1 -12   3   18.76    1.60
  12   1  -3   13.62    1.89
 -13   1   3   19.02    1.64
  13  -1  -3   18.68    1.94
  12 -13   3   21.37    1.72
 -12  -1   3   20.33    1.57
   1 -13   3   19.60    1.83
   1 -13  -3   17.39    2.49
  12   1   3   20.52    1.31
   1 -13   3   18.06    1.06
  -1 -12   3   17.30    1.06
 -12  -1  -4   12.20    0.82
  12 -13   4   14.14    1.50
 -12  -1   4   13.23    1.27
 -13   1   4   14.40    1.40
 -13  12  -4    9.33    1.45
  13 -12   4   12.44    1.54
  12   1   4   12.56    1.16
  13  -1   4   12.30    1.12
 -12  -1   4   14.65    0.81
  -1 -12   4   12.28    0.85
 -13   1   4   12.00    0.77
 -12  -1  -5   23.02    1.36
 -13  12  -5   23.77    2.10
 -13  12  -5   27.73    1.32
 -12  13  -5   25.47    1.30
  13 -12   5   29.36    2.21
  12 -13   5   28.37    2.05
 -13   1   5   24.51    1.97
  12   1   5   23.28    1.63
   1  12   5   23.60    1.36
  13  -1   5   25.48    1.59
  -1  13   5   23.63    1.34
 -12  -1   5   26.84    1.34
 -13   1   5   25.15    1.30
 -12  -1  -6   15.39    0.95
 -13   1  -6   15.37    0.98
 -13  12  -6   14.65    0.91
 -12  13  -6   15.89    0.89
  12 -13   6   14.40    1.58
  -1  13   6   14.07    0.96
   1  12   6   14.72    0.89
  12   1   6   16.29    1.38
  13  -1   6   14.26    1.33
   1  12   6   13.66    0.96
 -13   1   6   14.04    0.87
 -12  -1   6   15.72    0.95
 -12  -1  -7   21.32    1.24
 -13   1  -7   21.64    1.28
 -13  12  -7   22.35    1.23
 -12  13  -7   22.67    1.23
  12   1   7   22.50    1.67
  13 -12   7   23.36    1.37
  -1  13   7   24.15    1.23
  13  -1   7   21.35    1.63
   1  12   7   20.63    1.30
   1  12   7   20.61    1.21
  -1  13   7   21.49    1.29
  13  -1   7   20.66    1.26
 -12  -1   7   23.34    1.24
 -13   1   7   20.03    1.19
 -12  -1  -8    2.29    0.70
 -13   1  -8    1.26    0.71
 -13  12  -8    0.76    0.62
 -12  13  -8    1.35    0.60
  13  -1   8    2.88    1.28
   1  12   8    1.57    0.74
  -1  13   8    1.40    0.72
  13 -12   8    2.80    0.80
  12   1   8    2.06    1.17
 -13   1   8    2.12    0.50
 -12  -1   8    0.93    0.63
   1  12   8    1.58    0.58
  -1  13   8    0.84    0.59
  12   1   8    1.50    0.60
  13  -1   8    1.04    0.65
 -13   1  -9   29.07    1.53
 -12  -1  -9   22.67    1.53
 -13  12  -9   24.95    1.49
 -12  13  -9   26.40    1.48
   1  12   9   24.38    1.44
  12   1   9   28.18    1.98
  -1  13   9   26.93    1.46
  -1  13   9   27.04    1.61
   1  12   9   24.25    1.58
  13  -1   9   25.42    1.93
  12   1   9   27.54    1.48
  13  -1   9   25.22    1.51
 -12  -1 -10   28.56    1.58
 -13   1 -10   28.49    1.60
 -13  12 -10   25.26    1.57
 -12  13 -10   28.92    1.59
   1  12  10   23.02    1.52
  -1  13  10   26.40    1.56
  12   1  10   27.37    2.06
   1  12  10   24.42    1.63
  13  -1  10   25.57    1.58
  12   1  10   27.39    1.57
 -12  -1 -11   13.10    1.20
 -13   1 -11   19.02    1.26
 -12  13 -11   17.49    1.23
 -13  12 -11   13.76    1.24
  12   1  11   17.44    1.69
  -1  13  11   15.45    1.21
   1  12  11   13.75    1.15
   1  12  11   16.64    1.39
  13  -1  11   13.26    1.20
  12   1  11   15.97    1.18
 -13   1 -12    7.24    1.08
 -12  -1 -12   11.62    1.11
 -13  12 -12    8.60    1.12
 -12  13 -12    8.95    1.11
   1  12  12    7.92    1.20
  12   1  12    8.09    1.04
  -1  13  12    8.05    1.07
   1  12  12   10.25    1.00
  13  -1  12    7.75    1.10
 -13   1 -13    0.40    1.01
 -12  -1 -13    1.13    0.99
 -13  12 -13    0.22    1.06
 -12  13 -13    0.98    0.97
  13  -1  13   -0.45    1.57
  12   1  13    0.20    0.87
  13 -12  13    1.25    1.17
  12 -13  13   -0.11    1.02
  13  -1  13    1.25    0.97
   1  12  13    0.86    0.89
  -1  13  13    0.26    0.92
 -13   1 -14    2.67    1.06
 -12  -1 -14    3.53    0.91
 -13  12 -14    3.28    1.11
 -12  13 -14    3.35    1.03
  13  -1  14    3.58    1.39
  13 -12  14    2.03    1.20
  12 -13  14    3.32    1.10
  12   1  14    1.95    0.97
  -1  13  14    3.27    1.00
   1  12  14    1.86    0.88
  13  -1  14    3.04    0.99
 -12  -1 -15    0.46    0.83
 -13   1 -15   -0.13    0.90
  12   1  15   -2.14    1.37
  13  -1  15    1.07    1.27
  13  -1  15    0.29    0.94
   1  12  15    0.06    0.93
  12 -13  15    1.57    1.03
  13 -12  15    0.34    1.12
  12   1  15    0.86    0.84
 -13   1 -16    1.91    0.83
 -12  -1 -16    0.69    0.73
  12   1  16    1.77    1.12
  13  -1  16    0.97    1.08
   1  12  16    1.08    0.83
  13 -12  16    1.92    1.06
  12   1  16    0.81    0.86
  13  -1  16    2.25    0.95
  12 -13  16    1.03    0.92
 -13   1 -17    0.25    0.66
 -12  -1 -17    0.90    0.58
  13  -1  17   -0.05    0.88
  12   1  17    0.68    0.92
  12 -13  17   -0.33    0.77
  13 -12  17    0.26    0.81
  12   1  17    0.09    0.76
  13  -1  17    1.27    0.83
 -13   1 -18    3.39    0.57
 -12  -1 -18    3.15    0.49
 -13  12 -18    4.23    0.78
 -12  13 -18    4.30    0.78
  12   1  18    4.11    0.76
  13  -1  18    2.82    0.69
  12 -13  18    3.37    0.65
  13 -12  18    4.32    0.71
  12   1  18    3.60    0.65
  13  -1  18    4.23    0.71
 -12  13 -19    1.69    0.57
  -1  13 -19    1.05    0.60
   1  12 -19    1.59    0.59
 -13  12 -19    1.72    0.56
 -12  -1 -19    0.72    0.27
 -13   1 -19    0.84    0.36
  12   1  19    0.45    0.49
  13  -1  19    1.26    0.52
  12 -13  19    0.98    0.42
  13 -12  19    1.51    0.49
  -1  13 -20    0.66    0.38
   1  12 -20    0.27    0.38
 -13  12 -20    0.43    0.33
 -12  13 -20    0.83    0.34
  12   1  20    0.76    0.33
  13  -1  20    1.14    0.33
  13 -12  20    0.38    0.25
   0 -13   0   14.12    2.06
  13 -13   0   19.12    1.74
  13   0   0   20.23    2.25
 -13   0   0   20.38    1.72
 -13   0   0   18.65    1.03
 -13   0  -1  147.95    7.37
 -13   0   1  146.07    7.27
   0 -13  -1  118.44    7.80
   0 -13   1  128.86    7.61
  13   0   1  137.11    7.89
  13   0  -1  130.81    7.63
  13 -13   1  147.45    7.36
 -13   0  -1  146.64    6.67
 -13   0   1  145.07    6.66
   0 -13  -2    8.40    1.95
   0 -13   2   11.77    1.55
  13   0  -2    8.39    1.50
  13 -13   2    9.98    1.29
 -13   0   2   12.98    1.26
 -13   0   2   11.95    0.73
 -13   0  -2   12.28    0.75
   0 -13   2   10.30    0.74
 -13   0   3    3.74    0.48
  13 -13   3    3.49    1.07
 -13   0   3    3.20    0.93
  13   0   3    3.57    0.90
   0 -13   3    3.15    0.49
  13 -13   4   51.95    3.28
 -13   0   4   51.78    3.14
  13   0   4   53.17    2.76
 -13   0   4   52.76    2.54
 -13   0  -5   16.21    1.04
 -13  13  -5   16.56    0.95
  13   0   5   17.13    1.39
 -13   0   5   17.93    0.99
 -13   0  -6    8.01    0.74
 -13  13  -6    7.95    0.65
  13   0   6    8.07    1.26
   0  13   6    8.21    0.73
 -13   0   6    8.32    0.70
 -13   0  -7    0.99    0.65
 -13  13  -7    1.64    0.55
  13   0   7    0.63    1.17
   0  13   7    0.76    0.63
 -13   0   7    1.42    0.58
  13   0   7    1.45    0.50
   0  13   7    2.03    0.55
 -13   0  -8    0.65    0.73
 -13  13  -8   -0.25    0.63
  13   0   8   -0.36    1.31
   0  13   8   -0.33    0.76
   0  13   8    0.04    0.59
 -13   0   8   -0.65    0.60
  13   0   8   -0.11    0.56
 -13   0  -9   30.90    1.81
 -13  13  -9   32.72    1.77
   0  13   9   33.81    1.75
   0  13   9   32.54    1.86
  13   0   9   31.49    2.21
  13   0   9   32.06    1.75
 -13   0 -10   22.89    1.50
 -13  13 -10   25.83    1.51
   0  13  10   25.87    1.48
   0  13  10   25.07    1.60
  13   0  10   25.32    1.93
  13   0  10   24.29    1.51
 -13   0 -11   92.61    4.22
 -13  13 -11   92.25    4.22
  13   0  11   71.89    4.48
   0  13  11   83.00    4.17
  13   0  11   86.41    4.20
 -13  13 -12    2.76    0.90
 -13   0 -12    2.73    0.97
  13   0  12    2.29    0.87
   0  13  12    2.94    0.91
 -13  13 -13    1.14    1.02
 -13   0 -13   -1.28    1.02
  13   0  13   -0.22    0.91
   0  13  13    1.13    0.88
  13 -13  13   -0.27    1.21
 -13   0 -14   -0.75    0.93
 -13  13 -14   -0.48    1.01
  13   0  14    0.38    1.46
  13 -13  14   -1.36    1.13
  13   0  14   -1.04    0.91
   0  13  14    1.52    0.95
 -13   0 -15    6.33    0.97
 -13  13 -15    6.77    1.06
  13   0  15    5.73    1.26
  13 -13  15    5.45    1.14
  13   0  15    5.61    1.01
 -13   0 -16    0.20    0.72
  13   0  16    0.59    1.08
  13 -13  16    0.35    0.91
  13   0  16    1.41    0.83
 -13   0 -17    0.12    0.64
  13   0  17    0.49    0.87
  13 -13  17   -0.18    0.77
  13   0  17    0.58    0.75
 -13   0 -18    0.81    0.47
  13   0  18    0.92    0.67
  13 -13  18    0.97    0.61
  13   0  18    0.54    0.63
   0  13 -19    1.36    0.59
 -13   0 -19    1.09    0.29
 -13  13 -19    2.29    0.52
  13   0  19    1.66    0.47
  13 -13  19    1.68    0.42
   0  13 -20    0.14    0.33
 -13  13 -20    0.66    0.28
  13   0  20    0.79    0.27
   7 -14   0   82.64    4.42
  -7  -7   0   84.32    4.49
  14  -7   0   80.59    4.60
  -7  -7   0   79.78    3.78
   7 -14   1  326.82   15.33
 -14   7  -1  339.02   15.55
  -7  -7  -1  318.28   15.57
  14  -7   1  331.01   15.70
  -7  -7   1  324.26   15.35
  14  -7  -1  323.95   15.56
   7 -14  -1  341.14   15.54
 -14   7   1  325.17   15.58
  -7  -7   1  323.77   14.79
  -7  -7  -1  315.59   14.78
   7 -14  -2   51.93    3.10
 -14   7  -2   43.85    2.85
  -7  -7  -2   42.29    3.02
  14  -7   2   44.97    3.15
  14  -7  -2   44.79    2.89
 -14   7   2   45.00    3.08
  -7  -7   2   44.64    2.60
   7 -14   2   44.55    2.65
  -7  -7  -2   42.93    2.15
  -7  -7   2   46.22    2.17
  14  -7  -3    0.71    0.98
 -14   7  -3    3.00    1.07
   7 -14   3    1.19    0.71
 -14   7   3    0.57    1.10
  -7  -7   3    0.73    0.63
  -7  -7  -3    1.24    1.30
   7 -14  -3    1.05    1.33
  -7  -7   3    1.31    0.49
  -7  -7  -3    0.98    0.43
 -14   7  -4   19.36    1.04
  -7  -7  -4   18.75    1.02
   7 -14   4   17.80    1.38
  -7  -7   4   17.59    1.22
  14  -7   4   19.96    2.20
  -7  -7  -4   15.68    2.05
  14  -7  -4   19.31    1.72
 -14   7  -4   17.65    1.66
   7   7   4   17.84    1.21
  -7  -7   4   19.24    1.07
  -7  -7  -5   95.26    4.59
 -14   7  -5   97.95    4.61
  14  -7  -5  101.29    5.31
   7   7   5   92.83    4.71
  -7  -7   5  104.67    4.62
  -7  -7  -6    8.72    0.64
 -14   7  -6    8.20    0.72
  14  -7  -6    8.83    1.28
   7   7   6    7.08    0.96
  -7  -7   6    8.47    0.77
  -7  -7  -7   32.63    1.65
 -14   7  -7   32.57    1.69
  14  -7   7   31.63    1.94
   7   7   7   30.62    1.91
  -7  -7  -8    6.92    0.67
 -14   7  -8    7.04    0.81
   7   7   8    5.73    1.08
  14  -7   8    8.43    1.15
   7   7   8    7.00    0.64
 -14   7  -9  188.94    8.52
  -7  -7  -9  183.24    8.49
  14  -7   9  187.92    8.69
   7   7   9  186.47    8.66
   7   7   9  175.01    8.47
  -7  -7 -10   18.85    1.17
   7   7  10   19.78    1.62
  14  -7  10   19.20    1.63
   7   7  10   17.83    1.17
  -7  -7 -11  361.48   16.13
   7   7  11  355.82   16.29
  14  -7  11  346.63   16.30
   7   7  11  338.15   16.12
  14  -7  11  350.47   16.22
  -7  -7 -12    1.61    0.70
  14  -7  12   -0.17    1.37
   7   7  12    2.26    1.41
  14  -7  12    1.32    1.04
   7 -14  12    1.71    0.78
   7   7  12    0.76    0.81
  -7  -7 -13    9.26    0.85
 -14   7 -13   10.69    1.29
  14  -7  13    8.51    1.40
   7   7  13   10.32    1.55
   7   7  13    9.72    1.00
  14  -7  13    8.25    1.31
   7 -14  13    9.84    0.95
  -7  -7 -14   10.06    0.79
 -14   7 -14   12.94    1.33
  14  -7  14    6.33    1.21
   7   7  14    9.59    1.54
  14  -7  14    9.55    1.26
   7   7  14    9.54    1.05
   7 -14  14    8.58    0.88
 -14   7 -15    4.25    1.17
   7   7  15    4.07    1.29
  14  -7  15    2.43    0.99
   7 -14  15    1.71    0.64
   7   7  15    3.04    0.88
  14  -7  15    2.28    1.18
 -14   7 -16    0.35    1.06
  14  -7  16    0.68    0.72
   7   7  16    0.63    1.13
   7 -14  16   -0.09    0.50
  14  -7  16   -0.54    1.05
   7   7  16    0.06    0.87
 -14   7 -17    6.47    0.98
  -7  14 -17    6.85    0.96
  14  -7  17    4.65    0.63
  14  -7  17    6.83    1.01
   7   7  17    6.73    0.87
  -7  14 -18    2.93    0.79
 -14   7 -18    3.37    0.73
  14  -7  18    3.01    0.80
   7   7  18    3.59    0.71
  -7  14 -19    4.74    0.66
   7   7 -19    4.25    0.55
 -14   7 -19    4.64    0.57
   7   7  19    3.00    0.58
  14  -7  19    4.99    0.64
  -7  14 -20   -0.28    0.43
 -14   7 -20   -0.32    0.32
   8 -14   0    7.97    1.19
   6 -14   0    8.68    1.22
 -14   8   0    5.39    1.31
  -6  -8   0    8.08    1.37
  14  -6   0    6.90    1.32
  -8  -6   0    6.46    1.17
  14  -8   0    8.71    1.31
  -6  -8   0    7.86    0.58
  -8  -6   0    7.51    0.60
  14  -8  -1    2.21    1.07
  -8  -6   1    3.65    0.89
 -14   6   1    2.85    1.11
   8 -14  -1    3.94    1.07
 -14   8  -1    0.93    1.12
 -14   6  -1    5.86    1.21
   6 -14   1    3.74    0.99
  -6  -8  -1    2.42    1.17
  14  -6   1    1.07    1.33
  -6  -8   1    3.24    0.99
  14  -6  -1    4.31    1.39
  -8  -6  -1    2.67    1.05
  14  -8   1    2.91    1.19
   8 -14   1    1.95    0.92
   6 -14  -1    2.72    1.13
  -8  -6  -1    1.80    0.43
  -6  -8  -1    3.77    0.47
  -6  -8   1    2.33    0.44
  -8  -6   1    3.83    0.47
 -14   6   2  137.72    7.09
  -6  -8  -2  127.86    7.18
  14  -6   2  134.04    7.28
 -14   8   2  144.39    7.26
 -14   8  -2  143.22    7.08
  -8  -6  -2  128.86    7.06
  14  -6  -2  135.80    7.06
  -6  -8   2  129.34    6.74
   8 -14   2  135.85    6.80
   8 -14  -2  145.30    7.12
  14  -8  -2  141.20    7.05
   6 -14  -2  163.37    7.42
  -8  -6   2  129.02    6.72
 -14   6  -2  144.63    7.03
   6 -14   2  137.66    6.76
  -8  -6  -2  133.61    6.29
  -6  -8  -2  132.78    6.28
  -8  -6   2  139.83    6.29
  -6  -8   2  133.98    6.29
  -8  -6   3   57.29    3.36
   6 -14  -3   82.94    4.38
  -6  -8  -3   61.86    4.07
   8 -14   3   68.81    3.54
  14  -8   3   64.16    4.01
  -8  -6  -3   62.74    3.98
 -14   8  -3   74.03    3.91
  14  -6  -3   55.59    3.69
   6 -14   3   64.02    3.46
  -6  -8   3   67.70    3.43
  14  -8  -3   67.94    3.81
 -14   6  -3   56.44    3.65
   8 -14  -3   68.88    4.00
 -14   6   3   66.94    3.92
  -6  -8  -3   61.41    3.04
  -8  -6  -3   65.88    3.05
 -14   6  -3   63.22    3.05
  -8  -6   3   64.04    3.06
  -6  -8   3   67.40    3.07
  -6  -8  -4   20.33    1.09
 -14   8  -4   20.51    1.11
  -8  -6  -4   20.63    1.11
 -14   6  -4   22.17    1.13
   8 -14   4   21.26    1.52
  -6  -8   4   21.45    1.30
 -14   8  -4   21.23    1.82
   6 -14   4   21.77    1.47
  -8  -6   4   22.72    1.37
  -6  -8  -4   19.91    2.19
  14  -8   4   21.33    2.09
  14  -6  -4   21.93    1.78
  14  -8  -4   20.06    1.81
   8   6   4   19.24    1.32
   6   8   4   17.27    1.22
  -6  -8   4   19.80    1.16
  -8  -6   4   21.01    1.15
  -8  -6  -5    5.89    0.57
  -6  -8   5    4.92    0.64
  -6  -8  -5    4.66    0.49
 -14   6  -5    5.35    0.60
   8 -14   5    5.74    0.86
 -14   8  -5    5.56    0.57
  14  -8  -5    3.38    0.98
  14  -6  -5    4.76    1.08
   6   8   5    4.95    0.78
   8   6   5    5.08    0.82
 -14   8  -6   15.47    0.94
  -6  -8  -6   13.35    0.87
  -8  -6  -6   15.94    0.92
 -14   6  -6   14.33    0.96
   6   8   6   15.48    1.14
  14  -6   6   14.03    1.25
   8   6   6   14.69    1.21
  -6  -8   6   17.00    1.04
  -8  -6  -7   40.99    2.09
 -14   6  -7   40.86    2.12
  -6  -8  -7   41.33    2.06
 -14   8  -7   44.55    2.12
  14  -6   7   43.93    2.36
  14  -8   7   43.94    2.33
   6   8   7   46.05    2.30
   8   6   7   43.00    2.31
  -6  -8   7   42.88    2.18
  -8  -6   7   35.81    2.12
 -14   6  -8   53.79    2.54
 -14   8  -8   48.43    2.50
  -6  -8  -8   54.03    2.46
  -8  -6  -8   50.21    2.48
  14  -8   8   47.98    2.72
  14  -6   8   56.14    2.81
   6   8   8   49.17    2.69
   8   6   8   51.39    2.74
  -8  -6   8   51.16    2.57
   8   6   8   47.60    2.43
   6   8   8   47.17    2.43
  -6  -8  -9   20.40    1.10
  -8  -6  -9   17.19    1.16
 -14   8  -9   18.60    1.21
  14  -8   9   20.00    1.57
  14  -6   9   17.84    1.60
   8   6   9   19.23    1.53
   6   8   9   16.88    1.45
   8   6   9   19.31    1.12
   6   8   9   16.06    1.09
  -8  -6 -10   39.30    2.08
  -6  -8 -10   42.10    2.04
 -14   8 -10   41.93    2.13
   6   8  10   41.74    2.37
   8   6  10   42.48    2.43
  14  -8  10   39.58    2.40
  14  -6  10   36.39    2.46
   6   8  10   37.30    2.04
   8   6  10   38.70    2.06
  -8  -6 -11    2.70    0.79
  -6  -8 -11    3.87    0.65
   6   8  11    3.47    1.23
  14  -8  11    3.30    1.27
   8   6  11    3.81    1.34
  14  -6  11    0.41    1.28
[truncated: 619,554 more chars]
