# Supplementary material for: Directing the Morphology, Packing, and Properties of Chiral Metal–Organic Frameworks by Cation Exchange
Source: Angew Chem Int Ed Engl. 2022 Jun 28;61(34):e202205238. doi: 10.1002/anie.202205238 (PMC9542332; doi:10.1002/anie.202205238)
Supplement: Supplementary file 8 — Supporting Information [file ANIE-61-0-s010.cif]

 
data_v445b
# Cu exchange
# structure Linda JW Shimon
# Hadar Nasi Milko van der Boom
 
_audit_creation_method            SHELXL-2013
_chemical_name_systematic
;
 ?
;
_chemical_name_common             ?
_chemical_melting_point           ?
_chemical_formula_moiety          'C62 H52 Cl2 Cu N4+ solvent]' 
_chemical_formula_sum
 'C62 H52 Cl2 Cu N4' 
_chemical_formula_weight          987.51

loop_
 _atom_type_symbol
 _atom_type_description
 _atom_type_scat_dispersion_real
 _atom_type_scat_dispersion_imag
 _atom_type_scat_source
 'C'  'C'   0.0181   0.0091
 'International Tables Vol C Tables 4.2.6.8 and 6.1.1.4'
 'H'  'H'   0.0000   0.0000
 'International Tables Vol C Tables 4.2.6.8 and 6.1.1.4'
 'N'  'N'   0.0311   0.0180
 'International Tables Vol C Tables 4.2.6.8 and 6.1.1.4'
 'Cu'  'Cu'  -1.9646   0.5888
 'International Tables Vol C Tables 4.2.6.8 and 6.1.1.4'
 'Cl'  'Cl'   0.3639   0.7018
 'International Tables Vol C Tables 4.2.6.8 and 6.1.1.4'
 
_space_group_crystal_system       hexagonal
_space_group_IT_number            177
_space_group_name_H-M_alt         'P 6 2 2'
_space_group_name_Hall            'P 6 2'
 
_shelx_space_group_comment
;
The symmetry employed for this shelxl refinement is uniquely defined
by the following loop, which should always be used as a source of
symmetry information in preference to the above space-group names.
They are only intended as comments.
;
 
loop_
 _space_group_symop_operation_xyz
 'x, y, z'
 '-y, x-y, z'
 '-x+y, -x, z'
 '-x, -y, z'
 'y, -x+y, z'
 'x-y, x, z'
 'y, x, -z'
 'x-y, -y, -z'
 '-x, -x+y, -z'
 '-y, -x, -z'
 '-x+y, y, -z'
 'x, x-y, -z'
 
_cell_length_a                    25.393(2)
_cell_length_b                    25.393(2)
_cell_length_c                    18.2340(10)
_cell_angle_alpha                 90
_cell_angle_beta                  90
_cell_angle_gamma                 120
_cell_volume                      10182.3(18)
_cell_formula_units_Z             6
_cell_measurement_temperature     100(2)
_cell_measurement_reflns_used     5605
_cell_measurement_theta_min       4.0410
_cell_measurement_theta_max       57.5770
 
_exptl_crystal_description        'hexagonal prism' 
_exptl_crystal_colour             'green' 
_exptl_crystal_density_meas       ? 
_exptl_crystal_density_method     ?              
_exptl_crystal_density_diffrn     0.966          
_exptl_crystal_F_000              3090
_exptl_transmission_factor_min    ?                                             
_exptl_transmission_factor_max    ?                                             
_exptl_crystal_size_max           0.060
_exptl_crystal_size_mid           0.030
_exptl_crystal_size_min           0.030
_exptl_absorpt_coefficient_mu     1.429
_shelx_estimated_absorpt_T_min    0.919
_shelx_estimated_absorpt_T_max    0.958
_exptl_absorpt_correction_T_min                   0.38582
_exptl_absorpt_correction_T_max                   1.00000
_exptl_absorpt_correction_type            multi-scan
_exptl_absorpt_process_details
;
CrysAlisPro 1.171.40.69a (Rigaku Oxford Diffraction, 2020)
Empirical absorption correction using spherical harmonics,
 implemented in SCALE3 ABSPACK scaling algorithm.
;
_oxdiff_exptl_absorpt_empirical_full_min           0.794
_oxdiff_exptl_absorpt_empirical_full_max           2.051
_oxdiff_exptl_absorpt_empirical_details
;
Empirical correction (ABSPACK) includes:
- Absorption correction using spherical harmonics
- Frame scaling
;
 
_exptl_special_details
;
 ?
;
 
_diffrn_ambient_temperature       100(2)
_diffrn_radiation_wavelength      1.54184
_diffrn_radiation_type            CuK\a
_diffrn_source                    'micro-focus sealed X-ray tube'                       
_diffrn_measurement_device_type   'XtaLAB AFC12 (RINC): Kappa dual home/near' 
_diffrn_measurement_method        '\w scan' 
_diffrn_detector_area_resol_mean  ? 
_diffrn_reflns_number             27347
_diffrn_reflns_av_unetI/netI      0.0385
_diffrn_reflns_av_R_equivalents   0.0390
_diffrn_reflns_limit_h_min        -26
_diffrn_reflns_limit_h_max        30
_diffrn_reflns_limit_k_min        -29
_diffrn_reflns_limit_k_max        23
_diffrn_reflns_limit_l_min        -19
_diffrn_reflns_limit_l_max        21
_diffrn_reflns_theta_min          3.481
_diffrn_reflns_theta_max          68.196
_diffrn_reflns_theta_full         67.684
_diffrn_measured_fraction_theta_max   0.998
_diffrn_measured_fraction_theta_full  0.998
_diffrn_reflns_Laue_measured_fraction_max    0.998
_diffrn_reflns_Laue_measured_fraction_full   0.998
_diffrn_reflns_point_group_measured_fraction_max   0.999
_diffrn_reflns_point_group_measured_fraction_full  0.999
_reflns_number_total              6238
_reflns_number_gt                 3236
_reflns_threshold_expression      'I > 2\s(I)'
_reflns_Friedel_coverage          0.742
_reflns_Friedel_fraction_max      1.000
_reflns_Friedel_fraction_full     1.000
 
_reflns_special_details
;
 Reflections were merged by SHELXL according to the crystal
 class for the calculation of statistics and refinement.
 
 Structure factors included contributions from the .fab file.
 
 _reflns_Friedel_fraction is defined as the number of unique
 Friedel pairs measured divided by the number that would be
 possible theoretically, ignoring centric projections and
 systematic absences.
 
 The metal site was first refined as a mixed Mn/Cu site
 and the occupancies allowed to refine; however,
 the occupancy of the metals refined to 0.5 Cu.
 Similarly O/Cl were both checked as the bound atom, also as
 a possible mixed site, however, full occupancy Cl gave the
 better R factor and GOOF.
;
 
_computing_data_collection        'CrysAlisPro 1.171.40.69a (Rigaku OD, 2020)'
_computing_cell_refinement        'CrysAlisPro 1.171.40.69a (Rigaku OD, 2020)'
_computing_data_reduction         'CrysAlisPro 1.171.40.69a (Rigaku OD, 2020)'
_computing_structure_solution     'SHELXT-2016/4 (Sheldrick, 2013)'
_computing_structure_refinement   'SHELXL-2013 (Sheldrick, 2013)'
_computing_molecular_graphics     'Olex2 (Dolomanov 2016)'
_computing_publication_material   ?
 
_refine_special_details
;
 Refined as a 2-component inversion twin.
;
_refine_ls_structure_factor_coef  Fsqd
_refine_ls_matrix_type            full
_refine_ls_weighting_scheme       calc
_refine_ls_weighting_details
'w=1/[\s^2^(Fo^2^)+(0.1440P)^2^] where P=(Fo^2^+2Fc^2^)/3'
_atom_sites_solution_primary      ?
_atom_sites_solution_secondary    ?
_atom_sites_solution_hydrogens    geom
_refine_ls_hydrogen_treatment     constr
_refine_ls_extinction_method      none
_refine_ls_extinction_coef        .
_refine_ls_abs_structure_details
;
 Refined as an inversion twin.
;
_refine_ls_abs_structure_Flack    0.13(5)
_chemical_absolute_configuration  'rm'
_refine_ls_number_reflns          6238
_refine_ls_number_parameters      315
_refine_ls_number_restraints      32
_refine_ls_R_factor_all           0.1153
_refine_ls_R_factor_gt            0.0717
_refine_ls_wR_factor_ref          0.2333
_refine_ls_wR_factor_gt           0.2056
_refine_ls_goodness_of_fit_ref    0.960
_refine_ls_restrained_S_all       0.982
_refine_ls_shift/su_max           0.000
_refine_ls_shift/su_mean          0.000
 
loop_
 _atom_site_label
 _atom_site_type_symbol
 _atom_site_fract_x
 _atom_site_fract_y
 _atom_site_fract_z
 _atom_site_U_iso_or_equiv
 _atom_site_adp_type
 _atom_site_occupancy
 _atom_site_site_symmetry_order  
 _atom_site_calc_flag
 _atom_site_refinement_flags_posn
 _atom_site_refinement_flags_adp
 _atom_site_refinement_flags_occupancy
 _atom_site_disorder_assembly
 _atom_site_disorder_group
Cu1 Cu 0.0000 0.33004(5) 0.0000 0.1203(7) Uani 1 2 d S T P A 1
Cl1 Cl -0.10038(16) 0.28641(14) 0.09593(14) 0.1715(12) Uani 1 1 d . . . B 1
N10 N 0.0364(3) 0.4040(3) 0.0669(3) 0.120(2) Uani 1 1 d . . . A 1
N11 N 0.2952(3) 1.2526(3) 0.0587(3) 0.1050(18) Uani 1 1 d . U . A 1
C1 C 0.1555(3) 0.7749(3) 0.4495(3) 0.0900(18) Uani 1 1 d . . . A 1
C2 C 0.1704(3) 0.8299(3) 0.4036(2) 0.0871(15) Uani 1 1 d . . . A 1
H2A H 0.1356 0.8204 0.3711 0.104 Uiso 1 1 calc R U . A 1
H2B H 0.2060 0.8397 0.3723 0.104 Uiso 1 1 calc R U . A 1
C3 C 0.1847(3) 0.8862(3) 0.4514(3) 0.0846(17) Uani 1 1 d . . . A 1
C4 C 0.12946(19) 0.87054(19) 0.5000 0.086(2) Uani 1 2 d S T P A 1
H4A H 0.0941 0.8616 0.4687 0.104 Uiso 0.5 1 calc R U P A 1
H4B H 0.1384 0.9059 0.5313 0.104 Uiso 0.5 1 calc R U P A 1
C5 C 0.2393(3) 0.8996(3) 0.5023(3) 0.0914(17) Uani 1 1 d . . . A 1
H5A H 0.2756 0.9103 0.4720 0.110 Uiso 1 1 calc R U . A 1
H5B H 0.2486 0.9349 0.5341 0.110 Uiso 1 1 calc R U . A 1
C6 C 0.2107(2) 0.7893(2) 0.5000 0.108(3) Uani 1 2 d S T P A 1
H6A H 0.2466 0.7989 0.4696 0.130 Uiso 0.5 1 calc R U P A 1
H6B H 0.2011 0.7533 0.5304 0.130 Uiso 0.5 1 calc R U P A 1
C7 C 0.1407(4) 0.7191(4) 0.4023(4) 0.107(2) Uani 1 1 d . U . A 1
C8 C 0.1259(6) 0.6676(6) 0.4326(5) 0.187(5) Uani 1 1 d . U . A 1
H8 H 0.1251 0.6654 0.4846 0.224 Uiso 1 1 calc R U . A 1
C9 C 0.1107(8) 0.6139(5) 0.3919(5) 0.211(6) Uani 1 1 d . . . A 1
H9 H 0.1013 0.5772 0.4163 0.253 Uiso 1 1 calc R U . A 1
C10 C 0.1100(6) 0.6165(5) 0.3165(4) 0.149(4) Uani 1 1 d . . . A 1
C11 C 0.1247(4) 0.6703(5) 0.2837(4) 0.128(3) Uani 1 1 d . . . A 1
H11 H 0.1248 0.6737 0.2318 0.154 Uiso 1 1 calc R U . A 1
C12 C 0.1394(4) 0.7194(4) 0.3277(4) 0.133(3) Uani 1 1 d . . . A 1
H12 H 0.1496 0.7567 0.3042 0.159 Uiso 1 1 calc R U . A 1
C13 C 0.0935(5) 0.5612(4) 0.2720(4) 0.140(3) Uani 1 1 d . . . A 1
H13 H 0.0769 0.5241 0.2986 0.168 Uiso 1 1 calc R U . A 1
C14 C 0.0988(5) 0.5569(5) 0.2026(5) 0.166(4) Uani 1 1 d . . . A 1
H14 H 0.1196 0.5946 0.1773 0.199 Uiso 1 1 calc R U . A 1
C15 C 0.0787(5) 0.5050(4) 0.1580(4) 0.134(3) Uani 1 1 d . . . A 1
C16 C 0.0453(5) 0.4460(4) 0.1842(4) 0.135(3) Uani 1 1 d . . . A 1
H16 H 0.0349 0.4391 0.2347 0.162 Uiso 1 1 calc R U . A 1
C17 C 0.0273(4) 0.3978(4) 0.1377(4) 0.136(3) Uani 1 1 d . . . A 1
H17 H 0.0073 0.3580 0.1578 0.163 Uiso 1 1 calc R U . A 1
C18 C 0.0665(5) 0.4570(5) 0.0431(4) 0.140(3) Uani 1 1 d . . . A 1
H18 H 0.0738 0.4617 -0.0082 0.169 Uiso 1 1 calc R U . A 1
C19 C 0.0904(6) 0.5100(4) 0.0846(4) 0.155(4) Uani 1 1 d . . . A 1
H19 H 0.1143 0.5487 0.0624 0.186 Uiso 1 1 calc R U . A 1
C20 C 0.2005(3) 0.9406(3) 0.3994(3) 0.091(2) Uani 1 1 d . . . A 1
C21 C 0.1665(4) 0.9680(3) 0.3964(3) 0.096(2) Uani 1 1 d . . . A 1
H21 H 0.1329 0.9555 0.4285 0.116 Uiso 1 1 calc R U . A 1
C22 C 0.1810(4) 1.0144(3) 0.3465(3) 0.121(3) Uani 1 1 d . . . A 1
H22 H 0.1571 1.0336 0.3437 0.145 Uiso 1 1 calc R U . A 1
C23 C 0.2326(5) 1.0333(4) 0.2987(3) 0.133(3) Uani 1 1 d D U . A 1
C24 C 0.2657(4) 1.0063(4) 0.3047(3) 0.123(3) Uani 1 1 d . U . A 1
H24 H 0.3003 1.0189 0.2741 0.148 Uiso 1 1 calc R U . A 1
C25 C 0.2510(3) 0.9618(3) 0.3530(3) 0.104(2) Uani 1 1 d . . . A 1
H25 H 0.2758 0.9436 0.3562 0.125 Uiso 1 1 calc R U . A 1
C26 C 0.2534(6) 1.0820(4) 0.2412(5) 0.183(5) Uani 1 1 d D U . A 1
H26 H 0.2916 1.0929 0.2198 0.219 Uiso 1 1 calc R U . A 1
C27 C 0.2305(6) 1.1091(5) 0.2181(5) 0.181(4) Uani 1 1 d D U . A 1
H27 H 0.1926 1.1013 0.2378 0.217 Uiso 1 1 calc R U . A 1
C28 C 0.2598(6) 1.1561(3) 0.1578(4) 0.130(3) Uani 1 1 d D U . A 1
C29 C 0.2228(5) 1.1798(4) 0.1402(3) 0.127(3) Uani 1 1 d . . . A 1
H29 H 0.1835 1.1631 0.1613 0.153 Uiso 1 1 calc R U . A 1
C30 C 0.2436(4) 1.2281(3) 0.0914(3) 0.106(2) Uani 1 1 d . . . A 1
H30 H 0.2176 1.2442 0.0815 0.127 Uiso 1 1 calc R U . A 1
C31 C 0.3314(5) 1.2308(4) 0.0704(4) 0.132(3) Uani 1 1 d . U . A 1
H31 H 0.3692 1.2475 0.0453 0.158 Uiso 1 1 calc R U . A 1
C32 C 0.3147(6) 1.1825(5) 0.1205(6) 0.159(4) Uani 1 1 d . . . A 1
H32 H 0.3419 1.1676 0.1288 0.191 Uiso 1 1 calc R U . A 1
 
loop_
 _atom_site_aniso_label
 _atom_site_aniso_U_11
 _atom_site_aniso_U_22
 _atom_site_aniso_U_33
 _atom_site_aniso_U_23
 _atom_site_aniso_U_13
 _atom_site_aniso_U_12
Cu1 0.2010(17) 0.1090(8) 0.0815(8) -0.0196(5) -0.0392(10) 0.1005(8)
Cl1 0.260(3) 0.179(2) 0.1088(15) 0.0012(15) 0.0109(18) 0.135(2)
N10 0.203(7) 0.115(5) 0.074(3) 0.001(3) -0.020(4) 0.103(5)
N11 0.114(5) 0.107(4) 0.063(3) 0.009(3) -0.009(3) 0.032(4)
C1 0.112(5) 0.107(5) 0.059(3) -0.031(3) -0.020(3) 0.061(4)
C2 0.104(5) 0.103(5) 0.050(2) -0.015(3) -0.012(3) 0.049(3)
C3 0.089(4) 0.092(4) 0.063(3) -0.007(3) -0.008(3) 0.038(3)
C4 0.095(4) 0.095(4) 0.062(4) -0.026(4) -0.026(4) 0.043(5)
C5 0.084(4) 0.117(5) 0.062(3) -0.021(3) -0.016(3) 0.041(3)
C6 0.141(6) 0.141(6) 0.064(4) -0.016(5) -0.016(5) 0.087(7)
C7 0.140(6) 0.123(6) 0.075(4) -0.026(4) -0.039(4) 0.078(5)
C8 0.309(15) 0.165(8) 0.094(5) -0.046(6) -0.072(7) 0.125(9)
C9 0.42(2) 0.174(9) 0.095(6) -0.057(6) -0.069(9) 0.186(12)
C10 0.261(12) 0.143(7) 0.089(5) -0.034(5) -0.029(6) 0.136(8)
C11 0.189(9) 0.140(7) 0.069(4) -0.024(5) 0.001(4) 0.093(7)
C12 0.174(8) 0.152(7) 0.076(4) -0.039(5) -0.021(5) 0.085(6)
C13 0.223(9) 0.120(6) 0.102(5) -0.051(4) -0.031(6) 0.105(6)
C14 0.231(11) 0.137(8) 0.099(5) -0.028(5) 0.003(6) 0.069(7)
C15 0.213(9) 0.110(6) 0.094(5) -0.023(5) -0.018(6) 0.091(6)
C16 0.225(10) 0.127(7) 0.075(4) -0.019(5) -0.016(5) 0.105(7)
C17 0.210(10) 0.136(7) 0.091(5) 0.018(5) 0.018(5) 0.108(7)
C18 0.245(11) 0.122(7) 0.075(4) -0.009(4) -0.015(5) 0.108(7)
C19 0.257(12) 0.118(7) 0.101(5) -0.012(5) 0.001(7) 0.102(7)
C20 0.112(5) 0.078(4) 0.053(3) -0.012(3) -0.020(3) 0.026(4)
C21 0.135(6) 0.084(4) 0.067(3) -0.001(3) -0.021(3) 0.052(4)
C22 0.155(7) 0.091(5) 0.082(4) -0.008(4) -0.042(4) 0.034(5)
C23 0.198(9) 0.096(5) 0.055(3) -0.003(3) -0.025(4) 0.036(5)
C24 0.172(8) 0.098(5) 0.060(3) 0.001(4) -0.002(4) 0.038(5)
C25 0.121(5) 0.107(5) 0.051(3) 0.001(3) 0.006(3) 0.032(4)
C26 0.281(12) 0.096(6) 0.110(6) -0.026(4) -0.066(7) 0.049(6)
C27 0.263(11) 0.121(7) 0.114(6) -0.031(5) -0.055(6) 0.063(7)
C28 0.209(10) 0.084(5) 0.072(4) -0.021(3) -0.031(5) 0.054(6)
C29 0.194(9) 0.094(5) 0.065(3) 0.006(4) 0.015(4) 0.051(6)
C30 0.125(6) 0.103(5) 0.062(3) -0.013(3) 0.000(4) 0.037(4)
C31 0.123(6) 0.119(6) 0.111(6) 0.031(5) -0.004(5) 0.028(5)
C32 0.176(10) 0.124(7) 0.145(8) 0.001(6) -0.032(7) 0.052(7)
 
_geom_special_details
;
 All esds (except the esd in the dihedral angle between two l.s. planes)
 are estimated using the full covariance matrix.  The cell esds are taken
 into account individually in the estimation of esds in distances, angles
 and torsion angles; correlations between esds in cell parameters are only
 used when they are defined by crystal symmetry.  An approximate (isotropic)
 treatment of cell esds is used for estimating esds involving l.s. planes.
;
 
loop_
 _geom_bond_atom_site_label_1
 _geom_bond_atom_site_label_2
 _geom_bond_distance
 _geom_bond_site_symmetry_2
 _geom_bond_publ_flag
Cu1 N11 2.014(6) 11_445 ?
Cu1 N11 2.014(6) 6_655 ?
Cu1 N10 2.032(6) . ?
Cu1 N10 2.032(6) 9 ?
N10 C18 1.248(10) . ?
N10 C17 1.307(8) . ?
N11 C30 1.282(9) . ?
N11 C31 1.308(11) . ?
N11 Cu1 2.014(6) 5_565 ?
C1 C2 1.504(8) . ?
C1 C7 1.535(9) . ?
C1 C5 1.536(8) 10_666 ?
C1 C6 1.559(8) . ?
C2 C3 1.555(7) . ?
C2 H2A 0.9900 . ?
C2 H2B 0.9900 . ?
C3 C4 1.534(8) . ?
C3 C5 1.558(8) . ?
C3 C20 1.553(8) . ?
C4 C3 1.534(8) 10_666 ?
C4 H4A 0.9900 . ?
C4 H4B 0.9900 . ?
C5 C1 1.536(8) 10_666 ?
C5 H5A 0.9900 . ?
C5 H5B 0.9900 . ?
C6 C1 1.559(8) 10_666 ?
C6 H6A 0.9900 . ?
C6 H6B 0.9900 . ?
C7 C8 1.290(13) . ?
C7 C12 1.361(9) . ?
C8 C9 1.426(13) . ?
C8 H8 0.9500 . ?
C9 C10 1.376(11) . ?
C9 H9 0.9500 . ?
C10 C11 1.362(12) . ?
C10 C13 1.491(10) . ?
C11 C12 1.367(10) . ?
C11 H11 0.9500 . ?
C12 H12 0.9500 . ?
C13 C14 1.284(10) . ?
C13 H13 0.9500 . ?
C14 C15 1.409(12) . ?
C14 H14 0.9500 . ?
C15 C19 1.363(11) . ?
C15 C16 1.385(11) . ?
C16 C17 1.367(10) . ?
C16 H16 0.9500 . ?
C17 H17 0.9500 . ?
C18 C19 1.390(11) . ?
C18 H18 0.9500 . ?
C19 H19 0.9500 . ?
C20 C21 1.353(9) . ?
C20 C25 1.401(9) . ?
C21 C22 1.386(8) . ?
C21 H21 0.9500 . ?
C22 C23 1.442(12) . ?
C22 H22 0.9500 . ?
C23 C24 1.328(13) . ?
C23 C26 1.502(9) . ?
C24 C25 1.331(10) . ?
C24 H24 0.9500 . ?
C25 H25 0.9500 . ?
C26 C27 1.180(14) . ?
C26 H26 0.9500 . ?
C27 C28 1.516(10) . ?
C27 H27 0.9500 . ?
C28 C32 1.386(14) . ?
C28 C29 1.383(13) . ?
C29 C30 1.390(9) . ?
C29 H29 0.9500 . ?
C30 H30 0.9500 . ?
C31 C32 1.413(12) . ?
C31 H31 0.9500 . ?
C32 H32 0.9500 . ?
 
loop_
 _geom_angle_atom_site_label_1
 _geom_angle_atom_site_label_2
 _geom_angle_atom_site_label_3
 _geom_angle
 _geom_angle_site_symmetry_1
 _geom_angle_site_symmetry_3
 _geom_angle_publ_flag
N11 Cu1 N11 89.8(4) 11_445 6_655 ?
N11 Cu1 N10 174.3(3) 11_445 . ?
N11 Cu1 N10 89.5(2) 6_655 . ?
N11 Cu1 N10 89.5(2) 11_445 9 ?
N11 Cu1 N10 174.3(3) 6_655 9 ?
N10 Cu1 N10 91.8(3) . 9 ?
C18 N10 C17 116.6(7) . . ?
C18 N10 Cu1 122.6(5) . . ?
C17 N10 Cu1 120.7(6) . . ?
C30 N11 C31 118.9(7) . . ?
C30 N11 Cu1 124.4(7) . 5_565 ?
C31 N11 Cu1 116.2(6) . 5_565 ?
C2 C1 C7 112.1(5) . . ?
C2 C1 C5 108.2(5) . 10_666 ?
C7 C1 C5 109.3(5) . 10_666 ?
C2 C1 C6 109.3(5) . . ?
C7 C1 C6 109.0(5) . . ?
C5 C1 C6 108.9(4) 10_666 . ?
C1 C2 C3 112.2(4) . . ?
C1 C2 H2A 109.2 . . ?
C3 C2 H2A 109.2 . . ?
C1 C2 H2B 109.2 . . ?
C3 C2 H2B 109.2 . . ?
H2A C2 H2B 107.9 . . ?
C4 C3 C5 108.1(4) . . ?
C4 C3 C20 112.3(6) . . ?
C5 C3 C20 111.3(5) . . ?
C4 C3 C2 108.8(5) . . ?
C5 C3 C2 107.9(5) . . ?
C20 C3 C2 108.3(4) . . ?
C3 C4 C3 110.9(7) . 10_666 ?
C3 C4 H4A 109.5 . . ?
C3 C4 H4A 109.5 10_666 . ?
C3 C4 H4B 109.5 . . ?
C3 C4 H4B 109.5 10_666 . ?
H4A C4 H4B 108.0 . . ?
C1 C5 C3 111.4(5) 10_666 . ?
C1 C5 H5A 109.4 10_666 . ?
C3 C5 H5A 109.4 . . ?
C1 C5 H5B 109.4 10_666 . ?
C3 C5 H5B 109.4 . . ?
H5A C5 H5B 108.0 . . ?
C1 C6 C1 109.9(7) . 10_666 ?
C1 C6 H6A 109.7 . . ?
C1 C6 H6A 109.7 10_666 . ?
C1 C6 H6B 109.7 . . ?
C1 C6 H6B 109.7 10_666 . ?
H6A C6 H6B 108.2 . . ?
C8 C7 C12 115.9(7) . . ?
C8 C7 C1 120.5(7) . . ?
C12 C7 C1 123.4(7) . . ?
C7 C8 C9 123.3(8) . . ?
C7 C8 H8 118.3 . . ?
C9 C8 H8 118.4 . . ?
C10 C9 C8 118.5(10) . . ?
C10 C9 H9 120.7 . . ?
C8 C9 H9 120.7 . . ?
C11 C10 C9 118.9(8) . . ?
C11 C10 C13 120.9(7) . . ?
C9 C10 C13 120.2(9) . . ?
C10 C11 C12 118.0(7) . . ?
C10 C11 H11 121.0 . . ?
C12 C11 H11 121.0 . . ?
C7 C12 C11 125.3(9) . . ?
C7 C12 H12 117.3 . . ?
C11 C12 H12 117.3 . . ?
C14 C13 C10 128.7(9) . . ?
C14 C13 H13 115.7 . . ?
C10 C13 H13 115.7 . . ?
C13 C14 C15 130.0(10) . . ?
C13 C14 H14 115.0 . . ?
C15 C14 H14 115.0 . . ?
C19 C15 C16 115.3(7) . . ?
C19 C15 C14 121.2(10) . . ?
C16 C15 C14 123.5(8) . . ?
C17 C16 C15 120.2(7) . . ?
C17 C16 H16 119.9 . . ?
C15 C16 H16 119.9 . . ?
N10 C17 C16 123.1(8) . . ?
N10 C17 H17 118.4 . . ?
C16 C17 H17 118.4 . . ?
N10 C18 C19 126.2(8) . . ?
N10 C18 H18 116.9 . . ?
C19 C18 H18 116.9 . . ?
C15 C19 C18 118.3(9) . . ?
C15 C19 H19 120.8 . . ?
C18 C19 H19 120.8 . . ?
C21 C20 C25 118.4(6) . . ?
C21 C20 C3 122.3(6) . . ?
C25 C20 C3 119.3(7) . . ?
C20 C21 C22 119.9(8) . . ?
C20 C21 H21 120.1 . . ?
C22 C21 H21 120.1 . . ?
C21 C22 C23 119.3(9) . . ?
C21 C22 H22 120.3 . . ?
C23 C22 H22 120.3 . . ?
C24 C23 C22 119.0(7) . . ?
C24 C23 C26 115.4(11) . . ?
C22 C23 C26 125.6(11) . . ?
C25 C24 C23 120.7(9) . . ?
C25 C24 H24 119.6 . . ?
C23 C24 H24 119.6 . . ?
C24 C25 C20 122.7(8) . . ?
C24 C25 H25 118.6 . . ?
C20 C25 H25 118.6 . . ?
C27 C26 C23 131.1(15) . . ?
C27 C26 H26 114.5 . . ?
C23 C26 H26 114.5 . . ?
C26 C27 C28 121.8(14) . . ?
C26 C27 H27 119.1 . . ?
C28 C27 H27 119.1 . . ?
C32 C28 C29 114.4(8) . . ?
C32 C28 C27 135.8(12) . . ?
C29 C28 C27 109.7(10) . . ?
C30 C29 C28 119.5(9) . . ?
C30 C29 H29 120.3 . . ?
C28 C29 H29 120.3 . . ?
N11 C30 C29 124.8(9) . . ?
N11 C30 H30 117.6 . . ?
C29 C30 H30 117.6 . . ?
N11 C31 C32 120.2(9) . . ?
N11 C31 H31 119.9 . . ?
C32 C31 H31 119.9 . . ?
C28 C32 C31 122.0(11) . . ?
C28 C32 H32 119.0 . . ?
C31 C32 H32 119.0 . . ?
 
loop_
 _geom_torsion_atom_site_label_1
 _geom_torsion_atom_site_label_2
 _geom_torsion_atom_site_label_3
 _geom_torsion_atom_site_label_4
 _geom_torsion
 _geom_torsion_site_symmetry_1
 _geom_torsion_site_symmetry_2
 _geom_torsion_site_symmetry_3
 _geom_torsion_site_symmetry_4
 _geom_torsion_publ_flag
C7 C1 C2 C3 179.3(6) . . . . ?
C5 C1 C2 C3 58.7(6) 10_666 . . . ?
C6 C1 C2 C3 -59.7(6) . . . . ?
C1 C2 C3 C4 -58.6(6) . . . . ?
C1 C2 C3 C5 58.4(6) . . . . ?
C1 C2 C3 C20 179.0(6) . . . . ?
C5 C3 C4 C3 -58.8(4) . . . 10_666 ?
C20 C3 C4 C3 178.0(5) . . . 10_666 ?
C2 C3 C4 C3 58.1(3) . . . 10_666 ?
C4 C3 C5 C1 59.7(6) . . . 10_666 ?
C20 C3 C5 C1 -176.6(5) . . . 10_666 ?
C2 C3 C5 C1 -57.9(6) . . . 10_666 ?
C2 C1 C6 C1 59.2(3) . . . 10_666 ?
C7 C1 C6 C1 -178.0(6) . . . 10_666 ?
C5 C1 C6 C1 -58.8(4) 10_666 . . 10_666 ?
C2 C1 C7 C8 -178.9(9) . . . . ?
C5 C1 C7 C8 -59.0(11) 10_666 . . . ?
C6 C1 C7 C8 59.9(11) . . . . ?
C2 C1 C7 C12 -1.9(10) . . . . ?
C5 C1 C7 C12 118.0(8) 10_666 . . . ?
C6 C1 C7 C12 -123.1(8) . . . . ?
C12 C7 C8 C9 1.8(18) . . . . ?
C1 C7 C8 C9 179.0(11) . . . . ?
C7 C8 C9 C10 -2(2) . . . . ?
C8 C9 C10 C11 1(2) . . . . ?
C8 C9 C10 C13 -179.2(12) . . . . ?
C9 C10 C11 C12 -0.2(18) . . . . ?
C13 C10 C11 C12 -179.9(10) . . . . ?
C8 C7 C12 C11 -0.9(16) . . . . ?
C1 C7 C12 C11 -178.0(8) . . . . ?
C10 C11 C12 C7 0.1(16) . . . . ?
C11 C10 C13 C14 10.9(19) . . . . ?
C9 C10 C13 C14 -168.9(13) . . . . ?
C10 C13 C14 C15 -173.4(11) . . . . ?
C13 C14 C15 C19 -178.1(13) . . . . ?
C13 C14 C15 C16 3(2) . . . . ?
C19 C15 C16 C17 1.0(15) . . . . ?
C14 C15 C16 C17 -179.9(10) . . . . ?
C18 N10 C17 C16 4.7(14) . . . . ?
Cu1 N10 C17 C16 -173.0(7) . . . . ?
C15 C16 C17 N10 -4.9(15) . . . . ?
C17 N10 C18 C19 -1.0(15) . . . . ?
Cu1 N10 C18 C19 176.7(9) . . . . ?
C16 C15 C19 C18 2.3(16) . . . . ?
C14 C15 C19 C18 -176.7(10) . . . . ?
N10 C18 C19 C15 -2.6(17) . . . . ?
C4 C3 C20 C21 -2.9(7) . . . . ?
C5 C3 C20 C21 -124.2(6) . . . . ?
C2 C3 C20 C21 117.3(6) . . . . ?
C4 C3 C20 C25 178.0(4) . . . . ?
C5 C3 C20 C25 56.7(6) . . . . ?
C2 C3 C20 C25 -61.8(6) . . . . ?
C25 C20 C21 C22 2.2(8) . . . . ?
C3 C20 C21 C22 -176.9(5) . . . . ?
C20 C21 C22 C23 -0.7(9) . . . . ?
C21 C22 C23 C24 -1.1(11) . . . . ?
C21 C22 C23 C26 179.0(6) . . . . ?
C22 C23 C24 C25 1.2(12) . . . . ?
C26 C23 C24 C25 -178.9(6) . . . . ?
C23 C24 C25 C20 0.5(11) . . . . ?
C21 C20 C25 C24 -2.2(9) . . . . ?
C3 C20 C25 C24 176.9(6) . . . . ?
C24 C23 C26 C27 171.1(11) . . . . ?
C22 C23 C26 C27 -9.0(17) . . . . ?
C23 C26 C27 C28 -178.6(7) . . . . ?
C26 C27 C28 C32 -5.7(17) . . . . ?
C26 C27 C28 C29 178.7(10) . . . . ?
C32 C28 C29 C30 -3.1(10) . . . . ?
C27 C28 C29 C30 173.5(6) . . . . ?
C31 N11 C30 C29 0.9(10) . . . . ?
Cu1 N11 C30 C29 -170.5(5) 5_565 . . . ?
C28 C29 C30 N11 1.9(10) . . . . ?
C30 N11 C31 C32 -2.2(11) . . . . ?
Cu1 N11 C31 C32 169.9(6) 5_565 . . . ?
C29 C28 C32 C31 1.9(12) . . . . ?
C27 C28 C32 C31 -173.6(8) . . . . ?
N11 C31 C32 C28 0.8(13) . . . . ?
 
_refine_diff_density_max    0.419
_refine_diff_density_min   -0.264
_refine_diff_density_rms    0.050

_shelxl_version_number 2013-4

_shelx_res_file
;
TITL v445b_a.res in P622
REM Old TITL v445b in P6/mmm
REM SHELXT solution in P622
REM R1 0.314, Rweak 0.060, Alpha 0.023, Orientation as input
REM Flack x = 0.132 ( 0.036 ) from Parsons' quotients
REM Formula found by SHELXT: C169 N24 O13 Cu3
rem green hexagonal prism
rem Cu after soak
CELL 1.54184 25.3932 25.3932 18.234 90 90 120
ZERR 6 0.0021 0.0021 0.001 0 0 0
LATT -1
SYMM -Y,+X-Y,+Z
SYMM +Y-X,-X,+Z
SYMM -X,-Y,+Z
SYMM +Y,-X+Y,+Z
SYMM -Y+X,+X,+Z
SYMM +Y,+X,-Z
SYMM -Y+X,-Y,-Z
SYMM -X,-X+Y,-Z
SYMM -Y,-X,-Z
SYMM +Y-X,+Y,-Z
SYMM +X,+X-Y,-Z
SFAC C H N  Cu Cl
UNIT 372 312 24  6 12
DFIX 1.4 C27 C26
DFIX 1.5 0.01 C26 C23
DFIX 1.5 0.01 C28 C27
DANG 2.4 C28 C26
DANG 2.4 C27 C23
shel 40.0 0.83
omit -2 5 0
omit 0 1 3
L.S. 24 0 0
PLAN  20
SIZE 0.03 0.03 0.06
TEMP -173
BOND $H
list 4
rigu n11 c31
rigu c7 c8
rigu 0.003 c23 c24 c26 c27 c28
twin
fmap 2 53
MORE -1
ACTA
CONF
ABIN
REM <olex2.extras>
REM <HklSrc "%./v445b.hkl">
REM </olex2.extras>

WGHT    0.144000
BASF   0.13361
FVAR       0.30115   0.23016
PART 1
CU1   4    0.000000    0.330040    0.000000    10.50000    0.20101    0.10902 =
         0.08151   -0.01958   -0.03916    0.10051

CL1   5   -0.100377    0.286405    0.095927    11.00000    0.25994    0.17887 =
         0.10881    0.00116    0.01088    0.13464
N10   3    0.036441    0.403968    0.066881    11.00000    0.20326    0.11550 =
         0.07369    0.00133   -0.01986    0.10295
N11   3    0.295155    1.252581    0.058651    11.00000    0.11355    0.10739 =
         0.06321    0.00916   -0.00893    0.03219
C1    1    0.155528    0.774907    0.449480    11.00000    0.11156    0.10708 =
         0.05909   -0.03056   -0.02005    0.06055
C2    1    0.170403    0.829862    0.403636    11.00000    0.10370    0.10317 =
         0.05037   -0.01529   -0.01181    0.04878
AFIX  23
H2A   2    0.135568    0.820381    0.371070    11.00000   -1.20000
H2B   2    0.205986    0.839666    0.372292    11.00000   -1.20000
AFIX   0
C3    1    0.184676    0.886221    0.451402    11.00000    0.08874    0.09240 =
         0.06340   -0.00721   -0.00787    0.03825
C4    1    0.129456    0.870544    0.500000    10.50000    0.09517    0.09517 =
         0.06242   -0.02564   -0.02564    0.04260
AFIX  23
H4A   2    0.094099    0.861632    0.468688    10.50000   -1.20000
H4B   2    0.138366    0.905901    0.531310    10.50000   -1.20000
AFIX   0
C5    1    0.239269    0.899642    0.502340    11.00000    0.08394    0.11678 =
         0.06171   -0.02056   -0.01583    0.04130
AFIX  23
H5A   2    0.275583    0.910341    0.471978    11.00000   -1.20000
H5B   2    0.248645    0.934907    0.534068    11.00000   -1.20000
AFIX   0
C6    1    0.210656    0.789344    0.500000    10.50000    0.14103    0.14103 =
         0.06433   -0.01572   -0.01572    0.08702
AFIX  23
H6A   2    0.246650    0.798932    0.469566    10.50000   -1.20000
H6B   2    0.201066    0.753350    0.530434    10.50000   -1.20000
AFIX   0
C7    1    0.140687    0.719122    0.402294    11.00000    0.14044    0.12251 =
         0.07476   -0.02555   -0.03948    0.07847
C8    1    0.125911    0.667646    0.432580    11.00000    0.30875    0.16542 =
         0.09424   -0.04594   -0.07189    0.12512
AFIX  43
H8    2    0.125105    0.665406    0.484608    11.00000   -1.20000
AFIX   0
C9    1    0.110729    0.613947    0.391901    11.00000    0.41537    0.17355 =
         0.09508   -0.05721   -0.06936    0.18580
AFIX  43
H9    2    0.101340    0.577202    0.416272    11.00000   -1.20000
AFIX   0
C10   1    0.109977    0.616524    0.316549    11.00000    0.26134    0.14276 =
         0.08851   -0.03408   -0.02883    0.13590
C11   1    0.124719    0.670349    0.283684    11.00000    0.18942    0.14016 =
         0.06903   -0.02397    0.00080    0.09273
AFIX  43
H11   2    0.124785    0.673699    0.231789    11.00000   -1.20000
AFIX   0
C12   1    0.139415    0.719398    0.327672    11.00000    0.17412    0.15236 =
         0.07632   -0.03891   -0.02093    0.08488
AFIX  43
H12   2    0.149566    0.756714    0.304248    11.00000   -1.20000
AFIX   0
C13   1    0.093524    0.561159    0.272049    11.00000    0.22314    0.11973 =
         0.10209   -0.05060   -0.03129    0.10527
AFIX  43
H13   2    0.076882    0.524071    0.298632    11.00000   -1.20000
AFIX   0
C14   1    0.098842    0.556902    0.202574    11.00000    0.23132    0.13688 =
         0.09934   -0.02771    0.00320    0.06867
AFIX  43
H14   2    0.119585    0.594614    0.177299    11.00000   -1.20000
AFIX   0
C15   1    0.078690    0.504988    0.158014    11.00000    0.21315    0.11032 =
         0.09385   -0.02264   -0.01788    0.09136
C16   1    0.045304    0.446037    0.184221    11.00000    0.22509    0.12702 =
         0.07518   -0.01943   -0.01630    0.10530
AFIX  43
H16   2    0.034857    0.439089    0.234717    11.00000   -1.20000
AFIX   0
C17   1    0.027345    0.397841    0.137691    11.00000    0.21040    0.13552 =
         0.09066    0.01759    0.01795    0.10813
AFIX  43
H17   2    0.007290    0.357977    0.157766    11.00000   -1.20000
AFIX   0
C18   1    0.066518    0.457044    0.043127    11.00000    0.24535    0.12226 =
         0.07526   -0.00911   -0.01518    0.10804
AFIX  43
H18   2    0.073787    0.461701   -0.008211    11.00000   -1.20000
AFIX   0
C19   1    0.090399    0.510002    0.084626    11.00000    0.25739    0.11848 =
         0.10073   -0.01239    0.00071    0.10219
AFIX  43
H19   2    0.114281    0.548714    0.062380    11.00000   -1.20000
AFIX   0
C20   1    0.200455    0.940571    0.399427    11.00000    0.11195    0.07806 =
         0.05279   -0.01199   -0.01999    0.02580
C21   1    0.166519    0.967989    0.396450    11.00000    0.13488    0.08444 =
         0.06665   -0.00118   -0.02126    0.05227
AFIX  43
H21   2    0.132851    0.955460    0.428538    11.00000   -1.20000
AFIX   0
C22   1    0.180987    1.014411    0.346465    11.00000    0.15452    0.09132 =
         0.08162   -0.00790   -0.04175    0.03440
AFIX  43
H22   2    0.157111    1.033587    0.343691    11.00000   -1.20000
AFIX   0
C23   1    0.232629    1.033282    0.298749    11.00000    0.19773    0.09586 =
         0.05475   -0.00325   -0.02480    0.03583
C24   1    0.265737    1.006298    0.304698    11.00000    0.17179    0.09835 =
         0.06045    0.00085   -0.00187    0.03790
AFIX  43
H24   2    0.300303    1.018908    0.274134    11.00000   -1.20000
AFIX   0
C25   1    0.250995    0.961767    0.353037    11.00000    0.12140    0.10699 =
         0.05146    0.00113    0.00572    0.03217
AFIX  43
H25   2    0.275789    0.943613    0.356195    11.00000   -1.20000
AFIX   0
C26   1    0.253436    1.081995    0.241231    11.00000    0.28138    0.09650 =
         0.11027   -0.02573   -0.06613    0.04932
AFIX  43
H26   2    0.291637    1.092855    0.219779    11.00000   -1.20000
AFIX   0
C27   1    0.230464    1.109100    0.218111    11.00000    0.26260    0.12138 =
         0.11438   -0.03071   -0.05452    0.06343
AFIX  43
H27   2    0.192575    1.101252    0.237796    11.00000   -1.20000
AFIX   0
C28   1    0.259820    1.156110    0.157829    11.00000    0.20863    0.08447 =
         0.07226   -0.02101   -0.03111    0.05433
C29   1    0.222793    1.179752    0.140204    11.00000    0.19440    0.09397 =
         0.06461    0.00551    0.01513    0.05077
AFIX  43
H29   2    0.183454    1.163074    0.161325    11.00000   -1.20000
AFIX   0
C30   1    0.243579    1.228098    0.091352    11.00000    0.12493    0.10321 =
         0.06211   -0.01262   -0.00033    0.03654
AFIX  43
H30   2    0.217644    1.244193    0.081459    11.00000   -1.20000
AFIX   0
C31   1    0.331449    1.230807    0.070439    11.00000    0.12252    0.11868 =
         0.11090    0.03068   -0.00443    0.02838
AFIX  43
H31   2    0.369194    1.247535    0.045276    11.00000   -1.20000
AFIX   0
C32   1    0.314712    1.182493    0.120467    11.00000    0.17646    0.12431 =
         0.14516    0.00072   -0.03158    0.05190
AFIX  43
H32   2    0.341904    1.167635    0.128755    11.00000   -1.20000
AFIX   0
HKLF 4

REM  v445b_a.res in P622
REM R1 =  0.0717 for    3236 Fo > 4sig(Fo)  and  0.1153 for all    6238 data
REM    315 parameters refined using     32 restraints

END

WGHT      0.1514      0.0000

REM Highest difference peak  0.419,  deepest hole -0.264,  1-sigma level  0.050
Q1    1   0.1996  1.0376  0.3044  11.00000  0.05    0.21
Q2    1  -0.0451  0.3376  0.1033  11.00000  0.05    0.20
Q3    1   0.1998  1.0788  0.2617  11.00000  0.05    0.19
Q4    1   0.2862  1.2721  0.0983  11.00000  0.05    0.16
Q5    1  -0.1517  0.2928  0.0769  11.00000  0.05    0.16
Q6    1   0.1825  0.9808  0.3851  11.00000  0.05    0.15
Q7    1   0.2945  1.1767  0.1772  11.00000  0.05    0.15
Q8    1   0.2834  1.1091  0.1978  11.00000  0.05    0.15
Q9    1   0.2661  1.2661  0.0000  10.50000  0.05    0.15
Q10   1   0.1013  0.7016  0.3912  11.00000  0.05    0.14
Q11   1  -0.0619  0.2645  0.0339  11.00000  0.05    0.14
Q12   1   0.1346  0.7683  0.3170  11.00000  0.05    0.13
Q13   1   0.1931  0.9716  0.4027  11.00000  0.05    0.13
Q14   1   0.0000  1.0000  0.4411  10.16667  0.05    0.13
Q15   1   0.2127  0.9571  0.3819  11.00000  0.05    0.13
Q16   1   0.0000  1.0000  0.3824  10.16667  0.05    0.12
Q17   1   0.2523  1.1225  0.0374  11.00000  0.05    0.11
Q18   1   0.3408  0.9802  0.2992  11.00000  0.05    0.11
Q19   1   0.3306  1.2569  0.1418  11.00000  0.05    0.11
Q20   1   0.1297  0.6017  0.3842  11.00000  0.05    0.11
;
_shelx_res_checksum   45449

_shelx_hkl_file
;
   0   0   3 1056.27   26.98
   0   0   4 7191.16  181.59
   0   0   5 1377.66   35.32
   0   0   6  363.05    9.93
   0   0   7    4.13    1.43
   0   0   8   63.12    2.80
   0   0   9  253.38    7.39
   0   0  -9  227.01    7.81
   0   0  10 2872.44   74.58
   0   0 -10 2965.35   75.28
   0   0  11   11.16    1.96
   0   0 -11   14.57    2.66
   0   0  12  961.74   26.98
   0   0 -12 1083.79   28.18
   0   0 -13  747.03   21.92
   0   0 -14  240.75    9.48
   0   0 -15  113.81    6.49
   0   0  15   96.02    5.92
   0   0 -16    9.91    3.92
   0   0  16    3.80    3.45
   0   0  17    2.78    3.60
   0   0  18   95.14    5.87
   0   0  19   54.36    4.54
   0   0  20  438.75   13.57
   0   0  21    5.57    2.46
  -1   0   2    7.24    0.53
   0  -1   2    8.50    0.70
   0  -1   3   34.28    1.43
   1  -1   3   33.02    1.76
  -1   1   3   33.57    1.47
  -1   0   3   31.93    1.27
   0  -1  -3   31.62    1.63
   0  -1   4   71.09    2.49
   0  -1  -4   70.42    2.73
   0   1   4   69.90    2.57
   1   0   4   73.63    2.69
  -1   0   4   70.42    2.34
  -1   1   4   70.85    2.52
   1  -1   4   69.40    2.73
  -1   0   5    1.81    1.16
  -1   1   5    1.25    1.17
   0  -1   5    0.83    1.25
   1  -1   5    1.78    1.37
   0  -1  -5   -0.77    1.66
   1   0   5    2.58    1.56
   0   1   5    0.60    1.34
   0   1   6   98.35    3.56
   1   0   6   96.57    3.59
   1  -1   6   99.22    3.56
   0  -1  -6   98.96    3.75
   0  -1   6   99.71    3.34
  -1   1   6  103.03    3.39
  -1   0   6  100.63    3.30
   1   0   7   25.88    2.12
   1  -1   7   32.28    2.15
   0  -1  -7   25.24    2.26
  -1   1   7   31.25    1.89
   0   1   7   28.33    1.95
   0  -1   7   28.94    1.94
  -1   0   7   28.09    1.79
   1   0   8  250.56    7.43
   0  -1  -8  247.11    7.73
   0   1   8  251.46    7.39
  -1   0   8  248.06    7.18
   0  -1   8  249.19    7.23
   1  -1  -8  233.35    7.64
   1  -1   8  247.26    7.38
  -1   1   8  246.09    7.29
  -1   0  -8  229.97    7.73
  -1   1   9   14.99    1.91
   1   0   9   14.93    1.94
   0  -1   9   14.41    1.73
   1  -1   9   12.67    1.86
  -1   0  -9   14.34    2.46
  -1   0   9   13.35    1.69
   0  -1  -9   16.75    2.23
   0   1   9   13.77    1.79
   1  -1  -9   12.03    2.47
  -1   1 -10    7.09    2.43
  -1   0  10    7.20    1.73
   1  -1 -10    6.22    2.30
  -1   0 -10    6.24    2.44
   0  -1  10    7.74    1.74
   0   1  10    8.43    1.80
   0  -1 -10    6.24    2.32
   1   0 -10    3.79    2.29
   1   0  10    8.95    1.80
   1  -1  10    8.44    1.77
  -1   1  10    6.19    1.70
  -1   1 -11   58.43    3.94
   1  -1  11   50.31    2.92
  -1   0 -11   53.38    3.65
  -1   0  11   59.57    2.97
   0  -1 -11   50.95    3.59
   0   1  11   59.97    3.15
   1   0 -11   62.34    3.87
   0  -1  11   54.99    2.88
  -1   1  11   55.69    3.07
   0   1 -11   63.31    3.90
   1   0  11   52.63    3.03
   1  -1 -11   58.24    3.61
   0   1 -12    0.59    2.97
   0   1  12    2.45    1.94
   1   0 -12    4.26    2.82
  -1   1  12    2.19    1.95
   1   0  12    1.58    1.93
  -1   0 -12    4.94    2.46
  -1   1 -12    0.57    2.69
   0  -1 -12    4.51    2.57
   1  -1 -12    5.01    2.80
   1  -1  12    0.14    1.85
  -1   1 -13   17.53    3.27
   0  -1 -13   18.17    3.41
  -1   0 -13   18.65    3.44
   0   1 -13   17.76    3.55
   1   0 -13   14.90    3.48
   1  -1 -13   23.16    3.47
  -1   1 -14   11.23    3.47
   0   1 -14   10.07    3.56
   0  -1 -14    7.86    3.16
  -1   0 -14    8.88    3.29
   1   0 -14    8.79    3.62
   1  -1 -14   11.52    3.43
   0  -1  14   11.22    3.61
   1  -1  14    8.27    3.23
   1   0  14    9.93    3.38
   0   1 -15    1.94    3.54
  -1   0 -15    1.62    3.22
   1   0 -15    3.70    3.49
  -1   1 -15   -0.50    3.36
   0  -1 -15   -1.12    3.36
   1  -1 -15    4.01    3.38
  -1   0  15    2.73    3.29
   0  -1  15   -0.56    3.24
   1   0  15    1.44    3.58
   0   1  15    0.28    3.31
   1  -1  15    2.30    3.57
  -1   1  15    2.73    3.43
  -1   1 -16   11.11    3.92
  -1   0 -16    6.85    3.70
   0   1 -16    8.13    3.89
   0  -1 -16   -5.02    4.39
   1   0  16    8.12    3.70
   0  -1  16    6.87    3.81
  -1   0  16    4.54    3.44
  -1   1  16    8.65    3.61
   0   1  16    6.30    3.57
   1  -1  16    3.60    3.63
   0  -1  17   10.39    3.83
  -1   1  17    6.33    3.66
  -1   0  17    5.23    3.42
   1  -1  17   11.14    3.99
   0   1  17    0.58    3.36
   1   0  17    6.32    3.92
   0   1  18   -1.51    3.56
  -1   0  18   -1.61    3.43
  -1   1  18    2.51    3.42
   1  -1  18    0.14    3.68
   0  -1  18   -1.67    3.48
   1   0  18    0.86    3.55
   1   0  19    3.43    3.38
   0  -1  19    7.50    3.51
  -1   1  19    7.00    3.19
   0   1  19    2.18    3.28
   1  -1  19    9.00    3.49
  -1   0  19   11.17    3.46
  -1   0  20   27.66    3.38
   0  -1  20   34.46    3.62
   1   0  20   26.93    3.66
   0   1  20   24.16    3.42
  -1   1  20   23.74    3.34
   1  -1  20   25.59    3.56
   1  -1  21    1.86    2.47
   0   1  21    5.19    2.36
   0  -1  21    4.62    2.49
  -1   0  21    3.32    2.35
   1   0  21    2.57    2.50
   1  -1  22    1.45    1.65
   1   1   0 8359.18  210.66
   1  -2  -1 1394.91   35.34
   1  -2   2 2628.56   65.13
   1  -2  -2 2530.31   64.96
  -2   1   2 2564.45   64.90
   1  -2   3  180.01    5.04
   1  -2  -3  171.31    4.90
  -1  -1   3  174.30    4.61
  -2   1   3  170.21    4.75
  -1   2   4   72.78    2.54
  -1  -1   4   66.70    2.13
   1  -2   4   67.54    2.59
  -2   1   4   65.55    2.29
   2  -1   4   61.65    2.87
   1  -2  -4   64.92    2.66
   2  -1   5  199.82    5.28
  -1  -1   5  197.41    4.69
  -1   2   5  196.50    5.01
   1  -2   5  201.94    5.08
   1   1   5  203.85    5.24
  -2   1   5  191.38    4.80
   1  -2  -5  191.47    5.15
   1   1   6   34.15    2.19
   1  -2   6   33.87    1.91
   2  -1   6   34.94    2.28
  -1   2   6   33.05    2.07
  -2   1   6   30.78    1.70
  -1  -1   6   32.95    1.67
   1  -2  -6   31.39    2.24
  -2   1   7   31.06    1.86
  -1  -1   7   30.41    1.74
  -1  -1  -7   26.89    2.39
   1  -2   7   28.67    1.91
   1  -2  -7   27.03    2.32
   1   1   7   32.16    2.19
   2  -1   7   28.50    2.22
  -1   2   7   31.35    2.03
  -1   2   8   11.85    1.74
  -2   1   8   11.41    1.57
   1  -2   8    8.50    1.75
   2  -1   8    8.55    1.89
   1   1   8   10.35    1.98
  -1  -1  -8   10.70    2.16
   1  -2  -8    9.09    1.92
  -1  -1   8    9.62    1.49
  -1  -1   9   10.69    1.59
   2  -1  -9    8.50    2.01
  -2   1  -9    8.69    2.31
   1  -2   9   12.94    1.77
   1  -2  -9    9.84    2.24
   1   1   9   11.84    1.92
  -1  -1  -9    8.05    2.19
  -2   1   9   12.14    1.70
   2  -1   9    8.54    1.94
  -1   2   9   10.67    1.79
  -1  -1  10  256.29    7.57
   1   1  10  257.70    8.01
   1  -2  10  258.35    7.74
  -1   2  10  243.78    7.87
  -2   1  10  257.08    7.76
  -1  -1 -10  256.40    8.43
  -2   1 -10  239.74    8.38
   2  -1  10  258.01    8.03
   1  -2 -10  242.14    8.25
   2  -1 -10  261.34    8.43
   1  -2  11   58.31    2.99
   1   1 -11   56.89    3.96
   1  -2 -11   55.20    3.71
   2  -1  11   57.19    3.17
  -1   2  11   55.92    3.23
  -2   1  11   57.89    3.02
   1   1  11   56.34    3.23
  -2   1 -11   57.61    3.77
   2  -1 -11   51.58    3.67
  -1  -1 -11   58.92    3.77
   1   1  12   82.61    4.02
   2  -1 -12   92.29    4.85
   2  -1  12   86.01    4.02
  -2   1 -12   81.36    4.75
   1   1 -12  102.29    5.30
   1  -2 -12   81.69    4.52
  -1   2 -12   86.17    4.88
  -1   2  12   80.07    4.05
  -1  -1 -12   88.41    4.75
   1  -2 -13  117.74    5.67
   1   1 -13  121.43    6.24
  -2   1 -13   91.14    5.46
   2  -1 -13  112.41    5.82
  -1   2 -13  105.95    5.90
   1   1  13   99.32    4.69
  -1  -1 -13  100.79    5.49
   1  -2 -14   55.34    4.28
   1   1 -14   56.01    4.99
   2  -1 -14   58.87    4.77
  -2   1 -14   42.08    4.36
  -1  -1 -14   43.73    4.18
  -1   2 -14   47.04    4.50
   1  -2  14   42.27    4.40
  -1  -1  14   45.67    4.23
   2  -1  14   44.44    4.54
   1   1  14   45.94    4.59
   1  -2  15    6.46    3.75
  -1  -1  15    5.19    3.57
   1  -2 -15    3.53    3.71
  -2   1 -15    7.68    3.28
   1   1 -15   12.61    3.94
  -1   2 -15   14.72    3.82
  -1  -1 -15   17.00    3.71
   1   1  15    8.74    3.43
  -1   2  15    9.06    3.56
   2  -1  15    9.42    3.80
   1   1  15   11.95    3.76
  -2   1  15    9.39    3.36
  -1  -1  16   11.79    3.70
  -1   2 -16    8.28    3.81
  -1  -1 -16   -3.50    4.09
  -2   1 -16   19.79    4.01
   1   1  16   14.63    3.75
   1   1  16    6.19    3.55
  -2   1  16   12.72    3.57
  -1   2  16    6.92    3.59
   2  -1  16    6.16    3.80
   1  -2  16   12.72    3.91
   1   1  17   10.02    3.63
   2  -1  17    1.54    3.80
  -1  -1  17    8.08    3.54
  -1   2  17    6.12    3.67
   1  -2  17    2.55    3.85
  -2   1  17    8.39    3.58
   1   1  17    2.99    3.75
  -1  -1  18    9.31    3.69
   1  -2  18   13.35    3.86
   2  -1  18    9.11    3.77
   1   1  18   10.44    3.84
  -1   2  18   12.70    3.61
  -2   1  18   13.82    3.53
   2  -1  19    2.24    3.40
   1   1  19   -0.62    3.28
   1  -2  19   -0.65    3.29
  -1   2  19    0.90    3.10
  -1  -1  19    2.29    3.26
  -2   1  19    2.22    3.08
   1   1  20   31.14    3.56
   1  -2  20   38.19    3.95
   2  -1  20   33.23    3.82
  -1  -1  20   35.96    3.60
   1   1  21    0.37    2.33
   2  -1  21    0.67    2.50
  -1  -1  21   -2.88    2.38
   1  -2  21    2.38    2.50
   2  -1  22    4.57    1.88
   1  -2  22    4.05    1.80
   2   0   0 1327.93   34.11
   0   2   0 1333.87   33.96
   2  -2   0 1352.73   33.92
   2  -2   1 1857.93   46.67
   2  -2  -1 1839.61   46.56
  -2   0   1 1839.34   46.59
  -2   0   2 2293.55   58.57
   0  -2   2 2328.14   58.67
   2  -2  -2 2346.89   58.65
  -2   2   3   28.76    1.44
  -2   0   3   30.01    1.15
   2  -2  -3   29.06    1.40
   2  -2   3   24.36    2.14
   0  -2  -3   29.29    1.67
   0  -2   3   30.16    1.40
  -2   0   4  134.90    3.83
   0  -2  -4  141.76    4.34
   0  -2   4  138.90    3.98
   2  -2   4  135.37    4.58
  -2   2   4  135.93    4.08
   2  -2  -4  132.80    4.18
   2   0   5  802.02   20.85
   0  -2  -5  792.42   20.80
  -2   2   5  792.07   20.59
   2  -2  -5  778.77   20.69
   2  -2   5  789.71   20.80
   0  -2   5  792.83   20.46
   0   2   5  797.12   20.74
  -2   0   5  789.64   20.38
  -2   0   6  158.47    4.60
   2   0   6  151.20    5.14
   0   2   6  158.35    4.97
   2  -2   6  157.85    5.10
   0  -2  -6  156.33    5.16
   2  -2  -6  161.26    5.06
  -2   2   6  159.14    4.85
   0  -2   6  156.85    4.70
  -2   0  -7   31.42    2.37
  -2   2   7   32.01    1.96
   0  -2  -7   33.08    2.44
  -2   0   7   34.34    1.83
   0  -2   7   29.23    1.75
   0   2   7   34.20    2.15
   2   0   7   33.68    2.28
   2  -2  -7   32.81    2.26
   2  -2   7   31.90    2.29
   2  -2   8  273.32    8.07
   0  -2   8  279.14    7.75
   0  -2  -8  269.60    8.36
   2   0   8  266.99    8.15
  -2   2   8  268.50    7.93
  -2   0   8  269.36    7.69
   2  -2  -8  258.15    8.16
  -2   0  -8  264.82    8.41
   0   2   8  275.64    8.08
   0   2   9  148.41    5.30
  -2   2   9  150.30    5.12
   2   0   9  145.93    5.28
  -2   0  -9  158.54    5.76
   2  -2   9  146.57    5.18
   2  -2  -9  153.61    5.47
  -2   0   9  151.22    4.89
   0  -2   9  153.99    4.90
   0  -2  -9  156.10    5.64
   2  -2  10   27.28    2.27
   0  -2 -10   24.65    2.68
   2   0  10   25.78    2.37
  -2   2  10   24.92    2.29
   0   2  10   27.53    2.42
   2   0 -10   23.52    2.74
   2  -2 -10   25.35    2.67
  -2   0 -10   27.92    2.78
   0  -2  10   25.90    2.01
  -2   0  10   28.81    2.05
   0   2  11   35.37    2.74
   2  -2  11   37.54    2.62
   2   0 -11   41.28    3.35
  -2   2  11   36.97    2.63
   2  -2 -11   38.17    3.11
   0  -2 -11   37.63    3.31
  -2   0 -11   36.40    3.22
  -2   2 -11   36.19    3.37
   2   0  11   39.68    2.77
   2  -2  12    1.78    1.82
   0   2 -12    2.75    2.91
   2  -2 -12    2.22    2.36
  -2   0 -12    4.90    2.66
   0  -2 -12    6.48    2.63
  -2   2  12    3.85    1.99
   0   2  12    4.47    2.15
   2   0  12    2.52    2.01
  -2   2 -12    3.02    2.69
   2   0 -12    5.54    3.01
   2   0 -13   27.17    3.93
   0   2 -13   16.76    3.52
  -2   2 -13   23.16    3.45
  -2   0 -13   20.17    3.32
   2   0  13   16.68    2.58
   2  -2 -13   23.10    3.38
   0  -2 -13   17.29    3.26
   0   2  13   15.26    2.56
   0  -2 -14    1.90    2.65
   2   0 -14    3.91    3.49
   0   2 -14    0.33    3.48
  -2   2 -14   -2.84    3.30
  -2   0 -14    2.79    3.16
   2  -2 -14    5.99    3.29
   2  -2  14   -2.45    3.41
   0  -2  14    2.10    3.32
   2   0  14    3.18    3.54
  -2   0  15    5.30    3.37
   0  -2  15    4.35    3.67
   2  -2  15    8.65    3.93
   0   2 -15    6.16    3.61
  -2   0 -15    8.16    3.47
  -2   2 -15    5.93    3.70
   0  -2 -15    3.01    3.89
   0   2  15    8.05    3.60
   2   0  15    5.75    3.29
   2   0  15    5.20    3.70
  -2   2  15    5.96    3.29
   0   2  15    8.66    3.65
   0  -2  16    5.11    3.81
  -2   0 -16    2.86    3.48
  -2   2 -16    2.48    3.49
   0  -2 -16   -5.31    4.41
   0   2 -16    1.88    3.68
   2   0  16    1.89    3.30
   0   2  16    6.54    3.53
  -2   2  16   -0.82    3.25
   2   0  16    1.70    3.63
   2  -2  16   -0.15    3.69
  -2   0  16    2.19    3.28
   0   2  16   -1.75    3.37
   2  -2  17    0.92    3.78
  -2   2  17   -0.13    3.29
   0  -2  17    5.12    3.64
  -2   0  17    6.42    3.64
   2   0  17    1.23    3.82
   0   2  17   -0.87    3.53
   2   0  18    1.75    3.70
  -2   2  18    6.21    3.39
   0   2  18    5.25    3.49
   0  -2  18    6.57    3.71
  -2   0  18    3.35    3.23
   2  -2  18    2.35    3.71
   2  -2  19    4.77    3.47
   0   2  19    3.17    3.22
  -2   0  19   10.23    3.27
   2   0  19    7.55    3.60
   0  -2  19    7.27    3.43
  -2   0  20   31.16    3.36
   0   2  20   34.61    3.48
   2   0  20   35.46    3.70
   2  -2  20   30.57    3.74
   0  -2  20   33.03    3.70
   0  -2  21   12.31    2.69
   2  -2  21    8.57    2.80
   2   0  21    6.74    2.63
   2  -2  22    3.34    1.84
   0  -2  22   -0.18    1.61
   2   0  22    3.02    1.73
  -1   3   0  227.57    6.09
   2   1   0  230.92    6.04
   1   2   0  224.37    5.96
   1  -3   0  228.79    6.10
   2  -3   0  225.09    6.02
   2   1   1  959.64   23.32
   1   2  -1  913.25   23.01
  -3   1  -1  947.32   23.16
   1   2   1  878.38   23.23
   2   1  -1  871.34   23.03
  -2  -1   1  952.25   23.19
   1  -3  -1  878.82   23.23
   2  -3  -1  959.17   23.17
   2  -3   1  852.70   23.23
  -3   2   2 3288.07   87.47
   3  -2  -2 3535.23   87.26
  -2  -1   2 3354.17   87.39
   2  -3   2 3575.14   87.51
   2  -3  -2 3394.31   87.38
   1  -3  -2 3560.74   87.47
   2  -3   3   35.28    2.54
  -1  -2   3   37.36    1.33
  -3   1   3   39.43    1.72
   3  -2  -3   40.88    1.73
   1  -3  -3   33.41    1.94
   2  -3   4  170.29    4.83
  -2   3   4  162.16    4.44
  -3   2   4  133.52    4.20
   3  -2   4  126.50    4.75
  -3   1   4  155.68    4.10
   1  -3  -4  159.93    4.43
  -1  -2   4  160.76    3.87
   2  -3  -5  268.32    7.52
  -3   1   5  263.12    7.24
   1  -3  -5  272.29    7.62
  -1  -2   5  264.10    7.08
   1  -3   5  261.88    7.42
   3  -1   5  266.98    7.79
  -2   3   5  277.80    7.52
  -3   2   5  256.21    7.36
   3  -2   5  265.37    7.84
  -2  -1   5  260.57    7.05
  -1   3   5  264.81    7.55
   2  -3   5  275.34    7.71
  -2   3   6 1009.09   26.38
   3  -1   6 1015.71   26.62
  -1  -2   6  996.01   25.97
   2   1   6 1013.18   26.61
   1  -3  -6  973.87   26.52
   1   2   6  971.41   26.50
   1  -3   6 1050.16   26.27
  -3   2   6 1026.46   26.25
   2  -3   6 1013.18   26.45
   3  -2   6 1047.88   26.66
   2  -3  -6 1053.34   26.49
  -1   3   6 1023.39   26.42
  -2  -1   6 1020.30   25.96
   3  -2  -6  987.06   26.38
  -3   1   6  996.06   26.13
   2   1   7  232.72    7.10
   3  -1   7  232.25    7.16
  -2  -1  -7  216.54    7.14
  -1  -2   7  226.07    6.47
  -1  -2  -7  240.79    7.24
   1  -3   7  242.68    6.81
  -2  -1   7  227.08    6.46
   1   2   7  234.16    7.05
  -1   3   7  218.27    6.97
  -3   2   7  240.63    6.84
   2  -3   7  234.52    7.01
   3  -2   7  239.29    7.20
   3  -2  -7  227.48    6.98
   1  -3  -7  236.52    7.14
   2  -3  -7  230.35    7.02
  -3   1   7  235.76    6.68
  -2   3   7  229.17    6.93
   2  -3   8   78.37    3.18
   3  -2  -8   63.76    3.17
   1   2   8   71.56    3.29
   2   1   8   68.27    3.26
   1  -3  -8   71.08    3.39
   3  -1   8   80.20    3.52
   3  -2   8   70.16    3.30
  -1  -2   8   71.67    2.66
  -3   1   8   72.16    2.85
  -1  -2  -8   64.91    3.55
  -2   3   8   69.81    3.12
  -2  -1  -8   74.63    3.57
   1  -3   8   69.20    2.94
  -3   2   8   67.37    2.90
  -1   3   8   68.36    3.15
  -3   1  -8   65.70    3.42
   2  -3  -8   67.23    3.37
  -2  -1   8   66.41    2.63
   2   1   9  509.11   14.45
  -2  -1  -9  505.00   14.69
   3  -1  -9  520.40   14.54
   3  -1   9  519.11   14.47
  -1   3   9  511.13   14.30
  -2  -1   9  504.58   13.78
   1  -3   9  518.17   13.99
  -3   1   9  526.17   14.03
  -2   3   9  508.50   14.24
   3  -2  -9  506.67   14.43
  -3   2   9  521.02   14.12
   1   2   9  497.61   14.37
   2  -3   9  518.41   14.16
   2  -3  -9  490.07   14.45
  -1  -2  -9  523.17   14.72
   3  -2   9  521.60   14.42
  -1  -2   9  501.66   13.73
   1  -3  -9  500.42   14.51
  -3   1  -9  518.24   14.74
  -3   1  10  114.15    4.33
  -2  -1 -10  111.80    5.03
  -3   1 -10  123.73    5.20
  -3   2 -10  115.02    5.06
  -1   3  10  121.01    4.74
   2  -3 -10  129.76    4.96
   1   2  10  112.32    4.73
   1  -3  10  124.33    4.31
  -2   3  10  115.58    4.63
   1  -3 -10  111.06    4.89
  -3   2  10  135.30    4.62
   3  -1  10  112.33    4.72
   2   1  10  125.49    4.82
   3  -2 -10  112.42    4.81
   3  -1 -10  130.93    5.05
   3  -2  10  126.69    4.84
   2  -3  10  114.38    4.43
  -1  -2 -10  122.98    5.16
  -1  -2 -11  117.37    5.16
   3  -1 -11  131.98    5.44
  -3   2  11  123.20    4.68
  -3   1 -11  116.62    5.41
   1  -3 -11  111.32    5.00
   3  -2  11  121.18    4.83
   3  -1  11  115.88    4.84
   1   2  11  108.37    4.74
  -2   3  11  114.36    4.79
  -2  -1 -11  111.50    5.18
   2   1  11  113.09    4.85
   2  -3  11  112.88    4.45
  -3   2 -11  112.72    5.27
  -1   3  11  126.51    4.91
   3  -2 -11  116.23    5.08
   2  -3 -11  125.10    5.14
   3  -2 -12   84.45    4.44
  -3   1 -12   65.16    4.33
  -3   2 -12   68.07    4.43
  -2   3 -12   77.55    4.71
   1   2 -12   85.53    5.13
   3  -2  12   68.51    3.73
   3  -1 -12   92.34    4.78
  -1  -2 -12   75.60    4.37
   1   2  12   71.86    4.00
  -2  -1 -12   72.84    4.31
   2  -3 -12   79.62    4.34
   2   1  12   70.68    3.89
   2   1 -12   85.99    5.21
   1  -3 -12   76.64    4.31
   3  -1  12   70.37    3.80
  -2   3  12   73.00    3.89
  -1   3  12   69.67    3.90
  -1   3  13  132.99    5.68
   2  -3 -13  163.99    6.45
  -2   3 -13  145.00    6.75
  -1  -2 -13  140.60    6.33
   3  -1 -13  187.89    7.15
   2   1 -13  173.50    7.46
  -1   3 -13  139.88    6.71
   3  -2 -13  157.24    6.57
   2   1  13  138.38    5.77
   3  -1  13  119.72    5.47
  -3   1 -13  128.56    6.18
  -2  -1 -13  126.45    6.26
  -3   2 -13  129.72    6.33
   1   2  13  126.83    5.70
   1  -3  14   48.77    4.60
   2  -3  14   43.43    4.57
  -1  -2  14   45.50    4.36
   3  -2  14   48.21    4.66
  -2  -1  14   45.92    4.29
   2   1 -14   58.16    5.14
   1  -3 -14   39.51    4.28
  -3   1 -14   43.90    4.23
  -1   3 -14   51.93    4.96
  -2  -1 -14   42.94    4.03
   2  -3 -14   43.57    4.34
   1   2 -14   55.37    5.23
  -2   3 -14   48.91    4.62
  -1  -2 -14   45.70    4.14
  -3   2 -14   42.99    4.19
   1   2  14   44.06    4.33
   2   1  14   44.24    4.28
   1   2  14   45.94    4.60
   3  -1  14   44.60    4.39
   2   1  14   45.24    4.31
  -2  -1  15    2.53    3.49
  -1  -2  15    4.12    3.71
  -3   1  15    4.99    3.27
   2  -3  15    2.93    3.67
   1  -3  15    2.44    3.64
   1   2 -15   11.13    3.97
  -1  -2 -15    2.15    3.55
  -2   3 -15    6.42    3.69
  -2  -1 -15    2.71    3.24
  -3   1 -15    3.24    3.12
   1  -3 -15   -0.63    3.68
  -1   3 -15    4.93    3.39
  -3   2 -15    7.24    3.50
   2   1  15    2.68    3.60
  -1   3  15    7.05    3.70
   1   2  15    3.65    3.49
   3  -1  15    0.24    3.16
   1   2  15    5.72    3.49
  -1   3  15    4.68    3.33
   3  -2  15    4.66    3.69
   2   1  15    3.44    3.75
   3  -1  15    6.80    3.74
   1  -3  16    2.55    3.68
  -1  -2  16   -0.57    3.59
  -2  -1  16    4.00    3.26
   3  -1  16    1.85    3.19
   1   2  16    6.56    3.75
   2   1  16    1.18    3.38
  -3   1  16    4.47    3.28
   2  -3  16    4.44    3.78
   3  -2  16   -0.16    3.69
   1   2  16    4.83    3.54
  -1   3  16   -0.70    3.33
   3  -1  16    1.10    3.67
   2   1  16   -0.15    3.80
   2   1  17   11.71    3.74
   1   2  17   12.57    3.87
   3  -1  17   16.51    4.09
  -3   1  17   14.43    3.65
   3  -2  17   14.92    4.08
   2  -3  17   12.60    4.11
   2   1  17   13.96    4.13
   1   2  17   12.35    3.82
   1  -3  17   14.40    4.00
  -2  -1  17   16.47    3.87
  -1   3  17   13.02    3.81
  -1  -2  17    9.93    3.73
  -1  -2  18   16.61    3.85
   3  -2  18   15.88    4.23
  -2  -1  18   16.47    3.66
   3  -1  18   15.86    4.05
  -1   3  18   16.42    3.63
   2  -3  18   12.92    4.08
   1  -3  18   13.32    3.88
  -3   1  18   13.08    3.51
   1   2  18   18.06    3.87
   2   1  18   15.75    4.02
  -1   3  19    1.95    3.04
   3  -1  19    5.63    3.48
   1   2  19    0.12    3.26
   2  -3  19    0.26    3.32
   1  -3  19    2.32    3.34
   2   1  19   -1.79    3.32
  -2  -1  19    0.58    3.05
  -1  -2  19    0.97    3.21
   3  -2  19    0.67    3.29
  -1  -2  20    2.71    2.87
   1   2  20    5.07    2.88
   2   1  20    1.15    2.98
   3  -1  20    2.46    3.17
   2  -3  20   11.14    3.29
   1  -3  20    4.89    3.07
  -2  -1  20    4.60    2.83
   3  -2  20    4.30    3.18
   2   1  21   -1.44    2.43
   3  -1  21   -0.34    2.55
   2  -3  21    2.31    2.65
   1   2  21   -0.75    2.28
   3  -2  21    0.78    2.66
   1  -3  21   -1.41    2.47
  -1  -2  21    0.95    2.40
   2  -3  22    6.03    1.93
   3  -2  22    4.07    1.93
   3  -1  22    4.01    1.86
   1  -3  22    3.14    1.81
   0   3   0  933.79   23.86
   3   0   0  913.64   24.05
   3  -3   0  941.75   23.79
  -3   0   0  941.90   23.79
   3   0  -1 8252.17  220.11
   3   0   1 8774.40  220.24
   0   3   1 8767.02  220.05
   0   3  -1 8772.74  219.98
  -3   0  -1 8821.05  219.99
   3  -3  -1 8741.00  219.88
  -3   0   1 8792.88  219.90
   3  -3   1 8721.04  219.99
  -3   0   2 6559.08  164.99
   3  -3  -2 6523.88  164.97
   3  -3   3 4490.73  112.89
   0  -3   3 4539.79  112.33
  -3   0   3 4223.69  112.20
   3  -3  -3 4528.53  112.33
  -3   3   3 4642.20  112.52
   0  -3  -3 4440.09  112.53
   3  -3   4  814.36   21.15
  -3   3   4  815.03   20.76
   0  -3   4  801.55   20.51
  -3   0   4  774.48   20.43
   3  -3  -4  808.89   20.64
   0  -3  -4  795.23   20.80
  -3   3   5    7.73    1.57
   0  -3   5    8.21    1.21
   0  -3  -5    8.76    1.61
  -3   0   5    8.18    1.08
   3  -3   5    7.73    2.27
   3  -3  -5    8.16    1.33
   0   3   6  994.80   25.68
   0  -3  -6  989.64   25.77
   0  -3   6  989.75   25.24
   3  -3   6  983.67   25.79
   3   0   6  965.93   25.81
  -3   3   6  979.46   25.52
   3  -3  -6  972.45   25.55
  -3   0   6  965.21   25.20
   0  -3  -7  114.81    4.25
   0   3   7  105.27    4.05
  -3   0  -7  106.13    4.22
   3  -3   7  106.57    4.15
   0  -3   7  110.14    3.56
  -3   0   7  113.36    3.56
  -3   3   7  110.42    3.91
   3   0   7  105.08    4.28
   3  -3  -7  109.97    3.95
   0  -3   8  306.46    8.54
   0  -3  -8  307.33    9.23
  -3   0  -8  293.24    9.33
   3  -3  -8  297.71    9.05
   3  -3   8  308.66    9.10
  -3   0   8  314.35    8.58
  -3   3   8  302.04    8.94
   3   0   8  309.59    9.25
   0   3   8  309.96    9.10
   3  -3   9  511.91   14.69
   0  -3   9  534.50   14.20
   3   0   9  535.84   14.94
   3  -3  -9  532.88   14.85
   0  -3  -9  540.80   15.04
  -3   0  -9  513.18   15.06
  -3   0   9  541.31   14.29
  -3   3   9  507.30   14.57
   0   3   9  520.28   14.79
   0  -3 -10  184.49    6.62
   0   3  10  184.54    6.45
  -3   0 -10  174.97    6.66
   3  -3  10  183.89    6.32
   3  -3 -10  195.02    6.58
   3   0  10  195.35    6.58
  -3   3  10  196.19    6.34
   3  -3 -11  551.97   15.80
   3   0  11  527.85   15.59
   3   0 -11  615.45   16.47
  -3   3  11  535.98   15.45
   3  -3  11  531.25   15.35
  -3   0 -11  528.33   15.93
   0   3  11  537.45   15.59
   0  -3 -11  550.06   15.89
   3  -3  12  156.35    5.82
   0  -3 -12  157.82    6.43
  -3   0 -12  161.19    6.65
   3  -3 -12  173.05    6.60
   0   3  12  159.50    6.22
   3   0  12  146.82    6.11
  -3   3 -12  150.97    6.67
   3   0 -12  201.14    7.43
   3  -3 -13  144.12    5.97
  -3   0 -13  107.66    5.77
  -3   3 -13  108.70    5.83
   3   0  13  116.45    5.21
   0  -3 -13  106.57    5.51
   0   3 -13  140.44    6.80
   3   0 -13  147.58    6.60
   0   3  13  105.78    5.19
  -3   0 -14  176.71    7.64
  -3   3 -14  179.61    7.96
   0  -3 -14  192.44    7.96
   0   3 -14  203.68    8.55
   3   0  14  166.73    7.26
   0   3  14  213.28    8.29
   3   0  14  173.70    7.84
   3  -3  14  171.88    7.85
   0   3  14  173.51    7.71
   0  -3  14  171.39    7.69
   3  -3  15   26.66    4.41
   0  -3  15   31.26    4.18
  -3   0  15   30.72    3.99
  -3   0 -15   31.54    4.08
  -3   3 -15   27.79    4.23
   0   3 -15   30.16    4.37
   0  -3 -15   23.40    4.07
   3   0  15   28.32    4.02
   0   3  15   29.42    4.27
   0   3  15   29.98    4.22
   3   0  15   32.14    4.49
   0   3  16  100.94    6.09
   3   0  16  102.47    5.71
   0   3  16   97.49    5.99
   3   0  16  103.93    6.44
   3  -3  16  101.60    6.32
   0  -3  16  102.24    6.14
  -3   0  16  101.44    5.74
   3   0  17   99.79    5.84
   3   0  17   95.82    6.29
   0   3  17  101.40    6.01
   3  -3  17  105.94    6.34
  -3   0  17  100.32    5.66
   0  -3  17  107.38    6.27
   3   0  18    9.61    3.37
  -3   0  18    1.23    3.16
   0   3  18    5.12    3.51
   3   0  18    1.93    3.72
   3  -3  18   -0.15    3.74
   0  -3  18   -0.28    3.41
   3   0  19   22.48    3.88
   3  -3  19   26.14    4.12
   0   3  19   27.81    3.66
  -3   0  19   27.47    3.58
   0  -3  19   22.28    3.78
   3   0  20    5.90    3.17
   0  -3  20    1.99    2.93
   3  -3  20    4.31    3.15
   0   3  20    2.21    2.74
   3   0  21   11.81    2.79
   0  -3  21    7.72    2.58
   3  -3  21   12.83    2.90
   3  -3  22   -0.62    1.96
   3   0  22    3.95    1.80
   0  -3  22   -1.90    1.66
   2   2   0  322.39    8.53
  -2   4   0  318.95    8.79
   2  -4   0  336.69    8.69
   2   2   1 3185.35   81.11
   2   2  -1 3182.39   80.85
  -2  -2   1 3185.12   81.10
   2  -4  -1 3257.16   81.09
   2  -4   1 3245.04   81.14
   4  -2  -2  149.69    4.03
   2   2   2  150.05    4.54
   2  -4   2  150.79    4.50
  -2  -2   2  159.13    4.46
   2  -4  -2  161.19    4.44
  -4   2   3 9197.98  240.00
   2  -4   3 9783.40  240.37
   2  -4  -3 9455.85  239.99
  -2  -2   3 9714.46  240.01
   2  -4  -4   12.56    1.62
   2  -4   4   15.88    2.33
  -4   2   4   15.51    1.50
  -2  -2   4   13.41    1.63
   2  -4   5    4.36    1.70
  -4   2   5    3.35    1.25
  -2   4   5    3.88    1.53
   4  -2   5    5.64    2.18
  -2  -2   5    5.49    0.67
   2  -4  -5    8.49    1.47
  -2  -2   6  223.07    5.97
   4  -2   6  226.70    7.02
  -4   2   6  214.73    6.40
   2  -4   6  223.23    6.63
  -2   4   6  221.77    6.68
   2  -4  -6  219.75    6.64
  -2  -2   7  173.68    4.84
  -2  -2  -7  179.78    5.77
   4  -2   7  171.87    5.81
  -2   4   7  170.04    5.54
   2   2   7  173.68    5.69
   2  -4   7  167.76    5.45
   4  -2  -7  166.30    5.43
   2  -4  -7  171.09    5.54
  -4   2   7  165.60    5.27
   2  -4   8   40.85    2.40
   2  -4  -8   42.51    2.73
  -2   4   8   39.43    2.54
   2   2   8   40.19    2.72
   4  -2  -8   44.31    2.60
  -2  -2  -8   41.00    2.80
  -4   2   8   39.46    2.34
   4  -2   8   41.87    2.90
  -2  -2   8   39.81    1.85
   4  -2  -9  147.56    5.25
   2  -4  -9  147.08    5.28
   2  -4   9  141.47    4.85
   2   2   9  138.97    5.21
  -2  -2  -9  141.87    5.45
   4  -2   9  144.23    5.33
  -4   2   9  144.03    4.91
  -2   4   9  143.98    5.11
  -4   2  -9  130.22    5.43
   2   2  10  118.17    4.84
  -4   2  10  121.24    4.50
  -4   2 -10  111.83    5.09
   2  -4  10  116.66    4.34
  -2   4  10  120.00    4.75
   2  -4 -10  125.68    4.89
   4  -2  10  115.53    4.82
  -2  -2 -10  122.06    5.05
   4  -2 -10  127.81    4.89
  -2  -2 -11   94.73    4.76
   2  -4 -11   98.89    4.53
   2   2  11   96.83    4.46
   4  -2 -11  108.80    4.72
   4  -2  11  100.99    4.51
  -2   4  11  103.44    4.53
  -4   2 -11   95.99    4.77
  -2   4  12   66.78    3.88
  -2  -2 -12   64.95    4.18
   4  -2  12   69.54    3.81
   2  -4 -12   69.25    4.14
  -4   2 -12   60.86    4.15
   2   2  12   73.44    3.94
   4  -2 -12   80.38    4.32
  -2   4 -13   41.08    4.33
  -4   2 -13   41.73    3.89
  -2  -2 -13   45.89    3.87
  -2   4  13   48.04    3.49
   4  -2  13   46.62    3.29
   2   2  13   46.22    3.49
   2   2 -13   46.56    4.67
   2  -4 -13   43.47    3.93
   2  -4 -14   63.99    4.76
  -2  -2 -14   50.03    4.59
   2   2  14   61.18    4.03
  -2   4 -14   56.37    4.89
   2   2 -14   85.39    5.72
  -4   2 -14   55.21    4.37
   4  -2  14   57.65    4.16
   2   2  14   64.76    4.84
  -2   4  14   54.40    4.68
  -2  -2  14   52.12    4.42
   2   2  14   53.85    4.79
   2  -4  14   56.86    4.77
   4  -2  14   58.65    4.99
  -2  -2  15    6.45    3.65
   2  -4  15    3.38    3.65
  -4   2 -15    5.93    3.12
  -2   4 -15    4.61    3.46
  -2  -2 -15    3.76    3.57
   2   2  15    1.73    3.63
   4  -2  15    3.66    3.08
   4  -2  15    7.06    3.87
   2   2  15    9.37    3.74
   2  -4  16    3.05    3.62
  -2  -2  16    1.39    3.43
   2   2  16    6.96    3.80
   2   2  16    4.04    3.84
   4  -2  16    8.81    4.03
  -2  -2  17   23.11    3.95
   2   2  17   22.60    4.05
   2   2  17   22.89    4.34
   2  -4  17   22.72    4.36
   4  -2  17   27.49    4.44
   2  -4  18    4.51    3.58
   2   2  18    5.55    3.72
   4  -2  18    5.78    3.83
  -2  -2  18    7.42    3.53
   2   2  19   13.03    3.54
   2  -4  19   10.25    3.58
   4  -2  19   10.22    3.60
  -2  -2  19   13.43    3.49
   2   2  20   -0.90    2.91
  -2  -2  20    3.13    2.75
   4  -2  20    1.02    3.03
   2  -4  20    1.22    3.11
   2  -4  21   25.96    3.17
   2   2  21   24.38    2.77
  -2  -2  21   19.83    2.62
   4  -2  21   23.68    3.08
   2  -4  22   -0.49    1.81
   4  -2  22    0.78    1.87
  -1   4   0 1325.87   33.69
   4  -1   0 1323.58   34.08
   3  -4   0 1326.87   33.60
  -4   1   0 1333.27   33.42
  -3  -1   0 1312.80   33.59
   1  -4   0 1277.78   33.71
   1   3   1  303.29    8.20
   1   3  -1  324.71    8.01
   4  -1   1  285.46    8.68
   3   1  -1  297.14    8.07
  -4   1  -1  330.06    8.08
   3   1   1  323.27    8.40
  -1   4   1  321.92    8.30
  -4   1   1  303.16    7.89
   3  -4   1  305.38    8.21
  -3  -1  -1  296.47    8.17
   3  -4  -1  318.94    8.15
  -3  -1   1  331.32    8.16
   1  -4  -1  307.73    8.30
   4  -3  -1  291.80    7.86
   3   1   2  382.26   10.06
   3   1  -2  354.62    9.48
   1   3   2  369.44    9.89
  -4   3   2  366.32   10.00
  -4   1  -2  381.48    9.81
   3  -4  -2  381.06    9.70
   4  -3  -2  363.63    9.49
   1  -4  -2  389.23    9.89
   3  -4   2  364.71    9.85
  -3  -1   2  373.40    9.72
  -4   1  -3 1957.91   49.87
   1  -4   3 1970.46   49.99
   4  -3  -3 1928.78   49.56
  -4   3   3 1991.21   49.91
   3  -4   3 1920.40   50.35
  -3  -1   3 1973.84   49.73
   1  -4  -3 1987.17   49.88
   3  -4  -3 1932.52   49.71
  -4   3   4    9.42    1.47
  -3   4   4   19.23    1.74
   4  -3  -4   17.78    1.28
   1  -4   4   12.43    1.80
   3  -4   4   16.91    2.40
  -4   1   4   18.78    1.39
   3  -4  -4    5.29    1.48
  -1  -3   4   18.90    0.80
   4  -3   4    9.42    2.38
   1  -4  -4   13.52    1.65
  -1  -3   4   15.13    1.63
   4  -3   5  170.52    5.72
  -4   1   5  162.51    4.82
  -3  -1   5  169.95    4.50
   1  -4   5  170.14    4.98
  -4   3   5  172.85    5.06
   3  -4  -5  161.14    4.91
  -3   4   5  162.55    5.10
  -1  -3   5  156.57    4.43
   3  -4   5  156.09    5.35
   4  -3  -5  169.80    4.90
   1  -4  -5  149.01    5.13
   1  -4  -6   95.92    3.51
   3  -4  -6   81.59    3.17
   1  -4   6   81.81    3.11
  -4   1   6   94.23    3.07
  -3  -1   6   82.64    2.73
   4  -3  -6   95.07    3.27
   3  -4   6   97.81    3.70
  -4   3   6   84.14    3.33
   4  -3   6   78.76    3.89
  -1  -3   6   91.31    2.71
   4  -1   6   92.39    3.82
  -3   4   6   86.28    3.45
  -1   4   6   86.45    3.36
  -1  -3  -6   85.18    3.54
  -3   4   7   13.18    1.76
   3  -4   7   12.51    2.07
   3   1   7    7.72    1.89
   1  -4   7    7.53    1.44
   3  -4  -7   12.78    1.61
  -1   4   7    7.42    1.68
   4  -3  -7   13.67    1.66
  -1  -3   7   11.93    1.12
  -3  -1   7    8.93    1.17
   1   3   7   13.18    1.93
   4  -3   7    9.81    2.19
  -4   1   7   10.66    1.45
  -1  -3  -7    8.38    1.95
   1  -4  -7   12.95    2.09
  -3  -1  -7   13.52    1.91
   4  -1   7   14.12    2.14
  -4   1  -7    6.63    1.96
  -4   3   7    8.47    1.72
   3  -4   8  225.26    6.83
   4  -3   8  215.49    7.03
  -4   1  -8  196.57    7.02
  -1   4   8  208.73    6.79
   3   1   8  207.35    6.87
   4  -3  -8  215.86    6.66
  -1  -3  -8  213.00    7.02
   1  -4  -8  223.29    6.92
   4  -1   8  226.69    7.15
  -3  -1   8  205.23    6.07
   3  -4  -8  212.45    6.70
   1  -4   8  209.73    6.28
  -3   4   8  213.02    6.70
   1   3   8  212.52    6.81
  -4   3   8  204.11    6.56
  -4   1   8  216.61    6.37
  -1  -3   8  215.50    6.02
  -3  -1  -8  212.34    7.07
   3  -4  -9   24.12    2.20
   4  -3   9   18.34    2.47
   1  -4   9   17.04    1.74
  -3   4   9   17.85    2.18
  -4   1   9   19.44    1.88
   3  -4   9   21.16    2.16
  -4   3   9   14.80    2.00
   3   1   9   19.92    2.35
   4  -3  -9   19.28    2.08
   4  -1   9   20.82    2.56
  -1  -3  -9   19.13    2.39
  -3  -1  -9   21.61    2.53
  -1   4   9   16.35    2.09
  -4   1  -9   14.31    2.42
   1   3   9   20.41    2.20
   1  -4  -9   19.26    2.38
   4  -1  10   62.70    3.48
  -1   4  10   60.95    3.31
   3  -4 -10   66.84    3.35
   3   1  10   57.38    3.52
   3  -4  10   65.92    3.21
   4  -1 -10   69.88    3.65
   4  -3  10   57.14    3.32
  -3  -1 -10   56.28    3.56
   1   3  10   57.98    3.41
   4  -3 -10   56.46    3.15
   1  -4 -10   58.92    3.58
  -4   3  10   60.47    3.19
  -3   4  10   58.64    3.24
  -4   1 -10   55.41    3.54
  -1  -3 -10   63.68    3.65
   1  -4 -11   67.98    3.80
  -4   3 -11   65.47    4.08
  -3  -1 -11   80.10    4.06
   4  -3  11   67.08    3.66
   4  -3 -11   74.66    3.78
  -3   4  11   74.38    3.72
  -1  -3 -11   61.72    3.91
  -4   3  11   70.88    3.57
  -1   4  11   61.37    3.67
   3  -4  11   66.82    3.36
  -4   1 -11   65.54    4.07
   3   1  11   64.37    3.61
   4  -1 -11   79.16    4.12
   1   3  11   65.46    3.73
   3  -4 -11   69.11    3.72
   4  -1  11   72.17    3.83
   1   3  12   73.69    4.13
   4  -1  12   82.66    4.21
  -4   1 -12   78.51    4.53
   4  -3 -12   95.10    4.54
  -3   4  12   79.71    4.22
  -4   3 -12   79.52    4.70
  -1   4  12   80.14    4.20
   4  -1 -12  100.81    4.93
   4  -3  12   78.52    4.05
  -1  -3 -12   82.75    4.56
   3   1 -12   95.94    5.34
   3  -4 -12   94.14    4.43
   3   1  12   82.88    4.25
  -3  -1 -12   85.70    4.61
   1  -4 -12   74.44    4.48
  -1   4  13   76.01    4.27
  -4   3 -13   79.96    4.88
  -4   1 -13   79.08    4.77
   1   3  13   71.55    4.21
   3  -4 -13   84.82    4.89
   3   1 -13  111.48    5.95
   3   1  13   78.49    4.32
  -1  -3 -13   71.19    4.78
   1   3 -13   91.38    5.69
   4  -1  13   77.56    4.27
  -3  -1 -13   79.88    4.86
  -3   4 -13   75.72    5.05
   1  -4 -13   75.09    4.67
  -3  -1  14   39.77    4.06
   3  -4  14   38.33    4.50
   1  -4  14   36.48    4.25
  -1  -3  14   42.87    4.34
  -4   1 -14   40.54    4.10
  -4   3 -14   38.85    4.05
  -1   4 -14   37.05    4.46
  -3  -1 -14   37.89    3.87
   1  -4 -14   36.62    4.20
  -3   4 -14   46.56    4.61
   1   3 -14   47.69    4.96
   1   3  14   40.37    3.60
  -1  -3 -14   36.73    4.12
   3   1  14   42.37    3.55
   1   3  14   40.99    4.19
   4  -1  14   49.01    3.94
  -1   4  14   39.37    4.34
   3   1  14   32.08    4.07
   4  -1  14   41.23    4.36
   1   3  14   42.85    4.49
   4  -3  14   50.76    4.60
   3   1  14   42.00    4.68
   3  -4  15    1.20    3.75
  -1  -3  15    1.93    3.34
  -3  -1  15   -0.13    3.31
   1  -4  15   -3.90    3.75
  -1  -3 -15   -3.33    3.42
  -4   1 -15    2.52    3.06
  -3  -1 -15   -4.50    3.86
   1  -4 -15    0.46    3.59
  -1   4 -15   -1.76    3.62
  -3   4 -15   -0.66    3.33
   1   3 -15    0.18    3.51
  -4   3 -15   -0.47    3.02
  -1   4  15    8.56    3.66
   4  -1  15   -1.23    3.23
   1   3  15    2.30    3.53
   3   1  15    1.30    3.52
  -1   4  15    2.61    3.28
   1   3  15    1.48    3.59
   3   1  15    4.31    3.74
   4  -1  15    2.48    3.75
   4  -3  15    5.21    3.70
  -1  -3  16    8.72    3.84
   1  -4  16   12.56    4.00
  -3  -1  16    9.51    3.63
   1   3  16   10.28    4.03
   3   1  16    7.76    3.58
   4  -1  16    6.05    3.36
   3   1  16    9.84    3.80
   1   3  16    7.38    3.80
   3  -4  16   11.99    3.98
   4  -1  16    8.84    4.19
   4  -3  16    9.72    4.09
  -1   4  16   10.43    3.67
  -1  -3  17    3.41    3.52
   1  -4  17    0.60    3.68
   1   3  17    2.71    3.58
   4  -1  17    3.82    3.40
   3   1  17    4.46    3.52
  -3  -1  17    4.23    3.23
   3  -4  17    1.56    3.59
   4  -1  17    4.48    4.06
   4  -3  17    1.43    3.90
   1   3  17   -1.18    3.58
   3   1  17   -1.72    3.88
  -1   4  17    1.74    3.38
   3   1  18   11.49    3.63
   4  -1  18    8.45    3.32
   3   1  18    8.67    3.89
   1   3  18    3.65    3.48
   3  -4  18    5.49    3.62
   4  -3  18    7.74    3.83
   1  -4  18   10.24    3.77
   4  -1  18    6.66    3.79
  -3  -1  18    1.24    3.20
  -1  -3  18    6.34    3.69
   4  -3  19    3.54    3.57
   1  -4  19    0.13    3.28
  -3  -1  19   -1.31    3.01
   1   3  19    0.93    3.08
   3  -4  19    5.63    3.48
   4  -1  19   -0.54    3.44
  -1  -3  19    2.78    3.21
   3   1  19    3.62    3.40
  -1  -3  20    7.19    2.99
  -3  -1  20    3.41    2.67
   3  -4  20    3.61    3.09
   1  -4  20    3.54    2.87
   1   3  20    3.40    2.81
   4  -3  20    5.73    3.16
   3   1  20    5.28    3.11
   4  -1  20    2.47    3.16
   1  -4  21    0.49    2.42
  -1  -3  21    2.42    2.30
   4  -1  21    0.85    2.68
   4  -3  21    0.44    2.57
   3  -4  21    1.91    2.65
   3   1  21    1.69    2.48
   4  -3  22    1.43    1.98
   3   1  22    4.72    1.62
   1  -4  22   -0.20    1.80
   3  -4  22   -1.31    1.97
   4  -1  22    1.21    1.81
   0   4   0  216.79    5.96
   4   0   0  211.22    6.30
   4  -4   0  217.91    5.84
  -4   0   0  222.76    5.87
   4   0  -1  353.76    9.93
   0   4   1  368.13    9.75
   4   0   1  359.06   10.06
   0   4  -1  375.67    9.70
   4  -4   1  365.32    9.65
  -4   0   1  371.15    9.57
  -4   0  -1  371.95    9.68
   4  -4  -1  364.87    9.54
  -4   0  -2  983.82   25.39
   0   4   2  995.33   25.48
   4   0   2 1016.92   25.79
  -4   0   2  981.90   25.22
   0  -4  -2  997.16   25.52
   4  -4  -2  981.25   25.21
  -4   0  -3 1482.08   38.82
   0  -4   3 1497.85   38.72
  -4   4   3 1500.60   38.91
   4  -4   3 1539.86   39.47
   0  -4  -3 1546.00   38.87
   4  -4  -3 1534.23   38.57
   0  -4   4    5.11    1.19
   4  -4   4    4.27    2.32
   4  -4  -4    4.05    1.10
   0  -4  -4    2.49    1.47
  -4   4   4    5.07    1.64
   4  -4   5  442.90   12.53
  -4   4   5  447.45   12.11
   4  -4  -5  435.87   11.86
  -4   0   5  441.67   11.67
   0  -4   5  450.87   11.66
   0  -4  -5  440.58   12.16
   4  -4   6  269.48    8.25
   4  -4  -6  256.62    7.63
  -4   0   6  269.64    7.37
   0  -4   6  272.90    7.31
   0  -4  -6  264.59    7.93
  -4   4   6  270.09    7.82
   4   0   7   13.24    2.27
   4  -4  -7   10.59    1.53
  -4   0   7   12.64    1.43
   0  -4   7   11.04    1.24
   0   4   7   12.84    1.91
  -4   0  -7   11.73    1.81
  -4   4   7   14.04    1.75
   0  -4  -7   13.39    2.13
   4  -4   7   10.93    2.12
   0  -4   8   50.56    2.14
  -4   4   8   50.60    2.73
  -4   0   8   52.57    2.34
   0   4   8   52.70    2.92
  -4   0  -8   56.13    3.25
   4  -4  -8   48.98    2.56
   4   0   8   51.84    3.03
   0  -4  -8   49.88    2.97
   4  -4   8   47.55    3.08
   0   4   9   69.04    3.44
  -4   0  -9   66.26    3.64
   4   0   9   66.45    3.50
   4  -4  -9   70.27    3.25
   0  -4  -9   67.81    3.52
  -4   4   9   70.31    3.38
   4  -4   9   65.97    3.42
   4  -4  10    3.31    1.92
  -4   4  10    4.17    1.96
   4   0  10    3.19    2.12
   0  -4 -10    4.30    2.15
   4  -4 -10    3.91    1.75
  -4   0 -10    4.91    2.21
   0   4  10    6.61    1.98
   4   0 -11    1.09    2.32
  -4   4  11   -0.08    2.02
   0  -4 -11   -1.66    2.57
   4  -4 -11    2.39    1.89
  -4   0 -11    0.50    2.14
   0   4  11    0.25    1.97
   4   0  11   -1.92    2.19
   4  -4  11   -0.15    1.97
   0  -4 -12    3.91    2.64
   0   4  12    3.83    2.18
   4  -4 -12   14.44    2.33
   4   0  12    3.77    2.31
  -4   4 -12    3.40    2.68
   4   0 -12    1.94    2.60
   4  -4  12    5.19    2.09
  -4   0 -12    4.58    2.42
   4   0  13   20.57    2.76
  -4   0 -13   22.46    3.37
   0  -4 -13   16.95    3.31
  -4   4 -13   20.77    3.36
   0   4  13   17.84    2.89
   4  -4  14   14.15    3.83
   0  -4  14   16.28    3.53
  -4   0  14   19.36    3.58
  -4   0 -14   20.43    3.43
  -4   4 -14   16.82    3.50
   0   4  14   17.62    3.00
   0  -4 -14   16.14    3.55
   4   0  14   15.65    2.69
   0   4 -14   10.24    3.72
   0   4  14   14.37    3.57
   4   0  14   20.55    3.47
   4   0  14   17.95    3.82
   0   4  14   13.40    3.56
  -4   0  15    4.64    3.24
   4  -4  15   10.08    3.86
   0  -4  15    7.66    3.48
  -4   0 -15    3.51    3.08
  -4   4 -15    5.55    3.23
   0  -4 -15   10.16    3.75
   0   4 -15    8.04    3.67
   0   4  15   11.90    3.97
   4   0  15    3.34    3.41
   4   0  15    4.53    3.70
   0   4  15   11.45    3.76
   0  -4  16   -1.02    3.72
  -4   0  16    1.28    3.16
   4   0  16    1.44    3.54
   0   4  16    2.26    3.67
   0   4  16   -1.30    3.53
   4   0  16   -4.51    4.02
   4  -4  16   -1.43    3.92
   0  -4  17   25.44    4.03
   4   0  17   30.03    4.09
   0   4  17   25.13    4.06
   4  -4  17   25.70    4.54
  -4   0  17   21.52    3.74
   4   0  17   21.24    4.42
   4   0  18   18.78    3.55
   4   0  18   14.57    4.03
   0  -4  18   18.51    3.79
  -4   0  18   15.34    3.35
   4  -4  18   20.39    4.14
   0   4  18   14.20    3.67
   4  -4  19   -1.63    3.59
   4   0  19    0.53    3.44
   0  -4  19   -1.36    3.18
   0   4  19    0.86    3.00
   4   0  20    2.19    3.02
   4  -4  20    2.05    3.05
   4  -4  21   -0.44    2.60
   0  -4  21   -0.93    2.39
   4   0  21   -0.89    2.68
   0  -4  22    1.12    1.61
   4   0  22    5.64    1.80
   4  -4  22    1.50    2.03
   2   3   0  500.07   13.16
   3   2   0  509.84   13.22
  -2   5   0  502.50   13.51
   2  -5   0  515.85   13.41
  -3  -2   0  522.91   13.33
   3  -5   0  508.87   13.31
  -5   2   0  503.58   12.95
   5  -2   1  326.86   10.51
   3   2   1  385.00    9.79
   2   3   1  354.09    9.66
   3   2  -1  350.97    9.40
  -2   5   1  376.03    9.85
   2   3  -1  373.87    9.38
  -5   2  -1  386.32    9.48
   2  -5  -1  352.99    9.78
   3  -5   1  340.31    9.69
  -3  -2   1  402.17    9.75
   3  -5  -1  379.87    9.71
  -3  -2  -1  340.92    9.69
   2  -5   1  381.72    9.84
   2   3   2  651.43   16.69
  -5   2  -2  622.08   16.49
   3   2   2  612.58   16.71
  -2  -3   2  652.52   16.64
   2  -5   2  633.38   16.70
   3  -5   2  664.41   16.70
   3  -5  -2  621.95   16.56
   2  -5  -2  645.27   16.64
  -3  -2   2  624.39   16.54
   5  -3  -3 3039.33   79.11
   3   2   3 3130.87   79.69
   2   3   3 3195.43   79.63
  -2  -3   3 3242.62   79.55
   3  -5   3 3238.64   79.61
  -3  -2   3 3122.14   79.46
   3  -5  -3 3087.64   79.40
   2  -5  -3 3198.03   79.50
   2  -5   4   88.09    3.64
  -5   3   4   90.61    3.29
   5  -3  -4   86.25    2.68
   3  -5   4   73.68    3.83
  -2  -3   4   75.86    3.08
   2  -5  -4   79.16    3.16
   3  -5  -4   84.19    3.03
  -3  -2   4   86.05    3.04
  -5   2   5  585.93   15.66
   5  -3   5  592.27   16.29
  -3   5   5  585.32   15.86
   2  -5   5  627.50   15.91
  -5   3   5  600.17   15.77
   3  -5   5  580.43   16.04
   5  -3  -5  577.51   15.47
   2  -5  -5  577.60   15.77
   3  -5  -5  591.25   15.69
  -3   5   6  193.21    5.98
  -5   3   6  201.29    5.82
  -2  -3   6  178.81    4.93
   5  -3   6  201.34    6.41
   3  -5   6  196.11    6.10
  -2   5   6  200.97    6.00
  -5   2   6  201.27    5.75
   5  -3  -6  190.44    5.60
  -3  -2   6  180.89    4.96
   5  -2   6  181.12    6.24
   2  -5   6  211.74    5.91
   3  -5  -6  186.96    5.83
   2  -5  -6  182.02    5.89
   3  -5   7  397.83   10.85
  -2  -3  -7  372.89   10.94
   5  -2   7  372.15   11.04
   2  -5   7  368.77   10.50
  -5   2   7  392.41   10.54
   2   3   7  360.20   10.88
   3  -5  -7  367.69   10.70
   5  -3  -7  388.73   10.55
  -3  -2  -7  369.96   10.94
  -5   3   7  387.18   10.66
  -3   5   7  380.49   10.79
  -2   5   7  382.91   10.85
   2  -5  -7  374.75   10.80
   3   2   7  353.34   10.91
   5  -3   7  373.08   11.10
  -2  -3  -8   57.42    3.17
   2  -5   8   56.05    2.82
   5  -2  -8   59.23    2.98
  -5   2   8   69.05    3.01
   5  -2   8   63.24    3.41
  -3   5   8   67.85    3.23
  -2   5   8   60.61    3.18
   3  -5  -8   47.47    3.10
   5  -3  -8   68.95    2.95
  -3  -2  -8   72.11    3.50
   2  -5  -8   64.85    3.39
   5  -3   8   53.33    3.41
  -5   3   8   61.10    3.06
   2   3   8   59.07    3.16
   3   2   8   52.61    3.16
   3  -5   8   68.94    3.12
   2  -5  -9   24.46    2.67
   5  -3   9   33.02    2.89
   2   3   9   30.15    2.62
  -5   2   9   29.51    2.33
   5  -2  -9   33.87    2.46
   3  -5   9   29.25    2.38
   5  -2   9   35.54    2.78
   3  -5  -9   23.85    2.51
  -5   3   9   31.24    2.43
  -2   5   9   31.54    2.66
  -3   5   9   31.53    2.47
   5  -3  -9   29.70    2.38
  -3  -2  -9   32.07    2.88
   3   2   9   33.31    2.70
  -5   2  -9   32.18    2.87
  -2  -3  -9   38.35    2.80
   2  -5   9   33.75    2.17
  -5   3 -10  117.45    5.32
   5  -2  10  124.71    5.28
   2   3  10  124.38    5.09
   2  -5 -10  121.48    5.23
  -5   2 -10  122.35    5.42
   5  -2 -10  138.68    5.19
  -3  -2 -10  128.97    5.35
  -2   5  10  131.04    5.10
   3   2  10  130.39    5.22
   5  -3  10  132.30    5.21
  -2  -3 -10  135.87    5.34
   3  -5 -10  123.58    5.08
  -3   5  10  122.91    5.01
   3  -5  10  129.69    4.74
  -5   3  10  127.31    4.88
   5  -3 -10  130.45    5.00
   5  -2  11  109.21    4.81
   5  -3  11  105.60    4.72
  -3   5  11  111.53    4.80
  -5   3 -11  101.04    4.98
   3   2  11  107.55    4.82
   2   3  11  107.39    4.80
  -2   5  11  108.84    4.78
  -2  -3 -11  107.48    5.08
  -5   2 -11  105.80    5.04
  -3  -2 -11  117.49    5.14
   3  -5 -11  101.75    4.80
   2  -5 -11  114.62    5.04
   3   2  12    9.52    2.42
  -2  -3 -12    3.87    2.80
   2   3  12   12.59    2.54
  -3  -2 -12   13.15    2.73
   3  -5 -12    6.18    2.66
  -5   3 -12    8.86    2.72
   5  -2  12   12.30    2.53
  -5   2 -12   14.21    2.85
  -3   5  12   14.73    2.61
   2  -5 -12    9.69    2.74
   5  -3  12   12.70    2.52
  -2   5  12    9.56    2.45
  -3  -2 -13   22.08    3.52
  -3   5  13   28.89    3.09
   3   2 -13   27.13    3.94
  -3   5 -13   38.84    3.96
  -5   2 -13   30.51    3.52
  -2  -3 -13   26.03    3.51
   5  -3  13   33.06    2.95
   3   2  13   31.72    3.20
   3  -5 -13   25.94    3.49
   2   3  13   26.05    3.12
  -2   5  13   32.04    3.19
   2  -5 -13   22.58    3.41
   5  -2  13   29.96    2.93
  -5   3 -13   26.64    3.50
  -3  -2  14    2.24    3.22
  -2  -3  14    9.63    3.62
   2  -5  14    1.25    3.43
   3  -5  14    0.28    3.53
  -2   5 -14    2.08    3.27
  -3  -2 -14   -0.55    3.43
  -5   2 -14    4.96    2.92
   3   2  14    2.85    2.51
  -5   3 -14    1.82    2.98
   2   3 -14   -0.18    3.45
  -3   5 -14    0.78    3.32
   2  -5 -14    6.54    3.19
   2   3  14   -1.86    2.48
  -2  -3 -14   -2.18    3.08
   3   2  14    1.54    3.39
   2   3  14    5.08    3.50
  -2   5  14    1.45    3.24
   5  -3  14    3.37    2.67
   5  -2  14    4.08    2.81
   5  -3  14    4.12    3.62
   3   2  14    2.21    3.65
   2   3  14   -0.29    3.33
   5  -2  14    5.79    3.77
   3  -5  15    8.26    3.78
   2  -5  15   14.31    4.02
  -2  -3  15    5.83    3.47
  -3  -2  15    9.60    3.50
  -5   3 -15    9.33    3.34
  -3   5 -15    8.64    3.67
  -3  -2 -15    3.13    3.50
  -5   2 -15    7.58    3.15
  -2  -3 -15    2.53    3.55
  -2   5 -15   10.67    3.70
   3   2  15    9.76    3.81
   5  -3  15    6.66    3.02
   5  -2  15   13.63    3.34
   2   3  15    6.21    3.79
   3   2  15    5.28    3.59
   5  -2  15   10.86    3.95
   2   3  15    9.91    3.82
   5  -3  15    7.51    3.84
  -3  -2  16   18.22    3.75
   3  -5  16   19.39    4.23
   2  -5  16   11.28    3.93
  -2  -3  16   21.34    3.95
   2   3  16   20.63    3.95
   3   2  16   15.11    4.10
   5  -2  16   16.93    3.56
   3   2  16   11.43    4.16
   5  -3  16   17.50    4.14
   2   3  16   16.30    4.10
   5  -2  16   22.94    4.55
  -2  -3  17   19.68    3.98
  -3  -2  17   24.22    3.90
   2  -5  17   21.52    4.18
   5  -2  17   24.23    3.66
   3   2  17   22.12    4.01
   2   3  17   29.94    4.32
   3   2  17   19.44    4.32
   2   3  17   16.75    4.08
   5  -3  17   15.18    4.29
   3  -5  17   23.96    4.29
   5  -2  17   18.57    4.38
   3   2  18    6.12    3.62
   5  -3  18    1.83    3.73
   3   2  18    0.58    3.74
   3  -5  18   -0.73    3.65
   2   3  18   -1.53    3.65
  -3  -2  18    0.37    3.18
  -2  -3  18   -2.07    3.38
   5  -2  18    0.15    3.65
   2  -5  18   -0.29    3.52
   2   3  19   -2.15    3.19
   3   2  19   -2.77    3.43
  -3  -2  19    0.99    2.98
   3  -5  19    0.13    3.54
   5  -3  19   -3.28    3.34
   2  -5  19    0.13    3.30
   5  -2  19   -2.59    3.57
  -2  -3  19   -0.23    3.05
   5  -2  20    0.23    3.16
   3   2  20   -1.92    2.99
  -2  -3  20    0.75    2.71
   2   3  20    1.69    2.73
   5  -3  20    3.09    2.97
   3  -5  20    1.89    3.13
   2  -5  20    3.48    3.01
  -3  -2  20    4.40    2.76
   5  -2  21    0.43    2.57
   2   3  21    5.41    2.25
   3  -5  21   -0.43    2.57
  -2  -3  21    0.27    2.17
   2  -5  21   -0.84    2.45
   3   2  21    4.20    2.36
   5  -3  21   -2.63    2.64
   2  -5  22   -3.02    1.86
   3  -5  22    1.34    1.86
   5  -3  22   -0.91    1.98
   5  -2  22   -0.71    1.90
   1   4   0 2817.11   71.70
   5  -1   0 2868.07   72.27
   4   1   0 2845.37   71.85
  -1   5   0 2764.25   71.87
  -4  -1   0 2888.58   71.73
   4  -5   0 2824.25   71.72
  -5   1   0 2828.73   71.55
   1  -5   0 2809.70   71.91
   5  -4   0 2836.03   71.54
   4   1  -1 4077.97  102.17
  -1   5  -1 4050.14  102.34
   1   4  -1 4058.43  102.08
   5  -1   1 4025.85  102.69
  -1   5   1 3980.14  102.33
  -5   1  -1 3976.89  102.10
   4   1   1 4035.69  102.42
   1   4   1 4030.20  102.24
   4  -5   1 4118.02  102.23
  -4  -1  -1 4032.29  102.20
  -4  -1   1 4046.35  102.15
   1  -5  -1 4024.40  102.36
   4  -5  -1 4017.35  102.14
   5  -4  -1 4044.64  101.90
  -5   1   1 4052.03  101.94
  -5   1  -2 3737.39   97.92
   4   1   2 3851.59   98.23
   1   4   2 3937.58   98.06
   5  -1   2 3833.30   98.43
   4   1  -2 3743.50   97.73
  -1   5   2 3967.78   98.11
   4  -5  -2 3818.12   97.86
   4  -5   2 3900.52   98.02
  -4  -1  -2 3984.51   98.02
  -4  -1   2 3859.79   97.88
   5  -4  -2 3848.98   97.64
  -5   1   2 3968.11   97.67
   1  -5  -2 3924.89   98.12
  -5   4   3 9761.11  239.54
  -5   1  -3 9831.87  239.36
   4   1   3 9747.27  239.62
   4   1  -3 9070.21  238.87
   4  -5   3 9282.33  240.02
  -4  -1  -3 9304.38  239.36
  -1  -4   3 9467.61  238.97
   1   4   3 9593.64  239.44
  -4  -1   3 9999.00  239.23
   4  -5  -3 9600.19  239.16
   5  -4  -3 9538.29  238.99
   1  -5  -3 9536.72  239.39
   5  -4   4 1034.30   29.74
  -5   1  -4 1080.38   29.25
  -4   5   4 1178.50   29.40
   1  -5   4 1071.73   29.20
   4  -5   4 1168.89   29.87
   5  -4  -4 1160.12   28.89
  -1  -4   4 1149.19   28.58
  -5   4   4 1086.82   29.33
   1  -5  -4 1203.40   29.32
   4  -5  -4 1073.04   29.00
  -1  -4   4 1114.33   29.27
   5  -4   5  757.14   21.17
   1  -5   5  788.04   20.49
  -4   5   5  822.35   20.81
  -1  -4   5  787.79   19.93
  -5   4   5  759.19   20.69
   5  -4  -5  789.57   20.35
  -5   1  -5  746.35   20.78
   4  -5   5  822.82   21.16
  -1  -4   5  765.01   20.76
   1  -5  -5  784.48   20.75
   4  -5  -5  778.51   20.47
   5  -4   6  545.82   14.62
  -1   5   6  462.28   14.06
   4  -5   6  522.56   14.47
  -5   1   6  516.30   13.79
  -4   5   6  525.93   14.20
   1  -5   6  545.59   13.81
  -1  -4   6  502.41   13.29
   5  -4  -6  512.00   13.81
  -5   4   6  552.57   14.21
  -1  -4  -6  533.18   14.29
   4  -5  -6  522.12   13.94
   1  -5  -6  511.72   14.19
   1   4   7   47.42    2.80
  -1  -4  -7   38.11    2.82
   1  -5   7   45.48    2.17
   5  -4  -7   48.16    2.39
  -5   1   7   48.35    2.32
   4   1   7   40.39    2.89
  -4  -1  -7   51.68    2.81
   5  -1   7   42.30    2.85
   4  -5   7   47.72    2.89
  -4   5   7   44.13    2.57
   4  -5  -7   30.43    2.24
  -5   4   7   41.34    2.61
   5  -4   7   37.55    3.01
  -1   5   7   43.97    2.72
   1  -5  -7   44.85    2.70
   4  -5  -8  503.56   13.79
  -5   1   8  480.00   13.50
   4  -5   8  477.80   13.97
   1   4   8  468.66   14.00
  -1   5   8  538.68   14.13
  -1  -4  -8  530.00   14.27
   1  -5   8  524.40   13.37
  -4   5   8  462.22   13.87
   5  -4  -8  474.33   13.68
   5  -4   8  523.94   14.29
  -5   4   8  530.55   13.95
   5  -1   8  486.09   14.21
   4   1   8  512.01   14.23
  -4  -1  -8  469.10   14.10
   1  -5  -8  469.57   14.02
  -1  -4  -9  225.23    7.29
  -5   4   9  226.93    7.00
   4   1   9  223.06    7.21
   5  -4  -9  206.47    6.75
   4  -5   9  201.72    6.89
  -5   1  -9  205.25    7.24
   5  -4   9  217.20    7.23
  -4   5   9  200.85    6.96
  -4  -1  -9  208.52    7.31
   5  -1   9  203.95    7.18
  -1   5   9  224.74    7.19
   1   4   9  212.19    7.00
   4  -5  -9  205.89    6.82
   1  -5  -9  197.26    7.06
  -4  -1 -10   39.23    3.02
   5  -1 -10   43.51    3.13
   4  -5 -10   27.27    2.62
  -1  -4 -10   27.39    2.96
   4  -5  10   39.36    2.77
  -4   5  10   38.56    2.83
  -5   1 -10   36.99    3.18
   4   1  10   36.69    2.96
   5  -4 -10   43.67    2.78
  -1   5  10   35.57    2.88
   5  -1  10   38.09    3.10
  -5   4  10   38.53    2.86
   1   4  10   43.03    2.97
   5  -4  10   33.31    2.91
   1  -5 -10   40.05    3.18
  -4  -1 -11  165.89    6.31
   4   1  11  152.71    6.06
  -5   4  11  142.35    5.70
  -1  -4 -11  147.45    6.08
   5  -1  11  156.71    5.98
   5  -4  11  144.21    5.76
   4  -5 -11  146.23    5.85
   4  -5  11  160.62    5.60
  -4   5  11  149.30    5.85
  -5   1 -11  135.04    6.05
  -1   5  11  147.78    5.87
   1   4  11  158.32    5.96
  -5   4 -11  145.89    6.20
   1  -5 -11  149.08    6.10
   4   1  12   24.03    2.89
  -1   5  12   21.62    2.70
   5  -1  12   27.55    2.87
   4   1 -12   40.85    3.89
   5  -4  12   18.97    2.54
   1   4  12   29.70    2.98
  -4   5  12   28.43    2.93
  -1  -4 -12   21.93    3.25
  -5   1 -12   24.06    3.07
  -4  -1 -12   28.24    3.21
   1  -5 -12   26.31    3.30
  -5   4 -12   24.40    3.18
  -1   5  13   46.14    3.59
   1  -5 -13   40.52    3.99
   4   1  13   45.93    3.56
  -4   5 -13   43.92    3.93
   1   4  13   37.44    3.56
  -4  -1 -13   43.20    3.94
  -5   1 -13   47.26    3.98
  -5   4 -13   43.39    4.01
   5  -1  13   41.25    3.32
  -1  -4 -13   44.47    3.94
  -1  -4  14   47.68    4.47
  -4  -1  14   38.94    4.08
   1  -5  14   45.45    4.52
   5  -1  14   46.16    3.61
  -5   4 -14   53.00    4.35
  -1   5  14   38.72    3.76
  -5   1 -14   54.09    4.26
   1   4 -14   44.89    4.77
  -1  -4 -14   40.65    4.06
   4   1  14   41.74    3.67
  -4   5 -14   45.05    4.33
   1   4  14   45.85    3.82
  -1   5 -14   45.19    4.64
   1  -5 -14   47.93    4.46
  -4  -1 -14   44.66    4.09
   1   4  14   49.60    4.51
   5  -1  14   48.90    4.13
  -1   5  14   44.61    4.59
   4   1  14   47.74    4.33
   5  -1  14   45.20    4.69
   1   4  14   52.80    4.75
   4   1  14   38.51    4.61
   1  -5  15   42.13    4.62
  -1  -4  15   39.22    4.29
  -4  -1  15   42.60    4.27
  -5   1 -15   37.75    3.92
  -1  -4 -15   38.42    4.53
  -5   4 -15   37.04    4.14
  -4   5 -15   45.35    4.54
  -1   5 -15   42.57    4.62
  -4  -1 -15   29.65    4.10
   1  -5 -15   34.60    4.36
   1   4 -15   49.92    4.74
   4   1  15   35.03    4.38
   1   4  15   38.82    4.65
  -1   5  15   41.32    4.84
   5  -1  15   41.91    4.20
   4   1  15   41.48    4.70
   1   4  15   40.60    4.59
   1   4  16   62.32    5.00
   4   1  16   57.03    4.90
   5  -1  16   51.98    4.59
  -4  -1  16   59.88    4.76
   1   4  16   51.66    4.92
   1  -5  16   66.11    5.34
  -1  -4  16   60.72    5.09
   4  -5  16   70.35    5.57
   5  -1  16   59.57    5.41
   5  -4  16   65.44    5.56
   4   1  16   55.91    5.24
   4   1  17   55.29    4.94
   5  -1  17   65.81    4.89
   1   4  17   66.08    5.21
   5  -4  17   58.97    5.36
   5  -1  17   67.50    5.61
   4  -5  17   66.33    5.32
   4   1  17   59.75    5.38
  -1  -4  17   65.64    5.21
  -4  -1  17   64.83    4.73
   1   4  17   57.34    5.05
   1  -5  17   64.93    5.38
   5  -1  18    9.51    3.31
   4   1  18   11.01    3.60
   5  -4  18    8.99    3.89
   4  -5  18    0.60    3.58
   1   4  18    2.36    3.38
   5  -1  18    5.33    3.95
   4   1  18    2.22    3.59
  -1  -4  18    4.94    3.45
  -4  -1  18    6.75    3.20
   1  -5  18    9.40    3.61
   5  -1  19   11.09    3.66
   1   4  19   15.83    3.35
   5  -4  19   15.42    3.84
   1  -5  19   20.79    3.67
   4   1  19   14.18    3.73
   4  -5  19   17.45    3.85
  -1  -4  19   18.16    3.50
  -4  -1  19   18.27    3.19
   1   4  20    2.37    2.63
   4  -5  20   -3.15    3.14
  -1  -4  20   -0.69    2.78
   5  -1  20   -0.22    3.05
   5  -4  20   -0.11    3.09
   1  -5  20   -2.85    2.97
   4   1  21    0.38    2.39
   4  -5  21    2.61    2.51
   1  -5  21    3.53    2.55
   5  -4  21    0.09    2.50
  -1  -4  21    1.81    2.28
   5  -1  21   -0.08    2.61
   5  -1  22    2.26    1.85
   4  -5  22    1.54    1.97
   5  -4  22   -1.04    1.86
   1  -5  22    0.68    1.70
   4   1  22    0.37    1.61
   0   5   0  168.42    4.92
   5   0   0  166.06    5.34
  -5   0   0  169.70    4.83
   5  -5   0  173.06    4.74
   5   0   1  474.22   12.80
   0   5   1  481.93   12.50
   5   0  -1  461.00   12.64
   0   5  -1  478.06   12.43
   5  -5  -1  459.54   12.20
  -5   0   1  463.39   12.23
  -5   0  -1  480.30   12.35
   5  -5   1  475.51   12.34
   0   5   2   56.25    2.39
   5   0   2   50.33    3.01
   5   0  -2   58.89    2.78
  -5   0   2   57.36    1.98
   5  -5  -2   57.56    2.12
   0  -5  -2   59.51    2.81
  -5   0  -2   49.75    2.21
  -5   0  -3   26.04    1.72
   5  -5   3   28.38    3.56
  -5   5   3   27.22    2.20
   0  -5  -3   36.57    2.07
   5  -5  -3   22.45    1.36
  -5   0   3   27.68    1.38
  -5   0  -4 1411.14   36.43
   5  -5   4 1399.92   37.07
   0  -5   4 1444.57   36.11
  -5   5   4 1420.58   36.58
   5  -5  -4 1398.84   36.07
   0  -5  -4 1383.10   36.47
   0  -5  -5   18.05    1.94
   5  -5   5   15.03    2.80
   0  -5   5   19.80    1.32
  -5   5   5   18.96    2.06
  -5   0  -5   17.03    1.95
   5  -5  -5   18.39    1.41
   5  -5   6   31.03    2.97
  -5   5   6   26.56    2.18
   0  -5   6   28.84    1.45
   5  -5  -6   30.54    1.81
   0  -5  -6   26.52    2.14
  -5   5   7   48.19    2.82
   0  -5   7   48.81    1.92
   5  -5  -7   48.93    2.51
   5   0   7   46.36    3.20
   5  -5   7   46.53    3.30
   0   5   7   52.76    3.00
   0  -5  -7   45.91    3.07
  -5   5   8    1.85    1.90
   5  -5  -8   -0.05    1.57
   0   5   8   -0.13    1.82
   5  -5   8    1.57    2.24
   0  -5  -8   -0.40    2.48
   5   0   8    3.13    2.08
   0   5   9   24.07    2.54
  -5   5   9   27.40    2.55
   5  -5  -9   22.35    2.17
  -5   0  -9   28.99    2.86
   5  -5   9   31.19    2.70
   5   0   9   27.38    2.73
   0  -5  -9   25.60    2.68
  -5   0 -10    9.09    2.41
  -5   5  10    5.19    2.21
   5   0  10    5.59    2.29
   5  -5 -10    2.19    1.89
   0  -5 -10    1.55    2.40
   5  -5  10    8.78    2.22
   0   5  10    9.01    2.26
   5  -5  11   95.55    4.25
   0   5  11   84.38    4.43
   5   0  11   81.12    4.38
  -5   5  11   93.75    4.39
  -5   0 -11   84.20    4.58
   0  -5 -11   79.68    4.52
   0  -5 -12    9.64    2.86
   0   5  12   12.27    2.50
   5   0  12   18.51    2.79
  -5   5 -12   16.12    2.99
  -5   0 -12   18.59    2.90
   0   5  13    9.21    2.66
  -5   0 -13    9.32    2.88
   0  -5 -13    5.10    2.92
  -5   5 -13    4.82    2.78
   5   0  13    8.82    2.59
   0  -5  14    5.83    3.48
   0   5  14    6.03    2.68
  -5   0 -14    7.30    2.96
  -5   5 -14    2.76    3.01
   5   0  14    2.85    2.46
   0  -5 -14    2.57    3.30
   5   0  14    6.77    3.24
   0   5  14    5.71    3.56
   0   5  14    6.48    3.37
   5   0  14    6.40    3.51
   0  -5  15   26.05    4.15
  -5   5 -15   22.38    3.72
   0   5 -15   27.50    4.17
   0  -5 -15   33.63    4.22
  -5   0 -15   16.56    3.58
   0   5  15   27.95    4.51
   5   0  15   24.15    3.82
   5   0  15   17.32    4.37
   0   5  15   26.94    4.14
   0  -5  16    2.49    3.56
   5   0  16   -2.14    3.52
   0   5  16    6.99    3.97
   0   5  16    1.43    3.52
   5   0  16    3.11    3.85
   0  -5  17    8.39    3.84
   5   0  17    7.53    3.39
   5  -5  17    8.95    4.08
   5   0  17    1.77    3.90
   0   5  17    1.49    3.37
   5   0  18   12.74    3.53
   5   0  18    4.38    3.90
   0   5  18    8.25    3.33
   5  -5  18    8.77    4.04
   0  -5  18   14.74    3.71
   5   0  19   22.57    3.38
   0  -5  19   29.77    3.77
   5  -5  19   17.71    3.86
   5   0  19   21.64    3.81
   5   0  20    1.52    2.96
   0  -5  20   -0.10    2.87
   5  -5  20   -0.68    3.06
   0  -5  21   -0.08    2.33
   5  -5  21   -0.35    2.56
   5   0  21    0.08    2.55
   5   0  22    4.23    1.73
   0  -5  22   -0.39    1.54
   5  -5  22    0.06    1.87
   3   3   0  277.89    7.16
  -3   6   0  258.03    7.59
  -6   3   0  255.65    6.80
  -3  -3   0  278.35    7.46
   3  -6   0  264.24    7.41
  -3   6   1 1949.61   50.09
   3   3   1 1918.65   49.82
  -6   3  -1 1951.38   49.58
   3   3  -1 1981.57   49.54
   6  -3   1 1953.15   50.79
   3  -6  -1 1992.45   49.87
   3  -6   1 2017.43   49.93
  -3  -3  -1 1811.74   49.88
  -3  -3   1 2000.84   49.89
   3   3   2   77.65    3.11
   3   3  -2   85.01    2.32
  -3  -3   2   85.79    3.14
   3  -6  -2   82.94    3.20
   3  -6   2   86.00    3.17
   6  -3  -3   52.53    1.67
   3   3   3   70.58    2.72
   3  -6  -3   59.83    2.67
   3  -6   3   58.52    2.64
  -3  -3   3   63.24    2.59
   3  -6   4 5973.51  149.11
   6  -3  -4 5890.02  148.14
   3  -6  -4 5706.74  148.51
  -3  -3   4 5932.17  148.58
   6  -3  -5 2137.15   53.98
   3  -6   5 2123.37   54.65
  -3  -3   5 2096.25   54.33
   3  -6  -5 2118.89   54.31
   3   3   6 2101.08   54.35
   3  -6   6 2166.57   54.28
  -6   3   6 2089.10   54.10
  -3  -3  -6 2081.84   54.32
   6  -3  -6 2080.16   53.79
  -3   6   6 2114.65   54.28
   6  -3   6 2142.94   54.66
   3  -6  -6 2105.44   54.10
  -3  -3  -7  535.20   15.10
   6  -3  -7  532.22   14.60
   6  -3   7  540.87   15.41
  -6   3   7  554.27   14.89
  -3   6   7  548.25   15.10
   3  -6   7  555.93   14.95
   3  -6  -7  527.11   14.94
   6  -3  -8 1184.85   31.15
  -3  -3  -8 1219.17   31.69
   3   3   8 1187.51   31.64
  -3   6   8 1168.41   31.54
   6  -3   8 1151.61   31.77
  -6   3   8 1204.43   31.33
   3  -6   8 1210.62   31.24
   3  -6  -8 1187.58   31.41
  -6   3   9  318.06    9.51
  -3   6   9  309.52    9.71
   3  -6   9  314.39    9.26
   6  -3   9  316.71    9.92
   3   3   9  327.21    9.85
  -3  -3  -9  320.82    9.94
   3  -6  -9  304.38    9.63
  -3   6  10  130.92    5.40
   6  -3  10  140.32    5.61
   3   3  10  132.51    5.43
  -3  -3 -10  135.05    5.70
   3  -6 -10  129.37    5.33
  -3  -3 -11  138.58    6.12
   6  -3  11  137.08    5.82
  -3   6  11  149.10    5.84
   3   3  11  148.99    5.89
   3  -6 -11  146.32    5.83
   6  -3  12  187.38    6.98
  -3   6  12  185.01    7.08
  -6   3 -12  176.18    7.18
   3   3  12  177.44    6.93
   3  -6 -12  186.84    7.12
  -3  -3 -12  181.21    7.29
  -3   6  13  133.06    5.98
   3   3  13  139.57    6.02
  -6   3 -13  132.06    6.26
   6  -3  13  132.47    5.88
   3  -6 -13  144.06    6.34
  -3  -3 -13  133.04    6.46
  -3  -3 -14  188.49    8.20
  -6   3 -14  196.24    8.18
   3   3  14  190.84    7.72
  -3   6 -14  206.56    8.69
   6  -3  14  202.46    7.85
   3   3  14  197.44    8.27
   3   3  14  192.25    8.52
  -3  -3  14  204.81    8.21
  -3  -3 -15   96.97    5.83
  -3   6 -15  104.55    6.31
  -6   3 -15   95.73    5.64
   3   3  15  104.96    5.49
   6  -3  15  101.68    5.45
   3   3  15  101.75    6.10
   3   3  15   99.89    6.29
  -3  -3  15   98.37    5.80
   3  -6  15  101.70    6.14
  -3  -3  16   47.42    4.52
   3  -6  16   53.08    5.13
   6  -3  16   44.17    4.26
   3   3  16   47.78    4.82
   6  -3  16   48.08    5.19
   3   3  16   42.54    5.03
   3  -6  17   -1.84    3.80
  -3  -3  17    1.20    3.47
   3   3  17    7.94    3.98
   6  -3  17   -0.58    3.04
   3   3  17    1.84    3.77
   6  -3  17    0.33    3.79
   3   3  18   23.02    4.10
  -3  -3  18   14.31    3.53
   6  -3  18   20.24    4.31
   3   3  18   10.98    3.86
   3  -6  18   17.95    3.93
  -3  -3  19   42.34    3.90
   3   3  19   32.94    4.06
   3  -6  19   38.82    4.26
   6  -3  19   29.75    4.29
   6  -3  20   -0.68    3.18
   3  -6  20    2.07    2.91
   3   3  20   -0.76    2.78
  -3  -3  20    1.05    2.57
   6  -3  21   -0.52    2.61
   3  -6  21    0.50    2.49
   3   3  21    2.74    2.19
   6  -3  22    0.22    1.80
   3  -6  22   -1.82    1.66
   6  -2   0 1192.04   33.10
  -2   6   0 1243.56   32.61
   4   2   0 1266.25   32.32
   2   4   0 1272.19   32.24
   4  -6   0 1302.90   32.40
  -4  -2   0 1278.64   32.40
  -6   2   0 1259.46   32.01
   2  -6   0 1240.64   32.50
   2   4   1  960.42   25.75
   6  -2   1  945.88   26.49
  -6   2  -1 1037.71   25.55
   4   2   1 1028.67   25.87
   4   2  -1  940.74   25.54
  -2   6   1 1029.17   25.98
   2   4  -1 1028.29   25.52
   2  -6  -1  956.16   25.88
   4  -6  -1 1049.58   25.78
  -4  -2   1 1033.12   25.77
  -4  -2  -1  968.06   25.80
   4  -6   1  959.44   25.80
   2  -6   1 1036.93   25.99
   6  -2   2 1155.96   29.21
  -6   2  -2 1072.02   28.34
   2   4  -2 1081.24   28.11
   4   2   2 1099.44   28.66
   4   2  -2 1110.92   28.04
  -2   6   2 1092.55   28.67
   2   4   2 1157.90   28.58
  -4  -2   2 1061.66   28.41
   4  -6  -2 1055.47   28.40
  -4  -2  -2 1155.70   28.56
   4  -6   2 1125.95   28.56
  -2  -4   2 1144.45   28.63
   2  -6  -2 1178.03   28.62
   2  -6   2 1079.45   28.64
  -6   2  -3   87.60    3.02
   4   2   3   88.72    3.39
   2   4   3   88.08    3.19
   4  -6   3   84.37    3.16
   2  -6  -3   82.39    3.27
   6  -4  -3   76.44    2.35
  -2  -4   3   82.35    3.20
  -4  -2   3   89.35    3.03
   4  -6  -3   83.61    3.03
  -4  -2  -3   84.90    3.20
   2  -6   4  821.45   22.41
  -6   2  -4  803.35   22.08
   4  -6   4  890.92   22.89
   2  -6  -4  864.43   22.09
  -4  -2   4  816.83   21.95
  -2  -4   4  850.74   22.14
   6  -4  -4  865.18   21.61
   4  -6  -4  827.44   21.91
  -4   6   5  375.67    9.84
  -6   2  -5  320.62    9.63
   6  -4   5  305.65   10.03
   4  -6   5  384.82   10.22
   2  -6   5  319.59    9.60
   6  -4  -5  352.67    9.11
  -6   4   5  307.87    9.59
  -2  -4   5  350.15    9.61
   2  -6  -5  350.34    9.63
   4  -6  -5  324.52    9.36
   6  -4   6   38.13    3.14
   4   2   6   38.12    2.69
  -4   6   6   54.15    2.79
   2   4   6   53.52    2.70
  -6   4   6   39.70    2.57
   6  -4  -6   44.13    2.05
   4  -6   6   53.01    3.17
  -6   2  -6   39.41    2.68
   2  -6   6   38.54    2.38
   2  -6  -6   44.91    2.59
   4  -6  -6   40.28    2.36
  -2  -4  -6   35.97    2.49
  -6   2  -7  148.04    5.39
  -2   6   7  139.14    5.18
   6  -4  -7  153.66    4.80
   2  -6   7  143.26    4.84
   6  -2   7  156.69    5.60
  -6   2   7  153.85    4.95
  -6   4   7  152.29    5.20
  -4  -2  -7  145.75    5.20
  -4   6   7  156.80    5.31
   6  -4   7  140.40    5.73
   4  -6   7  166.28    5.54
   2  -6  -7  153.43    5.23
   4  -6  -7  137.99    5.00
  -2  -4  -7  144.05    5.40
   2   4   8  277.30    8.66
   6  -2  -8  292.44    8.39
   4   2   8  262.01    8.65
   6  -2   8  283.00    8.96
   2  -6   8  268.84    8.00
  -4  -2  -8  282.36    8.74
   6  -4   8  260.33    8.86
   4  -6   8  288.91    8.58
  -6   4   8  282.00    8.52
  -2   6   8  278.69    8.61
  -4   6   8  286.97    8.62
  -6   2   8  281.90    8.24
   2  -6  -8  276.67    8.59
   4  -6  -8  269.18    8.39
  -2  -4  -8  265.12    8.74
   2   4   9  223.61    7.40
   6  -4   9  213.98    7.50
   4  -6   9  233.96    7.21
  -6   4   9  222.56    7.27
   4   2   9  214.65    7.40
  -4   6   9  232.12    7.45
  -4  -2  -9  230.43    7.56
   6  -2   9  222.54    7.55
  -2   6   9  217.72    7.38
   4  -6  -9  217.93    7.19
  -2  -4  -9  201.59    7.44
   2  -6  -9  211.96    7.32
  -4  -2 -10   34.80    2.92
   6  -4  10   24.24    2.88
   2  -6 -10   27.36    2.75
  -2  -4 -10   25.58    3.00
   6  -2  10   27.56    2.86
   4  -6  10   28.59    2.42
   4   2  10   31.55    2.96
  -2   6  10   32.68    2.79
   2   4  10   32.31    2.81
  -6   4  10   27.86    2.64
  -4   6  10   25.36    2.85
   4  -6 -10   30.88    2.66
  -4  -2 -11   92.90    4.60
   4   2  11   83.58    4.41
   6  -4  11   83.64    4.40
   2   4  11   87.83    4.42
  -4   6  11  101.37    4.65
   6  -2  11  102.30    4.68
  -2   6  11   84.02    4.46
   2  -6 -11  101.76    4.76
   4  -6 -11   83.12    4.32
  -2  -4 -11   82.85    4.74
   4   2  12   74.61    4.23
  -2   6  12   75.51    4.20
  -4  -2 -12   62.23    4.31
  -6   2 -12   62.60    4.29
   6  -2  12   64.14    3.97
  -4   6  12   64.57    4.01
  -6   4 -12   65.14    4.40
   2   4  12   61.56    3.95
   6  -4  12   72.53    4.00
  -2  -4 -12   64.42    4.30
   2  -6 -12   62.96    4.22
   6  -2  13   37.78    3.42
  -6   2 -13   37.30    3.68
   4   2  13   38.04    3.44
   2   4  13   37.23    3.52
  -2  -4 -13   34.03    3.82
  -4  -2 -13   34.86    3.96
   2  -6 -13   39.95    3.92
  -4   6  13   38.33    3.54
  -6   4 -13   33.43    3.77
   6  -4  13   38.19    3.21
  -2   6  13   39.12    3.66
   2  -6  14   15.85    3.80
  -4  -2  14   14.39    3.46
  -2  -4  14   13.61    3.68
  -4  -2 -14    7.20    3.41
   2   4 -14   12.48    3.56
  -6   2 -14    0.14    3.15
  -2   6  14    9.80    2.91
  -6   4 -14    5.47    3.13
   2  -6 -14   10.02    3.28
   2   4  14    8.36    2.87
  -4   6 -14   17.46    3.58
  -2  -4 -14    8.53    3.37
   6  -2  14   10.33    2.55
   4   2  14    9.76    2.87
   4   2  14    9.30    3.37
   2   4  14    7.99    3.61
   6  -2  14   11.50    2.97
   6  -4  14   14.19    3.15
  -2   6  14   17.84    4.19
   2   4  14    5.75    3.75
   4   2  14   10.23    3.77
  -4  -2  15   13.81    3.51
  -2  -4  15   10.85    3.71
   2  -6  15   12.02    3.69
  -6   2 -15   16.64    3.32
   4   2  15   13.00    2.97
  -4   6 -15   18.96    3.83
  -2   6 -15   17.90    3.78
  -2  -4 -15   13.18    3.68
   2   4  15   17.67    3.23
  -4  -2 -15    7.57    3.39
  -6   4 -15   14.17    3.39
   2   4  15   17.99    4.18
   4   2  15   10.76    3.89
   6  -2  15   13.78    3.28
   2   4  15   16.88    4.05
   6  -2  15   14.04    4.11
   4   2  15   11.65    4.11
  -2  -4  16   24.69    4.22
  -4  -2  16   19.96    3.77
   2  -6  16   25.56    4.18
   4   2  16   20.93    4.22
   6  -2  16   15.76    3.62
   2   4  16   21.25    4.15
   4   2  16   13.93    4.38
   2   4  16   20.65    4.15
   6  -2  16   23.30    4.37
  -2  -4  17    4.68    3.62
  -4  -2  17    6.53    3.24
   2  -6  17    7.06    3.86
   4   2  17    4.51    3.85
   6  -2  17    7.79    3.35
   2   4  17   11.88    4.07
   4   2  17    6.31    3.84
   2   4  17    9.32    3.79
   4  -6  17    6.85    3.90
   6  -4  17    4.38    4.35
   6  -2  17    5.21    4.03
  -2  -4  18    5.80    3.44
   6  -2  18    8.29    3.26
   4   2  18    9.67    3.77
   4   2  18    4.95    3.57
   2   4  18    3.22    3.50
   6  -2  18    7.49    3.85
  -4  -2  18    4.40    3.18
   4  -6  18    7.95    3.76
   2  -6  18    7.51    3.48
   6  -4  18    3.97    3.86
   6  -2  19    9.34    2.89
   4   2  19   -2.27    3.39
   2  -6  19    5.33    3.35
  -4  -2  19    9.06    3.03
   6  -2  19   -0.81    3.61
  -2  -4  19    4.79    3.08
   2   4  19   -2.15    3.07
   6  -4  19    4.22    3.55
   4  -6  19    7.78    3.38
   4  -6  20   -0.33    3.05
  -2  -4  20    1.30    2.58
   6  -4  20    2.95    3.07
   4   2  20   -5.53    3.08
   6  -2  20    0.11    3.06
   2  -6  20    1.17    2.94
   2   4  20   -0.17    2.65
  -4  -2  20    0.80    2.43
   4  -6  21   -0.17    2.45
  -2  -4  21    1.77    2.13
   6  -2  21   -0.59    2.58
   4   2  21    5.30    2.33
   2  -6  21    1.78    2.42
   6  -4  21    1.04    2.56
   4  -6  22   -0.06    1.92
   2  -6  22   -1.67    1.76
   6  -4  22    1.80    1.90
   6  -2  22    2.01    1.83
   1   5   0 1533.57   39.23
  -1   6   0 1543.24   39.42
   6  -1   0 1536.78   39.83
   5   1   0 1563.77   39.44
   1  -6   0 1520.13   39.50
  -5  -1   0 1531.04   39.24
  -6   1   0 1539.58   39.05
   6  -5   0 1527.64   39.02
   5  -6   0 1547.27   39.22
   5   1  -1  104.37    3.25
  -1   6  -1  105.05    3.46
   5   1   1   90.72    3.58
  -1   6   1   90.35    3.36
   1   5  -1   90.39    2.99
   1   5   1  110.65    3.28
   6  -1  -1   84.05    4.17
   6  -1   1   95.69    4.05
  -5  -1  -1  112.58    3.27
  -5  -1   1   86.32    3.09
   1  -6  -1  101.08    3.68
   6  -5  -1   92.24    2.68
   5  -6  -1   89.60    3.06
  -6   1  -1   85.99    2.95
   5  -6   1   95.50    3.24
  -6   1   1   93.92    2.80
   6  -1   2 1486.02   39.17
   5   1  -2 1467.97   38.45
  -6   1  -2 1517.65   38.57
  -1   6   2 1571.97   38.84
   5   1   2 1532.85   39.00
   1   5   2 1527.43   38.75
   5  -6   2 1488.59   38.67
   5  -6  -2 1541.52   38.53
   6  -5  -2 1472.66   38.25
   1  -6  -2 1513.15   38.83
  -5  -1   2 1533.78   38.53
  -6   1   2 1523.56   38.29
  -5  -1  -2 1519.99   38.68
   1   5   3   24.83    1.97
   5   1   3   18.21    2.20
  -6   1  -3   21.73    1.65
  -5  -1  -3   19.93    1.89
   5   1  -3   22.56    1.20
  -5  -1   3   24.50    1.57
   5  -6  -3   25.63    1.73
   6  -5  -3   22.75    1.28
   1  -6  -3   25.44    2.18
   1  -6   4 1492.59   37.25
  -6   1  -4 1454.26   37.17
  -5  -1  -4 1457.02   37.20
  -5   6   4 1506.83   37.47
  -6   5   4 1400.54   37.34
   5  -6   4 1470.49   38.00
  -1  -5   4 1403.50   36.45
   6  -5   4 1469.59   37.96
   5  -6  -4 1434.10   36.86
   6  -5  -4 1462.61   36.69
   1  -6  -4 1463.10   37.20
  -1  -5   4 1394.16   37.22
  -5  -1   4 1477.63   36.94
  -6   5   5  193.74    6.51
  -5   6   5  213.73    6.59
   6  -5   5  201.63    7.16
   5  -6   5  221.51    7.20
  -6   1  -5  194.90    6.44
  -5  -1  -5  216.07    6.49
   1  -6   5  211.00    6.19
   5  -6  -5  190.22    5.99
  -1  -5   5  221.03    6.50
   6  -5  -5  221.86    5.92
   1  -6  -5  222.36    6.54
   5   1   6   63.99    3.20
   1   5   6   59.16    2.91
   6  -5   6   66.46    3.70
  -6   5   6   63.38    3.17
  -6   1  -6   65.62    3.16
   5  -6   6   60.58    3.60
  -5   6   6   60.72    3.13
   1  -6   6   65.07    2.62
   1  -6  -6   62.10    3.15
   6  -5  -6   66.10    2.58
  -1  -5  -6   60.35    3.16
   5  -6  -6   62.62    2.62
   6  -5   7    3.37    2.66
   5  -6   7    5.10    2.52
   5  -6  -7   -1.21    1.70
   1  -6   7    2.86    1.28
  -6   5   7    2.88    1.87
   6  -5  -7    2.43    1.43
   1  -6  -7    4.34    2.19
  -6   1  -7    3.04    2.12
   6  -1   7    5.79    2.62
  -1   6   7    5.45    2.21
  -1  -5  -7   -1.47    2.16
  -5   6   7    2.88    2.03
  -1   6   8  178.29    6.22
  -5   6   8  178.71    6.20
   6  -1   8  181.18    6.56
   5   1   8  180.83    6.45
  -6   5   8  181.85    6.25
   1   5   8  186.62    6.30
   5  -6   8  190.29    6.43
   6  -5   8  175.15    6.60
   1  -6  -8  182.89    6.30
   5  -6  -8  180.01    5.92
  -1  -5  -8  175.19    6.31
   1  -6  -9    2.81    2.20
   1   5   9    8.29    2.12
  -1   6   9    5.16    2.09
  -5  -1  -9    9.08    2.33
   5   1   9    6.51    2.31
  -6   5   9    6.22    2.06
   5  -6   9    6.16    2.10
   6  -1   9    7.34    2.26
  -1  -5  -9    6.35    2.51
   6  -5   9    8.02    2.50
   5  -6  -9    3.59    1.76
  -5   6   9    5.74    2.11
  -5   6  10   29.53    2.79
   1   5  10   34.18    2.81
   5  -6 -10   25.76    2.56
   6  -1  10   34.79    3.17
  -5  -1 -10   30.48    3.02
   5  -6  10   29.32    2.63
   1  -6 -10   30.84    2.97
  -1  -5 -10   20.23    2.75
   5   1  10   27.44    2.85
  -6   5  10   27.43    2.72
  -1   6  10   25.07    2.69
   6  -5  10   28.86    2.97
   5  -6  11   23.96    2.47
   1  -6 -11   24.82    3.04
  -1   6  11   18.73    2.69
  -1  -5 -11   18.94    3.00
  -5  -1 -11   23.74    2.81
   5   1  11   17.84    2.71
   6  -1  11   20.18    2.71
  -6   5  11   21.87    2.77
  -5   6  11   25.41    2.94
   6  -5  11   16.72    2.56
   1   5  11   23.84    2.67
   6  -1  12  119.91    5.41
   5   1  12  116.14    5.27
   6  -5  12  108.73    5.00
  -6   5 -12  109.88    5.61
  -5  -1 -12  106.53    5.42
  -6   1 -12  120.58    5.59
  -1   6  12  113.46    5.35
   1   5  12  110.51    5.40
  -5   6  12  119.83    5.43
   1  -6 -12  111.69    5.52
  -1  -5 -12  118.41    5.70
   1   5  13    8.02    2.82
  -1   6  13   10.14    2.75
  -5  -1 -13    1.01    2.98
  -5   6 -13    7.08    3.02
   6  -1  13    9.06    2.64
   1  -6 -13    7.79    2.92
  -6   5 -13    7.55    2.87
   5   1  13    8.89    2.77
  -1  -5 -13    5.51    3.19
  -6   1 -13    8.53    2.98
   5  -6  13    4.74    3.51
   6  -5  13   12.21    3.74
   6  -1  13   11.12    3.79
  -1  -5  14   41.60    4.24
   1  -6  14   33.36    4.44
  -5  -1  14   40.75    4.00
   5  -6  14   39.03    4.33
   6  -5  14   37.96    4.43
   6  -1  14   38.82    3.48
  -5  -1 -14   28.73    3.87
  -1  -5 -14   37.52    4.07
  -5   6 -14   41.77    4.21
   5   1  14   34.49    3.38
  -6   5 -14   33.47    3.98
   1  -6 -14   36.88    4.10
   1   5  14   39.15    3.62
  -6   1 -14   27.66    3.63
  -1   6  14   37.28    3.74
   1   5  14   39.37    4.63
   5   1  14   39.21    3.99
  -1   6  14   38.71    4.53
   6  -1  14   42.06    4.00
   5   1  14   37.09    4.67
   1   5  14   34.67    4.42
   6  -1  14   37.80    4.66
  -5  -1  15   16.98    3.57
   1  -6  15   21.95    4.22
  -1  -5  15   23.69    4.02
   1   5  15   25.94    3.57
   1  -6 -15   24.23    3.88
  -6   1 -15   11.59    3.39
  -6   5 -15   15.04    3.43
  -5   6 -15   19.33    3.59
  -5  -1 -15   16.90    3.66
  -1  -5 -15   17.05    3.75
   1   5 -15   16.84    3.56
  -1   6 -15   17.22    3.69
   5   1  15   20.95    3.13
  -1   6  15   24.78    4.33
   6  -1  15   21.16    3.76
   1   5  15   22.70    4.12
   5   1  15   13.31    3.58
   6  -1  15   23.57    4.31
   1   5  15   19.63    3.98
   5   1  15   14.07    4.22
   6  -5  15   17.96    4.17
   1  -6  16   51.71    4.83
  -1  -5  16   44.24    4.88
   5   1  16   46.72    4.64
   6  -1  16   33.46    4.16
   1   5  16   44.43    4.76
   1   5  16   37.14    4.63
  -5  -1  16   50.83    4.37
   6  -1  16   47.88    5.12
   5   1  16   43.38    5.07
  -1  -5  17    4.09    3.67
   1  -6  17    6.32    3.95
  -5  -1  17   11.81    3.34
   6  -1  17    5.31    3.54
   5   1  17    4.01    3.68
   6  -1  17    6.67    3.84
   1   5  17    8.29    3.66
   5   1  17    2.89    3.94
  -1  -5  18    1.59    3.29
   6  -1  18    3.57    3.13
   5   1  18    1.47    3.30
   1   5  18   -0.50    3.22
   1  -6  18    3.32    3.52
   6  -1  18    1.52    3.70
  -5  -1  18    0.67    2.99
   5   1  18   -4.16    3.64
   6  -1  19    2.81    2.91
   6  -1  19    0.13    3.39
  -1  -5  19    2.70    3.15
   5  -6  19    5.32    3.58
   6  -5  19    2.97    3.60
   1  -6  19    1.73    3.32
   5   1  19   -1.56    3.31
   1   5  19   -3.52    2.94
   5   1  20    0.31    2.88
   6  -5  20   -1.81    3.05
   1  -6  20   -1.44    2.85
  -1  -5  20    1.84    2.76
   6  -1  20    0.33    3.14
   5  -6  20   -0.22    3.19
   1  -6  21   -1.47    2.34
   6  -1  21   -1.47    2.44
   5  -6  21   -1.71    2.60
  -1  -5  21    1.33    2.12
   6  -5  21   -0.43    2.53
   5   1  21   -1.05    2.38
   1  -6  22    1.56    1.57
   5   1  22   -0.83    1.65
   6  -5  22   -1.80    1.93
   5  -6  22   -2.34    1.76
   6  -1  22    3.63    1.80
   0   6   0  101.08    3.60
   6   0   0  110.54    4.19
  -6   0   0  117.27    3.48
   6  -6   0  111.37    3.36
   6   0   1  297.93    8.69
   6   0  -1  299.51    8.56
   0   6  -1  309.58    8.30
   0   6   1  301.93    8.36
  -6   0  -1  306.78    8.15
  -6   0   1  290.99    8.03
   6  -6  -1  297.55    7.97
   6  -6   1  302.57    8.13
   6   0  -2 1188.81   30.19
   0   6   2 1164.61   30.21
   6   0   2 1159.77   30.52
  -6   0  -2 1163.62   30.04
   6  -6  -2 1155.05   29.78
  -6   0   2 1175.47   29.82
   6  -6   3 3615.27   95.36
  -6   6   3 3645.82   94.66
  -6   0  -3 3679.77   94.31
   6   0  -3 3720.82   94.27
   0   6   3 3785.35   94.44
   6   0   3 3796.02   94.76
  -6   0   3 3734.67   94.00
   6  -6  -3 3698.45   93.99
   6  -6   4    5.63    2.98
  -6   0  -4    3.38    1.56
  -6   6   4    4.29    2.05
   0  -6  -4    7.88    1.78
   0  -6   4    6.69    1.62
   6  -6  -4   -0.30    1.34
  -6   0  -5 2121.65   53.59
   6  -6   5 2059.86   54.22
   0  -6   5 2083.54   52.96
  -6   6   5 2152.07   53.85
   6  -6  -5 2059.96   53.11
   0  -6  -5 2054.17   53.60
  -6   6   6  863.85   22.65
   6  -6   6  856.37   23.03
   6   0   6  801.81   22.69
  -6   0  -6  860.51   22.53
   0   6   6  809.03   22.46
   0  -6  -6  839.47   22.51
   6  -6  -6  853.87   22.00
  -6   6   7 2876.73   73.80
  -6   0  -7 2879.79   73.78
   6  -6   7 2830.81   74.02
   6  -6  -7 2824.30   73.24
   0  -6  -7 2957.47   73.81
   0   6   8  988.42   27.04
  -6   6   8  998.97   27.08
   6  -6   8  985.52   27.23
   6   0   8  999.47   27.26
   0  -6  -8 1067.17   27.20
   6   0   9  650.52   18.72
   6  -6   9  647.22   18.59
   0   6   9  671.71   18.62
  -6   6   9  654.48   18.58
   0  -6  -9  696.25   18.79
   6  -6  10  110.52    5.00
   0   6  10  127.45    5.19
  -6   6  10  116.29    5.11
   6   0  10  118.27    5.14
   0  -6 -10  125.60    5.38
   6  -6  11  116.27    4.99
  -6   6  11  115.32    5.30
   6   0  11  114.13    5.24
   0   6  11  120.46    5.19
  -6   0 -11  112.51    5.38
   0  -6 -11  116.94    5.50
  -6   0 -12   49.14    3.79
  -6   6 -12   41.12    3.63
   6   0  12   45.22    3.59
   0   6  12   44.04    3.46
   0  -6 -12   45.05    3.89
   0  -6 -13   83.42    4.93
   6   0  13   88.21    4.71
  -6   0 -13   83.33    4.86
   0   6  13   89.61    4.94
  -6   6 -13   76.41    4.99
   0   6  13   87.00    5.33
   6   0  13   86.04    5.15
   0  -6  13   85.74    5.33
   6   0  13   87.70    5.75
   6  -6  13   80.55    5.40
   0  -6 -14   61.93    4.75
   6   0  14   60.86    4.26
  -6   0 -14   61.26    4.84
  -6   6 -14   68.99    4.79
   0   6  14   63.84    4.44
   0   6  14   63.17    5.35
   6   0  14   68.74    4.93
   6   0  14   65.06    5.39
   0  -6  14   76.67    5.08
   0  -6 -15  130.27    6.83
  -6   0 -15  127.26    6.69
   0   6 -15  129.33    6.62
   6   0  15  123.39    5.93
  -6   6 -15  132.58    6.59
   0   6  15  121.23    6.17
   6   0  15  127.36    6.47
   0   6  15  128.11    7.02
   6  -6  15  138.11    7.14
   0  -6  15  137.12    6.96
   6   0  15  136.69    7.36
   0  -6  16   23.62    4.08
   0   6  16   22.07    4.46
   6   0  16   20.92    4.06
   6   0  16   25.57    4.62
   6  -6  16   23.23    4.49
   6   0  17   54.90    4.66
   0  -6  17   61.40    4.88
   6   0  17   48.53    4.98
   0  -6  18   21.49    3.88
   6   0  18   15.46    3.48
   6   0  18   13.36    4.04
   6   0  19    9.14    3.04
   6   0  19    0.26    3.36
   0  -6  19    1.90    3.11
   0  -6  20    3.45    2.84
   6  -6  20    1.89    3.05
   6   0  20    0.75    2.97
   6  -6  21    0.93    2.60
   6   0  21   -0.78    2.47
   0  -6  21    0.07    2.27
   6  -6  22   -1.86    1.74
   6   0  22    1.27    1.69
   0  -6  22   -2.25    1.45
  -3   7   0   11.58    2.10
  -7   4   0   12.57    0.74
   4   3   0    9.63    1.43
   3   4   0   12.81    1.26
  -7   3   0   15.45    0.83
  -3  -4   0   13.39    2.07
  -4  -3   0   11.89    2.00
   3  -7   0   12.53    1.88
   4  -7   0   11.01    1.79
   4   3  -1 1001.63   26.13
  -4   7   1  956.90   26.74
   7  -3   1 1046.48   27.53
  -3   7   1 1032.26   26.74
   4   3   1 1047.91   26.48
  -7   3  -1 1030.53   26.12
   3   4  -1 1043.05   26.13
   3   4   1 1000.38   26.39
  -4  -3   1 1019.42   26.46
   3  -7  -1 1011.48   26.55
  -3  -4   1 1025.71   26.55
   4  -7   1 1005.62   26.52
   4  -7  -1 1039.42   26.48
   3  -7   1 1055.35   26.62
  -4  -3  -1 1013.03   26.51
  -7   3  -2  246.27    6.55
   3   4  -2  238.98    6.19
   3   4   2  234.32    6.77
   4   3   2  237.79    6.84
   4   3  -2  218.01    6.12
   3  -7   2  238.69    6.89
   4  -7  -2  250.14    6.81
   4  -7   2  241.35    6.86
  -4  -3  -2  233.41    6.79
  -4  -3   2  242.44    6.79
  -3  -4   2  231.55    6.88
   3  -7  -2  236.22    6.85
   4   3   3 1035.36   26.77
  -7   3  -3 1021.12   26.48
   3   4   3 1041.55   26.72
  -3  -4   3 1032.76   26.63
   3  -7   3 1018.08   26.76
  -4  -3   3 1048.67   26.55
   3  -7  -3 1034.59   26.63
   4  -7  -3 1024.55   26.55
   4  -7   3 1052.85   26.70
  -4  -3  -3  924.81   26.57
   3   4   4  464.53   12.70
  -7   3  -4  465.33   12.55
   4  -7   4  443.58   13.34
   4   3   4  468.93   12.80
   4  -7  -4  463.10   12.48
   3  -7  -4  457.36   12.59
  -3  -4   4  456.74   12.56
   4  -7   4  439.13   12.63
  -4  -3   4  471.53   12.51
  -7   3  -5  152.20    5.10
   3  -7   5  162.10    5.58
   3   4   5  156.76    5.22
   4  -7   5  158.74    5.83
   4   3   5  161.04    5.30
  -4  -3   5  147.18    5.03
  -3  -4  -5  155.43    5.19
   4  -7  -5  155.14    4.93
   3  -7  -5  158.93    5.10
  -3  -4   5  153.16    5.11
   4   3   6   67.96    3.20
  -4   7   6   53.29    2.98
   3   4   6   57.56    3.06
   3  -7   6   70.88    3.40
  -7   3  -6   63.76    3.17
   4  -7   6   55.85    3.38
   7  -4   6   63.41    3.94
   4  -7  -6   66.39    2.99
   3  -7  -6   55.24    2.97
  -3  -4  -6   58.53    3.18
   3  -7   7   27.22    2.36
  -7   3  -7   25.14    2.53
   4  -7   7   30.36    2.72
  -4   7   7   25.50    2.55
   7  -3   7   25.95    2.89
  -7   4   7   21.69    2.32
   3   4   7   22.61    2.48
  -3  -4  -7   19.55    2.48
  -3   7   7   22.93    2.51
  -4  -3  -7   17.77    2.61
   7  -4   7   20.02    2.80
   4   3   7   24.33    2.56
   4  -7  -7   26.05    2.26
   3  -7  -7   32.88    2.55
   4  -7   8  423.31   12.03
  -4   7   8  408.83   12.23
  -7   3  -8  431.73   12.37
  -7   4   8  420.09   12.08
   7  -3   8  393.04   12.43
   7  -4   8  417.88   12.53
   3  -7   8  413.21   11.74
  -3   7   8  413.06   12.21
   3  -7  -8  409.03   12.05
  -4  -3  -8  416.47   12.36
   4  -7  -8  422.78   12.00
  -3  -4  -8  424.77   12.36
   7  -4   9   31.59    2.99
   3   4   9   34.84    2.96
  -3  -4  -9   28.80    3.05
  -7   4  -9   37.65    3.11
  -4  -3  -9   30.13    2.95
  -7   3  -9   33.08    3.09
  -7   4   9   34.44    2.77
  -3   7   9   25.92    2.75
  -4   7   9   37.51    2.89
   7  -3   9   30.56    3.06
   4  -7   9   39.48    2.62
   4   3   9   31.87    2.91
   4  -7  -9   33.77    2.79
   3  -7  -9   35.70    2.81
   7  -3  10    4.35    2.32
   4  -7 -10    7.40    2.27
   7  -4  10    5.40    2.29
  -4  -3 -10    2.12    2.50
  -7   4 -10    6.01    2.58
  -7   3 -10    3.24    2.56
   3  -7 -10    4.77    2.35
  -3  -4 -10    2.60    2.48
  -3   7  10    4.69    2.18
   4   3  10    5.84    2.15
   3   4  10   10.12    2.42
  -4   7  10    2.78    2.11
  -3  -4 -11   18.78    3.13
  -4  -3 -11   14.24    2.83
   3  -7 -11   16.95    2.76
  -3   7  11   20.98    2.65
  -4   7  11   12.49    2.52
   4  -7 -11   17.14    2.62
   4   3  11   21.07    2.80
   7  -3  11   13.86    2.70
   3   4  11   15.18    2.64
   7  -4  11   18.42    2.84
   3  -7 -12   16.07    2.93
  -3  -4 -12    9.34    3.03
   4   3  12   12.96    2.76
  -4  -3 -12    8.71    3.10
   3   4  12   15.63    2.79
   7  -3  12   14.01    2.74
  -4   7  12   10.74    2.64
   7  -4  12   11.12    2.59
  -3   7  12   13.89    2.79
   3  -7  13    0.53    3.39
   4  -7  13    0.95    3.39
  -4  -3 -13   -1.95    3.32
   4   3  13   -0.93    2.60
   3   4  13   -2.48    2.60
  -3  -4 -13   -1.56    3.15
   7  -3  13    0.78    2.42
   7  -4  13    1.18    2.35
  -4   7  13    0.50    2.73
  -3   7  13    2.94    2.63
   3   4  13    0.38    3.26
   4   3  13    6.06    3.16
   7  -3  13   -0.44    3.63
   7  -4  13    2.48    3.51
   4   3  13    0.88    3.69
   4  -7  14    3.35    3.53
  -4  -3  14    2.90    3.23
  -3  -4  14    7.01    3.39
  -4   7 -14    1.71    3.16
  -3  -4 -14   -1.26    3.33
   3   4  14    3.06    2.72
  -3   7  14    2.80    2.73
   7  -3  14    4.06    2.48
  -7   3 -14    1.66    3.02
   4   3  14    2.87    2.52
  -7   4 -14   -0.14    2.90
  -4  -3 -14    0.85    3.04
   4   3  14   -2.17    3.44
   3   4  14    3.86    3.53
   7  -4  14    4.00    2.88
   7  -3  14    1.95    2.88
   7  -4  14    5.29    3.53
   4   3  14    3.89    3.76
   7  -3  14    0.79    3.66
   3   4  14    2.90    3.74
  -3  -4  15    7.86    3.53
  -4  -3  15    3.80    3.26
   3   4  15    1.86    2.85
  -7   3 -15   10.70    3.17
  -4   7 -15    5.27    3.18
   4   3  15    0.66    2.71
  -7   4 -15    2.35    3.00
  -3  -4 -15    5.80    3.46
  -4  -3 -15    2.25    3.35
  -3   7 -15    2.64    3.29
   3   4  15    7.38    3.75
   4   3  15    4.41    3.74
   7  -3  15   10.68    3.41
   7  -4  15    7.78    3.12
   4   3  15    1.29    3.84
   7  -4  15    3.59    4.07
   3   4  15    6.94    3.88
  -3  -4  16   17.65    3.97
  -4  -3  16   24.24    3.99
   3   4  16   22.89    4.46
   4   3  16   16.29    3.84
   7  -4  16   23.92    3.42
   7  -3  16   18.27    3.53
   4   3  16   12.76    4.13
   3   4  16   10.58    4.06
  -3  -4  17   10.26    3.54
   3  -7  17   11.34    3.68
  -4  -3  17    9.51    3.52
   4   3  17   12.43    4.01
   3   4  17   20.59    4.28
   7  -3  17    7.54    3.24
   7  -4  17    5.84    3.09
   4   3  17    4.98    3.86
   3   4  17   11.77    4.08
  -4  -3  18   -0.83    3.13
  -3  -4  18    5.31    3.27
   4   3  18   11.36    3.63
   7  -3  18    2.96    3.06
   4  -7  18   -4.05    3.94
   3  -7  18    1.42    3.48
   4   3  18   -1.28    3.64
   7  -3  18    2.44    3.80
   3   4  18    4.63    3.58
   4   3  19    1.09    3.21
   3   4  19    1.72    3.14
   7  -3  19    3.77    3.65
   4  -7  19    4.38    3.42
  -3  -4  19    0.11    2.95
   3  -7  19    2.53    3.33
  -4  -3  19    1.84    2.82
   7  -4  19    1.75    3.61
   3   4  20    3.75    2.68
   7  -3  20   -0.89    2.96
  -4  -3  20   -0.08    2.45
   4   3  20    2.92    2.91
   7  -4  20    0.89    3.12
   3  -7  20    1.16    2.91
   4  -7  20    0.75    3.04
  -3  -4  20    5.68    2.68
   3  -7  21    2.57    2.37
   7  -3  21   -1.42    2.67
  -3  -4  21    0.11    1.89
   4  -7  21    0.41    2.39
   7  -4  21   -0.25    2.52
   4   3  21    5.49    2.25
   4  -7  22   -1.04    1.83
   3  -7  22   -2.60    1.65
   7  -4  22   -1.23    1.74
   7  -3  22    2.40    1.76
   7  -2   0 1246.22   32.81
  -2   7   0 1284.30   32.31
   5   2   0 1243.63   31.99
   2   5   0 1216.71   31.88
  -5  -2   0 1261.03   32.02
  -7   2   0 1236.21   31.63
   2  -7   0 1265.20   32.22
   5  -7   0 1236.94   31.98
   7  -2  -1 2322.72   60.84
   5   2   1 2317.80   60.22
   2   5  -1 2347.00   59.87
  -2   7   1 2321.24   60.33
   7  -2   1 2367.93   60.83
   5   2  -1 2359.22   59.92
   2   5   1 2364.50   60.09
   5  -7   1 2414.10   60.15
  -7   2  -1 2365.44   59.85
  -5  -2   1 2373.53   60.07
   2  -7  -1 2386.90   60.28
   5  -7  -1 2393.21   60.06
   2  -7   1 2369.38   60.32
  -5  -2  -1 2455.62   60.16
  -7   2   1 2328.55   59.59
   5   2  -2  185.19    4.75
   7  -2   2  189.30    6.22
  -7   2  -2  154.66    4.93
   5   2   2  157.24    5.41
   2   5   2  203.07    5.35
   2   5  -2  160.05    4.81
  -5  -2  -2  196.46    5.32
   2  -7  -2  196.33    5.58
   5  -7  -2  155.79    5.08
  -5  -2   2  151.55    5.07
  -2  -5   2  190.10    5.56
   5  -7   2  191.70    5.31
   2   5   3  968.86   24.95
   5   2   3  972.34   25.13
  -7   2  -3  937.27   24.74
  -5  -2   3  957.09   24.73
   5  -7   3  955.09   24.94
   5  -7  -3  949.18   24.73
   2  -7  -3  942.92   24.97
  -5  -2  -3  948.79   24.90
  -2  -5   3  961.00   24.97
   5  -7   4  364.91   11.10
   2   5   4  377.07   10.11
   5   2   4  351.03   10.22
  -7   2  -4  345.23    9.88
   5  -7  -4  350.17    9.77
  -5  -2  -4  369.51   10.07
   2  -7  -4  344.32   10.11
  -5  -2   4  350.49    9.77
  -2  -5   4  358.26   10.07
   5  -7   5  285.10    9.21
   2   5   5  288.61    8.50
   7  -5   5  280.92    9.23
   2  -7   5  288.76    8.52
   5   2   5  287.48    8.67
  -7   2  -5  301.41    8.49
  -2   7   5  282.87    8.52
   7  -2   5  306.40    9.02
  -5   7   5  295.56    8.70
  -2  -5  -5  283.67    8.52
  -5  -2  -5  272.68    8.47
   5  -7  -5  301.13    8.19
   2  -7  -5  292.50    8.45
  -2  -5   5  279.35    8.42
   2   5   6  134.93    4.75
  -5   7   6  131.39    4.90
   7  -5   6  122.75    5.28
   2  -7   6  126.28    4.43
   5   2   6  116.85    4.75
  -7   2  -6  127.52    4.76
  -7   5   6  129.63    4.84
   5  -7   6  136.40    5.38
   5  -7  -6  126.30    4.30
  -2  -5  -6  122.78    4.75
   2  -7  -6  139.12    4.75
  -5   7   7 1402.67   34.51
   5  -7   7 1406.51   34.63
   2   5   7 1224.40   34.28
  -7   2  -7 1350.98   34.40
  -7   5   7 1348.02   34.38
   5   2   7 1178.23   34.34
   7  -2   7 1234.22   34.59
  -2   7   7 1247.20   34.30
   2  -7   7 1338.78   33.81
   7  -5   7 1295.33   34.75
   2  -7  -7 1398.82   34.30
   5  -7  -7 1318.96   33.95
  -2  -5  -7 1189.79   34.30
   7  -5   8  216.23    7.61
  -7   2  -8  213.38    7.32
  -5   7   8  230.83    7.51
  -7   5   8  222.99    7.40
   7  -2   8  218.81    7.63
  -2   7   8  224.24    7.39
   5  -7   8  226.27    7.43
  -2  -5  -8  223.61    7.59
   2  -7  -8  218.88    7.27
   5  -7  -8  216.81    6.92
  -7   2  -9  161.10    6.18
  -5   7   9  168.08    6.13
   7  -2   9  174.50    6.39
   7  -5   9  152.24    6.23
  -5  -2  -9  163.99    6.20
  -2   7   9  164.94    6.08
  -7   5   9  161.01    6.01
   5  -7   9  161.90    5.90
   5   2   9  158.65    6.14
   2   5   9  172.53    6.15
   2  -7  -9  167.44    6.08
   5  -7  -9  157.95    5.74
  -2  -5  -9  161.16    6.28
  -5  -2 -10  199.08    7.34
  -7   2 -10  187.99    7.36
   7  -2  10  210.57    7.41
  -7   5  10  199.15    7.16
   7  -5  10  198.66    7.33
  -5   7  10  203.30    7.25
  -7   5 -10  189.67    7.30
  -2   7  10  199.27    7.20
   5   2  10  194.81    7.33
   5  -7  10  206.20    6.94
   2   5  10  205.63    7.26
  -2  -5 -10  202.44    7.48
   5  -7 -10  207.16    6.95
   2  -7 -10  205.02    7.20
   7  -5  11   49.97    3.48
   2   5  11   43.98    3.45
   5   2  11   42.66    3.35
  -5   7  11   44.37    3.56
  -2   7  11   51.03    3.55
   7  -2  11   40.46    3.41
  -5  -2 -11   34.58    3.43
   2  -7 -11   43.79    3.45
  -2  -5 -11   47.53    3.80
  -5  -2 -12   24.72    3.47
   5   2  12   27.47    3.13
   7  -5  12   32.12    3.08
   2  -7 -12   28.50    3.39
   7  -2  12   24.27    3.06
  -5   7  12   27.81    3.29
   2   5  12   23.89    2.97
  -2  -5 -12   27.70    3.53
  -2   7  12   28.11    3.30
  -5  -2 -13   69.34    4.84
   2  -7 -13   79.52    4.78
  -2  -5 -13   90.04    5.25
   5   2  13   89.96    4.90
   7  -5  13   87.62    4.50
  -2   7  13   91.35    5.12
   7  -2  13   74.89    4.59
   2   5  13   76.57    4.73
  -5   7  13   75.76    4.83
   7  -2  13   78.74    4.82
  -2   7  13   88.82    5.66
   5   2  13   81.41    5.15
   2   5  13   79.81    5.25
  -2  -5  13   78.84    5.05
   7  -5  13   86.30    5.59
   5   2  13   86.52    5.76
   5  -7  13   86.07    5.33
  -5  -2  14   13.52    3.56
  -2  -5  14   14.16    3.57
  -7   5 -14   14.42    3.51
   2   5  14    9.30    2.89
  -5  -2 -14   10.98    3.60
   5   2  14   14.59    3.05
  -7   2 -14   12.43    3.16
  -2  -5 -14   12.46    3.74
   7  -2  14   12.18    2.77
  -5   7 -14   13.15    3.56
   2  -7 -14   16.31    3.66
  -2   7  14   10.96    3.08
   2   5  14   12.92    3.90
   7  -2  14    8.41    3.21
   7  -5  14   13.52    3.06
   5   2  14   15.55    3.52
  -2   7  14   17.36    4.23
   5   2  14    9.34    3.94
   2   5  14    8.06    3.75
  -5  -2  15   18.48    3.64
  -2  -5  15   10.43    3.73
   5  -7  15    9.51    3.96
   2  -7  15   10.44    4.04
   2   5  15   14.93    3.10
  -2  -5 -15   10.99    3.71
  -2   7 -15    8.06    3.49
  -5   7 -15   11.95    3.48
  -7   5 -15   15.94    3.58
   5   2  15   15.36    3.10
  -7   2 -15   12.10    3.46
  -5  -2 -15    8.98    3.46
   5   2  15    9.66    3.78
   2   5  15   13.99    4.12
   7  -2  15   15.42    3.43
   7  -5  15   18.01    4.02
   2   5  15    8.46    3.93
   5   2  15   11.77    4.21
  -5  -2  16   -0.25    3.27
  -2  -5  16    2.39    3.61
   2  -7  16   -0.61    3.87
   5  -7  16    6.04    4.33
   7  -2  16    0.64    3.36
   2   5  16    1.19    3.95
   5   2  16    1.84    3.74
   7  -2  16   -3.51    4.10
   2   5  16   -2.75    3.80
   7  -5  16    1.66    3.82
   5   2  16   -2.46    4.08
  -5  -2  17   10.58    3.48
   2  -7  17    6.68    3.75
  -2  -5  17    6.30    3.57
   2   5  17   12.93    4.06
   5   2  17   10.39    3.84
   7  -2  17    3.92    3.36
   7  -2  17    8.00    4.19
   5   2  17    6.98    4.04
   2   5  17    2.59    3.57
  -2  -5  18    5.21    3.34
   5   2  18    5.12    3.53
   7  -2  18    2.32    3.17
   2   5  18    2.05    3.33
   7  -2  18   -0.46    3.82
  -5  -2  18    2.59    3.00
   5   2  18   -4.36    3.71
   2  -7  18    7.37    3.44
   7  -2  19   12.14    2.97
   2  -7  19    4.08    3.32
   5   2  19    3.00    3.40
  -2  -5  19   10.84    3.29
   7  -2  19    4.01    3.49
   2   5  19    2.43    2.98
  -5  -2  19    5.62    2.84
   7  -2  20    2.63    3.10
   7  -5  20    4.00    3.28
   5  -7  20    2.81    3.18
  -2  -5  20    3.08    2.75
   5   2  20    3.37    2.93
   2  -7  20    0.51    2.75
   2  -7  21   -0.31    2.44
   5  -7  21    1.24    2.52
   7  -5  21    2.10    2.53
   7  -2  21    0.57    2.55
  -2  -5  21    0.95    2.06
   5   2  21    5.03    2.45
   7  -2  22    2.81    1.79
   5  -7  22    0.90    1.83
   7  -5  22   -1.51    1.74
   2  -7  22    0.37    1.63
   1   6   0   14.50    1.52
   6   1   0   16.82    2.05
  -1   7   0   12.35    1.78
   7  -1   0    7.63    2.57
   6  -7   0   14.97    1.46
  -6  -1   0   19.00    1.80
  -7   1   0   14.25    1.33
   6   1  -1  137.67    4.42
  -1   7  -1  140.60    4.59
  -1   7   1  143.31    4.59
   7  -1  -1  153.12    5.26
   1   6   1  138.83    4.40
   7  -1   1  140.63    5.19
   6   1   1  144.89    4.76
   1   6  -1  148.43    4.28
   7  -6  -1  131.57    3.85
   1  -7  -1  131.12    4.71
   6  -7  -1  146.85    4.24
   6  -7   1  136.25    4.28
  -6  -1   1  144.57    4.28
  -7   1   1  132.70    3.93
  -6  -1  -1  135.58    4.45
  -7   1  -1  146.82    4.15
   7  -1   2  257.75    7.96
   6   1   2  263.84    7.76
  -1   7   2  264.07    7.52
   1   6   2  255.09    7.37
   7  -1  -2  241.58    7.87
   6   1  -2  260.22    7.12
  -6  -1   2  266.71    7.16
  -7   1   2  251.71    6.81
   6  -7  -2  258.98    7.09
   6  -7   2  263.79    7.32
   1  -7  -2  272.58    7.66
   7  -6  -2  245.70    6.74
  -7   1  -2  255.97    7.18
  -6  -1  -2  275.85    7.35
   7  -1   3  178.03    6.01
   6   1   3  162.89    5.68
  -7   1  -3  173.14    5.12
  -1   7   3  173.28    5.40
   1   6   3  167.40    5.36
  -6  -1  -3  167.55    5.23
   7  -6  -3  162.35    4.62
  -6  -1   3  173.67    4.99
   1  -7  -3  161.00    5.62
   6  -7  -3  175.23    5.02
  -6   7   4    2.42    2.08
   6  -7   4    4.75    3.15
   6   1   4    2.78    1.87
  -6  -1  -4   -0.12    1.67
   1   6   4    2.51    1.51
  -1  -6   4    3.60    0.92
  -7   1  -4    3.74    1.59
   7  -6   4    4.04    2.90
  -1  -6   4    1.41    1.88
   1  -7  -4    0.93    1.83
   6  -7  -4    2.63    1.44
  -6  -1   4    1.47    1.26
  -6  -1  -5  151.81    5.37
  -7   6   5  151.33    5.59
   1  -7   5  160.71    5.08
   6  -7   5  172.04    6.32
  -6   7   5  167.59    5.77
  -1   7   5  158.76    5.33
   6   1   5  151.01    5.57
  -7   1  -5  163.93    5.26
   7  -1   5  153.61    5.64
   1   6   5  165.33    5.36
   7  -6   5  150.08    6.23
   1  -7   5  158.14    5.33
   6  -7  -5  162.24    4.93
   1  -7  -5  163.14    5.33
  -1  -6  -5  157.88    5.41
  -1  -6   5  162.34    5.33
  -6  -1  -6  384.15   11.03
   7  -6   6  369.45   11.60
  -7   1  -6  383.91   11.01
   6  -7   6  384.06   11.62
   6   1   6  376.11   11.26
  -6   7   6  394.52   11.25
   1   6   6  404.79   11.11
   7  -1   6  369.61   11.34
  -1   7   6  371.29   11.06
   1  -7   6  392.65   10.44
  -7   6   6  380.30   11.21
   1  -7  -6  380.08   10.99
  -1  -6  -6  381.19   11.09
   6  -7  -6  389.04   10.54
  -1  -6   6  360.68   10.94
  -6   7   7   14.04    2.46
   7  -6   7   17.97    2.92
   1   6   7   15.98    2.30
  -1  -6  -7   18.15    2.39
   1  -7  -7   21.41    2.46
  -6  -1  -7   22.84    2.45
   6  -7   7   16.86    2.84
  -7   1  -7   18.46    2.29
  -7   6   7   18.53    2.48
   6   1   7   18.61    2.61
   6  -7  -7   24.40    1.96
   1  -7  -8    3.19    2.07
   7  -1   8    4.52    2.38
  -1   7   8    2.72    1.98
  -1  -6  -8    3.65    2.34
  -7   6   8    3.23    2.23
   7  -6   8    3.03    2.49
  -7   1  -8    4.11    2.23
  -6   7   8    3.88    2.19
   6  -7   8    5.51    2.44
   7  -1   9   34.27    3.11
   6   1   9   34.19    2.98
   7  -6   9   30.73    3.17
  -7   1  -9   36.43    3.01
   6  -7   9   34.79    3.05
  -6   7   9   32.74    3.06
  -7   6   9   40.49    3.08
   1   6   9   40.43    3.01
  -1   7   9   33.86    2.96
   1  -7  -9   43.40    3.16
  -1  -6  -9   39.64    3.21
  -7   1 -10   81.48    4.40
  -7   6  10   87.08    4.41
   6   1  10   76.19    4.30
  -6   7  10   78.83    4.26
   7  -6  10   78.99    4.33
   7  -1  10   81.29    4.41
  -1   7  10   83.27    4.36
   1   6  10   79.95    4.18
   6  -7  10   81.15    4.08
  -1  -6 -10   82.45    4.51
   1  -7 -10   90.95    4.33
   7  -6  11   30.01    3.09
  -1  -6 -11   28.21    3.32
  -1   7  11   29.54    3.02
   1  -7 -11   33.63    3.36
   6  -7  11   31.24    2.87
  -6   7  11   34.67    3.36
  -7   6  11   32.89    3.18
  -6  -1 -11   31.84    3.50
   7  -1  11   32.21    3.16
   1   6  11   37.56    3.29
   6   1  11   25.40    2.91
   1  -7 -12    3.51    2.68
  -1  -6 -12   -0.35    2.81
   1   6  12   -0.23    2.40
  -1   7  12    4.24    2.55
   7  -6  12    3.89    2.25
   7  -1  12    2.01    2.48
   6   1  12    2.11    2.39
  -6   7  12    0.58    2.57
  -6  -1 -12    1.09    2.99
   1  -7  13   35.00    4.17
   7  -6  13   32.93    4.06
  -1  -6  13   26.49    3.79
   6  -7  13   27.77    4.16
  -6  -1 -13   24.09    3.68
   1   6  13   28.83    3.45
   6   1  13   33.62    3.35
   1  -7 -13   31.52    3.69
  -1  -6 -13   32.97    3.85
  -6   7 -13   24.72    3.60
  -1   7  13   24.34    3.31
   7  -1  13   32.21    3.24
   6   1  13   33.24    3.90
  -1   7  13   32.66    4.37
   7  -1  13   24.81    3.63
   1   6  13   33.37    3.97
   6   1  13   35.15    4.44
   6  -7  14   -2.40    3.97
   1  -7  14    4.52    3.52
  -1  -6  14    0.82    3.19
   1   6  14    2.66    2.72
  -7   1 -14   -5.24    3.31
   1  -7 -14    7.27    3.36
  -6  -1 -14   -3.25    3.42
  -1  -6 -14    0.68    3.06
   6   1  14    3.09    2.58
   7  -1  14    2.29    2.51
  -6   7 -14    3.14    3.24
  -1   7  14    4.49    2.97
   6   1  14    2.66    3.27
   1   6  14    3.44    4.01
   7  -1  14    5.42    3.22
  -1   7  14    4.76    3.85
   6   1  14    3.06    3.97
   1   6  14    0.58    3.56
   7  -6  14    4.46    3.81
   6  -7  15    8.69    3.70
   1  -7  15    8.54    3.56
  -1  -6  15   13.96    3.88
   1   6  15    7.49    2.98
  -1   7 -15    7.61    3.16
   7  -1  15    9.40    2.79
   6   1  15    5.49    2.80
  -6  -1 -15    2.97    3.26
  -7   1 -15   -0.29    3.25
  -6   7 -15    6.74    3.13
   1   6 -15    3.49    2.79
  -7   6 -15    9.20    3.31
  -1   7  15   10.53    3.17
  -1  -6 -15   11.78    3.75
   1   6  15    9.58    4.25
  -1   7  15   10.35    4.11
   7  -1  15    9.81    3.25
   6   1  15    6.20    3.63
   7  -1  15    6.16    3.79
   6   1  15    7.79    4.10
   1   6  15    6.07    3.74
   7  -6  15    9.05    3.85
   1  -7  16   24.30    4.38
  -1  -6  16   16.10    3.86
   7  -1  16   16.78    3.63
   6   1  16   16.36    3.97
   1   6  16   34.51    4.79
   6   1  16   19.58    4.36
   7  -1  16   20.12    4.45
   7  -6  16   20.74    4.47
   1   6  16   22.69    4.14
   6  -7  16   20.32    4.47
  -1  -6  17    2.80    3.44
   1  -7  17    0.44    3.62
   6   1  17    0.93    3.62
   7  -1  17    4.56    3.30
   7  -1  17    4.88    4.05
   6   1  17    2.89    4.06
   6  -7  17    5.53    3.95
   7  -6  17    2.09    3.85
   1   6  17    2.71    3.52
  -1  -6  18    1.69    3.14
   1  -7  18    6.23    3.52
   7  -1  18    4.59    3.15
   6   1  18   10.46    3.47
   6   1  18    0.88    3.64
   7  -1  18   -1.05    3.76
   1   6  18    7.57    3.27
   6   1  19    6.47    3.07
   7  -1  19    1.06    2.89
   6   1  19    0.26    3.31
  -1  -6  19    0.57    3.01
   7  -1  19   -0.79    3.55
   1  -7  19    0.72    3.15
  -1  -6  20   -0.19    2.67
   7  -1  20   -0.21    3.01
   6   1  20    0.61    2.93
   1  -7  20    3.67    2.85
   1  -7  21    0.07    2.33
   6  -7  21    2.47    2.55
   7  -6  21   -3.74    2.48
   7  -1  21   -2.82    2.41
   6   1  21    3.26    2.35
  -1  -6  21    1.60    2.22
   6  -7  22   -1.41    1.83
   1  -7  22   -1.54    1.48
   7  -6  22   -2.48    1.87
   7  -7   0  317.36    8.50
  -7   0   0  311.24    8.57
   0   7   0  323.23    8.83
   7   0   0  309.89    9.09
  -7   0   1  288.45    7.94
   7  -7  -1  290.84    7.85
   7  -7   1  286.43    8.02
  -7   0  -1  287.47    8.08
   7   0  -1  299.25    8.48
   0   7  -1  304.79    8.29
   7   0   1  299.50    8.67
   0   7   1  302.98    8.33
  -7   0  -2  615.58   16.12
   7  -7  -2  605.84   15.83
  -7   0   2  618.97   15.88
   7   0  -2  599.72   16.26
   0   7   2  601.07   16.32
   7   0   2  626.77   16.75
   7  -7  -3  213.27    5.97
  -7   0   3  218.47    5.98
  -7   0  -3  211.77    6.33
   7   0  -3  215.60    6.35
   7   0   3  217.22    6.97
   0   7   3  215.78    6.56
   0  -7  -4  110.05    4.49
   7  -7  -4  121.99    3.70
  -7   0  -4  114.93    4.08
   0  -7   4  105.95    4.03
  -7   7   4  114.73    4.53
   7   0   4  117.63    4.56
   7  -7   4  119.01    5.64
   0   7   4  121.24    4.23
   0  -7  -5   28.63    2.20
   7   0   5   20.42    2.42
   0  -7   5   24.51    1.51
   7  -7   5   26.53    3.23
  -7   7   5   22.31    2.43
  -7   0  -5   21.84    1.91
   0   7   5   26.79    2.11
   0  -7  -6   51.94    3.04
   0   7   6   44.80    2.72
   7  -7   6   43.14    3.65
   7   0   6   44.84    3.05
  -7   0  -6   50.09    2.86
  -7   7   6   39.92    3.19
   7   0   7    2.53    2.12
   0   7   7    2.23    1.88
  -7   0  -7    0.70    1.89
   0  -7  -7    5.13    2.38
  -7   7   7    1.84    2.26
   7  -7   7    3.99    2.75
   0  -7  -8   47.82    3.26
   7  -7   8   46.89    3.47
  -7   7   8   49.46    3.26
  -7   0  -8   45.80    2.98
   0  -7  -9  106.33    4.89
  -7   7   9  113.45    5.09
   7   0   9  121.05    5.14
  -7   0  -9  116.60    4.93
   7  -7   9  112.43    5.07
   0   7   9  116.23    4.96
   7  -7  10    2.41    2.17
   0  -7 -10    1.78    2.47
  -7   0 -10    5.58    2.67
   0   7  10    1.91    2.14
  -7   7  10    4.14    2.56
   7   0  10    2.44    2.35
   7  -7  11   17.16    2.68
   0   7  11   11.97    2.61
   0  -7 -11   17.44    2.92
  -7   7  11   14.74    2.89
   7   0  11   16.97    2.73
   0   7  12    1.64    2.50
   0  -7 -12    4.11    2.87
   7   0  12   -0.58    2.56
   0  -7  13   23.61    3.82
   7  -7  13   24.76    4.10
   0   7  13   20.42    3.20
   7   0  13   29.88    3.36
   0  -7 -13   28.12    3.73
   7   0  13   25.01    3.64
   0   7  13   24.64    4.12
   7  -7  14    1.22    3.42
   0  -7  14   -0.42    3.52
   0  -7 -14    5.49    3.44
   7   0  14   -0.50    2.60
  -7   0 -14   -6.10    3.59
   0   7  14   -0.56    2.93
   7   0  14    0.26    3.01
   0   7  14   10.09    4.10
   7   0  14   -0.66    3.77
   0  -7  15    6.98    3.55
   0  -7 -15   13.49    3.61
   7   0  15    7.47    2.86
   0   7  15    3.93    2.95
   7   0  15   10.35    3.59
   0   7  15   12.30    4.41
   7  -7  15   10.10    3.90
   7   0  15    5.55    4.06
   0  -7  16    7.90    3.71
   7   0  16   -0.54    3.45
   7   0  16    5.36    4.08
   7  -7  16   12.09    4.16
   0  -7  17    2.70    3.47
   7   0  17    3.25    3.53
   7  -7  17   -1.11    3.77
   7   0  17    3.55    3.96
   0  -7  18   -0.13    3.40
   7   0  18   -0.71    3.29
   7  -7  18   -0.15    3.60
   7   0  18   -1.48    3.69
   7   0  19    1.88    2.93
   0  -7  19    2.89    3.21
   7   0  19    4.11    3.38
   7   0  20   -0.10    2.85
   0  -7  20    1.23    2.71
   7   0  21    3.03    2.43
   0  -7  21   -2.61    2.22
   7  -7  22   -0.81    1.59
   4   4   0 1504.88   38.19
  -4  -4   0 1500.43   38.45
  -8   4   0 1481.86   37.76
   4  -8   0 1517.63   38.47
   4   4   1    8.22    1.53
  -8   4  -1   12.21    1.07
   4   4  -1    6.60    1.04
  -4   8   1    8.65    2.09
   8  -4   1    7.01    3.32
  -4  -4   1   10.35    1.81
   4  -8  -1   10.36    1.91
  -4  -4  -1   10.84    2.12
   4  -8   1   10.10    1.68
   4   4  -2   47.10    1.60
  -8   4  -2   42.80    1.94
   4   4   2   47.41    2.48
   4  -8  -2   48.84    2.58
   4  -8   2   43.89    2.57
  -4  -4   2   50.97    2.61
  -4  -4  -2   48.50    2.71
  -8   4  -3   57.76    2.43
   4   4   3   54.91    2.69
   4  -8  -3   51.66    2.73
   4  -8   3   54.18    2.72
  -4  -4   3   54.03    2.61
   4   4   4  995.81   25.66
  -8   4  -4  974.88   25.39
  -4  -4   4  982.00   25.48
   4  -8   4  949.09   25.55
   4  -8  -4  953.08   25.42
   4   4   5  839.41   22.37
   4  -8   5  836.46   22.74
  -8   4  -5  826.01   22.15
   4  -8  -5  834.00   22.09
  -4  -4   5  834.43   22.09
  -8   4  -6 1530.48   39.81
   4  -8   6 1581.20   40.08
   4   4   6 1617.76   40.06
   4  -8  -6 1541.66   39.60
   4   4   7   10.71    2.26
  -4   8   7   10.70    2.15
  -4  -4  -7    8.82    2.47
   4  -8   7   10.30    2.42
  -8   4  -7    8.23    2.13
   8  -4   7    6.80    2.76
   4  -8  -7   12.09    2.07
  -4   8   8  246.02    8.00
  -8   4  -8  239.71    7.99
   8  -4   8  228.20    8.19
   4  -8   8  244.21    7.65
  -4  -4  -8  245.67    8.11
   4  -8  -8  232.82    7.57
  -8   4  -9    0.09    2.14
   8  -4   9    3.90    2.41
   4  -8  -9    4.75    2.15
  -4   8   9   -0.97    2.28
  -4  -4  -9   -0.80    2.41
  -4   8  10    4.49    2.42
   8  -4  10    6.51    2.54
   4  -8 -10    6.38    2.26
   4   4  10    4.88    2.41
  -8   4 -10    1.77    2.28
  -4  -4 -10    1.01    2.48
  -4  -4 -11   -1.35    2.56
   4   4  11   -3.01    2.24
   4  -8 -11    4.15    2.41
  -8   4 -11   -2.85    2.67
  -4   8  11    2.48    2.48
   8  -4  11    1.59    2.55
  -8   4 -12  131.80    6.10
  -4   8  12  134.20    6.09
   8  -4  12  128.19    5.89
   4   4  12  128.55    5.84
  -4  -4 -12  138.58    6.38
  -4  -4  13   31.56    3.79
   4  -8  13   27.35    4.05
   4   4  13   22.92    3.33
  -8   4 -13   23.46    3.26
  -4  -4 -13   24.75    3.86
   8  -4  13   23.72    3.28
  -4   8  13   21.43    3.43
   4   4  13   21.04    3.77
   8  -4  13   21.19    3.45
   4   4  13   23.38    3.99
   8  -4  13   28.33    4.20
   4  -8  14   30.40    4.25
  -4  -4  14   36.14    4.10
   8  -4  14   31.26    3.31
   4   4  14   27.19    3.67
  -4  -4 -14   26.60    4.02
  -4   8  14   32.19    3.85
   8  -4  14   30.27    3.82
   4   4  14   25.20    4.26
   4   4  14   26.88    4.37
   8  -4  14   25.74    4.32
  -4  -4  15   32.91    4.25
   4  -8  15   31.95    4.52
  -4   8 -15   29.63    4.10
  -4  -4 -15   40.29    4.53
   4   4  15   29.41    3.58
   4   4  15   25.42    4.52
   8  -4  15   29.32    3.74
   8  -4  15   28.71    4.64
   4   4  15   26.41    4.54
  -4  -4  16   18.16    3.66
   8  -4  16   18.24    3.44
   4   4  16   16.18    4.42
   4   4  16    9.80    4.25
   8  -4  16   15.11    4.09
  -4  -4  17    6.04    3.47
   8  -4  17    6.36    3.21
   4   4  17   13.02    4.11
   4   4  17    7.01    4.02
  -4  -4  18   13.75    3.43
   8  -4  18   16.97    3.26
   4   4  18   23.24    4.09
   4   4  18   16.67    3.90
   4  -8  19    4.25    3.67
  -4  -4  19   -0.81    2.87
   4   4  19    2.51    3.08
   4  -8  20   -0.72    2.74
   8  -4  20   -3.04    3.05
  -4  -4  20    0.23    2.36
   4   4  20   -0.26    2.61
   4   4  21    0.96    2.12
   8  -4  21   -1.45    2.40
   4  -8  21    1.40    2.39
   8  -4  22    1.04    1.77
   4  -8  22   -0.95    1.52
   8  -3   0  427.10   13.25
  -8   5   0  442.97   11.62
   5   3   0  466.37   12.11
  -3   8   0  452.55   12.61
   3   5   0  443.90   12.02
   3  -8   0  471.74   12.42
  -5  -3   0  467.15   12.32
   5  -8   0  472.68   12.31
  -8   3   0  452.05   11.67
  -3  -5   0  452.31   12.38
   3   5   1  665.87   18.15
   5   3  -1  692.32   17.93
  -3   8   1  714.70   18.62
   3   5  -1  689.25   17.91
   8  -3   1  643.66   19.17
   5   3   1  722.25   18.29
  -5  -3   1  701.72   18.27
  -8   3  -1  716.88   17.87
   5  -8  -1  703.00   18.26
   3  -8   1  699.72   18.47
   5  -8   1  662.31   18.28
  -5  -3  -1  672.70   18.30
  -3  -5   1  673.09   18.38
   3  -8  -1  692.95   18.41
   5   3  -2  213.86    5.61
   3   5  -2  194.78    5.66
   8  -3   2  223.91    7.49
  -3   8   2  208.70    6.56
  -8   3  -2  206.21    5.90
   3   5   2  221.52    6.27
   5   3   2  206.83    6.34
   5  -8  -2  201.34    6.17
  -5  -3  -2  220.83    6.39
   5  -8   2  227.68    6.35
   3  -8  -2  227.61    6.53
  -5  -3   2  194.54    6.21
  -3  -5   2  219.13    6.44
   3  -8   2  185.71    6.45
   3   5   3   32.96    2.13
   5   3   3   38.69    2.40
  -8   3  -3   38.93    2.04
   3  -8   3   35.70    2.54
  -3  -5   3   30.34    2.25
   3  -8  -3   32.82    2.53
   5  -8   3   30.47    2.14
  -5  -3  -3   33.95    2.23
  -5  -3   3   42.62    2.26
   5  -8  -3   42.40    2.39
   3   5   4  143.98    4.95
  -8   3  -4  143.20    4.73
   5   3   4  145.60    5.07
   3  -8  -4  161.26    5.15
   5  -8   4  156.89    4.96
  -5  -3   4  139.27    4.73
  -3  -5   4  150.36    4.91
   5  -8  -4  141.26    4.73
  -5  -3  -4  157.99    4.96
  -3  -5  -4  131.74    4.90
   3  -8   4  135.58    4.89
   8  -3   5  274.46    8.86
   3   5   5  274.35    8.34
   5   3   5  281.09    8.47
  -8   3  -5  282.31    8.26
   3  -8   5  294.25    8.77
  -3   8   5  283.44    8.48
   5  -8   5  269.97    9.02
  -3  -5   5  283.47    8.29
  -3  -5  -5  274.83    8.33
  -5  -3  -5  267.75    8.40
   3  -8  -5  290.32    8.36
   3  -8   5  269.82    8.37
   5  -8  -5  274.85    8.13
  -5  -3   5  285.77    8.11
  -5   8   6  789.70   21.92
   8  -5   6  794.32   22.36
   3   5   6  799.88   21.77
   5   3   6  816.95   21.90
  -8   3  -6  816.20   21.68
   5  -8   6  792.35   22.08
   3  -8   6  813.60   21.67
   5  -8  -6  804.67   21.35
  -3  -5  -6  813.95   21.76
   3  -8  -6  817.09   21.55
  -3  -5   6  795.86   21.61
  -3   8   7   15.97    2.44
   8  -5   7   17.01    2.99
   3  -8   7   15.79    2.14
  -3  -5  -7   16.04    2.64
   5  -8   7   24.35    2.85
   3   5   7   21.93    2.39
  -5   8   7   22.31    2.44
   8  -3   7   18.11    3.05
   5   3   7   14.42    2.39
  -8   3  -7   14.20    2.38
   5  -8  -7   27.56    2.16
   3  -8  -7   28.81    2.50
   8  -5   8   91.99    4.67
  -3   8   8   96.71    4.23
  -8   3  -8   93.70    4.21
  -5   8   8   80.10    4.20
   8  -3   8   71.88    4.27
   5  -8   8   80.52    4.08
  -3  -5  -8   94.70    4.32
   5  -8  -8   95.38    3.82
   3  -8  -8   82.64    3.88
   8  -3   9  134.86    5.76
  -5   8   9  135.53    5.51
  -8   3  -9  135.31    5.48
  -3   8   9  138.17    5.53
  -8   5  -9  129.59    5.41
   5  -8   9  131.29    5.09
   8  -5   9  124.68    5.61
  -5  -3  -9  132.73    5.58
   5  -8  -9  131.04    5.02
  -3  -5  -9  131.55    5.61
   3  -8  -9  138.50    5.24
   8  -3  10    3.24    2.46
  -8   5 -10    2.60    2.43
  -8   3 -10    3.72    2.54
   3   5  10    2.54    2.20
   3  -8 -10    8.73    2.43
   5   3  10    5.26    2.40
  -3  -5 -10    3.24    2.58
  -5   8  10    4.16    2.45
  -5  -3 -10    0.81    2.55
   8  -5  10    2.48    2.24
  -3   8  10    5.97    2.50
   8  -5  11    8.19    2.74
  -8   5 -11    3.23    2.57
  -3  -5 -11    6.76    2.86
   3   5  11    3.94    2.26
  -8   3 -11    6.24    2.63
   5   3  11    6.66    2.46
  -3   8  11    2.72    2.52
  -5  -3 -11   -1.35    2.66
  -5   8  11    5.31    2.58
   8  -3  11    6.92    2.40
   3  -8 -11    9.85    2.69
   8  -5  12   13.29    2.73
   5   3  12   13.50    2.82
   3   5  12   11.21    2.83
  -8   3 -12   11.89    2.96
   3  -8 -12   22.33    3.09
  -8   5 -12   16.40    2.94
   8  -3  12   13.56    2.83
  -5   8  12    9.28    2.87
  -5  -3 -12    9.65    3.10
  -3  -5 -12    8.81    3.16
  -3   8  12   13.59    3.00
   5  -8  13    3.05    3.43
   3  -8  13   -0.27    3.13
  -5  -3  13    0.36    3.01
  -3  -5  13    1.14    3.25
  -5  -3 -13    0.27    3.18
   8  -3  13   -0.83    2.59
   3   5  13    0.75    2.73
   8  -5  13    1.89    2.42
  -3  -5 -13    1.06    3.08
   5   3  13    3.04    2.80
  -8   3 -13    1.57    2.85
  -8   5 -13   -0.26    2.96
  -5   8  13    1.59    2.84
  -3   8  13    2.48    2.79
   8  -5  13    0.82    2.67
   3   5  13    3.32    3.40
   5   3  13    4.40    3.12
   8  -3  13   -1.47    2.81
   3   5  13    2.95    3.58
   8  -5  13    1.35    3.55
   5   3  13   -1.23    3.90
   8  -3  13   -0.93    3.64
   5  -8  14   10.56    3.92
   3  -8  14   17.33    4.01
  -5  -3  14   15.87    3.57
  -3  -5  14   18.08    3.75
   3   5  14    9.63    3.13
  -3  -5 -14   17.18    3.69
   8  -3  14   15.04    2.96
  -3   8  14   14.02    3.34
   5   3  14   11.76    2.91
  -5  -3 -14    9.80    3.45
   5   3  14    7.73    3.71
   8  -5  14   14.48    3.16
   3   5  14   10.12    3.87
   8  -3  14   10.72    3.38
   8  -5  14   18.98    4.31
   8  -3  14   10.09    4.13
   3   5  14   10.07    3.99
   5   3  14   10.79    4.17
   5  -8  15   37.08    4.77
  -3  -5  15   36.67    4.34
  -5  -3  15   36.84    4.19
   5   3  15   37.56    3.90
  -3  -5 -15   42.79    4.53
  -3   8 -15   36.28    4.23
   3   5  15   33.10    3.91
   5   3  15   43.96    4.86
   8  -5  15   38.69    3.89
   3   5  15   39.64    4.89
   8  -3  15   31.96    4.00
   3   5  15   35.76    4.60
   8  -3  15   37.16    4.77
   5   3  15   39.07    5.07
   8  -5  15   36.10    4.85
  -5  -3  16    9.01    3.40
   5  -8  16    8.04    3.80
  -3  -5  16    4.26    3.51
   5   3  16    4.48    3.94
   3   5  16    9.42    4.03
   8  -5  16    6.48    3.06
   8  -3  16   11.15    3.36
   3   5  16    4.53    3.95
   8  -5  16    8.20    3.95
   5   3  16    9.66    4.15
  -5  -3  17   -0.12    3.26
  -3  -5  17    1.19    3.46
   5   3  17    3.75    3.84
   8  -5  17   -0.43    2.90
   3   5  17    4.16    3.84
   8  -3  17   -3.43    3.13
   3   5  17   -4.70    3.78
   5   3  17    3.75    3.90
   8  -5  17   -0.49    3.88
   5  -8  17    0.31    4.03
  -5  -3  18    6.06    3.14
  -3  -5  18    2.19    3.22
   5   3  18    2.65    3.57
   8  -3  18    3.06    2.96
   5   3  18    4.66    3.61
   3   5  18   -0.26    3.52
   3  -8  18    5.54    3.65
   8  -3  19    3.89    2.70
   3   5  19    0.11    3.03
   8  -3  19    2.37    3.51
   3  -8  19    4.04    3.22
  -5  -3  19   -0.28    2.59
  -3  -5  19   -0.21    2.90
   5   3  19   -2.39    3.36
   8  -3  20    0.21    2.91
   3   5  20    8.36    2.68
   5   3  20    2.04    2.80
  -3  -5  20    2.17    2.50
   3  -8  20    0.61    2.79
  -3  -5  21    0.60    1.84
   5   3  21   -1.65    2.32
   3  -8  21    0.91    2.30
   5  -8  21    0.47    2.37
   8  -3  21   -0.87    2.40
   8  -5  21    1.54    2.48
   3  -8  22    0.27    1.53
   5  -8  22   -0.68    1.57
   8  -5  22   -0.75    1.74
  -2   8   0 1179.39   30.69
   8  -2   0 1179.30   31.17
   6   2   0 1182.72   30.37
   2   6   0 1160.13   30.24
   6  -8   0 1203.10   30.34
   2  -8   0 1146.70   30.60
  -8   2   0 1163.87   29.96
  -6  -2   0 1196.49   30.38
   2   6  -1  541.66   14.48
   8  -2   1  566.50   15.53
  -2   8   1  530.04   14.96
   6   2   1  570.26   14.90
   6   2  -1  557.34   14.54
   2   6   1  577.16   14.73
   8  -2  -1  567.31   15.55
  -6  -2   1  545.38   14.67
   2  -8  -1  559.02   14.97
   6  -8   1  567.46   14.72
  -6  -2  -1  565.32   14.75
  -8   2   1  533.07   14.14
  -8   2  -1  549.85   14.40
   6  -8  -1  562.23   14.67
   6   2   2  184.42    5.67
   8  -2  -2  176.22    6.26
   2   6  -2  171.09    5.02
   6   2  -2  169.97    4.91
  -2   8   2  167.19    5.69
   8  -2   2  172.73    6.30
   2   6   2  179.07    5.39
   6  -8  -2  179.35    5.29
  -6  -2   2  173.57    5.26
  -8   2  -2  174.80    5.12
   2  -8  -2  175.53    5.70
  -6  -2  -2  184.25    5.44
   6  -8   2  178.48    5.39
  -2  -6   2  160.25    5.63
   8  -2   3   46.63    3.28
   6   2   3   47.93    2.77
  -2   8   3   45.25    2.70
  -8   2  -3   51.33    2.25
   2   6   3   43.68    2.34
   2  -8  -3   45.27    2.86
   6  -8   3   41.32    2.46
  -6  -2   3   46.54    2.16
  -2  -6   3   44.57    2.51
  -6  -2  -3   42.11    2.50
   6  -8  -3   46.50    2.31
   2   6   4  205.36    6.53
   8  -2   4  214.34    7.05
   6  -8   4  201.52    7.68
  -2   8   4  207.91    6.60
   6   2   4  212.42    6.76
  -8   2  -4  200.82    6.25
  -6  -2   4  201.95    6.13
   6  -8  -4  211.06    6.20
   2  -8  -4  215.07    6.63
   2  -8   4  202.40    6.53
  -2  -6   4  210.55    6.54
  -6  -2  -4  216.63    6.48
   2   6   5   82.04    3.38
  -6   8   5   74.95    3.86
   6  -8   5   78.49    4.54
   8  -6   5   71.07    4.32
   6   2   5   67.37    3.49
  -2   8   5   73.35    3.41
   2  -8   5   76.83    3.66
   8  -2   5   78.74    3.92
  -8   2  -5   66.06    3.20
  -6  -2  -5   73.24    3.40
   6  -8  -5   71.32    3.10
   2  -8   5   71.54    3.30
  -2  -6   5   79.73    3.40
   2  -8  -5   69.25    3.39
  -2  -6  -5   82.44    3.45
  -6  -2   5   74.12    2.96
  -8   2  -6  280.40    8.66
   8  -6   6  277.67    9.49
   2  -8   6  283.23    8.39
   6  -8   6  293.40    9.35
  -2   8   6  277.99    8.80
   2   6   6  296.25    8.79
   6   2   6  273.63    8.86
  -6   8   6  296.73    9.08
   8  -2   6  291.24    9.21
  -6  -2  -6  297.12    8.78
   6  -8  -6  282.94    8.32
  -2  -6   6  292.12    8.74
  -2  -6  -6  274.90    8.75
   2  -8  -6  299.87    8.72
   8  -6   7    7.74    2.77
   6  -8   7    7.21    2.63
   2  -8  -7   14.97    2.40
  -6  -2  -7    2.97    2.18
  -8   2  -7   10.17    2.22
  -2  -6  -7   11.40    2.55
   6   2   7   10.54    2.14
   2   6   7    8.61    1.98
  -6   8   7    5.61    2.26
   6  -8  -7   18.40    1.82
  -8   2  -8   75.42    3.86
  -8   6   8   80.15    4.10
  -6   8   8   81.77    4.10
   8  -2   8   74.53    4.14
  -2   8   8   82.58    4.02
   8  -6   8   84.02    4.60
   6  -8   8   79.90    4.13
   2  -8  -8   80.64    3.89
  -2  -6  -8   81.01    4.07
   8  -2   9   13.36    2.74
  -2   8   9   12.92    2.52
   2  -8  -9   16.39    2.39
  -2  -6  -9   17.80    2.89
  -8   2  -9   16.81    2.56
   6  -8   9   13.80    2.47
  -8   6   9   14.22    2.50
  -6   8   9   15.89    2.82
   8  -6   9   15.59    2.78
  -8   6  10  127.17    5.50
   6   2  10  122.58    5.48
  -8   2 -10  125.76    5.46
   2   6  10  125.13    5.39
   8  -2  10  126.91    5.58
  -6   8  10  122.84    5.60
   8  -6  10  125.84    5.62
   6  -8  10  124.27    5.15
  -2   8  10  128.92    5.45
  -2  -6 -10  134.77    5.69
   2  -8 -10  129.46    5.38
   6   2  11   46.63    3.48
   2  -8 -11   34.09    3.32
  -2  -6 -11   39.41    3.59
  -6   8  11   41.34    3.60
  -6  -2 -11   31.14    3.53
   8  -2  11   37.78    3.49
  -8   6 -11   31.21    3.42
   8  -6  11   36.81    3.35
  -2   8  11   39.60    3.48
   2   6  11   42.00    3.47
  -8   2 -11   45.03    3.62
   2   6  12   17.52    3.10
  -2  -6 -12   23.04    3.46
  -6  -2 -12   14.93    3.34
   6   2  12   22.51    2.99
  -8   6 -12   18.85    3.25
  -6   8  12   17.94    3.38
   8  -2  12   18.53    3.07
  -8   2 -12   20.27    3.13
   2  -8 -12   23.19    3.19
   8  -6  12   23.89    2.90
  -2   8  12   26.04    3.19
  -6  -2  13   12.28    3.21
   6  -8  13   11.68    3.49
  -2  -6  13    8.84    3.48
   2   6  13   10.22    2.79
   2  -8 -13   18.08    3.25
  -6  -2 -13    8.89    3.38
  -8   2 -13   10.61    3.07
   6   2  13    9.45    2.88
  -2  -6 -13   13.23    3.37
  -8   6 -13    6.53    2.94
   8  -2  13   11.53    3.01
  -2   8  13   12.86    3.10
   8  -6  13    8.95    2.85
   2   6  13    5.83    3.69
  -2   8  13   15.39    4.10
   6   2  13   13.91    3.30
   8  -2  13    9.90    3.25
   6   2  13    8.51    4.06
   8  -2  13    9.52    3.97
   2   6  13   10.35    3.71
   8  -6  13   12.47    3.76
  -6  -2  14   17.69    3.42
   6  -8  14   13.11    3.96
  -2  -6  14   18.85    3.82
   2   6  14   13.91    3.19
   8  -2  14   15.76    3.04
   6   2  14   13.72    2.98
  -6   8 -14   14.82    3.39
  -6  -2 -14    9.38    3.24
  -2  -6 -14   15.67    3.72
  -2   8  14   10.63    3.26
   8  -2  14   13.85    3.51
   6   2  14   17.07    3.78
   8  -6  14   14.90    3.27
   2   6  14    6.96    3.76
   8  -2  14   13.20    4.25
   8  -6  14   19.25    4.03
   2   6  14   13.72    3.91
   6   2  14   12.94    4.29
  -6  -2  15   18.54    3.53
  -2  -6  15   13.08    3.88
   6  -8  15   14.65    3.85
   2   6  15   17.82    4.51
   8  -2  15   16.13    3.54
   6   2  15   11.45    3.76
   2   6  15   10.57    3.92
   6   2  15   15.21    4.29
   8  -6  15   10.04    4.17
   6  -8  16   25.56    4.23
  -6  -2  16   22.18    3.76
  -2  -6  16   21.00    3.91
   8  -2  16   22.63    3.57
   2   6  16   21.34    4.43
   6   2  16   20.83    4.29
   8  -6  16   21.45    4.55
   2   6  16   14.98    4.10
   6   2  16   17.41    4.33
  -6  -2  17    1.52    3.16
  -2  -6  17   -0.14    3.59
   2  -8  17    2.19    3.52
   6   2  17    0.27    3.56
   8  -2  17   -4.90    3.33
   2   6  17   10.12    4.15
   6  -8  17   -0.47    3.84
   8  -6  17    2.58    3.78
   6   2  17   -0.16    3.80
   2   6  17    0.42    3.49
   2  -8  18    2.44    3.45
  -2  -6  18    0.13    3.20
   6   2  18    0.98    3.39
   8  -2  18    0.66    3.10
  -6  -2  18    2.00    2.96
   2   6  18   -2.06    3.30
   6  -8  18    5.06    3.72
   8  -6  18    0.30    3.49
   8  -2  18    0.90    3.73
   6   2  18   -1.73    3.67
   6   2  19    4.56    3.27
   8  -2  19    7.09    2.88
   2   6  19    5.52    2.85
   8  -2  19    0.26    3.45
   6   2  19    1.96    3.43
   2  -8  19    4.41    3.15
  -2  -6  19    2.60    3.10
   8  -6  19    4.18    3.69
   6   2  20    0.48    2.88
   2  -8  20    1.77    2.79
  -2  -6  20    2.52    2.61
   8  -2  20    2.96    2.99
   6   2  21    4.22    2.44
   8  -2  21   -1.78    2.30
   2  -8  21    1.60    2.35
  -2  -6  21   -0.89    2.05
   2  -8  22   -0.70    1.45
   6  -8  22   -0.15    1.64
   8  -6  22   -0.79    1.56
   8  -2  22    4.53    1.74
   8  -1   0   93.23    4.15
  -1   8   0   87.45    3.52
   1   7   0   87.95    3.21
   7   1   0   89.56    3.55
  -7  -1   0   86.98    3.29
   7  -8   0   90.92    3.10
  -8   1   0   93.97    2.98
   8  -1   1  565.24   15.57
   1   7  -1  568.71   14.84
   8  -1  -1  570.60   15.47
  -1   8   1  553.21   15.09
   1   7   1  551.41   14.93
   7   1   1  552.49   15.16
  -1   8  -1  567.37   15.14
   7   1  -1  565.46   14.92
  -7  -1   1  566.90   14.75
  -8   1  -1  557.53   14.67
   7  -8  -1  550.43   14.65
   7  -8   1  554.03   14.79
  -7  -1  -1  563.41   14.87
  -8   1   1  546.62   14.47
   8  -1   2  614.41   16.46
   8  -1  -2  578.76   16.15
  -1   8   2  567.62   15.95
   7   1   2  567.55   16.09
   1   7   2  595.62   15.90
   7   1  -2  603.18   15.58
   1  -8  -2  601.52   16.09
   7  -8  -2  566.18   15.48
  -8   1  -2  561.99   15.58
  -8   1   2  609.31   15.26
   7  -8   2  608.76   15.76
  -7  -1   2  587.04   15.54
  -7  -1  -2  606.40   15.72
   1   7   3  648.02   17.00
   7   1   3  638.96   17.27
  -1   8   3  625.72   17.04
   8  -1  -3  619.82   17.10
   8  -1   3  652.79   17.54
   1  -8  -3  664.35   17.18
  -8   1  -3  619.21   16.71
   7  -8  -3  606.19   16.51
  -7  -1  -3  653.90   16.88
  -7  -1   3  616.00   16.52
   7  -8   4  937.46   26.10
   8  -7   4  974.45   26.09
  -7   8   4  868.92   25.20
  -8   1  -4  980.36   24.73
   7   1   4  964.78   25.17
  -1   8   4  954.32   25.00
   8  -1   4  924.50   25.34
   1   7   4  918.32   24.89
   1  -8  -4  915.05   24.97
   7  -8  -4  950.16   24.43
  -7  -1  -4  932.97   24.80
  -1  -7  -4  968.51   25.07
   1  -8   4  902.42   24.94
  -7  -1   4  958.94   24.43
  -8   1  -5  641.22   17.15
  -7   8   5  591.74   17.59
   1  -8   5  647.23   17.00
   7  -8   5  634.92   18.29
   7   1   5  670.57   17.65
  -1   8   5  664.11   17.45
   8  -1   5  609.86   17.69
   8  -7   5  630.52   18.20
   1   7   5  649.47   17.35
  -1  -7  -5  680.93   17.44
   1  -8   5  587.51   17.29
  -1  -7   5  626.54   17.35
   1  -8  -5  605.85   17.32
  -7  -1  -5  628.10   17.21
   7   1   6 1073.17   27.45
   7  -8   6  975.96   27.64
  -8   1  -6 1077.72   27.00
   8  -7   6 1116.52   27.97
  -7   8   6  976.55   27.32
   8  -1   6  917.23   27.32
  -1   8   6 1034.35   27.18
   1   7   6  970.78   27.06
  -1  -7  -6 1055.47   27.14
  -7  -1  -6 1012.22   26.99
   1  -8  -6  996.45   26.96
  -1  -7   6  990.50   27.02
   8  -7   7  865.15   23.62
  -8   7   7  845.59   23.17
   7   1   7  865.13   23.22
  -7  -1  -7  851.16   22.95
   7  -8   7  848.54   23.44
  -7   8   7  850.47   23.23
   8  -1   7  788.78   23.13
  -1   8   7  798.27   22.91
   1   7   7  856.37   22.99
  -8   1  -7  863.63   22.93
   1  -8  -7  833.62   22.85
  -1  -7  -7  879.87   23.03
   7  -8   8  292.71    9.58
  -7  -1  -8  280.57    9.29
  -8   1  -8  298.09    9.31
  -7   8   8  284.14    9.53
  -8   7   8  294.47    9.55
   8  -7   8  296.22    9.72
   1  -8  -8  290.43    9.25
  -1  -7  -8  310.03    9.50
   8  -1   9  113.48    5.29
  -8   1  -9  127.82    5.25
  -7  -1  -9  125.37    5.37
  -7   8   9  110.74    5.32
  -8   7   9  126.88    5.38
  -1   8   9  122.88    5.24
   7  -8   9  120.93    5.26
  -1  -7  -9  134.47    5.42
   1  -8  -9  121.27    5.21
  -7   8  10   89.12    4.94
   7   1  10  102.96    4.93
   8  -1  10   90.89    4.83
  -7  -1 -10   91.47    5.00
   8  -7  10   92.64    4.85
   7  -8  10   96.30    4.66
  -1   8  10  100.22    4.89
  -8   7  10   98.28    4.87
   1   7  10   97.70    4.77
  -8   1 -10  101.32    4.80
   1  -8 -10  105.17    4.90
  -1  -7 -10  105.64    5.00
  -1   8  11    7.94    2.51
  -1  -7 -11    9.81    3.04
   7  -8  11    7.01    2.37
   8  -7  11    9.56    2.69
   1   7  11   10.25    2.69
  -8   1 -11   10.46    2.72
   7   1  11   10.65    2.69
  -7   8  11   13.70    3.01
   8  -1  11    7.56    2.65
  -8   7  11    8.04    2.82
   1  -8 -11   10.88    2.74
   1   7  12   20.22    3.18
  -7   8  12   27.92    3.39
   1  -8 -12   32.13    3.46
  -1  -7 -12   15.49    3.33
  -1   8  12   15.21    2.95
  -8   1 -12   23.48    3.30
  -8   7 -12   21.18    3.15
   7   1  12   16.93    3.11
   8  -1  12   22.50    3.10
   8  -7  12   21.31    2.86
   8  -7  13   27.18    4.14
   7  -8  13   30.46    4.30
  -1  -7  13   29.88    4.22
   8  -1  13   29.71    3.44
   1   7  13   36.04    3.73
   1  -8 -13   35.35    3.68
  -8   1 -13   17.07    3.67
  -8   7 -13   26.91    3.71
  -1  -7 -13   32.74    3.74
   7   1  13   23.44    3.13
  -1   8  13   23.95    3.51
   7   1  13   27.87    3.81
   1   7  13   24.30    4.43
   8  -1  13   33.37    3.92
  -1   8  13   30.49    4.23
   7   1  13   27.65    4.58
   8  -1  13   31.11    4.64
   1   7  13   27.83    4.08
  -7  -1 -14   60.69    4.97
   1  -8 -14   82.86    5.12
  -1  -7 -14   71.86    4.95
   7   1  14   61.81    4.42
   8  -1  14   68.41    4.43
  -1   8  14   66.65    4.82
   1   7  14   67.25    4.87
  -1   8  14   69.57    5.73
   8  -1  14   76.22    4.96
   1   7  14   67.47    5.40
   7   1  14   69.96    5.06
  -1  -7  14   77.48    5.37
   1   7  14   64.47    5.26
   8  -7  14   64.89    5.49
   7   1  14   67.84    5.69
   7  -8  14   78.02    5.78
   1  -8  15   39.95    4.50
   7  -8  15   48.66    4.93
  -1  -7  15   36.50    4.57
   1   7  15   43.03    5.03
   8  -1  15   39.96    4.15
   7   1  15   48.87    4.40
   8  -7  15   38.77    4.78
   7   1  15   35.86    4.96
   1   7  15   34.86    4.50
   1  -8  16   17.23    4.10
  -1  -7  16   14.51    3.94
   1   7  16   17.85    4.43
   7   1  16    7.49    3.90
   8  -1  16   15.27    3.58
   1   7  16   12.57    3.88
   8  -7  16   15.66    4.11
   7   1  16   12.21    4.33
   7  -8  16   14.86    4.31
   1  -8  17    4.58    3.90
  -1  -7  17    0.83    3.60
   7   1  17    5.03    3.71
   8  -1  17    4.91    3.55
   1   7  17    8.77    3.74
   8  -1  17    4.85    4.11
   7   1  17    2.07    3.66
   7  -8  17   10.65    4.01
   8  -7  17    0.64    3.72
   1  -8  18    2.51    3.49
  -1  -7  18   -2.42    3.35
   7   1  18    5.85    3.37
   8  -1  18    0.34    3.08
   8  -1  18    3.40    3.77
   8  -7  18    0.88    3.61
   7   1  18    1.89    3.55
   7  -8  18    2.75    3.62
   7   1  19    7.91    3.06
   8  -1  19    6.11    2.96
  -1  -7  19   -0.22    3.09
   7   1  19   -0.87    3.32
   1  -8  19    0.92    2.99
   8  -1  19   -2.68    3.49
   8  -7  19   -0.64    3.38
   7  -8  19   -6.33    3.38
   1  -8  20    2.83    2.71
  -1  -7  20    0.27    2.60
   7   1  20    2.26    2.89
   8  -7  20    0.10    3.26
   8  -1  20   -3.07    2.93
   8  -1  21    3.46    2.48
   7   1  21    7.05    2.38
  -1  -7  21    0.50    2.11
   1  -8  21    0.07    2.16
   7  -8  22    2.12    1.57
   8  -1  22   -0.91    1.53
   8   0   0  245.15    7.32
   0   8   0  238.92    7.00
   8  -8   0  237.88    6.62
  -8   0   0  233.03    6.73
   8   0  -1   34.68    2.38
   0   8  -1   34.15    2.15
   0   8   1   33.79    2.19
   8   0   1   34.29    2.60
  -8   0   1   30.81    1.74
   8  -8  -1   33.46    1.57
  -8   0  -1   37.28    2.09
   0   8   2   20.79    2.10
   8   0  -2   19.44    2.01
   8   0   2   15.76    2.44
  -8   0  -2   19.58    1.69
  -8   0   2   19.95    1.37
   8   0   3   34.39    2.89
   0   8   3   39.23    2.44
   0  -8  -3   38.15    2.82
  -8   0   3   37.52    1.75
  -8   0  -3   37.47    2.22
   0  -8   3   34.73    2.39
   0   8   4   16.82    2.09
  -8   0  -4   16.24    2.03
   8   0   4   19.22    2.67
   8  -8   4   25.86    3.82
   0  -8  -4   19.11    2.41
   8   0   5 1698.11   45.76
   0   8   5 1758.17   45.56
   8  -8   5 1742.33   46.46
   0  -8  -5 1782.59   45.60
  -8   0  -5 1761.97   45.34
   0   8   6   17.75    2.18
   8   0   6   17.63    2.46
  -8   8   6   15.57    2.76
   8  -8   6   17.24    3.45
  -8   0  -6   16.09    2.23
   0  -8  -6   21.02    2.74
   8   0   7  182.31    6.85
  -8   0  -7  183.17    6.49
  -8   8   7  194.26    6.97
   8  -8   7  181.19    7.09
   0   8   7  192.33    6.69
   0  -8  -7  208.48    6.66
   8  -8   8   71.53    4.38
  -8   0  -8   73.17    3.81
  -8   8   8   76.80    4.14
   0  -8  -8   83.28    4.08
  -8   0  -9   11.64    2.50
   0  -8  -9   26.23    2.94
  -8   8   9   16.01    2.88
   8  -8   9   16.53    2.89
  -8   8  10   28.75    3.23
   0   8  10   27.25    3.06
  -8   0 -10   23.83    2.99
   0  -8 -10   26.83    3.05
   8  -8  10   25.43    3.06
   8   0  10   27.03    3.15
   0   8  11    0.80    2.54
  -8   8  11    2.48    2.54
   8   0  11    0.68    2.31
   0  -8 -11    5.59    2.64
   8  -8  11    0.80    2.30
  -8   0 -11   -2.83    2.80
   0   8  12    3.28    2.78
  -8   0 -12   -1.87    3.19
   8   0  12    5.68    2.86
   0  -8 -12    8.93    2.89
   0  -8 -13   48.67    4.10
   8  -8  13   36.26    4.50
   0   8  13   43.08    4.03
   8   0  13   46.22    3.92
  -8   0 -13   41.88    4.50
  -8   8 -13   40.65    3.97
   8   0  13   39.41    4.10
   0  -8  13   49.62    4.62
   8  -8  14    4.05    3.71
   0  -8  14    2.57    3.53
   8   0  14    4.52    2.83
   0  -8 -14   12.30    3.56
   0   8  14    2.93    3.01
   0   8  14    1.96    3.85
   8   0  14    1.35    3.25
   0   8  15   64.08    5.81
   8   0  15   70.65    5.07
   0  -8  15   69.04    5.35
   8   0  15   60.35    5.84
   8  -8  15   75.07    5.52
   0  -8  16    4.23    3.53
   8   0  16   -1.90    3.70
   8  -8  16    1.14    3.93
   8   0  16   -3.37    4.14
   0  -8  17   32.70    4.40
   8   0  17   21.17    4.00
   8   0  17   23.36    4.58
   8  -8  17   28.09    4.46
   0  -8  18   -0.38    3.41
   8   0  18   -7.13    3.37
   8  -8  18    2.45    3.54
   8   0  18   -1.89    3.84
   8   0  19    4.22    2.95
   8  -8  19   -1.88    3.31
   8   0  19    1.12    3.32
   0  -8  19    0.11    3.04
   0  -8  20    1.43    2.66
   8  -8  20    2.24    2.89
   8   0  20   -0.20    2.78
   0  -8  21    1.01    2.11
   8   0  21    6.97    2.22
   4   5   0   17.40    1.47
   5   4   0   22.28    1.60
   9  -4   0   13.23    3.73
  -5  -4   0   23.29    2.11
  -9   4   0   17.56    0.93
  -4  -5   0   20.98    2.02
  -9   5   0   16.12    0.80
   5  -9   0   17.15    2.02
   4  -9   0   20.63    2.00
   5   4   1  214.74    5.99
   4   5   1  192.44    5.88
   5   4  -1  181.12    5.54
  -4   9   1  206.15    6.52
  -9   5  -1  184.57    5.43
   9  -5   1  199.99    7.65
   9  -4   1  187.45    7.39
   4   5  -1  211.65    5.59
   4  -9  -1  190.85    6.16
  -9   4  -1  211.30    5.49
   5  -9  -1  219.03    6.18
  -4  -5   1  191.56    6.23
  -5  -4   1  206.32    6.13
  -4  -5  -1  204.82    6.28
   5  -9   1  188.18    6.09
  -5  -4  -1  180.17    6.16
   4  -9   1  208.49    6.22
   4   5   2  428.43   11.57
  -9   4  -2  418.49   11.20
   5   4   2  431.93   11.65
  -9   5  -2  409.65   11.20
   9  -4   2  439.34   12.80
  -4   9   2  406.91   11.97
  -5  -4  -2  412.20   11.67
  -4  -5  -2  423.16   11.78
   5  -9  -2  432.73   11.60
  -4  -5   2  416.63   11.68
   4  -9  -2  413.55   11.67
  -5  -4   2  417.04   11.61
   5  -9   2  417.29   11.67
   4  -9   2  419.09   11.74
   4   5   3  176.90    5.50
  -4   9   3  166.30    5.76
  -9   4  -3  162.55    5.08
   9  -4   3  166.57    6.40
  -9   5  -3  175.60    5.15
   5   4   3  170.30    5.52
  -5  -4  -3  171.72    5.61
  -5  -4   3  159.91    5.34
   5  -9   3  167.97    5.55
   4  -9   3  158.81    5.47
   5  -9  -3  159.02    5.40
   4  -9  -3  170.03    5.57
  -4  -5   3  165.16    5.38
   9  -4   4  265.29    8.95
  -5   9   4  263.84    8.53
  -4   9   4  289.28    8.53
   9  -5   4  282.31    9.18
   5   4   4  286.86    8.40
  -9   4  -4  269.38    8.00
   4   5   4  274.68    8.31
  -5  -4  -4  277.55    8.27
   5  -9   4  265.65    8.20
   5  -9  -4  272.72    8.14
  -4  -5   4  267.60    8.13
  -5  -4   4  289.10    8.12
   4  -9  -4  283.28    8.28
   4  -9   4  275.89    8.32
   9  -4   5  260.88    8.99
   4   5   5  277.12    8.51
   5   4   5  301.17    8.66
  -9   4  -5  277.64    8.23
  -9   5  -5  269.43    8.21
  -4   9   5  271.72    8.60
   5  -9   5  267.50    9.24
   4  -9   5  289.88    9.13
  -5  -4   5  277.63    8.18
  -5  -4  -5  264.66    8.40
   4  -9  -5  280.79    8.35
   4  -9   5  292.65    8.48
   5  -9  -5  271.81    8.23
  -4  -5   5  271.58    8.25
   4   5   6  610.49   16.00
  -9   4  -6  545.28   15.64
  -9   5  -6  604.36   15.81
  -5   9   6  518.66   15.96
   5   4   6  589.90   15.99
   4  -9   6  542.24   15.95
   5  -9   6  614.06   16.37
   4  -9  -6  593.39   15.75
   5  -9  -6  562.35   15.58
  -4  -5   6  584.25   15.66
  -4  -5  -6  490.05   15.66
  -5  -4   6  562.54   15.54
  -4  -5  -7    6.62    2.10
   4  -9   7    6.16    2.31
  -9   5  -7    6.39    2.11
  -9   4  -7    2.34    2.01
   5  -9   7   10.92    2.57
   4   5   7    7.03    2.05
   5   4   7    4.14    2.06
   9  -4   7    3.70    2.85
  -5   9   7    7.37    2.28
  -4   9   7    6.73    2.30
   9  -5   7    4.06    2.76
   5  -9  -7    6.08    2.24
   4  -9  -7    4.92    2.44
   4   5   8  196.58    6.87
   5   4   8  188.71    6.85
  -9   4  -8  185.66    6.77
  -5   9   8  202.40    7.15
  -4   9   8  196.73    7.07
  -9   5  -8  194.15    6.94
   9  -4   8  187.46    7.21
   9  -5   8  186.14    7.25
   5  -9   8  199.94    6.78
   4  -9  -8  195.85    6.62
  -4  -5  -8  193.07    6.99
   5  -9  -8  200.54    6.48
  -9   5  -9   85.46    4.29
  -9   4  -9   79.29    4.15
  -4   9   9   80.34    4.37
  -5   9   9   84.99    4.44
   9  -4   9   83.14    4.58
   9  -5   9   76.63    4.42
   4  -9  -9   96.96    4.09
  -5  -4  -9   94.63    4.64
  -4  -5  -9   82.59    4.54
   5  -9  -9   84.31    3.94
  -9   4 -10  301.51    9.99
  -5   9  10  291.48   10.08
  -9   5 -10  300.80    9.97
   9  -5  10  285.90    9.99
  -4   9  10  307.68   10.11
   9  -4  10  298.22   10.09
   4  -9 -10  303.58    9.66
  -5  -4 -10  312.45   10.22
  -4  -5 -10  318.90   10.19
   5   4  11   57.14    3.93
  -9   5 -11   59.69    4.18
   9  -4  11   61.30    4.14
   9  -5  11   62.69    4.09
  -9   4 -11   57.83    3.98
  -5   9  11   57.46    4.21
  -4   9  11   56.16    4.09
   4   5  11   58.10    3.96
  -5  -4 -11   53.27    4.22
  -4  -5 -11   62.27    4.41
   4  -9 -11   64.22    3.89
  -5  -4 -12   21.24    3.51
  -4  -5 -12   23.02    3.68
   5   4  12   21.78    3.12
  -9   4 -12   21.03    3.25
  -9   5 -12   16.32    3.19
   4   5  12   20.62    3.12
  -5   9  12   16.81    3.14
   9  -4  12   22.67    3.22
  -4   9  12   19.66    3.18
   9  -5  12   23.50    3.16
   5  -9  13   19.43    3.85
   4  -9  13   17.63    3.71
  -4  -5  13   10.32    3.61
  -5  -4  13   10.76    3.43
  -9   4 -13   13.76    3.09
   4   5  13   14.90    3.10
  -5  -4 -13   17.76    3.70
   5   4  13   16.95    3.11
  -9   5 -13   13.44    3.22
   9  -4  13   18.76    3.04
  -4  -5 -13   16.79    3.61
   9  -5  13   14.59    2.89
  -4   9  13   17.36    3.42
  -5   9  13   14.08    3.18
   9  -4  13   10.50    3.35
   9  -5  13   14.56    3.35
   9  -4  13   11.34    3.89
   4   5  13   16.51    4.25
   5   4  13   18.93    4.30
   9  -5  13   13.16    3.63
  -5  -4 -14   54.56    4.74
  -4  -5 -14   59.51    4.94
   9  -4  14   56.29    4.19
  -9   4 -14   56.79    4.37
  -9   5 -14   61.58    4.61
  -4   9  14   63.09    4.83
   4   5  14   55.30    4.54
   5   4  14   53.87    4.28
   5   4  14   61.86    4.99
   9  -5  14   54.48    4.43
   4   5  14   57.56    5.05
   9  -4  14   55.08    4.45
   5  -9  14   63.45    5.08
   4   5  14   59.89    5.41
   9  -4  14   56.28    5.45
  -4  -5  14   62.27    4.76
  -5  -4  14   65.55    4.88
   4  -9  14   60.45    5.23
   9  -5  14   54.54    5.30
   5   4  14   59.67    5.58
   4  -9  15   35.09    4.49
   5  -9  15   32.48    4.48
  -4  -5  15   39.07    4.36
  -5  -4  15   36.71    4.06
   4   5  15   29.22    4.78
   9  -5  15   34.82    3.85
   9  -4  15   33.69    3.90
   5   4  15   23.90    4.43
   9  -5  15   36.23    4.62
   4   5  15   25.15    4.61
   9  -4  15   36.73    4.78
   5   4  15   32.90    4.66
  -5  -4  16   16.08    3.58
   4  -9  16   13.09    3.92
  -4  -5  16   11.93    3.74
   5  -9  16   18.90    4.25
   9  -5  16   13.53    3.08
   5   4  16    9.81    4.09
   9  -4  16   13.45    3.06
   4   5  16   12.36    4.05
   9  -4  16   13.71    4.18
   5   4  16   10.56    4.29
   9  -5  16   11.77    4.28
   4   5  16   10.78    4.16
   4  -9  17   16.37    4.13
  -5  -4  17   16.50    3.73
  -4  -5  17   14.17    3.58
   5  -9  17   17.80    4.07
   9  -5  17   14.04    3.30
   5   4  17   13.83    4.19
   9  -4  17   10.25    3.29
   4   5  17   23.27    4.47
   4   5  17    9.92    3.89
   9  -4  17   12.63    3.99
   9  -5  17   21.01    4.47
   5   4  17   16.63    4.17
  -4  -5  18   -0.12    3.00
  -5  -4  18    1.66    3.01
   9  -5  18   -0.85    2.78
   5   4  18   15.61    3.76
   9  -4  18    2.40    2.81
   4   5  18    3.70    3.50
   5  -9  18    3.48    3.48
   4   5  18    4.04    3.48
   9  -5  18   -0.89    3.53
   9  -4  18    1.63    3.85
   5   4  18    0.95    3.53
   9  -4  19   -0.48    2.53
  -4  -5  19   -1.18    2.81
   9  -5  19    1.29    3.53
  -5  -4  19   -0.65    2.66
   4   5  19    3.08    3.13
   5   4  19    1.80    3.09
  -5  -4  20    0.88    2.13
   5   4  20    6.68    2.65
   4   5  20   -1.31    2.77
   4  -9  20    4.91    3.17
  -4  -5  20   -1.35    2.31
   5   4  21   -0.67    2.04
   4  -9  21   -0.36    2.21
   9  -4  21    1.29    2.36
   5  -9  21    2.51    2.54
   5  -9  22    0.69    1.49
   9  -5  22    0.09    1.47
   4  -9  22   -0.58    1.47
   9  -4  22    3.07    1.53
   3   6   0  258.13    7.20
   6   3   0  261.20    7.26
  -9   6   0  250.96    6.68
  -3   9   0  253.91    7.82
   9  -3   0  240.44    8.48
   3  -9   0  253.86    7.69
  -6  -3   0  254.44    7.49
  -9   3   0  256.09    6.76
   6  -9   0  263.44    7.39
  -3  -6   0  249.57    7.63
   9  -3  -1  568.42   15.89
   9  -3   1  553.67   15.81
   6   3  -1  543.77   14.45
   6   3   1  551.83   14.79
   3   6  -1  528.37   14.41
  -3   9   1  551.55   15.15
   3   6   1  572.65   14.70
  -3  -6   1  552.01   15.01
   3  -9   1  542.18   15.04
  -6  -3   1  542.77   14.74
  -9   3  -1  539.33   14.29
   6  -9   1  560.27   14.80
   6  -9  -1  552.97   14.72
  -6  -3  -1  551.71   14.85
   3  -9  -1  557.30   14.97
   3   6   2  852.44   22.73
  -3   9   2  882.06   23.08
  -9   3  -2  859.33   22.38
   6   3   2  878.89   22.89
   9  -3   2  863.08   23.58
  -3  -6   2  862.95   22.90
   6  -9   2  840.54   22.76
   3  -9   2  859.55   22.93
  -6  -3   2  871.49   22.69
  -6  -3  -2  849.65   22.78
   6  -9  -2  870.73   22.63
   3  -9  -2  874.12   22.90
   3   6   3  980.20   26.03
  -9   3  -3  971.17   25.74
   9  -3   3  980.43   26.81
  -6   9   3  967.20   26.47
   6   3   3  992.48   26.18
  -3   9   3  993.90   26.32
   9  -6   3 1003.96   27.28
   6  -9   3  996.22   26.08
  -6  -3   3 1007.18   25.88
  -6  -3  -3  987.68   26.00
   3  -9   3  982.37   26.18
   6  -9  -3  992.38   25.84
   3  -9  -3 1015.06   26.19
  -3  -6   3  996.98   26.15
   3   6   4  374.30   10.92
   9  -3   4  385.31   11.69
  -9   3  -4  379.21   10.69
  -3   9   4  383.01   11.14
   6   3   4  401.04   11.15
   3  -9  -4  378.50   11.02
   3  -9   4  375.98   11.01
   6  -9  -4  399.45   10.77
  -3  -6   4  389.36   10.98
  -6  -3  -4  380.01   10.92
  -6  -3   4  401.81   10.75
   6  -9   4  386.61   11.02
  -3  -6  -4  352.68   10.97
   9  -3   5 1545.46   40.58
   6   3   5 1543.68   40.14
  -3   9   5 1561.22   40.18
   3   6   5 1594.44   40.04
  -9   3  -5 1486.48   39.73
   6  -9   5 1539.77   40.83
   3  -9   5 1524.48   40.24
   3  -9   5 1460.11   39.98
   3  -9  -5 1559.92   39.95
  -6  -3   5 1513.82   39.63
   6  -9  -5 1520.61   39.62
  -6  -3  -5 1572.28   39.96
  -3  -6  -5 1471.10   39.94
  -3  -6   5 1593.98   39.98
   3   6   6 1109.53   29.57
   9  -6   6 1136.43   30.32
  -9   3  -6 1162.08   29.48
   6   3   6 1166.34   29.78
   3  -9   6 1159.21   29.49
  -6   9   6 1017.52   29.76
  -3   9   6 1111.70   29.75
   6  -9   6 1084.60   30.08
   9  -3   6 1030.63   29.96
   6  -9  -6 1152.75   29.21
   3  -9  -6 1073.27   29.42
  -3  -6   6 1073.58   29.41
  -6  -3  -6 1114.19   29.56
  -3  -6  -6 1148.25   29.61
   9  -6   7 1726.05   46.48
   3   6   7 1814.30   46.00
   6  -9   7 1781.55   46.21
  -6   9   7 1761.15   46.20
  -9   3  -7 1767.16   45.80
   6   3   7 1743.53   46.03
   3  -9  -7 1752.24   45.75
   6  -9  -7 1737.94   45.46
  -6  -3  -7 1761.33   45.96
  -3  -6  -7 1707.63   45.89
   3   6   8  253.40    8.60
   6  -9   8  264.06    8.77
   6   3   8  268.04    8.80
  -9   3  -8  276.93    8.71
  -6   9   8  264.37    8.91
  -3   9   8  273.88    8.90
   9  -3   8  252.25    8.98
   9  -6   8  274.23    9.15
  -3  -6  -8  272.14    8.79
   3  -9  -8  268.71    8.50
  -9   3  -9  370.83   11.31
  -9   6  -9  363.66   11.37
  -6   9   9  355.87   11.47
  -3   9   9  380.83   11.53
   9  -6   9  358.51   11.57
   9  -3   9  355.67   11.51
   6  -9   9  336.51   10.96
  -3  -6  -9  385.77   11.59
   3  -9  -9  361.72   11.01
  -9   3 -10  187.12    7.02
  -9   6 -10  182.08    7.07
   9  -3  10  175.81    7.06
  -6   9  10  166.53    7.05
  -3   9  10  185.96    7.16
   9  -6  10  183.45    7.12
   3  -9 -10  189.06    6.79
  -3  -6 -10  192.09    7.14
   6   3  11   94.31    4.93
   9  -6  11   98.11    5.05
  -9   3 -11   88.18    4.86
  -3   9  11   96.54    5.05
  -9   6 -11   90.87    5.05
   9  -3  11   93.69    4.85
  -6   9  11   96.46    5.33
   3   6  11   96.14    4.91
   3  -9 -11  103.22    4.87
  -6  -3 -11   92.00    5.16
  -3  -6 -11  100.90    5.33
   6   3  12  127.55    5.96
  -9   3 -12  137.53    6.34
   9  -3  12  134.90    6.13
   9  -6  12  130.41    5.98
  -6   9  12  129.16    6.36
  -3   9  12  135.72    6.37
  -9   6 -12  128.98    6.30
   3   6  12  142.86    6.29
  -6  -3 -12  143.27    6.63
  -3  -6 -12  141.20    6.50
   3  -9 -12  153.46    6.23
  -6  -3 -13  209.57    8.58
  -3  -6 -13  207.27    8.40
  -9   3 -13  210.20    8.30
   9  -3  13  203.21    8.06
   9  -6  13  198.40    7.84
  -9   6 -13  202.62    8.29
  -6   9  13  201.09    8.44
  -3   9  13  207.61    8.39
   3   6  13  225.49    8.44
   6   3  13  204.22    8.14
   9  -3  13  217.30    8.32
   9  -6  13  218.99    8.18
   9  -3  13  206.36    9.01
   3   6  13  193.04    8.71
   9  -6  13  205.39    9.00
  -6  -3  13  222.93    8.25
   6   3  13  199.33    9.15
   3  -9  13  223.55    8.78
  -3  -6  13  200.03    8.42
   6  -9  13  214.69    8.63
  -6  -3  14   43.57    4.22
  -6  -3 -14   49.11    4.73
  -3  -6 -14   54.56    4.63
   3  -9  14   46.82    4.93
   6  -9  14   47.33    4.88
   3   6  14   51.47    4.28
   9  -3  14   46.42    3.89
  -9   3 -14   44.63    4.18
  -9   6 -14   50.54    4.25
   6   3  14   42.00    4.00
  -3   9  14   46.77    4.43
   9  -6  14   43.94    3.99
   9  -3  14   52.38    4.42
   6   3  14   47.50    4.66
   9  -6  14   46.66    4.82
   9  -3  14   56.05    5.46
   3   6  14   46.25    4.96
   6   3  14   41.11    5.08
  -3  -6  14   57.33    4.75
   6  -9  15   53.46    5.21
   9  -3  15   55.68    4.57
   9  -6  15   60.33    4.23
   3   6  15   53.46    5.43
   6   3  15   51.45    5.02
   6   3  15   55.39    5.39
  -3  -6  15   61.97    4.90
   3   6  15   54.28    5.27
  -6  -3  15   60.63    4.65
   9  -3  15   43.55    5.27
   3  -9  15   58.47    5.19
   9  -6  15   54.49    5.26
  -6  -3  16   10.21    3.41
   6  -9  16    7.26    3.79
  -3  -6  16    6.34    3.72
   6   3  16    4.60    4.03
   3   6  16    6.19    4.13
   9  -6  16    8.44    2.97
   9  -3  16   11.23    3.27
   9  -3  16    5.76    4.28
   6   3  16    7.09    4.12
   9  -6  16    8.19    4.10
   3   6  16    3.52    3.79
  -3  -6  17    5.00    3.48
  -6  -3  17    8.35    3.29
   6   3  17    2.46    3.83
   9  -6  17    5.97    2.88
   9  -3  17    4.01    3.27
   3   6  17   10.18    4.08
   9  -3  17    3.08    4.22
   6   3  17    2.64    3.90
   6  -9  17    6.86    3.95
   9  -6  17    3.69    3.95
   3   6  17    5.52    3.78
  -3  -6  18   13.72    3.45
  -6  -3  18   14.97    3.18
   6   3  18    7.76    3.62
   9  -3  18    6.90    3.01
   6   3  18   12.39    3.74
   3   6  18   10.16    3.39
   6  -9  18   12.64    3.91
   9  -6  18   12.50    4.01
   9  -3  19    3.66    2.57
   9  -6  19   -0.38    3.43
  -3  -6  19    0.20    2.86
   3  -9  19    0.35    3.25
   3   6  19    6.73    2.99
   6   3  19    2.69    3.21
   6  -9  19    1.59    3.28
   9  -3  20    3.90    3.19
   6   3  20    8.23    2.84
   9  -6  20    2.69    3.10
  -3  -6  20    0.56    2.47
   3  -9  20    1.63    2.85
   9  -3  21    4.76    2.49
   3  -9  21    6.47    2.38
  -3  -6  21    1.66    1.80
   6   3  21    3.00    2.23
   9  -3  22    3.86    1.63
   3  -9  22    1.55    1.33
   6  -9  22    2.87    1.49
   7   2   0   97.51    3.48
   9  -2   0   99.25    4.46
  -2   9   0   92.95    3.79
   2   7   0   95.68    3.29
  -9   2   0   91.61    2.99
   7  -9   0   90.13    3.31
   2  -9   0   95.26    3.90
  -7  -2   0   95.45    3.53
   9  -2  -1   38.87    3.19
   2   7  -1   35.50    1.93
  -2   9   1   34.59    2.43
   7   2  -1   31.62    1.84
   7   2   1   38.13    2.42
   9  -2   1   27.94    3.12
   2   7   1   30.91    1.95
   7  -9   1   28.34    2.05
   7  -9  -1   40.33    1.98
   2  -9  -1   31.79    2.57
  -7  -2   1   40.82    2.21
  -9   2  -1   39.65    1.77
   2  -9   1   36.30    2.68
  -7  -2  -1   30.15    2.27
   7   2   2  154.39    5.02
  -2   9   2  147.27    5.01
   9  -2  -2  157.81    5.81
   2   7   2  135.33    4.72
   9  -2   2  129.55    5.51
  -7  -2  -2  132.34    4.82
  -9   2  -2  157.41    4.49
  -7  -2   2  155.76    4.65
   7  -9   2  132.81    4.65
   2  -9   2  146.29    5.03
  -2  -7  -2  155.26    5.24
   2  -9  -2  124.48    5.02
   7  -9  -2  155.48    4.57
  -2  -7   2  120.31    4.92
   7   2   3    2.55    2.00
   9  -2   3    0.80    2.56
  -9   2  -3    0.45    1.60
   2   7   3    1.54    1.63
   9  -2  -3    6.81    2.92
  -2   9   3    5.11    2.02
  -7  -2  -3    5.80    1.92
   7  -9   3    1.84    1.59
   2  -9   3    2.84    1.61
   2  -9  -3    1.51    2.35
  -2  -7  -3    3.83    2.06
  -2  -7   3    3.20    1.88
   7  -9  -3    7.62    1.62
  -7  -2   3    3.00    1.44
   9  -2   4   15.30    2.76
   7   2   4   12.51    2.27
   7  -9   4   15.69    3.76
   2   7   4   13.80    1.90
  -9   2  -4   10.68    1.70
  -7  -2  -4   20.19    1.99
  -2   9   4   13.64    2.06
  -2  -7   4   12.18    2.10
   7  -9  -4    8.94    1.93
   2  -9  -4   17.92    2.57
  -2  -7  -4    9.14    2.42
   2  -9   4    8.78    1.90
  -7  -2   4   10.19    1.51
  -9   2  -5  585.18   16.33
   9  -7   5  618.74   17.66
   7   2   5  633.48   16.89
  -7   9   5  580.74   17.02
  -2   9   5  616.27   16.78
   7  -9   5  589.61   17.71
   2  -9   5  623.63   16.69
   9  -2   5  584.48   17.12
   2   7   5  597.46   16.61
   2  -9   5  586.89   16.65
   7  -9  -5  584.15   16.15
  -7  -2   5  620.02   16.20
  -2  -7   5  604.45   16.65
  -7  -2  -5  625.03   16.60
   2  -9  -5  608.27   16.72
  -2  -7  -5  579.32   16.69
  -9   2  -6  168.87    5.83
   7   2   6  161.90    6.09
   7  -9   6  176.76    6.99
  -7   9   6  173.84    6.50
   9  -7   6  154.99    6.84
  -2   9   6  177.78    6.17
   9  -2   6  182.32    6.57
   2   7   6  187.84    6.09
   2  -9  -6  177.89    6.32
  -7  -2  -6  172.70    6.02
  -2  -7  -6  179.70    6.21
   2  -9   6  157.68    5.94
  -2  -7   6  168.31    5.96
   9  -7   7  202.57    7.27
  -9   2  -7  197.79    6.43
   7  -9   7  166.44    6.83
   7   2   7  200.01    6.74
  -2   9   7  200.18    6.71
   9  -2   7  162.77    6.69
  -7   9   7  169.61    6.77
   2   7   7  170.84    6.35
   2  -9  -7  176.93    6.54
  -7  -2  -7  174.25    6.40
  -2  -7  -7  198.75    6.62
   2   7   8   25.58    2.68
   7  -9   8   24.94    3.10
  -7  -2  -8   22.15    2.68
   7   2   8   35.16    3.02
  -7   9   8   26.90    3.07
  -9   2  -8   33.82    2.85
   9  -7   8   36.34    3.49
  -2  -7  -8   33.84    2.94
   2  -9  -8   41.30    3.00
  -2   9   9   25.19    3.03
   9  -2   9   18.26    3.04
  -7  -2  -9   20.18    2.99
  -2  -7  -9   27.54    3.15
  -9   2  -9   19.82    2.75
   9  -7   9   21.94    2.96
  -7   9   9   23.26    2.95
   7  -9   9   21.47    2.82
   2  -9  -9   33.58    2.95
  -2   9  10   30.29    3.15
   9  -7  10   25.18    3.29
  -9   2 -10   26.02    3.08
  -7  -2 -10   22.92    3.36
   7  -9  10   25.58    2.89
  -7   9  10   28.00    3.25
  -2  -7 -10   28.45    3.38
   9  -2  10   27.99    3.26
   2  -9 -10   35.06    3.29
   2  -9 -11   20.72    3.20
   9  -7  11   18.97    2.94
   7   2  11   21.55    3.09
  -9   2 -11   20.32    2.88
  -9   7 -11   15.21    3.06
  -2  -7 -11   21.96    3.32
  -7   9  11   20.45    3.33
   9  -2  11   18.25    2.93
   2   7  11   15.98    2.87
  -2   9  11   17.00    3.06
   2  -9  12    5.11    3.48
   2  -9 -12    7.39    2.95
   2   7  12    1.75    2.56
  -2  -7 -12    2.85    2.89
  -9   2 -12    6.31    2.72
  -9   7 -12    1.27    2.73
   7   2  12    1.80    2.62
  -7   9  12    4.75    3.04
   9  -2  12    3.63    2.73
  -2   9  12    1.56    2.75
   9  -7  12    4.02    2.61
   2   7  12    2.60    3.42
   9  -2  12    6.08    3.99
   2  -9  13    7.39    3.56
  -2  -7  13    4.03    3.36
   2  -9 -13   13.57    3.22
   7  -9  13    8.32    3.78
  -7  -2  13   10.35    3.18
   2   7  13    4.03    2.89
   7   2  13    4.57    2.85
  -9   7 -13    6.38    3.06
   9  -2  13    8.12    2.80
  -9   2 -13   -0.13    3.15
  -2   9  13    8.31    3.22
  -2  -7 -13   11.89    3.27
   9  -2  13    7.26    3.05
   7   2  13   12.91    3.70
  -2   9  13   14.24    4.10
   9  -7  13    6.27    2.89
   2   7  13    0.29    3.69
   7   2  13    7.76    4.01
   9  -7  13    6.52    3.76
   9  -2  13    5.33    3.93
   7  -9  14    8.56    3.88
  -2  -7  14   11.44    3.84
  -7  -2  14   11.43    3.34
   2  -9  14    8.49    3.57
   2   7  14    8.43    2.98
   7   2  14    8.72    2.99
  -9   7 -14    8.47    3.25
   9  -2  14   11.29    2.89
  -7  -2 -14    7.28    3.49
  -2  -7 -14   20.75    3.78
  -9   2 -14    1.14    3.10
  -2   9  14    7.04    3.12
   9  -2  14    4.78    3.23
   7   2  14    8.44    3.55
   9  -7  14    9.83    3.03
   7   2  14   10.33    4.15
   2   7  14    7.25    3.71
   9  -7  14    9.13    3.89
   9  -2  14    9.59    4.17
   7  -9  15    1.91    4.02
  -2  -7  15    2.70    3.73
  -7  -2  15    3.14    3.24
   7   2  15    0.57    3.92
   2   7  15    1.84    4.00
   9  -2  15    6.65    3.47
   9  -2  15    2.59    4.24
   2   7  15    5.31    3.77
   9  -7  15    2.81    4.04
   7   2  15   -1.70    4.28
  -2  -7  16   13.63    3.75
  -7  -2  16   15.39    3.46
   9  -2  16   11.02    3.44
   2   7  16   14.93    4.33
   7   2  16    5.77    3.87
   9  -7  16   10.59    4.32
   2   7  16   13.83    3.95
   7   2  16    6.66    4.19
   7  -9  16   15.92    4.14
  -2  -7  17    3.75    3.36
   9  -2  17    1.82    3.13
   7   2  17    2.00    3.60
   9  -7  17    1.90    3.81
   2   7  17    6.22    3.46
   7   2  17    1.88    4.02
   7  -9  17    7.68    3.96
  -2  -7  18    2.56    3.19
   2  -9  18    6.03    3.52
   7   2  18    4.43    3.45
   9  -2  18   14.88    3.36
   7   2  18    5.64    3.59
   2   7  18    8.30    3.23
   9  -7  18    4.93    3.70
   7  -9  18    5.36    3.60
   7   2  19    2.40    2.94
   9  -2  19    3.37    2.72
   9  -2  19   -1.13    3.61
   9  -7  19    2.76    3.39
   7   2  19    6.43    3.29
   2  -9  19    2.74    3.15
  -2  -7  19    1.67    2.91
   7  -9  19   -2.57    3.38
   7   2  20    4.34    2.85
   2  -9  20    0.74    2.65
  -2  -7  20    1.73    2.40
   7  -9  20    0.60    2.91
   9  -2  20   -2.01    2.89
   9  -7  20   -1.83    2.91
  -2  -7  21   -0.71    1.84
   7   2  21    3.44    2.30
   2  -9  21    1.07    2.23
   9  -7  21    0.67    2.45
   9  -2  21    3.58    2.28
   9  -1   0  143.44    5.28
  -1   9   0  148.14    4.97
   1   8   0  141.25    4.67
   8   1   0  139.63    4.83
   8  -9   0  143.70    4.41
  -1  -8   0  140.47    5.00
   1  -9   0  139.95    4.96
  -9   1   0  143.56    4.33
  -8  -1   0  137.62    4.61
   9  -1   1   84.00    3.99
   9  -1  -1   77.38    3.89
  -1   9  -1   86.40    3.56
   1   8  -1   88.10    3.31
  -1   9   1   85.34    3.57
   8   1   1   78.21    3.53
   8   1  -1   82.26    3.29
   1   8   1   81.41    3.27
   8  -9   1   86.19    3.09
  -8  -1  -1   86.53    3.29
   1  -9   1   82.96    3.65
   1  -9  -1   82.37    3.60
  -9   1   1   79.59    2.73
  -8  -1   1   88.05    3.10
   8  -9  -1   85.44    2.92
  -9   1  -1   85.30    3.08
   9  -1   2   35.63    3.08
   9  -1  -2   35.62    2.73
   8   1   2   37.96    2.64
  -1   9   2   37.06    2.48
   1   8   2   34.22    2.31
  -8  -1   2   38.49    1.91
  -9   1  -2   38.53    2.02
  -9   1   2   32.97    1.51
   8  -9  -2   36.88    1.88
  -8  -1  -2   34.82    2.41
  -1  -8  -2   39.09    2.82
   1  -9  -2   32.51    2.90
   1  -9   2   29.23    2.24
  -1   9   3   68.22    3.23
   8   1   3   68.76    3.54
   1   8   3   76.64    3.26
   9  -1   3   72.67    3.98
   1  -9  -3   67.98    3.56
  -1  -8  -3   72.15    3.50
  -8  -1   3   69.15    2.73
  -8  -1  -3   79.18    3.18
   1  -9   3   70.22    3.33
  -9   1  -3   73.96    3.09
   8  -9   4  127.20    6.12
   8   1   4  119.62    4.77
  -1   9   4  120.60    4.62
   1   8   4  119.98    4.59
   9  -1   4  129.88    5.14
   9  -8   4  113.98    6.13
  -8  -1  -4  120.37    4.44
   1  -9  -4  112.18    4.98
   1  -9   4  107.51    4.46
  -1  -8  -4  125.47    4.79
  -9   1  -4  118.04    4.30
  -8  -1   4  124.65    3.91
  -8   9   5  142.74    5.60
   8   1   5  141.14    5.42
   9  -8   5  149.03    6.57
  -1   9   5  133.47    5.14
   8  -9   5  130.12    6.38
   9  -1   5  132.02    5.52
   1   8   5  130.76    5.01
  -8  -1  -5  133.19    4.86
   1  -9  -5  124.42    5.10
  -9   1  -5  133.86    4.82
  -1  -8  -5  140.70    5.50
  -1  -8   5  133.29    5.10
   1  -9   5  135.66    5.03
   8  -9   6   11.73    3.25
  -1   9   6    9.87    2.05
   8   1   6   10.36    2.29
   1   8   6   10.38    2.08
  -8   9   6    7.00    2.56
  -9   1  -6    2.86    2.03
   9  -1   6    8.55    2.41
   9  -8   6    7.37    3.36
  -8  -1  -6    9.27    2.14
  -1  -8  -6    6.01    2.78
  -1  -8   6   12.09    2.16
   1  -9  -6   13.81    2.81
   9  -8   7  382.01   11.98
  -9   1  -7  365.40   11.09
   8  -9   7  380.42   11.92
  -8   9   7  365.74   11.56
   9  -1   7  376.41   11.56
  -1   9   7  384.11   11.36
   1   8   7  379.98   11.28
   8   1   7  363.55   11.43
   1  -9  -7  372.32   11.29
  -8  -1  -7  367.20   11.21
  -1  -8  -7  382.71   11.34
   9  -8   8   55.87    4.11
  -9   1  -8   56.60    3.34
   8  -9   8   53.31    3.81
   8   1   8   53.97    3.60
  -8   9   8   54.86    3.74
   1   8   8   56.36    3.46
  -1  -8  -8   68.19    3.93
  -8  -1  -8   50.21    3.42
   1  -9  -8   63.72    3.68
  -8  -1  -9    8.64    2.60
  -1  -8  -9   16.66    2.94
  -9   1  -9   15.04    2.31
  -8   9   9    8.61    2.61
   9  -8   9   12.67    2.89
   8  -9   9    9.20    2.64
   1  -9  -9   19.93    2.75
  -1   9  10    3.61    2.42
  -1  -8 -10    6.07    2.84
  -8  -1 -10    1.14    2.47
  -9   1 -10    2.90    2.44
   9  -8  10    3.09    2.58
   8  -9  10    2.83    2.44
  -8   9  10    7.04    2.81
   9  -1  10    2.29    2.44
   1  -9 -10   14.15    2.73
  -1   9  11    1.33    2.47
   1   8  11    3.52    2.69
   8   1  11    3.35    2.56
   8  -9  11    4.40    2.37
   9  -8  11    2.70    2.49
  -8  -1 -11    0.12    2.93
  -9   1 -11   -3.53    2.94
  -8   9  11    1.51    2.78
   9  -1  11    1.62    2.48
  -1  -8 -11    8.81    2.98
   1  -9 -11    8.80    2.75
   1  -9  12   25.00    4.01
   9  -8  12   29.02    4.07
  -1  -8  12   29.38    3.99
   1  -9 -12   35.33    3.72
   8  -9  12   29.99    3.95
   9  -8  12   31.39    3.24
   1   8  12   23.28    3.43
  -8  -1 -12   25.29    3.76
  -9   1 -12   16.06    3.39
  -1  -8 -12   34.07    3.92
   8   1  12   30.52    3.47
   9  -1  12   21.61    3.22
  -9   8 -12   27.60    3.41
  -8   9  12   26.88    3.60
  -1   9  12   25.49    3.54
   1   8  12   23.51    3.80
   9  -1  12   25.72    3.50
   9  -1  12   27.98    4.60
  -1  -8  13   25.73    3.93
   8  -9  13   23.02    4.25
   1  -9 -13   39.07    3.91
   9  -8  13   27.94    4.19
   1   8  13   26.09    3.75
  -1  -8 -13   36.08    3.86
  -9   1 -13   12.75    3.49
  -8   9 -13   19.56    3.30
   9  -1  13   25.14    3.37
  -9   8 -13   22.26    3.58
  -8  -1 -13   21.51    3.98
  -1   9  13   24.07    3.58
   8   1  13   21.49    3.29
   9  -1  13   22.09    3.78
   8   1  13   22.46    3.68
   9  -1  13   19.40    4.37
  -1  -8  14    3.99    3.54
  -1  -8 -14   20.24    3.87
   1  -9 -14    7.59    3.88
   8  -9  14    5.73    3.81
   1   8  14    0.15    2.92
  -9   1 -14   -3.59    3.27
   8   1  14    0.27    2.80
  -9   8 -14    1.74    2.92
  -8   9 -14    0.45    3.23
   9  -1  14    3.27    2.84
  -1   9  14    3.19    3.12
   8   1  14    3.99    3.55
   9  -1  14    2.16    3.34
  -1   9  14    7.49    3.91
   9  -8  14    7.28    3.92
   9  -1  14    4.51    3.75
   8   1  14   -0.17    3.99
  -1  -8  15   18.24    3.94
   1   8  15   22.99    4.71
   9  -1  15   27.40    4.01
   8   1  15   22.20    4.09
   8  -9  15   20.02    4.34
   8   1  15   21.17    4.70
   9  -8  15   23.21    4.47
  -1  -8  16    7.72    3.83
   1  -9  16    9.72    4.05
   9  -1  16   15.47    3.82
   8   1  16    3.30    3.64
   9  -8  16    7.18    4.03
   8  -9  16    7.85    3.85
   8   1  16    5.36    4.26
  -1  -8  17    1.90    3.36
   1  -9  17    3.78    3.56
   8   1  17    0.13    3.32
   9  -1  17    0.12    3.32
   8   1  17   -1.10    4.00
   8  -9  17   -2.00    3.39
   9  -8  17   -1.25    3.59
   1  -9  18    0.51    3.31
  -1  -8  18   -0.61    3.24
   9  -1  18   -1.76    3.07
   8   1  18    3.36    3.33
   9  -1  18    2.30    3.87
   8  -9  18   -0.42    3.42
   9  -8  18   -1.00    3.64
   8   1  18    3.67    3.73
   8   1  19    2.41    3.02
   9  -1  19    5.36    2.84
   1  -9  19   -0.99    2.98
   8   1  19    3.82    3.39
   9  -1  19   -3.55    3.38
   8  -9  19    4.72    3.34
   9  -8  19   -1.11    3.27
  -1  -8  19    1.37    2.96
  -1  -8  20   -0.75    2.46
   8   1  20    2.33    2.85
   8  -9  20    2.44    2.96
   9  -1  20    1.07    2.86
   9  -8  20    1.09    2.86
   1  -9  20    1.50    2.49
   1  -9  21   -0.62    1.95
   9  -8  21    1.36    2.19
   8  -9  21   -0.36    2.38
   9  -1  21    7.72    2.30
   8   1  21   -0.88    2.26
  -1  -8  21    0.96    1.93
   0   9   0  136.60    4.75
   9   0   0  136.57    5.01
   0  -9   0  136.02    4.95
  -9   0   0  138.11    4.37
   9   0  -1  215.69    6.84
   0   9  -1  222.06    6.79
   0   9   1  218.00    6.74
   9   0   1  223.39    7.20
  -9   0  -1  220.07    6.49
   0  -9  -1  224.22    6.97
  -9   0   1  213.99    6.23
   0  -9   1  214.71    6.91
   9   0  -2  406.86   11.57
   0   9   2  418.57   11.81
   9   0   2  422.01   12.15
  -9   0  -2  418.67   11.48
   0  -9  -2  416.25   11.98
   0  -9   2  408.07   11.92
  -9   0   2  421.94   11.14
   0   9   3   45.01    2.75
   9   0   3   45.54    3.27
   0  -9   3   47.09    2.99
   0  -9  -3   50.17    3.24
  -9   0  -3   52.72    2.56
  -9   0   3   48.40    2.02
   9  -9   4 4446.46  116.54
   9   0   4 4503.94  115.50
   0   9   4 4539.03  115.23
   0  -9  -4 4556.06  115.30
  -9   0  -4 4508.59  114.92
   0   9   5   67.45    3.50
   9   0   5   63.92    3.77
   9  -9   5   69.28    4.91
   0  -9  -5   62.53    3.88
  -9   0  -5   63.28    3.22
   9  -9   6  443.36   13.96
   9   0   6  439.18   13.40
   0   9   6  452.93   13.20
   0  -9  -6  456.53   13.32
  -9   0  -6  462.26   12.98
   9  -9   7  130.22    6.02
   9   0   7  124.59    5.34
   0   9   7  124.32    5.13
   0  -9  -7  128.73    5.45
  -9   0  -7  126.42    5.04
   9   0   8  248.12    8.50
   0   9   8  241.38    8.24
  -9   0  -8  236.56    8.10
   0  -9  -8  250.74    8.47
   9  -9   9  151.37    6.43
  -9   0  -9  153.18    6.16
   0  -9  -9  158.38    6.20
   9  -9  10  371.88   12.15
  -9   0 -10  377.91   12.09
   0  -9 -10  392.28   12.16
   9   0  11  236.07    8.85
   9  -9  11  237.35    8.51
   0   9  11  246.32    8.99
  -9   0 -11  231.72    8.90
   0  -9 -11  246.75    8.83
   9  -9  12   45.31    4.64
   0  -9 -12   57.34    4.41
   0   9  12   38.28    3.97
  -9   0 -12   37.96    4.18
   9   0  12   39.97    3.76
   0   9  12   44.42    4.58
   9   0  12   35.27    4.92
   0  -9 -13    8.58    3.62
   9  -9  13    3.55    3.81
  -9   0 -13   -2.75    3.53
  -9   9 -13   -0.14    3.03
   9   0  13    1.56    2.79
   0   9  13    0.15    2.89
   9   0  13    1.46    3.13
   9   0  13   -1.22    4.15
  -9   0 -14  275.29   10.67
   0  -9 -14  291.60   10.98
   9   0  14  287.93   10.40
  -9   9 -14  286.64   10.76
   0   9  14  292.16   10.86
   9   0  14  304.23   10.70
   9  -9  14  304.53   11.18
   0  -9  15    3.82    3.75
   9   0  15   -0.28    3.43
   9  -9  15    3.54    3.85
   9   0  16   50.26    4.67
   9  -9  16   54.33    4.99
   0  -9  16   55.39    4.85
   0  -9  17    3.82    3.47
   9   0  17   -2.51    3.58
   9   0  17   -3.62    4.14
   9  -9  17    1.37    3.77
   0  -9  18   24.16    3.89
   9   0  18   21.89    3.65
   9  -9  18   16.23    3.95
   9   0  18   12.08    3.94
   9   0  19    6.24    2.85
   9   0  19    1.42    3.21
   0  -9  19    4.10    2.91
   9  -9  19    0.59    3.18
   9   0  20    6.00    2.90
   9  -9  20   -0.47    2.73
   0  -9  20    0.08    2.43
   9  -9  21    2.92    2.15
   9   0  21   -0.63    2.50
   0  -9  21    1.02    1.94
   5   5   0   18.50    1.58
  10  -5   0   17.54    3.74
  -5  -5   0   18.65    2.34
   5 -10   0   15.88    2.16
   5   5   1  490.70   13.42
  10  -5   1  506.26   15.17
   5   5  -1  494.62   13.10
   5 -10   1  507.96   13.72
   5 -10  -1  514.95   13.70
  -5  -5  -1  497.60   13.81
 -10   5  -1  485.36   12.92
  -5  -5   1  503.08   13.70
   5   5   2  112.95    3.98
 -10   5  -2  109.42    3.49
  -5  10   2  108.08    4.49
  10  -5   2  110.83    5.51
   5 -10  -2  113.41    4.20
   5 -10   2  102.72    4.22
  -5  -5   2  105.12    4.13
  -5  -5  -2  111.70    4.37
  -5  10   3  699.12   19.68
  10  -5   3  711.12   20.28
   5   5   3  716.25   19.24
 -10   5  -3  728.50   18.86
  -5  -5   3  691.86   19.16
   5 -10   3  703.72   19.30
  -5  -5  -3  734.87   19.40
   5 -10  -3  720.09   19.19
  -5  10   4  120.16    5.06
   5   5   4  139.05    4.91
  10  -5   4  122.74    5.72
 -10   5  -4  133.92    4.54
  -5  -5   4  145.04    4.86
  -5  -5  -4  133.04    5.07
   5 -10   4  132.03    4.85
   5 -10  -4  133.48    4.92
   5 -10   5  575.57   16.34
  10  -5   5  580.08   16.38
   5   5   5  569.16   15.60
 -10   5  -5  567.87   15.23
  -5  10   5  572.84   15.91
  -5  -5  -5  481.87   15.32
   5 -10   5  549.51   15.50
   5 -10  -5  567.38   15.34
  -5  -5   5  544.14   15.26
   5   5   6   32.33    2.75
 -10   5  -6   31.39    2.52
   5 -10   6   40.01    3.62
   5 -10  -6   35.09    2.96
  -5  -5   6   34.46    2.51
   5   5   7  149.48    5.62
   5 -10   7  140.13    5.69
 -10   5  -7  153.49    5.56
  10  -5   7  136.42    6.15
  -5  10   7  144.60    5.88
   5 -10  -7  145.30    5.50
   5   5   8   34.78    2.97
  10  -5   8   35.59    3.53
  -5  10   8   34.16    3.26
 -10   5  -8   36.24    2.94
   5 -10  -8   33.40    3.05
   5   5   9  230.05    7.95
  -5  10   9  235.44    8.30
  10  -5   9  216.77    8.22
 -10   5  -9  220.18    7.90
  -5  -5  -9  237.39    8.14
   5 -10  -9  221.48    7.69
 -10   5 -10  108.30    5.22
  -5  10  10  118.14    5.62
  10  -5  10  104.72    5.36
  -5  -5 -10  123.38    5.61
  10  -5  11   20.51    3.21
  -5  -5 -11   22.07    3.45
   5   5  11   25.65    3.28
  -5  10  11   22.84    3.36
 -10   5 -11   24.07    3.25
  -5  -5  12   36.54    4.21
  -5  -5 -12   39.48    4.24
   5   5  12   35.72    3.65
  10  -5  12   40.07    3.89
 -10   5 -12   36.10    3.61
  -5  10  12   41.94    4.20
   5   5  12   42.66    3.96
  10  -5  12   43.26    4.04
  10  -5  12   41.08    4.65
   5   5  12   39.46    4.79
   5 -10  12   45.18    4.50
  -5  -5 -13   91.95    5.64
 -10   5 -13   92.66    5.33
  10  -5  13   86.86    4.98
  -5  10  13   78.74    5.46
   5   5  13   90.39    5.22
  10  -5  13   99.19    5.52
   5   5  13   87.51    5.76
   5   5  13   80.76    5.90
  10  -5  13   96.70    6.25
  -5  -5  13   87.35    5.47
   5 -10  13   89.79    5.81
  -5  -5 -14  143.87    7.15
 -10   5 -14  147.05    6.93
  -5  10  14  134.66    7.11
  10  -5  14  132.84    6.44
   5   5  14  150.90    6.95
  10  -5  14  148.86    6.90
   5   5  14  137.93    7.60
   5 -10  14  158.99    7.32
  -5  -5  14  172.85    7.33
  10  -5  14  154.55    7.88
  -5  -5  15   26.34    4.13
   5 -10  15   28.52    4.53
  10  -5  15   19.74    3.51
  10  -5  15   29.44    4.72
   5   5  15   23.46    4.60
  -5  -5  16    1.69    3.31
   5 -10  16   -0.15    3.73
   5   5  16    1.32    3.84
  10  -5  16    0.83    2.90
  10  -5  16   -2.19    4.05
   5   5  16    1.28    3.98
  -5  -5  17   20.18    3.70
   5 -10  17   30.17    4.39
   5   5  17   21.39    4.28
  10  -5  17   14.04    3.19
   5   5  17   17.00    4.18
  10  -5  17   19.94    4.54
  -5  -5  18   -0.98    3.20
   5   5  18    5.58    3.64
  10  -5  18    0.28    2.73
  10  -5  18    3.75    3.79
   5   5  18    1.68    3.49
   5 -10  18    5.91    3.50
  10  -5  19    4.15    2.35
   5   5  19    6.26    3.12
  -5  -5  19    7.46    2.74
   5 -10  19    5.35    3.29
  10  -5  19    4.21    3.42
  -5  -5  20    3.88    2.22
   5   5  20    0.82    2.67
  10  -5  20    0.99    2.92
   6   4   0   27.48    1.77
  10  -4   0   26.87    3.69
   4   6   0   27.48    1.73
 -10   4   0   22.84    1.06
  -4  -6   0   26.35    2.48
   4 -10   0   28.51    2.48
   6 -10   0   29.76    2.25
  -6  -4   0   28.60    2.28
  10  -4  -1   66.71    4.93
   6   4  -1   97.92    3.04
  10  -6   1   76.73    5.46
   6   4   1   88.47    3.38
  -4  10   1   81.54    3.91
 -10   6  -1   92.72    2.78
  10  -4   1   95.85    4.96
   4   6  -1   80.16    2.94
   4   6   1  100.14    3.38
  -6  -4  -1   93.15    3.77
   6 -10  -1   83.45    3.51
   4 -10  -1   99.04    3.80
   6 -10   1  104.53    3.70
  -6  -4   1   83.12    3.57
   4 -10   1   80.87    3.64
  -4  -6   1   98.17    3.84
  -4  -6  -1   78.44    3.82
 -10   4  -1   80.09    2.79
   4   6   2   86.66    3.28
 -10   4  -2   79.39    2.86
   6   4   2   82.57    3.38
 -10   6  -2   79.39    2.84
  10  -4   2   81.49    4.79
  -4  10   2   76.34    3.87
  10  -6   2   83.67    5.31
  -4  -6  -2   78.97    3.76
   4 -10   2   74.81    3.45
   6 -10  -2   83.92    3.42
   6 -10   2   82.36    3.48
   4 -10  -2   91.30    3.79
  -6  -4   2   77.03    3.41
  -4  -6   2   78.60    3.56
  -6  -4  -2   87.53    3.71
  -6  10   3  174.15    6.27
   4   6   3  177.38    5.81
 -10   4  -3  182.99    5.48
   6   4   3  181.42    5.90
  10  -4   3  165.90    6.78
 -10   6  -3  174.42    5.45
  -4  10   3  172.87    6.13
  10  -6   3  184.33    7.19
   4 -10   3  186.21    6.07
  -4  -6   3  176.88    5.96
   6 -10  -3  188.83    5.81
  -6  -4   3  189.90    5.80
   4 -10  -3  177.12    5.99
  -6  -4  -3  184.37    6.08
   6 -10   3  172.21    5.94
   4   6   4  449.84   12.47
  10  -4   4  423.90   13.33
 -10   4  -4  452.96   12.18
   6   4   4  428.68   12.51
  10  -6   4  418.35   13.46
  -6  10   4  433.49   12.93
  -4  10   4  440.91   12.81
  -6  -4   4  440.00   12.24
  -4  -6   4  453.74   12.48
   6 -10  -4  430.40   12.29
   4 -10   4  428.73   12.52
   4 -10  -4  462.22   12.61
  -6  -4  -4  439.70   12.50
   6 -10   4  437.04   12.47
   6 -10   5  194.29    8.16
   4 -10   5  236.42    7.99
   4   6   5  223.95    7.24
  10  -4   5  214.02    7.87
 -10   4  -5  227.47    6.86
  -4  10   5  239.85    7.58
   6   4   5  226.68    7.34
  -4  -6   5  198.09    6.90
  -6  -4  -5  196.22    7.02
   4 -10   5  227.81    7.27
   4 -10  -5  201.17    7.16
  -6  -4   5  239.22    6.95
   6 -10  -5  229.88    7.00
   4   6   6  261.26    7.92
   6   4   6  237.62    7.87
 -10   6  -6  246.82    7.65
  -4  10   6  239.69    8.05
  -6  10   6  227.38    8.20
   4 -10   6  242.68    7.94
   6 -10   6  243.54    8.45
 -10   4  -6  249.80    7.59
  10  -4   6  240.29    8.40
  -4  -6  -6  222.64    7.68
   6 -10  -6  233.92    7.50
  -6  -4  -6  234.36    7.76
   4 -10  -6  236.23    7.75
  -4  -6   6  240.32    7.63
  -6  -4   6  237.93    7.40
  10  -6   7   71.95    4.60
   4   6   7   83.41    3.90
   6   4   7   77.48    3.91
 -10   6  -7   76.04    3.70
   6 -10   7   80.96    4.38
  -6  10   7   75.01    4.20
 -10   4  -7   78.11    3.71
   4 -10  -7   73.80    3.98
  -4  -6  -7   69.83    3.99
   6 -10  -7   73.84    3.74
  -6  -4  -7   80.16    3.93
  -4  -6  -8    4.22    2.45
   4   6   8    0.09    2.09
 -10   4  -8    1.66    2.09
 -10   6  -8    0.41    2.13
  -6  10   8   -0.20    2.50
   6   4   8   -0.45    2.10
   6 -10   8    0.16    2.29
  10  -6   8    2.97    2.62
  10  -4   8    3.57    2.50
  -4  10   8    0.57    2.32
   4 -10  -8    0.22    2.41
  -4  -6  -9   27.93    2.91
  10  -4   9   20.24    2.88
 -10   4  -9   22.37    2.77
 -10   6  -9   18.35    2.82
  10  -6   9   20.60    3.04
   6   4   9   21.63    2.76
   4   6   9   15.47    2.55
  -6  10   9   15.39    2.97
  -4  10   9   22.99    2.86
   4 -10  -9   19.68    2.91
 -10   4 -10   74.32    4.27
 -10   6 -10   79.64    4.45
  10  -4  10   71.46    4.48
  -6  10  10   71.59    4.65
  -4  10  10   82.51    4.66
  10  -6  10   75.38    4.51
  -4  -6 -10   77.02    4.49
   4 -10 -10   76.64    4.46
  10  -4  11    6.70    2.72
  10  -6  11    9.58    2.87
  -4  -6 -11    7.67    3.22
  -6  -4 -11    6.71    3.18
   4   6  11    4.59    2.61
   6   4  11    3.30    2.55
 -10   6 -11    4.28    2.77
  -6  10  11    5.98    2.98
 -10   4 -11    5.10    2.64
  -4  10  11    6.79    2.75
   4 -10 -11    3.04    3.14
  -4  -6  12   39.32    4.05
   6 -10  12   37.75    3.99
  -4  -6 -12   39.58    4.16
 -10   4 -12   45.61    3.88
  -6  -4 -12   36.43    3.97
   4   6  12   35.90    3.71
  10  -6  12   45.44    3.86
  -4  10  12   46.12    4.25
  -6  10  12   38.15    4.10
 -10   6 -12   43.26    3.86
  10  -4  12   36.03    3.67
   6   4  12   41.14    3.66
  10  -4  12   38.72    3.99
   4   6  12   34.28    4.07
   6   4  12   42.17    3.92
  10  -4  12   42.74    4.78
   4   6  12   40.48    4.78
   4 -10  12   50.39    4.45
   6   4  12   31.11    4.65
  10  -6  12   51.70    4.97
  -6  -4  13   -0.25    3.20
   4 -10  13    0.57    3.45
  -4  -6  13   -0.66    3.33
   6 -10  13    0.43    3.48
   4   6  13   -0.14    2.96
  -4  -6 -13    4.98    3.58
 -10   4 -13    4.77    2.79
   6   4  13    0.65    2.83
  10  -4  13    0.76    2.72
  -6  10  13   -0.31    3.22
  -6  -4 -13   -1.95    3.14
 -10   6 -13    3.65    2.77
  10  -6  13   -1.46    2.63
  -4  10  13   -1.35    3.20
  10  -4  13   -2.47    2.99
   4   6  13    1.67    3.51
  10  -6  13    1.62    3.19
   6   4  13   -2.14    4.28
   4   6  13   -0.78    3.83
  10  -4  13    2.84    3.93
  10  -6  13    1.12    3.63
   4 -10  14   15.86    4.04
  -4  -6  14   19.98    3.93
  -6  -4  14   20.33    3.66
   6 -10  14   16.86    4.24
 -10   4 -14   21.53    3.38
   4   6  14   17.05    3.56
  -6  -4 -14   21.18    3.79
 -10   6 -14   13.02    3.34
  -4  -6 -14   31.83    3.98
  10  -4  14   15.16    3.18
   6   4  14   13.17    3.28
  -4  10  14   18.92    3.72
  10  -4  14   16.06    3.51
  10  -6  14   15.29    3.44
  10  -6  14   14.30    4.04
   6   4  14   11.95    4.31
  10  -4  14   15.77    4.46
   4   6  14   17.42    4.25
   6 -10  15    5.31    3.93
  -4  -6  15    8.36    3.72
  -6  -4  15    7.07    3.38
   4 -10  15    9.20    4.03
  10  -6  15    7.61    3.18
   6   4  15    1.46    4.00
  10  -4  15    4.37    2.88
  10  -6  15    6.25    3.86
   4   6  15    3.87    4.01
  10  -4  15   -0.86    3.75
   6   4  15    5.72    4.14
   6   4  16   60.81    5.37
   4   6  16   75.78    5.86
  10  -4  16   67.50    4.67
  10  -6  16   68.10    4.51
  10  -4  16   65.85    5.79
   4 -10  16   80.83    5.76
   4   6  16   59.47    5.50
   6   4  16   68.07    5.66
  10  -6  16   74.77    5.78
   6 -10  16   77.58    5.65
  -6  -4  16   70.67    4.94
  -4  -6  16   75.67    5.27
  -4  -6  17    4.92    3.37
  -6  -4  17    2.93    3.23
   4 -10  17    6.23    3.49
  10  -6  17    0.31    2.81
  10  -4  17    5.77    3.15
   6   4  17    3.00    3.83
   4   6  17   11.11    4.16
  10  -6  17    6.02    3.59
  10  -4  17    1.60    3.82
   6 -10  17    4.16    3.55
   4   6  17    3.41    3.76
   6   4  17    3.63    3.72
  -4  -6  18    2.14    3.14
  -6  -4  18    5.16    2.92
   6   4  18   12.55    3.79
  10  -6  18    1.49    2.64
  10  -4  18    7.50    2.96
   6   4  18    4.27    3.65
   4   6  18   11.14    3.49
   4 -10  18    5.68    3.51
  10  -6  18    2.44    3.67
  10  -4  18    3.18    3.75
   6 -10  18    6.10    3.52
  10  -4  19    0.08    2.44
   4   6  19    2.52    3.02
  -6  -4  19    3.92    2.57
   6 -10  19    3.17    3.16
  10  -4  19   -1.73    3.38
  10  -6  19   -1.11    3.27
  -4  -6  19    3.77    2.78
  10  -6  20   -2.26    2.87
   6   4  20   -1.87    2.86
   4   6  20   -0.73    2.56
  -4  -6  20   -0.64    2.17
   6 -10  20    0.47    2.80
   6   4  21    0.19    1.90
  10  -6  21   -2.54    2.21
   4 -10  21   -0.40    2.20
   7   3   0   25.17    1.85
 -10   7   0   21.30    1.00
  -3  10   0   20.22    2.28
   3   7   0   20.65    1.68
  10  -3   0   23.28    3.17
  -3  -7   0   22.18    2.31
   7 -10   0   22.32    1.99
 -10   3   0   17.94    1.23
  -7  -3   0   27.26    2.21
   3 -10   0   21.26    2.21
   7   3  -1   49.44    2.23
  10  -3   1   52.95    3.80
   7   3   1   51.86    2.65
  -3  10   1   54.61    3.14
   3   7  -1   52.84    2.27
  10  -3  -1   61.47    4.09
   3   7   1   51.59    2.45
   7 -10  -1   58.98    2.64
  -3  -7   1   51.56    3.08
  -7  -3  -1   52.67    2.92
   3 -10   1   51.03    2.90
   3 -10  -1   49.94    3.10
 -10   3  -1   61.13    2.14
   7 -10   1   52.15    2.64
  -7  -3   1   54.58    2.73
  -3  10   2   91.14    3.92
  10  -7   2   90.09    5.54
  10  -3   2   91.60    4.72
   7   3   2   90.74    3.67
   3   7   2   93.12    3.57
  10  -3  -2   92.88    4.79
   7 -10  -2   90.62    3.46
   3 -10   2   86.05    3.81
 -10   3  -2   99.91    3.21
  -7  -3  -2   81.05    3.67
   7 -10   2   77.97    3.54
  -7  -3   2   93.11    3.58
   3 -10  -2   92.56    4.02
  -3  -7   2   76.64    3.68
  10  -3   3  270.04    8.97
   7   3   3  270.54    8.28
  10  -3  -3  270.50    9.11
  -3  10   3  283.66    8.59
  10  -7   3  266.50    9.63
   3   7   3  274.74    8.13
  -7  -3  -3  267.77    8.23
   3 -10  -3  270.96    8.39
   3 -10   3  267.31    8.34
  -7  -3   3  270.17    7.96
   7 -10  -3  279.47    7.95
  -3  -7   3  266.30    8.26
   7 -10   3  264.97    8.09
 -10   3  -3  278.10    7.81
  10  -3   4   68.13    4.22
 -10   3  -4   66.21    2.86
   7   3   4   58.85    3.22
  -3  10   4   60.45    3.55
   3   7   4   60.43    3.16
   3 -10   4   58.59    3.15
   7 -10  -4   71.78    3.06
  -7  -3  -4   62.87    3.40
  -3  -7  -4   59.90    3.80
   3 -10  -4   61.98    3.61
  -3  -7   4   64.67    3.35
  -7  -3   4   64.36    2.88
 -10   3  -5   35.76    2.35
   7 -10   5   36.49    4.12
  -3  10   5   34.30    2.72
   7   3   5   33.55    2.82
   3 -10   5   36.78    3.41
  10  -3   5   36.80    3.25
   3   7   5   33.43    2.68
   3 -10  -5   35.22    3.04
  -7  -3   5   35.03    2.31
  -3  -7  -5   34.95    3.17
  -7  -3  -5   42.86    2.78
  -3  -7   5   34.67    2.75
   7 -10  -5   36.90    2.70
   3 -10   5   34.29    2.76
  10  -7   6   47.26    3.94
   3 -10   6   45.71    3.15
 -10   3  -6   43.37    2.74
  -3  10   6   44.76    3.19
   7   3   6   46.64    3.10
  -7  10   6   52.74    3.80
   7 -10   6   49.02    3.86
  10  -3   6   50.97    3.59
   3   7   6   56.91    3.16
  -3  -7  -6   60.66    3.50
  -7  -3  -6   52.44    3.15
   3 -10  -6   51.87    3.39
   3 -10   6   39.14    2.82
  -3  -7   6   46.32    2.98
  10  -7   7  336.67   10.62
 -10   3  -7  324.64    9.62
   7   3   7  340.62   10.01
   7 -10   7  291.42   10.12
  -7  10   7  300.61   10.07
  -3  10   7  301.36    9.94
  10  -3   7  272.73    9.97
   3   7   7  304.25    9.70
   3 -10  -7  302.10    9.64
  -3  -7  -7  341.82    9.90
  -7  -3  -7  307.90    9.67
   7   3   8  119.17    5.21
   7 -10   8  113.93    5.31
  -7  10   8  121.01    5.55
 -10   3  -8  126.18    5.02
  10  -7   8  119.18    5.67
   3   7   8  117.81    5.02
  -7  -3  -8  117.80    5.12
  -3  -7  -8  124.49    5.18
   3 -10  -8  120.45    5.18
  -3  -7  -9   16.40    2.62
  10  -3   9   13.98    2.79
  -7  -3  -9   14.31    2.79
   3   7   9   14.87    2.51
 -10   3  -9    8.27    2.36
  10  -7   9    9.26    2.92
   7   3   9    7.66    2.29
  -7  10   9   11.03    2.89
 -10   7  -9   10.22    2.58
   7 -10   9   15.88    2.62
  -3  10   9    9.19    2.66
   3 -10  -9   11.49    2.83
  10  -3  10    3.55    2.66
  -3  -7 -10    8.79    2.83
  10  -7  10    1.25    2.53
 -10   3 -10    3.85    2.38
 -10   7 -10    1.08    2.54
  -7  10  10    2.20    2.83
  -3  10  10    0.46    2.38
   3 -10 -10    0.10    2.68
  10  -7  11    6.80    2.71
 -10   7 -11    4.98    2.75
 -10   3 -11    6.72    2.49
   3   7  11    4.48    2.67
   7   3  11    5.99    2.75
  -7  10  11    8.81    3.21
  -3  -7 -11   13.59    3.30
  -3  10  11    7.36    3.00
  10  -3  11    9.30    2.75
   3 -10 -11    6.06    3.24
   7 -10  12    4.93    3.44
   3 -10 -12    3.03    3.55
  -3  -7  12    2.72    3.50
   3 -10  12    9.53    3.38
  10  -7  12    5.14    2.70
  -3  -7 -12   10.27    3.30
 -10   3 -12    3.93    2.70
   7   3  12   -0.12    2.66
   3   7  12    0.13    2.57
  -7  10  12    3.18    3.18
 -10   7 -12    1.02    2.93
  10  -3  12    2.75    2.75
  -3  10  12    2.48    2.97
  10  -3  12    2.44    2.99
   7   3  12    1.64    2.99
   3   7  12    3.44    3.24
   7   3  12    1.15    4.00
  10  -3  12    3.61    3.99
  10  -7  12    5.28    3.54
  -7  -3  13   30.63    3.76
   7 -10  13   36.17    4.34
   3 -10  13   30.06    3.97
  -3  -7  13   31.17    4.11
   3   7  13   32.24    3.85
  -3  -7 -13   40.46    4.13
  10  -3  13   27.83    3.58
   7   3  13   24.81    3.54
 -10   3 -13   25.99    3.52
 -10   7 -13   30.73    3.63
  -7  10  13   26.40    3.82
  10  -7  13   28.27    3.28
  -3  10  13   31.21    3.96
   3   7  13   26.32    4.21
  10  -7  13   26.95    3.58
  10  -3  13   30.81    3.98
  10  -7  13   27.81    4.34
  10  -3  13   27.66    4.69
   7   3  13   21.27    4.77
   3   7  13   25.29    4.32
   3 -10  14   11.91    3.74
   7 -10  14    5.96    3.93
  -7  -3  14   14.77    3.64
  -3  -7  14   13.37    3.79
   3   7  14   17.43    3.49
  -7  -3 -14   10.07    3.55
  10  -3  14   13.46    3.22
   7   3  14    8.80    3.19
 -10   3 -14    5.70    3.44
 -10   7 -14    8.17    3.13
  -3  10  14    7.34    3.42
  -3  -7 -14   22.53    4.04
  10  -7  14   11.56    3.10
  10  -3  14   10.78    3.38
   3   7  14    8.77    3.93
  10  -7  14   11.95    4.28
  10  -3  14   13.40    4.34
   7   3  14    3.43    4.26
   7 -10  15    2.36    3.80
  -3  -7  15    7.57    3.62
  -7  -3  15    5.06    3.25
   3 -10  15    6.22    3.68
  10  -3  15    4.86    3.12
  10  -7  15    6.97    2.87
   7   3  15    2.73    3.54
   3   7  15    5.61    3.94
  10  -7  15   12.85    4.24
   7   3  15    7.16    4.03
  10  -3  15    6.09    4.16
   7 -10  16    6.74    4.03
   3 -10  16   -0.15    3.86
  -3  -7  16    1.10    3.44
  -7  -3  16    0.48    3.13
  10  -3  16    3.03    3.17
  10  -7  16    3.59    2.86
   3   7  16    3.92    4.12
   7   3  16   -4.81    3.78
  10  -3  16   -1.02    3.77
   7   3  16    0.66    3.89
   3   7  16    1.64    3.69
  10  -7  16    4.62    3.97
  -3  -7  17   -0.13    3.30
  -7  -3  17    2.44    3.00
  10  -3  17   -0.23    3.01
   7   3  17    4.53    3.68
  10  -7  17    5.64    4.00
   7   3  17    4.91    3.88
   7 -10  17    7.47    3.60
  10  -3  17    1.59    3.73
   3   7  17    9.54    3.62
  -3  -7  18    5.21    3.15
   7   3  18    6.30    3.43
  10  -3  18   -0.10    2.86
   3   7  18    9.75    3.38
   7   3  18    0.54    3.46
   7 -10  18    4.08    3.48
  10  -3  18    3.01    3.85
  10  -7  18    2.84    3.66
   7   3  19    3.65    3.12
  10  -3  19    3.14    2.55
   3   7  19   -2.60    3.01
  10  -7  19   -2.55    3.38
   7 -10  19    5.28    3.23
  -3  -7  19    0.59    2.74
   7   3  19    2.25    3.24
   7 -10  20   -1.41    2.71
  10  -7  20   -3.01    2.88
  -3  -7  20   -0.22    2.32
   7   3  20    5.52    2.80
   3 -10  20    0.18    2.70
   7 -10  21   -0.95    2.20
  -3  -7  21    1.75    1.65
  10  -7  21    2.98    2.25
   3 -10  21    0.51    1.94
  10  -3  21    5.16    2.22
   7   3  21    2.36    2.10
   8   2   0    4.31    1.65
  -2  10   0    4.48    2.08
  10  -2   0    3.05    2.70
   2   8   0    4.66    1.48
   2 -10   0    4.03    2.05
  -8  -2   0    8.87    1.82
 -10   2   0    3.50    1.27
   8 -10   0    3.24    1.38
  10  -2  -1   87.48    4.34
  -2  10   1   86.82    3.80
   2   8  -1   85.82    3.18
   8   2  -1   84.80    3.16
  10  -2   1   81.76    4.44
   8   2   1   84.11    3.52
   2   8   1   84.01    3.38
  -8  -2  -1   82.40    3.62
   2 -10  -1   84.08    3.79
 -10   2  -1   86.56    3.10
   8 -10  -1   84.89    3.14
   8 -10   1   82.57    3.27
   2 -10   1   79.72    3.81
  -8  -2   1   90.93    3.47
  10  -2   2  470.48   13.83
   2   8   2  488.57   13.10
  10  -2  -2  459.22   13.57
   8   2   2  479.27   13.32
  -2  10   2  488.66   13.44
  -8  -2  -2  487.91   13.08
  -8  -2   2  483.72   12.82
   2 -10   2  452.41   13.29
 -10   2  -2  474.32   12.70
  -2  -8   2  429.97   13.26
  -2  -8  -2  467.50   13.43
   8 -10   2  473.04   12.97
   2 -10  -2  492.73   13.40
   8 -10  -2  456.62   12.72
  10  -2   3  108.99    4.78
  10  -2  -3   96.71    4.58
   2   8   3  109.89    4.05
   8   2   3  101.39    4.25
  -2  10   3   92.96    4.13
   2 -10   3   86.16    4.07
 -10   2  -3   94.34    3.62
  -2  -8  -3   91.69    4.24
  -2  -8   3  109.85    4.20
  -8  -2  -3  110.57    4.16
   2 -10  -3  104.58    4.57
  -8  -2   3   95.55    3.53
   8   2   4 2063.64   53.40
  -2  10   4 2059.09   53.38
   2   8   4 2073.29   53.16
  10  -2   4 2146.87   53.86
  -8  -2   4 2059.03   52.66
   2 -10  -4 2044.88   53.29
   2 -10   4 2013.28   53.33
 -10   2  -4 2117.72   52.87
  -2  -8   4 2005.72   53.20
  -8  -2  -4 2030.78   52.96
  -2  -8  -4 1984.23   53.32
   8   2   5    2.58    2.17
   2 -10   5    4.18    2.52
  10  -8   5    3.20    3.62
   8 -10   5    1.13    3.76
  -8  -2  -5    4.34    2.10
   2   8   5    4.94    1.83
  -8  10   5    1.90    2.36
 -10   2  -5   -1.00    1.88
  10  -2   5    0.26    2.54
  -2  10   5    0.96    2.01
  -8  -2   5    3.08    1.53
  -2  -8  -5    0.70    2.77
  -2  -8   5    2.43    2.18
   2 -10   5    1.91    2.13
   2 -10  -5    3.42    2.74
 -10   2  -6  383.25   11.15
  10  -8   6  385.47   12.34
   8   2   6  391.94   11.67
  -8  10   6  377.46   11.88
   8 -10   6  362.99   12.34
  10  -2   6  392.20   11.92
  -2  10   6  400.54   11.67
   2   8   6  389.44   11.48
  -2  -8  -6  388.84   11.71
   2 -10  -6  386.59   11.53
   2 -10   6  366.61   11.40
  -8  -2  -6  377.71   11.27
  -2  -8   6  374.83   11.44
 -10   2  -7   40.86    2.74
   8 -10   7   46.72    3.86
  10  -8   7   32.48    3.58
   8   2   7   39.45    3.18
  -8  10   7   48.87    3.70
  -2  10   7   42.73    3.25
  10  -2   7   46.10    3.51
   2   8   7   47.09    3.04
   2 -10  -7   52.23    3.73
  -2  -8  -7   39.21    3.37
  -8  -2  -7   43.64    3.04
  -2  -8   7   45.97    3.17
  10  -8   8   42.77    3.88
   8 -10   8   41.70    3.69
   8   2   8   42.56    3.25
 -10   2  -8   46.40    3.03
  -8  10   8   40.81    3.48
   2   8   8   41.27    3.05
   2 -10  -8   45.55    3.65
  -8  -2  -8   36.23    3.10
  -2  -8  -8   52.78    3.52
 -10   2  -9  133.56    5.57
   8   2   9  122.85    5.66
  -8  10   9  126.06    6.04
   2   8   9  133.00    5.74
  10  -8   9  139.34    6.10
   8 -10   9  127.05    5.67
  -2  -8  -9  138.09    5.84
   2 -10  -9  138.91    5.82
  -8  -2  -9  136.62    5.73
 -10   2 -10   25.91    2.93
  10  -8  10   19.91    3.29
 -10   8 -10   21.69    3.01
   8 -10  10   22.04    2.85
  -8  10  10   20.72    3.31
  -8  -2 -10   22.33    3.30
  10  -2  10   18.48    2.99
  -2  10  10   21.33    3.23
  -2  -8 -10   37.12    3.60
   2 -10 -10   17.73    3.46
   8   2  11  252.65    9.32
 -10   2 -11  260.94    9.36
 -10   8 -11  258.40    9.41
  -8  10  11  247.94    9.63
  10  -8  11  266.99    9.40
  -2  10  11  286.41    9.89
   2   8  11  271.43    9.58
  10  -2  11  265.94    9.47
  -2  -8 -11  271.62    9.63
  -8  -2 -11  271.97    9.68
   2 -10 -11  258.88    9.44
   8 -10  12    1.08    3.23
   2 -10 -12    4.12    3.44
  -2  -8  12    4.91    3.41
   2 -10  12    3.93    3.35
  10  -8  12    3.31    2.51
   2   8  12    4.08    3.01
  -2  -8 -12   14.47    3.42
  -8  -2 -12    3.27    3.24
 -10   2 -12    0.38    3.13
 -10   8 -12    1.18    2.92
   8   2  12    2.00    2.68
  -8  10  12    7.34    3.11
  10  -2  12    3.79    2.71
  -2  10  12    1.96    2.90
  10  -8  12    6.89    3.07
  10  -2  12    2.84    3.06
   8   2  12   -1.90    3.02
   2   8  12    3.52    3.42
  -2  10  12    9.22    4.05
  10  -2  12    1.52    3.82
  10  -8  12    7.89    3.59
 -10   2 -13   59.03    4.67
  -8  -2 -13   60.59    4.95
   2 -10 -13   65.66    5.25
  -2  -8 -13   80.96    5.07
   8   2  13   64.77    4.58
 -10   8 -13   61.01    4.62
  10  -2  13   55.64    4.47
  -2  10  13   56.22    4.58
   2   8  13   60.13    4.69
  10  -2  13   59.98    4.62
  10  -8  13   66.64    4.47
   2   8  13   69.13    5.34
   2   8  13   55.78    5.07
   8 -10  13   59.88    5.17
   2 -10  13   64.40    5.06
   8   2  13   57.85    5.73
  10  -2  13   63.87    5.83
  -2  -8  13   62.83    5.17
  10  -8  13   66.19    5.41
 -10   2 -14   82.33    5.42
  -2  -8 -14   95.52    5.71
  10  -2  14   85.54    5.10
 -10   8 -14   86.24    5.34
  -8  10 -14   84.40    5.48
  -2  10  14   85.32    5.66
   2   8  14   86.87    5.43
   8   2  14   84.30    5.06
  10  -8  14   85.38    5.03
  10  -2  14   86.37    5.54
   8 -10  14   92.70    6.09
   2   8  14   82.96    5.82
  -2  -8  14   95.91    5.77
   8   2  14   75.73    6.10
  10  -2  14   90.02    6.50
   2 -10  14   94.79    5.96
  10  -8  14   83.32    5.94
  -2  -8  15   18.17    4.02
   2 -10  15   16.51    3.90
   8 -10  15   19.13    4.09
  10  -2  15   16.32    3.75
   8   2  15   13.40    4.02
  10  -8  15   15.28    4.19
  10  -2  15   14.89    4.41
   2   8  15   17.54    4.18
   8   2  15    9.66    4.39
  -2  -8  16   32.64    4.27
   8   2  16   33.76    4.39
   2   8  16   40.01    5.02
  10  -2  16   30.65    3.93
  10  -8  16   36.23    4.63
  10  -2  16   24.86    4.66
   8   2  16   32.21    4.70
   8 -10  16   41.58    4.57
   2   8  16   31.76    4.41
  -2  -8  17   10.09    3.65
  10  -2  17    3.22    3.37
   8   2  17    3.37    3.40
  10  -8  17   11.25    4.12
   8 -10  17   10.48    3.88
   8   2  17    4.62    3.86
   2   8  17   13.40    3.57
  10  -2  17    6.01    4.16
  -2  -8  18   11.77    3.41
  10  -2  18   10.27    3.26
   8   2  18   10.37    3.38
   8   2  18   10.79    3.77
   8 -10  18   11.13    3.74
  10  -8  18    7.51    3.83
  -2  -8  19    5.75    2.94
  10  -2  19    3.49    2.63
   8   2  19    8.20    3.07
   8 -10  19    0.81    3.17
  10  -8  19    0.95    3.24
   8   2  19    5.12    3.31
   2 -10  19    3.35    3.03
  -2  -8  20    1.46    2.36
   8 -10  20   -1.76    2.76
   8   2  20    5.81    2.72
  10  -8  20   -0.47    2.71
   2 -10  20    3.88    2.56
  -2  -8  21    1.01    1.65
   2 -10  21    1.98    1.94
  10  -8  21    1.21    2.10
   8 -10  21    2.97    2.09
  10  -2  21    7.45    2.30
   8   2  21    2.38    2.04
  10  -1   0   98.35    4.35
  -1  10   0  101.00    3.99
   9   1   0   96.03    3.87
   1   9   0   94.97    3.77
  -9  -1   0  101.06    3.63
   1 -10   0  105.04    4.23
   9 -10   0   99.12    3.44
 -10   1   0   98.91    3.35
  -1  -9   0   96.23    4.08
  10  -1   1    8.86    2.36
  10  -1  -1    9.93    2.42
   9   1   1    5.03    2.22
   9   1  -1    7.45    1.79
   1   9  -1    7.38    1.70
  -1  10   1    6.63    1.85
   1   9   1   11.00    1.75
  -1  -9   1    6.32    2.25
   1 -10   1    4.16    2.16
  -9  -1   1    4.93    1.63
 -10   1  -1    9.18    1.86
   1 -10  -1   13.75    2.31
  -1  -9  -1   11.34    2.43
  -9  -1  -1    6.78    1.98
   9 -10   1    6.93    1.49
 -10   1   1    4.59    1.26
  10  -1  -2  104.21    4.35
  -1  10   2  103.01    4.28
   1   9   2  115.20    4.24
   9   1   2  105.06    4.43
  10  -1   2  114.33    4.76
  -9  -1  -2  110.83    4.18
  -1  -9  -2   97.21    4.53
 -10   1  -2  109.87    3.84
   1 -10  -2  113.68    4.64
  -9  -1   2  104.03    3.61
   1 -10   2  104.70    4.32
   9   1   3   24.40    2.62
   1   9   3   29.06    2.30
  10  -1   3   27.97    3.09
  -1  10   3   24.59    2.41
  -9  -1  -3   29.27    2.33
   1 -10  -3   18.87    3.03
 -10   1  -3   26.99    2.07
   1 -10   3   19.99    2.40
  -1  -9  -3   24.90    3.09
  -9  -1   3   24.86    1.77
   9 -10   4  509.76   16.24
  10  -9   4  514.73   16.06
   9   1   4  509.90   14.72
  -1  10   4  524.69   14.70
   1   9   4  486.13   14.42
  10  -1   4  515.13   15.03
   1 -10  -4  481.40   14.60
   1 -10   4  499.04   14.54
 -10   1  -4  519.75   14.19
  -9  -1  -4  503.14   14.22
  -9  -1   4  541.17   13.79
  -1  -9  -4  532.81   14.75
   9   1   5   72.25    4.02
  10  -9   5   78.19    5.38
  -1  10   5   76.72    3.87
  10  -1   5   81.46    4.33
   1   9   5   81.79    3.87
   9 -10   5   79.94    5.34
  -1  -9   5   80.82    3.85
   1 -10   5   75.26    3.80
  -1  -9  -5   73.71    4.18
   1 -10  -5   84.16    4.30
 -10   1  -5   67.79    3.43
  -9  -1  -5   85.39    3.74
   9 -10   6   34.15    4.06
  10  -1   6   24.55    3.07
   9   1   6   34.67    3.08
  -1  10   6   37.20    2.93
   1   9   6   36.20    2.90
  10  -9   6   30.97    3.84
   1 -10  -6   28.58    3.32
 -10   1  -6   30.71    2.66
  -9  -1  -6   32.87    2.82
  -1  -9   6   27.91    2.60
  -1  -9  -6   41.04    3.26
  -1  10   7   11.12    2.36
   1   9   7    7.24    2.27
  10  -1   7    7.10    2.32
  -9  -1  -7    5.19    2.28
 -10   1  -7    3.89    2.18
   9 -10   7    6.80    2.90
  10  -9   7    7.96    3.13
   9   1   7    3.57    2.34
  -1  -9   7    6.84    2.18
   1 -10  -7    8.08    2.99
  -1  -9  -7    7.44    2.98
  -1  10   8    7.75    2.32
  10  -1   8    7.30    2.45
   1   9   8    8.31    2.32
  10  -9   8    8.83    2.85
  -9  -1  -8    5.02    2.46
   9 -10   8    9.30    2.96
 -10   1  -8    8.10    2.32
   9   1   8    9.21    2.41
  -1  -9  -8    5.31    2.90
   1 -10  -8    6.58    2.88
  -9  -1  -9   26.52    3.26
   9   1   9   40.16    3.33
  -9  10   9   40.86    3.64
   1   9   9   37.24    3.26
  10  -9   9   36.74    3.57
   9 -10   9   38.86    3.54
 -10   1  -9   38.85    3.33
  -1  -9  -9   35.70    3.88
   1 -10  -9   32.99    3.74
  -9  -1 -10   -3.01    2.72
 -10   1 -10   -0.63    2.79
  10  -9  10    2.88    2.61
   9 -10  10    0.96    2.37
  -1  -9 -10    0.67    3.19
   1 -10 -10    0.65    3.19
   1   9  11    5.92    2.84
  -9  -1 -11    2.76    2.99
  10  -9  11    5.72    2.63
 -10   1 -11   -0.23    2.75
   9   1  11    7.52    2.79
  10  -1  11    4.38    2.58
  -1  10  11   10.72    2.89
  -1  -9 -11   10.82    3.37
   1 -10 -11    7.68    3.57
  10  -9  12   12.22    3.86
   1 -10  12    9.46    3.74
  -1  -9 -12   11.63    3.66
   9 -10  12    7.08    3.62
   1 -10 -12    4.72    3.49
   1   9  12    7.98    2.99
  10  -9  12   11.23    2.86
 -10   1 -12    3.33    3.17
   9   1  12    7.66    2.86
 -10   9 -12    6.62    3.05
  10  -1  12    6.57    2.83
  -9  -1 -12    8.67    3.33
  -1  10  12   11.64    3.35
   1   9  12    7.66    3.72
   9   1  12   13.12    3.28
  -1  10  12   14.70    4.07
  10  -1  12    6.79    4.26
   9   1  12    9.39    4.41
  -1  -9  13   14.30    4.04
  -1  -9 -13    7.83    4.05
   1 -10  13   14.05    3.74
   9 -10  13   10.83    4.00
   1 -10 -13   12.39    4.06
   1   9  13   16.09    3.37
 -10   1 -13    9.21    3.54
  -9  -1 -13   13.57    3.49
   9   1  13   10.81    3.02
  -9  10 -13   12.54    3.27
 -10   9 -13   13.30    3.27
  10  -1  13    8.67    3.04
  -1  10  13   15.47    3.50
  10  -1  13   11.03    3.53
   1   9  13   19.14    4.24
  -1  10  13   23.41    4.56
  10  -1  13    3.74    4.07
  10  -9  13   16.54    3.96
   1 -10 -14    3.45    3.99
   9 -10  14    2.62    3.90
  -1  -9  14    2.46    3.69
  -1  -9 -14    6.18    4.29
   1 -10  14    2.66    3.86
 -10   1 -14   -0.58    3.35
   9   1  14    6.64    2.90
  10  -1  14    0.54    2.93
 -10   9 -14    5.55    3.11
  -9  10 -14    3.50    3.20
  -1  10  14    8.55    3.52
   1   9  14    5.12    3.18
   1   9  14    4.33    4.21
  10  -1  14    0.55    3.26
  10  -1  14   -0.36    4.37
  10  -9  14    4.26    3.76
  10  -1  15   49.60    4.61
   9   1  15   48.91    4.59
  10  -1  15   41.64    5.24
   9 -10  15   59.69    5.38
  -1  -9  15   56.01    4.88
  10  -9  15   48.23    5.16
  -1  -9  16    6.07    3.71
  10  -1  16    6.14    3.48
   9   1  16    2.67    4.21
  10  -1  16    0.67    4.25
  10  -9  16    8.44    3.97
   9 -10  16    2.04    3.59
  -1  -9  17    7.79    3.41
  10  -1  17   -0.12    3.12
   9   1  17   -1.76    3.44
   9   1  17    1.54    3.87
  10  -9  17   -2.26    3.71
   9 -10  17   -0.89    3.58
  -1  -9  18   -3.19    3.29
   1 -10  18   -0.37    3.33
  10  -1  18    2.23    3.14
   9   1  18    0.11    3.03
  10  -9  18   -0.41    3.23
   9   1  18    1.63    3.51
   9 -10  18    1.48    3.43
  -1  -9  19    5.87    2.82
  10  -1  19    4.93    2.77
   9   1  19    1.64    2.72
   9 -10  19    3.54    3.17
   1 -10  19    4.97    3.05
   9   1  19    4.65    3.18
  10  -9  19   -2.65    3.32
  10  -1  20    6.83    2.84
  -1  -9  20    6.57    2.39
  10  -9  20    5.27    2.86
   9 -10  20    4.24    2.76
   9   1  20   12.49    2.86
   1 -10  20    3.76    2.47
  10  -9  21    1.78    2.04
   9 -10  21   -1.32    2.09
   1 -10  21    2.21    1.78
  -1  -9  21    0.89    1.68
  10  -1  21   -2.84    2.40
   9   1  21   -0.17    2.20
   0  10   0   36.83    2.68
  10   0   0   38.31    2.82
 -10   0   0   39.55    2.24
   0 -10   0   34.54    2.78
   0  10  -1  172.82    5.91
   0  10   1  183.85    6.01
  10   0   1  185.98    6.34
  10   0  -1  180.69    5.98
   0 -10  -1  178.71    6.25
   0 -10   1  177.18    6.28
 -10   0   1  177.86    5.37
 -10   0  -1  181.79    5.71
  10   0   2   11.65    2.39
   0  10   2    9.01    2.16
   0 -10   2    7.67    2.21
 -10   0  -2    8.74    1.99
 -10   0   2    9.68    1.36
   0 -10  -2   13.53    2.41
  10   0   3   16.99    2.57
   0  10   3   21.78    2.40
   0 -10   3   16.26    2.47
 -10   0  -3   24.77    2.15
   0 -10  -3   15.90    2.77
  10 -10   4   94.36    5.86
   0  10   4   90.62    4.12
  10   0   4   85.73    4.55
 -10   0  -4   93.09    3.77
   0 -10  -4   95.14    4.60
   0  10   5  234.36    7.67
  10 -10   5  231.66    9.03
  10   0   5  229.29    7.87
 -10   0  -5  216.02    7.20
   0 -10  -5  225.94    7.76
  10 -10   6   36.66    4.12
  10   0   6   40.01    3.20
   0  10   6   38.46    2.96
 -10   0  -6   36.46    2.78
   0 -10  -6   37.39    3.37
   0  10   7   17.73    2.37
  10   0   7   12.90    2.53
 -10   0  -7   14.13    2.41
  10 -10   7   14.26    3.41
   0 -10  -7   21.65    3.30
   0 -10   7   15.86    2.54
   0  10   8    2.00    2.09
  10 -10   8   -1.28    2.79
 -10   0  -8   -0.94    2.32
  10   0   8    2.07    2.34
   0 -10  -8    0.48    3.01
  10   0   9  146.04    6.28
   0  10   9  154.78    6.36
  10 -10   9  145.64    6.61
 -10   0  -9  146.87    6.10
   0 -10  -9  160.94    6.67
 -10   0 -10    3.55    2.58
  10 -10  10   11.88    2.87
   0 -10 -10    9.55    3.43
   0 -10 -11   23.32    4.13
   0 -10  11   22.80    4.00
   0  10  11   25.16    3.48
 -10   0 -11   21.63    3.41
  10 -10  11   23.52    3.22
  10   0  11   19.19    3.22
  10   0  11   20.22    3.52
  10   0  11   22.23    4.66
   0 -10 -12   11.48    3.83
   0 -10  12   17.08    3.89
  10 -10  12   17.80    3.83
 -10   0 -12   11.81    3.21
 -10  10 -12   15.51    3.25
  10   0  12   12.07    2.97
   0  10  12   10.67    3.29
   0  10  12   17.29    4.01
  10   0  12   11.08    4.35
   0 -10 -13   29.61    4.51
  10 -10  13   28.20    4.28
 -10   0 -13   23.03    3.92
 -10  10 -13   29.26    3.88
  10   0  13   27.00    3.62
   0  10  13   22.73    3.79
   0  10  13   31.45    4.43
  10   0  13   28.84    4.99
  10   0  14   22.83    4.07
  10   0  14   14.82    4.56
  10 -10  14   23.58    4.47
  10   0  15    5.06    3.39
  10 -10  15    2.21    3.60
  10   0  15   -6.50    4.73
   0 -10  16    2.83    3.83
  10   0  16    0.39    3.43
  10 -10  16   -1.86    3.68
   0 -10  17   16.77    3.79
  10   0  17    8.01    3.53
  10 -10  17   13.78    3.89
   0 -10  18   -2.46    3.32
  10   0  18    1.59    3.00
  10 -10  18    0.39    3.50
  10   0  19    1.04    2.71
  10   0  19    3.34    3.33
  10 -10  19   -1.77    3.14
   0 -10  19    0.99    2.68
  10 -10  20   -1.04    2.61
  10   0  20    6.21    2.67
   0 -10  20   -1.45    2.40
  10   0  21   -1.31    2.17
   0 -10  21   -0.05    1.59
  10 -10  21   -0.94    1.93
   6   5   0   82.56    3.09
  11  -6   0   81.41    5.46
   5   6   0   85.14    3.10
  11  -5   0   76.67    5.24
   5 -11   0   82.94    3.83
  -5  -6   0   87.93    3.80
  -6  -5   0   85.96    3.83
   6 -11   0   86.02    3.63
   5   6   1   50.86    2.56
  11  -5   1   54.82    4.33
  11  -5  -1   41.10    4.64
   6   5   1   56.58    2.65
  11  -6   1   49.46    4.54
  -6  -5   1   51.22    3.05
   6 -11   1   53.22    2.89
   6 -11  -1   51.94    2.98
 -11   5  -1   54.04    1.96
  -6  -5  -1   51.85    3.23
   5 -11  -1   51.00    3.00
  -5  -6   1   48.27    3.00
  -5  -6  -1   51.87    3.26
   5 -11   1   56.87    3.06
   5   6   2  246.75    7.22
 -11   5  -2  227.00    6.66
   6   5   2  245.25    7.27
 -11   6  -2  237.57    6.67
  -5  11   2  230.64    7.81
  11  -5   2  235.43    8.61
  11  -6   2  239.58    9.01
   6 -11   2  239.20    7.37
  -6  -5  -2  231.95    7.59
   5 -11  -2  249.33    7.50
  -5  -6   2  239.67    7.49
  -6  -5   2  229.93    7.35
  -5  -6  -2  234.82    7.58
   5 -11   2  232.51    7.44
   6 -11  -2  237.14    7.37
   5   6   3  129.74    4.72
   6   5   3  130.27    4.73
 -11   5  -3  135.39    4.24
 -11   6  -3  132.20    4.23
  11  -5   3  121.11    5.89
  -6  11   3  123.21    5.18
  -5  11   3  126.14    5.22
  11  -6   3  123.08    6.01
   5 -11   3  122.32    4.79
   6 -11   3  123.61    4.74
  -6  -5  -3  130.34    4.99
   5 -11  -3  134.84    4.91
  -6  -5   3  118.08    4.56
  -5  -6   3  126.98    4.82
   6 -11  -3  131.04    4.76
  -5  -6  -3  123.15    4.98
 -11   5  -4  369.83   10.24
  11  -6   4  362.96   11.76
   5   6   4  368.90   10.68
   6   5   4  367.31   10.68
  11  -5   4  348.74   11.63
 -11   6  -4  356.87   10.23
  -6  11   4  354.29   11.16
  -5  11   4  351.73   11.07
  -5  -6  -4  367.20   10.85
   5 -11   4  362.17   10.76
  -5  -6   4  369.73   10.58
  -6  -5   4  359.68   10.46
  -6  -5  -4  333.35   10.70
   6 -11  -4  361.68   10.47
   5 -11  -4  364.62   10.65
   6 -11   4  362.41   10.71
   6 -11   5  216.70    8.23
   5 -11   5  219.79    8.13
   5   6   5  219.92    7.11
  11  -5   5  211.48    7.99
   6   5   5  225.11    7.27
  11  -6   5  213.63    8.15
 -11   5  -5  211.04    6.78
 -11   6  -5  219.49    6.86
  -5  11   5  210.54    7.52
  -6  11   5  221.19    7.75
   6 -11  -5  208.06    7.00
   6 -11   5  222.16    7.22
   5 -11  -5  210.75    7.16
  -5  -6   5  216.03    7.01
   5 -11   5  211.62    7.13
  -6  -5  -5  227.73    7.34
  -6  -5   5  216.28    6.90
  11  -5   6   57.74    4.04
   6   5   6   69.52    3.59
   5   6   6   59.90    3.40
 -11   5  -6   59.47    3.21
 -11   6  -6   63.13    3.34
  -5  11   6   64.79    3.85
   5 -11   6   60.59    4.09
   6 -11   6   59.68    4.19
   6 -11  -6   62.83    3.42
   5 -11  -6   52.89    3.46
  -6  -5  -6   62.38    3.61
  -6  -5   6   57.79    3.11
  -5  -6   6   57.87    3.23
   5   6   7  256.61    8.26
   6   5   7  249.17    8.24
 -11   5  -7  247.89    7.96
   5 -11   7  250.64    8.20
   6 -11   7  238.45    8.38
 -11   6  -7  250.36    8.06
  -6  11   7  249.12    8.68
  11  -6   7  225.61    8.78
  -6  -5  -7  235.70    8.13
   5 -11  -7  241.65    8.00
   6 -11  -7  241.81    7.88
   5   6   8    9.07    2.33
 -11   5  -8    5.91    2.10
 -11   6  -8    2.93    2.14
   6   5   8    6.02    2.19
  11  -5   8    6.43    2.87
  -6  11   8    7.62    2.77
  -5  11   8    5.17    2.58
  11  -6   8    2.82    2.94
   5 -11  -8    7.89    2.59
   5   6   9   35.48    3.10
   6   5   9   38.49    3.19
  11  -5   9   32.18    3.57
 -11   5  -9   27.31    2.94
 -11   6  -9   28.25    3.10
  11  -6   9   25.79    3.29
  -6  11   9   34.42    3.63
  -5  11   9   32.17    3.52
  -5  -6  -9   39.24    3.45
   5 -11  -9   37.06    3.38
   6   5  10   46.51    3.64
 -11   5 -10   54.02    3.72
  -6  11  10   52.45    4.28
 -11   6 -10   52.90    3.71
  -5  11  10   44.99    4.07
  11  -5  10   52.08    4.14
  11  -6  10   52.27    4.01
   5   6  10   50.16    3.77
  -5  -6 -10   62.34    4.17
 -11   5 -11   58.54    4.18
 -11   6 -11   60.13    4.32
  11  -5  11   60.40    4.34
  11  -6  11   56.64    4.42
  -6  11  11   61.84    4.73
  -5  11  11   59.46    4.52
  -5  -6 -11   69.59    4.54
  -6  -5 -11   67.17    4.62
   6 -11  12   21.35    3.68
  -5  -6  12   19.89    3.91
   5 -11  12   27.05    3.94
  -6  -5  12   25.22    3.74
  -5  -6 -12   32.17    3.89
  -6  -5 -12   25.40    3.80
   5   6  12   18.58    3.12
   6   5  12   21.31    3.24
 -11   6 -12   22.51    3.31
 -11   5 -12   24.84    3.34
  -6  11  12   22.63    3.74
  -5  11  12   23.12    3.74
  11  -5  12   25.10    3.46
  11  -6  12   24.15    3.53
   6   5  12   20.25    3.57
   5   6  12   16.44    3.60
  11  -5  12   22.99    3.58
  11  -6  12   24.54    3.60
   6   5  12   20.97    4.45
  11  -5  12   24.80    4.49
   5   6  12   19.52    4.03
  11  -6  12   29.55    4.65
  -5  -6  13   21.43    3.93
   5 -11  13   27.52    4.14
  -6  -5  13   28.59    4.07
   6 -11  13   25.65    4.16
  -5  -6 -13   28.45    4.20
   5   6  13   24.29    3.58
   6   5  13   24.89    3.50
 -11   5 -13   28.49    3.54
 -11   6 -13   29.87    3.70
  -6  11  13   24.20    3.98
  -5  11  13   14.85    3.77
  11  -5  13   26.94    3.53
  -6  -5 -13   30.88    3.96
  11  -6  13   19.66    3.38
  11  -6  13   22.98    3.64
  11  -5  13   25.59    3.85
   5   6  13   19.10    4.05
   6   5  13   21.01    4.08
   5   6  13   22.54    4.65
  11  -5  13   27.36    4.42
   6   5  13   18.77    4.65
  11  -6  13   23.60    4.58
   6 -11  14    8.95    3.59
  -5  -6  14    8.93    3.74
  -6  -5  14   10.24    3.56
   5 -11  14   12.11    4.06
 -11   5 -14   14.33    3.23
 -11   6 -14   12.73    3.26
  11  -5  14   12.19    3.05
  11  -6  14    8.36    2.82
  -6  11  14    7.19    3.67
  -5  11  14   11.68    3.59
  11  -6  14    8.70    3.23
   5   6  14    8.52    3.88
   6   5  14    8.67    3.93
  11  -5  14    7.72    3.05
   6   5  14    3.56    3.85
  11  -5  14    8.64    4.24
  11  -6  14    7.64    4.14
   5   6  14    4.15    4.02
   5 -11  15   17.54    4.13
  -6  -5  15   10.29    3.51
  -5  -6  15    8.21    3.59
   6 -11  15   15.63    4.12
  11  -6  15   15.02    3.41
  11  -5  15   10.01    3.26
  11  -6  15    7.49    4.01
   6   5  15   12.54    4.46
   5   6  15    5.08    4.13
  11  -5  15    7.93    4.10
  -5  -6  16    8.31    3.51
  -6  -5  16    7.91    3.45
   6 -11  16    4.42    3.55
   5 -11  16   11.01    3.81
  11  -5  16    9.17    3.18
  11  -6  16    9.67    3.22
   6   5  16   10.54    4.24
   5   6  16    9.83    4.24
  11  -6  16   10.09    4.05
  11  -5  16    2.84    4.05
   6 -11  17    2.74    3.68
  -5  -6  17    4.32    3.28
   5 -11  17    5.56    3.71
  -6  -5  17    1.50    3.18
   6   5  17    7.93    3.80
  11  -5  17    2.70    2.83
  11  -6  17    4.03    2.68
   5   6  17    6.55    4.03
  11  -5  17    4.21    3.83
   5   6  17    4.39    3.71
  11  -6  17    0.93    3.90
   6   5  17    4.24    3.73
  -5  -6  18    3.59    2.93
  -6  -5  18    1.31    2.87
  11  -6  18    0.35    2.51
   6   5  18   14.73    3.61
  11  -5  18    1.57    2.73
   6   5  18   10.97    3.47
   6 -11  18    3.37    3.34
  11  -6  18    1.25    3.69
   5 -11  18    6.54    3.49
   5   6  18    7.73    3.52
  11  -5  18    2.37    3.61
  11  -5  19    0.64    2.18
  11  -5  19   -4.94    3.33
   5   6  19   -3.03    3.13
   6 -11  19   -0.55    3.00
  11  -6  19    0.82    3.20
  -5  -6  19    1.63    2.54
   6   5  19   -1.21    3.11
   5 -11  19    3.95    3.06
  -6  -5  19    0.88    2.43
  11  -6  20   -0.55    2.65
   5 -11  20    4.00    2.65
  -5  -6  20    2.23    2.05
  11  -5  20    0.37    2.64
   5   6  20   -1.97    2.37
   6   5  20    0.64    2.57
   6 -11  20    2.64    2.59
  11  -5  21    3.64    2.21
   6 -11  21    1.36    1.97
  11  -6  21    1.73    2.15
   7   4   0  119.89    4.11
  11  -4   0  119.46    5.87
   4   7   0  124.23    4.10
  -4  -7   0  122.24    4.80
   7 -11   0  126.01    4.39
   4 -11   0  122.06    4.81
  -7  -4   0  127.30    4.58
  11  -7   1  133.12    7.01
   7   4   1  146.93    4.85
  11  -4   1  139.47    6.25
  -4  11   1  142.61    5.45
  11  -4  -1  144.81    6.31
   4   7   1  148.67    4.85
  -7  -4   1  140.69    5.08
   4 -11  -1  147.40    5.32
   7 -11   1  152.16    5.01
  -4  -7  -1  149.65    5.40
  -7  -4  -1  141.17    5.16
   7 -11  -1  150.04    5.00
  -4  -7   1  148.19    5.26
   4 -11   1  142.14    5.23
 -11   4  -1  144.01    4.27
  11  -4  -2  344.86   11.02
   7   4   2  345.75    9.78
 -11   7  -2  327.51    9.18
  11  -4   2  330.67   10.87
  -4  11   2  328.03   10.20
   4   7   2  324.99    9.62
  11  -7   2  338.64   11.45
   4 -11   2  330.28    9.93
  -4  -7   2  338.59   10.00
   7 -11  -2  339.02    9.65
  -4  -7  -2  336.53   10.17
 -11   4  -2  344.79    9.22
   4 -11  -2  326.60    9.96
  -7  -4  -2  329.56    9.93
  -7  -4   2  337.46    9.72
   7 -11   2  341.55    9.81
  11  -4   3  219.77    8.26
   7   4   3  241.01    7.34
 -11   7  -3  218.36    6.75
  -4  11   3  230.80    7.77
  11  -7   3  225.67    8.91
   4   7   3  235.02    7.21
   4 -11   3  232.18    7.44
   4 -11  -3  234.39    7.41
  -7  -4   3  231.74    7.11
   7 -11  -3  245.93    7.17
  -7  -4  -3  218.66    7.32
 -11   4  -3  229.95    6.77
   7 -11   3  223.48    7.18
  -4  -7   3  223.72    7.33
   4   7   4  663.51   18.22
  11  -4   4  677.83   19.17
 -11   4  -4  684.65   17.84
   7   4   4  689.86   18.36
  -7  11   4  645.09   18.79
  11  -7   4  655.98   19.47
  -4  11   4  687.30   18.73
 -11   7  -4  663.12   17.90
   4 -11   4  671.36   18.39
  -7  -4   4  676.69   17.98
  -7  -4  -4  629.27   18.17
   7 -11  -4  662.72   17.96
  -4  -7   4  637.69   18.17
   4 -11  -4  644.35   18.28
   7 -11   4  667.40   18.21
   4   7   5  634.89   17.49
   7 -11   5  615.89   18.57
  11  -4   5  619.39   18.20
   4 -11   5  594.89   18.00
 -11   4  -5  626.63   17.14
   7   4   5  645.95   17.64
 -11   7  -5  634.47   17.24
  -4  11   5  652.79   17.94
  -4  -7   5  653.76   17.52
   7 -11  -5  611.77   17.13
  -7  -4  -5  626.02   17.41
   4 -11   5  640.39   17.60
  -7  -4   5  613.42   17.08
   4 -11  -5  628.61   17.52
   4 -11   6   24.16    2.92
   4   7   6   19.19    2.51
 -11   4  -6   22.51    2.29
   7 -11   6   17.03    3.51
 -11   7  -6   15.85    2.19
   7   4   6   23.64    2.59
  -7  11   6   22.73    3.21
  -7  -4  -6   22.87    2.77
  11  -4   6   17.65    2.97
  -4  11   6   21.21    2.68
  -7  -4   6   23.58    2.17
   4 -11   6   19.95    2.35
  -4  -7   6   13.65    2.24
   4 -11  -6   22.20    2.82
  -4  -7  -6   22.52    3.04
  11  -7   7  125.08    5.88
   7   4   7  121.38    5.11
 -11   4  -7  123.18    4.81
   7 -11   7  111.01    5.35
 -11   7  -7  111.16    4.78
  -4  11   7  108.12    5.22
  11  -4   7  115.81    5.49
  -7  11   7  115.63    5.47
   4   7   7  114.20    4.91
  -7  -4  -7  106.73    4.87
  -4  -7  -7  127.59    5.15
   4 -11  -7  119.67    5.05
   7 -11   8   89.27    4.75
   7   4   8  101.66    4.68
 -11   4  -8   96.60    4.39
  -7  11   8   88.92    4.96
 -11   7  -8   94.93    4.48
  11  -7   8   99.12    5.12
   4   7   8   93.61    4.52
  -7  -4  -8   83.67    4.58
   4 -11  -8   87.55    4.61
  -4  -7  -8  115.96    4.85
   7   4   9   55.49    3.78
 -11   4  -9   53.32    3.52
 -11   7  -9   55.43    3.70
  -7  11   9   51.61    4.02
  -4  11   9   53.25    4.02
  11  -4   9   52.28    3.95
  11  -7   9   58.19    4.19
   4   7   9   53.27    3.67
  -4  -7  -9   67.29    4.07
   4 -11  -9   54.26    4.01
  -7  -4  -9   51.91    3.75
   7   4  10   92.84    4.88
 -11   4 -10   95.17    4.79
 -11   7 -10  100.17    5.03
  -7  11  10   94.36    5.52
  11  -4  10   87.09    5.07
  -4  11  10   89.19    5.14
  11  -7  10   93.46    5.22
   4   7  10   89.52    4.78
   4 -11 -10   93.83    4.99
  -4  -7 -10  103.02    5.23
 -11   4 -11   81.19    4.82
  11  -4  11   84.86    5.05
  -7  11  11   88.33    5.57
  11  -7  11   78.44    4.95
  -4  11  11   75.39    5.01
 -11   7 -11   92.69    4.95
  -4  -7 -11   95.39    5.26
  -7  -4  12   29.90    3.95
  -4  -7  12   40.69    4.43
   7 -11  12   40.90    4.40
   4 -11  12   28.76    3.91
  11  -7  12   28.41    3.55
  -4  -7 -12   39.72    4.00
   4   7  12   37.67    3.77
 -11   4 -12   30.64    3.45
 -11   7 -12   32.60    3.79
   7   4  12   30.26    3.40
  -7  11  12   34.68    4.16
  -4  11  12   28.14    3.68
  11  -4  12   37.64    3.75
  11  -4  12   43.88    4.13
   7   4  12   26.81    3.64
   4   7  12   32.18    4.18
  11  -7  12   31.83    3.65
  11  -4  12   42.47    4.99
  11  -7  12   30.38    4.46
   7   4  12   26.49    4.68
   4   7  12   35.81    4.63
   7 -11  13   -1.88    3.45
  -7  -4  13    3.63    3.36
  -4  -7  13    0.41    3.61
   4 -11  13    1.74    3.43
 -11   4 -13   -0.53    2.98
   4   7  13    1.27    2.86
  -4  -7 -13    8.76    3.77
 -11   7 -13   -2.33    3.01
   7   4  13    0.93    2.82
  -7  11  13   -2.88    3.38
  11  -4  13   -2.11    3.00
  -4  11  13   -1.91    3.23
  11  -7  13    0.13    2.72
   7   4  13    2.74    3.37
  11  -4  13    2.67    3.05
   4   7  13    0.86    3.65
  11  -7  13    1.02    3.24
   7   4  13    2.75    4.26
  11  -7  13    0.96    3.91
   4   7  13   -1.27    3.81
  11  -4  13   -0.87    4.16
   7 -11  14    5.33    3.78
   4 -11  14    5.42    3.79
  -7  -4  14    5.96    3.38
  -4  -7  14    6.39    3.55
  -4  11  14    4.86    3.63
   7   4  14    2.71    3.52
   4   7  14    7.02    3.96
  11  -7  14    9.71    3.20
  11  -4  14    7.72    3.35
  11  -7  14    6.48    4.08
   7   4  14    9.50    4.29
  11  -4  14    6.16    4.03
   4   7  14    5.17    3.96
  -4  -7  15   22.89    4.00
  -7  -4  15   23.86    3.76
   7 -11  15   25.99    4.48
   4 -11  15   28.01    4.50
  11  -7  15   24.87    3.45
  11  -4  15   25.01    3.72
   7   4  15   22.93    4.45
  11  -4  15   19.01    4.40
   4   7  15   22.43    4.44
  11  -7  15   22.12    4.51
   7 -11  16   15.15    3.93
   4 -11  16   10.13    3.94
  -7  -4  16    9.38    3.39
  -4  -7  16    6.12    3.48
  11  -4  16    9.19    3.34
  11  -7  16   11.89    3.02
   7   4  16    8.59    4.07
  11  -7  16    9.96    4.16
  11  -4  16    9.57    4.33
   4   7  16    8.88    3.96
   4 -11  17    4.92    3.68
  -7  -4  17    6.49    3.10
  -4  -7  17    4.45    3.32
  11  -7  17    7.51    2.74
   4   7  17   10.45    4.11
  11  -4  17   -0.78    2.97
   7   4  17    5.54    3.68
   7 -11  17    6.51    3.76
   4   7  17    9.98    3.67
   7   4  17    8.03    3.78
  11  -4  17    0.78    3.91
  11  -7  17    5.52    3.79
  -7  -4  18    2.63    2.70
   4 -11  18    7.06    3.54
  -4  -7  18    0.44    3.06
   7   4  18    7.92    3.61
  11  -4  18    0.58    2.71
   7 -11  18    5.21    3.41
   7   4  18    7.89    3.48
  11  -7  18    1.78    3.43
  11  -4  18    4.17    3.63
   4   7  18    0.11    3.28
  11  -4  19    1.82    2.38
  -4  -7  19    1.62    2.59
  11  -4  19   -3.39    3.42
   4   7  19    3.51    2.93
   7 -11  19    1.22    3.07
   7   4  19    8.19    3.21
   4 -11  19    2.90    3.11
   7 -11  20    2.63    2.65
  -4  -7  20   -0.59    2.13
  11  -7  20   -0.91    2.79
   7   4  20    2.44    2.76
  11  -4  20   -1.19    2.77
   7   4  21    4.43    1.75
   7 -11  21    3.06    1.97
  11  -7  21    1.89    2.16
  11  -3   0   12.74    3.21
   3   8   0   12.54    1.63
   8   3   0   11.49    1.68
   3 -11   0    8.76    2.36
  -3  -8   0   12.32    2.41
   8 -11   0   10.66    1.75
  -8  -3   0   14.33    2.09
   3   8   1    4.60    1.66
  11  -3  -1   10.03    3.28
  -3  11   1   10.26    2.27
  11  -3   1    4.52    3.01
   8   3   1    8.98    1.91
   8 -11   1    3.98    1.67
  -3  -8   1    1.07    2.20
  -8  -3   1    5.64    1.92
   8 -11  -1    9.34    1.73
   3 -11  -1    7.93    2.31
   3 -11   1   11.75    2.26
 -11   3  -1    9.16    1.47
  -8  -3  -1    4.32    2.30
  11  -8   2  172.37    7.83
  11  -3   2  163.01    6.54
   8   3   2  178.18    5.78
  -3  11   2  172.45    6.14
  11  -3  -2  161.76    6.54
   3   8   2  161.58    5.55
   3 -11   2  172.09    5.95
 -11   3  -2  175.53    5.11
   3 -11  -2  167.38    6.05
  -8  -3   2  170.63    5.45
  -8  -3  -2  161.15    5.74
  -3  -8   2  145.09    5.75
   8 -11   2  169.16    5.56
   8 -11  -2  166.88    5.40
  11  -3   3  137.54    5.93
   8   3   3  134.97    5.08
  -3  11   3  134.83    5.42
  11  -3  -3  130.58    5.89
   3   8   3  144.05    4.98
  11  -8   3  128.97    6.72
   3 -11   3  125.45    5.23
  -8  -3   3  133.45    4.65
  -3  -8   3  141.15    5.26
  -8  -3  -3  147.39    5.17
 -11   3  -3  127.61    4.54
   3 -11  -3  155.23    5.37
   8 -11   3  146.48    4.94
  11  -3   4  224.91    8.15
   8   3   4  226.87    7.38
  -3  11   4  229.77    7.47
   3   8   4  213.76    7.13
  -8  -3   4  221.38    6.73
   3 -11   4  222.33    7.29
  -3  -8   4  208.27    7.16
  -8  -3  -4  207.80    7.08
 -11   3  -4  216.12    6.75
  -3  -8  -4  212.04    7.50
   3 -11  -4  227.54    7.50
   3 -11   5  560.51   16.97
 -11   3  -5  569.27   16.32
   8   3   5  597.99   16.90
  -3  11   5  599.98   17.00
  11  -3   5  605.60   17.44
   3   8   5  617.91   16.75
   8 -11   5  596.07   18.11
  -3  -8   5  609.57   16.78
  -8  -3  -5  605.97   16.58
  -3  -8  -5  570.12   16.84
   3 -11  -5  623.46   16.87
   3 -11   5  607.78   16.83
  -8  -3   5  597.81   16.22
  -8  -3  -6    6.18    2.38
   3   8   6    5.97    2.01
 -11   3  -6   10.69    1.91
   8 -11   6    5.92    3.25
  11  -8   6   10.97    3.50
  -8  11   6    4.41    2.49
  11  -3   6    5.39    2.71
   8   3   6    9.05    2.35
  -3  11   6    7.89    2.34
   3 -11   6    8.61    2.18
  -3  -8   6    7.37    2.09
   3 -11  -6    7.07    2.62
  -3  -8  -6    6.65    2.76
  11  -8   7   80.35    4.85
 -11   3  -7   79.96    3.89
   8   3   7   82.61    4.26
   8 -11   7   81.21    4.82
  -8  11   7   92.83    4.88
  -3  11   7   82.21    4.41
  11  -3   7   87.17    4.64
   3   8   7   92.87    4.30
   3 -11  -7   91.51    4.52
  -8  -3  -7   93.61    4.26
  -3  -8   7   88.31    4.11
  -3  -8  -7   82.50    4.65
  11  -8   8   29.69    3.56
 -11   3  -8   36.20    2.83
   8   3   8   31.52    3.05
   8 -11   8   36.66    3.45
  -8  11   8   33.56    3.41
   3   8   8   39.63    3.12
  -3  -8  -8   33.35    3.48
   3 -11  -8   32.71    3.35
  -8  -3  -8   36.60    3.21
 -11   3  -9  122.25    5.13
   8   3   9  119.72    5.46
  -8  11   9  113.34    5.79
 -11   8  -9  108.97    5.22
  11  -8   9  125.26    5.95
   3   8   9  110.19    5.19
   8 -11   9  110.71    5.36
   3 -11  -9  121.26    5.66
  -8  -3  -9  111.77    5.26
  -3  -8  -9  128.35    5.67
  11  -3  10    3.04    2.69
  -8  -3 -10    0.22    2.78
 -11   3 -10    2.46    2.43
  11  -8  10    0.49    2.81
 -11   8 -10    1.56    2.40
   8   3  10    1.36    2.37
  -8  11  10    2.40    2.87
   3   8  10    0.23    2.37
  -3  11  10    2.76    2.76
   3 -11 -10    1.04    2.90
  -3  -8 -10    6.65    2.68
  11  -8  11   18.85    3.23
 -11   3 -11   15.44    3.11
  -8  -3 -11   24.72    3.57
 -11   8 -11   22.45    3.25
  -8  11  11   19.81    3.56
  -3  11  11   18.79    3.18
  11  -3  11   15.46    3.24
   3 -11 -11   18.74    3.85
  -3  -8 -11   37.89    3.89
  -8  -3  12   28.29    3.70
  -3  -8 -12   41.37    4.42
   3 -11  12   30.31    4.05
   3 -11 -12   29.62    4.28
   8 -11  12   29.93    4.16
  -3  -8  12   26.03    3.96
  11  -8  12   26.88    3.49
   3   8  12   19.22    3.22
  -8  -3 -12   28.90    4.05
 -11   3 -12   22.04    3.54
   8   3  12   22.69    3.17
 -11   8 -12   21.05    3.50
  -8  11  12   24.60    3.81
  11  -3  12   25.65    3.61
  -3  11  12   28.46    3.79
  11  -8  12   25.39    3.64
   3   8  12   27.59    4.09
   8   3  12   21.53    3.53
  11  -3  12   25.32    3.92
   8   3  12   28.75    4.84
   3   8  12   23.89    4.23
  11  -8  12   30.91    4.31
  11  -3  12   24.99    4.76
   8 -11  13   57.13    5.17
  -8  -3 -13   58.09    4.99
  -3  -8 -13   61.13    4.87
   8   3  13   49.15    4.22
  11  -3  13   49.39    4.26
 -11   8 -13   52.11    4.29
 -11   3 -13   41.77    4.30
  11  -8  13   51.83    4.13
  -3  11  13   57.60    4.93
   3   8  13   53.38    4.35
  11  -3  13   54.00    4.51
   3   8  13   52.97    5.19
   8   3  13   48.95    4.39
  11  -8  13   56.00    4.40
   8   3  13   50.87    5.48
  11  -8  13   48.74    4.93
  11  -3  13   49.81    5.58
  -3  -8  13   59.95    5.08
   3 -11  13   58.97    4.92
  -8  -3  13   60.22    4.54
   3   8  13   47.62    5.10
  -3  -8  14    2.98    3.59
   8 -11  14    1.37    3.82
   3 -11  14    2.70    3.47
  -8  -3  14    3.53    3.15
   3   8  14    3.95    3.78
  11  -8  14   -1.57    2.90
  11  -3  14    0.81    3.03
  11  -3  14    0.89    4.16
   3   8  14    6.08    3.87
  11  -8  14    2.93    3.91
   8   3  14   -5.63    4.35
   3 -11  15   30.00    4.41
  -8  -3  15   24.91    3.64
  -3  -8  15   27.17    4.16
   8 -11  15   28.53    4.55
  11  -8  15   21.09    3.37
  11  -3  15   27.13    3.87
   3   8  15   25.44    4.81
  11  -8  15   23.79    4.42
   8   3  15   19.60    4.81
  11  -3  15   24.97    4.82
   3   8  15   25.64    4.46
  -8  -3  16    6.15    3.22
   3 -11  16    0.15    3.57
  -3  -8  16    5.29    3.44
  11  -8  16    5.21    2.71
   8   3  16    3.32    3.71
  11  -3  16    6.88    3.30
  11  -8  16    0.64    3.92
   8 -11  16    8.59    4.06
   3   8  16   11.84    3.93
  11  -3  16    2.52    3.96
   8   3  16    4.74    4.10
   3 -11  17   -1.38    3.77
  -3  -8  17    4.53    3.33
   8   3  17    0.64    3.43
  11  -3  17    1.03    2.92
   8 -11  17    2.32    3.66
  11  -3  17   -2.17    4.02
   3   8  17    7.80    3.53
  11  -8  17    2.41    3.66
   8   3  17    1.95    3.83
   3 -11  18    6.65    3.55
  -3  -8  18    3.11    3.09
   8   3  18   11.44    3.57
  11  -3  18    2.87    2.84
  11  -3  18    4.94    3.56
  11  -8  18    7.68    3.74
   8 -11  18    8.72    3.55
   3   8  18    1.54    3.35
   8   3  18   10.86    3.61
  -3  -8  19    4.14    2.72
   8   3  19    6.78    3.00
  11  -3  19    4.49    2.55
  11  -8  19   -0.45    3.08
   8 -11  19    0.22    2.98
   8   3  19    8.34    3.27
  11  -3  19    2.87    3.21
   8 -11  20    0.69    2.59
   8   3  20   -1.34    2.79
  -3  -8  20   -0.41    2.18
  11  -8  20   -1.69    2.58
  11  -8  21    0.55    2.04
   8 -11  21    0.54    1.95
   3 -11  21   -1.18    1.88
   8   3  21    1.51    1.81
  11  -2   0   10.30    2.61
   9   2   0    7.30    1.90
  -2  11   0    4.67    2.12
   2   9   0    5.41    1.59
   2 -11   0    4.91    2.34
  -9  -2   0   11.17    2.14
   9 -11   0    6.74    1.56
  11  -2   1  142.31    5.72
  11  -2  -1  143.13    5.58
  -2  11   1  133.48    5.23
   9   2   1  136.54    4.98
   2   9   1  140.22    4.86
 -11   2  -1  145.53    4.48
  -9  -2  -1  137.65    4.99
   2 -11   1  130.83    5.33
  -9  -2   1  137.03    4.69
   9 -11   1  142.57    4.66
   2 -11  -1  135.77    5.35
  11  -2   2   47.56    3.73
  11  -2  -2   46.46    3.43
  -2  11   2   48.11    3.20
   9   2   2   50.51    2.97
   2   9   2   46.84    2.67
  -9  -2   2   45.70    2.44
 -11   2  -2   48.49    2.49
   2 -11  -2   49.04    3.38
  -9  -2  -2   45.86    3.08
  -2  -9  -2   41.39    3.30
  -2  -9   2   32.39    2.86
   2 -11   2   42.06    2.92
   9 -11   2   43.89    2.51
   9   2   3  237.98    7.64
  -2  11   3  239.84    7.81
   2   9   3  226.44    7.35
  11  -2   3  229.93    8.23
   2 -11   3  227.97    7.55
  -2  -9   3  234.65    7.65
   2 -11  -3  213.39    7.66
 -11   2  -3  239.74    6.99
  -9  -2  -3  229.75    7.40
  -9  -2   3  237.71    6.93
  -2  -9  -3  232.58    7.76
   9   2   4    3.49    2.25
   2   9   4    2.85    1.81
 -11   2  -4    0.88    1.78
  11  -2   4    3.39    2.59
   9 -11   4    6.38    3.88
  -2  11   4    2.82    2.17
   2 -11  -4    2.55    2.79
  -2  -9   4    1.74    2.18
  -2  -9  -4    0.96    2.58
   2 -11   4    2.95    2.09
  -9  -2   4    0.32    1.48
   9   2   5   20.07    2.64
  11  -9   5   15.79    4.05
   9 -11   5   12.36    3.83
 -11   2  -5   13.98    2.10
  11  -2   5   11.65    2.81
   2   9   5   13.03    2.18
  -2  11   5   19.87    2.48
   2 -11   5   15.26    2.35
   2 -11  -5   16.38    3.00
  -2  -9   5   12.29    2.22
  -9  -2  -5   21.99    2.45
  -2  -9  -5   15.25    2.71
   9 -11   6   30.01    3.89
   9   2   6   33.25    2.91
  11  -2   6   31.99    3.31
  -2  11   6   36.13    2.98
  11  -9   6   39.16    4.04
   2   9   6   28.15    2.73
   2 -11   6   32.31    2.78
  -2  -9   6   30.14    2.69
 -11   2  -6   33.69    2.67
  -2  -9  -6   38.18    3.46
  -9  -2  -6   30.59    2.82
   2 -11  -6   33.37    3.31
  -9  -2  -7   25.82    2.83
 -11   2  -7   20.86    2.54
  11  -2   7   23.35    3.05
  11  -9   7   28.61    3.62
   2   9   7   26.44    2.67
   9 -11   7   25.09    3.63
   9   2   7   26.52    2.85
  -2  11   7   23.13    2.86
  -2  -9   7   25.22    2.69
  -2  -9  -7   24.07    3.28
   2 -11  -7   25.42    3.18
   2   9   8   10.27    2.44
  11  -9   8   12.89    3.26
  -9  -2  -8    9.20    2.40
 -11   2  -8    8.86    2.36
   9 -11   8    7.52    3.03
  -9  11   8   14.93    3.00
   9   2   8    9.02    2.41
  11  -2   8    9.19    2.71
  -2  11   8    9.99    2.53
   2 -11  -8    9.24    3.05
  -2  -9  -8    4.60    3.02
   9 -11   9    6.12    2.72
   2   9   9    4.78    2.48
  -9  -2  -9    5.00    2.65
 -11   2  -9    0.38    2.45
  -9  11   9    7.26    2.94
   9   2   9    9.54    2.52
  11  -9   9    4.45    2.89
  -2  -9  -9    7.03    3.38
   2 -11  -9    5.67    3.01
  -9  -2 -10   37.11    3.65
 -11   2 -10   39.10    3.67
 -11   9 -10   42.20    3.69
  -9  11  10   36.40    3.85
   9   2  10   35.31    3.49
  11  -9  10   39.61    3.75
   2   9  10   41.02    3.63
   9 -11  10   41.55    3.53
  -2  11  10   37.54    3.80
   2 -11 -10   45.95    4.28
  -2  -9 -10   42.87    4.39
   2 -11  11    4.90    3.34
  -2  -9 -11    3.24    3.55
   2 -11 -11    3.81    3.49
  -9  -2 -11    5.94    3.01
  11  -9  11    5.38    2.95
 -11   2 -11   -3.17    3.03
  11  -2  11    4.46    2.91
 -11   9 -11    2.98    2.77
  -2  11  11    3.87    3.01
   9   2  11    4.67    2.91
   2   9  11    2.09    3.21
  11  -2  11    4.75    4.18
   9   2  11    2.94    4.30
  -2  -9 -12   49.53    5.12
   2 -11 -12   66.79    5.20
 -11   2 -12   55.92    4.59
  -9  -2 -12   65.22    4.76
   9   2  12   65.74    4.56
  11  -2  12   64.38    4.56
 -11   9 -12   66.44    4.62
  11  -9  12   54.69    4.22
  -2  11  12   58.39    4.84
   2   9  12   62.67    4.73
  11  -9  12   60.49    4.54
   2   9  12   64.97    5.10
   9   2  12   63.39    4.68
  11  -2  12   67.03    5.95
  -2  -9  12   71.00    5.20
   9 -11  12   62.45    4.84
   2   9  12   68.03    5.21
   2 -11  12   69.16    5.05
  11  -9  12   66.72    5.19
   2 -11  13    9.91    3.80
  -2  -9  13   12.12    3.95
   9 -11  13    5.96    3.86
  -2  -9 -13    6.14    4.07
   2   9  13    9.44    3.18
  -9  -2 -13    5.89    3.56
 -11   2 -13    2.06    3.28
   9   2  13    2.15    2.78
 -11   9 -13    9.52    3.30
  11  -2  13    5.17    3.09
  -2  11  13    7.52    3.56
   2   9  13    7.60    4.01
   9   2  13    9.36    3.58
  11  -2  13    5.30    3.28
  11  -9  13    7.83    3.13
  11  -9  13    3.67    3.83
  11  -2  13   -0.18    4.11
   2   9  13    6.20    3.69
   2 -11  14   19.84    4.01
  -2  -9  14   19.79    3.98
   9 -11  14   18.46    4.11
  11  -9  14   11.69    3.06
   2   9  14   19.88    4.50
  11  -2  14   17.31    3.65
  11  -2  14   10.32    4.47
  11  -9  14   16.36    4.19
   2   9  14   11.30    3.93
   2 -11  15   16.24    4.13
  -2  -9  15   21.31    4.06
  11  -2  15   13.73    3.50
   2   9  15   10.50    4.21
   9 -11  15   18.35    4.25
   2   9  15   18.58    4.18
  11  -9  15   12.39    4.14
  11  -2  15   10.05    4.07
   9   2  15    8.17    4.19
  -2  -9  16    6.04    3.47
   2 -11  16    4.90    3.74
  11  -2  16    6.59    3.30
   9   2  16    1.89    3.55
   9   2  16    0.16    4.02
  11  -9  16    3.29    3.54
  11  -2  16    1.51    4.00
   9 -11  16    5.04    4.00
   2   9  16   15.11    3.80
  -2  -9  17    0.13    3.22
  11  -2  17   -0.81    2.99
   9   2  17   -3.37    3.40
  11  -9  17    4.42    3.86
  11  -2  17    1.69    3.74
   9 -11  17    1.87    3.68
   9   2  17   -0.30    3.79
  -2  -9  18   -0.11    3.10
  11  -2  18    0.70    2.91
   9   2  18   -0.33    3.00
   9 -11  18    1.03    3.50
   9   2  18    5.23    3.52
  11  -2  18   -2.83    3.72
  11  -9  18    1.18    3.39
  -2  -9  19    2.33    2.62
  11  -2  19    4.19    2.64
   9   2  19    3.30    2.85
   9 -11  19   -0.76    2.96
   9   2  19    5.68    3.12
  11  -9  19   -2.31    3.12
   2 -11  20    0.39    2.43
  11  -9  20   -3.94    2.63
   9 -11  20    0.67    2.57
   9   2  20   -0.80    2.76
  -2  -9  20    2.45    2.26
   9   2  21    0.71    1.83
  -2  -9  21   -0.04    1.42
   2 -11  21   -0.62    1.66
   9 -11  21   -0.74    1.87
  11  -2  21   -0.96    2.04
  11  -9  21    1.21    1.98
  11  -1   0  161.46    5.96
  -1  11   0  153.66    5.61
   1  10   0  155.82    5.36
  10   1   0  151.04    5.37
  -1 -10   0  152.04    5.77
 -11   1   0  158.62    4.84
   1 -11   0  150.91    5.78
 -10  -1   0  165.98    5.17
  11  -1  -1  135.52    5.30
  -1  11   1  135.47    5.24
   1  10   1  133.75    4.94
  10   1   1  136.88    5.16
  11  -1   1  142.60    5.56
 -10  -1  -1  144.92    4.94
   1 -11  -1  140.09    5.38
  -1 -10  -1  152.13    5.54
 -10  -1   1  140.08    4.61
   1 -11   1  132.76    5.29
 -11   1  -1  142.27    4.67
  -1 -10   1  110.42    5.17
  -1  11   2  350.72   10.62
   1  10   2  356.27   10.51
  10   1   2  358.54   10.69
  11  -1   2  354.99   10.93
 -10  -1   2  349.61    9.82
   1 -11   2  342.05   10.60
  -1 -10  -2  360.68   10.79
   1 -11  -2  347.73   10.77
 -11   1  -2  366.68   10.10
 -10  -1  -2  354.07   10.26
  -1  11   3  365.26   10.68
  10   1   3  358.50   10.63
   1  10   3  321.34   10.32
  11  -1   3  327.20   10.89
 -10  -1   3  353.84    9.68
   1 -11   3  349.01   10.56
   1 -11  -3  329.57   10.61
 -11   1  -3  388.01   10.06
  -1 -10  -3  336.72   10.64
 -10  -1  -3  337.70   10.17
  10 -11   4  160.16    7.93
  10   1   4  159.13    6.10
  -1  11   4  157.56    5.98
   1  10   4  168.32    5.94
  11  -1   4  161.18    6.41
  11 -10   4  156.55    7.72
   1 -11   4  140.97    5.76
 -11   1  -4  157.14    5.43
   1 -11  -4  165.69    6.23
 -10  -1  -4  167.55    5.62
  -1 -10  -4  176.07    6.38
  11 -10   5   48.83    4.59
  10   1   5   49.79    3.44
  -1  11   5   45.13    3.07
  11  -1   5   38.67    3.40
   1  10   5   37.27    3.00
  10 -11   5   37.09    4.68
  -1 -10   5   38.06    3.12
  -1 -10  -5   47.07    3.45
 -10  -1  -5   41.87    2.89
 -11   1  -5   49.36    2.89
   1 -11   5   47.53    3.21
   1 -11  -5   38.02    3.51
  11 -10   6  120.69    6.23
  10   1   6  112.73    5.31
  10 -11   6  126.79    6.40
  11  -1   6  132.92    5.65
  -1  11   6  121.81    5.21
   1  10   6  131.55    5.19
   1 -11  -6  124.68    5.57
  -1 -10  -6  122.86    5.58
 -10  -1  -6  130.29    5.03
 -11   1  -6  122.67    4.89
  -1 -10   6  132.91    5.21
   1  10   7    3.73    2.10
 -10  -1  -7    7.19    2.37
  11  -1   7    2.31    2.47
  11 -10   7    2.78    3.11
 -11   1  -7    1.85    2.16
  10 -11   7    4.64    3.01
  10   1   7    2.47    2.17
  -1  11   7    4.44    2.30
  -1 -10  -7    1.40    3.06
  -1 -10   7    3.07    2.27
   1 -11  -7    4.08    2.92
  11 -10   8  125.02    6.31
  10 -11   8  121.35    6.02
  10   1   8  135.29    5.74
  11  -1   8  125.74    5.79
  -1  11   8  137.44    5.85
   1  10   8  145.40    5.84
 -10  -1  -8  130.53    5.46
   1 -11  -8  141.64    6.07
  -1 -10  -8  134.24    5.96
 -11   1  -8  118.52    5.37
  10   1   9   95.29    5.03
  11  -1   9   99.88    5.20
  -1  11   9  108.89    5.26
   1  10   9  106.81    5.14
  11 -10   9  114.27    5.65
  10 -11   9  101.60    5.49
 -11   1  -9  100.65    4.94
   1 -11  -9  100.39    5.35
 -10  -1  -9   94.77    4.93
  -1 -10  -9  109.43    5.75
  10   1  10  175.33    7.16
   1  10  10  175.41    7.22
  11 -10  10  166.99    7.14
  10 -11  10  174.93    7.11
  -1 -10 -10  176.03    7.55
 -10  -1 -10  169.66    7.04
 -11   1 -10  159.47    6.79
   1 -11 -10  190.37    7.58
   1 -11 -11   65.97    4.94
  -1 -10 -11   60.20    5.19
 -11   1 -11   51.67    4.21
 -10  -1 -11   62.82    4.60
  11  -1  11   59.44    4.30
 -11  10 -11   63.00    4.34
  -1  11  11   60.20    4.65
  11 -10  11   57.33    4.22
   1  10  11   57.54    4.79
  -1  11  11   64.12    5.00
  10   1  11   54.62    4.46
  11  -1  11   50.97    4.40
  -1 -10  11   65.83    5.07
  11  -1  11   59.42    5.68
   1 -11  11   55.58    4.72
  10   1  11   64.60    5.63
  11 -10  11   56.04    4.66
  10 -11  11   63.91    4.60
  -1 -10 -12   75.76    5.55
 -10  -1 -12   75.33    5.02
   1 -11 -12   77.33    5.65
 -11   1 -12   71.05    4.92
  10   1  12   77.56    4.87
  11  -1  12   78.13    4.96
 -11  10 -12   68.24    4.79
  -1  11  12   75.32    5.24
   1  10  12   73.27    4.91
  -1  11  12   84.36    5.70
   1  10  12   74.09    5.67
   1 -11  12   77.89    5.40
  10   1  12   73.85    6.03
  11  -1  12   81.20    6.47
  11 -10  12   71.80    5.34
  10 -11  12   69.38    5.35
 -10  -1 -13   57.74    4.67
  -1 -10 -13   54.37    5.31
   1 -11 -13   62.76    5.32
  10   1  13   52.76    4.35
  11  -1  13   55.56    4.37
 -11   1 -13   49.62    4.52
 -11  10 -13   58.82    4.62
 -10  11 -13   56.39    4.52
  -1  11  13   56.93    4.89
   1  10  13   58.30    4.82
   1  10  13   54.46    5.35
  10   1  13   58.63    4.71
   1 -11  13   61.05    5.14
  10   1  13   48.72    5.69
 -11   1 -13   52.63    4.83
  11  -1  13   50.84    5.65
  11 -10  13   53.14    5.03
  10 -11  13   61.68    5.11
   1 -11  14   26.43    4.17
   1  10  14   28.18    4.58
  11  -1  14   16.98    3.91
  11  -1  14   16.27    4.69
  11 -10  14   14.55    4.30
  10 -11  14   22.33    4.23
   1 -11  15    7.50    3.73
  -1 -10  15    4.47    3.71
  11  -1  15    5.37    3.40
  11 -10  15    3.61    3.68
  10 -11  15    0.93    3.56
  11  -1  15    5.65    4.01
  -1 -10  16    6.77    3.50
  10   1  16    7.87    3.37
  11  -1  16   11.48    3.42
  11 -10  16    8.87    3.92
  11  -1  16    6.47    4.12
  10 -11  16    7.25    3.95
  -1 -10  17   -1.66    3.11
  10   1  17    1.09    3.11
  11  -1  17   -7.91    3.28
  11  -1  17    2.87    3.70
  11 -10  17   -0.71    3.70
  10 -11  17    3.82    3.80
  10   1  17   -1.04    3.99
  -1 -10  18   -1.23    3.13
  11  -1  18    3.43    3.02
  10   1  18   -0.31    3.07
  10 -11  18    1.13    3.33
  10   1  18    5.70    3.65
  11 -10  18    2.92    3.53
  -1 -10  19    3.33    2.66
  10   1  19    1.96    2.70
  11  -1  19    4.53    2.67
  10   1  19   12.29    3.29
   1 -11  19    5.10    2.85
  11 -10  19    3.39    2.99
  10 -11  19    1.16    3.00
  10 -11  20   -2.66    2.40
   1 -11  20    0.81    2.16
  -1 -10  20    2.93    2.17
  10   1  20   -1.74    2.83
  11 -10  20   -1.79    2.49
  11 -10  21   -0.53    1.64
  10 -11  21    0.11    1.71
   1 -11  21   -0.05    1.64
  11  -1  21   -0.15    2.02
  -1 -10  21   -0.82    1.43
  10   1  21   -0.47    1.87
  11   0   0    2.80    2.25
   0  11   0    4.75    1.96
   0 -11   0    0.36    2.32
 -11   0   0    5.48    1.67
   0  11   1   68.03    3.49
  11   0   1   64.33    3.57
   0 -11   1   56.08    3.70
   0 -11  -1   63.75    3.69
 -11   0  -1   64.08    3.14
   0  11   2  294.93    9.23
  11   0   2  302.28    9.52
   0 -11  -2  319.15    9.67
   0 -11   2  292.88    9.32
 -11   0  -2  296.01    8.84
  11   0   3    5.12    2.39
   0  11   3    7.34    2.17
   0 -11  -3    7.45    2.93
   0 -11   3    8.72    2.25
 -11   0  -3    6.45    2.29
  11   0   4    3.92    2.45
  11 -11   4    7.39    4.07
   0  11   4   10.49    2.37
 -11   0  -4   11.76    2.12
   0 -11  -4    5.30    2.72
   0  11   5    7.16    2.19
 -11   0  -5   10.99    2.21
  11   0   5    9.45    2.59
  11 -11   5   10.03    3.70
   0 -11  -5    6.34    2.81
   0  11   6   29.50    2.91
  11 -11   6   31.20    3.95
  11   0   6   24.14    2.99
 -11   0  -6   25.85    2.64
   0 -11  -6   28.03    3.43
   0  11   7    4.13    2.27
  11   0   7    2.44    2.32
 -11   0  -7    1.83    2.17
  11 -11   7    2.35    3.17
   0 -11   7    1.02    2.25
   0 -11  -7   -1.45    2.89
   0  11   8    2.65    2.48
 -11   0  -8   -0.81    2.32
  11 -11   8    3.06    2.96
  11   0   8   -0.56    2.34
   0 -11  -8    0.63    3.22
  11 -11   9    3.17    3.02
   0  11   9    4.83    2.62
 -11   0  -9    2.69    2.60
  11   0   9    2.59    2.51
   0 -11  -9    1.80    3.12
   0  11  10    0.79    2.76
 -11   0 -10   -0.55    2.79
  11 -11  10    0.37    2.91
  11   0  10    0.74    2.61
   0 -11 -10   -0.37    3.63
   0 -11 -11   -2.50    3.56
   0 -11  11    1.65    3.40
  11 -11  11    0.13    3.19
 -11   0 -11    0.85    2.96
  11 -11  11   -2.55    2.74
  11   0  11   -2.19    3.04
 -11   0 -11   -1.54    3.58
  11   0  11   -4.17    4.57
   0 -11  12   16.91    3.77
   0 -11 -12   23.39    4.35
  11 -11  12   15.97    3.85
 -11   0 -12   11.45    3.31
 -11  11 -12   14.73    3.28
  11   0  12   16.34    3.43
   0  11  12   11.30    3.44
   0  11  12   13.70    4.10
  11   0  12   10.56    3.35
 -11   0 -12   18.49    3.98
  11   0  12    8.97    4.41
   0 -11 -13    6.19    4.19
   0 -11  13   12.65    3.64
 -11   0 -13    8.45    3.35
 -11  11 -13    5.09    3.03
  11   0  13    5.09    2.86
   0  11  13    9.48    3.67
  11   0  13    6.43    3.33
  11 -11  13    5.80    3.55
  11   0  13    0.94    4.46
   0 -11  14    9.89    3.97
  11 -11  14    5.74    3.77
  11   0  14   -0.18    4.14
  11   0  15    1.76    4.23
  11 -11  15    1.52    3.42
  11   0  16    6.62    3.40
  11   0  16    5.72    4.18
  11 -11  16   17.32    3.93
  11   0  17    0.35    3.25
  11 -11  17   -0.28    3.34
   0 -11  18    1.22    3.10
  11   0  18    8.50    2.92
  11 -11  18    0.12    3.30
   0 -11  19   -0.27    2.60
  11   0  19    4.56    2.69
  11 -11  19   -1.51    2.83
  11 -11  20   -0.53    2.30
  11   0  20   -3.97    2.70
   0 -11  20    1.56    2.09
  11 -11  21   -0.89    1.66
  11   0  21   -2.15    1.70
   0 -11  21   -0.47    1.33
  12  -6   0 1599.69   43.45
  -6  -6   0 1603.24   42.05
   6 -12   0 1628.09   42.03
   6   6   1  765.72   20.24
  12  -6  -1  716.00   21.98
  12  -6   1  774.42   22.08
   6 -12   1  765.42   20.62
  -6  -6   1  753.76   20.62
   6 -12  -1  767.10   20.63
  -6  -6  -1  757.53   20.68
   6   6   2  453.65   12.47
  12  -6   2  442.18   14.14
   6 -12   2  439.92   12.70
   6 -12  -2  442.55   12.64
  -6  -6   2  440.78   12.68
  -6  -6  -2  436.14   12.90
   6   6   3  684.52   18.57
 -12   6  -3  693.14   18.07
  12  -6   3  702.41   20.02
  -6  12   3  659.82   19.20
   6 -12   3  659.13   18.77
  -6  -6  -3  667.24   18.86
  -6  -6   3  680.06   18.62
   6 -12  -3  691.66   18.64
   6   6   4   88.14    3.97
 -12   6  -4   93.41    3.56
  12  -6   4   91.26    5.35
  -6  12   4   84.01    4.45
  -6  -6   4   87.36    3.88
   6 -12   4   89.02    4.07
  -6  -6  -4   84.96    4.48
   6 -12  -4   88.45    4.06
   6   6   5  944.62   25.33
   6 -12   5  925.06   26.39
  12  -6   5  962.61   26.36
 -12   6  -5  944.98   24.95
  -6  12   5  963.28   26.02
  -6  -6   5  937.18   25.16
  -6  -6  -5  928.18   25.43
   6 -12  -5  878.85   25.10
   6 -12   5  957.49   25.41
 -12   6  -6   14.83    2.13
   6   6   6   12.59    2.30
   6 -12   6   12.83    3.28
  -6  12   6   14.94    2.71
  12  -6   6   11.68    3.08
   6 -12  -6   12.19    2.59
  -6  -6  -6    9.65    2.68
  -6  -6   6   13.36    2.15
 -12   6  -7   12.60    2.25
   6   6   7   14.64    2.54
   6 -12   7   15.96    2.86
  -6  -6  -7   16.05    3.02
   6 -12  -7   16.83    2.73
   6   6   8  314.42   10.14
 -12   6  -8  314.05    9.89
  -6  12   8  304.85   10.62
  12  -6   8  303.86   10.66
   6   6   9  167.11    6.75
 -12   6  -9  168.80    6.53
  -6  12   9  160.26    7.16
  12  -6   9  173.59    7.23
 -12   6 -10  477.00   14.55
  -6  12  10  495.98   15.38
  12  -6  10  464.13   14.85
   6   6  10  469.57   14.69
  -6  -6 -11  138.67    6.35
 -12   6 -11  119.41    5.76
  12  -6  11  118.09    5.96
  -6  12  11  105.90    6.14
   6   6  11   99.70    5.57
  12  -6  11  114.71    5.89
   6   6  11  107.99    5.81
   6 -12  11  116.44    6.15
  -6  -6  11  115.89    5.90
   6   6  11  102.93    6.42
  12  -6  11  118.94    6.67
  -6  -6 -12  131.95    6.52
 -12   6 -12  119.36    5.99
  12  -6  12  116.66    6.00
  -6  12  12  116.36    6.42
   6   6  12  103.93    6.12
  12  -6  12  120.48    6.26
  -6  -6  12  116.48    6.37
   6 -12  12  126.65    6.56
  12  -6  12  112.36    6.83
   6   6  12  113.87    7.03
  -6  -6  13   15.79    3.84
   6 -12  13   18.86    4.22
  -6  -6 -13   30.14    3.87
   6   6  13   13.45    3.42
 -12   6 -13   17.79    3.39
  -6  12  13   11.45    3.85
  12  -6  13   13.78    3.27
   6   6  13    9.16    3.85
  12  -6  13    8.97    3.52
  12  -6  13   15.38    4.55
   6   6  13   12.03    4.41
   6 -12  14    4.24    3.65
  -6  -6  14   -2.01    3.37
  12  -6  14   -0.65    3.13
   6   6  14    0.58    3.69
   6   6  14   -0.51    4.13
  12  -6  14   -1.89    4.12
  -6  -6  15   39.26    4.42
   6 -12  15   33.11    4.55
  12  -6  15   32.47    3.94
   6   6  15   36.60    4.69
   6   6  15   31.22    4.74
  12  -6  15   32.06    4.73
  -6  -6  16    2.87    3.27
   6 -12  16    0.15    3.72
  12  -6  16    4.02    2.80
  12  -6  16    6.18    3.95
   6   6  16    3.26    3.91
   6 -12  17   34.71    4.15
  -6  -6  17   24.91    3.66
  12  -6  17   22.80    3.28
  12  -6  17   21.78    4.31
   6   6  17   29.93    4.36
  -6  -6  18    4.65    2.92
  12  -6  18    3.82    2.50
   6 -12  18    8.01    3.37
   6   6  18    6.23    3.66
  12  -6  18    4.24    3.56
  12  -6  19    6.35    2.19
  -6  -6  19    9.85    2.46
  12  -6  19    3.74    3.23
   6 -12  19   11.79    3.04
   6   6  19    4.17    3.10
  12  -6  20    7.86    2.70
   6 -12  20    4.34    2.38
   6   6  20    6.13    2.36
  12  -6  21    4.84    1.97
   6 -12  21    1.39    1.81
  12  -7   0    5.36    3.95
  12  -5   0    7.09    3.76
  -7  -5   0    9.06    2.39
   7 -12   0   10.64    2.08
   5 -12   0    9.22    2.45
  -5  -7   0    9.18    2.32
  12  -7   1   69.74    5.33
   7   5   1   75.06    3.13
  12  -5   1   75.34    5.01
   5   7   1   71.83    3.15
  12  -5  -1   80.97    5.08
   7 -12   1   72.06    3.47
  -7  -5   1   67.59    3.54
   5 -12  -1   67.12    3.61
   5 -12   1   72.62    3.61
  -5  -7  -1   80.15    3.86
  -7  -5  -1   65.02    3.74
   7 -12  -1   76.40    3.44
  -5  -7   1   70.79    3.75
   7   5   2   31.84    2.45
  -5  12   2   32.40    3.11
  12  -5  -2   30.93    4.34
  12  -7   2   31.70    4.69
   5   7   2   40.79    2.42
  12  -5   2   30.17    3.82
   7 -12   2   33.96    2.58
  -7  -5  -2   32.64    3.32
  -5  -7  -2   35.36    3.10
   7 -12  -2   33.71    2.60
   5 -12   2   38.65    2.87
  -7  -5   2   29.83    2.76
  -5  -7   2   27.21    2.76
   5 -12  -2   32.96    2.90
   5   7   3  177.52    5.84
   7   5   3  169.72    5.89
 -12   7  -3  174.45    5.34
  12  -5   3  171.10    7.20
  -5  12   3  165.07    6.42
  12  -7   3  180.66    7.58
   5 -12   3  161.08    5.94
  -5  -7  -3  163.19    6.35
  -7  -5   3  164.97    5.77
  -7  -5  -3  176.93    6.31
 -12   5  -3  159.47    5.28
   7 -12  -3  163.06    5.81
   5 -12  -3  187.40    6.20
  -5  -7   3  178.57    6.07
   7 -12   3  172.60    5.87
 -12   5  -4    3.43    1.52
   5   7   4    7.60    2.08
 -12   7  -4    5.57    1.68
  12  -5   4    8.68    3.34
   7   5   4    3.86    2.09
  -7  12   4    5.27    2.48
  -5  12   4    3.40    2.39
  12  -7   4    5.94    3.33
   7 -12   4    4.57    2.12
   7 -12  -4    5.65    2.19
  -5  -7   4    2.54    1.98
   5 -12  -4   12.18    2.65
  -7  -5   4    1.99    1.81
  -7  -5  -4    6.46    2.71
  -5  -7  -4    5.87    3.00
   5 -12   4    4.45    2.10
   5   7   5   59.91    3.37
   7 -12   5   57.24    4.88
  12  -5   5   60.75    4.28
   7   5   5   69.48    3.59
 -12   5  -5   64.63    3.15
  12  -7   5   67.19    4.63
 -12   7  -5   62.49    3.22
  -7  12   5   57.39    3.95
  -5  12   5   66.41    3.93
   5 -12   5   63.92    4.59
  -5  -7   5   65.97    3.40
   5 -12   5   67.04    3.62
  -7  -5  -5   67.75    3.93
   7 -12  -5   64.21    3.35
   5 -12  -5   68.38    3.90
  -7  -5   5   63.10    3.24
   5   7   6    5.15    2.07
 -12   5  -6    3.34    1.91
 -12   7  -6    4.37    1.93
   5 -12   6    2.71    2.84
   7   5   6    1.99    2.13
   7 -12   6    5.69    3.02
  -5  12   6    1.95    2.38
  12  -5   6    1.47    2.84
   5 -12  -6    3.86    2.52
  -5  -7   6    5.39    2.05
  -7  -5  -6    5.67    2.60
  -7  -5   6    3.63    1.84
   5   7   7  110.81    5.03
  12  -7   7  113.75    5.96
   7   5   7  112.14    4.97
 -12   5  -7  116.22    4.75
 -12   7  -7  114.08    4.78
   7 -12   7  113.22    5.53
  -7  12   7  114.96    5.73
  12  -5   7  115.22    5.74
   5 -12  -7  117.86    5.03
  -7  -5  -7  117.60    4.96
   7   5   8   34.42    3.19
 -12   7  -8   30.72    2.94
 -12   5  -8   32.28    2.83
  -7  12   8   30.31    3.69
  12  -7   8   38.80    3.76
   5   7   8   29.19    2.90
  -7  -5  -8   33.15    3.07
   5 -12  -8   33.17    3.26
   7   5   9  175.32    7.08
 -12   5  -9  184.61    6.91
 -12   7  -9  186.94    7.04
  -7  12   9  178.60    7.68
  -5  12   9  193.90    7.73
  12  -5   9  175.44    7.40
  12  -7   9  189.94    7.65
   5   7   9  172.32    7.02
   5 -12  -9  187.69    7.11
  -5  -7  -9  187.18    7.35
  -7  -5  -9  183.55    7.14
  -7  -5 -10   15.68    3.33
  12  -5  10   13.29    3.20
   5   7  10    8.94    2.86
  12  -7  10   14.08    3.21
 -12   5 -10   11.39    2.73
   7   5  10    8.75    2.66
 -12   7 -10   10.23    2.77
  -7  12  10   10.96    3.32
  -5  12  10    8.70    3.08
  -5  -7 -10   22.28    3.54
   5 -12  11   38.14    4.18
  -5  -7  11   31.18    3.93
   7 -12  11   32.84    4.06
  -5  -7 -11   42.82    4.09
  12  -5  11   26.27    3.68
  12  -7  11   35.04    3.78
   5   7  11   24.70    3.44
 -12   5 -11   32.58    3.47
   7   5  11   25.71    3.40
 -12   7 -11   29.36    3.55
  -7  12  11   28.09    3.94
  -5  12  11   29.75    4.03
  12  -7  11   25.52    3.59
   7   5  11   27.85    3.61
   5   7  11   27.62    3.88
  12  -5  11   30.08    3.75
  12  -5  11   30.10    4.64
  12  -7  11   31.63    4.16
   5   7  11   23.49    4.37
   7   5  11   31.95    4.93
  -7  -5  12   38.97    4.32
  -5  -7 -12   55.84    4.48
   5 -12  12   45.05    4.58
   7 -12  12   39.70    4.27
  -5  -7  12   45.28    4.44
  12  -7  12   40.70    3.93
 -12   5 -12   45.21    3.98
 -12   7 -12   37.82    3.74
  -7  12  12   39.80    4.60
  -5  12  12   33.59    4.31
  12  -5  12   40.56    4.06
   7   5  12   38.61    4.25
  12  -5  12   36.24    4.18
   5   7  12   36.21    4.36
  12  -7  12   39.54    4.12
  12  -7  12   34.26    4.70
   7   5  12   33.32    5.01
   5   7  12   40.51    4.92
  12  -5  12   40.14    5.06
   5 -12  13   12.46    3.81
  -5  -7  13   10.85    3.91
  -5  -7 -13   16.62    4.02
  -7  -5  13   11.17    3.51
   7 -12  13    8.45    3.86
   5   7  13    3.88    3.09
   7   5  13    7.44    3.19
 -12   5 -13    7.92    3.17
 -12   7 -13   10.14    3.25
  -7  12  13    9.71    3.61
  -5  12  13    8.44    3.56
  12  -5  13    9.14    3.08
  12  -7  13   11.44    3.12
   5   7  13    5.45    3.81
  12  -5  13    6.50    3.45
   7   5  13    7.64    3.69
  12  -7  13   10.41    3.48
  12  -7  13   11.64    4.37
   5   7  13    7.74    4.25
  12  -5  13   13.89    4.59
   7   5  13   12.69    4.46
  -5  -7  14   14.49    3.91
   7 -12  14   11.51    4.09
   5 -12  14   14.22    4.12
  -7  -5  14   14.03    3.60
  12  -5  14   11.31    3.62
  12  -7  14   14.18    3.49
   5   7  14    9.63    3.97
   7   5  14   11.34    3.87
   5   7  14   12.74    4.31
  12  -7  14   12.06    4.22
  12  -5  14    9.65    4.04
   7   5  14   10.56    4.34
  -7  -5  15    5.71    3.29
   5 -12  15    4.10    3.78
   7 -12  15    6.74    4.00
  -5  -7  15    4.87    3.59
   7   5  15    0.29    3.78
  12  -5  15    3.69    3.08
   5   7  15    3.57    3.91
  12  -7  15    3.02    3.00
   7   5  15    4.88    4.18
   5   7  15    3.70    4.05
  12  -5  15    2.76    3.96
  12  -7  15    4.83    4.13
   5 -12  16    1.47    3.85
  -5  -7  16    0.26    3.29
   7 -12  16    4.47    3.72
  -7  -5  16    5.40    3.25
  12  -5  16    2.84    2.96
   5   7  16    3.87    3.95
  12  -7  16    3.09    2.95
   5   7  16    9.49    4.06
  12  -7  16   -2.89    3.86
   7   5  16   -0.95    3.84
  12  -5  16    2.30    4.13
  -7  -5  17    2.81    3.06
  -5  -7  17    1.64    3.13
   5 -12  17    5.06    3.63
  12  -5  17    2.43    2.80
  12  -7  17    6.59    2.70
   5   7  17    9.90    3.85
   7 -12  17    6.53    3.32
 -12   5 -17    6.30    3.37
   7   5  17    6.13    3.76
  12  -7  17    2.67    3.64
  12  -5  17    3.17    3.75
  -7  -5  18    4.47    2.77
  -5  -7  18    2.93    2.86
  12  -7  18    2.30    2.39
  12  -5  18    5.17    2.78
   7   5  18    9.66    3.47
   5   7  18    4.33    3.58
   7   5  18    8.27    3.56
   7 -12  18    7.19    3.45
  12  -7  18    6.16    3.56
   5 -12  18    5.70    3.41
 -12   7 -18    3.20    3.01
  12  -5  18    3.18    3.47
  12  -5  19   -0.61    2.15
  12  -5  19    0.77    3.09
   7   5  19   -2.30    3.26
  12  -7  19   -0.22    3.08
   5   7  19   -1.66    2.86
   5 -12  19    2.45    2.85
   7 -12  19    0.21    2.99
  -5  -7  19    6.30    2.56
   5 -12  20   -0.08    2.46
  12  -7  20   -0.67    2.52
   7   5  20    3.55    2.51
   7 -12  20   -1.29    2.33
  12  -5  20    1.85    2.45
  -5  -7  20    1.81    1.91
   7 -12  21   -2.98    1.77
  12  -7  21    0.11    1.76
   5 -12  21   -0.58    1.66
  12  -4   0   64.75    4.45
   8 -12   0   58.83    2.94
  -8  -4   0   60.72    3.27
   4 -12   0   57.19    3.46
  -4  -8   0   53.85    3.41
   4   8   1   17.68    1.85
  12  -8   1   18.98    4.33
  12  -4  -1   25.12    3.66
  -4  12   1   16.82    2.58
   8   4   1   16.69    1.96
  12  -4   1   19.25    3.59
   4 -12  -1   16.22    2.77
  -8  -4   1   13.25    2.22
  -4  -8   1   15.16    2.67
   4 -12   1   19.93    2.55
   8 -12  -1   20.64    2.04
  -4  -8  -1   23.99    2.82
   8 -12   1   19.17    2.14
  -8  -4  -1   12.27    2.51
   8   4   2   23.54    2.13
  12  -8   2   27.24    4.59
  12  -4   2   22.95    3.71
  -4  12   2   19.51    2.97
   4   8   2   27.64    2.26
  12  -4  -2   21.75    3.80
   4 -12   2   26.63    2.50
   4 -12  -2   32.17    3.08
 -12   4  -2   28.80    1.82
   8 -12   2   22.25    2.29
  -4  -8   2   16.90    2.74
  -8  -4   2   24.25    2.32
   8 -12  -2   16.64    2.29
  -8  -4  -2   25.33    2.84
  -4  -8  -2   19.58    2.96
  12  -4   3   85.82    4.74
   8   4   3   76.91    3.62
 -12   8  -3   83.17    3.21
  -4  12   3   80.18    4.20
  12  -8   3   83.66    5.69
   4   8   3   73.93    3.56
  12  -4  -3   78.46    5.03
   4 -12  -3   81.47    3.92
  -4  -8   3   78.30    3.83
   4 -12   3   74.59    3.84
  -8  -4   3   78.48    3.42
  -8  -4  -3   78.29    4.00
   8 -12   3   79.01    3.56
 -12   4  -3   74.66    3.18
  12  -4   4   76.22    4.60
   8   4   4   81.15    3.77
 -12   8  -4   80.76    3.37
  12  -8   4   68.74    5.16
  -4  12   4   78.97    4.09
   4   8   4   79.17    3.75
  -8  -4   4   76.05    3.44
   4 -12   4   73.13    3.90
  -4  -8   4   75.28    3.78
  -8  -4  -4   71.04    3.98
 -12   4  -4   76.52    3.34
   4 -12  -4   79.15    4.12
   8 -12   5   72.24    5.16
 -12   4  -5   57.68    3.10
   4 -12   5   58.92    4.34
   8   4   5   63.87    3.70
 -12   8  -5   70.30    3.32
  -4  12   5   59.91    3.76
   4   8   5   67.66    3.51
  12  -4   5   67.60    4.44
  -4  -8   5   64.37    3.55
  -8  -4  -5   63.68    3.70
  -8  -4   5   71.44    3.21
   4 -12  -5   66.95    3.82
   4 -12   5   59.28    3.38
   4   8   6    3.56    2.10
 -12   4  -6    4.60    1.90
 -12   8  -6    2.55    1.92
   8 -12   6    3.55    3.13
  -8  12   6    4.41    2.84
   8   4   6    4.37    2.38
  12  -4   6    3.31    2.83
  -4  12   6    4.64    2.42
   4 -12   6    3.11    2.14
   4 -12  -6    4.34    2.76
  -4  -8  -6    7.29    2.84
  -4  -8   6    2.90    2.07
  -8  -4  -6   17.57    2.51
  12  -8   7   19.86    3.45
   4   8   7   25.53    2.84
 -12   4  -7   21.71    2.40
  12  -4   7   23.24    3.16
   8   4   7   22.37    2.78
  -8  12   7   17.93    3.17
  -4  12   7   15.96    2.79
 -12   8  -7   23.47    2.57
   8 -12   7   24.44    3.55
   4 -12  -7   24.09    3.23
  -8  -4  -7   30.65    2.90
  -4  -8   7   22.94    2.71
  -4  -8  -7   19.60    3.26
   8 -12   8   47.05    3.79
 -12   4  -8   59.44    3.42
   8   4   8   58.22    3.73
 -12   8  -8   57.20    3.56
  -8  12   8   57.82    4.15
   4   8   8   59.70    3.79
  12  -8   8   52.46    4.26
   4 -12  -8   52.14    3.96
  -8  -4  -8   56.33    3.65
  -4  -8  -8   60.08    4.26
  -8  -4  -9   36.20    3.40
   4   8   9   23.77    3.00
 -12   8  -9   30.03    3.24
   8   4   9   23.26    3.10
  -8  12   9   31.63    3.87
  12  -8   9   24.72    3.47
 -12   4  -9   26.50    2.80
  -4  -8  -9   23.94    3.58
   4 -12  -9   33.69    3.73
  12  -4  10   11.02    2.97
  -8  -4 -10   14.43    3.20
   4   8  10   10.50    2.82
 -12   4 -10    9.97    2.64
  12  -8  10    9.27    3.07
 -12   8 -10    7.53    2.92
   8   4  10    8.39    2.79
  -8  12  10   11.13    3.40
  -4  12  10    9.13    3.19
   4 -12 -10   15.28    3.47
  -4  -8 -10    7.49    3.61
   8 -12  11   45.08    4.23
   4 -12  11   46.59    4.59
  -4  -8  11   40.07    4.48
  -4  -8 -11   41.10    4.81
  -8  -4 -11   45.12    4.23
   8   4  11   40.75    3.79
 -12   4 -11   38.84    3.89
  12  -4  11   47.49    4.13
  12  -8  11   55.56    4.33
 -12   8 -11   48.16    4.01
  -8  12  11   42.13    4.23
  -4  12  11   43.03    4.39
   4   8  11   43.61    3.98
  12  -8  11   41.86    4.18
   8   4  11   42.15    4.10
   4   8  11   44.78    4.43
  12  -4  11   49.42    4.16
  -4  -8  11   43.42    4.38
   8   4  11   40.21    5.17
  12  -8  11   51.68    4.65
  12  -4  11   50.94    5.22
   4   8  11   46.66    4.78
  -4  -8 -12   55.18    5.12
  -8  -4 -12   59.14    4.83
 -12   8 -12   61.68    4.51
 -12   4 -12   49.41    4.48
  12  -4  12   55.63    4.44
  -8  12  12   56.79    5.10
  12  -8  12   57.19    4.29
  -4  12  12   56.14    4.77
  12  -4  12   58.16    4.65
   8   4  12   54.15    4.57
   4   8  12   48.23    4.75
  12  -8  12   62.25    4.63
   4 -12  12   67.08    4.99
  -8  -4  12   64.04    4.58
  -4  -8  12   62.94    5.04
   8   4  12   45.56    5.44
  12  -8  12   55.21    5.17
  12  -4  12   56.74    5.53
   4   8  12   52.35    5.13
   8 -12  12   63.44    5.04
  -4  -8 -13   38.70    5.09
  -4  -8  13   49.76    4.79
  -8  -4 -13   58.44    4.94
 -12   8 -13   56.31    4.46
  12  -4  13   51.36    4.29
 -12   4 -13   37.23    4.22
  12  -8  13   44.95    4.02
   4   8  13   47.45    4.38
  -4  12  13   42.59    4.79
   8   4  13   43.01    4.05
  12  -8  13   45.54    4.36
   8   4  13   48.99    4.53
   4   8  13   55.07    4.86
  12  -4  13   46.16    4.49
  -8  -4  13   48.12    4.41
  12  -8  13   52.53    5.14
   4   8  13   47.10    4.94
  12  -4  13   49.55    5.63
   8 -12  13   55.64    4.82
   8   4  13   49.91    5.71
   4 -12  13   59.79    4.87
   4 -12  14    3.61    3.65
  -8  -4  14    5.50    3.22
   8 -12  14    2.72    4.00
  -4  -8  14    7.06    3.67
  12  -8  14    3.35    3.20
   8   4  14    2.55    3.65
  12  -4  14    3.64    3.39
   4   8  14    2.11    3.93
   4   8  14    6.41    4.00
  12  -8  14    2.94    4.01
  12  -4  14    1.07    4.34
   8   4  14    3.53    4.05
   8 -12  15   -1.84    3.70
  -4  -8  15    4.97    3.52
  -8  -4  15    4.61    3.14
   4 -12  15    3.00    3.49
  12  -8  15    2.67    2.97
  12  -4  15    1.94    3.09
   8   4  15    1.98    3.71
   4   8  15    7.22    3.81
   4   8  15    9.63    4.02
  12  -4  15    2.09    3.93
  12  -8  15   -0.98    3.98
   8   4  15    4.26    3.94
   8 -12  16   14.75    3.92
  -8  -4  16    8.09    3.20
  -4  -8  16   13.53    3.76
   4 -12  16    9.15    3.91
  12  -4  16    8.34    3.23
  12  -8  16    9.89    2.89
   4   8  16   13.00    4.27
  12  -4  16    8.75    4.29
   8   4  16   12.47    4.31
   4   8  16   18.14    4.20
 -12   4 -16   10.06    3.64
  12  -8  16   11.64    4.13
  -4  -8  17    5.16    3.25
   4 -12  17    2.15    3.60
  -8  -4  17    3.35    2.93
  12  -4  17    2.17    2.95
  12  -8  17    3.09    2.61
  12  -4  17    0.30    3.95
   8 -12  17    6.96    3.67
   4   8  17   -0.88    3.73
   8   4  17   10.97    3.93
  12  -8  17    2.48    3.74
  -4  -8  18   -1.14    2.86
   4 -12  18    1.67    3.18
   8   4  18    4.83    3.23
  12  -4  18    2.03    2.72
  12  -4  18   -1.71    3.47
   8 -12  18    1.61    3.30
   8   4  18   13.87    3.64
   4   8  18    1.02    3.35
  12  -8  18    4.50    3.45
  -4  -8  19    2.27    2.53
  12  -4  19    1.87    2.31
   4 -12  19    0.80    2.77
  12  -8  19   -1.50    2.97
   8   4  19   -0.10    3.23
   8 -12  19   -2.07    3.01
  12  -4  19   -4.90    3.18
  12  -8  20    1.31    2.51
  -4  -8  20    3.68    2.02
   4 -12  20    4.55    2.57
  12  -4  20    4.56    2.65
   8   4  20   -1.33    2.65
   8 -12  20    5.00    2.56
   8 -12  21    1.30    1.65
  12  -8  21    2.17    1.68
  12  -4  21   -1.71    1.88
  12  -3   0   62.91    4.05
   9 -12   0   54.42    2.74
  -9  -3   0   59.27    3.20
   3 -12   0   56.51    3.55
  -3  -9   0   53.99    3.68
  12  -3   1  335.65   10.81
  12  -3  -1  347.94   10.75
   9   3   1  339.09    9.84
  -3  12   1  343.58   10.44
   3   9   1  345.80    9.82
  -9  -3   1  330.73    9.75
  -3  -9   1  330.95   10.30
   3 -12   1  342.27   10.30
  -9  -3  -1  325.55    9.93
   3 -12  -1  337.78   10.29
   9 -12   1  327.93    9.67
  12  -9   2  630.40   20.08
  12  -3   2  680.58   18.99
   9   3   2  676.59   18.06
  12  -3  -2  649.42   18.65
  -3  12   2  646.85   18.53
   3   9   2  681.80   18.01
  -9  -3  -2  645.42   17.99
   3 -12   2  635.45   18.27
  -9  -3   2  645.72   17.71
   3 -12  -2  660.32   18.29
 -12   3  -2  643.83   17.40
  -3  -9   2  680.00   18.33
   9 -12   2  661.77   17.83
  12  -3   3  363.69   11.61
   9   3   3  361.16   10.89
  -3  12   3  369.78   11.30
   3   9   3  358.22   10.83
  12  -9   3  379.90   12.81
   3 -12   3  375.01   11.11
  -9  -3  -3  353.98   10.83
 -12   3  -3  375.56   10.32
  -9  -3   3  370.92   10.46
  -3  -9   3  361.40   11.00
   3 -12  -3  365.84   11.09
   9   3   4  333.28   10.32
  -3  12   4  345.40   10.73
   3   9   4  342.43   10.22
  12  -3   4  349.81   11.07
  -9  -3   4  339.41    9.74
   3 -12   4  322.11   10.29
  -3  -9   4  325.90   10.29
  -9  -3  -4  355.54   10.28
 -12   3  -4  329.32    9.75
  -3  -9  -4  327.55   10.56
   3 -12  -4  343.49   10.54
   9   3   5  110.71    4.85
  -3  12   5  118.16    5.11
   3   9   5  114.02    4.78
  12  -3   5  115.36    5.52
   9 -12   5  123.58    6.50
  -3  -9   5  109.35    4.78
 -12   3  -5  113.91    4.46
  -3  -9  -5  114.70    5.23
  -9  -3   5  119.15    4.27
  -9  -3  -5  114.50    4.91
   3 -12  -5  116.15    5.12
   3 -12   5  110.29    4.81
   9   3   6  346.00   11.04
  -3  12   6  352.90   11.27
  12  -9   6  377.21   12.26
   9 -12   6  351.99   12.11
  12  -3   6  358.40   11.51
   3   9   6  367.01   10.99
  -9  -3  -6  362.99   10.83
 -12   3  -6  337.33   10.55
  -3  -9  -6  335.11   11.08
   3 -12   6  348.13   10.98
   3 -12  -6  360.64   11.08
  -3  -9   6  366.71   10.93
   9   3   7   68.44    4.04
   9 -12   7   63.54    4.56
  -3  12   7   67.55    4.03
  12  -3   7   58.66    4.17
   3   9   7   69.99    3.98
  12  -9   7   71.03    4.82
   3 -12  -7   62.14    4.05
  -3  -9  -7   66.88    4.36
  -9  -3  -7   65.49    3.82
 -12   3  -7   61.41    3.48
  -3  -9   7   59.43    3.59
  12  -9   8  205.71    8.39
   9 -12   8  202.56    7.92
   9   3   8  206.71    7.60
 -12   9  -8  203.82    7.44
  -9  12   8  203.01    8.03
  -3  12   8  195.78    7.80
  12  -3   8  208.36    7.88
   3   9   8  215.16    7.67
  -3  -9  -8  220.06    7.97
  -9  -3  -8  204.94    7.51
   3 -12  -8  209.95    7.69
 -12   3  -8  205.01    7.33
   9 -12   9   62.74    4.31
   9   3   9   62.40    4.09
 -12   9  -9   67.58    4.10
  -9  12   9   57.67    4.67
   3   9   9   68.00    4.18
  12  -9   9   66.95    4.64
   3 -12  -9   68.84    4.49
 -12   3  -9   61.34    4.02
  -9  -3  -9   64.71    4.21
  -3  -9  -9   67.84    4.72
   9   3  10  196.81    7.76
 -12   9 -10  212.68    7.90
  -3  12  10  201.60    8.26
  12  -9  10  196.78    8.10
   3   9  10  197.38    7.85
  -9  -3 -10  191.11    7.65
  -3  -9 -10  214.24    8.52
   3 -12 -10  195.15    7.94
 -12   3 -10  203.91    7.78
   3 -12 -11  115.11    6.06
  -3  -9 -11  116.88    6.43
  -9  -3 -11  117.50    6.01
 -12   3 -11   97.45    5.49
   9   3  11  107.07    5.59
 -12   9 -11  122.77    5.90
  12  -3  11  112.60    5.80
  -3  12  11  106.59    6.11
  12  -9  11  108.78    5.85
   3   9  11  115.57    5.93
   9   3  11  111.34    5.84
  12  -9  11  108.69    5.66
  -3  -9  11  111.33    6.09
   3   9  11  123.38    6.69
   3 -12  11  108.98    6.05
  -3  -9  11  110.14    6.12
  12  -3  11  116.41    6.98
   3   9  11  106.49    6.26
  12  -9  11  114.93    6.14
   9 -12  11  111.47    5.98
 -12   3 -12   75.53    5.10
  -9  -3 -12   82.07    5.37
  -3  -9 -12   87.04    6.13
 -12   9 -12   78.39    4.96
  12  -3  12   82.00    5.20
  12  -9  12   77.67    4.91
  -3  12  12   81.54    5.68
  12  -3  12   83.06    5.52
  12  -9  12   82.43    5.06
   3   9  12   77.34    5.61
   9   3  12   77.83    5.10
   3 -12  12   89.52    5.69
  -3  -9  12   82.21    5.63
  -9  -3  12   82.75    5.15
   3   9  12   74.35    5.71
  12  -3  12   84.59    6.32
  12  -9  12   74.04    5.44
   9 -12  12   72.77    5.23
   3 -12  13   34.79    4.48
  -9  -3  13   36.27    4.00
  -3  -9  13   40.57    4.46
   9 -12  13   35.25    4.46
  -3  -9 -13   39.50    4.91
   3   9  13   39.41    4.03
  -9  -3 -13   40.16    4.25
 -12   3 -13   31.09    4.11
   9   3  13   31.32    3.76
 -12   9 -13   34.99    3.98
  12  -3  13   38.14    3.90
  -3  12  13   37.92    4.59
  12  -9  13   31.66    3.81
   9   3  13   37.91    4.28
  12  -3  13   36.66    4.20
   3   9  13   37.38    4.71
   9   3  13   35.98    5.59
   3   9  13   32.62    4.67
  12  -3  13   31.21    4.97
  12  -9  13   35.50    4.76
   3 -12  14   28.79    4.41
   9 -12  14   27.92    4.46
  -3  -9  14   27.44    4.37
  -9  -3  14   29.15    3.86
  12  -3  14   24.43    3.87
   3   9  14   24.58    4.74
  12  -9  14   28.49    3.54
   9   3  14   22.78    3.89
  12  -9  14   25.39    4.55
   3   9  14   25.97    4.44
  12  -3  14   30.27    4.88
   9   3  14   21.52    4.75
  -3  -9  15    8.56    3.76
   9 -12  15    8.06    3.87
   3 -12  15    7.28    3.80
  12  -3  15    0.13    3.19
   9   3  15   -0.14    3.53
   3   9  15   10.76    4.16
  12  -9  15    4.88    2.89
  12  -3  15   -0.35    4.27
   9   3  15    1.89    4.24
  12  -9  15    2.70    3.83
   3   9  15    9.89    3.94
 -12   3 -15    3.28    3.59
   3 -12  16   30.72    4.47
  -3  -9  16   25.98    3.97
  12  -3  16   23.77    3.65
  12  -9  16   20.14    3.03
  12  -3  16   20.28    4.61
  12  -9  16   17.17    4.02
   9   3  16   17.83    4.41
   9 -12  16   22.81    4.03
   3   9  16   16.32    4.25
  -3  -9  17    6.44    3.25
   3 -12  17    8.03    3.64
  12  -3  17    4.96    3.32
  12  -3  17    0.45    3.92
  12  -9  17    5.97    3.67
   3   9  17    4.73    3.58
   9 -12  17    8.15    3.73
   9   3  17   17.08    4.04
  -3  -9  18    3.69    3.02
   3 -12  18    9.98    3.33
  12  -3  18    0.94    2.78
   9   3  18    7.99    3.38
  12  -3  18    3.38    3.52
  12  -9  18    4.75    3.42
   9   3  18    7.21    3.48
   9 -12  18    9.05    3.39
  -3  -9  19    5.91    2.57
  12  -3  19    4.73    2.50
   9   3  19    4.73    2.87
   9   3  19   -0.30    3.21
  12  -9  19    0.83    3.02
   9 -12  19    3.14    2.94
  12  -3  19    6.08    3.11
   3 -12  19    4.73    2.98
 -12   9 -19    4.61    2.70
  12  -3  20    8.28    2.72
  12  -9  20    2.05    2.52
   9   3  20    1.58    2.56
  -3  -9  20    5.30    2.12
   9 -12  20    5.49    2.49
   9 -12  21   -0.05    1.54
  12  -9  21    3.34    1.63
  12  -2   0    2.41    2.59
  -2  12   0    2.62    1.99
   2 -12   0   -2.86    2.79
 -10  -2   0    3.16    2.10
  10   2   1   24.18    2.37
  12  -2   1   23.65    2.99
  12  -2  -1   25.59    2.96
  -2  12   1   23.40    2.69
   2  10   1   23.70    2.33
 -10  -2   1   20.07    2.16
   2 -12  -1   18.78    2.64
 -10  -2  -1   19.14    2.58
   2 -12   1   22.90    2.80
  12  -2   2   54.34    3.98
  10   2   2   50.55    3.13
  -2  12   2   46.31    3.28
   2  10   2   57.62    3.13
 -10  -2  -2   58.40    3.36
 -10  -2   2   52.87    2.63
   2 -12   2   46.25    3.23
  -2 -10  -2   60.38    3.72
 -12   2  -2   48.89    2.74
   2 -12  -2   60.16    3.66
  10   2   3   35.28    2.82
  -2  12   3   37.96    3.23
   2  10   3   33.26    2.66
  12  -2   3   32.19    3.31
 -10  -2   3   32.44    2.15
   2 -12   3   36.26    2.95
   2 -12  -3   36.84    3.34
 -10  -2  -3   34.55    2.90
  -2 -10   3   30.21    2.98
 -12   2  -3   46.70    2.52
  -2 -10  -3   30.64    3.43
  10 -12   4   42.73    5.20
  10   2   4   41.60    3.09
  -2  12   4   37.51    3.09
   2  10   4   42.10    2.88
  12  -2   4   41.16    3.67
   2 -12   4   38.17    3.07
  -2 -10   4   36.72    3.15
 -12   2  -4   36.36    2.53
 -10  -2  -4   41.83    3.16
   2 -12  -4   45.37    3.49
  -2 -10  -4   34.65    3.46
  10   2   5   48.98    3.40
  12 -10   5   51.43    4.83
  -2  12   5   46.96    3.43
  12  -2   5   53.53    3.89
   2  10   5   45.68    3.25
  10 -12   5   51.43    4.90
  -2 -10   5   50.22    3.46
  -2 -10  -5   48.42    3.93
 -12   2  -5   47.42    2.88
   2 -12  -5   57.91    4.04
 -10  -2  -5   67.93    3.45
   2 -12   5   45.65    3.35
  12 -10   6  108.52    6.12
  10   2   6  110.73    5.01
  10 -12   6  107.33    6.01
  -2  12   6  112.00    5.08
  12  -2   6  105.05    5.38
   2  10   6  110.11    4.85
 -10  -2  -6  113.20    4.68
 -12   2  -6  110.84    4.61
  -2 -10  -6  107.49    5.35
   2 -12   6  106.36    4.82
   2 -12  -6  116.27    5.28
  -2 -10   6  106.95    4.78
   2  10   7   23.91    2.79
 -12   2  -7   23.34    2.60
  12  -2   7   21.15    2.99
  12 -10   7   24.94    3.94
  10   2   7   23.39    3.03
  10 -12   7   24.70    3.73
  -2  12   7   27.16    3.11
   2 -12   7   19.66    2.68
  -2 -10   7   26.25    2.78
 -10  -2  -7   29.86    2.94
   2 -12  -7   30.74    3.38
  -2 -10  -7   23.94    3.50
  12 -10   8  118.60    6.18
  10 -12   8  103.98    5.71
  10   2   8  104.47    5.15
  12  -2   8  103.28    5.38
  -2  12   8  110.26    5.42
   2  10   8  109.38    5.15
  -2 -10  -8  109.25    5.65
 -12   2  -8  106.35    4.95
 -10  -2  -8  114.02    5.16
   2 -12  -8  111.91    5.58
  10 -12   9   61.87    4.39
  10   2   9   57.16    4.03
  12  -2   9   54.67    4.15
  -2  12   9   58.76    4.21
   2  10   9   59.94    4.16
  12 -10   9   53.20    4.51
  -2 -10  -9   63.75    4.81
   2 -12  -9   67.03    4.59
 -10  -2  -9   60.14    4.02
 -12   2  -9   56.61    3.93
 -10  -2 -10    6.96    2.86
   2  10  10   11.11    3.01
 -12   2 -10    5.79    2.83
 -12  10 -10    6.21    2.76
  12 -10  10    5.40    3.19
  10   2  10    6.28    2.86
  10 -12  10    9.03    2.94
   2 -12 -10    4.48    3.36
  -2 -10 -10    9.61    3.73
   2 -12  11    9.22    3.68
  -2 -10 -11   11.83    4.17
  10 -12  11    7.77    3.43
   2 -12 -11   10.49    3.90
   2  10  11    7.86    3.04
 -10  -2 -11    9.10    3.23
 -12   2 -11    4.80    2.90
  12 -10  11    9.10    3.16
 -12  10 -11    7.69    2.99
  10   2  11    6.45    2.94
  12  -2  11    8.29    3.16
  -2  12  11    8.57    3.21
  10   2  11    7.46    3.10
  12  -2  11   10.23    3.43
   2  10  11    4.49    3.55
  12 -10  11    4.03    3.03
  10   2  11    8.76    4.63
  12 -10  11   10.82    3.58
  12  -2  11   12.70    4.72
   2  10  11   11.72    3.73
   2 -12 -12    7.37    4.00
  -2 -10 -12    8.29    4.24
  10 -12  12    4.42    3.52
   2 -12  12    3.60    3.75
  12 -10  12    7.06    2.89
 -10  -2 -12    8.08    3.42
 -12  10 -12    6.80    3.13
  12  -2  12    1.92    2.90
 -12   2 -12   -1.96    3.24
  -2  12  12    0.64    3.33
  10   2  12    4.10    3.17
  12 -10  12    5.39    2.89
   2  10  12    5.94    3.98
  12 -10  12    8.22    3.79
  12  -2  12    3.50    4.53
  10   2  12    1.31    4.30
   2  10  12   13.83    3.90
  10 -12  13    8.01    3.85
   2 -12  13    9.47    3.71
  -2 -10  13    5.10    3.84
  -2 -10 -13   17.27    4.42
 -10  -2 -13   10.48    3.60
 -12   2 -13    6.40    3.54
 -12  10 -13    8.73    3.13
  10   2  13   10.15    3.20
  12  -2  13   10.20    3.21
  -2  12  13    7.29    3.68
   2  10  13    5.02    3.08
   2  10  13    8.94    4.24
  10   2  13    9.69    3.46
  12 -10  13   11.79    3.28
  12  -2  13   12.86    4.62
   2  10  13   16.62    4.09
  12 -10  13    9.27    4.00
 -12   2 -13    3.88    3.77
  10 -12  14   17.43    4.06
  -2 -10  14   11.50    3.99
   2 -12  14   13.57    4.06
  12 -10  14   12.35    2.97
  10   2  14   12.04    3.56
  12  -2  14   10.89    3.51
   2  10  14   11.10    4.23
   2  10  14   11.79    4.28
  12  -2  14    7.34    4.39
 -12   2 -14   15.70    3.89
  12 -10  14   11.08    3.84
   2 -12  15    0.15    3.60
  -2 -10  15    0.14    3.46
  12  -2  15    3.29    3.07
  12  -2  15   -0.88    4.09
 -12   2 -15    4.14    3.72
  10 -12  15    4.06    3.79
  12 -10  15    3.54    3.78
  -2 -10  16   -0.94    3.31
   2 -12  16   -1.82    3.55
  12  -2  16   -0.25    3.04
  12 -10  16   -1.93    3.86
  10 -12  16    1.17    3.49
  10   2  16    0.64    4.30
  12  -2  16    2.95    3.93
  -2 -10  17    4.02    3.25
   2 -12  17   -1.28    3.41
  12  -2  17   -5.11    3.15
  10   2  17    0.12    3.53
  12  -2  17    1.03    3.76
  10 -12  17    1.22    3.31
  10   2  17    3.03    3.86
  12 -10  17    0.27    3.52
  -2 -10  18    2.53    2.91
  12  -2  18    0.95    2.65
  10   2  18    3.69    3.12
  10   2  18   13.09    3.67
  12  -2  18    2.16    3.44
  10 -12  18    1.20    3.27
  12 -10  18   -0.60    3.22
  -2 -10  19    5.67    2.58
  10   2  19    6.33    2.76
  12  -2  19    5.69    2.51
  12  -2  19    4.55    3.12
  10   2  19   -2.98    3.23
  12 -10  19    0.50    2.84
  10 -12  19   -0.89    2.90
  10 -12  20    0.15    2.25
  10   2  20   -1.36    2.52
  12 -10  20   -0.82    2.38
  -2 -10  20   -1.37    2.05
   2 -12  21    0.04    1.39
  10 -12  21    0.49    1.47
  12 -10  21   -0.23    1.47
  -1  12   0   29.39    2.71
   1  11   0   24.83    2.47
  12  -1   0   33.01    2.92
   1 -12   0   28.18    2.87
  -1 -11   0   27.33    3.05
 -11  -1   0   28.64    2.31
  -1  12   1   97.91    4.35
   1  11   1  101.82    4.19
  11   1   1  102.22    4.21
  12  -1   1   90.66    4.43
  -1 -11  -1   94.57    4.42
   1 -12   1   91.68    4.49
   1 -12  -1   97.61    4.69
 -11  -1  -1   96.67    3.97
  -1 -11   1   75.30    4.37
 -11  -1   1   91.29    3.62
  11   1   2   13.57    2.48
  12  -1   2   17.54    2.84
  -1  12   2   13.84    2.39
   1  11   2   19.39    2.24
 -11  -1  -2   20.50    2.61
  -1 -11  -2   17.31    2.86
 -12   1  -2   15.60    2.27
   1 -12   2   17.74    2.51
   1 -12  -2   19.19    3.00
  -1  12   3   60.72    3.55
  11   1   3   59.02    3.63
   1  11   3   65.50    3.54
  12  -1   3   68.59    3.91
 -11  -1  -3   59.99    3.41
   1 -12   3   59.04    3.49
 -12   1  -3   62.73    3.30
  -1 -11  -3   64.84    4.01
   1 -12  -3   70.43    3.90
   1  11   4    1.71    2.04
  11   1   4   -0.35    2.24
  12 -11   4    2.49    4.06
  11 -12   4    4.43    4.07
  12  -1   4    2.21    2.52
  -1  12   4    3.13    2.26
 -11  -1  -4    1.73    2.24
 -12   1  -4    7.32    2.07
   1 -12  -4    0.26    2.62
   1 -12   4   -1.25    1.98
  -1 -11  -4   -0.96    2.79
  11   1   5   54.34    3.83
  -1  12   5   57.17    3.66
  12 -11   5   62.62    5.15
  12  -1   5   51.80    3.82
   1  11   5   51.77    3.50
  11 -12   5   54.12    5.26
   1 -12   5   56.02    3.52
  -1 -11   5   49.36    3.45
 -12   1  -5   57.54    3.17
   1 -12  -5   43.82    3.85
 -11  -1  -5   55.78    3.28
  -1 -11  -5   57.95    4.12
  12 -11   6   70.44    5.26
  11   1   6   71.40    4.20
  11 -12   6   70.34    5.22
  -1  12   6   63.20    4.01
  12  -1   6   71.52    4.38
   1  11   6   82.84    4.18
  -1 -11  -6   65.91    4.44
 -11  -1  -6   71.21    3.76
 -12   1  -6   70.69    3.69
   1 -12  -6   64.82    4.35
  -1 -11   6   76.44    4.05
   1  11   7    2.17    2.31
  12  -1   7    2.25    2.63
 -11  -1  -7    7.12    2.44
 -12   1  -7    2.03    2.17
  12 -11   7    4.73    3.49
  11 -12   7    6.77    3.15
  11   1   7    6.47    2.52
  -1  12   7    5.65    2.46
  -1 -11   7    3.56    2.32
   1 -12  -7    7.80    2.95
  -1 -11  -7    5.26    3.13
   1  11   8    8.14    2.56
  12  -1   8   11.43    2.82
 -11  -1  -8   12.67    2.65
 -12   1  -8    6.56    2.48
  12 -11   8    9.12    3.19
  11 -12   8    9.86    3.45
  11   1   8    5.33    2.62
  -1  12   8    5.79    2.71
   1 -12  -8    9.00    3.52
  -1 -11  -8    9.23    3.55
   1  11   9   34.61    3.52
  11 -12   9   33.07    3.79
 -12   1  -9   32.95    3.37
  11   1   9   35.06    3.46
  -1  12   9   34.71    3.67
  12  -1   9   29.96    3.50
  12 -11   9   40.79    4.11
   1 -12  -9   37.84    4.10
 -11  -1  -9   33.48    3.49
  -1 -11  -9   41.17    4.22
  -1 -11 -10    9.65    3.97
  -1 -11  10    6.18    3.60
   1 -12 -10   10.66    3.60
   1 -12  10    6.41    3.57
   1  11  10    6.74    2.92
 -11  -1 -10    9.98    2.85
 -12   1 -10    6.91    2.93
  12 -11  10    7.82    3.11
  11   1  10    4.69    2.66
  11 -12  10   11.85    3.19
  12  -1  10    6.61    2.76
  -1  12  10    7.25    2.99
  -1 -11  10    5.06    3.72
  11   1  10    5.43    2.88
  12  -1  10    6.14    3.07
  11   1  10    5.10    4.30
  12  -1  10   12.93    4.05
  -1 -11 -11   40.37    4.64
   1 -12  11   47.39    4.64
  11 -12  11   39.13    4.08
   1 -12 -11   40.56    4.83
  -1 -11  11   37.75    4.33
 -11  -1 -11   36.66    3.89
 -12   1 -11   34.47    3.82
  12 -11  11   36.23    3.97
 -12  11 -11   37.04    3.77
  11   1  11   38.97    3.96
   1  11  11   44.89    4.35
  11   1  11   37.10    3.96
  12 -11  11   38.79    3.83
   1  11  11   45.82    4.65
  12  -1  11   36.74    4.05
  11   1  11   38.74    5.43
 -11  -1 -11   38.71    4.44
  12 -11  11   34.35    3.99
 -12   1 -11   31.37    4.13
  12  -1  11   40.83    5.03
  -1 -11 -12   23.38    4.56
   1 -12  12   28.95    4.35
  -1 -11  12   26.24    4.11
   1 -12 -12   30.57    4.56
  11 -12  12   28.67    4.11
 -11  -1 -12   26.47    3.94
 -12   1 -12   27.04    3.84
 -12  11 -12   27.09    3.63
  12  -1  12   24.42    3.55
  -1  12  12   24.52    3.93
   1  11  12   32.26    4.46
  12 -11  12   23.61    3.47
  12  -1  12   24.22    3.81
  11   1  12   18.21    3.50
  11   1  12   13.55    4.41
  12  -1  12   19.82    4.98
 -12   1 -12   24.58    4.30
  12 -11  12   20.16    3.82
   1 -12  13   16.78    4.06
  11   1  13   18.44    3.84
   1  11  13   21.03    4.41
  11   1  13   18.62    5.06
 -12   1 -13   13.46    4.25
  12 -11  13   14.17    3.84
  11 -12  13   23.68    4.03
  12  -1  13   16.30    4.95
   1 -12  14    2.22    3.55
  11   1  14    2.19    3.28
  12  -1  14   -1.85    4.20
  12 -11  14   -0.15    3.55
  11   1  14    1.66    4.49
  11 -12  14    2.79    3.65
 -12   1 -14   -0.68    3.46
   1 -12  15    2.46    3.37
  12  -1  15    3.29    3.49
  12  -1  15    1.23    3.83
  12 -11  15    5.97    3.78
  11 -12  15    8.71    3.86
  11   1  15    2.79    4.28
  -1 -11  16   -2.14    3.50
   1 -12  16   -2.19    3.52
  12  -1  16    1.23    3.11
  12 -11  16   -0.86    3.40
  11 -12  16   -0.43    3.50
  12  -1  16    0.81    3.96
  -1 -11  17    5.21    3.33
  11   1  17    5.26    3.24
  12  -1  17    0.89    2.93
  11 -12  17    8.18    3.59
  12 -11  17    4.77    3.47
  12  -1  17    3.89    3.77
  -1 -11  18   -1.26    2.97
  11   1  18    4.21    2.97
  12  -1  18   -0.09    2.78
  11 -12  18    1.73    3.13
  12 -11  18   -2.32    3.15
  12  -1  18    3.94    3.53
  -1 -11  19    3.64    2.59
  11   1  19    3.26    2.62
  12  -1  19    4.61    2.46
  11   1  19   -0.10    3.09
  12 -11  19   -1.79    2.77
  11 -12  19    0.28    2.71
   1 -12  20    0.39    2.03
  -1 -11  20    3.36    2.01
  12 -11  20   -1.32    2.16
  11   1  20   -1.26    2.41
  11 -12  20   -2.08    2.32
 -11  12 -20    0.96    1.87
  12  -1  21    2.01    1.53
   0  12   0  245.97    7.72
   0 -12   0  217.65    7.79
   0  12   1   87.67    4.22
  12   0   1   85.63    4.21
   0 -12   1   85.31    4.41
   0 -12  -1   98.26    4.61
   0  12   2  112.61    4.69
  12   0   2  108.52    4.92
   0 -12   2  108.35    4.84
   0 -12  -2  115.20    5.15
 -12   0  -2  107.40    4.43
  12 -12   3  134.71    7.65
   0  12   3  126.30    5.19
  12   0   3  135.57    5.54
   0 -12   3  126.02    5.42
   0 -12  -3  133.41    5.58
 -12   0  -3  131.19    4.96
   0  12   4  103.71    4.59
  12   0   4   97.82    4.79
  12 -12   4  103.08    6.70
 -12   0  -4   93.24    4.32
   0 -12  -4   87.80    4.93
  12   0   5  260.48    8.82
   0  12   5  248.32    8.61
  12 -12   5  258.68   10.17
   0 -12  -5  250.38    8.79
 -12   0  -5  243.31    7.95
  12 -12   6  291.57   11.07
  12   0   6  308.62   10.19
   0  12   6  312.43   10.09
 -12   0  -6  295.91    9.44
   0 -12  -6  299.22   10.12
  12 -12   7  128.51    6.72
  12   0   7  131.39    5.99
   0  12   7  127.59    5.80
   0 -12  -7  125.48    6.02
 -12   0  -7  117.99    5.25
   0 -12   7  124.42    5.61
  12 -12   8  190.13    7.85
  12   0   8  186.13    7.33
   0  12   8  174.99    7.25
   0 -12  -8  181.69    7.46
 -12   0  -8  171.56    6.78
  12 -12   9   22.40    3.77
 -12   0  -9   18.01    2.97
  12   0   9   20.70    3.21
   0  12   9   17.85    3.11
   0 -12  -9   18.11    4.01
   0 -12 -10   66.21    5.18
 -12   0 -10   72.43    4.58
  12   0  10   70.19    4.64
   0  12  10   70.78    4.81
  12 -12  10   70.29    4.96
  12   0  10   75.20    4.93
   0  12  10   69.23    5.32
   0 -12  10   72.25    5.11
   0 -12  10   77.05    5.46
 -12   0 -10   73.31    5.22
  12   0  10   67.79    5.75
   0 -12  11   10.28    3.86
   0 -12 -11    7.07    3.83
 -12   0 -11    7.09    3.29
  12 -12  11    7.92    2.97
  12   0  11    4.50    2.90
   0  12  11    5.33    3.28
  12   0  11    0.26    3.33
   0  12  11    9.29    3.99
  12   0  11    0.19    4.41
 -12   0 -11    6.50    3.76
   0 -12 -12  224.16    9.40
 -12   0 -12  215.75    8.70
 -12  12 -12  219.15    8.72
  12   0  12  203.06    8.58
 -12   0 -12  228.97    9.25
   0 -12  12  244.74    9.43
  12   0  12  238.15   10.47
  12 -12  12  219.39    8.82
  12   0  13   55.89    4.82
   0 -12  13   60.07    5.08
  12   0  13   48.16    5.65
 -12   0 -13   56.21    5.16
  12 -12  13   58.06    4.87
   0 -12  14   15.87    3.83
  12   0  14   13.01    3.57
  12   0  14   10.36    4.41
  12 -12  14   17.16    3.81
   0 -12  15    7.24    3.82
  12 -12  15    9.50    3.67
  12   0  15    0.17    4.15
  12   0  16    5.70    3.59
  12 -12  16    0.14    3.38
  12   0  17    7.11    3.25
  12 -12  17    9.86    3.61
  12   0  17   12.71    3.95
  12   0  18   -0.09    2.85
  12 -12  18    3.07    2.95
  12   0  19    0.29    2.43
  12 -12  19    1.41    2.53
   0 -12  19    2.96    2.42
  12 -12  20    1.20    2.15
 -12  12 -20    3.67    1.82
   0 -12  20    3.34    2.03
  13  -7   0   -3.49    3.84
  13  -6   0   -1.08    3.51
   6 -13   0    2.04    2.24
   7 -13   0    3.42    2.03
  -6  -7   0    1.54    2.22
  -7  -6   0    1.61    2.26
  13  -7   1   11.36    3.94
  13  -7  -1    4.76    4.03
   6   7   1    8.04    1.66
  13  -6   1    8.09    3.57
   7   6   1    9.89    1.75
  13  -6  -1    9.56    3.97
  -6  -7   1    4.96    2.49
  -7  -6   1    7.96    2.40
   6 -13   1    9.62    2.31
  -6  -7  -1   15.19    2.60
  -7  -6  -1   15.80    2.64
   7 -13   1    7.94    2.09
   7 -13  -1   12.12    2.21
   6 -13  -1    1.67    2.40
   7   6   2  113.71    4.22
  13  -6  -2   97.77    6.12
  13  -6   2  107.46    5.94
  13  -7   2   97.23    5.89
   6   7   2  109.28    4.18
   7 -13   2  103.32    4.40
   6 -13   2  113.28    4.56
   7 -13  -2  102.43    4.40
  -7  -6   2  104.93    4.45
  -6  -7   2   95.12    4.46
   6 -13  -2   96.11    4.47
  -6  -7  -2  105.55    4.84
  -7  -6  -2  104.74    4.87
   6   7   3  119.83    4.57
   7   6   3  117.96    4.58
  13  -6   3  125.41    6.15
  13  -7   3  122.89    6.16
  -6  13   3  109.48    5.24
   6 -13   3  116.79    4.96
  -7  -6  -3  111.16    4.99
  -7  -6   3  113.40    4.65
  -6  -7   3  116.97    4.74
   6 -13  -3  117.60    4.90
   7 -13  -3  130.11    4.89
  -6  -7  -3  118.10    5.14
   7 -13   3  124.05    4.88
 -13   6  -4    2.38    1.51
   6   7   4    0.84    1.94
   7   6   4    1.41    1.74
  13  -6   4    1.09    2.97
  -7  13   4    1.58    2.43
  -6  13   4    0.41    2.52
  13  -7   4    2.02    3.28
 -13   7  -4    2.31    1.55
  -6  -7  -4    5.08    2.87
   7 -13  -4   -0.19    2.16
   6 -13   4   -0.31    2.21
  -6  -7   4    0.42    2.04
  -7  -6   4   -0.33    1.94
   6 -13  -4    3.64    2.38
   7 -13   4    1.85    2.07
  -7  -6  -4    3.02    2.67
   6   7   5   64.49    3.53
   7   6   5   63.21    3.61
  13  -6   5   65.90    4.62
   7 -13   5   55.98    4.97
   6 -13   5   60.00    4.88
 -13   6  -5   68.55    3.13
  13  -7   5   67.77    4.68
 -13   7  -5   68.01    3.23
  -7  13   5   63.80    4.25
  -6  13   5   65.61    4.28
  -6  -7   5   56.16    3.40
  -7  -6  -5   54.66    3.91
  -6  -7  -5   61.99    3.91
   7 -13  -5   70.85    3.62
   6 -13  -5   68.55    3.69
   7 -13   5   60.37    3.54
   6 -13   5   64.24    3.67
  -7  -6   5   62.70    3.31
  13  -6   6   14.89    3.11
  13  -7   6   11.50    3.43
   6   7   6    8.32    2.22
 -13   6  -6    7.50    1.99
 -13   7  -6    6.81    1.96
   7   6   6    4.16    2.04
  -7  13   6    9.27    3.04
   6 -13   6    6.34    3.05
   7 -13   6    9.94    3.32
  -6  13   6    4.10    2.71
  -7  -6   6    4.63    1.92
  -6  -7   6    7.01    2.06
  -6  -7  -6    7.15    2.84
  -7  -6  -6    8.78    3.04
   6 -13  -6    8.94    2.61
   6   7   7    8.80    2.45
 -13   6  -7    8.84    2.18
 -13   7  -7    8.14    2.21
   7   6   7    7.29    2.35
  13  -6   7    9.06    3.23
   7 -13   7    7.16    2.93
  -7  -6  -7    7.07    2.82
  -6  -7  -7    5.53    3.19
   6 -13  -7    8.85    2.76
   7   6   8   74.49    4.26
 -13   6  -8   77.63    4.01
 -13   7  -8   75.01    4.03
  -7  13   8   72.10    4.85
  13  -7   8   75.45    4.99
   6   7   8   69.03    4.19
  -7  -6  -8   60.23    4.50
   7   6   9   44.07    3.64
 -13   6  -9   41.82    3.43
 -13   7  -9   40.95    3.40
  13  -6   9   38.15    3.98
  -7  13   9   41.91    4.25
  -6  13   9   41.10    4.12
  13  -7   9   48.32    4.31
   6   7   9   42.55    3.50
  -7  -6  -9   48.55    4.04
  13  -6  10    8.20    3.32
   6   7  10   -0.12    2.71
  13  -7  10    0.95    2.80
   7   6  10    0.84    2.67
 -13   6 -10    4.38    2.60
 -13   7 -10    3.66    2.69
  -7  13  10    4.78    3.47
  -6  13  10    2.44    3.33
   7 -13  11    4.88    3.36
   6 -13  11    6.43    3.62
  -7  -6  11    6.83    3.58
  -6  -7  11    6.48    3.58
  -6  -7 -11    1.36    3.86
  13  -6  11    7.21    3.13
  13  -7  11    3.48    3.07
   6   7  11    5.73    2.71
   7   6  11    3.33    2.65
 -13   6 -11    7.72    2.94
 -13   7 -11    5.58    2.79
  -7  13  11    7.17    3.49
  -6  13  11    6.13    3.33
   6   7  11    2.57    3.46
  13  -7  11    8.86    3.30
   7   6  11    7.87    3.25
  13  -6  11    3.84    3.31
  -6  -7  11    3.95    3.34
  -7  -6  11    5.67    3.35
  13  -7  11    1.21    3.53
   7   6  11    5.55    4.28
   6   7  11    8.25    4.14
  13  -6  11    1.26    3.94
  -6  -7  12   15.09    3.98
   7 -13  12   18.91    3.95
   6 -13  12   25.75    4.23
  -7  -6  12   17.75    3.80
  -6  -7 -12   17.36    4.56
  13  -7  12   15.83    3.35
 -13   6 -12   17.20    3.25
 -13   7 -12   17.42    3.33
  -7  13  12   20.60    4.10
  -6  13  12   12.28    4.01
  13  -6  12   16.79    3.53
  -6  -7  12   12.98    3.67
  -7  -6  12   13.73    3.53
  13  -7  12   20.45    3.54
   7   6  12   19.54    3.72
   6   7  12    9.16    3.76
  13  -6  12   16.05    3.73
  13  -7  12   17.61    4.33
   7   6  12   16.65    4.73
   6   7  12   16.10    4.53
  13  -6  12   16.26    4.22
   6 -13  13    8.96    3.63
   7 -13  13    8.46    3.88
  -6  -7 -13    6.15    4.22
  -7  -6  13    2.81    3.58
  -6  -7  13    3.99    3.67
   6   7  13    8.14    3.31
 -13   6 -13   -1.48    3.30
 -13   7 -13    8.89    3.04
  -7  13  13    4.56    3.63
  -6  13  13    7.82    3.72
  13  -6  13    5.80    2.93
  13  -7  13    8.18    3.00
   7   6  13    9.29    3.88
  13  -7  13    6.49    3.33
  13  -6  13    8.21    3.36
   6   7  13    1.72    3.65
  13  -6  13    6.34    4.29
   6   7  13   12.25    4.57
   7   6  13    7.87    4.38
  13  -7  13    6.46    4.15
   7 -13  14   19.95    4.41
   6 -13  14   25.14    4.26
  -6  -7  14   24.27    4.05
  -7  -6  14   24.48    3.95
   7   6  14   14.25    4.13
  13  -7  14   19.34    3.57
  13  -6  14   20.75    3.76
   6   7  14   21.77    4.38
  13  -7  14   22.58    4.47
   6   7  14   23.07    4.77
  13  -6  14   23.18    4.82
   7   6  14   18.27    4.68
  -6  -7  15    1.31    3.45
   7 -13  15   -0.90    3.51
  -7  -6  15    3.05    3.36
   6 -13  15   -0.75    3.60
  13  -7  15    0.61    3.05
   7   6  15    0.14    3.65
  13  -6  15    0.87    3.01
   6   7  15    3.76    3.89
   6   7  15    3.07    4.04
   7   6  15    0.17    4.10
  13  -6  15   -2.51    4.08
  13  -7  15   -1.31    3.81
  -7  -6  16    1.42    3.20
   7 -13  16    4.46    3.86
  -6  -7  16    6.38    3.43
   6 -13  16    4.15    3.58
   7   6  16   10.75    3.89
  13  -6  16    4.98    2.94
   6   7  16    9.92    3.90
  13  -7  16    1.53    2.77
   7   6  16   11.30    4.10
  13  -6  16    1.89    3.86
  13  -7  16    6.67    3.99
   6   7  16   19.09    4.33
   6 -13  17    1.45    3.31
  -7  -6  17   -2.73    2.98
  -6  -7  17    0.99    2.92
   6   7  17    7.89    3.76
  13  -6  17    6.44    2.77
  13  -7  17    3.99    2.57
  13  -6  17   -0.43    3.73
   7 -13  17   -0.93    3.28
  13  -7  17    1.27    3.53
   6   7  17   -4.19    4.07
   7   6  17    6.08    3.80
 -13   6 -17    3.07    3.25
  -6  -7  18   -2.67    2.77
  -7  -6  18   -1.83    2.74
  13  -7  18    0.85    2.26
  13  -6  18   -1.88    2.46
  13  -6  18    0.99    3.31
   6 -13  18   -1.04    3.16
  13  -7  18   -1.85    3.37
   7 -13  18    0.81    3.03
 -13   6 -18   -3.62    2.87
   6   7  18   -0.96    3.44
 -13   7 -18    1.67    2.88
  13  -6  19    1.67    2.01
  13  -7  19    1.29    1.93
  13  -7  19   -1.21    2.89
  -7  -6  19    4.67    2.23
   6   7  19    3.07    2.80
   7   6  19   -1.28    2.91
   7 -13  19    2.87    2.79
  -6  -7  19    4.16    2.29
   6 -13  19    2.76    2.69
  13  -6  19   -1.42    2.93
   7   6  20   -0.16    2.09
   6 -13  20    0.43    2.21
  13  -6  20    1.36    2.42
  13  -7  20    0.22    2.26
   7 -13  20   -1.58    2.23
   6 -13  21   -1.74    1.48
  13  -6  21   -0.50    1.63
   7 -13  21    0.26    1.38
  13  -8   0  339.79   12.47
  13  -5   0  363.24   11.81
   8 -13   0  352.80   10.20
   5 -13   0  356.14   10.57
  -8  -5   0  341.74   10.32
  -5  -8   0  331.63   10.51
   8   5   1   57.48    2.92
  13  -5   1   65.79    4.80
  13  -5  -1   46.50    4.59
   5   8   1   60.45    2.92
  13  -8   1   55.94    5.56
   8 -13   1   63.90    3.20
   5 -13   1   50.69    3.36
   8 -13  -1   50.13    2.96
   5 -13  -1   62.24    3.68
  -5  -8   1   59.80    3.54
  -8  -5  -1   70.78    3.56
  -5  -8  -1   56.93    3.60
  -8  -5   1   51.60    3.23
   8   5   2   76.92    3.52
  13  -5   2   92.12    5.18
  -5  13   2   82.35    4.36
  13  -8   2   87.05    5.95
  13  -5  -2   78.04    5.38
   5   8   2   84.80    3.60
  -5  -8  -2   74.62    4.45
   5 -13   2   82.69    4.01
  -5  -8   2   76.02    3.99
   5 -13  -2   90.19    4.16
   8 -13  -2   72.07    3.62
  -8  -5   2   79.23    3.68
  -8  -5  -2   85.99    4.21
   8 -13   2   83.00    3.85
   8   5   3  135.96    5.13
  13  -5   3  138.87    6.44
  -5  13   3  130.68    5.73
  13  -8   3  144.80    7.00
   5   8   3  127.38    4.99
  13  -5  -3  142.89    6.83
   5 -13   3  131.31    5.25
  -8  -5   3  135.58    4.98
  -5  -8   3  137.62    5.32
  -8  -5  -3  139.44    5.48
   5 -13  -3  144.36    5.42
  -5  -8  -3  130.86    5.67
   8 -13   3  137.39    5.15
  13  -8   4   36.13    4.11
   8   5   4   33.81    2.63
 -13   8  -4   35.97    2.33
  13  -5   4   33.00    3.84
  -5  13   4   38.27    3.46
   5   8   4   38.70    2.69
  -8  -5   4   32.95    2.48
  -5  -8   4   35.12    2.77
   8 -13   4   32.96    2.67
   5 -13   4   28.76    2.86
  -5  -8  -4   29.23    3.10
 -13   5  -4   35.25    2.34
   5 -13  -4   43.23    3.12
  -8  -5  -4   31.62    3.14
  13  -5   5   35.03    3.72
 -13   8  -5   33.39    2.46
   8 -13   5   30.02    4.45
   8   5   5   27.99    2.83
   5 -13   5   28.66    3.77
  13  -8   5   29.45    4.00
  -5  13   5   29.12    3.06
   5   8   5   27.92    2.57
  -8  -5  -5   27.77    3.34
   5 -13  -5   38.83    3.11
 -13   5  -5   31.42    2.51
  -5  -8   5   27.83    2.65
   5 -13   5   30.97    2.92
  -8  -5   5   31.07    2.45
 -13   5  -6   71.48    3.58
 -13   8  -6   76.85    3.69
  -5  13   6   69.93    4.48
   8   5   6   79.54    4.20
   8 -13   6   79.37    5.13
  13  -5   6   75.76    4.72
   5   8   6   72.08    3.90
  -5  -8   6   72.49    3.89
  -8  -5  -6   72.30    4.33
   5 -13  -6   79.32    4.24
   5 -13   6   72.05    3.98
  -8  -5   6   75.80    3.60
  13  -8   7    3.86    3.25
   5   8   7    2.56    2.10
 -13   5  -7    3.89    2.03
 -13   8  -7    3.89    2.05
   8   5   7    2.53    2.31
  -8  13   7    3.94    2.84
  13  -5   7    2.60    2.74
  -5  13   7    0.61    2.50
   8 -13   7    4.00    3.01
   5 -13  -7    4.39    2.77
  -5  -8   7    5.37    2.38
  -8  -5  -7   -0.64    2.54
   8   5   8  202.02    7.76
 -13   5  -8  207.82    7.45
 -13   8  -8  225.03    7.70
  -8  13   8  229.36    8.72
   5   8   8  211.24    7.73
  13  -8   8  204.41    8.44
  -8  -5  -8  218.16    7.84
   5 -13  -8  216.57    7.82
   5   8   9   14.94    2.89
 -13   5  -9   23.13    2.76
 -13   8  -9   17.09    2.84
   8   5   9   16.23    2.84
  13  -8   9   19.17    3.45
  -8  13   9   10.40    3.23
  -8  -5  -9   26.54    3.34
  -5  -8  -9   23.79    3.87
   8   5  10  243.06    9.00
 -13   5 -10  247.81    8.84
 -13   8 -10  258.25    9.01
  -8  13  10  229.58    9.60
  -5  13  10  251.94    9.75
  13  -5  10  243.73    9.44
  13  -8  10  259.81    9.53
   5   8  10  234.92    8.96
  -5  -8 -10  251.13    9.51
  -8  -5 -10  256.57    9.15
  -5  -8 -11    7.62    4.24
   8 -13  11   12.10    3.47
  -8  -5 -11   21.62    3.58
   5 -13  11   15.57    3.84
  -8  -5  11   10.29    3.63
  -5  -8  11   10.54    3.89
  13  -5  11    9.19    3.11
   5   8  11    9.73    2.97
  13  -8  11    9.48    3.28
 -13   5 -11    4.14    2.95
   8   5  11   12.12    2.90
 -13   8 -11   12.99    3.01
  -8  13  11   16.93    3.88
  -5  13  11    9.32    3.58
  13  -5  11   11.54    3.56
   8   5  11   10.85    3.48
   5   8  11   13.23    3.77
  13  -8  11   11.91    3.40
  13  -8  11    6.82    3.78
  -5  -8  11   16.82    3.88
  13  -5  11    8.13    3.92
   5   8  11   14.65    4.30
   8   5  11   11.53    4.48
  -5  -8 -12   71.61    5.73
  -8  -5 -12   78.16    5.40
 -13   5 -12   69.88    4.86
 -13   8 -12   78.55    4.90
  13  -5  12   62.11    4.84
  13  -8  12   74.26    4.98
  -8  13  12   64.11    5.32
  -5  13  12   78.15    5.64
  13  -5  12   70.59    5.13
  13  -8  12   70.30    4.96
   8   5  12   77.44    5.06
   5   8  12   74.30    5.31
   5 -13  12   82.11    5.36
  -5  -8  12   68.58    5.42
   8   5  12   69.50    6.11
  -8  -5  12   75.06    5.16
   5   8  12   71.20    5.91
  13  -5  12   69.94    6.00
  13  -8  12   73.00    5.43
   8 -13  12   76.31    5.36
   8 -13  13    4.19    3.79
   5 -13  13    0.44    3.60
  -8  -5  13    2.07    3.35
  -5  -8  13    0.70    3.60
  -8  -5 -13   14.84    3.84
  -5  -8 -13    3.75    4.45
 -13   5 -13   -0.41    3.38
 -13   8 -13    0.14    2.80
  -5  13  13   -2.51    3.76
  13  -5  13    4.84    3.09
  13  -8  13    6.43    2.90
  13  -8  13    0.80    2.90
   8   5  13    1.11    3.38
  13  -5  13    3.72    3.30
   5   8  13   -0.87    3.58
  13  -8  13   -0.64    3.77
   8   5  13    2.69    4.45
  13  -5  13    1.94    4.29
   5   8  13    8.91    4.08
  -8  -5  14   11.35    3.53
  -5  -8  14    4.89    3.67
   8 -13  14    6.71    3.81
   5 -13  14   -0.45    3.65
  13  -5  14    4.42    3.47
  13  -8  14    4.69    3.22
   8   5  14    4.11    3.72
   5   8  14    4.15    3.89
  13  -8  14    7.63    4.06
  13  -5  14    5.98    4.37
   5   8  14   12.76    4.35
   8   5  14    7.20    4.41
  -8  -5  15    6.72    3.30
  -5  -8  15    4.31    3.43
   8 -13  15    5.08    3.82
   5 -13  15    8.47    3.84
   8   5  15    2.53    3.72
  13  -5  15    3.04    3.02
   5   8  15    1.32    3.85
  13  -8  15    4.22    3.00
  13  -5  15    4.26    4.09
   5   8  15   11.90    4.35
   8   5  15   10.22    4.49
  13  -8  15   -2.24    4.00
  -8  -5  16    3.95    3.18
  -5  -8  16    5.03    3.31
   8 -13  16   -0.86    3.40
   5 -13  16    2.13    3.53
   5   8  16    2.92    3.79
  13  -5  16    3.01    2.94
   8   5  16   -0.27    3.51
  13  -8  16    1.89    2.69
  13  -5  16   -1.12    4.03
   8   5  16    7.59    4.05
   5   8  16   -0.29    4.21
  13  -8  16    1.52    3.76
 -13   5 -16    3.08    3.62
   5 -13  17   -2.73    3.42
  -8  -5  17    0.79    2.75
  -5  -8  17    0.45    3.07
  13  -5  17    4.50    2.76
  13  -8  17    5.47    2.56
   5   8  17    2.86    3.77
   8 -13  17    0.26    3.38
 -13   5 -17   -1.72    3.23
   8   5  17    8.94    3.78
  13  -8  17   -1.39    3.66
  13  -5  17   -1.58    3.64
  -8  -5  18    4.72    2.51
  13  -8  18    2.19    2.19
  13  -5  18    0.94    2.58
  13  -5  18    1.61    3.42
 -13   8 -18    1.32    2.89
   5   8  18    2.38    3.28
   8 -13  18    3.37    3.27
  13  -8  18    4.11    3.27
   8   5  18    1.50    3.61
   5 -13  18    7.83    3.22
  13  -5  19    1.41    2.06
  13  -8  19   -0.89    2.87
   5 -13  19    1.87    2.71
   5   8  19    4.01    2.72
  13  -5  19    1.01    2.80
   8   5  19    0.09    3.04
  -5  -8  19    2.61    2.38
   8 -13  19    0.19    2.77
 -13   8 -19    4.04    2.64
   8   5  20    3.16    2.38
  13  -5  20    4.41    2.47
   5 -13  20    2.32    2.15
  13  -8  20    4.98    2.49
  -5  -8  20    2.33    1.70
   8 -13  20    1.64    2.25
   8 -13  21   -0.25    1.44
  13  -8  21    3.45    1.47
  13  -5  21   -1.16    1.76
   5 -13  21    0.55    1.44
  13  -4   0   72.26    4.66
   9 -13   0   69.71    3.19
  -9  -4   0   73.98    3.61
  -4  -9   0   67.52    3.89
   4 -13   0   57.68    3.81
  13  -4  -1   18.55    3.30
   9   4   1   23.36    2.21
  13  -9   1   21.79    5.02
  13  -4   1   23.07    3.29
   4   9   1   27.58    2.17
  -4  -9   1   21.24    2.86
   4 -13  -1   24.95    2.95
  -9  -4   1   16.74    2.38
   9 -13   1   25.67    2.32
  -9  -4  -1   31.32    2.83
   4 -13   1   22.56    2.64
  -4  -9  -1   25.77    2.90
  13  -4   2  272.79    9.22
   9   4   2  250.28    7.94
  -4  13   2  240.09    8.54
  13  -4  -2  271.62    9.16
   4   9   2  255.72    7.98
  13  -9   2  248.14   10.00
   4 -13   2  251.53    8.34
  -9  -4   2  259.28    7.86
  -4  -9   2  254.04    8.37
   4 -13  -2  261.64    8.43
  -4  -9  -2  259.50    8.54
  -9  -4  -2  242.60    8.19
   9 -13   2  259.24    7.93
   4   9   3   -0.47    1.88
  13  -4   3    3.02    3.26
  -4  13   3   -0.86    2.31
  13  -9   3    1.60    3.94
   9   4   3   -0.34    1.94
   9 -13   3   -1.14    1.86
  -9  -4   3   -0.67    1.72
  -9  -4  -3    4.09    2.56
   4 -13  -3    3.81    2.40
   4 -13   3   -0.39    2.21
  -4  -9   3    1.43    2.13
  13  -4   4   37.17    3.78
  13  -9   4   33.03    4.25
   9   4   4   41.66    3.08
 -13   9  -4   39.29    2.55
  -4  13   4   43.81    3.53
   4   9   4   35.97    2.82
   4 -13   4   37.88    3.13
  -9  -4   4   38.77    2.63
  -4  -9   4   31.22    2.94
  -9  -4  -4   38.61    3.38
 -13   4  -4   42.62    2.58
   4 -13  -4   38.34    3.27
 -13   9  -5   26.98    2.41
   9   4   5   27.33    2.77
  -4  13   5   28.87    3.19
   4   9   5   27.78    2.61
  13  -4   5   29.96    3.51
   9 -13   5   23.88    4.60
 -13   4  -5   27.05    2.37
  -9  -4   5   23.51    2.14
  -4  -9   5   23.07    2.60
  -9  -4  -5   22.58    2.85
   4 -13  -5   22.20    3.09
   4 -13   5   27.93    2.75
   9   4   6   39.82    3.33
 -13   9  -6   41.17    2.84
  -4  13   6   42.79    3.53
   9 -13   6   41.83    4.52
  13  -4   6   45.74    3.84
   4   9   6   40.70    3.24
 -13   4  -6   39.21    2.90
  -9  -4  -6   36.18    3.29
   4 -13  -6   46.39    3.53
  -4  -9  -6   39.38    3.76
   4 -13   6   39.52    3.24
  -4  -9   6   43.54    3.12
   4   9   7   10.75    2.43
  13  -9   7   13.39    3.33
 -13   4  -7    6.87    2.34
 -13   9  -7   11.17    2.37
  13  -4   7   12.49    3.13
   9   4   7    8.64    2.55
  -4  13   7    5.01    2.71
   9 -13   7    9.77    3.37
  -4  -9  -7   10.09    3.24
  -4  -9   7    8.84    2.44
   4 -13  -7   14.35    3.16
  -9  -4  -7   15.74    2.86
  13  -9   8    3.47    3.05
   4   9   8    2.90    2.52
 -13   4  -8    3.29    2.41
  13  -4   8    6.78    2.68
 -13   9  -8    1.62    2.25
   9 -13   8   10.85    3.12
   9   4   8    5.99    2.61
  -4  13   8    2.06    2.68
   4 -13  -8    6.08    3.14
  -4  -9  -8    4.72    3.14
  -9  -4  -9   14.67    3.15
   4   9   9    6.71    2.73
 -13   4  -9    9.34    2.67
 -13   9  -9    7.84    2.61
   9   4   9    8.45    2.56
  13  -9   9    2.09    3.00
  -4  -9  -9    9.62    3.74
   4 -13  -9   14.54    3.33
  -9  -4 -10   51.95    4.19
   4 -13 -10   42.60    4.22
  -4  -9 -10   49.00    4.71
 -13   9 -10   43.13    3.75
 -13   4 -10   40.28    3.81
   9   4  10   31.12    3.55
  13  -9  10   39.18    3.96
  -4  13  10   45.60    4.31
   4   9  10   45.67    4.05
   9   4  10   44.17    4.03
  -4  -9  10   47.21    4.63
   4 -13  11    1.51    3.27
  -4  -9 -11    4.73    4.01
  -9  -4  11    4.62    3.23
  -4  -9  11    4.97    3.85
   9 -13  11    0.99    3.14
   4   9  11    1.91    2.78
  -9  -4 -11    8.72    3.42
  13  -9  11    2.46    2.89
 -13   4 -11   -4.11    3.15
   9   4  11    2.06    2.67
 -13   9 -11    5.41    2.83
  -4  13  11   -1.75    3.27
  13  -4  11    2.76    3.09
   4   9  11    0.40    3.51
   9   4  11    4.04    3.14
  -4  -9  11   -0.41    3.59
  13  -9  11    0.27    3.21
   4   9  11    6.02    3.98
  13  -4  11    1.85    3.92
  13  -9  11    1.40    3.26
  -9  -4 -12   84.27    5.26
 -13   4 -12   73.83    5.03
  -4  -9 -12   84.80    5.99
 -13   9 -12   84.49    5.12
  13  -4  12   81.33    5.08
  13  -9  12   73.81    4.96
  -4  13  12   70.24    5.58
   9   4  12   78.03    5.33
   4   9  12   86.22    5.71
  13  -4  12   68.31    5.14
  13  -9  12   82.04    5.12
   4 -13  12   83.94    5.68
  -9  -4  12   70.25    5.01
  -4  -9  12   88.02    5.71
   4   9  12   93.85    6.02
   9   4  12   78.17    6.60
  13  -4  12   89.68    6.41
  13  -9  12   69.85    5.47
   9 -13  12   82.16    5.44
   9 -13  13    8.27    3.90
  -4  -9  13   11.64    3.80
   4 -13  13    7.12    3.88
  -9  -4  13    8.72    3.39
 -13   9 -13   13.37    3.27
  13  -9  13    9.24    3.09
  13  -4  13   10.38    3.49
  13  -9  13    7.79    3.23
   4   9  13    7.55    4.12
   9   4  13   10.19    3.58
  13  -4  13    2.90    4.21
  13  -9  13   12.67    4.17
   9   4  13    7.17    4.43
   4   9  13   23.44    4.54
  -4  -9  14    3.84    3.58
   9 -13  14    0.74    3.64
   4 -13  14    7.94    3.93
  -9  -4  14    9.63    3.37
   4   9  14    7.66    4.11
  13  -4  14    6.20    3.30
  13  -9  14    4.42    3.17
   9   4  14   -1.96    3.57
   4   9  14   17.02    4.38
  13  -4  14   -4.12    4.29
   9   4  14    4.47    4.08
  13  -9  14    4.55    3.90
   9 -13  15   23.98    4.26
  -9  -4  15   18.66    3.56
   4 -13  15   16.93    3.97
  -4  -9  15   16.57    3.87
  13  -9  15   16.09    3.13
  13  -4  15   14.45    3.60
   9   4  15   13.50    3.98
   4   9  15   23.16    4.24
  13  -9  15   20.46    4.14
   4   9  15   20.98    4.62
  13  -4  15   14.63    4.55
 -13   4 -15   11.75    3.92
   9   4  15   15.92    4.44
  -9  -4  16    1.48    3.04
  -4  -9  16   -1.41    3.14
   4 -13  16    4.89    3.68
  13  -4  16    1.06    3.03
   9   4  16    0.39    3.28
  13  -9  16    1.29    2.57
   9 -13  16    3.85    3.72
  13  -4  16   -1.28    3.89
   4   9  16   -5.02    4.01
   9   4  16    5.30    4.08
 -13   4 -16    5.08    3.50
  13  -9  16   -1.92    3.46
   4 -13  17   -2.94    3.54
  -4  -9  17    4.24    3.14
  13  -4  17   -1.04    2.92
  13  -9  17    2.90    2.28
  13  -4  17   -0.43    3.74
   9   4  17    4.71    3.76
   4   9  17    8.16    3.66
  13  -9  17    2.84    3.51
   9 -13  17    1.97    3.39
 -13   4 -17   -0.73    3.26
   4 -13  18    3.77    3.04
  -4  -9  18    3.32    2.84
  13  -4  18    1.57    2.62
   4   9  18    5.22    3.08
   9   4  18   -2.45    3.53
  13  -9  18    4.12    3.21
   9 -13  18    5.39    3.31
  13  -4  18   -0.62    3.41
  -4  -9  19   -0.62    2.37
  13  -4  19    2.93    2.32
   4 -13  19    0.09    2.61
   9   4  19   -2.10    3.05
   9 -13  19    0.28    2.66
  13  -9  19    4.03    2.80
  13  -4  19    1.79    2.88
 -13   9 -19    3.09    2.62
   9   4  20    0.80    2.28
   4 -13  20   -0.34    2.11
  13  -4  20    4.61    2.41
   9 -13  20    1.66    2.23
  -4  -9  20   -0.21    1.73
  13  -9  20   -1.90    2.25
  13  -9  21    3.04    1.40
   9 -13  21   -0.44    1.29
  13  -4  21    0.34    1.63
  13  -3   0   17.17    3.03
  -3 -10   0   16.21    2.74
 -10  -3   0   16.30    2.33
   3 -13   0   10.86    2.74
  13  -3   1    3.92    3.00
  13  -3  -1    2.79    2.91
  -3  13   1    6.26    2.35
  10   3   1    2.64    1.81
   3  10   1    3.74    1.79
 -10  -3   1   -0.05    2.12
   3 -13  -1    1.79    2.72
 -10  -3  -1    7.47    2.30
   3 -13   1    4.39    2.44
  -3 -10   1   -0.08    2.56
  13  -3   2  264.82    9.00
  13 -10   2  274.81   10.66
  10   3   2  245.88    8.08
  -3  13   2  255.22    8.66
   3  10   2  269.87    8.25
   3 -13   2  268.00    8.51
  -3 -10   2  259.84    8.46
   3 -13  -2  261.84    8.69
 -10  -3   2  244.90    7.72
 -10  -3  -2  259.40    8.22
  10 -13   2  248.32    7.83
  13 -10   3   55.50    5.41
  10   3   3   49.26    3.10
  -3  13   3   44.95    3.53
   3  10   3   44.86    3.07
  13  -3   3   48.86    3.89
 -10  -3   3   51.38    2.68
   3 -13   3   49.82    3.46
  -3 -10   3   48.23    3.28
 -10  -3  -3   41.26    3.21
   3 -13  -3   46.22    3.60
   3  10   4    2.71    1.98
 -13   3  -4    6.94    1.86
  -3  13   4    5.70    2.50
  13  -3   4    6.87    3.00
  10   3   4    5.27    2.06
  -3 -10  -4    4.47    2.65
 -10  -3  -4    4.23    2.45
   3 -13   4    3.37    2.18
  -3 -10   4    3.85    2.15
   3 -13  -4    8.57    2.74
   3  10   5    0.17    1.90
 -13   3  -5    1.98    1.87
  10 -13   5    2.42    4.03
  13  -3   5    1.68    2.72
  -3  13   5    0.42    2.37
  10   3   5   -1.25    2.26
  -3 -10   5   -0.51    2.16
  -3 -10  -5    2.81    3.15
   3 -13   5    0.45    2.02
   3 -13  -5   -2.68    2.94
   3  10   6   18.77    2.57
 -13   3  -6   20.83    2.47
  10 -13   6   20.02    4.04
  13  -3   6   17.66    3.17
  13 -10   6   21.43    4.07
  10   3   6   20.97    2.70
  -3  13   6   21.28    3.04
   3 -13   6   19.64    2.50
  -3 -10  -6   24.54    3.42
  -3 -10   6   21.66    2.78
 -10  -3  -6   20.56    2.86
   3 -13  -6   21.83    3.23
   3  10   7    4.48    2.32
 -13   3  -7    0.16    2.13
  13  -3   7    4.81    2.91
  13 -10   7    1.83    3.50
  10   3   7    4.57    2.45
  -3  13   7    2.15    2.49
  10 -13   7    2.64    3.26
  -3 -10   7    4.25    2.46
 -10  -3  -7    6.80    2.56
   3 -13  -7    4.69    3.06
  -3 -10  -7    1.38    3.15
  13 -10   8   67.89    5.02
  10 -13   8   67.88    4.79
  10   3   8   74.26    4.32
 -13  10  -8   65.59    3.98
  -3  13   8   69.69    4.58
  13  -3   8   63.05    4.48
   3  10   8   64.53    4.16
 -10  -3  -8   66.42    4.12
 -13   3  -8   67.43    3.99
  -3 -10  -8   73.30    4.87
   3 -13  -8   64.93    4.60
  13  -3   9   13.10    3.25
   3  10   9   21.07    3.34
  10 -13   9   16.23    3.26
 -13   3  -9    9.79    2.74
 -10  -3  -9   18.61    3.14
 -13  10  -9   14.73    2.89
  10   3   9   12.78    2.86
  13 -10   9   10.47    3.29
  -3  13   9   16.84    3.46
  -3 -10  -9   10.75    3.79
   3 -13  -9   14.02    3.64
   3 -13 -10   90.31    5.37
 -10  -3 -10   91.95    5.14
  -3 -10 -10   93.42    5.94
 -13   3 -10   83.26    4.90
  10   3  10   94.94    5.16
 -13  10 -10  101.70    5.21
   3  10  10   83.53    5.06
  13 -10  10   86.97    5.50
  13  -3  10   92.19    5.36
  10   3  10   93.48    5.20
   3  10  10   92.65    5.52
  -3 -10  10   92.44    5.88
   3 -13  10   94.13    5.55
  13  -3  10   87.47    5.98
  10   3  10   83.13    6.42
  -3 -10 -11   24.89    4.64
   3 -13 -11   26.18    4.19
  10 -13  11   28.98    3.81
   3 -13  11   29.09    4.01
   3  10  11   23.25    3.45
 -10  -3 -11   30.82    3.76
 -13   3 -11   17.85    3.34
  13 -10  11   26.49    3.65
 -13  10 -11   16.82    3.15
  10   3  11   17.04    3.24
  -3  13  11   19.63    3.75
  13  -3  11   20.20    3.44
  10   3  11   24.25    3.53
  13  -3  11   26.47    3.65
  13 -10  11   23.00    3.51
   3  10  11   24.18    4.21
  -3 -10  11   24.50    4.22
  13 -10  11   26.76    3.97
  13  -3  11   23.24    4.69
   3  10  11   26.67    4.42
  10   3  11   21.86    4.69
  10 -13  12   43.59    4.32
  -3 -10 -12   43.09    4.86
   3 -13  12   41.47    4.56
  -3 -10  12   44.04    4.80
 -10  -3 -12   44.05    4.37
  13 -10  12   37.43    3.86
 -13   3 -12   38.89    4.14
 -13  10 -12   44.69    3.96
  13  -3  12   31.93    3.92
  -3  13  12   35.19    4.66
  10   3  12   35.68    4.06
  13 -10  12   38.62    3.92
  13  -3  12   39.55    5.28
   3  10  12   46.98    5.03
  13 -10  12   30.69    4.31
  10 -13  13    7.60    3.78
   3 -13  13    7.44    3.87
  -3 -10  13    2.63    3.37
   3  10  13    4.81    3.89
  13 -10  13    9.71    3.03
  10   3  13    7.26    3.31
  13 -10  13    8.34    3.88
   3  10  13    5.20    4.31
 -13   3 -13    4.71    3.97
  13  -3  13    7.42    4.38
  10 -13  14   11.36    3.82
  -3 -10  14   12.68    3.91
   3 -13  14   14.46    4.09
  13 -10  14    7.42    2.96
   3  10  14   18.35    4.24
  13  -3  14   12.03    3.44
  10   3  14   10.89    3.46
   3  10  14    9.15    4.37
  13  -3  14   11.09    4.58
  13 -10  14    9.24    3.92
 -13   3 -14   13.84    4.14
   3 -13  15    0.73    3.55
  -3 -10  15    1.38    3.61
  13 -10  15    5.85    2.79
  10   3  15   -3.92    3.60
  13  -3  15    3.72    3.32
   3  10  15    0.14    4.15
  10 -13  15    4.96    3.71
  13 -10  15    1.65    3.66
  10   3  15    3.24    4.14
 -13   3 -15    1.32    3.72
  13  -3  15   -2.25    4.40
  -3 -10  16    1.93    3.45
   3 -13  16    1.65    3.48
  13 -10  16   -0.09    2.44
  13  -3  16   -0.47    3.01
  10   3  16    2.56    3.37
  13  -3  16    0.80    3.89
 -13   3 -16    3.55    3.55
   3  10  16    4.37    3.96
  10 -13  16   -0.14    3.59
  10   3  16    1.09    3.78
  13 -10  16   -0.57    3.43
  -3 -10  17    0.69    3.07
   3 -13  17   -0.37    3.26
  13  -3  17   -2.21    2.84
  10 -13  17    0.77    3.41
  13 -10  17   -1.44    3.47
  10   3  17    7.87    3.88
  13  -3  17   -0.85    3.51
   3 -13  18    7.10    3.12
  -3 -10  18    4.14    2.86
  13  -3  18    7.07    2.76
  10   3  18    6.53    3.56
  13 -10  18    1.70    3.02
  10 -13  18    4.48    3.23
  13  -3  18    5.93    3.41
  -3 -10  19    0.39    2.24
  13  -3  19    0.68    2.20
  10 -13  19   -1.36    2.70
  13 -10  19   -1.38    2.74
  13  -3  19    3.01    2.95
  10   3  19    2.47    3.09
   3 -13  19    6.23    2.59
 -13  10 -19   -0.15    2.63
  13 -10  20    2.13    2.07
  -3 -10  20    1.33    1.81
  10 -13  20    3.96    2.12
  13  -3  20   -3.02    2.64
  10   3  20   -0.82    2.35
  13  -2   0   10.83    2.83
 -11  -2   0   13.47    2.19
   2 -13   0    8.73    2.69
  11   2   1   22.30    2.37
  -2  13   1   23.48    2.84
   2  11   1   25.89    2.43
  13  -2   1   30.24    3.32
   2 -13  -1   28.70    3.05
 -11  -2  -1   36.91    2.74
   2 -13   1   27.25    2.87
 -11  -2   1   20.63    2.22
  11   2   2   32.26    2.81
  -2  13   2   34.11    3.16
   2  11   2   42.42    2.88
  13 -11   2   30.09    5.16
  13  -2   2   39.89    3.44
   2 -13   2   38.48    3.15
   2 -13  -2   39.14    3.37
  -2 -11  -2   37.71    3.30
 -11  -2  -2   38.03    3.10
  11   2   3   34.18    2.95
  -2  13   3   34.84    3.17
   2  11   3   42.00    3.00
  13  -2   3   41.43    3.69
   2 -13   3   38.52    3.08
  -2 -11   3   41.77    3.26
 -11  -2  -3   40.71    3.15
   2 -13  -3   43.20    3.44
  -2 -11  -3   38.70    3.43
  11 -13   4   77.40    6.07
  11   2   4   91.76    4.45
  -2  13   4   86.42    4.59
   2  11   4   92.49    4.28
  13  -2   4   90.86    4.89
   2 -13   4   86.91    4.31
  -2 -11   4   90.62    4.47
 -11  -2  -4   97.39    4.38
   2 -13  -4   94.83    4.64
  -2 -11  -4   72.17    4.72
 -13   2  -4   88.45    3.79
  11   2   5  100.50    4.83
  13 -11   5  105.10    6.40
  -2  13   5  109.08    5.14
   2  11   5  108.38    4.82
  13  -2   5  101.09    5.27
  11 -13   5  109.73    6.54
  -2 -11   5  110.47    4.99
 -11  -2  -5  109.39    4.84
   2 -13  -5  110.84    5.11
 -13   2  -5  104.21    4.36
  -2 -11  -5  106.06    5.39
   2 -13   5   93.26    4.71
   2  11   6   10.09    2.47
 -13   2  -6    7.30    2.24
  11 -13   6    6.06    3.71
  13  -2   6    8.73    2.92
  13 -11   6    7.89    3.57
  -2  13   6   12.34    2.77
  11   2   6   11.47    2.63
   2 -13   6    8.36    2.29
  -2 -11  -6    9.86    3.01
   2 -13  -6    6.52    3.04
 -11  -2  -6    8.00    2.64
  -2 -11   6    6.86    2.53
  13 -11   7  181.99    7.82
  11   2   7  170.99    6.79
  11 -13   7  153.57    7.33
  13  -2   7  163.63    6.93
  -2  13   7  164.69    6.79
   2  11   7  152.15    6.48
 -13   2  -7  165.79    6.25
  -2 -11  -7  171.53    7.03
   2 -13  -7  165.04    6.86
   2 -13   7  164.67    6.57
  -2 -11   7  153.20    6.37
 -11  -2  -7  156.37    6.26
   2  11   8    3.61    2.59
  13  -2   8    1.14    2.63
 -11  -2  -8    8.68    2.49
 -13   2  -8    3.08    2.43
  13 -11   8    2.88    3.06
  11 -13   8   -0.54    3.19
  11   2   8    4.50    2.53
  -2  13   8    3.19    2.72
   2 -13  -8    2.87    3.22
  -2 -11  -8    4.00    3.42
  11 -13   9   81.68    5.12
  11   2   9   87.60    4.91
  13  -2   9   81.27    5.01
 -13  11  -9   90.80    4.80
  -2  13   9   87.04    5.21
   2  11   9   77.55    4.81
  13 -11   9   88.85    5.48
   2 -13  -9   87.51    5.36
  -2 -11  -9   89.34    5.60
 -13   2  -9   82.77    4.64
 -11  -2  -9   83.12    4.66
   2 -13 -10   17.76    3.96
  -2 -11 -10   10.36    4.18
   2 -13  10    8.17    3.68
  -2 -11  10   12.56    3.93
   2  11  10   11.05    3.14
 -11  -2 -10   12.88    3.13
 -13   2 -10    7.46    2.92
 -13  11 -10    6.67    2.86
  11   2  10    9.73    2.96
  13 -11  10   11.12    3.39
  -2  13  10    8.27    3.18
  13  -2  10   11.87    3.06
  13  -2  10   38.60    3.98
   2  11  10   11.97    3.82
  11   2  10    9.32    3.24
  13 -11  10   10.41    3.26
  -2 -11  10   12.49    3.98
 -11  -2 -10    8.62    3.72
  13  -2  10   12.61    4.38
 -13   2 -10   11.02    3.85
  11   2  10   14.19    4.47
   2 -13 -11   58.08    5.14
  -2 -11 -11   63.98    5.63
 -13   2 -11   66.66    4.60
 -11  -2 -11   63.94    4.68
  11   2  11   57.93    4.48
 -13  11 -11   63.32    4.49
   2  11  11   64.71    4.80
  13 -11  11   58.61    4.58
  13  -2  11   51.38    4.73
   2  11  11   81.08    5.60
  11   2  11   55.82    4.55
  13 -11  11   56.61    4.44
   2 -13  11   61.37    5.15
  -2 -11  11   59.36    5.07
  13  -2  11   64.09    6.00
 -13   2 -11   59.37    5.14
  11   2  11   56.93    6.06
  11 -13  12    7.72    3.53
   2 -13 -12    3.77    4.01
   2 -13  12    1.62    3.30
  -2 -11 -12    8.16    4.27
 -11  -2 -12   11.48    3.47
  13 -11  12    4.94    3.00
 -13   2 -12    6.83    3.33
 -13  11 -12    9.40    3.20
  13  -2  12    6.38    3.09
  -2  13  12    6.46    3.42
  13  -2  12    4.84    3.44
  11   2  12    5.09    3.40
   2  11  12   11.70    4.05
  13 -11  12    7.52    3.11
  13 -11  12    5.08    3.47
  13  -2  12   -0.75    4.66
 -13   2 -12    6.10    4.09
  11   2  12    8.54    4.50
   2 -13  13   48.13    4.88
  11 -13  13   38.41    4.51
  11   2  13   32.22    4.21
   2  11  13   45.53    4.93
  13 -11  13   41.11    3.72
  13  -2  13   34.40    5.45
  13 -11  13   35.81    4.48
 -13   2 -13   40.50    4.93
  11   2  13   35.20    5.49
   2 -13  14   17.16    3.95
  11   2  14   20.98    3.91
  13 -11  14   14.62    3.02
  13  -2  14   18.36    4.71
  11 -13  14   20.25    3.89
  13 -11  14   21.30    4.08
  11   2  14   16.69    5.02
 -13   2 -14   21.20    4.22
   2 -13  15    1.00    3.64
  -2 -11  15    3.20    3.76
  11   2  15   -2.25    3.22
  13  -2  15    4.88    3.42
  13  -2  15   -0.52    4.20
  13 -11  15    2.46    3.56
 -13   2 -15    3.10    3.77
  11 -13  15    3.13    3.48
  -2 -11  16   14.47    3.87
   2 -13  16   14.48    3.74
  13  -2  16    9.48    3.22
  13 -11  16    9.76    3.63
  11 -13  16   10.39    3.53
  13  -2  16    9.48    4.05
   2 -13  17    5.32    3.38
  -2 -11  17    6.11    3.24
  13  -2  17    0.95    3.03
  13 -11  17    2.89    3.29
  11 -13  17    9.26    3.39
  13  -2  17    3.48    3.59
   2 -13  18    3.00    3.18
  -2 -11  18    2.25    2.80
  13  -2  18    2.91    2.72
  11   2  18    0.38    2.94
  13 -11  18    1.52    3.09
  11   2  18    4.37    3.48
  13  -2  18    6.59    3.31
  11 -13  18    2.48    3.10
  -2 -11  19    0.77    2.23
  13  -2  19   -0.82    2.17
  11   2  19    3.04    2.48
  11 -13  19   -1.30    2.60
  11   2  19   -1.26    2.97
  13  -2  19    7.19    2.89
 -13  11 -19    0.59    2.40
  13 -11  19   -0.52    2.60
  13 -11  20    0.06    2.01
  -2 -11  20    0.27    1.75
  11   2  20    0.93    2.33
  11 -13  20    0.31    2.08
  13  -2  20   -1.53    2.40
 -11  13 -20    1.50    1.76
  -1  13   0  117.01    4.93
  -1 -12   0  111.86    5.02
   1 -13   0  107.05    5.09
  -1  13   1   99.20    4.73
   1  12   1  107.23    4.61
  12   1   1  106.01    4.55
  13  -1   1  109.00    4.90
   1 -13  -1   96.32    4.73
  -1 -12   1   97.68    4.92
   1 -13   1  106.07    4.87
  -1 -12  -1  106.33    4.98
 -12  -1  -1  115.10    4.30
  12   1   2   19.72    2.50
  13  -1   2   24.61    2.91
  -1  13   2   21.81    2.80
   1  12   2   26.51    2.72
 -12  -1  -2   23.55    2.71
   1 -13   2   21.59    2.81
   1 -13  -2   20.99    2.98
  -1 -12  -2   25.77    3.12
  12   1   3   21.11    2.86
  13  -1   3   15.14    2.72
  -1  13   3   16.88    2.62
   1  12   3   16.45    2.41
   1 -13   3   19.37    2.76
   1 -13  -3   19.33    3.00
 -12  -1  -3   16.46    2.59
  -1 -12  -3   21.86    3.22
  12 -13   4   14.36    4.76
  13 -12   4    6.55    4.21
  12   1   4   11.91    2.57
  13  -1   4   12.98    2.88
  -1  13   4   12.60    2.61
   1  12   4   13.91    2.44
   1 -13   4   10.77    2.46
 -12  -1  -4   11.62    2.55
   1 -13  -4   14.94    3.03
  -1 -12  -4   13.22    3.02
 -13   1  -4   11.23    2.40
  12   1   5   22.32    3.07
  13  -1   5   23.05    3.19
  13 -12   5   24.68    4.28
  12 -13   5   22.63    4.58
  -1  13   5   27.51    3.02
   1  12   5   20.83    2.87
   1 -13   5   24.65    2.84
  -1 -12   5   22.71    2.90
   1 -13  -5   20.14    3.51
 -13   1  -5   35.04    2.76
  -1 -12  -5   28.10    3.60
 -12  -1  -5   22.00    2.95
 -13   1  -6   20.43    2.60
  13  -1   6   17.71    2.98
  12 -13   6   16.85    3.91
  -1  13   6   19.92    2.96
  12   1   6   15.69    2.85
  13 -12   6   19.47    4.29
   1  12   6   19.37    2.93
  -1 -12  -6   11.19    3.43
  -1 -12   6   12.45    2.67
 -12  -1  -6   17.50    2.76
   1 -13  -6   18.04    3.32
  13  -1   7   25.72    3.49
 -13   1  -7   27.26    2.86
  13 -12   7   22.20    4.02
  12 -13   7   25.12    4.10
  12   1   7   27.77    3.34
  -1  13   7   27.97    3.34
   1  12   7   22.59    3.10
   1 -13  -7   22.57    3.68
  -1 -12   7   20.58    3.02
  -1 -12  -7   25.72    3.79
 -12  -1  -7   30.74    3.08
  13  -1   8    0.76    2.71
 -12  -1  -8   10.00    2.69
 -13   1  -8    3.05    2.53
  13 -12   8    1.03    3.12
  12 -13   8    1.72    3.37
  12   1   8   -0.24    2.65
  -1  13   8   -0.65    2.63
   1  12   8    1.99    2.55
  -1 -12  -8    2.05    3.28
   1 -13  -8    1.64    3.52
  13 -12   9   25.43    4.02
  12 -13   9   21.78    3.83
 -12  -1  -9   26.06    3.41
 -13   1  -9   30.97    3.36
  12   1   9   22.57    3.28
  -1  13   9   29.91    3.80
  13  -1   9   25.80    3.49
   1  12   9   22.20    3.36
   1 -13  -9   25.61    4.03
  -1 -12  -9   24.18    4.35
  -1 -12   9   26.53    3.97
  -1 -12 -10   19.32    4.17
   1 -13  10   23.99    3.86
  -1 -12  10   21.64    4.13
   1 -13 -10   21.94    4.26
 -13   1 -10   25.39    3.39
 -12  -1 -10   26.81    3.65
 -13  12 -10   22.49    3.20
  12   1  10   18.13    3.28
  13 -12  10   20.97    3.86
  12 -13  10   19.71    3.38
  13  -1  10   22.13    3.44
  -1  13  10   22.00    3.55
   1  12  10   21.00    3.62
  13 -12  10   26.85    3.52
  12   1  10   21.75    3.67
   1  12  10   26.89    4.24
  -1 -12  10   23.46    4.08
  13  -1  10   22.42    3.52
  13  -1  10   22.01    4.64
 -12  -1 -10   22.33    4.27
 -13   1 -10   24.89    4.27
  12   1  10   25.08    4.77
   1 -13 -11   12.15    4.17
  -1 -12 -11   15.57    4.58
   1 -13  11   12.16    4.02
  -1 -12  11   10.46    3.97
 -12  -1 -11   19.00    3.46
 -13   1 -11   16.21    3.39
  13 -12  11   14.50    3.20
 -13  12 -11   15.57    3.29
  12   1  11   11.65    3.01
  13  -1  11   13.30    3.30
  -1  13  11   16.60    3.62
   1  12  11   10.80    3.20
   1  12  11   19.26    4.35
  13 -12  11   11.79    3.31
  12   1  11   16.82    3.47
  13  -1  11    8.70    3.46
  13  -1  11   14.58    4.99
 -12  -1 -11   12.91    4.18
 -13   1 -11   16.88    4.10
  12   1  11   13.71    5.04
   1 -13  12   11.12    3.99
  -1 -12  12   10.52    3.99
  -1 -12 -12    9.20    4.50
   1 -13 -12   13.49    4.30
 -12  -1 -12   12.28    3.51
 -13   1 -12   11.47    3.46
 -13  12 -12    5.13    3.12
 -12  13 -12    7.37    3.11
  13  -1  12    4.96    3.33
  12   1  12    6.37    3.16
  13 -12  12    4.30    3.07
  13 -12  12    7.26    3.28
  13  -1  12    5.40    4.87
  12 -13  12   10.59    3.49
 -12  -1 -12    7.05    3.93
 -13   1 -12    6.86    3.95
  12   1  12    6.29    4.69
  -1 -12  13   -0.45    3.67
   1 -13  13    0.15    3.47
  13  -1  13    0.82    2.93
  12   1  13    1.09    3.25
  13  -1  13   -0.77    4.42
  13 -12  13    3.72    3.41
  12 -13  13   -1.49    3.37
  12   1  13   -0.97    4.62
 -13   1 -13    1.85    3.91
   1 -13  14    5.27    3.76
  12   1  14   10.50    3.78
  13  -1  14    2.81    3.21
 -13   1 -14    4.65    3.86
  13 -12  14    4.07    3.59
  12 -13  14    5.15    3.58
  12   1  14    2.21    4.49
  13  -1  14    0.92    4.28
   1 -13  15   -0.14    3.63
  12   1  15    3.10    3.33
  12 -13  15   -1.66    3.32
 -13   1 -15    0.88    3.58
  13 -12  15    0.55    3.37
  13  -1  15   -0.34    4.17
  12   1  15   -2.22    4.28
   1 -13  16   -0.39    3.29
  12   1  16    8.94    4.01
  12 -13  16    0.53    3.23
  13 -12  16   -0.26    3.31
  13  -1  16    3.72    4.00
  -1 -12  17   -2.38    3.34
   1 -13  17    1.74    3.21
  13  -1  17    0.83    2.84
  13  -1  17    3.12    3.68
  12 -13  17    0.12    3.04
  13 -12  17   -0.36    3.17
  -1 -12  18    1.34    2.78
  12   1  18    2.43    2.75
  13  -1  18    1.83    2.71
  13 -12  18    4.09    2.99
  13  -1  18   11.66    3.43
  12 -13  18    1.33    2.94
  -1 -12  19    0.60    2.34
  12   1  19    1.32    2.27
  13  -1  19    4.26    2.29
  13 -12  19   -2.67    2.47
  13  -1  19   -3.55    2.97
  12 -13  19   -0.16    2.42
   1 -13  20    0.22    1.79
  13 -12  20    0.38    1.88
 -13  12 -20   -1.22    1.66
  12 -13  20   -1.32    1.86
  -1 -12  20    1.84    1.66
  12   1  20   -0.53    2.06
 -12  13 -20    2.94    1.65
   0 -13   0   13.00    3.02
   0  13   1  110.20    4.98
  13   0   1  116.96    4.94
   0 -13  -1  113.97    5.31
   0 -13   1  122.26    5.23
  13   0   2    4.76    2.36
   0  13   2    4.42    2.21
   0 -13   2    3.20    2.40
   0 -13  -2    3.81    2.68
  13   0   3    6.13    2.42
  13 -13   3   -3.25    5.08
   0  13   3    6.45    2.33
   0 -13  -3    5.19    2.88
 -13   0  -3    9.02    2.47
   0 -13   3    5.82    2.56
  13 -13   4   40.13    5.43
  13   0   4   42.92    3.60
   0  13   4   41.02    3.38
 -13   0  -4   40.70    3.20
   0 -13  -4   43.18    3.60
  13   0   5   23.20    3.10
  13 -13   5   25.36    4.63
   0  13   5   23.36    2.90
   0 -13  -5   20.29    3.51
 -13   0  -5   19.08    2.95
  13   0   6   10.76    3.02
  13 -13   6   10.76    4.23
   0  13   6   11.71    2.78
 -13   0  -6   12.13    2.77
   0 -13  -6   11.03    3.23
  13 -13   7   -1.41    3.68
   0  13   7   -3.68    2.66
  13   0   7   -0.61    2.67
   0 -13  -7   -2.22    3.56
   0 -13   7   -0.33    2.46
 -13   0  -7    8.59    2.56
 -13   0  -8    4.00    2.69
  13 -13   8   -2.56    3.56
  13   0   8    2.03    2.86
   0  13   8    2.25    2.75
   0 -13  -8    0.75    3.54
   0 -13  -9   21.59    4.34
   0 -13   9   21.97    4.12
  13 -13   9   19.44    3.72
 -13   0  -9   24.67    3.34
  13   0   9   23.97    3.50
   0  13   9   27.54    3.56
   0 -13   9   25.57    4.09
  13   0   9   25.60    3.50
 -13   0  -9   21.51    3.99
  13   0   9   21.95    4.53
   0 -13 -10   27.66    4.43
   0 -13  10   23.13    4.20
 -13   0 -10   23.18    3.49
  13   0  10   23.23    3.61
  13 -13  10   20.68    3.77
   0  13  10   21.74    3.72
  13 -13  10   23.71    3.44
  13   0  10   18.11    3.52
 -13   0 -10   17.30    4.23
  13   0  10   18.50    4.85
   0 -13 -11   60.66    5.47
 -13   0 -11   68.72    4.80
  13   0  11   54.93    4.49
 -13  13 -11   57.45    4.51
   0  13  11   54.06    4.89
  13   0  11   57.38    4.68
 -13   0 -11   57.13    5.22
   0 -13  11   62.29    5.26
  13   0  11   63.28    6.20
   0 -13  12    5.07    3.59
 -13   0 -12    9.85    3.46
 -13  13 -12    4.07    3.04
  13   0  12    6.98    3.21
  13   0  12    5.11    4.46
 -13   0 -12    4.61    3.81
   0 -13  13    2.23    3.49
  13   0  13    0.41    3.20
  13 -13  13    1.46    3.23
 -13   0 -13    2.41    3.77
  13   0  13    3.09    4.53
   0 -13  14    6.93    3.46
  13   0  14    1.33    3.30
 -13   0 -14    3.09    3.94
  13   0  14   -1.65    4.21
  13 -13  14    2.56    3.39
   0 -13  15    4.79    3.48
  13 -13  15    3.31    3.44
  13   0  15    6.77    4.22
   0 -13  16   -0.50    3.39
  13 -13  16   -5.00    3.27
  13   0  16    2.42    3.68
  13   0  17    4.96    3.54
  13 -13  17    3.61    3.02
  13   0  18    1.18    2.69
  13   0  18   -1.94    3.49
  13 -13  18   -1.24    2.83
  13   0  19    4.35    2.30
   0 -13  19    2.24    2.32
  13 -13  19   -1.62    2.45
   0 -13  20    1.14    1.55
  13 -13  20   -0.93    1.53
  14  -7   0   45.83    5.13
   7 -14   0   54.51    3.24
  -7  -7   0   52.42    3.48
  14  -7   1  280.19   10.49
  14  -7  -1  283.21   10.87
   7 -14   1  293.99    9.07
  -7  -7   1  286.19    9.07
   7 -14  -1  286.39    8.96
  -7  -7  -1  283.69    9.15
  14  -7   2   36.17    4.46
  14  -7  -2   36.66    4.95
   7   7   2   38.32    2.68
   7 -14   2   42.62    3.10
  -7  -7   2   39.12    3.03
   7 -14  -2   38.45    3.14
  -7  -7  -2   44.27    3.50
   7   7   3    1.01    1.78
  14  -7   3    0.66    3.44
   7 -14  -3   -0.14    2.27
  -7  -7  -3    1.46    2.77
   7 -14   3   -2.35    2.12
  -7  -7   3    1.74    2.02
   7   7   4   24.70    2.55
  14  -7   4   24.35    3.95
  -7  -7   4   23.43    2.47
   7 -14  -4   23.04    2.64
  -7  -7  -4   28.31    3.27
   7 -14   4   23.03    2.79
   7   7   5   87.01    4.13
  14  -7   5   84.65    5.24
   7 -14   5   86.62    5.64
  -7  14   5   90.35    5.02
  -7  -7   5   88.48    4.16
  -7  -7  -5   85.47    4.64
   7 -14  -5   94.40    4.35
   7 -14   5   92.07    4.47
  14  -7   6   11.03    3.30
   7   7   6    7.41    2.21
 -14   7  -6    9.88    2.11
  -7  14   6    3.73    2.68
   7 -14   6   11.53    3.39
  -7  -7   6    9.76    2.19
  -7  -7  -6    8.24    3.14
   7   7   7   36.91    3.23
 -14   7  -7   34.53    2.86
  14  -7   7   32.82    4.01
  -7  -7  -7   30.84    3.65
   7   7   8    6.22    2.49
 -14   7  -8    5.33    2.39
  -7  -7  -8    4.43    3.32
 -14   7  -9  166.41    6.58
  -7  14   9  157.10    7.58
  14  -7   9  162.36    7.28
   7   7   9  159.22    6.75
  -7  -7  -9  161.75    7.25
   7 -14  10   21.34    3.51
  -7  -7  10   14.43    3.86
  -7  -7 -10   14.02    4.07
   7   7  10   14.98    3.19
  14  -7  10   15.58    3.42
 -14   7 -10   20.90    3.02
  -7  14  10   14.11    3.74
  14  -7  10   17.74    3.74
   7   7  10   17.49    3.45
  -7  -7  10   13.03    3.64
   7   7  10   17.00    4.56
  14  -7  10   18.36    3.77
 -14   7 -11  275.34    9.82
  -7  14  11  261.44   10.78
  14  -7  11  264.95   10.24
   7   7  11  271.29   10.08
  14  -7  11  284.98   10.38
   7   7  11  339.29   10.79
  -7  -7  11  275.62   10.19
  -7  -7  11  274.11   10.28
   7   7  11  274.23   11.17
  14  -7  11  266.02   10.57
   7 -14  11  288.51   10.34
   7 -14  12    2.93    3.65
  -7  -7  12   -0.55    3.62
  14  -7  12   -0.43    2.86
   7   7  12    0.42    2.88
 -14   7 -12   -1.67    2.93
  -7  14  12    0.54    3.76
   7   7  12   -6.87    3.65
  -7  -7  12   -1.03    3.25
  14  -7  12    5.35    3.48
  14  -7  12    2.26    4.04
   7   7  12    7.17    4.64
  -7  -7  13    8.49    3.91
   7 -14  13    3.34    3.67
   7   7  13    6.11    3.89
  14  -7  13    4.94    3.25
   7   7  13   17.47    4.73
  14  -7  13    4.96    4.02
   7 -14  14    6.95    4.05
  -7  -7  14    8.28    3.56
   7   7  14    4.86    3.74
  14  -7  14    5.48    3.22
  14  -7  14    3.79    3.93
   7   7  14   11.22    4.51
  -7  -7  15    5.18    3.38
   7 -14  15    0.15    3.49
  14  -7  15    1.93    3.06
   7   7  15    1.68    3.67
  14  -7  15    2.38    3.95
   7   7  15    4.65    4.06
  -7  -7  16   -1.04    3.10
   7 -14  16   -1.37    3.55
  14  -7  16   -0.21    2.69
   7   7  16    2.36    3.64
  14  -7  16   -1.48    3.64
   7   7  16   -1.75    4.19
  -7  -7  17    6.56    2.94
   7   7  17    4.35    3.35
  14  -7  17    3.68    2.52
   7 -14  17    8.49    3.44
  14  -7  17    7.71    3.65
   7   7  17   -2.14    3.89
 -14   7 -17    4.08    3.24
  -7  -7  18    0.08    2.55
  14  -7  18    2.05    2.31
  14  -7  18    3.52    3.17
 -14   7 -18   -0.09    2.82
   7   7  18   -0.81    3.37
   7 -14  18    2.69    2.90
  14  -7  19    4.20    1.88
   7   7  19    4.29    2.66
  -7  -7  19    5.27    2.05
   7 -14  19    3.03    2.57
  14  -7  19    2.81    2.71
   7 -14  20   -0.37    2.07
  14  -7  20    4.84    2.13
  14  -6   0    0.62    3.62
  14  -8   0    6.74    4.21
  -6  -8   0    1.62    2.39
   8 -14   0    1.31    2.03
   6 -14   0    4.16    2.10
  -8  -6   0    5.42    2.49
  14  -8   1    8.88    4.22
  14  -6   1    5.41    3.80
  14  -8  -1    2.79    4.40
  14  -6  -1    8.45    3.86
  -6  -8   1   -0.75    2.37
  -8  -6   1    0.48    2.37
   8 -14   1    2.97    2.04
  -6  -8  -1    7.99    2.60
   8 -14  -1    3.14    2.00
  -8  -6  -1    6.18    2.59
   6 -14   1    2.75    2.22
   6 -14  -1    3.54    2.57
   8   6   2   96.46    4.11
  14  -6   2  101.34    5.87
  14  -8   2   94.11    5.98
  14  -6  -2   99.89    6.10
   6   8   2  102.11    4.16
   8 -14   2   95.37    4.37
   6 -14   2  102.80    4.54
   6 -14  -2  105.38    4.63
   8 -14  -2   98.69    4.27
  -6  -8   2  106.09    4.55
  -6  -8  -2  103.46    4.79
  -8  -6  -2  106.70    4.89
  -8  -6   2  104.11    4.39
   8   6   3   56.51    3.23
  14  -6   3   62.96    4.94
  -6  14   3   60.55    4.04
  14  -8   3   61.52    5.09
  14  -6  -3   52.45    5.26
   6   8   3   62.75    3.26
   6 -14   3   55.69    3.52
   6 -14  -3   61.35    3.62
  -8  -6   3   58.12    3.29
  -6  -8   3   61.40    3.45
  -6  -8  -3   48.58    3.92
  -8  -6  -3   64.18    3.96
   8 -14   3   63.02    3.41
   6   8   4   18.61    2.36
  14  -6   4   14.91    3.38
   8   6   4   18.02    2.40
  -6  14   4   14.74    3.01
  14  -8   4   11.42    3.60
   8 -14   4   16.05    2.39
   6 -14  -4   20.92    2.74
  -8  -6   4   15.59    2.23
  -6  -8  -4   14.85    3.25
  -6  -8   4   16.24    2.39
  -8  -6  -4   19.11    3.07
   6 -14   4   14.25    2.59
  14  -6   5    2.07    2.82
   6   8   5    4.39    2.09
   6 -14   5    2.51    3.56
   8   6   5    1.01    1.92
  14  -8   5    6.31    3.21
   8 -14   5    7.39    3.80
  -6  14   5    3.74    2.76
  -8  -6   5    1.71    2.00
  -6  -8   5    2.67    2.21
   6 -14  -5   12.18    2.64
  -6  -8  -5    7.45    3.12
   6 -14   5    5.05    2.11
  -8  -6  -5    7.72    2.88
   6   8   6   13.96    2.52
  14  -8   6   11.32    3.43
 -14   6  -6    9.50    2.14
 -14   8  -6   11.46    2.17
   8   6   6   12.23    2.47
  -8  14   6   13.07    3.13
  -6  14   6    9.25    2.94
   8 -14   6   10.02    3.41
  14  -6   6   10.90    3.20
  -8  -6   6   11.60    2.20
   6 -14  -6   19.88    2.78
  -8  -6  -6   16.29    3.25
  -6  -8  -6   12.91    3.15
  -6  -8   6   15.69    2.54
   8   6   7   39.25    3.41
 -14   6  -7   37.83    3.00
 -14   8  -7   41.41    3.07
  -6  14   7   30.11    3.73
  14  -6   7   38.82    4.00
   6   8   7   41.37    3.39
   8 -14   7   39.73    3.97
  -6  -8  -7   41.26    4.12
  -8  -6  -7   42.20    3.76
  -6  -8   7   39.47    3.16
   8   6   8   45.17    3.63
 -14   6  -8   47.62    3.33
 -14   8  -8   43.66    3.33
  -8  14   8   43.19    4.51
  14  -8   8   44.61    4.32
   6   8   8   41.17    3.66
  -8  -6  -8   41.71    4.12
   6   8   9   15.37    2.88
 -14   6  -9   17.35    2.84
   8   6   9   12.75    2.80
 -14   8  -9   16.86    2.86
  14  -8   9   16.71    3.68
  -8  14   9   10.74    3.46
  -8  -6  -9   15.64    3.77
   8 -14  10   38.64    3.75
   6 -14  10   38.00    4.02
  -8  -6 -10   34.95    4.39
  -6  -8  10   32.57    4.43
  -8  -6  10   32.83    4.10
  14  -6  10   35.09    4.11
   6   8  10   28.71    3.50
   8   6  10   34.01    3.49
 -14   6 -10   33.87    3.56
  14  -8  10   37.25    4.10
 -14   8 -10   33.68    3.46
  -8  14  10   39.20    4.56
  -6  14  10   40.06    4.55
  14  -8  10   33.69    4.15
   6   8  10   43.07    4.21
   8   6  10   34.89    3.80
  -6  -8  10   38.86    4.50
  14  -6  10   30.18    4.44
   6   8  10   38.63    4.57
  -8  -6  10   43.48    4.40
   8   6  10   38.51    5.21
   6 -14  11    6.18    3.59
  -8  -6 -11    5.67    3.78
   8 -14  11    6.38    3.39
  -6  -8 -11    6.56    3.89
  -8  -6  11    3.56    3.60
  -6  -8  11    3.04    3.44
  14  -6  11    2.46    3.09
   6   8  11    5.07    2.86
  14  -8  11    2.45    2.84
   8   6  11    3.04    2.81
 -14   6 -11   -0.24    3.05
 -14   8 -11    4.93    2.92
  -8  14  11    1.72    3.65
  -6  14  11    2.43    3.46
  14  -8  11    6.46    3.29
   6   8  11    6.37    3.55
  14  -6  11    9.06    3.48
   8   6  11    3.62    3.27
  14  -8  11    4.41    3.67
  -6  -8  11    3.23    3.37
   6   8  11    5.93    4.38
  14  -6  11    3.18    3.72
  -8  -6  11    2.78    3.23
   8   6  11    7.11    4.47
  -6  -8  12   40.48    4.68
  -8  -6 -12   44.15    5.06
   6 -14  12   49.35    4.80
  -6  -8 -12   41.82    5.11
  -8  -6  12   46.07    4.46
  14  -8  12   39.52    4.23
   6   8  12   33.79    4.02
 -14   8 -12   44.29    4.03
   8   6  12   43.76    4.13
 -14   6 -12   37.73    4.12
  14  -6  12   46.37    4.30
  -8  14  12   38.49    4.78
  -6  14  12   44.93    4.98
  -6  -8  12   45.53    4.58
  14  -8  12   46.52    4.21
   6   8  12   39.13    4.61
   8   6  12   40.85    4.40
  -8  -6  12   36.61    4.11
  14  -6  12   41.74    4.31
   8   6  12   48.98    5.57
  14  -6  12   44.21    5.18
   6   8  12   49.70    5.45
  14  -8  12   40.47    4.88
   8 -14  12   51.41    4.81
   8 -14  13   24.95    4.22
   6 -14  13   25.96    4.26
  -8  -6  13   16.35    3.87
  -6  -8  13   22.74    4.17
  14  -8  13   11.38    3.27
   8   6  13   10.78    3.99
   6   8  13   12.40    4.14
  14  -6  13   11.90    3.58
   6   8  13   22.40    4.79
   8   6  13   19.73    4.92
  14  -6  13    9.58    4.36
  14  -8  13   14.01    4.25
   6 -14  14   -2.37    3.80
  -8  -6  14    0.39    3.40
  -6  -8  14    3.70    3.60
   8 -14  14   -0.73    3.63
  14  -6  14   -1.19    3.12
   6   8  14    2.03    3.68
   8   6  14   -6.35    3.79
  14  -8  14    0.64    3.16
   8   6  14    3.30    4.42
   6   8  14    6.13    4.20
  14  -6  14   -5.25    4.27
  14  -8  14   -1.27    3.89
  -6  -8  15    7.01    3.42
   8 -14  15    2.31    3.72
   6 -14  15    5.37    3.68
  -8  -6  15    5.11    3.30
   6   8  15    4.38    3.77
  14  -6  15    4.66    3.04
   8   6  15    6.74    3.91
  14  -8  15    2.11    2.96
   6   8  15   -0.16    4.35
  14  -8  15    0.31    3.89
   8   6  15   10.29    4.31
  14  -6  15   -1.95    3.82
   6 -14  16    1.37    3.59
  -6  -8  16    6.43    3.35
  -8  -6  16    4.54    3.13
   8 -14  16    3.71    3.31
  14  -8  16    1.14    2.59
   8   6  16    2.20    3.39
  14  -6  16    0.22    2.94
   6   8  16   -0.13    3.49
   8   6  16    2.53    4.06
  14  -6  16   -1.06    3.86
  14  -8  16   -3.18    3.75
   6   8  16   -2.68    4.22
 -14   6 -16    5.16    3.66
   6 -14  17    1.24    3.19
  -8  -6  17    4.40    2.88
  -6  -8  17   -1.36    2.96
  14  -8  17    2.62    2.39
   8   6  17    4.88    3.35
  14  -6  17    3.72    2.71
  14  -6  17   -2.15    3.58
   8 -14  17    0.87    3.22
   6   8  17   -3.02    3.81
   8   6  17   -3.11    3.92
  14  -8  17   -2.35    3.37
 -14   6 -17    1.16    3.22
  -6  -8  18    6.74    2.71
  -8  -6  18    2.57    2.48
  14  -6  18    1.62    2.39
  14  -8  18    3.81    2.22
  14  -8  18    1.23    2.94
   8   6  18    1.06    3.32
 -14   6 -18    2.89    2.87
   6 -14  18    7.77    3.07
   8 -14  18    2.15    2.97
 -14   8 -18    4.38    2.99
   6   8  18    7.40    3.39
  14  -6  18    0.69    3.08
  14  -6  19    0.50    1.97
   6   8  19    3.66    2.50
   8   6  19    0.39    2.77
   8 -14  19    1.04    2.51
   6 -14  19   -0.69    2.52
  -6  -8  19    2.23    2.03
 -14   8 -19    1.39    2.49
  14  -6  19    2.46    2.77
  14  -8  19   -1.42    2.54
   8   6  20    2.85    1.85
  14  -6  20    4.73    2.14
  14  -8  20    0.32    1.93
   6 -14  20    1.73    2.02
   8 -14  20   -1.54    1.95
  14  -9   0   33.24    5.45
  14  -5   0   41.71    3.88
   9 -14   0   35.82    2.61
  -5  -9   0   43.79    3.38
  -9  -5   0   40.76    3.17
   5 -14   0   43.33    3.21
  14  -5  -1   11.67    3.62
  14  -9   1    6.70    4.67
  14  -5   1    3.20    3.01
  -5  -9   1    5.78    2.71
  -9  -5   1    6.50    2.37
  -5  -9  -1   12.36    2.75
  -9  -5  -1   10.29    2.50
   5 -14   1   10.43    2.40
   9 -14   1    6.74    1.94
   5 -14  -1    7.08    2.64
   9   5   2   38.02    2.72
  14  -5  -2   40.10    4.17
  14  -5   2   38.04    3.99
   5   9   2   34.63    2.59
  14  -9   2   42.72    4.82
   5 -14   2   36.98    2.95
   5 -14  -2   37.79    3.15
  -5  -9   2   36.83    2.95
  -5  -9  -2   44.39    3.64
  -9  -5  -2   35.02    3.28
  -9  -5   2   43.67    2.84
   9 -14   2   31.79    2.60
   5   9   3   17.78    2.28
  14  -5   3   18.54    3.54
  14  -9   3   12.81    4.07
   9   5   3   19.76    2.34
  -5  14   3   16.03    3.02
   9 -14   3   17.46    2.25
  -9  -5  -3   19.06    3.06
   5 -14  -3   18.82    2.98
   5 -14   3   16.08    2.46
  -9  -5   3   19.29    2.32
  -5  -9   3   19.29    2.61
  -5  -9  -3   17.05    3.21
  14  -9   4    9.70    3.75
   5   9   4    5.15    2.07
  14  -5   4    6.49    3.11
   9   5   4    6.75    2.16
  -5  14   4    4.06    2.65
  -5  -9  -4    5.66    2.85
   5 -14   4    0.97    2.27
   5 -14  -4    7.17    2.51
  -5  -9   4    5.27    2.37
  -9  -5   4    1.10    1.87
  -9  -5  -4    5.05    2.76
   9 -14   5    9.06    3.97
   5   9   5    7.60    2.09
   9   5   5    8.70    2.41
  14  -9   5    7.44    3.60
  -5  14   5    4.89    2.76
  14  -5   5    4.55    3.15
  -9  -5   5    8.57    2.03
  -5  -9   5    5.90    2.32
   5 -14  -5    9.68    2.67
   5 -14   5    8.46    2.42
  -9  -5  -5    5.01    2.76
   5   9   6   10.68    2.46
 -14   5  -6    7.55    2.17
 -14   9  -6   11.88    2.29
   9   5   6   10.83    2.58
   9 -14   6    9.51    3.74
  -5  14   6    6.31    2.86
  14  -5   6    9.97    3.21
  -9  -5   6   12.93    2.07
   5 -14  -6   14.81    2.93
   5 -14   6    6.89    2.53
  -5  -9   6   11.64    2.53
  -9  -5  -6    8.87    2.97
  14  -9   7  107.02    6.09
   9   5   7  101.22    4.86
 -14   9  -7  105.98    4.60
   9 -14   7   90.98    5.52
  -5  14   7  102.53    5.64
  14  -5   7   85.04    5.26
   5   9   7   98.36    4.84
  -9  -5  -7   90.63    5.04
 -14   5  -7   97.83    4.53
   5 -14  -7  101.53    5.05
  -5  -9   7   97.61    4.75
   5   9   8   32.03    3.44
 -14   9  -8   39.87    3.31
  14  -5   8   32.78    3.81
   9   5   8   36.94    3.59
  -5  14   8   41.16    4.08
  14  -9   8   44.94    4.37
 -14   5  -8   37.76    3.28
  -9  -5  -8   35.11    3.80
   5 -14  -8   44.18    3.90
   5   9   9    5.26    2.86
 -14   5  -9    2.15    2.64
 -14   9  -9    8.28    2.63
   9   5   9    8.56    2.81
  14  -9   9    5.21    3.20
  -5  -9  -9    7.77    3.65
  -9  -5  -9    2.42    3.21
  -5  -9 -10   32.80    4.73
   5 -14  10   32.16    4.00
  -9  -5  10   33.39    4.18
  -5  -9  10   29.11    4.28
  -9  -5 -10   37.01    4.28
  14  -5  10   31.76    4.14
   5   9  10   29.22    3.67
 -14   5 -10   29.48    3.56
   9   5  10   35.50    3.72
 -14   9 -10   33.11    3.39
  14  -9  10   36.89    4.18
  -5  14  10   34.73    4.44
   9   5  10   31.51    3.80
   5   9  10   30.42    4.14
  14  -9  10   29.10    4.01
  -9  -5  10   34.78    3.93
  14  -5  10   28.73    4.45
  -5  -9  10   34.91    4.25
   5   9  10   38.63    4.66
  -9  -5 -11   -3.35    3.83
   5 -14  11    0.55    3.60
  -5  -9 -11    7.13    4.05
   9 -14  11    5.97    3.32
  -9  -5  11    1.54    3.46
  -5  -9  11    3.24    3.85
  14  -5  11   -3.76    3.24
   5   9  11   -2.95    2.85
  14  -9  11    0.29    3.21
 -14   5 -11   -3.43    3.12
   9   5  11   -0.13    2.76
 -14   9 -11    1.37    2.73
  -5  14  11    1.37    3.29
  14  -9  11   -1.81    3.30
   9   5  11    3.09    3.31
   5   9  11   -3.52    3.59
  14  -5  11    6.10    4.25
  14  -9  11    2.54    3.46
  -5  -9  11    4.97    3.64
   5   9  11    6.03    4.21
   9   5  11    3.13    4.55
  -5  -9 -12   31.94    4.81
   5 -14  12   31.09    4.18
   9 -14  12   27.57    4.12
  -5  -9  12   23.51    4.30
  -9  -5  12   23.92    3.88
  -9  -5 -12   24.11    4.39
  14  -9  12   31.93    4.00
   5   9  12   21.96    3.57
 -14   5 -12   20.92    3.63
   9   5  12   22.88    3.50
 -14   9 -12   33.27    3.73
  -5  14  12   30.42    4.60
  14  -5  12   28.19    3.65
   5   9  12   30.88    4.35
  14  -9  12   28.28    3.68
   9   5  12   26.11    3.86
  14  -5  12   28.05    3.95
  14  -9  12   24.71    4.23
  14  -5  12   23.56    4.75
   5   9  12   31.21    5.00
   9   5  12   26.11    5.24
   9 -14  13   18.46    4.02
  -5  -9  13   15.75    4.18
  -9  -5  13   17.17    3.68
   5 -14  13   20.98    4.28
  14  -5  13   16.24    3.80
  14  -9  13   19.54    3.59
   9   5  13   12.03    3.79
   5   9  13   15.82    4.30
  14  -9  13   18.98    4.05
   5   9  13   14.28    4.77
  14  -5  13   12.16    4.66
   9   5  13   21.32    5.09
  -5  -9  14   10.62    3.92
   5 -14  14    6.23    3.84
  -9  -5  14    9.78    3.38
   9 -14  14   11.68    3.75
   9   5  14    3.75    3.67
  14  -9  14    7.34    3.15
   5   9  14   11.01    3.94
  14  -5  14   12.79    3.61
  14  -5  14    6.78    4.31
   5   9  14    9.29    4.60
   9   5  14   16.08    4.73
  14  -9  14    7.07    3.95
  -5  -9  15    8.87    3.58
   9 -14  15   16.16    3.81
   5 -14  15    8.80    3.85
  -9  -5  15   12.63    3.24
   5   9  15   15.08    4.19
  14  -5  15    6.83    3.37
   9   5  15    4.20    3.69
  14  -9  15    5.53    2.85
  14  -5  15    9.10    4.20
 -14   5 -15    7.95    3.78
   5   9  15   12.63    4.47
  14  -9  15    5.23    3.72
   9   5  15   15.70    4.59
  -5  -9  16    1.34    3.23
   5 -14  16   -0.68    3.46
  -9  -5  16    4.70    2.97
   5   9  16    4.24    3.63
  14  -9  16    2.75    2.58
   9   5  16    0.76    3.23
  14  -5  16    1.01    2.92
   9   5  16    8.85    3.91
  14  -9  16   -1.26    3.55
  14  -5  16   -1.07    3.55
   9 -14  16    3.27    3.54
   5   9  16   -3.63    4.10
 -14   5 -16    0.84    3.41
  -5  -9  17    0.54    2.92
   5 -14  17   -0.73    3.31
  -9  -5  17   -0.27    2.63
  14  -9  17    3.75    2.40
   9   5  17    4.44    3.32
  14  -5  17    3.22    2.78
  14  -5  17    2.03    3.57
   9   5  17   -2.75    4.03
   9 -14  17    4.83    3.36
   5   9  17   -1.13    3.49
  14  -9  17   -3.93    3.32
 -14   5 -17    0.82    3.16
  -5  -9  18    2.76    2.77
  14  -9  18   -1.16    1.99
  14  -5  18   -4.79    2.57
  14  -9  18   -1.74    2.93
   5   9  18    3.93    3.00
   9   5  18   -2.16    3.35
   5 -14  18    4.07    2.94
   9 -14  18    2.98    3.07
 -14   9 -18    1.18    2.86
  14  -5  18   -0.91    3.13
  14  -5  19    1.23    2.06
   9 -14  19    1.10    2.46
  14  -9  19    0.17    2.63
   5 -14  19    1.76    2.50
   9   5  19    0.65    2.84
  -5  -9  19    3.36    2.17
  14  -5  19    3.08    2.68
 -14   9 -19    3.94    2.57
   9   5  20    3.42    1.94
   5 -14  20   -0.90    2.04
  14  -5  20    3.13    2.16
   9 -14  20    0.12    1.99
  14  -9  20    2.06    2.08
  -5  -9  20    0.19    1.39
  14  -4   0   13.61    3.17
  -4 -10   0   14.26    2.76
 -10  -4   0   16.75    2.55
   4 -14   0   17.24    2.72
  14 -10   1  156.77    8.39
  14  -4   1  143.33    6.52
  14  -4  -1  163.80    6.75
   4 -14   1  168.18    6.17
  -4 -10  -1  161.77    6.19
 -10  -4   1  154.60    5.63
   4 -14  -1  151.98    6.20
 -10  -4  -1  160.16    5.84
  -4 -10   1  139.61    6.07
  14  -4   2  145.80    6.55
  10   4   2  139.22    5.28
  -4  14   2  138.14    6.14
   4  10   2  153.48    5.51
  14 -10   2  139.23    7.63
   4 -14   2  145.85    5.80
   4 -14  -2  150.44    5.91
 -10  -4   2  142.15    5.24
  -4 -10   2  153.95    5.88
  -4 -10  -2  144.58    5.99
 -10  -4  -2  147.88    5.68
  10 -14   2  150.66    5.34
  14  -4   3  189.39    7.76
  10   4   3  205.06    6.87
  -4  14   3  192.32    7.46
  14 -10   3  204.60    9.00
   4  10   3  199.00    6.85
   4 -14   3  194.73    7.03
 -10  -4   3  199.78    6.48
  -4 -10   3  189.65    6.95
   4 -14  -3  200.32    7.17
 -10  -4  -3  195.14    7.00
   4  10   4    1.72    1.99
  14 -10   4    2.81    3.84
  10   4   4    2.56    2.19
  -4  14   4    1.80    2.64
  14  -4   4    1.42    2.83
   4 -14   4   -0.46    2.37
  -4 -10   4    0.95    2.29
   4 -14  -4    2.36    2.51
 -10  -4  -4    1.66    2.58
   4  10   5   27.63    2.90
  10   4   5   35.23    3.11
  10 -14   5   42.32    4.99
  14  -4   5   35.35    3.83
  -4  14   5   35.76    3.67
 -10  -4  -5   35.99    3.43
   4 -14  -5   34.88    3.23
  -4 -10   5   30.81    2.96
   4 -14   5   35.18    3.07
  10   4   6   77.15    4.17
  -4  14   6   73.23    4.69
  10 -14   6   76.06    5.54
  14  -4   6   81.97    4.87
   4  10   6   76.15    4.23
  -4 -10  -6   74.78    4.71
 -14   4  -6   71.80    3.79
 -10  -4  -6   72.13    4.28
   4 -14  -6   80.27    4.37
   4 -14   6   74.11    4.31
  -4 -10   6   77.89    4.24
   4  10   7   11.09    2.73
 -14   4  -7   14.23    2.64
  14 -10   7   18.59    3.78
  14  -4   7   12.55    3.07
 -14  10  -7   13.89    2.43
  10   4   7   19.92    2.86
  -4  14   7   17.67    3.19
  10 -14   7   12.04    3.73
 -10  -4  -7   13.55    3.23
  -4 -10   7   16.08    2.68
  -4 -10  -7   24.48    3.67
   4 -14  -7   14.63    3.16
  14 -10   8   13.79    3.74
   4  10   8   14.65    2.95
 -14   4  -8   11.53    2.75
  14  -4   8   13.43    3.07
 -14  10  -8   15.61    2.72
  10 -14   8   13.28    3.49
  10   4   8   18.54    2.97
  -4  14   8   18.52    3.45
 -10  -4  -8   12.57    3.12
  -4 -10  -8   20.14    3.99
   4 -14  -8   16.11    3.30
  10   4   9   91.00    5.02
 -14  10  -9   91.74    4.86
  14  -4   9   91.57    5.44
  -4  14   9   94.88    5.56
   4  10   9   99.95    5.27
  14 -10   9   93.14    5.79
  -4 -10  -9   97.48    5.83
 -14   4  -9   91.50    4.82
 -10  -4  -9   89.19    5.23
   4 -14  -9   93.41    5.53
   4 -14  10    6.44    3.66
 -10  -4 -10   20.05    3.54
 -10  -4  10    6.80    3.29
  -4 -10  10    5.43    3.72
  -4 -10 -10   11.23    4.21
   4  10  10    5.39    2.91
 -14   4 -10    2.96    2.77
 -14  10 -10    6.85    2.71
  10   4  10    6.94    2.80
  14 -10  10   10.55    3.50
  14 -10  10    9.81    3.38
  10   4  10    6.89    3.09
  14  -4  10    7.49    3.31
   4  10  10   11.29    3.47
  10   4  10   15.21    4.58
  14  -4  10    5.37    3.88
  -4 -10  10    7.01    3.73
   4  10  10    3.97    4.20
  -4 -10 -11   52.35    5.03
  -4 -10  11   44.45    4.61
 -10  -4 -11   50.59    4.59
  10 -14  11   44.18    4.16
   4 -14  11   42.59    4.61
  10   4  11   39.19    3.80
 -14  10 -11   50.97    4.11
 -14   4 -11   46.77    4.13
  14 -10  11   38.45    4.25
  14  -4  11   48.62    4.30
   4  10  11   53.38    4.31
  -4  14  11   43.19    4.76
  14 -10  11   44.22    4.21
  10   4  11   46.87    4.23
  14  -4  11   46.43    4.38
   4  10  11   47.59    4.68
  -4 -10  11   43.96    4.68
 -10  -4  11   48.51    4.39
   4  10  11   45.29    5.29
  14  -4  11   30.45    4.99
  -4 -10 -12    6.24    4.43
  10 -14  12   -1.70    3.32
   4 -14  12    5.25    3.54
 -10  -4  12   -0.12    3.16
  -4 -10  12    5.39    3.96
 -10  -4 -12    3.63    3.65
   4  10  12    0.46    3.11
  14 -10  12    0.56    2.97
 -14   4 -12   -1.06    3.17
  10   4  12    2.91    2.91
 -14  10 -12    0.13    2.90
  -4  14  12   -3.60    3.83
  14  -4  12    0.58    2.98
   4  10  12   -0.73    3.79
  10   4  12    1.07    3.10
  14 -10  12    0.95    3.08
   4  10  12   -1.10    4.38
  14 -10  12    1.00    3.34
  14  -4  12   -2.87    4.44
  10 -14  13   26.68    4.19
 -10  -4  13   34.17    4.03
  -4 -10  13   29.65    4.58
   4 -14  13   35.57    4.31
  10   4  13   39.35    4.38
   4  10  13   37.59    4.73
  14 -10  13   38.07    3.99
  14  -4  13   32.79    4.94
   4  10  13   34.43    5.25
  14 -10  13   30.68    4.31
 -14   4 -13   38.76    4.96
 -10  -4  14    9.27    3.43
  10 -14  14   10.91    3.72
  -4 -10  14    5.67    3.54
   4 -14  14    7.07    3.63
  10   4  14    1.37    3.46
   4  10  14   11.40    4.02
  14 -10  14    4.56    3.05
  14  -4  14   10.54    3.54
  14  -4  14    9.38    4.57
  14 -10  14    3.25    3.65
   4  10  14    4.59    4.38
  10   4  14   11.47    4.56
 -14   4 -14    6.84    4.07
   4 -14  15    8.99    3.94
  -4 -10  15   15.95    3.65
  14 -10  15    8.48    2.83
   4  10  15   10.26    4.02
  10   4  15    7.31    3.58
  14  -4  15    8.36    3.21
  14  -4  15    3.68    4.20
 -14   4 -15    9.02    3.97
   4  10  15    8.53    4.22
  10   4  15   13.49    4.05
  10 -14  15   11.79    3.55
  14 -10  15    7.05    3.61
  -4 -10  16    9.97    3.49
   4 -14  16    8.39    3.63
  14  -4  16   10.08    3.12
  10   4  16   11.18    3.45
  14 -10  16    6.53    2.53
  14  -4  16    4.43    4.00
  10 -14  16    9.64    3.58
   4  10  16    8.99    3.93
  10   4  16   12.03    3.92
  14 -10  16    9.90    3.71
 -14   4 -16    8.37    3.62
   4 -14  17    2.03    3.22
  -4 -10  17   -2.28    3.04
  14 -10  17    4.75    2.16
  14  -4  17   -0.59    2.89
  10   4  17    3.11    3.23
 -14   4 -17    1.59    2.98
  14 -10  17   -2.32    3.20
  10 -14  17    0.24    3.21
   4  10  17   -2.54    3.25
  10   4  17   -6.42    4.14
  14  -4  17    0.94    3.54
  -4 -10  18    2.62    2.67
   4 -14  18    2.54    2.90
  14  -4  18    1.30    2.49
  10 -14  18    4.15    3.01
  10   4  18   -4.44    3.49
  14 -10  18   -1.78    3.01
  14  -4  18   -3.38    3.15
  -4 -10  19    3.39    2.21
  14  -4  19    0.30    2.07
  10 -14  19    0.57    2.47
  14 -10  19   -0.50    2.50
  10   4  19    0.82    2.96
   4 -14  19    2.43    2.46
  14  -4  19    4.44    2.77
 -14  10 -19    1.51    2.49
  -4 -10  20    3.87    1.52
  14  -4  20   -0.62    2.17
  10 -14  20    2.88    1.96
   4 -14  20    2.87    1.82
  10   4  20    4.05    2.13
  14 -10  20    1.76    2.04
  14  -3   0   13.34    2.92
  -3 -11   0   11.74    2.80
 -11  -3   0   14.36    2.32
   3 -14   0    8.28    2.68
  14  -3   1  159.29    6.63
   3 -14   1  150.42    6.11
 -11  -3   1  153.63    5.54
  -3 -11   1  161.19    6.28
   3 -14  -1  161.67    6.26
 -11  -3  -1  167.40    5.86
  14 -11   2   38.07    5.39
  11   3   2   44.96    3.00
  -3  14   2   37.64    3.36
   3  11   2   49.57    3.16
  14  -3   2   50.95    4.00
   3 -14   2   47.97    3.37
   3 -14  -2   45.40    3.60
  -3 -11   2   54.89    3.59
 -11  -3  -2   46.55    3.38
  14 -11   3   43.34    5.33
  11   3   3   47.22    3.19
  -3  14   3   39.90    3.61
   3  11   3   53.59    3.25
  14  -3   3   52.19    4.01
   3 -14   3   46.84    3.34
  -3 -11   3   49.19    3.56
   3 -14  -3   51.36    3.71
 -11  -3  -3   49.21    3.56
   3  11   4   10.77    2.34
  11 -14   4   11.58    4.38
  14  -3   4   10.15    3.12
  -3  14   4   12.37    2.96
  11   3   4    8.58    2.43
   3 -14   4    4.85    2.44
  -3 -11   4    9.93    2.57
   3 -14  -4   13.51    2.95
 -11  -3  -4   14.41    2.69
  -3 -11  -4    7.78    2.98
   3  11   5    1.98    2.10
  11 -14   5    3.71    4.03
  14  -3   5    1.32    2.78
  -3  14   5    3.51    2.83
  11   3   5    2.39    2.15
  -3 -11  -5    2.38    3.00
 -11  -3  -5    5.38    2.68
   3 -14   5    2.16    2.24
  -3 -11   5    4.45    2.40
   3 -14  -5    4.79    2.76
  11   3   6   66.37    3.95
  14 -11   6   60.16    5.26
  -3  14   6   60.15    4.42
  11 -14   6   61.81    5.20
  14  -3   6   61.02    4.45
   3  11   6   61.52    4.01
 -11  -3  -6   67.43    4.17
 -14   3  -6   64.29    3.63
   3 -14  -6   66.33    4.26
   3 -14   6   67.27    4.13
  -3 -11  -6   59.40    4.45
  -3 -11   6   63.38    3.94
  11   3   7   39.02    3.56
 -14  11  -7   39.59    3.19
  14 -11   7   32.25    4.28
  -3  14   7   40.70    3.85
  14  -3   7   38.86    3.78
   3  11   7   38.05    3.33
  11 -14   7   47.23    4.56
  -3 -11  -7   37.06    4.12
 -11  -3  -7   36.23    3.53
   3 -14  -7   42.71    4.02
  -3 -11   7   41.54    3.46
 -14   3  -7   35.77    3.10
   3  11   8   27.47    3.40
  14  -3   8   28.95    3.70
  14 -11   8   35.63    4.24
 -14   3  -8   33.16    3.25
 -14  11  -8   23.67    3.01
  11 -14   8   24.40    3.76
  11   3   8   32.02    3.51
  -3  14   8   32.87    3.83
   3 -14  -8   19.41    3.88
  -3 -11  -8   29.58    4.14
 -11  -3  -8   19.53    3.43
   3 -14  -9   32.81    4.09
 -11  -3  -9   38.05    3.79
  -3 -11  -9   24.57    4.26
   3 -14   9   28.33    4.16
  -3 -11   9   25.08    4.24
   3  11   9   34.86    3.53
  14  -3   9   21.82    3.58
  11 -14   9   30.07    3.78
 -14   3  -9   28.22    3.37
 -14  11  -9   29.27    3.27
  11   3   9   24.68    3.39
  -3  14   9   25.56    3.77
  14 -11   9   30.07    4.00
  14  -3   9   25.55    3.62
  11   3   9   20.26    3.35
  -3 -11   9   28.30    4.28
  11   3   9   30.28    4.94
 -14   3  -9   30.54    3.97
   3 -14  10    2.76    3.57
  -3 -11 -10    0.29    3.98
   3 -14 -10    7.46    3.85
 -11  -3 -10   18.39    3.45
   3  11  10    6.62    3.04
 -14   3 -10    5.99    2.94
 -14  11 -10    1.21    2.63
  11   3  10    1.84    2.74
  14 -11  10    2.95    3.27
  -3  14  10   -2.10    3.31
  14  -3  10    1.55    3.03
  14 -11  10    1.89    3.18
   3  11  10    2.40    3.47
  11   3  10   -0.50    2.83
  14  -3  10    4.56    3.16
  -3 -11  10    3.74    3.74
   3  11  10    4.86    3.95
 -11  -3 -10    1.89    3.65
  11   3  10   -0.94    4.37
  14  -3  10   -3.12    4.13
 -14   3 -10    7.58    3.95
   3 -14  11   17.67    4.14
  -3 -11 -11   17.78    4.56
 -11  -3 -11   22.68    3.59
   3  11  11   15.29    3.29
 -14   3 -11   11.64    3.34
  14 -11  11   18.42    3.58
 -14  11 -11   13.06    3.11
  11   3  11   13.34    3.09
  14 -11  11   16.54    3.64
  11   3  11   18.92    3.57
   3  11  11   19.94    4.37
  14  -3  11   13.49    3.48
  -3 -11  11   16.40    4.24
  14  -3  11   11.69    4.67
   3  11  11    8.91    4.52
  11   3  11   12.48    4.85
 -14   3 -11   12.60    4.06
   3 -14  12   37.03    4.69
  11 -14  12   36.97    4.15
 -11  -3 -12   41.94    4.20
  -3 -11 -12   42.52    5.07
   3  11  12   29.96    3.99
  14 -11  12   31.99    3.81
 -14   3 -12   32.38    3.94
  11   3  12   36.43    3.92
 -14  11 -12   33.02    3.74
  14  -3  12   32.26    3.93
  -3  14  12   41.35    4.81
  14 -11  12   33.73    4.04
  11   3  12   36.00    4.08
  14  -3  12   30.93    4.18
   3  11  12   45.26    4.80
   3  11  12   25.29    4.90
  14 -11  12   29.95    4.15
  14  -3  12   27.12    4.94
  11   3  12   40.22    5.60
 -14   3 -12   29.87    4.49
  11 -14  13    9.43    3.61
   3 -14  13    6.83    3.85
  -3 -11  13    1.17    3.94
   3  11  13   10.06    3.91
  11   3  13    6.67    3.59
  14 -11  13    6.63    3.05
  14  -3  13    4.08    4.51
  14 -11  13    4.50    3.64
   3  11  13    3.31    4.33
  11   3  13    4.97    5.09
 -14   3 -13    5.11    4.02
   3 -14  14   15.38    3.91
  -3 -11  14   15.55    3.99
  14 -11  14   14.05    3.27
  11   3  14   17.69    3.78
  14  -3  14    9.15    4.31
  11 -14  14   12.70    3.69
   3  11  14   17.15    4.57
  14 -11  14    8.76    3.72
 -14   3 -14   15.07    4.24
   3 -14  15    5.20    3.51
  -3 -11  15    0.67    3.08
  14  -3  15    4.73    3.23
  11   3  15    0.91    3.20
  14 -11  15    4.02    2.72
  14  -3  15    4.53    4.23
   3  11  15    8.68    4.04
  11 -14  15    6.97    3.52
 -14   3 -15    5.08    3.66
  14 -11  15    4.98    3.52
  -3 -11  16   -0.49    3.24
   3 -14  16    1.04    3.22
  14 -11  16    1.94    2.38
  11   3  16   -0.48    3.12
  14  -3  16    3.51    3.12
  14 -11  16   -3.77    3.49
  11 -14  16    2.60    3.28
 -14   3 -16    3.66    3.42
  14  -3  16    1.06    3.81
  -3 -11  17    2.06    2.98
   3 -14  17    3.13    3.33
  11   3  17    3.54    3.11
  14  -3  17   -0.10    2.73
  14 -11  17    4.33    3.18
  11   3  17   -0.91    3.87
  14  -3  17    1.06    3.42
  11 -14  17    3.17    3.03
  -3 -11  18    1.63    2.64
   3 -14  18    1.08    2.80
  14  -3  18   -1.96    2.56
  11 -14  18    1.10    2.82
  11   3  18    0.32    3.55
  14  -3  18    5.52    3.19
  14 -11  18   -0.10    2.77
  -3 -11  19    2.77    2.19
  14  -3  19    2.98    2.18
  14 -11  19    1.17    2.38
  11   3  19   -1.39    2.88
   3 -14  19    3.80    2.34
  14  -3  19    7.04    2.90
  11 -14  19    1.40    2.51
 -14  11 -19   -0.48    2.53
   3 -14  20    0.32    1.81
  -3 -11  20    0.82    1.53
  11   3  20    1.92    2.13
  11 -14  20   -0.21    1.67
  14 -11  20   -1.29    1.82
  14  -3  20   -1.76    2.25
   2 -14   0    9.85    2.81
  -2  14   1   36.72    3.34
  14  -2   1   32.28    3.34
   2 -14  -1   31.39    3.50
 -12  -2  -1   40.66    2.89
   2 -14   1   34.11    3.14
  14 -12   2   36.10    5.71
  12   2   2   37.25    2.94
  -2  14   2   43.28    3.50
   2  12   2   43.12    3.12
  14  -2   2   41.99    3.58
   2 -14   2   39.19    3.23
   2 -14  -2   37.35    3.69
  -2 -12  -2   43.61    3.75
 -12  -2  -2   40.68    3.15
  -2  14   3   31.34    3.18
  14  -2   3   37.11    3.40
   2  12   3   27.96    2.83
  12   2   3   28.57    2.73
   2 -14  -3   34.65    3.51
   2 -14   3   27.31    3.02
  -2 -12  -3   37.62    3.49
  -2 -12   3   27.07    3.05
 -12  -2  -3   32.74    3.05
  14  -2   4   25.28    3.29
  12 -14   4   28.00    5.25
  -2  14   4   21.97    3.15
  12   2   4   25.18    2.89
   2  12   4   29.77    2.96
  -2 -12   4   26.69    2.94
   2 -14   4   21.46    2.71
   2 -14  -4   32.49    3.30
 -12  -2  -4   22.61    2.92
  -2 -12  -4   32.97    3.43
  12 -14   5   35.32    5.14
  14 -12   5   32.32    4.89
  14  -2   5   37.04    3.52
  12   2   5   33.98    3.16
  -2  14   5   33.99    3.62
   2  12   5   30.46    3.15
   2 -14   5   26.38    3.02
  -2 -12   5   27.36    3.10
   2 -14  -5   34.67    3.68
 -12  -2  -5   29.45    3.27
  -2 -12  -5   31.03    3.88
   2  12   6    5.38    2.68
 -14   2  -6    9.76    2.31
  14  -2   6    3.18    2.88
  12 -14   6    6.19    3.77
  -2  14   6    2.47    2.58
  12   2   6    5.46    2.49
  14 -12   6    4.24    3.86
  -2 -12  -6    4.07    3.34
   2 -14   6    1.70    2.34
  -2 -12   6    4.01    2.50
 -12  -2  -6    4.61    2.83
   2 -14  -6    2.02    2.93
   2  12   7    3.54    2.56
  14  -2   7    6.61    3.00
 -14   2  -7    9.82    2.55
  14 -12   7    4.48    3.79
  12   2   7    5.08    2.73
  -2  14   7    8.08    3.01
  12 -14   7    8.30    3.75
   2 -14   7    1.13    2.66
  -2 -12   7    8.19    2.58
 -12  -2  -7    5.95    3.00
  -2 -12  -7    1.93    3.48
   2 -14  -7    5.86    3.50
   2  12   8    7.01    2.78
  14  -2   8    3.23    2.89
 -14   2  -8    8.07    2.74
  14 -12   8    5.93    3.80
  12 -14   8    5.73    3.44
  12   2   8    6.16    2.77
  -2  14   8    5.23    2.98
   2 -14  -8    6.09    3.39
 -12  -2  -8    6.33    3.08
  -2 -12  -8    3.83    3.68
   2 -14  -9   29.74    4.21
  -2 -12  -9   23.58    4.15
   2 -14   9   31.02    4.28
 -12  -2  -9   36.52    3.62
  -2 -12   9   20.97    4.22
   2  12   9   31.38    3.58
  12 -14   9   23.54    3.92
 -14   2  -9   20.04    3.16
 -14  12  -9   28.60    3.33
  12   2   9   21.84    3.24
  -2  14   9   23.12    3.66
  14 -12   9   28.14    4.09
  14  -2   9   25.61    3.59
  12   2   9   23.01    3.67
  14 -12   9   26.69    3.67
  14  -2   9   26.15    3.58
   2  12   9   25.17    3.95
  14  -2   9   27.73    4.41
  12   2   9   26.03    5.03
 -12  -2  -9   26.39    4.29
 -14   2  -9   25.49    4.16
   2 -14 -10   16.99    4.37
   2 -14  10   27.85    4.04
 -12  -2 -10   28.81    3.58
  -2 -12 -10   16.49    4.72
  -2 -12  10   28.36    4.37
 -14   2 -10   27.50    3.49
 -14  12 -10   22.40    3.37
  12   2  10   23.42    3.52
  14 -12  10   18.53    3.65
  -2  14  10   15.34    3.75
  14  -2  10   24.22    3.68
   2  12  10   20.81    3.63
  -2 -12  10   27.67    4.52
  14 -12  10   21.30    3.49
  12   2  10   20.64    3.56
  14  -2  10   27.65    3.83
   2  12  10   32.03    4.24
  14  -2  10   24.39    4.78
 -12  -2 -10   17.55    4.09
 -14   2 -10   24.11    4.26
  12   2  10   23.83    4.91
   2 -14 -11   28.35    4.57
 -12  -2 -11   36.91    4.05
  -2 -12  11   27.26    4.33
  -2 -12 -11   32.62    4.72
 -14   2 -11   32.93    3.83
  14 -12  11   32.51    3.86
 -14  12 -11   31.62    3.69
  12   2  11   27.32    3.55
  14  -2  11   33.12    3.88
   2  12  11   29.47    3.93
  14 -12  11   25.86    3.65
  14  -2  11   24.00    3.90
  12   2  11   25.41    3.77
   2  12  11   27.65    4.38
  14  -2  11   24.34    5.23
 -12  -2 -11   38.56    4.62
  12   2  11   29.03    5.68
 -14   2 -11   29.85    4.53
   2 -14  12   16.51    4.09
  -2 -12  12   13.55    4.02
  14 -12  12   15.36    3.41
   2  12  12   28.80    4.44
  14  -2  12   13.12    3.62
  12   2  12   16.47    3.63
  14  -2  12   19.31    4.62
 -12  -2 -12   15.60    4.29
 -14   2 -12   18.63    4.51
  12   2  12   18.10    5.05
   2 -14  13   16.32    4.01
  12   2  13    7.04    3.43
  14 -12  13   10.63    3.01
  14  -2  13    4.53    3.31
  14  -2  13    9.23    4.83
  14 -12  13    8.35    3.56
  12 -14  13   12.61    3.64
  12   2  13   17.99    4.94
 -14   2 -13   10.18    4.13
   2 -14  14    4.35    3.68
  14 -12  14    3.75    2.71
  12   2  14    7.85    3.48
  12 -14  14    7.10    3.45
  14 -12  14    6.90    3.38
 -14   2 -14    8.06    4.05
  12   2  14    9.48    4.70
  14  -2  14   10.47    4.72
   2 -14  15   10.04    3.70
  12   2  15   -2.16    3.52
  14 -12  15    2.90    3.34
  12 -14  15    7.79    3.52
  12   2  15   10.52    4.25
 -14   2 -15    3.80    3.68
  14  -2  15    4.18    4.26
  -2 -12  16    1.72    3.39
   2 -14  16   -1.39    3.09
  14  -2  16    2.58    2.95
  12   2  16   -1.87    3.30
  12 -14  16    3.99    3.25
  14 -12  16   -2.73    3.20
 -14   2 -16    1.32    3.29
  14  -2  16    5.24    4.09
   2 -14  17   -1.45    3.30
[truncated: 645,985 more chars]
