# Supplementary material for: Directing the Morphology, Packing, and Properties of Chiral Metal–Organic Frameworks by Cation Exchange
Source: Angew Chem Int Ed Engl. 2022 Jun 28;61(34):e202205238. doi: 10.1002/anie.202205238 (PMC9542332; doi:10.1002/anie.202205238)
Supplement: Supplementary file 9 — Supporting Information [file ANIE-61-0-s004.cif]

data_v486
# Linda JW Shimon
# Hadar Nasi Milko van der Boom

_audit_creation_method            'SHELXL-2016/4'
_shelx_SHELXL_version_number      '2016/4'
_chemical_name_systematic         ?
_chemical_name_common             ?
_chemical_melting_point           ?
_chemical_formula_moiety          'C62 H52 Cl2 Mn N4'
_chemical_formula_sum
 'C62 H52 Cl2 Mn N4'
_chemical_formula_weight          978.91

loop_
 _atom_type_symbol
 _atom_type_description
 _atom_type_scat_dispersion_real
 _atom_type_scat_dispersion_imag
 _atom_type_scat_source
 'C'  'C'   0.0181   0.0091
 'International Tables Vol C Tables 4.2.6.8 and 6.1.1.4'
 'H'  'H'   0.0000   0.0000
 'International Tables Vol C Tables 4.2.6.8 and 6.1.1.4'
 'N'  'N'   0.0311   0.0180
 'International Tables Vol C Tables 4.2.6.8 and 6.1.1.4'
 'Mn'  'Mn'  -0.5299   2.8052
 'International Tables Vol C Tables 4.2.6.8 and 6.1.1.4'
 'Cl'  'Cl'   0.3639   0.7018
 'International Tables Vol C Tables 4.2.6.8 and 6.1.1.4'

_space_group_crystal_system       hexagonal
_space_group_IT_number            177
_space_group_name_H-M_alt         'P 6 2 2'
_space_group_name_Hall            'P 6 2'

_shelx_space_group_comment
;
The symmetry employed for this shelxl refinement is uniquely defined
by the following loop, which should always be used as a source of
symmetry information in preference to the above space-group names.
They are only intended as comments.
;

loop_
 _space_group_symop_operation_xyz
 'x, y, z'
 '-y, x-y, z'
 '-x+y, -x, z'
 '-x, -y, z'
 'y, -x+y, z'
 'x-y, x, z'
 'y, x, -z'
 'x-y, -y, -z'
 '-x, -x+y, -z'
 '-y, -x, -z'
 '-x+y, y, -z'
 'x, x-y, -z'

_cell_length_a                    26.0903(6)
_cell_length_b                    26.0903(6)
_cell_length_c                    18.1100(3)
_cell_angle_alpha                 90
_cell_angle_beta                  90
_cell_angle_gamma                 120
_cell_volume                      10676.0(5)
_cell_formula_units_Z             6
_cell_measurement_temperature     100(2)
_cell_measurement_reflns_used   14801
_cell_measurement_theta_min     3.9130
_cell_measurement_theta_max     70.4940

_exptl_crystal_description        'hexagonal prism'
_exptl_crystal_colour             'colourless,pale green'
_exptl_crystal_density_meas       ?
_exptl_crystal_density_method     ?
_exptl_crystal_density_diffrn     0.914
_exptl_crystal_F_000              3066
_exptl_transmission_factor_min    ?
_exptl_transmission_factor_max    ?
_exptl_crystal_size_max           0.130
_exptl_crystal_size_mid           0.110
_exptl_crystal_size_min           0.070
_exptl_absorpt_coefficient_mu     2.438
_shelx_estimated_absorpt_T_min    0.742
_shelx_estimated_absorpt_T_max    0.848
_exptl_absorpt_correction_T_min                     0.823
_exptl_absorpt_correction_T_max                     0.936
_exptl_absorpt_correction_type            gaussian
_exptl_absorpt_process_details
;
CrysAlisPro 1.171.41.111a (Rigaku Oxford Diffraction, 2021)
Numerical absorption correction based on gaussian integration over
a multifaceted crystal model
Empirical absorption correction using spherical harmonics,
implemented in SCALE3 ABSPACK scaling algorithm.
;
_oxdiff_exptl_absorpt_empirical_full_min           0.603
_oxdiff_exptl_absorpt_empirical_full_max           1.830
_oxdiff_exptl_absorpt_empirical_details
;
Empirical correction (ABSPACK) includes:
- Absorption correction using spherical harmonics
- Frame scaling
;
_exptl_absorpt_special_details    ?
_diffrn_ambient_temperature       100(2)
_diffrn_radiation_wavelength      1.54184
_diffrn_radiation_type            CuK\a
_diffrn_source                    'Rotating-anode X-ray tube'
_diffrn_measurement_device_type   'XtaLAB Synergy R, HyPix-Arc 150'
_diffrn_measurement_method        '\w scans'
_diffrn_detector_area_resol_mean  ?
_diffrn_reflns_number             40500
_diffrn_reflns_av_unetI/netI      0.0314
_diffrn_reflns_av_R_equivalents   0.0582
_diffrn_reflns_limit_h_min        -24
_diffrn_reflns_limit_h_max        30
_diffrn_reflns_limit_k_min        -31
_diffrn_reflns_limit_k_max        29
_diffrn_reflns_limit_l_min        -21
_diffrn_reflns_limit_l_max        19
_diffrn_reflns_theta_min          3.388
_diffrn_reflns_theta_max          68.245
_diffrn_reflns_theta_full         67.684
_diffrn_measured_fraction_theta_max   0.999
_diffrn_measured_fraction_theta_full  0.999
_diffrn_reflns_Laue_measured_fraction_max    0.999
_diffrn_reflns_Laue_measured_fraction_full   0.999
_diffrn_reflns_point_group_measured_fraction_max   0.999
_diffrn_reflns_point_group_measured_fraction_full  0.999
_reflns_number_total              6540
_reflns_number_gt                 4311
_reflns_threshold_expression      'I > 2\s(I)'
_reflns_Friedel_coverage          0.746
_reflns_Friedel_fraction_max      1.000
_reflns_Friedel_fraction_full     1.000

_reflns_special_details
;
 Reflections were merged by SHELXL according to the crystal
 class for the calculation of statistics and refinement.

 Structure factors included contributions from the .fab file.

 _reflns_Friedel_fraction is defined as the number of unique
 Friedel pairs measured divided by the number that would be
 possible theoretically, ignoring centric projections and
 systematic absences.
;

_computing_data_collection        'CrysAlisPro 1.171.41.111a (Rigaku OD, 2021)'
_computing_cell_refinement        'CrysAlisPro 1.171.41.111a (Rigaku OD, 2021)'
_computing_data_reduction         'CrysAlisPro 1.171.41.111a (Rigaku OD, 2021)'
_computing_structure_solution     'SHELXT 2018/2 (Sheldrick, 2018)'
_computing_structure_refinement   'SHELXL-2016/4(Sheldrick,2016),Olex2(Dolomanov2016)'
_computing_molecular_graphics     'Olex2 (Dolomanov 2016)'
_computing_publication_material   ?
_refine_special_details
;
 Refined as a 2-component inversion twin.
;
_refine_ls_structure_factor_coef  Fsqd
_refine_ls_matrix_type            full
_refine_ls_weighting_scheme       calc
_refine_ls_weighting_details
'w=1/[\s^2^(Fo^2^)+(0.1719P)^2^] where P=(Fo^2^+2Fc^2^)/3'
_atom_sites_solution_primary      ?
_atom_sites_solution_secondary    ?
_atom_sites_solution_hydrogens    geom
_refine_ls_hydrogen_treatment     constr
_refine_ls_extinction_method      none
_refine_ls_extinction_coef        .
_refine_ls_abs_structure_details
;
 Refined as an inversion twin.
;
_refine_ls_abs_structure_Flack    0.108(15)
_chemical_absolute_configuration  'rm'
_refine_ls_number_reflns          6540
_refine_ls_number_parameters      326
_refine_ls_number_restraints      35
_refine_ls_R_factor_all           0.0985
_refine_ls_R_factor_gt            0.0782
_refine_ls_wR_factor_ref          0.2480
_refine_ls_wR_factor_gt           0.2271
_refine_ls_goodness_of_fit_ref    1.017
_refine_ls_restrained_S_all       1.027
_refine_ls_shift/su_max           0.006
_refine_ls_shift/su_mean          0.001

loop_
 _atom_site_label
 _atom_site_type_symbol
 _atom_site_fract_x
 _atom_site_fract_y
 _atom_site_fract_z
 _atom_site_U_iso_or_equiv
 _atom_site_adp_type
 _atom_site_occupancy
 _atom_site_site_symmetry_order
 _atom_site_calc_flag
 _atom_site_refinement_flags_posn
 _atom_site_refinement_flags_adp
 _atom_site_refinement_flags_occupancy
 _atom_site_disorder_assembly
 _atom_site_disorder_group
MN1 Mn 1.000000 0.33227(4) 0.000000 0.0779(4) Uani 1 2 d S T P . .
CL1 Cl 1.08434(9) 0.37681(8) 0.08975(9) 0.1061(6) Uani 1 1 d . . . . .
N1 N 0.9573(3) 0.3703(2) 0.0721(3) 0.0976(16) Uani 1 1 d . . . . .
N2 N 0.7037(2) 0.9515(2) 0.0630(3) 0.0797(12) Uani 1 1 d . . . . .
C1 C 0.8311(2) 0.6647(2) 0.4023(3) 0.0687(12) Uani 1 1 d . . . . .
H1A H 0.795870 0.639361 0.371819 0.082 Uiso 1 1 calc R U . . .
H1B H 0.864419 0.689193 0.368683 0.082 Uiso 1 1 calc R U . . .
C2 C 0.8183(3) 0.7053(3) 0.4513(3) 0.0747(14) Uani 1 1 d . . . . .
C3 C 0.87018(17) 0.7404(3) 0.500000 0.0735(18) Uani 1 2 d S T P . .
H3A H 0.861657 0.766284 0.531376 0.088 Uiso 0.5 1 calc R U P . .
H3B H 0.904626 0.766282 0.468624 0.088 Uiso 0.5 1 calc R U P . .
C4 C 0.7642(2) 0.6647(2) 0.5022(3) 0.0767(13) Uani 1 1 d . . . . .
H4A H 0.754474 0.689596 0.533799 0.092 Uiso 1 1 calc R U . . .
H4B H 0.729229 0.639331 0.471299 0.092 Uiso 1 1 calc R U . . .
C5 C 0.8466(3) 0.6257(2) 0.4492(3) 0.0807(15) Uani 1 1 d . . . . .
C6 C 0.79316(19) 0.5863(4) 0.500000 0.089(2) Uani 1 2 d S T P . .
H6A H 0.758106 0.560618 0.469397 0.107 Uiso 0.5 1 calc R U P . .
H6B H 0.802513 0.560618 0.530603 0.107 Uiso 0.5 1 calc R U P . .
C7 C 0.8598(3) 0.5852(3) 0.4011(3) 0.0932(18) Uani 1 1 d . . . . .
C8 C 0.8739(7) 0.5471(6) 0.4318(5) 0.173(5) Uani 1 1 d . . . . .
H8 H 0.873843 0.543841 0.484087 0.207 Uiso 1 1 calc R U . . .
C9 C 0.8889(6) 0.5118(5) 0.3880(5) 0.154(3) Uani 1 1 d . . . . .
H9 H 0.899442 0.485706 0.411198 0.185 Uiso 1 1 calc R U . . .
C10 C 0.8884(6) 0.5145(5) 0.3134(5) 0.154(3) Uani 1 1 d D . . . .
C11 C 0.8788(5) 0.5529(4) 0.2841(4) 0.131(3) Uani 1 1 d . . . . .
H11 H 0.881466 0.557138 0.231914 0.157 Uiso 1 1 calc R U . . .
C12 C 0.8644(4) 0.5899(4) 0.3255(4) 0.121(3) Uani 1 1 d . . . . .
H12 H 0.857695 0.618160 0.300826 0.146 Uiso 1 1 calc R U . . .
C13 C 0.9083(6) 0.4757(4) 0.2719(5) 0.148(4) Uani 1 1 d D . . . .
H13 H 0.925654 0.456426 0.297685 0.178 Uiso 1 1 calc R U . . .
C14 C 0.9012(6) 0.4702(5) 0.2041(6) 0.161(4) Uani 1 1 d . . . . .
H14 H 0.883064 0.489281 0.179607 0.193 Uiso 1 1 calc R U . . .
C15 C 0.9202(5) 0.4345(4) 0.1603(5) 0.132(3) Uani 1 1 d . . . . .
C16 C 0.9480(4) 0.4062(4) 0.1897(4) 0.127(3) Uani 1 1 d . . . . .
H16 H 0.956463 0.409390 0.241061 0.152 Uiso 1 1 calc R U . . .
C17 C 0.9635(5) 0.3735(4) 0.1462(4) 0.134(3) Uani 1 1 d . . . . .
H17 H 0.979544 0.351923 0.169143 0.161 Uiso 1 1 calc R U . . .
C18 C 0.9292(6) 0.3919(6) 0.0474(5) 0.177(5) Uani 1 1 d . . . . .
H18 H 0.918541 0.384266 -0.003196 0.213 Uiso 1 1 calc R U . . .
C19 C 0.9101(7) 0.4276(6) 0.0854(6) 0.180(6) Uani 1 1 d . . . . .
H19 H 0.891270 0.445590 0.060063 0.216 Uiso 1 1 calc R U . . .
C20 C 0.8005(3) 0.7395(3) 0.4015(3) 0.0860(17) Uani 1 1 d . . . . .
C21 C 0.7543(3) 0.7127(4) 0.3532(3) 0.104(2) Uani 1 1 d . . . . .
H21 H 0.730407 0.670807 0.353113 0.125 Uiso 1 1 calc R U . . .
C22 C 0.7415(4) 0.7472(5) 0.3027(4) 0.131(3) Uani 1 1 d . . . . .
H22 H 0.708056 0.727735 0.271104 0.157 Uiso 1 1 calc R U . . .
C23 C 0.7751(6) 0.8051(6) 0.2991(4) 0.141(3) Uani 1 1 d D . . . .
C24 C 0.8213(4) 0.8335(4) 0.3483(4) 0.123(3) Uani 1 1 d . . . . .
H24 H 0.844176 0.875521 0.347941 0.147 Uiso 1 1 calc R U . . .
C25 C 0.8347(3) 0.8024(3) 0.3976(3) 0.0934(19) Uani 1 1 d . . . . .
H25 H 0.867489 0.823092 0.429850 0.112 Uiso 1 1 calc R U . . .
C28 C 0.7381(5) 0.8909(5) 0.1591(4) 0.120(3) Uani 1 1 d D . . . .
C29 C 0.6871(6) 0.8649(5) 0.1225(5) 0.136(3) Uani 1 1 d . . . . .
H29 H 0.661685 0.823591 0.129837 0.163 Uiso 1 1 calc R U . . .
C30 C 0.6675(4) 0.8942(4) 0.0726(4) 0.114(2) Uani 1 1 d . . . . .
H30 H 0.630447 0.873644 0.047879 0.136 Uiso 1 1 calc R U . . .
C31 C 0.7557(3) 0.9797(3) 0.0963(3) 0.0832(15) Uani 1 1 d . . . . .
H31 H 0.781076 1.021001 0.089372 0.100 Uiso 1 1 calc R U . . .
C32 C 0.7729(5) 0.9471(5) 0.1423(4) 0.114(2) Uani 1 1 d . . . . .
H32 H 0.811847 0.966851 0.162140 0.136 Uiso 1 1 calc R U . . .
C33 C 0.7660(8) 0.8742(6) 0.2182(7) 0.081(3) Uani 0.5 1 d D . P A 1
H33 H 0.802046 0.902889 0.240469 0.097 Uiso 0.5 1 calc R U P A 1
C44 C 0.7401(5) 0.8191(6) 0.2388(7) 0.070(3) Uani 0.5 1 d D . P A 1
H44 H 0.703099 0.789778 0.219234 0.084 Uiso 0.5 1 calc R U P A 1
C26 C 0.7339(6) 0.8413(6) 0.2040(7) 0.070(3) Uani 0.5 1 d D . P A 2
H26 H 0.703303 0.801328 0.198132 0.084 Uiso 0.5 1 calc R U P A 2
C27 C 0.7776(6) 0.8586(6) 0.2536(6) 0.074(3) Uani 0.5 1 d D . P A 2
H27 H 0.807106 0.898737 0.260858 0.089 Uiso 0.5 1 calc R U P A 2

loop_
 _atom_site_aniso_label
 _atom_site_aniso_U_11
 _atom_site_aniso_U_22
 _atom_site_aniso_U_33
 _atom_site_aniso_U_23
 _atom_site_aniso_U_13
 _atom_site_aniso_U_12
MN1 0.1090(9) 0.0792(6) 0.0553(6) 0.0031(3) 0.0061(6) 0.0545(5)
CL1 0.1373(14) 0.1005(11) 0.0768(9) -0.0033(8) -0.0098(10) 0.0568(10)
N1 0.154(5) 0.094(3) 0.073(3) 0.002(3) 0.010(3) 0.082(4)
N2 0.088(3) 0.092(3) 0.075(3) -0.004(2) -0.013(2) 0.057(3)
C1 0.074(3) 0.079(3) 0.048(2) -0.008(2) 0.004(2) 0.035(3)
C2 0.091(4) 0.089(3) 0.046(2) 0.001(2) 0.010(3) 0.046(3)
C3 0.084(3) 0.080(4) 0.054(3) 0.000 0.012(3) 0.040(2)
C4 0.072(3) 0.097(4) 0.057(2) 0.000(3) 0.004(3) 0.038(3)
C5 0.112(4) 0.073(3) 0.058(3) 0.002(3) 0.018(3) 0.047(3)
C6 0.096(4) 0.095(5) 0.074(5) 0.000 0.010(4) 0.048(3)
C7 0.134(5) 0.096(4) 0.069(3) 0.005(3) 0.022(4) 0.071(4)
C8 0.330(17) 0.208(11) 0.085(5) 0.005(6) 0.035(7) 0.212(13)
C9 0.286(8) 0.144(5) 0.097(3) 0.015(4) 0.038(5) 0.156(6)
C10 0.286(8) 0.144(5) 0.097(3) 0.015(4) 0.038(5) 0.156(6)
C11 0.218(10) 0.114(5) 0.066(4) -0.002(4) 0.039(5) 0.086(6)
C12 0.179(8) 0.111(5) 0.083(4) -0.011(4) 0.033(5) 0.079(5)
C13 0.248(12) 0.124(7) 0.107(6) -0.004(5) 0.039(7) 0.118(8)
C14 0.247(13) 0.176(9) 0.113(7) 0.021(7) 0.050(8) 0.146(10)
C15 0.173(8) 0.142(7) 0.116(6) -0.041(5) -0.018(6) 0.106(7)
C16 0.156(7) 0.140(7) 0.079(4) -0.001(5) 0.027(5) 0.069(6)
C17 0.208(9) 0.172(8) 0.078(4) -0.011(5) 0.021(5) 0.137(7)
C18 0.295(15) 0.284(14) 0.081(5) -0.043(7) -0.034(7) 0.242(14)
C19 0.315(16) 0.245(13) 0.101(6) -0.042(7) -0.030(8) 0.231(14)
C20 0.106(4) 0.138(6) 0.048(3) 0.005(3) 0.015(3) 0.087(4)
C21 0.115(5) 0.179(7) 0.057(3) -0.001(4) 0.003(3) 0.102(5)
C22 0.173(7) 0.233(7) 0.061(3) 0.002(5) -0.004(4) 0.158(6)
C23 0.217(8) 0.237(7) 0.061(3) 0.045(5) 0.053(4) 0.183(7)
C24 0.201(7) 0.166(6) 0.085(4) 0.040(4) 0.055(4) 0.155(6)
C25 0.134(5) 0.118(5) 0.071(3) 0.016(3) 0.027(4) 0.095(5)
C28 0.194(9) 0.185(9) 0.062(4) 0.002(5) 0.008(5) 0.155(8)
C29 0.223(10) 0.134(6) 0.115(6) 0.033(6) 0.027(7) 0.139(7)
C30 0.132(6) 0.126(5) 0.091(5) 0.004(4) -0.009(4) 0.070(5)
C31 0.107(4) 0.093(4) 0.068(3) -0.014(3) -0.020(3) 0.063(3)
C32 0.169(7) 0.161(7) 0.065(4) 0.002(5) -0.008(5) 0.124(7)
C33 0.108(10) 0.069(8) 0.059(6) -0.013(6) -0.022(6) 0.039(8)
C44 0.043(5) 0.080(8) 0.082(7) -0.011(7) 0.000(5) 0.026(6)
C26 0.074(8) 0.050(6) 0.095(9) -0.011(7) -0.003(7) 0.037(6)
C27 0.089(9) 0.066(7) 0.067(7) 0.000(6) 0.005(6) 0.038(7)

_geom_special_details
;
 All esds (except the esd in the dihedral angle between two l.s. planes)
 are estimated using the full covariance matrix.  The cell esds are taken
 into account individually in the estimation of esds in distances, angles
 and torsion angles; correlations between esds in cell parameters are only
 used when they are defined by crystal symmetry.  An approximate (isotropic)
 treatment of cell esds is used for estimating esds involving l.s. planes.
;

loop_
 _geom_bond_atom_site_label_1
 _geom_bond_atom_site_label_2
 _geom_bond_distance
 _geom_bond_site_symmetry_2
 _geom_bond_publ_flag
MN1 N2 2.229(5) 5 ?
MN1 N2 2.229(5) 10_765 ?
MN1 N1 2.245(5) . ?
MN1 N1 2.245(5) 9_765 ?
MN1 CL1 2.5054(18) . ?
MN1 CL1 2.5054(18) 9_765 ?
N1 C18 1.211(10) . ?
N1 C17 1.348(9) . ?
N2 C30 1.321(10) . ?
N2 C31 1.323(7) . ?
N2 MN1 2.229(5) 6 ?
C1 C5 1.526(8) . ?
C1 C2 1.539(7) . ?
C2 C3 1.486(7) . ?
C2 C20 1.497(8) . ?
C2 C4 1.572(7) . ?
C3 C2 1.486(7) 11_656 ?
C4 C5 1.534(8) 11_656 ?
C5 C4 1.534(8) 11_656 ?
C5 C7 1.537(8) . ?
C5 C6 1.554(7) . ?
C6 C5 1.554(7) 11_656 ?
C7 C8 1.341(11) . ?
C7 C12 1.374(10) . ?
C8 C9 1.411(11) . ?
C9 C10 1.353(12) . ?
C10 C11 1.265(12) . ?
C10 C13 1.546(11) . ?
C11 C12 1.413(10) . ?
C13 C14 1.238(14) . ?
C14 C15 1.486(13) . ?
C15 C19 1.376(13) . ?
C15 C16 1.375(13) . ?
C16 C17 1.362(11) . ?
C18 C19 1.432(12) . ?
C20 C21 1.364(9) . ?
C20 C25 1.426(10) . ?
C21 C22 1.435(11) . ?
C22 C23 1.316(15) . ?
C23 C24 1.380(14) . ?
C23 C44 1.581(14) . ?
C23 C27 1.594(14) . ?
C24 C25 1.364(8) . ?
C28 C32 1.318(13) . ?
C28 C29 1.330(14) . ?
C28 C33 1.479(14) . ?
C28 C26 1.485(14) . ?
C29 C30 1.434(11) . ?
C31 C32 1.414(9) . ?
C33a C44 1.299(16) . ?
C26b C27 1.339(16) . ?

loop_
 _geom_angle_atom_site_label_1
 _geom_angle_atom_site_label_2
 _geom_angle_atom_site_label_3
 _geom_angle
 _geom_angle_site_symmetry_1
 _geom_angle_site_symmetry_3
 _geom_angle_publ_flag
N2 MN1 N2 90.4(3) 5 10_765 ?
N2 MN1 N1 88.70(19) 5 . ?
N2 MN1 N1 174.6(2) 10_765 . ?
N2 MN1 N1 174.6(2) 5 9_765 ?
N2 MN1 N1 88.70(19) 10_765 9_765 ?
N1 MN1 N1 92.7(3) . 9_765 ?
N2 MN1 CL1 93.40(13) 5 . ?
N2 MN1 CL1 88.60(14) 10_765 . ?
N1 MN1 CL1 86.14(18) . . ?
N1 MN1 CL1 91.90(18) 9_765 . ?
N2 MN1 CL1 88.60(14) 5 9_765 ?
N2 MN1 CL1 93.40(13) 10_765 9_765 ?
N1 MN1 CL1 91.90(18) . 9_765 ?
N1 MN1 CL1 86.14(18) 9_765 9_765 ?
CL1 MN1 CL1 177.17(10) . 9_765 ?
C18 N1 C17 114.9(7) . . ?
C18 N1 MN1 122.7(5) . . ?
C17 N1 MN1 122.3(5) . . ?
C30 N2 C31 121.6(6) . . ?
C30 N2 MN1 116.3(5) . 6 ?
C31 N2 MN1 121.6(4) . 6 ?
C5 C1 C2 111.0(4) . . ?
C3 C2 C20 116.7(5) . . ?
C3 C2 C1 108.8(4) . . ?
C20 C2 C1 107.6(4) . . ?
C3 C2 C4 107.5(4) . . ?
C20 C2 C4 108.2(5) . . ?
C1 C2 C4 107.8(4) . . ?
C2 C3 C2 115.5(6) . 11_656 ?
C5 C4 C2 110.1(4) 11_656 . ?
C1 C5 C4 109.8(4) . 11_656 ?
C1 C5 C7 111.7(4) . . ?
C4 C5 C7 109.6(5) 11_656 . ?
C1 C5 C6 108.7(5) . . ?
C4 C5 C6 108.7(4) 11_656 . ?
C7 C5 C6 108.4(5) . . ?
C5 C6 C5 110.1(6) 11_656 . ?
C8 C7 C12 115.9(7) . . ?
C8 C7 C5 120.9(6) . . ?
C12 C7 C5 122.8(6) . . ?
C7 C8 C9 121.2(7) . . ?
C10 C9 C8 121.0(8) . . ?
C11 C10 C9 118.1(8) . . ?
C11 C10 C13 125.4(8) . . ?
C9 C10 C13 115.9(8) . . ?
C10 C11 C12 123.0(7) . . ?
C7 C12 C11 120.5(8) . . ?
C14 C13 C10 118.5(10) . . ?
C13 C14 C15 121.5(11) . . ?
C19 C15 C16 115.4(8) . . ?
C19 C15 C14 120.4(10) . . ?
C16 C15 C14 124.2(9) . . ?
C17 C16 C15 120.8(8) . . ?
N1 C17 C16 123.4(8) . . ?
N1 C18 C19 127.8(8) . . ?
C15 C19 C18 116.8(9) . . ?
C21 C20 C25 116.2(6) . . ?
C21 C20 C2 122.6(7) . . ?
C25 C20 C2 120.9(6) . . ?
C20 C21 C22 120.7(9) . . ?
C23 C22 C21 121.4(9) . . ?
C22 C23 C24 119.1(8) . . ?
C22 C23 C44 99.8(11) . . ?
C24 C23 C44 140.6(11) . . ?
C22 C23 C27 138.0(11) . . ?
C24 C23 C27 102.8(11) . . ?
C25 C24 C23 121.2(9) . . ?
C24 C25 C20 121.2(8) . . ?
C32 C28 C29 114.2(8) . . ?
C32 C28 C33 109.1(11) . . ?
C29 C28 C33 136.5(11) . . ?
C32 C28 C26 143.6(11) . . ?
C29 C28 C26 102.1(10) . . ?
C28 C29 C30 125.1(9) . . ?
N2 C30 C29 116.3(8) . . ?
N2 C31 C32 118.8(7) . . ?
C28 C32 C31 123.7(9) . . ?
C44a C33a C28 118.2(15) . . ?
C33a C44a C23 114.3(12) . . ?
C27b C26b C28 113.2(13) . . ?
C26b C27b C23 113.4(12) . . ?

_refine_diff_density_max    0.658
_refine_diff_density_min   -0.297
_refine_diff_density_rms    0.067

_shelx_res_file
;
TITL v486_auto_a.res in P622
 v486.res created by SHELXL-2016/4 at 10:58:41 on 07-Nov-2021
REM Old TITL v486_auto in P6/mmm
REM SHELXT solution in P622: R1 0.278, Rweak 0.030, Alpha 0.035
REM <I/s> 0.000 for 0 systematic absences, Orientation as input
REM Flack x = 0.328 ( 0.006 ) from 1480 Parsons' quotients
REM Formula found by SHELXT: C45 N22 Mn3
CELL 1.54184 26.0903 26.0903 18.11 90 90 120
ZERR 6 0.0006 0.0006 0.0003 0 0 0
LATT -1
SYMM -Y,+X-Y,+Z
SYMM +Y-X,-X,+Z
SYMM -X,-Y,+Z
SYMM +Y,-X+Y,+Z
SYMM -Y+X,+X,+Z
SYMM +Y,+X,-Z
SYMM -Y+X,-Y,-Z
SYMM -X,-X+Y,-Z
SYMM -Y,-X,-Z
SYMM +Y-X,+Y,-Z
SYMM +X,+X-Y,-Z
SFAC C H N Mn Cl
UNIT 372 312 24 6 12
DFIX 1.5 C28 C26
DANG 2.4 C23 C33
DANG 2.4 C28 C27
DFIX 1.5 C28 C33
DFIX 1.4 C33 C44
DFIX 1.5 C44 C23
DANG 2.4 C28 C44
DFIX 1.5 C27 C23
dfix 1.5 c10 c13
DANG 2.4 C23 C26
DFIX 1.4 C26 C27
rigu 0.001 c21 c22 c23 C24
rigu c30 n2 C31
eadp c9 c10
twin
acta
L.S. 8 0 0
PLAN  22
SIZE 0.07 0.11 0.13
TEMP -173
BOND
list 4
fmap 2 53
ABIN
OMIT -9 15 7
OMIT -12 18 7
OMIT -4 8 1
OMIT -9 15 10
OMIT -11 13 6
OMIT -6 9 11
OMIT -8 10 5
OMIT 0 8 0
OMIT -9 15 4
OMIT -4 5 14
REM <olex2.extras>
REM <HklSrc "%.\\v486_auto.hkl">
REM </olex2.extras>

WGHT    0.171900
BASF   0.10833
FVAR       0.24826
MN1   4    1.000000    0.332273    0.000000    10.50000    0.10896    0.07924 =
         0.05534    0.00307    0.00614    0.05448
CL1   5    1.084336    0.376812    0.089755    11.00000    0.13731    0.10051 =
         0.07681   -0.00331   -0.00982    0.05679
N1    3    0.957256    0.370309    0.072131    11.00000    0.15379    0.09363 =
         0.07276    0.00164    0.01035    0.08243
N2    3    0.703674    0.951520    0.062974    11.00000    0.08812    0.09241 =
         0.07482   -0.00364   -0.01258    0.05726
C1    1    0.831106    0.664699    0.402348    11.00000    0.07441    0.07870 =
         0.04824   -0.00804    0.00390    0.03463
AFIX  23
H1A   2    0.795870    0.639361    0.371819    11.00000   -1.20000
H1B   2    0.864419    0.689193    0.368683    11.00000   -1.20000
AFIX   0
C2    1    0.818339    0.705260    0.451266    11.00000    0.09053    0.08911 =
         0.04615    0.00138    0.00998    0.04615
C3    1    0.870181    0.740362    0.500000    10.50000    0.08432    0.08040 =
         0.05442    0.00000    0.01186    0.04020
AFIX  23
H3A   2    0.861657    0.766284    0.531376    10.50000   -1.20000
H3B   2    0.904626    0.766282    0.468624    10.50000   -1.20000
AFIX   0
C4    1    0.764221    0.664683    0.502190    11.00000    0.07165    0.09665 =
         0.05667    0.00003    0.00388    0.03819
AFIX  23
H4A   2    0.754474    0.689596    0.533799    11.00000   -1.20000
H4B   2    0.729229    0.639331    0.471299    11.00000   -1.20000
AFIX   0
C5    1    0.846618    0.625739    0.449180    11.00000    0.11187    0.07312 =
         0.05849    0.00185    0.01824    0.04732
C6    1    0.793162    0.586324    0.500000    10.50000    0.09624    0.09543 =
         0.07437    0.00000    0.00952    0.04771
AFIX  23
H6A   2    0.758106    0.560618    0.469397    10.50000   -1.20000
H6B   2    0.802513    0.560618    0.530603    10.50000   -1.20000
AFIX   0
C7    1    0.859843    0.585193    0.401069    11.00000    0.13358    0.09561 =
         0.06856    0.00488    0.02159    0.07096
C8    1    0.873930    0.547102    0.431835    11.00000    0.32963    0.20789 =
         0.08463    0.00541    0.03453    0.21238
AFIX  43
H8    2    0.873843    0.543841    0.484087    11.00000   -1.20000
AFIX   0
C9    1    0.888882    0.511775    0.387996    11.00000    0.28600    0.14404 =
         0.09685    0.01510    0.03794    0.15552
AFIX  43
H9    2    0.899442    0.485706    0.411198    11.00000   -1.20000
AFIX   0
C10   1    0.888399    0.514486    0.313403    11.00000    0.28600    0.14404 =
         0.09685    0.01510    0.03794    0.15552
C11   1    0.878817    0.552922    0.284102    11.00000    0.21763    0.11358 =
         0.06604   -0.00185    0.03914    0.08581
AFIX  43
H11   2    0.881466    0.557138    0.231914    11.00000   -1.20000
AFIX   0
C12   1    0.864354    0.589866    0.325466    11.00000    0.17862    0.11123 =
         0.08275   -0.01083    0.03311    0.07888
AFIX  43
H12   2    0.857695    0.618160    0.300826    11.00000   -1.20000
AFIX   0
C13   1    0.908314    0.475662    0.271850    11.00000    0.24769    0.12424 =
         0.10690   -0.00402    0.03854    0.11827
AFIX  43
H13   2    0.925654    0.456426    0.297685    11.00000   -1.20000
AFIX   0
C14   1    0.901151    0.470199    0.204118    11.00000    0.24720    0.17600 =
         0.11263    0.02132    0.05035    0.14583
AFIX  43
H14   2    0.883064    0.489281    0.179607    11.00000   -1.20000
AFIX   0
C15   1    0.920198    0.434478    0.160282    11.00000    0.17323    0.14214 =
         0.11600   -0.04052   -0.01813    0.10593
C16   1    0.947982    0.406156    0.189702    11.00000    0.15591    0.13958 =
         0.07904   -0.00081    0.02692    0.06910
AFIX  43
H16   2    0.956463    0.409390    0.241061    11.00000   -1.20000
AFIX   0
C17   1    0.963495    0.373531    0.146157    11.00000    0.20790    0.17188 =
         0.07800   -0.01149    0.02083    0.13721
AFIX  43
H17   2    0.979544    0.351923    0.169143    11.00000   -1.20000
AFIX   0
C18   1    0.929170    0.391907    0.047446    11.00000    0.29518    0.28448 =
         0.08098   -0.04313   -0.03446    0.24192
AFIX  43
H18   2    0.918541    0.384266   -0.003196    11.00000   -1.20000
AFIX   0
C19   1    0.910059    0.427560    0.085384    11.00000    0.31541    0.24504 =
         0.10141   -0.04200   -0.03046    0.23095
AFIX  43
H19   2    0.891270    0.445590    0.060063    11.00000   -1.20000
AFIX   0
C20   1    0.800468    0.739458    0.401498    11.00000    0.10636    0.13767 =
         0.04805    0.00486    0.01462    0.08653
C21   1    0.754329    0.712712    0.353241    11.00000    0.11450    0.17872 =
         0.05706   -0.00072    0.00281    0.10178
AFIX  43
H21   2    0.730407    0.670807    0.353113    11.00000   -1.20000
AFIX   0
C22   1    0.741504    0.747151    0.302652    11.00000    0.17297    0.23347 =
         0.06118    0.00157   -0.00392    0.15795
AFIX  43
H22   2    0.708056    0.727735    0.271104    11.00000   -1.20000
AFIX   0
C23   1    0.775124    0.805083    0.299058    11.00000    0.21692    0.23683 =
         0.06102    0.04461    0.05258    0.18291
C24   1    0.821318    0.833533    0.348333    11.00000    0.20054    0.16637 =
         0.08494    0.04033    0.05497    0.15465
AFIX  43
H24   2    0.844176    0.875521    0.347941    11.00000   -1.20000
AFIX   0
C25   1    0.834722    0.802432    0.397563    11.00000    0.13384    0.11817 =
         0.07112    0.01636    0.02711    0.09511
AFIX  43
H25   2    0.867489    0.823092    0.429850    11.00000   -1.20000
AFIX   0
C28   1    0.738054    0.890899    0.159142    11.00000    0.19416    0.18536 =
         0.06174    0.00247    0.00807    0.15495
C29   1    0.687073    0.864853    0.122456    11.00000    0.22300    0.13443 =
         0.11499    0.03269    0.02694    0.13862
AFIX  43
H29   2    0.661685    0.823591    0.129837    11.00000   -1.20000
AFIX   0
C30   1    0.667451    0.894241    0.072603    11.00000    0.13186    0.12567 =
         0.09087    0.00424   -0.00933    0.06994
AFIX  43
H30   2    0.630447    0.873644    0.047879    11.00000   -1.20000
AFIX   0
C31   1    0.755726    0.979672    0.096254    11.00000    0.10663    0.09303 =
         0.06777   -0.01436   -0.02005    0.06319
AFIX  43
H31   2    0.781076    1.021001    0.089372    11.00000   -1.20000
AFIX   0
C32   1    0.772938    0.947104    0.142266    11.00000    0.16913    0.16136 =
         0.06547    0.00179   -0.00793    0.12408
AFIX  43
H32   2    0.811847    0.966851    0.162140    11.00000   -1.20000
AFIX   0
PART 1
C33   1    0.766049    0.874173    0.218191    10.50000    0.10841    0.06869 =
         0.05884   -0.01341   -0.02203    0.03898
AFIX  43
H33   2    0.802046    0.902889    0.240469    10.50000   -1.20000
AFIX   0
C44   1    0.740050    0.819113    0.238767    10.50000    0.04269    0.08029 =
         0.08151   -0.01138   -0.00013    0.02620
AFIX  43
H44   2    0.703099    0.789778    0.219234    10.50000   -1.20000
AFIX   0
PART 2
C26   1    0.733873    0.841278    0.203998    10.50000    0.07393    0.05000 =
         0.09457   -0.01059   -0.00333    0.03696
AFIX  43
H26   2    0.703303    0.801328    0.198132    10.50000   -1.20000
AFIX   0
C27   1    0.777565    0.858558    0.253551    10.50000    0.08907    0.06577 =
         0.06661    0.00006    0.00488    0.03848
AFIX  43
H27   2    0.807106    0.898737    0.260858    10.50000   -1.20000
AFIX   0
HKLF 4


REM  v486_auto_a.res in P622
REM R1 =  0.0782 for    4311 Fo > 4sig(Fo)  and  0.0985 for all    6540 data
REM    326 parameters refined using     35 restraints

END

WGHT      0.1791      0.0000

REM Highest difference peak  0.658,  deepest hole -0.297,  1-sigma level  0.067
Q1    1   1.0559  0.3864  0.0793  11.00000  0.05    0.25
Q2    1   0.8043  0.8220  0.3327  11.00000  0.05    0.24
Q3    1   0.7543  0.7330  0.3328  11.00000  0.05    0.23
Q4    1   1.0559  0.3569  0.0462  11.00000  0.05    0.23
Q5    1   0.7259  0.9781  0.0831  11.00000  0.05    0.23
Q6    1   0.8209  0.7717  0.4001  11.00000  0.05    0.22
Q7    1   0.9935  0.3734  0.0405  11.00000  0.05    0.22
Q8    1   0.6832  0.9463  0.0778  11.00000  0.05    0.22
Q9    1   0.6935  0.9695  0.0541  11.00000  0.05    0.22
Q10   1   1.0654  0.3431  0.0742  11.00000  0.05    0.21
Q11   1   0.7777  0.7274  0.3795  11.00000  0.05    0.21
Q12   1   0.9966  0.3847  0.0633  11.00000  0.05    0.18
Q13   1   0.8046  0.7212  0.4102  11.00000  0.05    0.18
Q14   1   0.8209  0.4815  0.3446  11.00000  0.05    0.17
Q15   1   0.8774  0.9551 -0.0058  11.00000  0.05    0.16
Q16   1   0.7451  0.9537  0.1017  11.00000  0.05    0.16
Q17   1   0.9451  0.5604  0.3565  11.00000  0.05    0.16
Q18   1   0.5509  0.8271  0.0028  11.00000  0.05    0.15
Q19   1   0.8771  0.8378  0.4101  11.00000  0.05    0.15
Q20   1   0.6667  0.3333  0.0464  10.33333  0.05    0.15
Q21   1   0.8209  0.4355  0.0083  11.00000  0.05    0.15
Q22   1   0.5003  0.7822 -0.0013  11.00000  0.05    0.15
;
_shelx_res_checksum   93693

_shelx_hkl_file
;
   0   0  -2 5670.56   55.92
   0   0   2 5586.02   55.87
   0   0  -3  583.87    6.09
   0   0   3  603.74    5.99
   0   0  -4 3575.51   35.42
   0   0   4 3475.63   35.30
   0   0  -5 1296.00   13.54
   0   0   5 1329.40   13.38
   0   0  -6  756.56    8.03
   0   0  -7  305.50    3.64
   0   0  -8  151.13    2.41
   0   0  -9  218.48    3.52
   0   0  -9  217.79    2.97
   0   0 -10 2263.38   22.06
   0   0 -10 2007.78   22.03
   0   0 -11  160.76    3.28
   0   0 -11  170.45    2.68
   0   0 -12 1299.76   14.43
   0   0 -12 1359.82   13.78
   0   0 -13 1010.68   12.44
   0   0 -13 1056.77   11.82
   0   0 -14  393.03    6.49
   0   0 -14  412.88    5.69
   0   0 -15  103.07    3.72
   0   0 -15  102.89    2.79
   0   0 -16   -1.04    2.92
   0   0 -16    2.96    2.26
   0   0 -16    7.31    2.03
   0   0 -17   14.63    2.57
   0   0 -18   42.16    2.32
   0   0 -19   32.97    2.40
   0   0 -20  280.79    4.73
   0   0 -20  522.74    5.80
   0   0 -21    4.02    2.05
   1   0  -2    4.92    0.40
   0  -1  -2    4.89    0.40
   1  -1  -2    4.77    0.41
   1  -1  -2    3.32    0.54
   0   1  -2    4.28    0.38
   1   0  -2    2.92    0.44
   1   0  -2    2.98    0.58
   1  -1  -2    3.66    0.63
  -1   0   2    4.86    0.36
   1  -1   2    3.94    0.41
   0   1   2    3.39    0.25
   1   0   2    3.23    0.33
   0  -1  -2    3.36    0.40
   1  -1  -2    3.50    0.42
   0   1  -3   91.42    1.37
  -1   1  -3   92.21    1.40
   1  -1  -3   90.36    1.51
   1   0  -3   80.09    1.39
   1  -1  -3   85.60    1.62
   1  -1   3   92.80    1.32
   1   0   3  102.16    1.31
   0   1   3  109.52    1.26
   1  -1  -3  124.46    1.40
   0  -1  -3  123.25    1.40
   0  -1  -4    4.41    0.76
   1  -1  -4    5.30    0.78
   1   0  -4    3.45    0.80
   1  -1  -4    4.84    1.24
   0  -1  -4    4.45    0.95
   1   0  -4    5.55    0.85
  -1   1  -4    4.72    0.82
   1  -1  -4    5.69    0.97
   0   1  -4    4.76    0.82
  -1   1   4    2.75    0.40
   0   1   4    3.17    0.48
   1  -1   4    3.08    0.61
   1   0   4    2.94    0.56
   1  -1  -4    1.95    0.75
   0  -1  -4    1.46    0.74
   0  -1  -5    0.76    0.83
   1  -1  -5    1.15    0.80
   1   0  -5    1.47    1.04
  -1   1  -5    1.50    1.00
   0  -1  -5    1.94    1.09
   1  -1  -5    1.82    1.13
   0   1  -5    1.27    0.92
   1  -1  -5    1.59    1.34
  -1   0  -5    1.71    1.12
   1  -1   5    1.04    0.73
   0   1   5    1.76    0.52
   1   0   5    1.20    0.62
   0  -1  -5    1.37    0.86
   1  -1  -5    1.18    0.86
   1  -1   6  118.42    1.61
   1   0   6  124.17    1.53
   0   1   6  122.34    1.46
   1   0  -6  100.95    1.80
  -1   0  -6  119.38    1.89
   0   1  -6  105.34    1.81
   1  -1  -6  113.08    1.95
  -1   1  -6  111.15    1.81
   0  -1  -6  110.45    1.95
   1  -1  -6  141.29    1.77
   0  -1  -6  140.79    1.76
   1  -1  -6  122.74    2.21
  -1   1  -7    1.51    1.12
   0   1  -7    3.16    1.14
   1   0  -7   -1.49    1.20
  -1   0  -7   -0.54    1.31
   1  -1  -7    0.57    1.22
   0  -1  -7    2.57    1.26
   1  -1  -7    2.94    1.60
   1   0  -7    2.08    1.65
   1   0   7    3.72    0.79
   0   1   7    2.93    0.60
   1  -1  -7    6.32    1.03
   0  -1  -7    4.70    1.01
   1   0  -7    5.54    0.97
  -1   0  -7    4.79    0.98
  -1   1  -8  193.57    2.74
  -1   0  -8  204.17    2.83
   0   1  -8  192.59    2.71
   0  -1  -8  190.15    2.95
   1   0  -8  192.32    2.74
   1  -1  -8  191.15    2.90
   1   0  -8  187.51    3.22
   1  -1  -8  190.27    3.31
   0  -1  -8  191.48    3.25
  -1   0  -9    7.19    1.42
   0   1  -9    7.13    1.33
   1  -1  -9    6.12    1.52
   0  -1  -9    6.32    1.46
   1   0  -9    5.66    1.39
  -1   1  -9    6.07    1.22
   0  -1  -9    4.56    1.09
   0   1  -9    6.76    1.10
  -1   0  -9    6.83    1.16
  -1   1  -9    5.57    1.10
   1   0  -9    5.37    1.14
   1  -1  -9    4.99    1.07
   1   0  -9    4.93    1.84
   1  -1  -9    5.67    1.98
   0   1  -9    6.81    1.89
   0  -1  -9    5.94    2.06
   1   0 -10    1.15    1.24
   0   1 -10   -0.19    1.25
  -1   1 -10    0.62    1.25
  -1   0 -10    1.31    1.26
   0  -1 -10    1.26    1.24
   1  -1 -10    0.27    1.23
   0   1 -10   -0.32    1.34
   1   0 -10    1.56    1.37
  -1   1 -10    0.37    1.37
   0  -1 -10    0.50    1.47
  -1   0 -10   -0.47    1.47
   1  -1 -11   36.85    1.89
   0  -1 -11   39.54    1.90
   0   1 -11   38.28    1.65
   0  -1 -11   46.79    1.60
   1   0 -11   46.62    1.59
  -1   0 -11   46.04    1.62
   1  -1 -11   45.58    1.61
  -1   1 -11   41.35    1.67
   0  -1 -11   35.87    2.37
   1   0 -11   38.28    2.47
   0   1 -11   34.01    2.28
  -1   0 -11   36.66    2.46
   1  -1 -11   38.21    2.39
  -1   1 -11   34.56    2.31
   1   0 -12    1.20    1.72
  -1   1 -12    6.45    1.46
  -1   0 -12    0.81    1.70
   1  -1 -12    1.09    1.58
   0  -1 -12    1.97    1.73
   0   1 -12    2.60    1.56
  -1   1 -12    1.96    1.53
   0   1 -12   -0.40    1.49
   0  -1 -12    1.51    1.42
   1   0 -12    0.33    1.39
   1  -1 -12    1.51    1.42
  -1   0 -12    1.75    1.44
   0   1 -12    2.38    2.31
   0  -1 -12    1.93    2.25
  -1   0 -12   -2.23    2.47
   1   0 -12   -0.37    2.47
  -1   1 -12    2.60    2.41
   1  -1 -12    3.47    2.49
   0   1 -13    9.05    1.82
   1   0 -13   10.73    1.80
  -1   1 -13    8.99    1.78
   1  -1 -13    8.24    2.03
   0  -1 -13    6.89    1.77
  -1   0 -13    7.45    1.70
   1   0 -13    9.19    1.66
   0  -1 -13    8.59    1.79
   1  -1 -13    8.61    1.73
  -1   0 -13    7.08    1.60
   0   1 -13    8.90    1.63
  -1   1 -13    9.62    1.63
   0   1 -13    9.67    2.62
   1   0 -13   11.27    2.62
  -1   0 -13    8.26    2.72
   0  -1 -13   10.13    2.77
  -1   1 -13   10.28    2.54
   1  -1 -13   10.00    2.61
   1  -1 -14   -0.29    2.08
   0   1 -14    1.08    1.85
   1   0 -14    0.59    1.76
   0  -1 -14    1.79    1.94
  -1   0 -14   -0.01    1.99
  -1   1 -14    2.80    1.98
   1  -1 -14    1.88    1.72
  -1   0 -14    1.78    1.72
   0   1 -14    0.58    1.79
   1   0 -14   -0.16    1.78
   0  -1 -14    0.18    1.80
  -1   1 -14    0.42    1.83
   1   0 -14    1.30    2.81
   1  -1 -14    2.66    2.91
  -1   1 -14    2.73    3.01
   0   1 -14    1.90    3.05
  -1   0 -14    1.68    2.93
   0  -1 -14    2.38    2.94
   1   0 -15    0.02    2.16
   0   1 -15    0.95    2.08
   0  -1 -15    0.80    2.15
   1  -1 -15   -0.92    2.15
  -1   0 -15    3.63    2.14
  -1   0 -15    0.50    3.13
   0   1 -15    2.95    2.99
   0  -1 -15    1.27    3.10
   1   0 -15   -1.06    2.97
   1  -1 -15    1.21    2.77
  -1   1 -15   -1.90    3.04
   0   1 -15   -0.24    1.90
   1  -1 -15   -0.39    1.84
   0  -1 -15    0.85    1.79
  -1   0 -15    0.08    1.85
   1   0 -15   -0.36    1.85
  -1   1 -15   -0.82    1.89
   1   0 -16    4.24    2.45
   1  -1 -16    6.41    2.37
   1   0 -16    5.41    2.36
   0  -1 -16    7.72    2.18
   0   1 -16    7.35    2.85
   0  -1 -16    6.37    3.09
  -1   0 -16    5.99    3.24
  -1   1 -16    4.74    3.18
   0   1 -16    7.25    1.96
  -1   0 -16    6.93    2.01
   0  -1 -16    5.32    1.89
  -1   1 -16    4.95    1.97
   1  -1 -16    4.86    1.88
   1   0 -16    7.44    1.96
  -1   1 -17    2.18    3.09
   1  -1 -17    3.48    2.47
   1   0 -17    4.37    2.39
   0   1 -17    5.86    2.33
   1  -1 -17    2.68    2.44
  -1   1 -18    0.84    2.41
   0   1 -18   -0.92    2.36
   1   0 -18    1.07    1.95
  -1   0 -18   -2.11    1.99
   1  -1 -19    3.10    2.33
   0  -1 -19   -0.82    2.29
  -1   0 -19    1.78    2.35
   1   0 -19    0.75    2.15
  -1   1 -19    0.58    2.04
   0   1 -20   24.32    2.74
   1   0 -20   22.44    2.65
   0  -1 -20   23.79    2.59
   1  -1 -20   26.67    2.72
  -1   0 -20   25.59    2.65
   0  -1 -20   15.98    2.08
  -1   0 -20   16.58    2.06
   1  -1 -20   16.91    2.06
   1   0 -21    4.41    2.18
  -1   0 -21    9.57    2.17
   0   1 -21    4.75    2.09
   1  -1 -21    7.61    2.16
  -1   1 -21    7.13    2.26
   0  -1 -21    6.94    2.05
   0  -1 -21    4.37    1.58
   2  -1   0 3943.49   39.60
   2  -1  -1  430.77    4.07
   2  -1  -1  409.21    4.02
   2  -1  -1  471.36    4.02
   1  -2  -1  485.07    4.04
  -1  -1  -1  464.69    3.99
   2  -1  -1  344.23    4.03
   1  -2  -1  394.65    3.98
  -1  -1   1  408.77    4.04
   1  -2  -1  400.98    4.02
   1   1  -1  365.93    4.00
  -1  -1  -1  355.56    4.07
   2  -1  -1  357.92    4.05
   2  -1   1  370.85    4.02
   2  -1  -1  394.60    4.00
  -1  -1  -1  359.75    3.99
   1   1   1  334.21    4.00
  -2   1   1  346.25    3.99
  -1  -1  -2 1705.09   17.61
   2  -1  -2 1819.98   17.67
  -1   2  -2 1789.05   17.58
   1   1  -2 1810.82   17.63
  -2   1   2 1752.02   17.59
   2  -1  -2 1823.62   17.71
   1  -2  -2 1777.30   17.71
   2  -1  -2 1679.38   17.62
   1  -2  -2 1695.41   17.63
  -1  -1   2 1752.94   17.63
   2  -1  -2 1689.43   17.56
   2  -1  -2 1709.63   17.63
   2  -1   2 1766.03   17.63
   1   1   2 1738.40   17.61
   1  -2  -2 1770.42   17.64
   2  -1  -2 1748.87   17.62
  -1  -1  -2 1781.94   17.62
  -2   1   2 1747.98   17.57
  -1  -1  -3   35.47    0.82
   1   1  -3   69.28    0.97
   1  -2  -3   69.58    1.15
  -1   2  -3   68.98    0.85
   2  -1  -3   70.89    1.09
   2  -1  -3   68.77    1.24
   1  -2  -3   62.57    1.24
   2  -1  -3   35.88    0.84
   1  -2  -3   35.28    0.89
  -2   1   3   48.50    0.70
  -1  -1   3   42.23    0.89
   2  -1   3   55.84    0.90
   1   1   3   54.98    0.79
  -1   2   3   54.51    0.65
   1  -2  -3   47.78    0.88
  -1  -1  -3   50.44    0.87
   2  -1  -3   53.96    0.88
  -1  -1  -4  442.13    4.18
   2  -1  -4  329.97    4.20
  -1   2  -4  362.78    4.13
   1  -2  -4  350.10    4.27
   1   1  -4  361.80    4.18
   1  -2  -4  360.57    4.41
   2  -1  -4  349.48    4.38
   1  -2  -4  439.95    4.22
   2  -1  -4  461.40    4.21
  -2   1   4  401.18    4.01
  -1   2   4  376.77    3.99
   2  -1   4  380.14    4.13
   1   1   4  385.48    4.09
   2  -1  -4  398.47    4.16
  -1  -1  -4  397.96    4.16
   1  -2  -4  408.79    4.19
   1  -2  -5  180.41    2.38
   2  -1  -5  184.22    2.42
   1   1  -5  216.66    2.51
   1  -2  -5  211.97    2.61
   2  -1  -5  194.74    2.54
  -1   2  -5  209.38    2.42
   2  -1  -5  205.22    2.74
   1  -2  -5  212.81    2.79
  -2   1   5  199.28    2.22
   2  -1   5  208.98    2.37
  -1   2   5  206.70    2.17
   1   1   5  207.66    2.29
   2  -1  -5  205.66    2.42
   1  -2  -5  199.71    2.47
  -1  -1  -5  201.75    2.42
   1  -2  -6  145.41    2.01
   2  -1  -6  152.14    2.06
   1   1  -6  146.86    2.09
   1  -2  -6  137.41    2.21
   2  -1  -6  144.22    2.17
  -2   1  -6  140.21    2.05
  -1   2  -6  152.56    2.03
  -1  -1  -6  146.71    2.20
   2  -1  -6  143.57    2.39
   1  -2  -6  151.62    2.48
  -2   1   6  161.78    1.74
   2  -1   6  134.65    1.83
  -1   2   6  141.95    1.65
   1   1   6  153.57    1.81
  -1  -1  -6  150.51    1.98
   2  -1  -6  151.40    1.98
   1  -2  -6  152.82    2.03
   1  -2  -7    2.69    1.11
  -1   2  -7    2.45    0.95
   1   1  -7    0.37    1.11
  -1  -1  -7    3.12    1.28
   2  -1  -7    2.60    1.18
  -2   1  -7    1.77    1.20
   1  -2  -7    2.64    1.40
   1   1  -7    2.91    1.57
   1  -2  -7    1.98    1.58
   2  -1  -7    2.77    1.76
  -1  -1   7    2.25    0.84
  -2   1   7    2.57    0.61
   1   1   7    3.75    0.75
   2  -1   7    3.38    0.85
  -1  -1  -7    2.62    1.01
   2  -1  -7    3.42    1.01
   1  -2  -7    3.37    1.05
   1   1  -8    4.07    1.75
   1  -2  -8    0.79    1.78
   2  -1  -8    5.12    1.78
  -1  -1   8    8.40    0.92
  -2   1   8    6.94    0.61
   1   1   8    6.25    0.81
   2  -1   8    5.96    0.94
  -2   1  -8    4.56    1.26
   2  -1  -8    5.51    1.21
   1   1  -8    3.87    1.21
  -1  -1  -8    5.25    1.37
  -1   2  -8    4.55    1.12
   1  -2  -8    3.78    1.38
  -1  -1  -9   10.31    1.97
   2  -1  -9    8.14    1.84
   1   1  -9   10.61    1.91
   1  -2  -9    9.74    2.01
   1   1  -9   10.80    1.41
  -1   2  -9    9.53    1.31
  -1  -1  -9   12.56    1.55
  -2   1  -9    9.48    1.37
   2  -1  -9   11.65    1.47
   1  -2  -9   12.97    1.54
   1  -2  -9   14.75    1.20
  -2   1  -9   13.45    1.16
   1   1  -9   14.19    1.16
  -1  -1  -9   13.74    1.17
   2  -1  -9   11.59    1.16
  -1  -1   9   14.20    0.93
  -1  -1 -10  248.26    3.23
  -2   1 -10  243.84    3.19
   2  -1 -10  249.30    3.23
  -1   2 -10  243.03    3.24
   1   1 -10  244.80    3.19
  -2   1 -10  238.14    3.36
  -1   2 -10  235.59    3.26
   1   1 -10  237.27    3.27
   1  -2 -11  105.02    2.88
   1   1 -11  107.49    2.81
   2  -1 -11  106.51    2.83
  -2   1 -11  102.53    2.88
  -1  -1 -11   93.84    2.90
  -1   2 -11  104.65    2.96
  -2   1 -11  126.56    2.19
  -1  -1 -11  116.13    2.17
   1  -2 -11  134.64    2.51
  -1   2 -11  110.51    2.26
   1   1 -11  124.19    2.22
   2  -1 -11  117.20    2.14
  -1  -1 -11  105.54    2.32
   2  -1 -11  108.48    2.37
   1  -2 -11  100.88    2.29
   1  -2 -12  169.75    3.71
   1   1 -12  167.79    3.67
   2  -1 -12  160.50    3.72
  -2   1 -12  156.60    3.73
  -1   2 -12  165.38    3.59
  -1  -1 -12  154.66    3.71
   2  -1 -12  183.01    2.93
   1  -2 -12  179.15    2.85
  -1  -1 -12  183.19    2.92
   1   1 -12  180.49    2.92
  -2   1 -12  184.20    2.90
  -1   2 -12  188.23    3.03
  -1  -1 -12  171.53    3.05
  -2   1 -12  166.84    2.97
   2  -1 -12  167.75    3.04
   1  -2 -12  170.66    3.09
   1   1 -12  187.70    3.08
  -1   2 -12  167.91    2.84
  -1   2 -13  153.57    3.85
  -1  -1 -13  148.06    3.81
   2  -1 -13  141.70    3.72
   1  -2 -13  157.43    3.69
  -2   1 -13  145.61    3.79
   1   1 -13  164.83    3.78
   1   1 -13  160.34    2.83
  -1  -1 -13  186.85    3.03
   1  -2 -13  181.77    3.00
   2  -1 -13  194.28    3.04
  -1   2 -13  187.62    3.01
  -2   1 -13  162.69    2.81
  -2   1 -13  145.88    2.77
   2  -1 -13  157.33    3.03
   1  -2 -13  145.76    2.92
  -1   2 -13  165.95    2.98
   1   1 -13  161.97    3.04
  -1  -1 -13  163.12    3.13
  -1   2 -14   51.75    3.26
  -1  -1 -14   54.26    3.52
   1   1 -14   57.55    2.99
   2  -1 -14   51.72    2.97
   1  -2 -14   50.79    3.20
  -2   1 -14   52.56    3.14
  -2   1 -14   70.99    2.15
   1   1 -14   73.59    2.21
  -1   2 -14   64.35    2.05
  -1  -1 -14   66.73    2.14
   2  -1 -14   66.53    2.24
   1  -2 -14   64.97    2.19
   1   1 -14   61.50    2.37
  -1  -1 -14   56.90    2.37
   2  -1 -14   57.20    2.37
  -2   1 -14   60.73    2.27
   1  -2 -14   58.83    2.48
   1   1 -15   12.61    2.91
   1  -2 -15   16.07    2.94
  -1   2 -15   13.00    3.22
  -2   1 -15   18.54    3.20
  -1  -1 -15   14.13    3.14
   1  -2 -15   17.43    2.33
   2  -1 -15   14.49    2.27
   1   1 -15   17.36    2.28
  -1  -1 -15   13.68    2.16
  -1   2 -15   20.85    2.01
   2  -1 -15   20.30    1.93
  -1  -1 -15   20.23    1.82
   1  -2 -15   18.01    1.91
  -2   1 -15   18.58    1.95
   1   1 -15   20.98    1.98
   2  -1 -16    2.79    2.34
   1   1 -16    3.75    2.29
  -1   2 -16    2.43    3.15
  -1  -1 -16    6.10    3.34
  -2   1 -16    5.39    3.26
   1  -2 -16    5.65    2.22
  -1  -1 -16    4.84    2.18
   2  -1 -16    3.99    2.48
   1   1 -16    5.82    1.93
  -2   1 -16    2.32    1.89
  -1  -1 -16    4.09    1.78
   1  -2 -16    5.89    2.14
  -1   2 -16    4.73    1.89
   2  -1 -16    4.23    1.89
   1  -2 -17   -1.05    2.38
  -2   1 -17    0.83    3.18
  -1   2 -17    1.20    2.87
   1  -2 -17   -1.52    2.47
   2  -1 -17    0.34    2.41
  -1   2 -17    2.62    2.25
   1   1 -17    1.09    2.30
  -1   2 -18    6.51    2.06
  -2   1 -18    6.52    2.34
   1   1 -18    9.47    2.28
  -1   2 -19    1.62    1.99
   1  -2 -19    4.65    2.92
   2  -1 -19    1.80    2.72
  -1  -1 -19   -1.21    2.29
  -2   1 -19    0.84    2.16
   1  -2 -19    0.12    2.35
   2  -1 -19    2.02    2.21
  -1  -1 -20   26.67    2.22
   1  -2 -20   22.24    2.16
   1  -2 -20   41.53    2.77
  -1  -1 -20   41.51    2.73
   2  -1 -20   44.11    2.68
   1   1 -20   45.24    2.72
   2  -1 -20   21.51    2.08
  -1  -1 -21    1.76    1.66
   1  -2 -21    0.55    1.68
  -1  -1 -21    0.68    1.99
  -2   1 -21    0.24    2.13
  -1   2 -21    2.16    2.21
   1  -2 -21    3.21    2.28
   2  -1 -21    1.18    2.16
   1   1 -21    1.13    2.12
  -2   0   0  247.37    2.67
   0  -2   0  253.90    2.62
   0  -2   0  245.98    2.63
   0  -2   0  258.49    2.55
   2   0  -1  914.98    9.13
   2  -2  -1  870.73    9.17
   2  -2  -1  853.23    9.20
   2   0  -1  883.65    9.12
   0  -2  -1  911.88    9.14
   2  -2  -1  920.85    9.18
   2   0  -1  918.71    9.18
  -2   0   1  933.65    9.19
   0  -2  -1  904.97    9.18
   0   2   1  894.14    9.15
   0  -2   1  923.44    9.19
   2  -2   1  879.18    9.17
   0  -2  -1  907.00    9.17
   2   0   1  891.04    9.17
  -2   0   1  978.91    9.18
   0  -2  -1  900.17    9.15
   0  -2  -2  873.01   10.35
   2   0  -2  868.92   10.34
   2  -2  -2  853.83   10.37
   0   2  -2 1222.98   10.38
   2   0  -2 1070.61   10.41
   2  -2  -2 1105.12   10.44
   2   0  -2 1156.98   10.46
   2  -2  -2 1096.69   10.49
   0  -2  -2 1091.60   10.46
  -2   0   2 1160.86   10.42
  -2   0   2 1051.84   10.37
   2  -2  -2  971.79   10.39
   2  -2   2 1074.75   10.40
   2   0   2 1003.34   10.37
   0   2   2 1036.78   10.35
   0  -2  -2 1022.58   10.39
   2  -2  -2 1036.12   10.39
   2  -2  -3   21.71    1.06
   2   0  -3   26.45    0.97
   2  -2  -3   26.34    1.26
   2   0  -3   30.07    1.17
   2  -2   3   38.27    0.85
   2   0   3   43.20    0.86
   0  -2  -3   50.90    0.92
   0   2   3   47.72    0.74
   2  -2  -3   52.98    0.90
   2   0  -4  427.91    3.84
   0  -2  -4  427.78    3.83
   2  -2  -4  404.89    3.84
   2  -2  -4  277.03    3.91
   2   0  -4  296.44    3.85
   0   2  -4  310.84    3.77
  -2   2  -4  305.86    3.78
   2  -2  -4  303.58    4.01
   2   0  -4  303.20    3.95
  -2   2   4  367.47    3.58
  -2   0   4  384.45    3.72
   2  -2   4  338.72    3.79
   2   0   4  350.44    3.76
   0   2   4  333.68    3.68
   0  -2  -4  343.29    3.82
   2  -2  -4  357.59    3.82
   0  -2  -5  483.67    5.11
   2  -2  -5  454.32    5.06
   0   2  -5  463.64    5.08
   2  -2  -5  468.01    5.20
  -2   2  -5  470.46    5.09
   2   0  -5  455.65    5.16
   2   0  -5  450.61    5.30
   2  -2  -5  461.44    5.36
  -2   0   5  489.92    4.99
  -2   2   5  493.87    4.86
   2  -2   5  475.80    5.07
   2   0   5  471.51    5.03
   0   2   5  462.23    4.93
   2  -2  -5  477.16    5.10
   0  -2  -5  490.32    5.11
   2  -2  -6  100.32    1.56
   0  -2  -6  108.92    1.55
   0  -2  -6   72.24    1.73
   2  -2  -6   78.88    1.73
   2   0  -6   75.99    1.65
   0   2  -6   71.60    1.50
  -2   2  -6   70.61    1.45
   2  -2  -6   76.69    1.96
   2   0  -6   73.77    1.87
  -2   2   6   99.45    1.09
  -2   0   6   96.81    1.31
   2  -2   6   83.15    1.46
   2   0   6   84.75    1.32
   0   2   6   85.28    1.17
   2  -2  -6   97.96    1.50
   0  -2  -6   94.81    1.52
   2  -2  -7   22.48    1.24
   2  -2  -7   15.63    1.37
   2   0  -7   13.15    1.21
   0  -2  -7   15.03    1.49
   0   2  -7   13.01    1.10
  -2   0  -7   17.93    1.42
  -2   2  -7   13.43    1.11
   0  -2  -7   15.14    1.65
   2  -2  -7   12.87    1.65
   2   0  -7   12.48    1.58
  -2   2   7   21.68    0.57
  -2   0   7   19.11    0.82
   0   2   7   19.83    0.73
   2   0   7   16.66    0.89
   0  -2  -7   21.62    1.08
   2  -2  -7   20.22    1.09
  -2   0  -7   18.09    1.03
   2   0  -7   18.64    1.05
   0   2   8  142.87    1.77
   2   0   8  143.50    1.93
   0   2  -8  137.44    2.13
   0  -2  -8  130.86    2.40
  -2   0  -8  132.96    2.24
   2   0  -8  127.96    2.23
  -2   2  -8  134.34    2.16
   2  -2  -8  122.18    2.26
   2  -2  -8  128.77    2.65
   2   0  -8  137.08    2.73
   0  -2  -8  131.87    2.69
   2   0  -9   59.17    2.17
   2  -2  -9   58.19    2.24
   0   2  -9   61.94    2.17
   0  -2  -9   54.88    2.33
   0  -2   9   77.25    1.41
   2   0   9   69.30    1.38
   2   0  -9   79.01    1.65
  -2   0  -9   78.96    1.64
   0  -2  -9   73.68    1.52
   2  -2  -9   71.00    1.53
   0   2  -9   62.32    1.65
  -2   2  -9   56.58    1.51
   2  -2  -9   61.53    1.94
  -2   0  -9   62.81    1.78
   0  -2  -9   62.17    1.90
   2   0  -9   61.70    1.75
   2   0 -10   19.07    1.33
   0  -2 -10   16.87    1.26
   2  -2 -10   18.07    1.24
  -2   0 -10   19.01    1.31
  -2   2 -10   18.09    1.31
   0   2 -10   19.53    1.32
   0   2 -10   20.73    1.40
  -2   2 -10   22.43    1.40
  -2   0 -10   20.82    1.58
   2   0 -10   20.17    1.53
   2  -2 -11   31.85    2.31
  -2   0 -11   27.28    2.38
   0  -2 -11   29.78    2.25
   2   0 -11   29.36    2.29
   0   2 -11   31.53    2.21
  -2   0 -11   36.86    1.57
  -2   2 -11   36.75    1.57
   0   2 -11   36.10    1.56
   0  -2 -11   44.09    1.84
   2   0 -11   39.31    1.57
   2  -2 -11   43.39    1.81
   0  -2 -11   31.01    1.74
   2  -2 -11   31.61    1.85
   2   0 -11   30.33    1.81
   2   0 -12    9.32    2.35
  -2   0 -12    7.02    2.36
   0  -2 -12    5.19    2.24
   2  -2 -12    7.39    2.39
  -2   2 -12    8.36    2.48
   0   2 -12    5.23    2.30
  -2   2 -12   12.41    1.69
   2  -2 -12    4.95    1.44
   0  -2 -12    5.85    1.44
   2   0 -12    6.86    1.58
   0   2 -12    5.95    1.59
  -2   0 -12    4.94    1.53
  -2   0 -12    6.69    1.75
   0  -2 -12    5.71    1.81
  -2   2 -12   11.70    1.56
   2  -2 -12    6.93    1.79
   0   2 -12    6.38    1.54
   2   0 -12    9.65    1.85
  -2   0 -13   15.58    2.88
   2  -2 -13   15.47    2.49
  -2   2 -13   14.84    2.70
   2   0 -13   19.12    2.66
   0   2 -13   13.30    2.62
   0  -2 -13   15.13    2.88
   0   2 -13   14.35    1.79
   2   0 -13   15.04    1.70
  -2   2 -13   15.75    1.80
   2  -2 -13   15.69    1.62
  -2   0 -13   16.53    1.65
   0  -2 -13   14.43    1.69
   0   2 -13   17.65    1.80
  -2   2 -13   14.87    1.63
  -2   0 -13   17.45    1.92
   2   0 -13   16.63    1.98
   0  -2 -13   16.38    2.00
   2  -2 -13   15.72    1.96
   0  -2 -14    0.62    2.83
   0   2 -14   -1.00    2.88
   2  -2 -14   -0.32    2.54
  -2   0 -14   -1.80    2.88
   2   0 -14   -1.90    2.86
  -2   2 -14   -0.93    2.98
  -2   0 -14    0.58    1.82
   0  -2 -14    0.38    2.05
   2  -2 -14   -0.24    2.00
   2   0 -14    0.11    1.87
   2  -2 -14    0.27    1.62
   2   0 -14    1.81    1.74
  -2   2 -14    0.76    1.79
  -2   0 -14    0.66    1.80
   0  -2 -14    1.22    1.62
   0   2 -14    0.13    1.79
   2   0 -15    3.48    2.22
   0   2 -15    3.84    3.22
  -2   0 -15    3.96    3.13
  -2   2 -15    0.90    3.19
   0  -2 -15   -0.75    3.04
   2  -2 -15    2.79    2.23
   2   0 -15    2.84    2.34
  -2   0 -15    6.60    2.01
   0  -2 -15    3.43    2.20
   0  -2 -15    4.11    1.74
   2   0 -15    4.58    1.86
   2  -2 -15    1.87    1.78
  -2   0 -15    4.98    1.84
  -2   2 -15    3.25    1.88
   0   2 -15    3.90    1.98
   2   0 -16   -0.21    2.29
   2  -2 -16    3.52    2.46
   0   2 -16    3.00    2.24
   0   2 -16    1.59    2.78
  -2   0 -16    1.49    3.27
  -2   2 -16    1.60    3.11
   0  -2 -16    4.47    2.39
   2  -2 -16    2.33    2.25
  -2   0 -16    1.26    2.04
   2  -2 -16    2.06    1.97
   0  -2 -16    0.52    2.13
   2   0 -16    1.14    2.03
   0   2 -16    2.08    1.93
  -2   2 -16    1.35    1.91
   2  -2 -17   -0.35    2.47
   0  -2 -17    1.68    2.31
  -2   0 -17    3.34    2.96
  -2   2 -17    0.14    3.10
   2  -2 -17   -2.11    2.43
   0   2 -17   -0.56    2.11
   2   0 -17    1.87    2.38
   2   0 -18    7.53    1.89
  -2   0 -18    6.78    1.98
  -2   2 -18    6.05    2.07
   0   2 -18    6.99    2.01
   2   0 -19    4.75    2.15
   0  -2 -19    6.70    2.45
   2  -2 -19    2.96    2.23
  -2   0 -19    6.04    2.32
   2  -2 -19   13.58    2.73
   2   0 -19   12.86    2.92
  -2   2 -19    8.18    1.99
   0   2 -19    7.10    1.87
   2  -2 -20   16.52    2.21
  -2   0 -20   14.09    2.08
   0  -2 -20   16.84    2.09
   2  -2 -20   23.15    2.50
   2   0 -20   25.65    2.59
   0   2 -20   26.12    2.77
   0  -2 -20   22.23    2.60
   0  -2 -21    7.73    1.80
   2  -2 -21    4.88    1.51
  -2   0 -21    8.54    1.62
   0   2 -21   13.61    2.16
   2   0 -21   15.84    2.20
  -2   0 -21   14.86    2.22
   0  -2 -21   13.82    2.08
   2  -2 -21   12.13    2.17
  -2   2 -21   16.33    2.18
  -1  -2   0   38.11    0.81
   2  -3   0   37.24    0.54
  -2  -1   0   36.40    0.75
   3  -2   0   26.60    0.52
   2  -3   0   40.62    0.49
   2  -3  -1  381.91    4.46
   2  -3  -1  411.94    4.51
   1  -3  -1  434.92    4.48
   3  -1  -1  410.31    4.51
   3  -2  -1  405.86    4.54
  -1  -2  -1  419.75    4.41
   3  -1  -1  404.57    4.42
   3  -2  -1  475.72    4.51
   2  -3  -1  459.79    4.49
   3  -1  -1  469.55    4.53
   1  -3  -1  446.91    4.44
  -2  -1   1  482.41    4.57
  -1  -2   1  512.29    4.58
   2   1  -1  453.42    4.38
  -1  -2   1  472.35    4.51
   1  -3  -1  402.89    4.44
   1  -3  -1  432.71    4.44
   3  -2  -1  435.05    4.52
  -3   1   1  488.57    4.50
  -1  -2  -1  433.20    4.52
  -2  -1  -1  503.49    4.62
   3  -2  -1  457.88    4.42
   3  -1   1  434.52    4.47
   3  -2   1  439.80    4.49
   3  -1  -1  444.77    4.42
   3  -1  -1  420.87    4.40
  -2  -1  -1  437.28    4.41
  -3   1   1  370.64    4.40
  -2  -1   1  429.98    4.49
   2   1   1  411.09    4.41
  -1  -2  -1  413.53    4.49
   3  -2  -2 2107.83   22.97
   1  -3  -2 2091.13   22.97
   3  -1  -2 2301.85   22.96
   2  -3  -2 2179.03   22.98
  -1  -2  -2 2188.17   22.93
   2  -3  -2 2311.77   23.02
   3  -1  -2 2309.93   23.00
   3  -2  -2 2288.14   23.01
   2   1  -2 2300.86   22.99
   1  -3  -2 2328.30   23.05
  -2  -1   2 2417.42   23.03
  -3   1   2 2354.39   22.97
  -2  -1   2 2304.57   22.97
  -1   3   2 2351.42   22.91
   3  -1  -2 2263.69   22.95
   2  -3  -2 2269.55   22.98
   2  -3  -2 2265.23   22.87
   3  -2  -2 2175.66   22.98
  -1  -2   2 2194.79   22.99
   1  -3  -2 2217.79   22.92
   3  -1  -2 2463.93   23.03
   1   2  -2 2307.14   22.92
   2   1  -2 2253.31   22.96
  -3   2   2 2278.08   22.90
   3  -2  -2 2217.50   23.02
   3  -1   2 2264.34   22.99
   3  -2   2 2282.16   22.99
   3  -1  -2 2512.18   22.95
   3  -2  -2 2212.62   22.89
   1  -3  -2 2227.23   22.91
  -2  -1  -2 2252.03   22.94
   3  -2  -2 2268.81   22.95
  -1  -2  -2 2491.27   22.97
   2   1   2 2374.00   22.97
   2  -3  -3    9.54    0.94
   3  -1  -3   12.81    0.91
  -1   3  -3   22.44    0.62
   1   2  -3   15.30    0.93
   3  -2  -3   16.21    0.84
  -2   3  -3   12.07    0.52
   2   1  -3   19.15    0.93
   2   1  -3   22.44    0.98
   3  -1  -3    8.56    0.98
   2  -3  -3    9.12    1.17
   1  -3  -3   22.04    1.13
  -3   1   3   20.27    0.80
  -3   2   3   12.62    0.59
   2  -3  -3   34.86    0.78
   3  -1  -3   33.71    0.74
  -1  -2  -3   28.19    0.73
  -1  -2   3   31.12    0.85
  -2  -1   3   20.54    0.76
  -1   3   3   21.66    0.49
   3  -1   3   22.40    0.80
   3  -2   3   14.92    0.79
   2   1   3   15.78    0.67
  -1  -2  -3   17.01    0.74
  -3   1   3   26.21    0.62
   1  -3  -3   24.85    0.80
   1   2   3   21.67    0.64
   2  -3  -3   18.45    0.77
  -2  -1  -3   22.73    0.67
   3  -1  -3   15.92    0.68
   3  -2  -3   23.70    0.74
  -1  -2  -4  333.37    3.12
   2  -3  -4  271.35    3.26
   3  -1  -4  253.33    3.12
   2   1  -4  250.50    3.15
   3  -2  -4  240.23    3.18
  -1   3  -4  228.43    2.98
  -2   3  -4  278.06    3.00
   1   2  -4  257.90    3.07
   2  -3  -4  288.03    3.42
   1  -3  -4  239.76    3.37
   3  -2  -4  249.94    3.39
   2   1  -4  239.12    3.28
   3  -1  -4  286.06    3.33
   1  -3  -4  297.71    3.10
   2  -3  -4  347.73    3.17
   3  -2  -4  300.81    3.12
   3  -1  -4  314.24    3.09
  -1  -2   4  275.48    3.13
  -2  -1   4  292.96    3.05
  -3   1   4  256.90    2.94
  -1   3   4  298.53    2.93
   2   1   4  285.46    3.03
   3  -2   4  253.22    3.10
   1   2   4  260.30    2.99
   3  -1   4  253.35    3.09
   3  -1  -4  302.46    3.10
  -2  -1  -4  270.99    3.07
  -1   3   4  302.23    2.90
   2  -3  -4  294.45    3.11
  -1  -2  -4  277.19    3.06
   3  -2  -4  283.62    3.09
   1  -3  -4  271.57    3.10
   3  -1  -5  252.32    2.87
  -1  -2  -5  271.05    2.90
   3  -2  -5  232.86    2.85
   1  -3  -5  241.58    2.87
   2  -3  -5  280.67    2.92
  -2   3  -5  227.69    2.77
   1   2  -5  233.16    2.87
   1  -3  -5  232.38    3.06
   3  -2  -5  226.00    3.02
   2  -3  -5  232.10    3.04
   2   1  -5  239.04    2.93
  -1   3  -5  224.33    2.77
   3  -1  -5  232.97    2.96
   3  -1  -5  238.91    3.16
   2  -3  -5  219.73    3.18
   2   1  -5  222.75    3.14
   1  -3  -5  216.26    3.18
   3  -2  -5  214.66    3.20
  -2  -1   5  266.89    2.84
  -3   1   5  271.09    2.69
  -1  -2   5  260.29    2.87
   3  -2   5  242.35    2.85
   1   2   5  232.14    2.71
  -1   3   5  252.49    2.63
  -2   3   5  244.55    2.55
   2   1   5  251.66    2.77
   3  -1   5  232.63    2.83
   1  -3  -5  275.21    2.93
   2  -3  -5  283.54    2.94
  -1  -2  -5  257.09    2.89
  -2  -1  -5  255.89    2.87
   3  -2  -5  266.46    2.87
  -3   2   5  252.94    2.57
   3  -1  -5  253.51    2.87
   3  -1  -6  448.80    4.89
   3  -2  -6  454.44    4.90
   1  -3  -6  449.92    4.92
   2  -3  -6  453.77    4.92
   2  -3  -6  437.32    5.06
  -2   3  -6  445.68    4.84
  -1   3  -6  453.66    4.84
   2   1  -6  444.51    4.93
   3  -1  -6  434.32    5.01
   1   2  -6  444.87    4.90
   1  -3  -6  419.55    5.06
   3  -2  -6  444.42    5.04
  -3   2  -6  445.20    4.92
   1  -3  -6  412.71    5.20
   2   1  -6  433.12    5.21
   3  -1  -6  453.21    5.21
   2  -3  -6  438.44    5.21
   3  -2  -6  444.47    5.21
  -1  -2   6  464.36    4.88
  -3   1   6  452.26    4.68
  -2  -1   6  444.51    4.79
   3  -2   6  438.86    4.86
   1   2   6  443.11    4.75
   3  -1   6  464.47    4.86
  -1   3   6  448.13    4.65
   2   1   6  464.10    4.81
   3  -2  -6  455.90    4.92
  -3   2   6  435.31    4.59
   3  -1  -6  467.96    4.91
  -2  -1  -6  480.51    4.92
   2  -3  -6  458.23    4.95
  -1  -2  -6  442.02    4.90
   1  -3  -6  468.77    4.96
   2  -3  -7  189.47    2.30
   1  -3  -7  184.59    2.24
   3  -2  -7  189.60    2.32
  -1  -2  -7  160.14    2.56
  -3   1  -7  146.66    2.38
  -3   2  -7  162.28    2.28
   1  -3  -7  164.26    2.58
   2   1  -7  157.88    2.28
   2  -3  -7  154.05    2.45
  -2   3  -7  146.67    2.13
   3  -1  -7  149.66    2.39
  -1   3  -7  156.34    2.17
   3  -2  -7  181.19    2.49
   1   2  -7  140.41    2.20
   1  -3  -7  158.40    2.74
   3  -1  -7  154.53    2.67
   3  -2  -7  172.84    2.89
   2   1  -7  153.94    2.61
   2  -3  -7  142.67    2.76
  -3   1   7  170.28    1.91
  -1  -2   7  171.82    2.17
  -2  -1   7  156.89    2.04
  -1   3   7  151.59    1.84
   3  -2   7  156.76    2.16
   3  -1   7  164.84    2.15
   2   1   7  163.16    2.06
   1   2   7  161.85    1.99
   2  -3  -7  166.11    2.28
   1  -3  -7  170.92    2.29
  -1  -2  -7  156.31    2.23
  -3   2   7  177.24    1.80
   3  -1  -7  167.47    2.22
  -2  -1  -7  169.36    2.23
   3  -2  -7  180.70    2.30
   2  -3  -8   19.17    1.23
  -3   1  -8   19.47    1.31
   2   1  -8   15.30    1.37
   2  -3  -8   16.49    1.53
  -1   3  -8   15.68    1.13
   3  -2  -8   15.75    1.45
   3  -1  -8   16.04    1.32
  -1  -2  -8   18.00    1.55
   1  -3  -8   14.78    1.55
   1   2  -8   19.94    1.29
  -2   3  -8   19.25    1.14
  -2  -1  -8   12.88    1.49
  -3   2  -8   13.95    1.24
   2   1  -8   13.41    1.66
   3  -1  -8   18.69    1.81
  -1  -2  -8   17.81    1.95
   1  -3  -8   14.31    1.99
   2  -3  -8   19.63    1.89
   3  -2  -8   16.47    2.02
   1   2  -8   19.40    1.81
  -3   1   8   15.06    0.70
  -2  -1   8   18.99    0.88
  -1  -2   8   15.52    0.99
   3  -2   8   19.42    1.10
   3  -1   8   15.64    1.06
   2   1   8   19.71    0.93
   1   2   8   14.89    0.80
   2  -3  -8   20.87    1.30
   1  -3  -8   15.19    1.26
   2   1  -9  359.73    4.89
   2  -3  -9  345.67    4.94
   1   2  -9  350.15    4.89
   3  -1  -9  346.63    4.98
   1  -3  -9  353.85    5.02
  -1  -2  -9  341.53    4.99
   3  -2  -9  354.86    4.99
  -1  -2   9  429.18    4.35
  -2  -1   9  382.88    4.16
   2   1   9  377.44    4.20
   3  -1   9  373.24    4.29
   2  -3  -9  406.47    4.47
   3  -1  -9  415.21    4.46
   2   1  -9  381.82    4.42
  -2  -1  -9  408.15    4.43
  -3   1  -9  368.90    4.41
   1  -3  -9  421.22    4.48
  -1  -2  -9  369.87    4.38
   3  -2  -9  377.95    4.40
  -3   2  -9  354.61    4.42
  -3   1  -9  349.32    4.48
   3  -1  -9  355.23    4.54
  -2   3  -9  363.15    4.37
  -2  -1  -9  371.20    4.67
  -1   3  -9  367.38    4.39
   1   2  -9  346.43    4.44
   2   1  -9  376.87    4.58
  -1  -2  -9  374.05    4.69
   2  -3  -9  355.63    4.58
   1  -3  -9  362.21    4.61
   3  -2  -9  378.64    4.61
  -2  -1 -10   23.84    2.14
   1  -3 -10   23.22    2.04
   2  -3 -10   17.24    2.10
  -1  -2 -10   17.53    2.14
  -3   1 -10   20.09    1.36
   2   1 -10   32.40    1.45
  -2  -1 -10   29.26    1.30
  -3   2 -10   32.79    1.38
   2  -3 -10   21.86    1.30
   1  -3 -10   32.83    1.35
  -1  -2 -10   20.53    1.29
   1   2 -10   21.25    1.32
   3  -1 -10   20.37    1.30
   3  -2 -10   36.01    1.36
  -1   3 -10   26.87    1.38
  -3   2 -10   27.57    1.49
  -3   1 -10   19.87    1.52
  -2   3 -10   18.79    1.31
   2   1 -10   29.25    1.58
   1   2 -10   19.54    1.48
   1  -3 -11   41.45    2.47
   2  -3 -11   40.57    2.38
  -1   3 -11   46.50    2.44
   3  -2 -11   43.21    2.53
   2   1 -11   46.79    2.42
  -2  -1 -11   42.75    2.38
   3  -1 -11   41.15    2.25
  -1  -2 -11   39.79    2.29
   1   2 -11   41.87    2.32
   1   2 -11   46.55    1.63
  -2  -1 -11   54.07    1.58
   2   1 -11   55.09    1.73
  -2   3 -11   45.65    1.72
   3  -1 -11   47.43    1.55
   3  -2 -11   61.11    1.74
   1  -3 -11   54.51    1.64
  -1  -2 -11   49.82    1.77
  -3   1 -11   47.51    1.71
  -3   2 -11   53.56    1.67
   2  -3 -11   47.48    1.63
  -1   3 -11   52.88    1.73
   2  -3 -11   41.39    1.79
   3  -1 -11   44.25    1.87
  -2  -1 -11   46.52    1.78
  -1   3 -11   48.72    1.73
  -1  -2 -11   42.57    1.98
  -2   3 -11   41.28    1.62
   1  -3 -11   43.50    1.85
   3  -2 -11   49.99    1.97
   2  -3 -12   19.73    2.48
   1  -3 -12   20.38    2.56
   1   2 -12   20.21    2.36
   2   1 -12   21.81    2.44
   3  -1 -12   21.55    2.33
  -2   3 -12   17.87    2.58
   3  -2 -12   18.81    2.46
  -2  -1 -12   22.74    2.38
  -3   2 -12   22.34    2.50
  -3   1 -12   21.23    2.44
  -1  -2 -12   17.95    2.63
  -1   3 -12   22.15    2.40
  -3   2 -12   26.00    1.72
   1   2 -12   26.21    1.74
  -1  -2 -12   25.60    1.56
   3  -2 -12   27.15    1.57
   1  -3 -12   26.67    1.56
   3  -1 -12   28.67    1.66
  -2   3 -12   22.62    1.72
  -3   1 -12   25.17    1.71
  -1   3 -12   23.64    1.70
   2  -3 -12   26.00    1.60
  -2  -1 -12   29.78    1.73
   2   1 -12   27.33    1.72
  -2  -1 -12   21.82    1.91
   2  -3 -12   19.81    2.06
   1   2 -12   20.85    1.74
   2   1 -12   18.85    1.75
  -1  -2 -12   20.70    1.83
  -3   1 -12   19.56    1.66
   3  -1 -12   22.46    1.85
  -3   2 -12   22.49    1.63
   1  -3 -12   19.70    1.87
   3  -2 -12   17.59    1.91
  -1   3 -13   69.50    3.00
  -2  -1 -13   65.45    3.15
  -3   2 -13   73.79    3.10
  -3   1 -13   63.93    2.97
   3  -2 -13   64.11    2.95
  -1  -2 -13   63.49    3.15
   3  -1 -13   52.90    2.73
   2   1 -13   70.86    3.16
   2  -3 -13   57.06    3.09
   1   2 -13   61.68    3.02
  -2   3 -13   57.26    3.05
   1  -3 -13   67.46    3.29
   1  -3 -13   93.54    2.29
  -2   3 -13   73.34    2.27
  -1  -2 -13   70.07    2.11
  -1   3 -13   81.00    2.28
   3  -1 -13   75.25    2.04
  -3   1 -13   74.18    2.22
   1   2 -13   73.93    2.26
   2  -3 -13   79.97    2.23
   3  -2 -13   85.87    2.14
  -2  -1 -13   82.73    2.12
   2   1 -13   86.92    2.19
  -3   2 -13   85.55    2.29
   1   2 -13   64.56    2.24
  -3   1 -13   65.69    2.15
   3  -1 -13   61.92    2.37
   2   1 -13   77.81    2.38
  -1  -2 -13   64.29    2.31
   1  -3 -13   76.08    2.45
   2  -3 -13   63.06    2.31
  -2  -1 -13   73.71    2.40
   3  -2 -13   73.16    2.61
   1  -3 -14   30.19    3.24
  -1   3 -14   27.30    2.88
  -3   2 -14   28.25    3.34
   1   2 -14   25.96    2.96
  -3   1 -14   26.79    3.16
   2   1 -14   30.24    2.76
  -1  -2 -14   29.13    3.07
  -2  -1 -14   28.71    3.33
  -2   3 -14   25.98    3.04
   1  -3 -14   27.99    2.36
  -1  -2 -14   31.09    2.43
  -3   1 -14   30.07    2.05
   2  -3 -14   30.19    2.32
   3  -1 -14   25.95    2.27
   1   2 -14   29.93    2.23
   2   1 -14   32.51    2.28
  -2  -1 -14   31.96    2.28
   3  -2 -14   26.78    2.12
  -2  -1 -14   40.22    1.96
   2  -3 -14   34.68    1.83
  -3   2 -14   40.27    2.05
  -1   3 -14   41.77    2.13
   3  -1 -14   34.41    1.97
  -1  -2 -14   35.86    2.05
   1  -3 -14   37.98    1.91
  -3   1 -14   37.46    1.96
  -2   3 -14   39.36    2.12
   2   1 -14   40.77    2.07
   1   2 -14   32.47    1.88
   3  -2 -14   38.96    1.95
   3  -1 -15    7.02    2.33
   2   1 -15    9.09    2.24
   3  -2 -15    9.00    2.53
   1   2 -15    8.21    2.22
  -3   2 -15    6.34    3.12
  -2  -1 -15   -0.18    3.22
  -1  -2 -15    7.15    3.14
   1   2 -15    3.55    2.80
  -2   3 -15   10.09    3.06
  -3   1 -15    5.95    3.23
  -1   3 -15    3.43    3.02
  -2  -1 -15    8.02    2.24
   2  -3 -15    7.41    2.48
   3  -2 -15    6.72    2.31
   3  -1 -15    9.30    2.53
  -1  -2 -15    9.58    2.27
   1  -3 -15    5.88    2.33
  -1  -2 -15    4.47    1.75
   3  -2 -15    6.27    1.82
   1  -3 -15    7.87    2.11
   2   1 -15    6.49    1.92
   3  -1 -15    7.50    1.96
  -3   1 -15    7.92    1.94
  -2  -1 -15    5.94    1.83
  -2   3 -15    7.50    1.84
   2  -3 -15    9.45    2.13
  -3   2 -15    7.36    2.00
  -1   3 -15    7.17    1.88
   1   2 -15    9.87    2.02
   3  -1 -16    5.42    2.22
   1   2 -16    4.84    2.12
   3  -2 -16    8.50    2.50
   2   1 -16    6.05    2.31
  -2  -1 -16    4.56    3.08
  -3   1 -16    5.36    3.30
  -1   3 -16    3.79    3.02
  -2   3 -16    4.14    3.24
  -3   2 -16    1.65    3.41
  -1  -2 -16    6.04    2.99
   1  -3 -16    5.09    2.53
  -1  -2 -16    6.41    2.46
  -2  -1 -16    2.79    2.29
   2  -3 -16    7.69    2.42
   3  -2 -16    5.71    2.53
   3  -2 -16    5.79    1.98
  -2   3 -16    6.05    2.17
  -3   2 -16    4.80    1.88
  -3   1 -16    7.62    1.98
  -1  -2 -16    8.81    2.00
   2  -3 -16    8.36    1.94
   1   2 -16    6.08    1.86
  -1   3 -16    5.46    2.15
   2   1 -16    4.93    2.00
  -2  -1 -16    6.37    1.90
   3  -1 -16    6.84    2.00
   1  -3 -16    3.56    1.88
   2   1 -17    7.13    2.22
   3  -2 -17    8.52    2.58
   3  -1 -17    8.78    2.32
   2  -3 -17    6.39    2.55
   2  -3 -17    6.06    2.47
  -1  -2 -17    2.76    2.17
   1  -3 -17    3.58    2.47
  -2  -1 -17    7.45    3.16
  -1   3 -17    7.11    2.91
  -3   2 -17    3.00    3.03
  -2   3 -17    6.91    3.16
  -3   1 -17    0.62    3.23
  -3   2 -18   11.79    2.12
   2   1 -18   14.57    2.10
  -1   3 -18   14.76    2.14
  -2   3 -18   10.39    2.13
   1   2 -18   10.93    2.07
  -3   1 -18   12.72    2.11
   3  -2 -18   15.39    2.71
   1  -3 -19    2.50    2.35
   2  -3 -19    3.37    2.45
   3  -2 -19   -0.84    2.32
  -2  -1 -19    0.02    2.18
  -1  -2 -19   -1.37    2.37
  -3   1 -19    2.72    2.16
   3  -1 -19    2.57    2.28
   1   2 -19    1.88    1.78
  -3   2 -19    8.52    2.00
  -2   3 -19    2.36    2.14
  -1   3 -19    1.78    2.19
   2  -3 -19    1.86    2.62
   3  -1 -19    1.63    2.68
   3  -2 -19    2.04    2.80
   1  -3 -19    3.43    2.55
   2   1 -19   -1.33    2.90
   1  -3 -20   13.24    2.38
  -2  -1 -20   10.69    2.44
   2  -3 -20   15.84    2.45
  -1  -2 -20   14.78    2.42
   3  -2 -20   11.94    2.60
   1   2 -20   14.18    2.50
   3  -1 -20   15.92    2.49
   2   1 -20   10.00    2.56
   1  -3 -20    6.89    2.08
  -2  -1 -20    5.46    1.85
   3  -1 -20    4.86    1.93
  -1  -2 -20    8.33    2.10
  -3   1 -20    5.59    1.91
   3  -2 -20    5.78    2.00
   2  -3 -20    7.40    2.17
   2  -3 -21    2.18    1.96
  -2  -1 -21    1.82    1.94
  -2   3 -21    0.93    2.11
   1   2 -21   -0.61    2.07
   1  -3 -21    1.64    2.06
   2   1 -21    1.48    2.20
   3  -1 -21    0.29    1.95
  -1  -2 -21    2.36    2.01
  -3   1 -21    3.90    2.08
   3  -2 -21    2.72    2.02
  -3   2 -21    1.38    2.12
  -1   3 -21    2.04    2.15
  -2  -1 -21    0.72    1.62
  -1  -2 -21    0.95    1.78
   1  -3 -21    1.47    1.75
   2  -3 -21    0.56    1.68
   0  -3   0  243.14    2.52
   0  -3   0  210.76    2.42
   3  -3   0  231.15    2.40
  -3   0   0  235.50    2.55
   3  -3   0  222.87    2.34
   0  -3   0  217.68    2.31
   3   0  -1 5339.00   54.92
   0  -3  -1 5303.18   54.96
   3  -3  -1 5469.96   54.98
   0  -3   1 5375.20   55.01
   0  -3  -1 5415.04   54.98
   3  -3  -1 5531.13   55.00
   3  -3   1 5568.90   55.00
   3   0   1 5431.70   54.99
   3   0  -1 5306.92   54.99
   3  -3  -1 5338.91   55.04
   3  -3  -2 3750.39   38.30
   0  -3  -2 3771.35   38.21
   3  -3  -2 3674.42   38.23
   3   0  -2 3701.88   38.18
   3  -3  -2 3920.89   38.27
   0  -3  -2 4081.76   38.29
  -3   0   2 3855.44   38.26
   3   0  -2 3821.43   38.18
   0  -3   2 3752.37   38.26
   3  -3  -2 3778.48   38.24
   3  -3   2 3975.11   38.26
   0  -3  -2 3789.21   38.23
   3   0  -2 3803.06   38.25
   3   0   2 3675.05   38.24
  -3   0   2 3772.60   38.22
   3   0  -3 1829.40   21.84
   0  -3  -3 1742.06   21.84
   3  -3  -3 2053.87   21.93
   3   0  -3 2414.82   21.96
   3  -3  -3 2383.99   21.97
  -3   0   3 2461.98   21.96
   0  -3  -3 2440.11   22.05
   3   0  -3 2381.94   22.01
  -3   0   3 2208.75   21.87
   3  -3  -3 2195.64   21.93
   3   0  -3 2321.39   21.95
   3  -3   3 2136.02   21.92
   3   0   3 2281.48   21.90
   0  -3  -3 2244.80   21.90
   3  -3  -3 2146.63   21.90
   3   0  -4  540.89    4.97
   3  -3  -4  540.86    4.99
   3   0  -4  423.86    5.04
   0   3  -4  424.41    4.91
   3  -3  -4  390.43    5.03
   3   0  -4  437.05    5.12
   0  -3  -4  433.60    5.17
   3  -3  -4  428.81    5.21
  -3   0   4  495.88    4.91
   3  -3   4  423.66    4.99
   3   0   4  447.76    4.95
   0   3   4  448.27    4.85
   3  -3  -4  488.59    4.97
   0  -3  -4  461.24    4.98
   3   0  -5  125.95    1.66
   3  -3  -5  126.99    1.68
   0  -3  -5  133.39    1.71
   3   0  -5  145.88    1.92
   3  -3  -5  100.97    1.88
  -3   3  -5  103.16    1.55
   0   3  -5  110.39    1.65
   3   0  -5  116.08    2.15
   0  -3  -5   98.65    2.11
   3  -3  -5  102.10    2.13
  -3   0   5  129.06    1.54
   3  -3   5  118.94    1.75
   0   3   5  113.25    1.45
   3   0   5  113.15    1.60
   3  -3  -5  122.18    1.70
   0  -3  -5  124.49    1.69
   0  -3  -6  173.36    2.33
   3  -3  -6  167.09    2.31
   3  -3  -6  188.99    2.58
   0   3  -6  188.75    2.33
   3   0  -6  178.68    2.45
  -3   3  -6  181.28    2.26
   0  -3  -6  191.20    2.77
   3  -3  -6  191.33    2.78
   3   0  -6  173.39    2.69
  -3   0   6  166.98    2.12
   3  -3   6  177.14    2.34
   3   0   6  178.28    2.22
   0   3   6  178.72    2.06
   0  -3  -6  199.32    2.49
   3  -3  -6  213.18    2.48
   0  -3  -7   15.11    1.15
   3  -3  -7   16.52    1.09
   3   0  -7   13.88    1.55
   3  -3  -7   14.39    1.77
   0  -3  -7   13.30    1.79
   3   0  -7   16.69    1.24
   0  -3  -7   14.17    1.44
   3  -3  -7   12.93    1.33
  -3   3  -7   12.16    1.03
   0   3  -7   15.51    1.10
  -3   0   7   14.20    0.79
   0   3   7   15.91    0.70
   3   0   7   15.07    0.94
   0  -3  -7   17.75    1.24
   3  -3  -7   18.38    1.23
   3   0  -7   13.81    1.01
  -3   0  -7   12.52    1.00
   3   0  -8  107.20    2.08
   0  -3  -8  110.98    2.29
  -3   0  -8  107.08    2.12
  -3   3  -8  106.74    1.82
   0   3  -8  104.50    1.84
   3  -3  -8  111.62    2.18
   3   0  -8   98.87    2.48
   0  -3  -8  106.41    2.43
   3  -3  -8   98.49    2.51
   0  -3   8  107.98    1.78
  -3   0   8  107.91    1.53
   3   0   8  114.06    1.73
   0   3   8  109.50    1.47
   0  -3  -8  131.63    2.04
   3  -3  -8  119.11    1.90
   0  -3  -9  375.85    5.20
   3  -3  -9  377.36    5.20
   3   0  -9  404.74    5.16
   0  -3   9  401.87    4.63
   3   0   9  404.50    4.55
  -3   0  -9  412.25    4.71
   3  -3  -9  411.89    4.72
   3   0  -9  409.41    4.72
   0  -3  -9  417.35    4.72
  -3   0  -9  424.62    4.92
   3   0  -9  421.12    4.94
   0  -3  -9  402.94    4.97
   0   3  -9  411.77    4.75
   3  -3  -9  389.11    4.92
  -3   3  -9  383.65    4.63
  -3   0 -10  336.55    4.35
   0   3 -10  340.02    4.12
   0  -3 -10  337.54    4.18
  -3   0 -10  350.55    4.14
   3  -3 -10  352.06    4.18
   3   0 -10  351.77    4.16
   3  -3 -10  338.99    4.89
   0  -3 -10  340.04    4.76
   3   0 -11  600.78    7.33
  -3   0 -11  608.09    7.36
   0  -3 -11  639.56    7.50
  -3   3 -11  626.87    7.22
   3  -3 -11  633.22    7.51
  -3   3 -11  697.77    7.36
   3   0 -11  681.88    7.35
   3  -3 -11  695.83    7.30
   0   3 -11  701.28    7.37
   0  -3 -11  665.41    7.28
  -3   0 -11  680.23    7.35
   0  -3 -11  572.93    7.83
  -3   0 -11  628.61    7.84
   3  -3 -11  594.20    7.76
   0   3 -11  605.79    7.78
   3   0 -11  598.10    7.73
   3   0 -12  302.35    4.26
   0  -3 -12  280.27    4.34
  -3   0 -12  298.04    4.26
   3  -3 -12  297.30    4.39
   0   3 -12  287.11    4.02
   3   0 -12  340.72    4.11
   3  -3 -12  325.84    4.18
  -3   3 -12  340.78    4.19
  -3   0 -12  325.85    4.10
   0  -3 -12  323.57    4.16
   0   3 -12  349.53    4.20
   3  -3 -12  243.24    4.55
   3   0 -12  290.30    4.62
   0   3 -12  290.82    4.80
  -3   0 -12  289.39    4.89
   0  -3 -12  294.74    4.84
  -3   3 -12  310.33    4.89
   3  -3 -13  217.83    3.80
   3   0 -13  228.69    3.75
   0  -3 -13  197.53    3.64
  -3   0 -13  221.08    3.69
   3   0 -13  193.73    3.99
   0   3 -13  220.07    4.25
   0  -3 -13  207.26    4.43
  -3   0 -13  190.71    4.38
  -3   3 -13  210.35    4.49
   3   0 -13  264.23    3.70
   0  -3 -13  250.08    3.66
   3  -3 -13  263.26    3.67
  -3   0 -13  261.24    3.72
  -3   3 -13  257.71    3.68
   0   3 -13  252.00    3.69
   3   0 -14  203.44    3.64
   3  -3 -14  190.96    3.83
   0  -3 -14  190.79    3.73
   3   0 -14  206.77    3.76
  -3   0 -14  193.77    3.58
  -3   3 -14  185.50    4.22
  -3   0 -14  171.50    4.46
   0  -3 -14  164.60    4.33
   0   3 -14  186.55    4.38
  -3   0 -14  215.66    3.40
   3  -3 -14  208.58    3.39
   0   3 -14  221.68    3.61
   0  -3 -14  204.03    3.32
  -3   3 -14  222.40    3.57
   3   0 -14  218.58    3.46
   3   0 -15   33.95    2.42
   3  -3 -15   30.81    2.50
  -3   0 -15   35.13    2.34
   0  -3 -15   32.06    2.58
  -3   0 -15   37.21    3.60
  -3   3 -15   32.35    3.35
   0   3 -15   32.96    3.32
   0  -3 -15   33.59    3.15
   0  -3 -15   36.98    2.22
  -3   3 -15   35.69    2.10
   3   0 -15   38.15    2.09
   3  -3 -15   43.72    2.27
  -3   0 -15   38.95    2.05
   0   3 -15   39.03    2.07
   3  -3 -16   48.79    2.75
   3   0 -16   51.12    2.75
   3  -3 -16   45.15    2.76
   0  -3 -16   50.29    2.86
  -3   0 -16   42.17    3.48
   0   3 -16   39.10    3.01
  -3   3 -16   43.70    3.66
   3  -3 -16   53.32    2.18
  -3   3 -16   57.04    2.33
  -3   0 -16   54.62    2.26
   0   3 -16   58.01    2.38
   0  -3 -16   51.12    2.22
   3   0 -16   51.68    2.21
   3   0 -17   43.15    2.63
  -3   0 -17   39.61    3.56
  -3   3 -17   34.69    3.58
   0  -3 -17   40.51    2.54
   3  -3 -17   39.46    2.82
   3   0 -18    5.09    1.95
  -3   3 -18    2.65    1.97
  -3   0 -18    2.76    1.90
   0   3 -18    1.84    1.93
   3  -3 -18    2.61    2.68
   0   3 -19   29.21    2.25
  -3   3 -19   27.63    2.25
   3  -3 -19   33.45    2.80
   3   0 -19   33.72    2.82
   0  -3 -19   36.95    2.90
  -3   0 -19   23.21    2.43
   3  -3 -19   19.18    2.42
   0  -3 -19   24.44    2.53
   0   3 -20   15.80    2.68
   3  -3 -20   12.19    2.44
   3   0 -20   11.61    2.38
   0  -3 -20   10.51    2.35
   0  -3 -20    6.02    2.19
  -3   0 -20    6.24    2.14
   3  -3 -20    4.52    2.12
   0  -3 -21   39.80    2.22
   0   3 -21   42.56    2.25
   3  -3 -21   40.70    2.31
  -3   3 -21   51.12    2.52
   3   0 -21   39.96    2.13
  -3   0 -21   45.93    2.27
  -3   0 -21   21.57    1.71
   0  -3 -21   23.26    1.99
   2  -4   0  303.62    3.12
   4  -2   0  297.16    3.16
  -2  -2   0  296.65    3.25
   2  -4  -1 2489.88   25.45
   4  -2  -1 2425.87   25.48
   2  -4  -1 2441.42   25.41
  -2  -2   1 2894.15   25.56
  -2  -2   1 2531.37   25.46
  -2  -2  -1 2696.22   25.53
   4  -2   1 2756.74   25.45
   4  -2  -1 2655.31   25.39
  -2  -2  -1 2356.95   25.33
   4  -2  -2  325.47    3.61
   4  -2  -2  322.30    3.47
  -2  -2  -2  327.53    3.35
   4  -2  -2  344.56    3.42
   2  -4  -2  343.83    3.47
   4  -2  -2  327.90    3.52
  -2  -2   2  310.65    3.61
   2   2  -2  316.92    3.41
   2   2  -2  311.23    3.43
   2  -4  -2  322.09    3.34
  -2  -2   2  313.07    3.31
  -2  -2   2  300.64    3.48
   2  -4  -2  328.66    3.47
   2  -4  -2  329.07    3.34
   4  -2  -2  324.57    3.55
  -4   2   2  324.94    3.43
   4  -2   2  308.67    3.47
   4  -2  -2  306.61    3.32
  -2  -2  -2  329.12    3.39
   4  -2  -2  347.32    3.40
  -2  -2  -3 8955.68   93.07
   2  -4  -3 8728.59   93.11
   4  -2  -3 9726.66   93.13
  -2   4  -3 9929.14   93.02
   4  -2  -3 9076.50   93.16
   2  -4  -3 9121.66   93.20
   2   2  -3 9101.82   93.13
   2  -4  -3 9119.88   93.22
   4  -2  -3 9392.89   93.12
  -2  -2   3 9044.93   93.13
   2   2  -3 9083.89   93.09
   4  -2  -3 8950.89   93.17
   4  -2   3 9130.65   93.14
   4  -2  -3 9064.05   93.08
   2   2   3 9046.51   93.10
  -2  -2  -3 9999.00   93.12
  -2  -2  -4   12.12    0.76
   4  -2  -4    7.53    1.06
   2   2  -4    7.73    1.04
   2  -4  -4    7.29    1.17
  -2   4  -4    7.13    0.56
   2  -4  -4    6.78    1.29
   2   2  -4    8.36    1.09
  -4   2   4    5.03    0.75
   2  -4  -4   18.63    0.93
   4  -2  -4   22.50    0.87
  -2  -2   4   13.12    0.93
   4  -2   4    8.02    0.88
   2   2   4    7.62    0.75
   4  -2  -4   10.81    0.72
   2  -4  -4    7.36    0.86
  -2  -2  -4    5.94    0.75
   4  -2  -5    3.70    1.07
   2  -4  -5    4.67    1.26
   2   2  -5    4.83    1.00
  -2   4  -5    4.32    0.67
   4  -2  -5    3.36    1.26
   2  -4  -5    3.43    1.53
  -4   2   5    5.47    0.84
   2   2  -5    4.89    1.11
   2  -4  -5    2.83    0.92
   4  -2  -5    4.65    0.87
  -2  -2   5    3.72    0.86
  -2   4   5    5.08    0.38
   2   2   5    4.08    0.78
   4  -2   5    4.32    0.88
   4  -2  -5    4.58    0.83
   2  -4  -5    4.44    0.94
  -2  -2  -5    5.09    0.77
   4  -2  -6  102.36    1.66
   2  -4  -6  104.86    1.79
  -2   4  -6  109.93    1.50
   2   2  -6  128.23    1.85
   4  -2  -6  108.49    1.80
   2  -4  -6  120.86    2.11
   2   2  -6  113.50    2.12
  -4   2   6  122.79    1.62
   2  -4  -6  113.06    2.29
   4  -2  -6  110.34    2.15
  -2  -2   6  109.37    1.64
   2   2   6  114.02    1.54
   4  -2   6  116.72    1.67
  -2   4   6  114.25    1.28
   2  -4  -6  113.42    1.72
  -2  -2  -6  109.54    1.62
   4  -2  -6  104.49    1.59
   4  -2  -7   54.24    1.30
   2  -4  -7   49.93    1.34
   2   2  -7   50.67    1.36
   2  -4  -7   50.31    1.70
  -4   2  -7   50.15    1.40
  -2   4  -7   49.25    1.12
   4  -2  -7   46.99    1.38
  -4   2   7   50.18    1.15
   2  -4  -7   49.21    1.91
   4  -2  -7   46.85    1.88
   2   2  -7   49.71    1.73
  -2  -2   7   50.48    1.15
   4  -2   7   48.41    1.21
   2   2   7   50.17    1.08
   4  -2  -7   47.59    1.12
  -2  -2  -7   46.89    1.18
   4  -2  -8   27.68    1.31
   2  -4  -8   24.42    1.27
   2   2  -8   26.70    1.34
  -4   2  -8   25.96    1.36
   2  -4  -8   26.81    1.77
  -2   4  -8   27.22    1.12
   4  -2  -8   28.35    1.51
  -2  -2  -8   29.60    1.67
   4  -2  -8   27.95    1.95
  -4   2   8   27.29    1.09
   2  -4  -8   26.60    1.98
   2   2  -8   22.97    1.70
  -2  -2   8   25.69    1.08
   4  -2   8   26.20    1.11
   2   2   8   26.52    0.98
   2  -4  -8   24.76    1.15
   4  -2  -9  120.89    2.41
  -2  -2  -9  117.46    2.39
   2  -4  -9  119.45    2.45
  -2   4  -9  123.77    1.98
  -4   2  -9  121.65    2.14
   2   2  -9  121.20    2.23
   2   2  -9  117.39    2.61
   4  -2  -9  108.87    2.71
  -2  -2   9  128.35    1.87
   4  -2   9  130.35    2.02
   2   2   9  137.93    1.86
   4  -2  -9  123.05    2.04
  -2  -2  -9  128.38    2.01
   2  -4  -9  128.23    2.07
   2  -4 -10  114.91    2.76
  -2  -2 -10  120.74    2.82
   4  -2 -10  106.48    2.78
   2   2 -10  117.39    2.24
  -4   2 -10  117.88    2.16
  -2   4 -10  121.49    2.09
   4  -2 -10  124.37    2.16
   2  -4 -10  119.53    2.10
  -4   2 -10  115.73    2.07
  -2  -2 -10  123.83    2.20
   2   2 -10  114.22    2.05
   2  -4 -11  139.93    3.25
   2   2 -11  134.54    2.96
  -2  -2 -11  126.97    3.13
   2  -4 -11  134.01    2.83
   4  -2 -11  145.93    2.75
  -2  -2 -11  142.17    2.69
   2  -4 -11  139.63    2.40
   2   2 -11  135.42    2.44
  -4   2 -11  135.03    2.43
  -2  -2 -11  140.49    2.42
   4  -2 -11  139.01    2.44
   2  -4  11  126.59    2.17
  -2  -2 -12   82.34    3.08
   2   2 -12   86.95    2.78
   2  -4 -12   76.58    2.85
  -2   4 -12   84.82    3.05
   4  -2 -12  101.33    2.16
   2  -4 -12  103.78    2.13
  -2   4 -12  101.23    2.23
  -4   2 -12  104.55    2.22
  -2  -2 -12   98.17    2.16
   2   2 -12  101.66    2.17
   2   2 -12   92.77    2.44
   4  -2 -12   90.13    2.45
  -4   2 -12   87.12    2.15
  -2  -2 -12   83.04    2.38
   2  -4 -12   85.27    2.34
  -4   2 -13   47.30    2.94
   2  -4 -13   46.04    2.70
  -2   4 -13   49.53    2.75
   2   2 -13   50.24    2.98
  -2  -2 -13   46.61    3.03
   2  -4 -13   49.04    2.36
   2   2 -13   55.24    2.33
   4  -2 -13   48.89    2.25
  -2  -2 -13   50.35    2.27
   2   2 -13   67.46    2.07
   2  -4 -13   59.17    2.08
  -4   2 -13   62.91    2.13
   4  -2 -13   62.54    2.01
  -2  -2 -13   62.82    1.94
  -2   4 -13   58.10    2.18
   2   2 -14   54.85    2.28
   4  -2 -14   57.64    2.71
  -2   4 -14   52.10    3.26
  -2  -2 -14   46.19    3.25
  -4   2 -14   48.72    3.30
   2   2 -14   49.95    2.96
   2  -4 -14   54.09    2.53
  -2  -2 -14   50.69    2.44
   4  -2 -14   50.33    2.46
   4  -2 -14   59.38    2.16
  -2  -2 -14   63.78    2.15
   2   2 -14   59.54    2.15
   2  -4 -14   66.85    2.26
  -4   2 -14   56.24    2.08
  -2   4 -14   63.99    2.27
   2   2 -15    2.27    1.94
   4  -2 -15    2.27    2.32
  -2  -2 -15    2.86    3.00
  -4   2 -15    2.53    3.20
  -2   4 -15    3.09    3.07
   2  -4 -15    4.79    2.51
  -2  -2 -15    3.58    2.25
   4  -2 -15    4.86    2.61
  -2   4 -15    4.60    2.00
  -2  -2 -15    7.19    1.86
   4  -2 -15    2.73    1.87
   2  -4 -15    4.24    1.94
  -4   2 -15    7.05    1.98
   2   2 -15    3.19    2.02
   2   2 -16    2.42    1.94
   4  -2 -16    5.60    2.52
  -4   2 -16   -0.12    3.24
  -2   4 -16    4.90    3.25
  -2  -2 -16    4.07    3.25
  -2  -2 -16    5.60    2.28
   2  -4 -16    0.94    2.44
  -2  -2 -16    2.25    1.82
   4  -2 -16    2.13    2.03
  -2   4 -16    4.49    2.05
   2   2 -16    1.49    1.94
  -4   2 -16    3.58    1.93
   2  -4 -17   21.32    2.63
   4  -2 -17   20.51    2.59
  -2  -2 -17   18.06    2.42
   2  -4 -17   22.62    2.57
  -4   2 -17   15.83    3.13
  -2   4 -17   17.93    3.25
  -4   2 -18    5.36    2.04
  -2   4 -18    3.09    2.12
   2   2 -18    6.98    1.93
   4  -2 -18    3.18    2.67
  -2   4 -19   21.79    2.08
   2   2 -19   23.25    1.97
  -4   2 -19   21.08    1.88
   2  -4 -19   29.48    2.78
   2   2 -19   32.50    2.95
   4  -2 -19   23.59    2.73
   2  -4 -19   19.32    2.54
  -2  -2 -19   17.66    2.48
  -4   2 -19   16.59    2.21
   4  -2 -19   17.18    2.40
  -2   4 -20   -0.03    1.69
   2  -4 -20    0.55    2.29
  -2  -2 -20    0.13    2.30
   2   2 -20    4.36    2.46
   4  -2 -20    0.09    2.47
  -2  -2 -20    0.25    2.17
   4  -2 -20    1.45    1.82
   2  -4 -20    0.61    2.13
  -2  -2 -21   25.04    1.80
   2  -4 -21   27.76    1.90
   4  -2 -21   50.08    2.35
  -4   2 -21   56.97    2.47
   2  -4 -21   47.73    2.27
  -2   4 -21   47.29    2.32
  -2  -2 -21   43.82    2.07
   2   2 -21   50.35    2.30
   3  -4   0  961.36    9.24
   3  -4   0  934.88    9.30
  -1  -3   0  974.81    9.40
  -1  -3   0  848.08    9.34
   1  -4   0  861.47    9.32
  -3  -1   0  938.78    9.41
   4  -3   0  931.03    9.30
   4  -1   0  867.74    9.29
   1   3   0  904.15    9.21
   4  -3  -1  112.12    1.68
   3   1  -1  122.01    1.43
   3  -4  -1   95.34    1.52
   4  -1  -1   94.73    1.56
   1  -4  -1  116.07    1.46
   3   1  -1  137.69    1.31
   3  -4  -1  144.97    1.49
   4  -3  -1  160.09    1.52
   4  -3  -1  159.79    1.62
  -1  -3  -1  135.50    1.41
   1  -4  -1  136.41    1.47
  -1  -3   1  140.55    1.56
   1  -4  -1  128.61    1.43
   3  -4  -1  130.51    1.51
  -4   1   1  169.10    1.64
   4  -1   1  140.73    1.50
   4  -3  -1  155.01    1.40
   4  -1  -1  117.85    1.37
   4  -3   1  122.82    1.50
  -1  -3  -1  110.48    1.55
  -3  -1   1  123.57    1.57
   4  -3  -2  207.15    2.43
   4  -1  -2  187.42    2.40
   3  -4  -2  195.49    2.56
   4  -3  -2  185.04    2.57
   4  -1  -2  179.76    2.50
   1  -4  -2  186.70    2.38
   4  -1  -2  178.91    2.35
  -1  -3  -2  180.82    2.33
   4  -3  -2  197.83    2.46
   4  -3  -2  272.50    2.53
   3  -4  -2  262.44    2.51
   1   3  -2  248.62    2.33
   3   1  -2  240.59    2.50
  -3  -1   2  262.92    2.67
  -1  -3   2  207.32    2.48
   3  -4  -2  196.52    2.43
   1  -4  -2  249.97    2.39
   4  -1  -2  253.62    2.62
  -1  -3  -2  258.96    2.58
   4  -3  -2  248.02    2.29
   4  -3  -2  249.14    2.62
   4  -1   2  220.38    2.45
   4  -3   2  237.29    2.49
  -3  -1  -2  211.78    2.32
   1  -4  -2  238.22    2.37
   4  -1  -2  211.50    2.32
   3   1   2  223.13    2.44
  -3  -1   2  211.81    2.50
   4  -1  -2  221.35    2.30
   4  -3  -3  980.81    9.70
   3  -4  -3  909.51    9.68
   4  -1  -3  909.58    9.63
  -1  -3  -3  910.17    9.62
   1  -4  -3  972.81    9.67
   4  -1  -3  947.07    9.73
   3  -4  -3  977.41    9.75
  -3   4  -3  943.58    9.52
   4  -3  -3  975.52    9.76
  -3  -1   3  925.36    9.78
   1  -4  -3  985.01    9.83
  -4   1   3  955.08    9.68
   3   1  -3  932.09    9.72
  -3  -1   3  878.73    9.66
   4  -3  -3  949.21    9.69
  -1  -3   3  988.15    9.75
   4  -1  -3  972.39    9.67
   4  -3  -3  926.55    9.52
   3  -4  -3  941.24    9.70
   1   3  -3  934.36    9.60
   4  -1  -3  982.73    9.76
   3   1  -3  911.13    9.68
  -4   3   3  941.13    9.54
   4  -1   3  922.00    9.69
   4  -3   3  914.24    9.69
   3   1   3  943.20    9.67
  -3  -1  -3  950.82    9.62
  -1  -3  -3  978.47    9.67
   4  -3  -3  993.46    9.67
   4  -1  -3  949.31    9.62
   4  -3  -4   12.70    0.84
   1  -4  -4   11.67    0.79
  -1  -3  -4   16.29    0.77
   4  -1  -4   15.00    0.80
   3  -4  -4   18.28    1.02
   4  -3  -4    6.09    1.09
   3   1  -4    7.37    1.14
   4  -1  -4    8.63    1.04
  -3   4  -4   11.65    0.57
  -1   4  -4    7.91    0.72
   3  -4  -4    8.12    1.13
   3   1  -4    6.78    1.09
   1  -4  -4    6.05    1.31
  -4   1   4    7.72    0.98
  -3  -1   4   14.13    0.87
  -1  -3   4    9.98    0.95
   4  -1  -4    9.42    1.02
   3   1  -4    7.70    0.96
   3   1   4    9.49    0.80
   4  -1   4    7.32    0.88
   4  -3   4   11.32    1.03
   4  -1  -4   11.22    0.75
   3  -4  -4   10.24    0.87
   1   3   4    7.20    0.70
   1  -4  -4    7.41    0.86
  -4   1   4    7.81    0.71
  -1  -3  -4   13.60    0.78
   4  -3  -4    7.58    0.74
  -3  -1  -4    6.65    0.74
  -1  -3  -5  221.21    2.89
   4  -1  -5  227.29    2.91
   4  -3  -5  233.42    2.94
   3  -4  -5  217.43    2.96
   1  -4  -5  202.35    2.88
   1   3  -5  285.68    3.02
   4  -1  -5  259.01    3.06
   3  -4  -5  267.13    3.17
  -1   4  -5  256.62    2.82
   3   1  -5  252.61    2.99
   4  -3  -5  248.62    3.04
  -3   4  -5  261.75    2.80
   4  -1  -5  259.63    3.22
   1  -4  -5  273.69    3.35
  -4   1   5  269.97    2.96
   3   1  -5  256.66    3.14
   3  -4  -5  259.65    3.28
  -4   3   5  257.57    2.72
  -1  -3   5  237.40    2.93
  -3  -1   5  241.11    2.86
   4  -3   5  242.73    2.96
   1   3   5  262.99    2.82
   4  -1   5  268.37    2.98
   3   1   5  243.88    2.88
  -1   4   5  258.14    2.72
   1  -4  -5  269.94    3.01
   4  -1  -5  254.84    2.93
   3  -4  -5  274.24    2.98
   4  -3  -5  262.14    2.92
  -4   1   5  251.40    2.76
  -3  -1  -5  271.02    2.92
  -1  -3  -5  259.27    2.91
  -1  -3  -6   30.56    1.16
   4  -1  -6   29.56    1.00
   3  -4  -6   29.44    1.23
   1  -4  -6   25.93    1.10
   4  -3  -6   25.85    1.09
   4  -3  -6   27.06    1.31
  -3   4  -6   28.78    0.86
   4  -1  -6   29.55    1.32
   3   1  -6   26.78    1.22
  -1   4  -6   28.28    0.93
   3  -4  -6   30.18    1.49
  -4   3  -6   29.68    1.12
   1   3  -6   30.35    1.09
   1  -4  -6   27.00    1.37
   4  -3  -6   25.15    1.47
  -4   1   6   28.23    1.12
   4  -1  -6   27.36    1.52
  -4   3   6   31.54    0.77
   3   1  -6   28.52    1.56
   3  -4  -6   27.11    1.80
   1  -4  -6   28.37    1.68
  -1  -3   6   25.53    1.09
  -3  -1   6   32.40    0.98
   4  -3   6   30.90    1.14
   4  -1   6   30.89    1.05
  -1   4   6   30.15    0.65
   1   3   6   27.79    0.78
   3   1   6   30.81    0.99
   1  -4  -6   26.13    1.12
   4  -1  -6   30.98    1.04
   4  -3  -6   30.74    1.06
  -1  -3  -6   31.44    1.12
   3  -4  -6   31.10    1.08
  -4   1   6   26.99    0.75
  -3  -1  -6   25.68    1.00
   4  -3  -7   23.75    1.23
   1  -4  -7   27.05    1.12
   3  -4  -7   32.96    1.27
   3  -4  -7   16.42    1.46
  -4   3  -7   10.45    1.08
   1   3  -7   16.61    1.17
   1  -4  -7   11.90    1.49
  -3   4  -7   16.60    0.94
   4  -1  -7   16.87    1.41
   4  -3  -7   10.48    1.44
   3   1  -7    9.01    1.18
  -1   4  -7   10.71    1.02
  -4   1   7   11.17    1.08
   4  -3  -7    9.67    1.71
   1  -4  -7   11.15    1.74
   4  -1  -7   16.40    1.76
  -1  -3  -7   18.00    1.71
   3   1  -7    8.95    1.49
  -4   3   7   17.27    0.82
   3  -4  -7   15.26    1.86
  -1  -3   7   16.29    1.09
  -3  -1   7   25.08    0.96
   4  -3   7   20.64    1.20
   3   1   7   21.88    0.97
  -1   4   7   21.90    0.62
   1   3   7   15.42    0.79
   4  -1   7   13.28    1.00
  -4   1   7   17.42    0.71
   4  -3  -7   17.80    1.07
   4  -1  -7   22.53    1.02
  -1  -3  -7   26.70    1.15
  -3  -1  -7   16.23    1.07
   1  -4  -8  228.50    3.02
   3  -4  -8  248.60    3.00
   4  -3  -8  227.24    2.91
  -4   3  -8  221.23    2.91
  -3   4  -8  227.50    2.81
   4  -1  -8  239.51    3.21
   4  -3  -8  225.27    3.19
   1  -4  -8  228.28    3.28
  -1  -3  -8  216.30    3.23
  -4   1  -8  237.40    3.19
   3   1  -8  221.48    2.99
  -1   4  -8  233.88    2.89
   3  -4  -8  230.52    3.27
   1   3  -8  246.69    3.02
  -4   1   8  221.17    2.89
   4  -1  -8  244.57    3.52
   1  -4  -8  212.53    3.53
   3   1  -8  214.57    3.34
   4  -3  -8  217.02    3.40
   1   3  -8  231.16    3.29
  -1  -3  -8  230.19    3.48
   3  -4  -8  236.00    3.67
  -3  -1   8  237.50    2.73
  -1  -3   8  226.94    2.88
   4  -3   8  235.97    2.95
   1   3   8  218.50    2.66
   3   1   8  236.80    2.81
   4  -1   8  225.11    2.84
  -1  -3  -8  226.71    2.94
   1  -4  -8  209.35    2.89
   3  -4  -8  229.91    2.90
   4  -3  -8  227.53    2.91
  -1  -3  -9   30.61    1.81
   4  -3  -9   22.56    1.74
   4  -1  -9   28.71    1.71
   3  -4  -9   24.33    1.71
  -4   3  -9   23.39    1.30
   1  -4  -9   22.54    1.75
   1   3  -9   27.70    1.45
  -4   1  -9   28.00    1.59
  -3   4  -9   28.82    1.20
  -1   4  -9   24.04    1.22
  -3  -1  -9   24.69    1.58
   3   1  -9   21.93    1.53
  -4   1   9   23.17    1.24
   1   3  -9   27.85    1.98
   4  -1  -9   23.81    1.91
   3   1  -9   24.33    1.97
  -1  -3   9   29.33    1.22
   4  -1   9   27.76    1.24
   3   1   9   30.48    1.11
   3   1  -9   25.72    1.23
  -3  -1  -9   28.76    1.27
   3  -4  -9   31.31    1.25
  -1  -3  -9   31.42    1.28
   1  -4  -9   25.27    1.27
  -4   1  -9   27.98    1.27
   4  -3  -9   26.81    1.27
   4  -1  -9   33.43    1.34
   4  -3 -10   26.34    1.95
  -1  -3 -10   25.85    2.06
   1  -4 -10   28.23    2.17
   3  -4 -10   24.46    2.08
   1  -4  10   38.10    1.38
   4  -1  10   38.22    1.31
   4  -1 -10   32.39    1.43
  -1  -3 -10   33.24    1.37
   1  -4 -10   37.29    1.47
   4  -3 -10   41.75    1.39
  -3  -1 -10   38.05    1.44
  -4   1 -10   33.99    1.51
   3   1 -10   42.35    1.54
   3  -4 -10   31.81    1.45
   3  -4 -10   27.23    1.74
  -4   3 -10   30.87    1.37
   1   3 -10   24.95    1.54
  -3   4 -10   25.97    1.29
  -4   1 -10   29.15    1.56
  -1   4 -10   28.70    1.40
   1   3 -11   22.45    2.07
   4  -1 -11   15.63    1.92
   3   1 -11   19.00    2.14
  -3  -1 -11   16.94    2.28
  -1   4 -11   18.18    2.11
   4  -3 -11   18.69    2.08
  -1  -3 -11   22.05    2.21
   1  -4 -11   22.38    2.26
   3  -4 -11   19.53    2.37
   1  -4 -11   20.84    1.49
   4  -1 -11   20.89    1.37
   3   1 -11   20.68    1.46
  -4   1 -11   21.35    1.48
  -3  -1 -11   20.04    1.38
   1   3 -11   20.56    1.47
   4  -3 -11   21.02    1.42
  -4   3 -11   22.98    1.45
  -1  -3 -11   20.62    1.40
   3  -4 -11   22.67    1.51
  -3  -1 -11   20.72    1.88
   3  -4 -11   20.24    1.87
  -1  -3 -11   20.07    1.83
   4  -3 -11   21.37    1.87
   1  -4 -11   21.71    1.95
   4  -1 -11   20.25    1.61
   3   1 -11   17.74    1.56
  -4   1 -12   30.99    2.57
   1   3 -12   31.48    2.39
   1  -4 -12   33.39    2.66
  -3  -1 -12   31.91    2.74
  -1   4 -12   33.79    2.49
  -1  -3 -12   28.20    2.44
   3   1 -12   32.54    2.45
   3  -4 -12   29.38    2.36
   4  -1 -12   27.87    2.38
   1   3 -12   34.20    1.82
   4  -3 -12   32.10    2.13
   3   1 -12   38.25    1.93
   1  -4 -12   36.07    2.26
   4  -1 -12   34.99    2.03
  -4   1 -12   32.73    1.86
  -3  -1 -12   32.98    2.03
   3  -4 -12   36.90    2.18
  -1  -3 -12   33.46    2.18
  -3   4 -12   38.50    1.77
  -1  -3 -12   40.30    1.77
   3   1 -12   39.90    1.82
   4  -1 -12   44.34    1.84
  -4   3 -12   41.88    1.86
  -3  -1 -12   42.36    1.87
   4  -3 -12   42.96    1.69
   3  -4 -12   37.43    1.74
  -1   4 -12   38.77    1.81
   1   3 -12   38.70    1.83
  -4   1 -12   38.98    1.78
   1  -4 -12   40.21    1.74
   4  -1 -13   35.69    2.31
   3   1 -13   35.36    2.05
   1   3 -13   29.99    2.81
   1  -4 -13   28.20    2.86
  -3  -1 -13   29.19    2.90
  -1  -3 -13   29.82    2.99
  -3   4 -13   30.84    2.97
  -1   4 -13   30.03    2.70
   3   1 -13   27.79    2.43
  -4   3 -13   29.35    2.95
  -4   1 -13   27.76    3.02
   3   1 -13   28.61    2.16
   1  -4 -13   29.57    2.09
  -1  -3 -13   34.15    2.17
   3  -4 -13   32.74    2.26
   4  -3 -13   31.23    2.38
  -4   1 -13   33.34    1.92
   4  -1 -13   32.69    2.19
  -3  -1 -13   28.01    1.89
  -4   3 -13   37.72    1.95
   4  -1 -13   39.61    1.79
   3   1 -13   38.23    1.87
   4  -3 -13   37.40    1.77
   1   3 -13   38.92    1.94
  -3   4 -13   38.15    2.04
   3  -4 -13   43.24    1.83
  -3  -1 -13   37.49    1.87
  -1  -3 -13   41.04    1.87
  -4   1 -13   38.12    1.86
   1  -4 -13   39.32    1.83
  -1   4 -13   37.49    1.96
   4  -3 -14   22.82    2.52
   3   1 -14   26.99    2.11
   1   3 -14   23.08    2.06
   4  -1 -14   20.17    2.09
  -4   1 -14   20.06    3.02
  -1  -3 -14   21.23    2.99
  -1   4 -14   22.34    2.93
  -4   3 -14   23.83    3.05
   1   3 -14   22.60    2.73
  -3   4 -14   22.22    2.99
   1  -4 -14   18.92    2.99
  -3  -1 -14   23.37    3.11
  -3  -1 -14   20.77    2.10
   4  -1 -14   24.83    2.54
  -4   1 -14   23.55    2.01
   4  -3 -14   21.08    2.38
   3  -4 -14   22.79    2.43
   1  -4 -14   22.85    2.50
  -1  -3 -14   23.02    2.27
   4  -1 -14   26.44    1.89
   3  -4 -14   27.03    1.95
  -4   3 -14   28.40    2.06
   3   1 -14   32.22    2.21
   1  -4 -14   28.20    1.89
   1   3 -14   29.57    2.09
  -4   1 -14   33.71    2.34
  -1   4 -14   25.83    1.97
  -1  -3 -14   26.75    1.90
   4  -3 -14   28.27    1.97
  -3   4 -14   25.05    2.01
  -3  -1 -14   29.02    1.84
   4  -3 -15    6.23    2.50
   4  -1 -15    4.39    2.41
   3   1 -15    5.96    2.21
  -1  -3 -15    3.00    3.10
  -1   4 -15    3.14    2.91
  -4   3 -15    4.11    3.24
  -3  -1 -15    2.46    3.29
  -4   1 -15    2.87    3.19
  -3   4 -15    3.80    3.00
   1   3 -15    0.03    2.92
  -3  -1 -15    2.58    2.09
   4  -3 -15    2.28    2.34
   1  -4 -15    2.91    2.41
  -1  -3 -15    3.78    2.20
   3  -4 -15    1.40    2.58
   4  -1 -15    1.57    2.44
  -4   3 -15    3.11    1.82
  -1  -3 -15    3.54    1.89
  -4   1 -15    4.67    1.79
  -1   4 -15    5.39    1.93
   1   3 -15    3.62    1.81
   3   1 -15    6.11    1.85
  -3   4 -15    1.79    1.92
   1  -4 -15    6.67    1.82
  -3  -1 -15    4.88    1.88
   3  -4 -15    0.36    1.78
   4  -3 -15    6.54    1.92
   4  -1 -15    5.66    1.79
   4  -1 -16    2.15    2.32
   3   1 -16    0.72    2.22
   4  -3 -16    1.47    2.51
   3  -4 -16    1.75    2.55
  -3   4 -16   -0.58    3.03
  -3  -1 -16    2.35    3.46
  -1   4 -16    0.74    2.99
  -4   3 -16    2.68    3.42
  -4   1 -16    3.07    3.22
   1  -4 -16    2.08    2.46
  -3  -1 -16   -0.58    2.10
  -1  -3 -16    2.17    2.34
   4  -3 -16    2.56    2.58
   3  -4 -16    1.48    2.28
   4  -1 -16    2.13    1.78
   3   1 -16    0.89    1.75
  -3  -1 -16    1.91    1.89
   4  -3 -16    2.86    1.80
  -1   4 -16    2.52    1.97
  -4   1 -16    2.80    1.84
  -4   3 -16    1.88    1.95
  -3   4 -16    4.66    2.03
   1   3 -16    2.35    2.07
  -1  -3 -16    1.57    1.78
   4  -1 -17    5.14    2.39
   3  -4 -17    3.73    2.57
   4  -3 -17    5.73    2.43
   4  -3 -17    2.78    2.95
  -4   3 -17    3.58    3.17
  -1   4 -17    2.98    2.94
  -3  -1 -17    0.26    2.84
  -4   1 -17    0.17    3.44
  -3   4 -17    3.45    3.19
  -1  -3 -17    1.26    2.32
   1  -4 -17    1.75    2.30
   3  -4 -17    5.66    2.64
  -4   3 -18    9.69    1.93
  -4   1 -18   11.19    2.15
   3   1 -18   11.55    2.03
   1   3 -18    9.55    2.03
  -3   4 -18   13.60    2.04
   1  -4 -19    4.53    2.51
   4  -3 -19    2.31    2.36
   4  -1 -19    3.36    2.13
  -3  -1 -19    2.18    2.35
  -4   1 -19    3.90    2.29
  -1  -3 -19    4.44    2.39
   3  -4 -19    6.09    2.32
  -3   4 -19    4.86    1.95
  -4   3 -19    4.31    1.96
  -1   4 -19    5.87    1.84
   1   3 -19    3.29    1.83
   4  -3 -19    9.28    2.53
   3   1 -19    7.08    2.64
   4  -1 -19    5.88    2.57
   1  -4 -19    7.39    2.65
   3  -4 -19    3.39    2.52
  -3  -1 -20    6.99    2.06
   1  -4 -20    7.19    2.15
   4  -3 -20    4.93    2.08
  -1  -3 -20    3.08    1.95
   3  -4 -20    6.55    2.19
  -4   1 -20    3.66    2.03
  -1   4 -20    9.26    1.76
  -3   4 -20    8.89    1.71
   1  -4 -20    6.92    2.28
   4  -1 -20    6.67    2.55
   3  -4 -20    8.14    2.44
   3   1 -20    5.87    2.30
   1   3 -20   11.20    2.43
  -1  -3 -20    7.87    2.39
   4  -3 -20   10.22    2.61
   3  -4 -21    6.54    2.02
   4  -1 -21    5.60    2.03
   4  -3 -21    4.35    2.08
   1  -4 -21    5.22    1.88
  -1  -3 -21    6.10    2.04
  -3   4 -21    5.56    2.26
  -4   1 -21    4.20    2.02
  -1   4 -21    4.53    2.09
  -3  -1 -21    5.43    1.91
   3   1 -21    2.76    1.85
   1   3 -21    5.00    2.02
   1  -4 -21    2.52    1.78
   3  -4 -21    2.10    1.77
  -1  -3 -21    0.83    1.70
  -3  -1 -21    2.60    1.65
   4  -4   0  374.32    4.61
  -4   0   0  379.47    4.74
   0  -4   0  571.74    4.71
   0  -4   0  359.91    4.69
   4   0  -1  168.50    1.93
   0  -4  -1  180.20    1.80
   4   0  -1  176.46    1.72
   4  -4  -1  137.83    1.85
   0  -4  -1  146.55    1.97
   0  -4   1  176.61    1.99
   0  -4  -1  173.63    1.94
  -4   0   1  162.61    2.09
   4  -4   1  160.02    1.98
   4  -4  -1  151.15    1.97
   4   0   1  141.06    1.87
  -4   0  -1  162.40    1.68
   4   0  -1  154.96    1.67
   4  -4  -2  713.12    7.20
   4  -4  -2  670.77    7.09
   4   0  -2  713.24    7.12
   4   0  -2  691.21    6.98
   4  -4  -2  741.33    7.10
   0  -4  -2  811.81    7.08
   4  -4  -2  677.52    7.11
   4   0  -2  615.19    7.11
   0  -4  -2  670.44    7.12
   4   0  -2  684.01    7.00
   0  -4   2  667.78    7.13
   4  -4  -2  664.89    7.13
   0  -4  -2  656.08    7.10
   4  -4   2  647.77    7.12
   4   0   2  667.97    7.09
   4   0  -2  662.07    6.97
   0  -4  -2  695.73    7.08
   4  -4  -3  820.22    9.19
   4  -4  -3  854.68    9.07
   4   0  -3  783.75    8.98
   0  -4  -3  795.12    9.00
   4  -4  -3  977.38    9.13
  -4   0   3  997.48    9.16
   0  -4  -3 1041.87    9.22
   0  -4   3  815.93    9.10
   4  -4  -3  883.24    9.09
   4   0  -3  917.45    9.10
   4  -4   3  896.13    9.12
   4   0   3  915.40    9.07
  -4   0   3  898.82    9.05
   4   0  -4   17.27    0.81
   0  -4  -4   16.40    0.83
   4  -4  -4   22.53    0.99
   4  -4  -4    2.63    1.07
   4   0  -4    3.38    1.12
  -4   0   4    4.32    1.10
   0  -4  -4    2.80    1.21
   0  -4   4   11.62    1.06
   4   0  -4    4.77    1.04
   4  -4   4    5.60    1.03
   4   0   4    5.14    0.81
   4  -4  -4    9.74    0.91
  -4   0   4    7.47    0.81
   0  -4  -4    9.23    1.02
   4   0  -5  392.79    4.42
   4  -4  -5  363.29    4.47
   0  -4  -5  375.45    4.47
   4  -4  -5  415.03    4.61
   4   0  -5  422.72    4.56
  -4   4  -5  423.88    4.37
   4   0  -5  426.69    4.67
   0  -4  -5  433.14    4.75
  -4   0   5  432.00    4.56
   0  -4   5  391.82    4.52
   4   0  -5  425.32    4.57
   4  -4   5  388.59    4.52
   4   0   5  414.73    4.49
   0   4   5  445.69    4.37
   4  -4  -5  408.96    4.48
  -4   0   5  400.18    4.38
   0  -4  -5  421.08    4.48
   0  -4  -6  264.42    2.80
   4  -4  -6  260.08    2.83
   4   0  -6  203.15    2.89
   0   4  -6  228.39    2.76
   4  -4  -6  202.20    2.94
  -4   4  -6  208.11    2.64
   4   0  -6  211.49    3.07
  -4   4   6  209.64    2.41
  -4   0   6  225.77    2.88
   4  -4  -6  206.73    3.15
   0  -4  -6  203.88    3.16
   0  -4   6  244.34    2.85
  -4   0   6  242.61    2.65
   4  -4   6  228.40    2.85
   0   4   6  245.50    2.59
   4   0   6  239.68    2.75
   4  -4  -6  233.37    2.78
  -4   0  -6  240.94    2.74
   0  -4  -6  260.05    2.82
   4   0  -6  244.57    2.73
   4   0  -7    0.65    1.26
   0   4  -7    0.16    1.04
   4  -4  -7    0.75    1.40
  -4   4  -7    1.17    0.90
   0  -4  -7    0.87    1.60
  -4   0   7    0.15    1.12
   4  -4  -7    0.78    1.64
   4   0  -7    0.48    1.55
   0  -4  -7    0.67    1.57
   0  -4  -7    2.20    1.08
   4  -4  -7    2.02    1.08
   0  -4   7    0.88    1.05
  -4   0   7    0.67    0.75
   0   4   7    0.99    0.64
   4   0   7    0.52    0.91
   4   0  -7    0.88    0.91
  -4   0  -7    1.08    0.92
   4  -4  -8   16.02    1.31
   4  -4  -8   16.51    1.61
   4   0  -8   16.74    1.44
   0   4  -8   17.83    1.22
  -4   4  -8   18.27    1.09
   0  -4  -8   15.09    1.61
   0  -4   8   18.69    1.24
  -4   0   8   16.39    0.85
   4   0   8   15.90    1.08
   0  -4  -8   14.63    1.07
   4  -4  -8   17.52    1.12
   4   0  -8   16.50    1.70
   4  -4  -8   14.59    1.71
   0  -4  -8   14.85    1.98
  -4   0   8   17.40    1.26
  -4   0  -9    3.12    1.49
   4   0  -9    2.32    1.39
   0   4  -9    1.88    1.25
  -4   4  -9    2.29    1.13
   4   0  -9    2.37    1.90
  -4   0   9    2.59    1.22
   4   0   9    3.06    1.01
  -4   0  -9    2.31    1.07
   4   0  -9    3.78    1.12
   4  -4  -9    4.81    1.11
   0  -4  -9    3.70    1.15
   0  -4 -10    4.29    1.62
   4  -4 -10    5.17    1.62
   0   4 -10    6.44    1.35
   0  -4  10    3.37    1.23
   4   0  10    4.43    1.06
   0  -4 -10    5.09    2.02
   4  -4 -10    4.21    1.89
   0  -4 -10    2.80    1.24
  -4   0 -10    3.49    1.20
   4   0 -10    4.49    1.18
   4  -4 -10    4.79    1.21
   0   4 -11    2.99    2.05
   4   0 -11    1.73    2.06
   0  -4 -11    2.96    2.32
  -4   0 -11    2.15    1.68
   0  -4 -11    2.99    1.71
   4  -4 -11    1.84    1.67
   4   0 -11    2.59    1.66
  -4   0 -11    2.10    1.25
   4  -4 -11    3.68    1.33
   0  -4 -11    1.59    1.39
   4   0 -11    0.85    1.23
   4   0 -12   20.99    1.87
   0  -4 -12   23.25    2.45
   4   0 -12   19.05    2.34
  -4   0 -12   21.73    2.65
   0   4 -12   20.97    2.36
  -4   0 -12   23.78    1.89
   4   0 -12   22.92    2.04
   4  -4 -12   22.54    2.16
   0  -4 -12   22.64    2.18
   4  -4 -12   23.88    1.58
   4   0 -12   24.94    1.54
   0  -4 -12   27.07    1.56
  -4   0 -12   27.76    1.50
  -4   4 -12   24.16    1.69
   0   4 -12   25.50    1.61
   4   0 -13    1.47    1.71
   0  -4 -13    0.11    2.77
   0   4 -13    0.62    2.52
  -4   0 -13   -0.95    2.91
  -4   4 -13    2.20    2.64
   0  -4 -13    3.98    2.26
   4   0 -13    0.66    1.97
   4  -4 -13    1.62    1.98
  -4   0 -13    1.77    1.66
  -4   4 -13   -1.98    1.87
   4   0 -13    0.15    1.67
   0  -4 -13   -3.40    1.68
   0   4 -13   -0.11    1.78
   4  -4 -13    2.66    1.59
  -4   0 -13    0.60    1.73
   4   0 -14    1.85    2.11
   0   4 -14   -0.67    2.64
  -4   4 -14    1.88    2.95
   0  -4 -14   -0.56    2.85
  -4   0 -14   -0.05    3.08
   0  -4 -14    0.34    2.28
   4  -4 -14   -0.28    2.30
  -4   0 -14    1.27    1.81
  -4   0 -14    0.66    1.68
   0  -4 -14    1.42    1.73
   4   0 -14   -0.80    1.74
  -4   4 -14    0.71    1.77
   4  -4 -14    1.76    1.81
   0   4 -14    0.69    1.82
   4   0 -15   10.05    2.18
   4  -4 -15   10.58    2.69
   0   4 -15    7.23    2.99
  -4   0 -15   10.37    3.28
  -4   4 -15   10.89    3.19
   0  -4 -15    9.98    2.22
  -4   0 -15    9.45    2.02
   4  -4 -15    8.38    2.48
   4   0 -15   12.45    1.91
   0  -4 -15    9.59    1.89
  -4   0 -15   10.66    1.82
   4  -4 -15   11.51    1.81
   0   4 -15   10.99    1.85
  -4   4 -15    9.21    1.85
   4   0 -16   -2.48    2.30
   4  -4 -16   -0.85    2.61
   0   4 -16    1.26    2.59
  -4   0 -16    0.69    3.26
  -4   4 -16    1.14    3.06
   0  -4 -16    1.19    2.38
   4  -4 -16    0.38    2.46
   0   4 -16    0.35    2.02
  -4   0 -16   -0.85    1.83
   4   0 -16   -0.08    1.75
  -4   4 -16   -0.84    2.06
   4   0 -17   32.91    2.49
   4  -4 -17   32.58    2.75
  -4   0 -17   19.22    3.16
  -4   4 -17   23.25    3.31
   0  -4 -17   29.76    2.58
   4  -4 -17   25.90    2.74
  -4   4 -18    6.13    2.00
   0   4 -18    2.17    1.86
   0  -4 -19    0.45    2.26
   4  -4 -19    1.17    2.36
   0  -4 -19    3.05    2.29
   4  -4 -19    0.31    2.58
   0  -4 -19    0.26    2.49
   4   0 -19    0.41    2.56
   0   4 -19    0.97    1.84
  -4   4 -19    2.38    1.94
  -4   0 -20   -0.22    1.93
   0  -4 -20    0.24    2.14
   4  -4 -20    1.62    2.01
   4   0 -20    3.58    2.51
   0  -4 -20    3.48    2.07
   4  -4 -20    4.22    2.25
   0   4 -20    3.00    2.46
   0  -4 -21    0.15    1.82
  -4   0 -21    1.33    1.49
  -4   0 -21    0.49    1.93
   0  -4 -21   -0.53    1.74
   4   0 -21    0.02    1.95
   0   4 -21    0.97    1.93
   4  -4 -21   -0.13    2.06
   3  -5   0  760.96    8.52
  -2  -3   0  794.64    8.75
   3  -5   0  802.46    8.54
  -3  -2   0  799.40    8.73
   2  -5   0  787.36    8.50
   5  -3   0  821.24    8.58
   5  -2   0  786.69    8.56
   3   2  -1  346.89    3.03
   3  -5  -1  282.86    3.15
   2  -5  -1  349.64    3.15
   2  -5  -1  342.92    3.23
  -2  -3  -1  312.46    2.98
   3  -5  -1  235.15    3.11
  -2  -3   1  300.45    3.38
   2  -5  -1  261.04    3.11
  -3  -2   1  243.50    3.35
   2  -5  -1  312.37    3.12
  -2  -3   1  313.64    3.27
  -2  -3  -1  235.56    3.32
  -3  -2  -1  289.88    3.36
   3  -5  -1  250.91    3.13
   5  -3  -1  281.27    3.08
   5  -2  -1  262.46    3.06
   5  -2   1  275.06    3.15
   5  -3   1  247.85    3.13
  -2  -3  -1  256.79    3.23
  -3  -2   1  281.39    3.22
   5  -3  -2  532.90    5.47
   3  -5  -2  605.65    5.60
   5  -2  -2  566.45    5.46
   2  -5  -2  525.04    5.50
   5  -2  -2  537.84    5.57
   5  -3  -2  494.57    5.58
   5  -3  -2  604.19    5.46
   2  -5  -2  588.65    5.46
  -2  -3  -2  603.50    5.36
   5  -2  -2  640.99    5.43
   3  -5  -2  490.64    5.49
   5  -3  -2  445.39    5.51
  -3  -2   2  481.10    5.59
   5  -2  -2  486.66    5.57
   3  -5  -2  499.85    5.32
   2   3  -2  495.69    5.36
  -2  -3   2  436.18    5.58
  -2  -3   2  500.70    5.27
   2  -5  -2  503.59    5.38
  -3  -2   2  527.43    5.54
  -2  -3   2  503.50    5.53
   2  -5  -2  521.02    5.45
   3  -5  -2  561.60    5.49
   3  -5  -2  550.87    5.36
  -5   2   2  479.59    5.49
   5  -3  -2  442.03    5.53
  -2  -3  -2  490.79    5.61
   5  -2   2  455.80    5.46
   5  -3   2  496.79    5.50
   5  -2  -2  517.88    5.35
   5  -3  -2  469.88    5.34
  -3  -2  -2  518.86    5.36
   5  -3  -3 2018.87   21.79
   5  -2  -3 2026.76   21.78
   5  -3  -3 2016.54   21.67
   5  -2  -3 2222.40   21.69
  -2  -3  -3 2162.01   21.63
   2  -5  -3 2270.76   21.74
   3  -5  -3 2145.21   21.71
   5  -3  -3 2216.74   21.77
   3  -5  -3 2239.93   21.78
   5  -2  -3 2113.57   21.77
   3   2  -3 2149.91   21.70
   3   2  -3 2087.86   21.68
   2   3  -3 2148.16   21.67
  -3  -2   3 2248.59   21.83
   5  -3  -3 2063.44   21.69
   3  -5  -3 2210.92   21.73
   3  -5  -3 2132.49   21.54
  -3  -2   3 2132.94   21.73
   5  -2  -3 2112.24   21.68
  -2  -3   3 1989.00   21.71
  -5   3   3 2164.65   21.61
   5  -2  -3 2087.89   21.76
  -5   2   3 2175.51   21.68
   2   3  -3 2130.33   21.63
   5  -3  -3 2088.50   21.79
   5  -2   3 2141.45   21.72
   5  -2  -3 2087.74   21.56
   5  -3   3 2157.38   21.73
   5  -3  -3 2123.51   21.54
   3   2   3 2194.52   21.69
   5  -3  -3 2233.68   21.68
   5  -2  -3 2183.31   21.64
  -2  -3  -3 2223.27   21.68
   2  -5  -3 2174.08   21.59
  -3  -2  -3 2152.02   21.65
  -2  -3  -4   18.03    0.83
   5  -3  -4   28.24    0.95
   5  -2  -4   22.19    0.89
   2  -5  -4   26.31    1.01
   3  -5  -4   17.86    0.99
   5  -2  -4   25.03    1.11
   5  -3  -4   26.18    1.17
  -3   5  -4   24.70    0.54
   3  -5  -4   23.12    1.20
   2  -5  -4   28.37    1.28
   2   3  -4   24.01    1.09
  -3  -2   4   21.97    1.22
   3   2  -4   26.99    1.18
  -2  -3   4   27.45    1.06
  -3  -2   4   21.78    1.01
   5  -3  -4   27.76    1.05
   5  -3  -4   25.47    1.27
   3   2  -4   28.43    0.95
  -5   3   4   26.03    0.73
   5  -2  -4   25.14    1.24
   2   3  -4   27.21    0.86
   5  -2   4   25.74    1.05
   5  -3   4   28.14    1.05
   5  -2  -4   23.39    0.40
   3   2   4   24.92    0.94
   5  -3  -4   29.48    0.91
  -2  -3  -4   23.30    0.85
   5  -2  -4   24.84    0.87
  -3  -2  -4   36.40    1.01
   2   3   4   29.34    0.85
  -2  -3  -5  528.62    5.50
   5  -3  -5  464.48    5.53
   2  -5  -5  526.21    5.56
   3  -5  -5  438.55    5.51
   5  -2  -5  505.58    5.52
   3  -5  -5  530.31    5.77
   5  -3  -5  507.98    5.68
   5  -2  -5  549.18    5.72
  -3   5  -5  530.14    5.37
   2  -5  -5  495.12    5.71
  -2   5  -5  545.59    5.40
  -5   2   5  529.04    5.48
   2  -5  -5  543.93    5.89
   2   3  -5  514.68    5.66
   3  -5  -5  497.38    5.80
   3   2  -5  511.79    5.66
  -3  -2   5  499.96    5.52
  -2  -3   5  500.27    5.55
   2   3  -5  519.83    5.50
   5  -2  -5  510.20    5.68
   3   2  -5  501.88    5.52
   3   2   5  515.61    5.52
   5  -2   5  524.76    5.58
  -3   5   5  518.75    5.27
   5  -3   5  518.48    5.56
   2   3   5  512.02    5.48
  -2  -3  -5  524.40    5.52
  -3  -2  -5  518.87    5.49
   2  -5  -5  527.25    5.59
  -2   5   5  514.57    5.33
   5  -3  -5  532.32    5.52
   5  -2  -5  531.07    5.49
   3  -5  -5  539.10    5.59
   5  -2  -6  194.30    2.32
   5  -3  -6  222.52    2.44
   2  -5  -6  193.81    2.42
   3  -5  -6  202.86    2.38
   3  -5  -6  162.51    2.55
  -2   5  -6  170.42    2.19
   5  -3  -6  167.49    2.58
  -3   5  -6  165.03    2.13
   2  -5  -6  174.40    2.60
   5  -2  -6  178.10    2.57
   3   2  -6  181.86    2.51
   3   2  -6  167.29    2.61
  -5   2   6  181.25    2.29
   3  -5  -6  165.43    2.82
  -5   3   6  164.18    2.11
   2   3  -6  162.07    2.57
   2  -5  -6  172.98    2.82
  -3  -2   6  188.47    2.32
  -2  -3   6  188.33    2.35
   3   2  -6  172.62    2.38
   3   2   6  184.48    2.26
   2   3   6  190.59    2.23
   5  -2   6  189.76    2.39
   5  -3   6  171.58    2.38
  -2   5   6  188.28    2.01
  -3  -2  -6  186.81    2.31
   2  -5  -6  203.21    2.45
   3  -5  -6  197.70    2.45
   5  -2  -6  185.23    2.27
   5  -3  -6  196.93    2.31
  -2  -3  -6  188.00    2.35
   5  -3  -7  287.57    3.53
   5  -2  -7  304.75    3.54
   2  -5  -7  295.95    3.55
   3  -5  -7  291.64    3.54
   5  -3  -7  299.04    3.76
   3  -5  -7  315.77    3.87
   2  -5  -7  301.50    3.97
   5  -2  -7  316.13    3.86
  -2   5  -7  279.22    3.39
  -3   5  -7  292.40    3.40
   3   2  -7  298.54    3.71
   2   3  -7  318.57    3.70
   2  -5  -7  290.30    4.07
   3  -5  -7  298.61    3.99
  -5   2   7  279.89    3.43
   3   2  -7  282.91    3.82
  -5   3   7  277.97    3.32
   2   3  -7  296.00    3.85
  -3  -2   7  300.25    3.49
  -2  -3   7  288.85    3.51
   5  -3   7  298.87    3.62
   3   2   7  322.60    3.51
   2   3   7  309.56    3.44
   5  -2  -7  303.25    3.52
  -3  -2  -7  293.46    3.50
   5  -3  -7  296.33    3.52
   5  -2  -8   40.92    1.33
   5  -3  -8   29.77    1.32
   3  -5  -8   38.92    1.46
   2  -5  -8   33.39    1.31
  -5   3  -8   34.17    1.32
  -2   5  -8   31.43    1.10
  -5   2  -8   43.51    1.49
   2  -5  -8   33.00    1.68
   3  -5  -8   43.20    1.77
  -3   5  -8   41.91    1.09
   5  -3  -8   32.96    1.73
   5  -2  -8   45.82    1.62
   2   3  -8   45.63    1.53
   3   2  -8   34.88    1.68
   3  -5  -8   41.05    2.11
  -5   2   8   34.34    1.22
   2  -5  -8   34.02    1.96
   2   3  -8   39.16    1.80
   3   2  -8   30.45    1.75
  -2  -3  -8   42.08    2.00
  -2  -3   8   31.08    1.21
  -3  -2   8   42.95    1.20
   5  -3   8   45.82    1.40
   5  -2   8   31.01    1.22
   2   3   8   34.40    1.09
   3   2   8   48.29    1.18
  -2  -3  -8   42.61    1.22
   3  -5  -8   41.52    1.26
   2  -5  -8   29.50    1.19
  -3  -2  -8   29.75    1.17
   5  -3  -8   29.21    1.20
  -3  -2  -9   37.61    1.95
  -5   3  -9   35.04    1.38
   3   2  -9   44.44    1.77
  -2  -3  -9   31.92    1.80
  -5   2  -9   34.18    1.48
  -2   5  -9   38.78    1.33
   2   3  -9   36.24    1.63
   2   3  -9   36.43    2.03
   3   2  -9   35.36    1.98
  -2  -3   9   39.08    1.25
  -3  -2   9   36.91    1.15
   5  -2   9   42.50    1.44
   5  -3   9   37.72    1.39
   3   2   9   33.71    1.15
   5  -3  -9   42.11    1.30
   5  -2  -9   37.06    1.34
   3  -5  -9   31.34    1.30
  -2  -3  -9   33.12    1.31
  -3  -2  -9   38.22    1.33
   2  -5  -9   36.91    1.32
  -3  -2 -10   61.02    2.36
   3  -5 -10   48.23    2.15
   2  -5 -10   61.16    2.37
  -2  -3 -10   54.76    2.30
   5  -2  10   62.77    1.59
  -5   3 -10   62.95    1.65
  -5   2 -10   54.01    1.69
  -2  -3 -10   58.85    2.04
   3  -5 -10   53.02    1.97
   2  -5 -10   58.76    1.92
   5  -3 -10   58.57    1.87
   2   3 -10   59.49    1.83
   5  -2 -10   58.84    2.01
   5  -3 -10   65.27    1.61
  -3  -2 -10   71.38    1.68
   5  -2 -10   64.66    1.62
   2  -5 -10   61.56    1.64
   3   2 -10   66.80    1.66
  -5   2 -10   58.34    1.63
   3  -5 -10   56.31    1.59
  -2  -3 -10   56.82    1.56
  -2  -3 -11   51.60    2.54
   2  -5 -11   43.31    2.46
   2   3 -11   52.63    2.42
   3  -5 -11   46.81    2.38
   3   2 -11   51.74    2.36
  -3  -2 -11   53.36    2.43
   2  -5  11   66.93    1.74
   3   2 -11   58.39    1.86
   5  -2 -11   59.72    2.02
   2  -5 -11   51.68    2.10
   3  -5 -11   53.33    2.20
  -2  -3 -11   54.74    2.04
   5  -3 -11   54.04    2.02
   3   2 -11   57.31    2.02
  -3  -2 -11   57.70    2.11
   5  -2 -11   49.58    1.85
   5  -2 -11   66.96    1.72
   2   3 -11   64.77    1.78
  -5   2 -11   63.62    1.81
  -2  -3 -11   60.22    1.70
  -5   3 -11   68.23    1.79
   3  -5 -11   62.74    1.81
   2  -5 -11   64.24    1.83
   3   2 -11   67.76    1.81
   5  -3 -11   63.32    1.75
  -3  -2 -11   65.68    1.74
   3   2 -12    8.58    1.69
   5  -2 -12    8.42    1.90
   2   3 -12    8.94    1.61
  -2  -3 -12    8.27    2.53
   2   3 -12    8.00    2.31
   2  -5 -12    7.12    2.24
  -3  -2 -12    9.26    2.36
  -2   5 -12    9.38    2.44
   3   2 -12    7.44    2.06
  -3  -2 -12    9.72    1.94
   5  -3 -12    9.09    1.98
  -2  -3 -12    8.97    1.92
   2  -5 -12    8.42    2.08
  -5   2 -12    7.76    1.53
   3  -5 -12    7.91    2.05
   5  -2 -12    6.83    1.84
   2  -5 -12   10.61    1.74
   5  -2 -12    9.60    1.44
  -5   2 -12   10.82    1.48
   5  -3 -12   11.00    1.51
   3  -5 -12   10.52    1.70
  -5   3 -12   13.07    1.60
  -2  -3 -12   10.12    1.56
   3   2 -12    8.10    1.53
  -3  -2 -12   11.55    1.50
   2   3 -12   10.22    1.65
   2   3 -13   29.06    1.85
   3   2 -13   36.84    2.00
   5  -3 -13   41.10    2.42
   5  -2 -13   29.15    2.00
   2   3 -13   30.18    2.56
  -3   5 -13   28.72    2.77
  -2   5 -13   34.19    2.63
   3   2 -13   31.33    2.33
  -2  -3 -13   30.83    2.93
  -3  -2 -13   33.21    2.89
  -5   2 -13   31.67    3.06
   3  -5 -13   35.00    2.21
   5  -2 -13   32.49    2.38
  -2  -3 -13   32.92    2.32
  -3  -2 -13   39.50    2.39
   5  -3 -13   37.16    2.24
   2  -5 -13   37.56    2.40
   5  -2 -13   36.50    1.79
  -5   2 -13   39.37    1.87
   2   3 -13   32.90    1.88
  -5   3 -13   40.40    1.84
  -2   5 -13   36.05    2.02
   3   2 -13   46.87    1.89
   5  -3 -13   43.09    1.82
   3  -5 -13   34.76    1.97
  -2  -3 -13   36.31    1.87
  -3   5 -13   35.88    2.03
   2  -5 -13   44.46    2.01
  -3  -2 -13   44.69    1.79
   3   2 -14   12.13    2.05
   2   3 -14    6.56    1.90
   5  -2 -14    7.84    2.31
   5  -3 -14   11.76    2.23
  -3   5 -14    8.29    2.74
  -2   5 -14    8.42    2.96
   2   3 -14    6.82    2.73
  -5   2 -14    9.37    3.28
  -3  -2 -14    9.92    3.14
  -5   3 -14    9.37    3.25
  -2  -3 -14    7.95    2.82
   2  -5 -14    7.70    2.41
   5  -2 -14    9.32    2.42
  -2  -3 -14   11.27    2.32
  -3  -2 -14    9.82    2.20
   3  -5 -14    6.89    2.39
   5  -3 -14    9.40    2.38
   3   2 -14    9.97    1.76
   5  -2 -14    8.82    1.77
   5  -3 -14   11.74    1.90
  -3   5 -14   11.37    2.02
   2   3 -14   10.93    1.78
  -2  -3 -14   10.27    1.77
  -3  -2 -14   12.96    1.70
  -2   5 -14   12.04    2.01
  -5   2 -14   10.15    1.80
  -5   3 -14   12.00    1.77
   3   2 -15    9.23    2.06
   5  -2 -15    9.92    2.49
   5  -3 -15   11.40    2.45
  -3  -2 -15    9.04    3.21
  -2   5 -15   10.38    2.98
  -2  -3 -15    9.74    3.12
  -5   2 -15    6.77    3.25
  -5   3 -15   11.77    3.31
  -3   5 -15   10.71    3.07
  -3  -2 -15    8.51    2.35
   3  -5 -15   10.71    2.48
   2  -5 -15   10.52    2.39
  -2  -3 -15    8.54    2.33
   5  -2 -15   13.49    2.59
   5  -3 -15   11.31    2.78
   2   3 -15   11.22    1.94
   5  -3 -15   11.30    1.94
  -3   5 -15   13.85    2.08
  -3  -2 -15   15.86    1.93
   5  -2 -15   14.40    1.97
  -5   2 -15   14.18    1.93
  -5   3 -15   14.16    1.98
   3   2 -15   14.53    2.04
  -2  -3 -15   14.79    1.97
  -2   5 -15   12.03    2.04
   5  -2 -16    3.93    2.51
   5  -3 -16    7.08    2.42
   3  -5 -16    4.18    2.75
  -2  -3 -16    3.72    2.81
  -5   2 -16    2.00    3.15
  -3   5 -16   -0.77    2.99
  -2   5 -16    6.48    3.00
  -5   3 -16    5.63    3.41
  -3  -2 -16    1.36    3.11
   3  -5 -16    5.77    2.49
   2  -5 -16    6.64    2.45
  -2  -3 -16    3.05    2.38
  -3  -2 -16    4.74    2.34
  -5   3 -16    4.52    1.93
  -3  -2 -16    7.86    1.85
   5  -2 -16    7.11    1.84
   2   3 -16    8.02    1.87
  -5   2 -16    6.38    1.85
  -2   5 -16    3.27    1.99
   3   2 -16    5.36    1.90
  -3   5 -16    6.98    1.99
   5  -2 -17   10.54    2.45
   2  -5 -17   12.79    2.68
   3  -5 -17   13.78    2.72
   5  -3 -17   12.87    2.50
   3  -5 -17   23.97    2.91
   5  -2 -17   23.12    3.02
   5  -3 -17   22.83    2.76
  -2   5 -17   11.63    2.95
  -3  -2 -17   11.28    3.07
  -5   3 -17   10.31    3.33
  -5   2 -17    9.42    3.23
  -3   5 -17    9.12    3.26
  -3  -2 -17   13.51    2.27
   2  -5 -17   14.36    2.54
  -2  -3 -17   11.48    2.49
   3  -5 -17   10.08    2.39
  -2  -3 -18   -1.31    2.11
   2   3 -18    2.33    1.74
   3   2 -18    1.18    2.08
  -5   2 -18   -0.38    2.27
  -3   5 -18    3.65    2.10
  -5   3 -18    1.01    1.83
  -2   5 -18    2.24    2.05
   5  -3 -19    1.86    2.21
  -3  -2 -19    1.92    2.36
  -5   2 -19    2.32    2.16
   5  -2 -19    1.83    2.25
   3  -5 -19    0.16    2.40
   2  -5 -19    1.09    2.32
  -2  -3 -19   -2.82    2.44
   2  -5 -19    2.41    2.37
   3  -5 -19    1.55    2.53
   5  -3 -19    1.77    2.55
   5  -2 -19    0.91    2.63
   2   3 -19   -2.17    2.68
   3   2 -19    2.16    2.55
  -2   5 -19    1.35    1.94
   2   3 -19    0.31    1.81
  -3   5 -19    2.88    1.92
  -5   3 -19    0.92    1.88
   3  -5 -20   -1.63    2.14
  -2  -3 -20   -0.27    2.17
  -3  -2 -20    1.40    2.06
   2  -5 -20    0.42    2.12
  -5   2 -20   -0.29    1.85
   5  -3 -20    0.07    2.27
   5  -2 -20   -0.58    2.19
   2  -5 -20    1.91    2.38
   3  -5 -20    0.66    2.20
   2   3 -20    1.19    2.28
   3   2 -20   -0.57    2.14
  -2  -3 -20    1.61    2.21
  -3  -2 -20   -0.67    2.23
  -2   5 -20    0.57    1.70
  -3   5 -20   -0.09    1.70
   2  -5 -21    1.85    1.72
  -2  -3 -21    2.24    1.69
   3  -5 -21   -0.10    1.77
  -3  -2 -21   -1.07    1.64
  -2  -3 -21    0.32    1.74
   5  -2 -21   -1.41    2.02
  -3  -2 -21    1.65    1.72
   5  -3 -21   -0.22    1.94
  -2   5 -21    2.41    1.97
  -3   5 -21    0.66    2.16
  -5   2 -21    0.98    1.95
   2   3 -21    1.79    1.98
   3   2 -21   -0.66    1.80
   2  -5 -21    4.29    1.89
   3  -5 -21   -0.81    2.03
   4  -5   0 1513.29   14.79
  -1  -4   0 1444.42   14.96
  -1  -4   0 1446.51   14.92
   1  -5   0 1489.92   14.89
  -4  -1   0 1481.66   14.98
   5  -1   0 1410.69   14.85
   5  -4   0 1501.59   14.86
   1  -5   0 1422.70   14.79
   1  -5  -1 2639.72   27.00
   4   1  -1 2541.71   26.99
  -1  -4  -1 2514.83   26.92
   5  -1  -1 2534.02   26.96
  -1  -4  -1 2428.80   26.95
   5  -4  -1 3350.72   27.09
   4  -5  -1 2707.79   27.01
   5  -4  -1 2813.75   27.08
  -1  -4  -1 2689.74   26.96
   1  -5  -1 2818.04   27.05
  -1  -4   1 3146.72   27.20
   1  -5  -1 2684.93   26.98
   1  -5  -1 2688.48   27.02
  -1  -4   1 2668.46   27.08
   1  -5   1 2596.00   27.09
   5  -4  -1 2685.04   26.99
   4  -5  -1 2723.12   27.05
  -5   1   1 3163.22   27.17
  -4  -1  -1 3225.15   27.26
   5  -1  -1 2599.44   26.99
   5  -4   1 2649.08   27.05
   5  -1   1 2692.97   27.04
  -1  -4  -1 2579.83   27.05
   5  -1  -2 2830.80   28.99
   4   1  -2 2959.96   29.02
   5  -1  -2 2835.35   29.09
   5  -4  -2 2951.81   29.15
   5  -4  -2 2848.83   29.05
   4  -5  -2 2839.90   29.12
   4  -5  -2 2777.99   29.05
   1  -5  -2 2964.59   29.03
   1  -5  -2 2885.07   29.02
   5  -4  -2 2928.16   29.05
   5  -1  -2 2867.83   28.97
  -1  -4  -2 2873.85   28.97
   5  -4  -2 2985.38   29.07
   4  -5  -2 2864.69   29.07
  -1  -4  -2 2943.38   29.05
  -4  -1   2 2947.09   29.16
   1  -5  -2 2972.07   29.00
   4   1  -2 3024.66   28.93
  -1  -4   2 2993.14   29.09
   5  -4  -2 2915.64   29.11
   5  -4  -2 2941.89   28.95
  -5   1   2 3014.95   29.09
  -1  -4  -2 2903.30   29.10
   4  -5  -2 2920.17   29.09
   5  -1   2 3008.43   29.06
   5  -4   2 2902.95   29.09
  -4  -1  -2 2875.70   28.94
   5  -1  -2 2789.66   28.96
  -4  -1   2 2982.36   29.10
   4   1   2 2874.98   29.05
   5  -4  -3 8309.98   82.56
   4  -5  -3 8143.60   82.56
   5  -1  -3 8008.37   82.53
   5  -4  -3 8226.23   82.46
  -1  -4  -3 8009.95   82.41
   1  -5  -3 8274.07   82.45
   5  -1  -3 8089.07   82.41
   4  -5  -3 8131.08   82.49
   4  -5  -3 8235.41   82.51
   5  -4  -3 8421.54   82.49
   1  -5  -3 8407.81   82.53
   4   1  -3 8325.22   82.47
  -4  -1   3 8295.67   82.56
  -1  -4  -3 8111.12   82.52
   4  -5  -3 8120.46   82.30
  -1  -4   3 8357.61   82.51
   5  -1  -3 8081.20   82.42
   4  -5  -3 8052.20   82.49
   5  -4  -3 8391.57   82.47
   1  -5  -3 8276.92   82.42
   1   4  -3 8178.42   82.36
   5  -4  -3 8410.94   82.54
   5  -1  -3 8201.35   82.53
   4   1   3 8243.03   82.48
   5  -1   3 8319.69   82.47
   5  -4   3 8199.19   82.51
  -4  -1  -3 8313.77   82.39
  -4  -1   3 8126.89   82.48
   5  -1  -3 8071.90   82.39
   5  -1  -4  471.43    6.02
  -1  -4  -4  486.39    6.04
   4  -5  -4  480.77    6.13
   5  -4  -4  639.90    6.23
   4  -5  -4  736.65    6.29
   5  -1  -4  772.50    6.32
  -4   5  -4  713.34    5.91
  -5   1   4  639.95    6.17
  -1  -4  -4  713.92    6.33
   1  -5  -4  661.69    6.34
  -4  -1   4  711.72    6.37
   5  -4  -4  468.84    6.12
  -1  -4   4  501.69    6.16
   5  -4   4  658.93    6.19
   4   1  -4  582.18    6.14
   5  -1  -4  672.74    6.25
   1   4  -4  624.31    5.98
   5  -4  -4  612.73    6.26
   5  -1   4  543.89    6.12
   4   1   4  622.87    6.11
  -4  -1   4  555.55    6.10
   5  -4  -4  524.97    6.06
   5  -1  -4  606.83    6.03
  -1  -4  -4  642.46    6.15
  -4  -1  -4  529.56    6.02
   5  -1  -5  536.15    4.88
  -1  -4  -5  553.59    4.91
   1  -5  -5  533.93    4.94
   5  -4  -5  480.40    4.93
   5  -4  -5  390.60    5.01
   5  -1  -5  404.18    5.00
   4  -5  -5  438.77    5.06
  -4   5  -5  398.95    4.69
  -1  -4  -5  436.86    5.15
   1  -5  -5  392.29    5.17
  -5   1   5  374.12    4.86
  -4  -1   5  428.30    5.05
   4   1  -5  356.51    4.97
  -4  -1   5  476.92    4.87
  -1  -4   5  467.92    5.01
   5  -1  -5  439.61    5.03
   5  -4   5  463.74    4.98
   4   1  -5  392.72    4.93
   5  -1   5  415.77    4.91
   1   4   5  437.99    4.81
   4   1   5  466.67    4.90
   1  -5  -5  452.55    4.94
  -1  -4  -5  501.79    4.90
   5  -1  -5  495.07    4.86
  -4  -1  -5  442.47    4.85
   5  -4  -5  442.52    4.88
   4  -5  -5  519.18    4.95
  -1  -4  -6  275.70    3.25
   5  -1  -6  254.38    3.23
   4  -5  -6  272.50    3.31
   5  -4  -6  274.10    3.31
   1  -5  -6  289.79    3.31
   4   1  -6  326.34    3.53
  -5   4  -6  335.72    3.28
   5  -4  -6  332.21    3.55
  -4   5  -6  304.42    3.12
   4  -5  -6  280.73    3.56
   5  -1  -6  307.69    3.47
   4   1  -6  327.37    3.66
  -1  -4  -6  275.95    3.73
  -5   1   6  317.63    3.34
  -4  -1   6  298.02    3.46
   1  -5  -6  330.14    3.78
  -1  -4   6  305.95    3.40
  -4  -1   6  279.24    3.20
  -5   4   6  265.44    2.94
   4   1  -6  307.67    3.40
   5  -1  -6  284.69    3.43
   5  -4   6  301.68    3.38
  -1   5   6  303.66    3.08
   5  -1  -6  230.93    2.87
   1   4   6  292.66    3.14
   5  -1   6  322.59    3.36
   4   1   6  288.49    3.27
  -1  -4  -6  296.80    3.35
   4  -5  -6  330.05    3.50
   5  -4  -6  329.63    3.36
   1  -5  -6  372.89    3.52
  -4  -1  -6  308.86    3.28
   5  -1  -6  294.26    3.24
  -5   1   6  303.26    3.10
   5  -1  -7   23.91    1.07
  -1  -4  -7   22.73    1.09
   1  -5  -7   21.85    1.15
   4  -5  -7   26.70    1.23
   5  -4  -7    8.34    1.15
   5  -4  -7   16.51    1.57
   1  -5  -7   35.64    1.76
   4  -5  -7   39.52    1.58
  -4   5  -7   33.42    0.88
   4   1  -7   17.80    1.41
   5  -1  -7   38.58    1.56
  -5   4  -7   17.22    1.03
  -1   5  -7   16.01    1.08
   4   1  -7   14.86    1.59
   1  -5  -7   39.04    1.88
  -1  -4  -7   34.41    1.75
  -5   1   7   15.37    1.25
  -4  -1   7   31.26    1.46
  -4  -1   7   26.51    0.99
  -1  -4   7    9.82    1.21
   4   1  -7   13.04    1.28
   5  -1  -7   32.30    1.50
   5  -4   7   33.46    1.27
   1   4   7   13.05    0.81
   5  -1   7   12.10    1.12
  -1   5   7   40.89    0.79
   4   1   7   31.33    1.03
   5  -1  -7   31.31    1.07
  -5   1   7   10.29    0.75
  -4  -1  -7    7.01    1.01
   1  -5  -8  424.73    4.27
   5  -4  -8  419.32    4.26
   4  -5  -8  344.83    4.20
  -5   4  -8  385.95    4.13
  -1   5  -8  383.71    4.11
   5  -1  -8  309.22    4.30
   4  -5  -8  291.68    4.24
  -4   5  -8  306.13    3.95
   5  -4  -8  376.09    4.46
   1  -5  -8  405.91    4.58
  -1  -4  -8  311.61    4.50
   4   1  -8  392.71    4.35
   1   4  -8  297.94    4.44
   4   1  -8  374.87    4.51
  -4  -1   8  312.27    4.24
  -1  -4  -8  295.57    4.51
  -5   1   8  389.28    4.19
   5  -1  -8  293.25    4.40
   1  -5  -8  394.39    4.70
  -4  -1   8  316.38    3.92
  -1  -4   8  383.82    4.16
   5  -4   8  317.37    4.12
   4   1  -8  377.50    4.29
   5  -1  -8  317.33    4.29
   1   4   8  404.80    3.95
   4   1   8  328.74    4.03
   5  -1   8  384.98    4.15
   4  -5  -8  328.84    4.11
  -1  -4  -8  330.11    4.12
   5  -4  -8  406.56    4.16
   1  -5  -8  400.07    4.17
  -5   4  -9  231.86    3.10
   4   1  -9  239.46    3.45
  -5   1  -9  275.42    3.51
  -1   5  -9  248.88    3.15
   5  -1  -9  244.53    3.45
   1   4  -9  277.51    3.79
   4   1  -9  235.67    3.73
  -4  -1   9  274.53    3.41
   1  -5   9  274.17    3.33
   5  -1   9  236.19    3.15
   5  -1  -9  272.88    3.53
   4   1  -9  230.38    3.32
   4   1   9  295.03    3.24
  -4  -1  -9  206.03    3.06
   4   1  -9  250.40    3.17
   5  -4  -9  234.59    3.14
   4  -5  -9  255.36    3.25
   1  -5  -9  229.82    3.17
  -5   1  -9  276.15    3.22
   5  -1  -9  245.99    3.11
  -1  -4  -9  251.09    3.22
   1  -5 -10   38.57    2.09
  -5   1 -10   82.39    2.04
  -1  -4 -10   84.70    2.24
   5  -4 -10   37.85    1.95
   4  -5 -10   76.22    2.04
   5  -1 -10   83.70    2.11
   1  -5 -10   35.58    2.22
  -4  -1  10   81.69    1.92
  -1  -4 -10   81.01    2.46
   1  -5  10   88.08    1.72
   4   1  10   81.90    1.52
   4  -5 -10   91.00    1.81
   4   1 -10   42.24    1.59
  -5   1 -10   90.59    1.75
   1  -5 -10   40.60    1.59
   5  -1 -10   87.33    1.70
   4  -5 -10   88.96    1.80
   5  -4 -10   41.92    1.64
  -1  -4 -10   95.71    1.80
   4   1 -11  139.89    3.17
  -1   5 -11  147.53    3.23
  -4  -1 -11  134.25    3.40
   1  -5 -11  150.23    3.51
  -1  -4 -11  170.74    3.51
   1   4 -11  176.12    3.41
   1  -5  11  218.10    2.76
   4   1 -11  149.94    2.85
   5  -1 -11  188.00    3.07
   4  -5 -11  181.28    3.23
  -5   1 -11  184.20    2.93
   4   1 -11  151.21    2.97
   5  -4 -11  143.83    3.04
   1  -5 -11  150.23    3.01
  -4  -1 -11  151.20    3.09
   5  -1 -11  169.63    2.98
  -1  -4 -11  181.79    3.25
  -1  -4 -11  203.59    2.81
   1  -5 -11  178.02    2.81
   4   1 -11  172.43    2.72
  -4  -1 -11  175.42    2.81
  -5   1 -11  217.04    2.81
   5  -1 -11  226.73    2.92
   4  -5 -11  212.71    2.97
   5  -4 -11  172.27    2.67
   5  -1 -12   57.79    2.23
   4   1 -12   45.40    2.04
   4   1 -12   40.18    2.47
   1  -5 -12   37.09    2.55
  -1   5 -12   44.12    2.49
   1   4 -12   56.47    2.53
  -1  -4 -12   54.89    2.76
  -4  -1 -12   37.68    2.58
   5  -1 -12   61.43    2.36
   4  -5 -12   54.74    2.05
   5  -4 -12   45.98    2.31
  -1  -4 -12   57.61    2.24
  -5   1 -12   59.28    2.12
   1  -5 -12   38.60    2.18
  -4  -1 -12   45.20    2.20
  -4  -1 -12   49.77    1.78
   1   4 -12   62.72    1.96
   4   1 -12   46.75    1.66
   5  -4 -12   44.20    1.74
   4  -5 -12   66.18    1.99
  -1  -4 -12   58.11    1.80
  -5   1 -12   60.31    1.75
  -5   4 -12   43.90    1.94
   5  -1 -12   60.49    1.81
   1  -5 -12   49.85    1.95
   5  -1 -13   24.25    2.14
   5  -4 -13   38.88    2.45
   4   1 -13   37.77    2.15
  -4  -1 -13   32.07    2.83
  -1   5 -13   36.80    2.79
   1  -5 -13   30.78    2.73
  -5   1 -13   18.35    2.97
  -1  -4 -13   21.47    2.85
   1   4 -13   20.48    2.65
  -4   5 -13   20.39    2.86
   5  -4 -13   36.50    2.47
  -4  -1 -13   37.78    2.07
   5  -1 -13   18.19    2.21
  -1  -4 -13   17.74    2.26
  -5   1 -13   20.42    1.83
   1  -5 -13   36.98    2.36
   4  -5 -13   19.55    2.23
  -4   5 -13   25.83    1.94
  -1  -4 -13   26.47    1.96
  -1   5 -13   43.40    2.03
  -5   4 -13   43.79    1.97
   5  -4 -13   50.45    2.21
  -5   1 -13   23.04    1.70
   4  -5 -13   24.02    1.77
   1   4 -13   25.86    1.83
   1  -5 -13   46.05    1.87
   4   1 -13   43.20    1.77
  -4  -1 -13   45.77    1.78
   5  -1 -13   23.84    1.76
   4   1 -14   27.69    2.02
   5  -1 -14   34.67    2.49
   5  -4 -14   30.49    2.54
  -4   5 -14   34.39    3.28
  -1  -4 -14   26.42    2.89
  -1   5 -14   30.77    2.97
   1   4 -14   30.23    3.04
  -4  -1 -14   31.27    3.26
  -5   1 -14   32.81    3.03
  -5   4 -14   29.13    3.10
  -4  -1 -14   29.84    2.30
   4  -5 -14   32.67    2.65
   1  -5 -14   29.93    2.57
  -1  -4 -14   34.34    2.41
   5  -4 -14   30.44    2.44
  -1  -4 -14   37.93    2.03
  -4   5 -14   40.43    2.14
  -4  -1 -14   37.80    1.85
  -5   4 -14   36.96    2.10
  -1   5 -14   39.91    2.16
  -5   1 -14   42.20    1.98
   1   4 -14   38.30    2.04
   4   1 -14   38.10    2.04
   5  -4 -14   35.16    2.01
   5  -1 -14   37.87    1.92
   4   1 -15   32.58    2.39
   5  -4 -15   29.43    2.62
   4  -5 -15   25.13    2.78
   5  -1 -15   27.09    2.50
  -4  -1 -15   31.26    3.44
  -5   4 -15   28.99    3.27
  -4   5 -15   26.42    3.36
  -1   5 -15   29.38    3.14
  -1  -4 -15   21.48    3.00
   1   4 -15   20.75    2.65
  -5   1 -15   23.33    3.41
  -4  -1 -15   29.75    2.31
  -1  -4 -15   25.05    2.58
   4  -5 -15   25.68    2.66
   5  -4 -15   32.41    2.74
   1  -5 -15   28.08    2.60
   1   4 -15   30.50    2.16
  -4   5 -15   31.88    2.10
   4   1 -15   36.92    2.05
   5  -1 -15   31.50    1.91
  -1   5 -15   37.55    2.22
  -5   1 -15   30.60    2.00
  -5   4 -15   36.14    1.92
  -4  -1 -15   34.61    1.93
  -4  -1 -16   51.74    2.53
   5  -4 -16   58.12    2.89
   4  -5 -16   40.57    2.99
   1  -5 -16   51.31    2.75
  -1  -4 -16   38.84    2.65
   5  -4 -16   58.55    2.97
   4   1 -16   50.33    2.47
   5  -1 -16   40.02    2.70
   4  -5 -16   40.40    2.92
  -1   5 -16   53.39    3.30
  -4   5 -16   39.53    3.42
  -5   4 -16   50.35    3.66
  -5   1 -16   38.89    3.66
  -4  -1 -16   50.38    3.40
   5  -4 -16   77.26    3.47
  -4   5 -16   48.81    2.26
  -1   5 -16   62.26    2.35
  -5   4 -16   70.56    2.53
  -4  -1 -16   79.17    2.56
   4   1 -16   65.70    2.39
   1   4 -16   57.27    2.45
  -5   1 -16   53.29    2.21
   5  -1 -16   50.10    2.33
   5  -1 -17   32.06    2.49
   5  -4 -17   20.22    2.76
   4  -5 -17   33.09    2.91
  -4   5 -17   29.08    3.20
  -4  -1 -17   20.21    3.35
  -5   1 -17   28.46    3.36
  -5   4 -17   13.21    3.38
   4  -5 -17   51.36    3.06
   5  -1 -17   51.42    3.15
   5  -4 -17   38.96    3.03
   1  -5 -17   21.50    2.65
   4  -5 -17   30.89    2.77
  -1  -4 -17   38.00    2.77
   4   1 -18   10.97    1.94
  -1   5 -18   12.77    1.99
  -5   1 -18   11.54    1.90
  -5   4 -18   13.74    2.00
   1   4 -18   10.96    2.15
  -4   5 -18    9.77    2.01
   5  -1 -18    5.96    2.26
  -1  -4 -19   12.19    2.30
   1  -5 -19    6.89    2.39
  -1  -4 -19   13.68    2.32
   5  -4 -19    9.16    2.40
   4  -5 -19   15.38    2.40
   1  -5 -19    9.13    2.58
  -1   5 -19   13.10    1.89
  -5   4 -19   15.73    1.91
   1   4 -19   23.95    2.28
  -4   5 -19   22.96    1.94
   5  -1 -19   28.01    2.68
   4   1 -19   17.32    2.60
   4  -5 -19   24.84    2.67
   5  -4 -19   18.97    2.92
   1  -5 -19   17.49    2.50
  -1  -4 -19   25.66    2.56
  -1  -4 -20    2.75    2.14
   4  -5 -20    1.85    2.07
   1  -5 -20    4.07    2.20
  -4  -1 -20    2.62    1.98
   5  -4 -20   -0.41    2.05
  -5   1 -20    2.42    1.79
  -4   5 -20    5.96    1.64
  -1   5 -20    2.80    1.63
   1   4 -20    5.20    2.34
   5  -1 -20    5.95    2.15
   4   1 -20    1.18    2.39
  -1  -4 -20    5.20    2.09
   4  -5 -20    5.69    2.30
   1  -5 -20   -2.12    2.29
   5  -4 -20    4.58    2.46
  -1   5 -21   -0.91    2.05
   1   4 -21    0.77    1.88
  -5   1 -21   -1.88    2.01
   4   1 -21   -1.63    1.92
   5  -4 -21   -0.09    2.00
   1  -5 -21    0.02    1.86
   4  -5 -21    0.44    1.92
  -1  -4 -21   -0.82    1.66
   5  -1 -21    2.19    2.05
  -4  -1 -21    0.63    1.88
   1  -5 -21    0.31    1.84
  -1  -4 -21    1.27    1.73
  -4  -1 -21   -0.78    1.56
   0  -5   0  119.33    2.04
   0  -5   0  157.07    1.53
   0  -5   0  153.85    1.83
   5  -5   0  130.88    1.75
  -5   0   0  125.64    2.05
   5  -5   0  108.67    1.61
   5   0   0  139.14    1.68
   0  -5  -1  595.03    5.85
   5   0  -1  511.78    5.77
   5  -5  -1  662.09    5.95
   0  -5  -1  662.24    6.05
   5  -5  -1  621.80    6.03
   0  -5  -1  619.42    5.98
   0  -5   1  533.43    5.97
   5  -5   1  592.47    5.99
  -5   0   1  630.39    6.16
   5   0   1  602.52    5.94
  -5   0  -1  538.67    5.74
   5   0  -2   61.04    1.17
   5   0  -2   56.40    0.86
   5  -5  -2   48.94    1.10
   5  -5  -2   55.16    1.48
   5  -5  -2   28.30    1.06
   0  -5   2   60.10    1.39
  -5   0   2   35.66    1.31
   5  -5  -2   32.94    1.17
   5  -5   2   37.29    1.18
   0  -5  -2   28.24    1.18
   5   0   2   38.55    1.04
   5   0  -2   40.52    0.66
  -5   0  -2   41.47    0.69
   0  -5  -2   37.92    1.04
   5  -5  -3   12.55    1.34
   5   0  -3   12.04    0.73
   5  -5  -3   38.58    1.09
   5   0  -3   40.31    1.29
   0  -5  -3   44.04    1.22
   0   5  -3   40.72    0.53
   5  -5  -3   19.16    1.07
   5   0  -3   24.05    0.80
   0  -5   3   23.38    1.12
   5  -5  -3   37.69    1.29
   0  -5  -3   43.00    1.19
   5  -5   3   38.04    1.14
   5   0   3   29.90    1.00
   5   0  -3   30.61    0.68
  -5   0  -3   31.36    0.70
   5  -5  -4  576.78    6.88
   5   0  -4  572.92    6.63
   0  -5  -4  592.25    6.67
   5  -5  -4  579.95    6.74
   5  -5  -4  705.34    6.90
   0  -5  -4  714.93    6.94
  -5   0   4  676.46    6.88
   5  -5  -4  671.35    6.81
   0  -5   4  627.14    6.83
   5   0  -4  671.19    6.81
   5  -5   4  671.34    6.81
   5   0   4  680.98    6.76
  -5   0  -4  665.09    6.66
   5   0  -4  646.27    6.63
  -5   0   4  630.19    6.70
   5   0  -5   41.04    0.94
   5  -5  -5   41.84    1.15
   0  -5  -5   37.27    1.04
  -5   5  -5   11.11    0.69
   5  -5  -5   36.21    1.36
   5   0  -5   10.30    1.37
  -5   0   5   11.46    1.27
   0  -5  -5    6.67    1.42
   0  -5   5   32.28    1.25
   5   0  -5   13.62    1.22
   5  -5   5   14.24    1.17
   5   0   5   15.56    1.05
   0  -5  -5   19.84    1.01
  -5   0  -5   17.43    0.85
  -5   0   5   25.12    0.96
   5   0  -5   20.68    0.82
   5  -5  -5   19.54    0.93
   0  -5  -6   26.00    1.06
   5  -5  -6   26.47    1.23
   5  -5  -6   28.55    1.42
   5   0  -6   28.48    1.41
  -5   5  -6   30.51    0.88
   0  -5  -6   32.94    1.82
  -5   0   6   29.14    1.32
   0  -5   6   30.24    1.30
   5   0  -6   29.97    1.34
   5  -5   6   29.52    1.25
   5   0   6   31.05    1.13
   0   5   6   30.60    0.83
  -5   0   6   33.24    0.98
   5   0  -6   30.43    1.01
   5  -5  -6   30.35    1.15
  -5   0  -6   32.55    0.97
   0  -5  -6   34.20    1.18
   0  -5  -7  107.44    1.82
   5  -5  -7  102.60    2.04
   5   0  -7  103.36    2.13
  -5   5  -7  104.55    1.57
  -5   0   7  103.77    1.98
   0  -5  -7  105.21    2.33
   0  -5   7  111.25    1.93
   5   0  -7  101.80    1.93
   0   5   7  108.85    1.50
   5   0   7  105.71    1.78
   5   0  -7  114.71    1.79
  -5   0  -7  111.57    1.78
  -5   0   7  111.23    1.59
   0  -5  -8   11.53    1.18
   5  -5  -8   12.54    1.31
   5   0  -8    3.18    1.56
   5  -5  -8    1.86    1.50
  -5   5  -8    2.91    0.87
   0  -5  -8    2.75    1.68
   5   0  -8    2.75    1.58
   0  -5  -8    2.65    1.82
  -5   0   8    3.48    1.38
   5   0  -8    3.43    1.38
   5   0   8    3.25    1.03
  -5   0   8    6.12    0.86
   0  -5  -8    6.35    1.12
  -5   0  -8    5.26    1.00
   5  -5  -8    6.70    1.07
   5   0  -9    4.67    1.60
  -5   0   9    5.51    1.36
   0  -5   9    9.75    1.30
   5   0  -9    5.15    1.48
   5   0   9    4.54    1.08
   5   0  -9    6.45    1.10
   0  -5  -9    5.46    1.22
  -5   0  -9    7.27    1.09
   5  -5  -9    6.14    1.13
   5  -5 -10    1.00    1.34
   5   0 -10    0.97    1.76
   5  -5 -10    0.10    1.66
   0  -5 -10    0.42    1.71
   0  -5 -10    1.36    2.03
   0  -5  10    0.67    1.23
   5   0  10    0.95    1.04
   5  -5 -10    1.59    1.23
   0  -5 -10    0.75    1.29
   5   0 -10    1.43    1.15
  -5   0 -10    1.31    1.21
   0  -5 -11   70.64    2.63
   0   5 -11   74.98    2.43
   0  -5  11   79.14    1.74
   5   0 -11   74.32    2.05
   5  -5 -11   71.88    2.24
  -5   0 -11   79.51    2.29
   5   0 -11   76.93    2.29
   0  -5 -11   80.01    2.47
  -5   0 -11   78.41    1.89
   0  -5 -11   94.25    2.25
   5  -5 -11   95.86    2.20
   5   0 -11   85.42    1.85
   5   0 -12   19.27    1.91
   5   0 -12   16.86    2.17
   5  -5 -12   16.58    2.04
   0  -5 -12   16.89    2.06
  -5   0 -12   19.51    2.01
  -5   0 -12   14.91    2.56
   0   5 -12   16.95    2.39
   0  -5 -12   16.81    2.64
  -5   0 -12   19.73    1.56
   0  -5 -12   19.61    1.56
   5  -5 -12   18.92    1.71
   5   0 -12   23.10    1.60
   5   0 -13    5.62    1.97
   5  -5 -13    5.71    2.26
  -5   0 -13    5.40    1.84
   0  -5 -13    4.65    2.11
  -5   0 -13    2.72    2.79
   0  -5 -13    6.69    2.55
   0   5 -13    5.44    2.42
  -5   0 -13    9.58    1.61
   5  -5 -13    8.64    1.71
   0   5 -13    7.24    1.86
   5   0 -13    8.90    1.62
   0  -5 -13    8.42    1.62
  -5   5 -13    7.32    1.82
   5  -5 -14    5.19    2.57
   5   0 -14    3.84    2.19
  -5   0 -14    2.52    2.10
   5  -5 -14    2.83    2.38
   0  -5 -14    3.45    2.35
   0  -5 -14    3.23    2.79
   0   5 -14    3.16    2.46
  -5   5 -14    4.02    2.91
  -5   0 -14    2.01    2.83
   0   5 -14    4.02    1.92
  -5   5 -14    2.92    1.88
   5   0 -14    2.58    1.70
  -5   0 -14    3.72    1.69
   5   0 -15   10.29    2.25
   5  -5 -15   10.10    2.67
   5  -5 -15   10.07    2.66
   0  -5 -15   10.47    2.50
  -5   5 -15   10.31    1.94
   5   0 -15   10.81    1.93
   0   5 -15   11.51    2.05
  -5   0 -15   12.32    1.86
  -5   5 -15   10.84    3.20
  -5   0 -15    4.76    3.18
   0   5 -15    9.40    2.82
   0   5 -16   -1.21    2.79
  -5   5 -16   -1.58    3.36
  -5   0 -16    2.57    3.06
   0  -5 -16    0.36    2.39
   5  -5 -16    1.81    2.77
   5  -5 -16    0.17    2.53
   5   0 -16   -0.32    2.34
   5  -5 -16   -0.64    2.81
  -5   5 -16    2.22    1.88
   5   0 -16    2.86    1.84
  -5   0 -16    1.54    1.68
   0   5 -16   -1.00    1.93
  -5   0 -17    3.79    3.34
  -5   5 -17    1.54    3.37
   5  -5 -17    3.04    2.62
   5   0 -17   -0.56    2.31
   0  -5 -17    3.28    2.44
   5  -5 -17    5.10    2.70
   5   0 -17    7.02    2.88
   5  -5 -17    9.89    2.80
   0   5 -17    5.04    2.23
   5   0 -17    3.70    1.93
  -5   0 -17    5.83    1.97
  -5   5 -18    3.98    1.91
   0   5 -18    4.27    2.05
   0  -5 -19    7.21    2.44
   5  -5 -19    9.53    2.52
   0  -5 -19    4.69    2.35
   0   5 -19   11.69    1.87
  -5   5 -19    9.03    1.82
   5   0 -19   11.94    2.46
   5  -5 -19   11.86    2.74
   0  -5 -19   10.01    2.50
   0   5 -20    6.39    1.65
  -5   5 -20    4.87    1.64
   5  -5 -20    7.21    2.35
   5   0 -20    5.53    2.12
   0   5 -20    9.22    2.32
   0  -5 -20    6.38    2.10
   0  -5 -20    4.64    2.14
   5  -5 -20    1.58    2.19
  -5   0 -20    5.00    1.98
   0  -5 -21   -2.03    1.74
   0   5 -21    1.75    1.79
   5   0 -21    0.93    1.92
  -5   0 -21    0.18    1.80
   5  -5 -21   -0.22    1.99
   0  -5 -21    0.20    1.80
  -5   0 -21   -0.17    1.54
   3  -6   0   45.09    0.86
   6  -3   0   40.60    0.90
  -3  -3  -1 2539.22   25.51
  -3  -3   1 2542.89   25.81
  -3  -3  -1 2553.30   25.81
   6  -3   1 2469.11   25.69
   6  -3  -1 2551.02   25.63
   3  -6  -1 2530.67   25.65
   3   3  -1 2531.37   25.53
   3  -6  -2   71.37    1.43
  -3  -3  -2   72.17    0.90
   6  -3  -2   58.29    1.18
   6  -3  -2   57.11    1.49
  -3  -3   2   60.47    1.67
   3  -6  -2   73.38    1.06
   6  -3  -2   58.12    1.48
   3  -6  -2   73.80    1.07
  -3  -3   2   57.71    1.37
   3  -6  -2   64.37    1.16
  -3  -3  -2   75.04    1.70
   6  -3   2   66.23    1.22
   6  -3  -2   67.46    0.97
   6  -3  -2   65.34    1.14
   6  -3  -3  239.87    3.29
   3  -6  -3  254.68    3.30
  -3  -3   3  236.77    3.51
   3   3  -3  212.62    3.06
  -3  -3   3  293.38    3.32
   3  -6  -3  290.59    3.00
   6  -3  -3  309.34    3.22
   3  -6  -3  321.63    3.27
   3  -6  -3  251.53    2.97
  -6   3   3  256.15    3.14
   6  -3  -3  236.73    3.34
   6  -3  -3  258.58    2.97
   6  -3   3  249.31    3.21
   3  -6  -3  370.63    3.44
  -3  -3  -3  361.72    3.08
   6  -3  -3  310.74    3.44
   6  -3  -4 4498.21   45.67
   3  -6  -4 4623.34   45.58
   6  -3  -4 4467.29   45.52
   3  -6  -4 4559.94   45.66
   6  -3  -4 4499.61   45.63
   3   3  -4 4600.96   45.57
  -3  -3   4 4590.53   45.70
  -3  -3   4 4569.83   45.59
   6  -3  -4 4358.31   45.54
   6  -3  -4 4485.99   45.65
   3   3  -4 4465.15   45.51
  -6   3   4 4546.05   45.48
   6  -3  -4 4456.30   45.34
   6  -3   4 4494.61   45.60
   6  -3  -4 4676.30   45.51
   3   3   4 4521.68   45.55
  -3  -3  -4 4547.37   45.50
   6  -3  -5 1796.56   18.30
   3  -6  -5 1851.61   18.33
   6  -3  -5 1763.85   18.41
   3  -6  -5 1811.63   18.48
   3   3  -5 1789.74   18.40
  -3  -3   5 1721.33   18.46
  -3  -3   5 1802.33   18.35
   3   3  -5 1760.37   18.28
   6  -3  -5 1770.73   18.44
  -6   3   5 1783.10   18.21
   3   3   5 1863.68   18.31
   6  -3   5 1838.91   18.39
   6  -3  -5 1808.19   18.27
  -3  -3  -5 1744.18   18.30
   6  -3  -6 1515.41   15.81
   3  -6  -6 1607.25   15.86
   6  -3  -6 1542.19   16.00
   3  -6  -6 1628.66   16.06
   3   3  -6 1483.11   15.94
  -3  -3   6 1520.19   15.82
   3   3  -6 1539.65   15.81
   6  -3  -6 1455.02   15.96
   6  -3   6 1503.61   15.85
   3   3   6 1545.74   15.78
  -3   6   6 1540.96   15.56
   6  -3  -6 1549.20   15.79
  -3  -3  -6 1580.74   15.81
   3  -6  -7  600.02    6.38
  -3   6  -7  600.00    6.12
   6  -3  -7  632.35    6.57
   3  -6  -7  582.11    6.59
   3   3  -7  574.86    6.51
   3  -6  -7  579.69    6.69
  -3  -3   7  555.45    6.28
   6  -3  -7  584.94    6.52
   3   3  -7  574.97    6.29
   3   3   7  590.61    6.25
   6  -3   7  597.85    6.35
   6  -3  -8 1000.36   10.56
   3  -6  -8 1071.39   10.62
  -6   3  -8 1006.04   10.62
   6  -3  -8 1007.80   10.79
   3  -6  -8 1018.48   10.86
   3   3  -8  984.88   10.84
   3  -6  -8  915.86   10.92
  -3  -3   8  991.31   10.49
   6  -3  -8  984.77   10.76
   6  -3   8  994.69   10.61
   3   3  -8  893.75   10.47
   3   3   8 1031.64   10.47
   3  -6  -8 1046.46   10.62
   6  -3  -8 1024.50   10.53
  -3  -3  -8 1017.06   10.54
   3   3  -9  274.80    3.80
  -6   3  -9  278.32    3.46
   6  -3   9  275.44    3.47
   3   3  -9  259.55    3.39
   3   3   9  269.01    3.23
   6  -3  -9  267.38    3.32
  -3  -3  -9  251.48    3.33
   3  -6  -9  244.94    3.42
   3  -6 -10  124.98    2.58
   6  -3 -10  117.30    2.45
  -3  -3 -10  121.25    2.59
  -6   3 -10  117.47    2.22
  -3  -3 -10  116.64    2.80
  -3  -3  10  115.58    2.46
   6  -3  10  125.97    2.21
   6  -3 -10  124.42    2.53
   3   3 -10  112.15    2.11
   3  -6 -10  137.48    2.37
   3  -6 -10  143.48    2.28
   6  -3 -10  142.59    2.18
  -3  -3 -10  131.42    2.17
  -3  -3 -11  151.39    3.40
   3   3 -11  165.91    3.28
   3  -6  11  181.67    2.74
   6  -3 -11  164.18    3.06
  -3  -3 -11  170.75    3.27
   3  -6 -11  161.86    3.05
   6  -3 -11  167.29    3.09
   3  -6 -11  182.06    2.84
  -3  -3 -11  174.29    2.70
  -6   3 -11  185.48    2.83
   6  -3 -11  184.00    2.67
   3   3 -11  189.61    2.82
   3   3 -12  195.83    3.65
  -3  -3 -12  197.24    4.04
   3  -6  12  205.90    3.10
   6  -3 -12  205.97    3.60
   3   3 -12  208.18    3.25
   6  -3 -12  219.48    3.68
   3  -6 -12  186.51    3.48
  -3  -3 -12  212.73    3.67
  -3  -3 -12  214.77    3.13
   6  -3 -12  203.23    3.13
  -6   3 -12  216.28    3.27
   3   3 -12  220.45    3.25
   3   3 -13  110.60    2.53
   6  -3 -13  107.71    2.93
  -3   6 -13  109.37    3.49
   3   3 -13   97.42    2.83
  -3  -3 -13   95.83    3.47
  -3  -3 -13  114.04    2.90
   6  -3 -13  107.22    3.02
   3  -6 -13  109.91    2.92
   3   3 -13  124.20    2.57
   6  -3 -13  127.04    2.50
  -3   6 -13  134.41    2.74
  -3  -3 -13  121.99    2.40
  -6   3 -13  126.00    2.57
   6  -3 -14  114.76    3.23
  -6   3 -14  103.20    4.02
  -3   6 -14  103.78    3.57
  -3  -3 -14   97.40    3.78
  -3  -3 -14  101.82    2.98
   6  -3 -14  106.59    3.27
   3  -6 -14  106.85    3.12
  -3   6 -14  134.08    2.95
   3   3 -14  140.12    2.82
  -6   3 -14  140.32    2.83
   6  -3 -14  151.45    2.88
  -3  -3 -14  145.61    2.84
   6  -3 -15   59.94    2.92
  -3   6 -15   58.86    3.42
  -6   3 -15   51.94    3.63
  -3  -3 -15   51.71    3.19
  -3  -3 -15   54.22    2.43
   3  -6 -15   57.60    2.79
  -3   6 -15   68.91    2.47
  -6   3 -15   69.47    2.46
   3   3 -15   76.24    2.41
   6  -3 -15   69.87    2.29
  -3  -3 -15   67.94    2.15
   3  -6 -16   39.87    2.96
  -3  -3 -16   38.97    2.49
   6  -3 -16   37.10    2.62
   3  -6 -16   38.23    2.96
  -6   3 -16   38.35    3.44
  -3  -3 -16   33.37    3.46
  -3   6 -16   38.30    3.41
   6  -3 -16   49.21    3.07
   3  -6 -16   48.13    2.95
  -3   6 -16   48.56    2.33
  -6   3 -16   47.59    2.12
   3   3 -16   42.37    2.16
  -3  -3 -17    6.08    2.28
   3  -6 -17    8.93    2.38
  -6   3 -17    7.74    3.34
  -3   6 -17    5.51    2.96
  -3   6 -17    7.17    2.24
  -6   3 -17    7.80    1.96
   3   3 -17    7.26    1.80
   6  -3 -17   10.08    2.95
   3  -6 -17    8.39    2.67
   6  -3 -17    9.41    2.58
   3  -6 -17    5.66    2.75
  -3   6 -18   37.79    2.30
  -6   3 -18   38.07    2.15
   3   3 -18   38.93    2.16
   6  -3 -19   46.54    2.54
  -6   3 -19   38.50    3.24
  -6   3 -19   51.78    2.44
   3  -6 -19   55.18    2.82
   3   3 -19   98.39    3.06
   3  -6 -19   88.47    2.91
   6  -3 -19   90.92    3.17
   3   3 -19   67.71    2.19
  -3   6 -19   81.32    2.55
  -6   3 -19   75.64    2.27
  -3  -3 -20    6.88    2.10
   3  -6 -20    6.15    2.21
   3  -6 -20    9.48    2.27
  -3  -3 -20   10.47    2.15
   6  -3 -20    8.44    2.37
   3   3 -20    9.18    2.26
  -3   6 -20    8.43    1.79
   3  -6 -21    2.62    1.81
  -3  -3 -21    2.47    1.68
   6  -3 -21    4.82    1.99
  -3   6 -21    6.44    2.02
   3  -6 -21    5.29    1.80
   3   3 -21    5.87    1.78
  -3  -3 -21    4.10    1.66
   4  -6   0  689.91    6.82
  -2  -4   0  714.55    7.12
   2  -6   0  635.40    6.94
  -4  -2   0  655.28    7.09
   2  -6   0  685.72    6.80
   6  -2   0  629.70    6.90
   6  -4   0  663.61    6.90
  -2  -4   0  624.99    6.98
   2  -6  -1  352.92    3.92
   4   2  -1  389.11    3.76
   4  -6  -1  370.95    4.02
  -2  -4  -1  333.26    3.80
   4  -6   1  387.26    3.77
   4  -6  -1  364.12    3.95
  -2  -4  -1  355.73    3.85
   2  -6  -1  400.65    4.03
  -2  -4   1  400.74    4.27
  -2  -4   1  394.71    4.08
   2  -6  -1  380.72    3.99
  -2  -4  -1  339.13    4.13
   4  -6  -1  348.06    3.98
  -4  -2  -1  396.08    4.28
   6  -2   1  360.01    3.97
   6  -2  -1  346.01    3.91
   6  -4  -1  381.07    3.92
   6  -4   1  366.41    4.00
  -2  -4  -1  346.75    4.09
  -4  -2   1  344.65    4.08
   6  -4  -2 1262.23   13.47
   6  -2  -2 1345.36   13.33
   4   2  -2 1280.48   13.29
   4  -6  -2 1347.46   13.38
   4  -6  -2 1328.39   13.45
   6  -2  -2 1276.15   13.43
   2  -6  -2 1253.58   13.35
   6  -4  -2 1237.31   13.36
   6  -4  -2 1201.88   13.33
   6  -2  -2 1471.10   13.33
  -2  -4  -2 1272.84   13.23
   2  -6  -2 1291.44   13.34
   4  -6  -2 1309.97   13.37
   6  -4  -2 1317.29   13.40
  -2  -4  -2 1346.91   13.34
   6  -4  -2 1205.39   13.43
   2   4  -2 1302.00   13.21
   2  -6  -2 1309.76   13.33
  -4  -2   2 1335.20   13.51
  -2  -4   2 1360.21   13.56
   2  -6  -2 1325.33   13.31
   2  -6  -2 1306.05   13.34
  -2  -4   2 1308.89   13.42
  -6   2   2 1332.02   13.42
  -2  -4  -2 1364.32   13.52
   6  -2  -2 1313.85   13.26
   6  -4  -2 1275.33   13.26
   6  -2   2 1343.93   13.40
   6  -4   2 1389.93   13.41
  -4  -2   2 1342.19   13.43
   6  -2  -3  396.87    4.99
   6  -4  -3  428.95    4.90
   6  -4  -3  409.69    5.07
   4  -6  -3  422.04    5.03
   2  -6  -3  410.08    4.90
   6  -2  -3  387.72    4.78
   2  -6  -3  355.48    4.82
   4  -6  -3  366.19    4.86
  -2  -4  -3  412.37    4.75
   6  -4  -3  529.54    4.99
   4  -6  -3  552.81    4.99
  -4  -2   3  527.99    5.14
   2   4  -3  527.33    4.80
   6  -2  -3  509.00    5.04
  -2  -4   3  493.87    5.08
   4  -6  -3  442.39    4.89
   4  -6  -3  439.01    4.66
   6  -2  -3  446.71    4.84
  -2  -4   3  435.71    4.93
   2  -6  -3  495.52    4.78
   6  -4  -3  496.21    5.02
   6  -4  -3  499.68    4.69
  -6   2   3  507.09    4.91
   6  -4   3  481.08    4.95
   6  -2   3  462.05    4.91
   6  -2  -3  476.44    4.70
  -4  -2   3  464.04    4.93
   2  -6  -3  455.53    4.74
   4   2   3  501.26    4.89
  -4  -2  -3  463.99    4.76
   6  -2  -3  477.32    4.74
  -2  -4  -4  297.08    3.45
   6  -2  -4  298.20    3.75
   6  -4  -4  312.07    3.85
   4  -6  -4  305.82    3.76
   6  -4  -4  277.84    3.51
   6  -2  -4  308.69    3.51
   2  -6  -4  302.17    3.53
   4  -6  -4  279.68    3.53
   6  -4  -4  342.80    3.79
   6  -2  -4  392.66    3.84
   4  -6  -4  352.68    3.76
   4   2  -4  323.50    3.56
   2   4  -4  335.20    3.59
  -4  -2   4  327.38    3.90
   6  -2  -4  323.63    3.58
  -2  -4   4  294.24    3.66
  -4  -2   4  320.66    3.60
   6  -4  -4  319.93    3.59
  -6   2   4  346.87    3.60
   2   4  -4  321.96    3.44
   6  -4  -4  362.24    3.79
   6  -2  -4  328.17    3.69
   6  -2  -4  302.09    3.29
   6  -2   4  329.85    3.63
   4   2   4  343.05    3.58
   6  -4   4  322.51    3.64
   6  -2  -4  312.95    3.44
  -4  -2  -4  326.69    3.47
  -2  -4  -5  258.30    2.66
   6  -4  -5  195.74    2.66
   6  -2  -5  261.76    2.70
   2  -6  -5  207.21    2.65
   4  -6  -5  285.81    2.85
   6  -4  -5  200.88    2.84
  -4   6  -5  233.43    2.39
   4  -6  -5  247.91    2.97
   6  -2  -5  248.06    2.92
   2   4  -5  245.34    2.85
   4   2  -5  193.68    2.81
   2  -6  -5  182.43    3.00
  -4  -2   5  229.01    3.01
  -2  -4   5  199.81    2.74
  -4  -2   5  226.53    2.73
   2   4  -5  222.62    2.57
  -6   4   5  230.22    2.43
   4   2  -5  194.42    2.68
   6  -4  -5  192.71    2.89
   6  -2  -5  229.90    2.88
   6  -4   5  242.74    2.82
   4   2   5  241.60    2.69
   6  -2   5  200.41    2.74
   6  -2  -5  213.25    2.32
   2   4   5  184.66    2.59
  -4  -2  -5  231.72    2.68
   6  -4  -5  230.31    2.74
   6  -2  -5  245.33    2.64
  -2  -4  -5  255.42    2.73
  -2  -4  -6   89.08    1.42
   6  -2  -6   93.40    1.43
   6  -4  -6   85.20    1.50
   4  -6  -6   87.88    1.66
   2  -6  -6   74.72    1.59
   6  -4  -6   74.70    1.80
  -4   6  -6   81.15    1.13
   6  -2  -6   81.95    1.90
   2  -6  -6   74.44    1.89
   4  -6  -6   76.83    1.90
  -4  -2   6   89.89    1.91
  -6   2   6   83.30    1.53
   2  -6  -6   74.03    2.11
   4   2  -6   72.02    1.69
  -2  -4  -6   79.25    1.96
   2   4  -6   89.18    1.79
  -4  -2   6   88.57    1.52
  -2  -4   6   81.64    1.60
   2   4  -6   80.00    1.41
   4   2  -6   76.08    1.51
   6  -4   6   80.30    1.59
   6  -2  -6   84.02    1.83
   6  -4  -6   79.09    1.84
   2   4   6   79.98    1.37
   4   2   6   86.46    1.42
  -2   6   6   91.13    1.17
   6  -2   6   82.28    1.54
  -2  -4  -6   86.82    1.47
   6  -4  -6   80.30    1.41
  -4  -2  -6   90.32    1.50
   6  -2  -6  109.31    1.59
   6  -2  -7  205.90    2.45
   4  -6  -7  196.55    2.47
   6  -4  -7  175.66    2.44
   2  -6  -7  180.08    2.48
   2  -6  -7  166.56    2.86
   6  -2  -7  176.96    2.64
   6  -4  -7  163.86    2.74
   4  -6  -7  180.43    2.77
   2   4  -7  171.75    2.65
  -2  -4  -7  173.38    2.97
   2  -6  -7  171.89    2.91
   4   2  -7  182.89    2.85
  -6   2   7  170.42    2.35
  -4  -2   7  182.73    2.67
  -4  -2   7  188.17    2.38
  -2  -4   7  176.16    2.46
   6  -2  -7  185.41    2.73
   2   4  -7  180.24    2.41
   6  -4   7  185.91    2.57
   6  -4  -7  183.90    2.76
   4   2  -7  183.11    2.54
   4   2   7  192.21    2.40
   6  -2   7  180.75    2.47
   2   4   7  177.97    2.29
  -4  -2  -7  188.79    2.39
   6  -2  -7  206.02    2.47
   6  -4  -8   22.08    1.28
   6  -2  -8   30.89    1.28
   2  -6  -8   21.04    1.21
   4  -6  -8   30.21    1.30
   6  -2  -8   38.97    1.60
   2  -6  -8   32.21    1.89
  -6   4  -8   34.49    1.27
   6  -4  -8   31.95    1.77
   4  -6  -8   38.80    1.82
   4   2  -8   34.35    1.89
  -4  -2   8   37.15    1.66
   2  -6  -8   30.79    2.00
  -2  -4  -8   33.29    1.99
   2   4  -8   41.36    1.77
  -4  -2   8   34.62    1.17
   4   2  -8   28.55    1.34
   6  -4   8   39.41    1.45
   2   4  -8   41.56    1.31
   6  -2  -8   35.56    1.68
   4   2   8   33.74    1.20
   2   4   8   27.47    1.02
   6  -2   8   31.59    1.39
   6  -4  -8   27.29    1.16
  -2  -4  -8   33.55    1.29
   6  -2  -8   35.54    1.38
   4  -6  -8   31.63    1.26
  -4  -2  -8   29.04    1.32
   2  -6  -8   25.01    1.20
  -6   2  -9   66.57    1.88
  -6   4  -9   51.55    1.47
   4   2  -9   50.36    1.94
  -4  -2   9   62.85    1.88
   2   4  -9   64.51    2.10
   2   4  -9   66.05    1.60
   4   2  -9   55.81    1.65
   6  -2   9   55.88    1.56
   6  -4   9   65.56    1.65
   4   2   9   63.07    1.41
   6  -2  -9   74.25    1.56
   4   2  -9   55.35    1.52
   6  -4  -9   59.42    1.54
  -2  -4  -9   76.38    1.62
  -6   2  -9   64.11    1.54
  -4  -2  -9   63.99    1.49
   2  -6  -9   57.64    1.60
   4  -6  -9   75.57    1.62
  -6   2 -10   27.07    1.62
  -4  -2 -10   26.23    1.74
   4  -6 -10   24.07    1.94
   6  -4 -10   31.01    1.97
   2  -6 -10   27.45    1.92
   6  -2 -10   27.23    1.80
  -2  -4 -10   26.30    1.86
  -2  -4 -10   26.22    2.15
   2  -6 -10   28.57    2.27
  -4  -2  10   25.34    1.61
   2  -6  10   32.27    1.56
  -2  -4  10   34.72    1.31
   6  -4 -10   30.90    1.93
   2   4 -10   29.21    1.43
   6  -2 -10   28.59    1.66
   6  -2  10   29.46    1.46
   4  -6 -10   36.67    1.78
  -4  -2 -10   35.84    1.34
  -6   2 -10   29.65    1.41
   6  -4 -10   34.45    1.36
   4  -6 -10   29.41    1.44
  -2  -4 -10   31.13    1.39
   4   2 -10   33.01    1.44
   2  -6 -10   33.68    1.42
   6  -2 -10   31.79    1.40
  -4  -2 -11   25.25    2.34
   4   2 -11   22.77    1.92
  -2  -4 -11   32.35    2.25
   2   4 -11   34.54    2.25
   2  -6 -11   23.43    2.18
   2  -6  11   36.58    1.55
   4   2 -11   28.23    1.70
   6  -2 -11   33.35    1.89
   6  -4 -11   28.17    2.04
   4  -6 -11   34.55    1.94
   2  -6 -11   26.40    2.20
  -4  -2 -11   28.54    2.04
   6  -2 -11   36.41    2.07
   6  -4 -11   30.12    1.96
  -2  -4 -11   40.48    2.13
   2  -6 -11   28.54    1.65
  -2  -4 -11   36.32    1.49
   6  -4 -11   30.35    1.46
   6  -2 -11   42.00    1.49
   4  -6 -11   37.76    1.61
  -6   2 -11   37.83    1.57
  -4  -2 -11   26.81    1.48
   4   2 -11   30.99    1.49
   2   4 -12   71.11    2.65
  -4  -2 -12   76.56    3.03
  -2  -4 -12   74.59    2.98
  -2   6 -12   83.15    2.83
  -2  -4  12   74.84    2.32
   2  -6  12   86.77    2.07
   6  -4 -12   83.42    2.62
   6  -2 -12   78.13    2.47
   4   2 -12   89.43    2.31
  -4  -2 -12   83.21    2.49
  -2  -4 -12   85.20    2.61
   4  -6 -12   79.31    2.70
   2  -6 -12   78.66    2.59
   6  -2 -12   78.18    2.48
   6  -4 -12   78.05    2.39
   6  -2 -12   90.52    2.05
  -2  -4 -12   89.36    2.12
  -6   4 -12   96.78    2.22
   2   4 -12   90.24    2.17
  -6   2 -12   90.28    2.09
   6  -4 -12  103.18    2.17
  -4  -2 -12   94.08    2.10
   4   2 -12   95.63    2.21
   6  -4 -13   35.50    2.42
   6  -2 -13   42.27    2.44
   4   2 -13   36.11    2.00
  -2  -4 -13   35.41    3.10
  -2   6 -13   35.04    2.74
   2   4 -13   37.14    2.56
  -4  -2 -13   33.30    2.92
  -4   6 -13   38.81    2.75
   4  -6 -13   37.48    2.49
  -4  -2 -13   35.62    2.14
  -2  -4 -13   36.08    2.31
   2  -6 -13   31.14    2.26
   6  -2 -13   44.41    2.56
   6  -4 -13   35.51    2.42
  -2  -4 -13   44.72    1.89
  -4   6 -13   48.35    2.20
  -4  -2 -13   40.94    1.95
  -6   4 -13   39.22    1.92
   2   4 -13   48.98    1.98
   4   2 -13   39.23    1.95
   6  -2 -13   46.67    1.84
  -6   2 -13   46.60    1.97
  -2   6 -13   41.06    2.14
   6  -4 -13   38.19    1.94
   4   2 -14   12.43    1.97
   6  -4 -14   12.30    2.38
   6  -2 -14   14.30    2.42
  -6   4 -14    3.07    3.24
  -4   6 -14   11.99    3.03
  -4  -2 -14   11.57    3.08
  -2   6 -14   11.28    2.84
  -6   2 -14   10.37    3.19
   2   4 -14   12.43    2.40
  -2  -4 -14    7.68    3.04
  -2  -4 -14   10.98    2.34
  -4  -2 -14   11.42    2.12
   6  -4 -14   14.09    2.42
   4  -6 -14   12.37    2.42
   2  -6 -14   12.01    2.50
   4   2 -14   15.08    1.91
  -2   6 -14   14.78    2.03
  -4  -2 -14   14.05    1.76
   6  -2 -14   16.53    1.70
   6  -4 -14   15.52    1.77
  -4   6 -14   14.70    2.01
  -6   2 -14   15.77    1.81
   2   4 -14   17.06    2.00
  -6   4 -14   15.11    2.02
  -2  -4 -14   14.14    1.78
   4  -6 -15   13.25    2.46
   2  -6 -15    8.70    2.64
  -2  -4 -15   10.00    2.29
   6  -4 -15   11.45    2.67
  -4  -2 -15   10.51    2.09
   6  -4 -15   12.11    2.43
   6  -2 -15   13.91    2.44
   4  -6 -15   14.45    2.84
  -2   6 -15    9.72    2.84
  -6   4 -15   10.04    3.22
  -2  -4 -15   10.00    3.07
  -4   6 -15   11.22    3.26
  -6   2 -15    9.27    3.24
  -4  -2 -15    8.31    3.08
   6  -4 -15   22.99    3.10
  -2   6 -15   17.86    1.96
   2   4 -15   14.58    1.86
   4   2 -15   16.67    1.83
  -4  -2 -15   15.60    1.99
   6  -2 -15   16.27    1.88
  -4   6 -15   17.82    2.06
  -6   2 -15   15.27    1.91
  -6   4 -15   11.68    1.85
   4  -6 -16   15.21    2.60
  -4  -2 -16   14.12    2.31
   2  -6 -16   15.23    2.72
  -2  -4 -16   13.24    2.49
   4  -6 -16   16.90    2.65
   6  -4 -16   19.08    2.56
   6  -2 -16   15.08    2.41
  -4  -2 -16   13.53    3.36
  -2   6 -16   13.94    2.83
  -6   2 -16    9.99    3.26
  -4   6 -16   13.67    3.03
  -6   4 -16   15.25    3.48
   4  -6 -16   25.03    2.93
   6  -2 -16   21.34    2.90
   6  -4 -16   22.99    2.85
  -6   2 -16   18.23    1.98
  -4  -2 -16   16.26    1.91
   2   4 -16   20.28    2.13
  -2   6 -16   19.66    2.08
  -4   6 -16   20.36    2.03
   4   2 -16   20.93    1.91
   6  -2 -16   17.24    1.80
  -6   4 -16   19.74    2.24
   2  -6 -17    9.23    2.44
  -2  -4 -17   14.16    2.45
   4  -6 -17   11.90    2.67
   6  -4 -17   11.89    2.51
   4  -6 -17    9.94    2.55
   2  -6 -17   10.88    2.83
   6  -2 -17   11.52    2.44
  -2   6 -17   12.26    2.74
  -6   2 -17   15.21    3.32
  -4   6 -17   11.89    3.19
  -6   4 -17    9.66    3.24
  -4  -2 -17   11.47    2.90
   2  -6 -17   18.30    2.77
   6  -2 -17   21.83    2.96
   6  -4 -17   19.95    2.80
   4  -6 -17   22.20    2.94
  -4   6 -17   15.47    2.29
  -6   2 -17   18.10    1.89
   4   2 -17   14.24    1.90
  -2   6 -17   14.41    2.24
  -6   4 -17   13.61    2.08
   2   4 -17   14.96    1.97
   6  -2 -18    3.78    2.42
  -2  -4 -18    5.53    2.20
   4   2 -18    4.75    1.99
  -2   6 -18    4.69    2.04
   2   4 -18    6.54    1.92
  -6   2 -18    9.10    1.83
  -4   6 -18    8.55    2.13
  -6   4 -18    7.77    1.88
   2  -6 -19    1.79    2.38
  -2  -4 -19    4.93    2.16
  -6   4 -19    3.98    2.94
   2  -6 -19    4.55    2.35
   4  -6 -19    3.52    2.43
   6  -4 -19    3.46    2.40
  -2  -4 -19    4.77    2.53
   6  -4 -19    6.39    2.49
   2  -6 -19    8.66    2.45
   4   2 -19    7.41    2.39
   6  -2 -19    9.78    2.75
  -2  -4 -19    7.00    2.40
   2   4 -19   11.82    2.54
   4  -6 -19   10.42    2.71
  -6   4 -19    8.28    1.88
   2   4 -19    8.46    1.85
  -2   6 -19    8.99    1.94
  -4   6 -19    8.07    1.99
   2  -6 -20    1.15    2.11
  -6   2 -20    3.30    1.68
  -4  -2 -20    2.74    2.03
   4  -6 -20    4.10    2.20
  -2  -4 -20    1.06    2.17
   6  -2 -20    1.25    2.28
  -2  -4 -20    3.80    1.96
   6  -4 -20    7.54    2.39
   4  -6 -20    2.37    2.24
  -4  -2 -20    3.23    2.12
   2   4 -20    3.03    2.09
   4   2 -20    4.55    2.24
   2  -6 -20    2.93    2.04
  -2   6 -20    6.45    1.73
  -4   6 -20    4.46    1.80
   2  -6 -21    1.42    1.70
  -2  -4 -21    1.99    1.65
   4  -6 -21    2.95    1.65
  -4  -2 -21    0.65    1.56
  -2  -4 -21    3.96    1.56
   2  -6 -21    2.43    1.71
   6  -2 -21    3.82    1.88
   4   2 -21    4.25    1.79
   6  -4 -21    3.32    2.00
   2   4 -21    3.10    1.72
   4  -6 -21    3.39    1.84
  -4  -2 -21    4.89    1.58
  -2   6 -21    2.86    1.89
   5  -6   0  839.56    9.61
  -1  -5   0  819.94    9.82
   1  -6   0  849.74    9.79
   1  -6   0 1016.77    9.74
  -1  -5   0 1040.03    9.80
   6  -5   0  910.57    9.71
  -5  -1   0  899.49    9.89
   6  -1   0  947.97    9.70
   1  -6   0 1109.97    9.62
   6  -1  -1   33.70    0.68
   6  -5  -1   51.76    1.11
   5  -6  -1   55.58    0.96
  -1  -5   1   58.56    1.53
   1  -6  -1   48.95    1.24
  -1  -5   1   40.63    0.52
  -1  -5   1   43.38    1.20
   1  -6  -1   32.08    0.82
   1  -6   1   50.89    1.20
   1  -6  -1   35.48    1.02
   6  -5  -1   45.01    0.99
  -6   1   1   53.56    1.43
   5  -6  -1   54.66    1.19
   6  -5   1   55.46    1.03
  -5  -1   1   54.35    1.56
  -5  -1  -1   49.61    1.61
   6  -1  -1   57.34    0.96
   6  -1   1   40.10    1.01
  -1  -5  -1   47.13    1.19
   6  -5  -2 1238.44   12.51
   5   1  -2 1206.96   12.33
   6  -5  -2 1232.17   12.41
   6  -1  -2 1216.64   12.41
   1  -6  -2 1416.84   12.40
   5  -6  -2 1148.21   12.38
   5  -6  -2 1239.59   12.50
   6  -1  -2 1278.35   12.32
  -1  -5  -2 1359.41   12.30
   1  -6  -2 1411.29   12.37
   6  -1  -2 1358.56   12.28
   6  -5  -2 1144.52   12.41
   5  -6  -2 1081.94   12.37
  -1  -5   2 1086.67   12.51
  -1  -5  -2 1165.90   12.37
   1  -6   2 1241.22   12.47
   5   1  -2 1302.72   12.24
   1  -6  -2 1183.36   12.34
  -1  -5   2 1230.93   12.44
  -1  -5  -2 1139.04   12.47
   6  -5  -2 1161.95   12.29
   6  -5   2 1100.65   12.40
   6  -5  -2 1157.35   12.49
  -6   1   2 1166.47   12.46
   5  -6  -2 1108.35   12.40
   6  -1   2 1168.83   12.39
  -5  -1  -2 1286.22   12.24
   6  -1  -2 1048.18   12.21
  -1  -5  -2 1186.26   12.40
   5   1   2 1092.66   12.39
   6  -1  -2 1196.41   12.30
   6  -1  -3  102.64    1.83
   6  -5  -3  108.66    1.72
   5   1  -3   99.49    1.70
   6  -5  -3   97.15    1.98
   5  -6  -3   99.03    1.97
   5  -6  -3   87.85    1.70
   6  -1  -3  104.18    1.51
  -1  -5  -3   94.44    1.51
   6  -5  -3  159.51    1.89
   5  -6  -3  161.45    1.88
  -1  -5  -3  160.09    1.88
   6  -1  -3  137.38    1.96
  -5  -1   3  142.64    2.19
   6  -1  -3  130.88    1.60
  -1  -5   3  126.47    1.82
   5  -6  -3  108.29    1.77
   1  -6   3  123.85    1.90
   1  -6  -3  149.10    1.75
   6  -5   3  142.74    1.80
  -1  -5  -3  160.69    2.01
  -6   1   3  167.86    1.96
   6  -5  -3  150.65    1.98
   5  -6  -3  160.91    1.96
   6  -1   3  137.02    1.75
   5   1   3  137.43    1.79
   6  -1  -3  129.80    1.46
   6  -1  -3  131.02    1.49
  -5  -1  -3  146.77    1.54
   1  -6  -3  122.46    1.61
  -5  -1   3  127.90    1.80
   6  -5  -4 1380.11   14.45
   5  -6  -4 1416.53   14.47
   6  -1  -4 1474.84   14.45
   5  -6  -4 1343.16   14.30
   6  -1  -4 1360.41   14.22
   1  -6  -4 1444.63   14.29
   6  -5  -4 1457.06   14.34
  -1  -5  -4 1437.91   14.25
   6  -5  -4 1428.90   14.39
   5  -6  -4 1455.05   14.44
   5   1  -4 1394.48   14.34
   1   5  -4 1415.23   14.16
   1  -6  -4 1381.50   14.42
  -1  -5  -4 1421.32   14.46
  -5  -1   4 1443.76   14.45
   6  -5  -4 1453.56   14.35
   1  -6   4 1391.71   14.39
   6  -5  -4 1321.03   14.06
  -1  -5   4 1326.13   14.36
   5  -6  -4 1516.09   14.41
   6  -1  -4 1425.40   14.41
   6  -5  -4 1344.00   14.41
   6  -5   4 1396.55   14.39
   6  -1   4 1480.23   14.36
   5   1   4 1360.03   14.31
   6  -1  -4 1364.26   14.14
  -5  -1   4 1421.42   14.33
  -5  -1  -4 1411.41   14.22
   6  -1  -4 1425.26   14.20
   5  -6  -5  321.83    3.57
   6  -5  -5  273.52    3.52
   6  -1  -5  294.39    3.11
   1  -6  -5  292.09    3.15
   5  -6  -5  300.00    3.25
  -1  -5  -5  285.03    3.08
   6  -5  -5  276.02    3.22
  -5   6  -5  252.31    2.83
   6  -1  -5  272.83    3.43
   5  -6  -5  275.24    3.37
   6  -5  -5  230.25    3.29
  -6   1   5  249.45    3.25
  -1  -5  -5  252.68    3.38
   1  -6  -5  259.89    3.44
  -5  -1   5  283.79    3.40
   1  -6   5  289.09    3.33
  -1  -5   5  274.70    3.31
   6  -5   5  267.93    3.31
   1   5  -5  281.54    3.00
   5   1  -5  248.42    3.21
   6  -5  -5  242.21    3.39
   6  -1  -5  265.64    3.31
   6  -1   5  250.74    3.21
   5   1   5  269.95    3.18
   6  -1  -5  284.94    3.05
  -5  -1  -5  263.18    3.06
  -5  -1   5  294.84    3.17
   6  -1  -5  266.58    2.85
  -1  -5  -6  109.94    1.77
   6  -1  -6  114.53    1.71
   1  -6  -6  120.81    1.85
   6  -5  -6  107.80    1.90
   5  -6  -6  106.81    1.84
   6  -1  -6  137.02    2.23
   6  -5  -6  130.50    2.10
   5  -6  -6  123.93    2.12
  -5   6  -6  125.06    1.51
  -6   5  -6  132.93    1.72
  -6   1   6  124.03    1.92
   1  -6  -6  132.23    2.29
  -1  -5  -6  120.94    2.25
  -5  -1   6  134.97    2.17
  -1  -5   6  116.02    1.92
   1  -6   6  121.54    2.00
   6  -1  -6  132.85    2.07
   1   5  -6  127.05    1.68
   5   1  -6  123.89    2.00
   6  -5   6  125.58    2.06
   1   5   6  126.25    1.68
   5   1   6  129.58    1.93
  -1   6   6  126.81    1.58
   6  -1   6  128.43    1.96
   6  -1  -6  133.55    1.75
  -1  -5  -6  126.84    1.88
  -5  -1  -6  127.28    1.74
   6  -5  -6  118.17    1.82
  -5  -1   6  127.57    1.84
  -1  -5  -7   15.73    1.12
   5  -6  -7   14.18    1.27
   1  -6  -7   14.22    1.13
   6  -5  -7   16.34    1.25
   6  -5  -7   10.62    1.51
   1  -6  -7   12.27    1.74
   5  -6  -7   12.67    1.54
  -6   5  -7   14.06    1.00
   6  -1  -7   14.21    1.51
  -5  -1   7   14.50    1.44
   1  -6  -7   13.62    1.71
  -6   1   7   12.87    1.25
  -1  -5  -7   14.57    1.81
   5   1  -7   11.74    1.28
   6  -5   7   15.95    1.34
   6  -1  -7   16.26    1.48
   6  -1   7   14.09    1.23
   1   5   7   15.03    0.88
  -1   6   7   16.47    0.71
   5   1   7   17.16    1.12
  -5  -1   7   16.57    1.02
   6  -1  -7   16.61    0.95
  -5  -1  -7   14.06    0.93
   5   1  -7   13.44    0.96
  -6   1  -7   16.46    1.01
   1  -6  -8  278.29    3.20
   6  -5  -8  272.61    3.24
   5  -6  -8  254.90    3.17
   6  -1  -8  227.21    3.37
   5  -6  -8  222.58    3.45
  -6   5  -8  235.17    3.01
   1  -6  -8  229.46    3.47
   6  -5  -8  216.39    3.41
   1  -6  -8  220.60    3.66
  -5  -1   8  241.17    3.36
   1   5  -8  223.98    3.43
  -6   1   8  224.08    3.12
  -1  -5  -8  232.48    3.63
   1  -6   8  264.26    3.26
   6  -1  -8  228.93    3.40
   5   1  -8  244.89    3.32
   6  -1   8  235.89    3.14
   5   1   8  238.93    3.09
   1   5   8  256.38    2.93
   1  -6  -8  259.80    3.19
  -1  -5  -8  261.22    3.19
  -5  -1  -8  256.13    3.09
   5  -6  -8  253.81    3.17
  -5  -1   8  253.50    2.98
  -6   1  -8  248.00    3.09
   6  -5  -8  298.74    3.37
   1   5  -9   37.22    1.91
  -5  -1   9   36.10    1.67
  -1  -5   9   30.67    1.36
   1  -6   9   32.32    1.44
   5   1  -9   35.58    1.66
   6  -1   9   36.37    1.43
   5   1   9   36.59    1.34
   6  -1  -9   34.55    1.23
  -1  -5  -9   34.67    1.43
   6  -5  -9   39.46    1.52
  -5  -1  -9   34.98    1.21
   5   1  -9   37.33    1.26
  -6   1  -9   35.66    1.33
   1  -6  -9   32.11    1.40
   5  -6  -9   37.15    1.36
   5  -6 -10   64.05    1.71
   6  -5 -10   67.26    1.73
   1  -6 -10   39.12    1.97
   5  -6 -10   41.32    1.92
   6  -5 -10   38.28    2.00
  -1  -5 -10   42.31    2.20
   6  -1 -10   41.61    1.99
  -1  -5 -10   36.33    2.23
   1  -6 -10   39.60    2.28
  -1  -5  10   48.83    1.48
   1  -6  10   51.06    1.58
   6  -1  10   40.88    1.53
   6  -1 -10   42.85    1.87
   5   1  10   45.39    1.44
   5   1 -10   48.67    1.47
  -1  -5 -10   62.94    1.86
   6  -5 -10   62.19    1.78
   5  -6 -10   51.33    1.64
  -5  -1 -10   49.28    1.53
   6  -1 -10   55.87    1.61
  -6   1 -10   47.24    1.43
   1  -6 -10   56.65    1.59
  -1  -5 -11   29.70    2.40
   1  -6 -11   26.68    2.26
  -1   6 -11   32.67    2.17
   1   5 -11   36.29    2.10
   1  -6  11   45.88    1.61
   6  -5 -11   36.17    1.99
   6  -1 -11   37.46    2.01
   5   1 -11   30.84    1.79
   5  -6 -11   38.73    2.09
  -1  -5 -11   35.72    2.03
  -6   1 -11   35.36    1.83
  -5  -1 -11   30.65    2.04
   6  -1 -11   35.03    2.12
   6  -5 -11   34.59    2.05
   1  -6 -11   32.41    2.08
   5   1 -11   37.69    1.62
  -6   1 -11   44.23    1.63
  -1  -5 -11   45.98    1.67
   6  -5 -11   40.37    1.67
   6  -1 -11   50.72    1.63
   1  -6 -11   38.39    1.67
   5  -6 -11   45.50    1.68
  -5  -1 -11   43.48    1.61
   6  -5 -12  107.01    2.75
   5   1 -12   95.40    2.31
   6  -1 -12   95.09    2.46
  -5  -1 -12   89.80    3.24
   1   5 -12   97.28    2.89
   1  -6 -12   84.99    2.89
  -1   6 -12   94.80    2.86
  -1  -5 -12   85.35    2.93
   1  -6 -12   99.90    2.85
  -5  -1 -12   95.07    2.55
   6  -1 -12  100.53    2.80
  -1  -5 -12   95.66    2.86
  -6   1 -12  101.37    2.48
   6  -5 -12   98.91    2.82
   5  -6 -12   93.06    2.62
   5   1 -12  105.96    2.20
   6  -1 -12  108.53    2.21
  -6   1 -12  106.13    2.15
  -6   5 -12  109.61    2.41
  -5  -1 -12  119.78    2.20
   6  -5 -12  117.20    2.26
  -1  -5 -12  108.56    2.28
   1   5 -12  104.49    2.41
   5   1 -13    8.16    1.94
   6  -1 -13    9.11    2.03
   6  -5 -13    8.09    2.22
  -1   6 -13    8.71    2.53
   1   5 -13    8.60    2.34
  -1  -5 -13    9.70    2.63
  -6   1 -13   11.42    2.74
  -1  -5  13    9.53    1.97
  -5  -1 -13    8.79    2.88
  -5  -1 -13    9.43    2.04
   5  -6 -13   11.15    2.33
  -6   1 -13    8.43    1.91
   1  -6 -13   10.42    2.45
  -1  -5 -13   10.68    2.30
   6  -5 -13    9.84    2.24
  -1   6 -13   12.50    1.91
  -6   5 -13   12.50    1.71
   1   5 -13   13.39    1.81
  -5   6 -13   13.44    1.90
   5   1 -13   15.10    1.89
  -6   1 -13   10.62    1.78
  -5  -1 -13   11.88    1.56
  -1  -5 -13   13.64    1.60
   6  -1 -13   11.40    1.63
   6  -5 -14   22.90    2.48
   5   1 -14   25.74    2.22
   5  -6 -14   21.80    2.54
   6  -1 -14   21.82    2.22
  -6   5 -14   23.33    3.39
  -5   6 -14   17.09    3.13
  -6   1 -14   22.94    3.37
  -5  -1 -14   19.74    3.28
   1   5 -14   19.70    2.69
  -1  -5 -14   19.51    2.86
  -1   6 -14   19.34    2.90
  -5  -1 -14   19.63    2.10
   5  -6 -14   17.64    2.55
  -1  -5 -14   20.75    2.65
   1  -6 -14   21.82    2.25
   6  -5 -14   22.33    2.43
  -5  -1 -14   34.82    1.92
  -5   6 -14   27.32    2.15
  -6   5 -14   30.04    2.03
   5   1 -14   30.05    1.85
   6  -1 -14   29.20    1.87
  -1   6 -14   30.34    2.18
   1   5 -14   30.45    2.03
  -6   1 -14   27.80    1.89
  -5  -1 -15    5.34    2.10
  -1  -5 -15    6.10    2.48
   1  -6 -15    7.27    2.43
   5  -6 -15    8.87    2.44
   6  -5 -15    8.50    2.67
   6  -1 -15    8.41    2.24
   6  -5 -15    9.72    2.72
   5  -6 -15    9.02    2.41
   5   1 -15    5.84    2.22
  -5   6 -15    9.29    3.10
  -1   6 -15    6.96    2.83
   1   5 -15    7.32    2.40
  -6   5 -15    5.42    3.22
   1  -6  15    5.61    2.08
  -5  -1 -15    4.62    3.01
  -6   1 -15    7.78    3.28
   5  -6 -15   13.12    2.86
   6  -5 -15    9.48    2.92
   6  -1 -15    9.58    1.81
  -1   6 -15    8.75    1.96
  -5  -1 -15    6.38    1.82
  -5   6 -15   10.40    2.01
  -6   1 -15   10.22    1.76
   5   1 -15    7.69    1.86
  -6   5 -15    8.47    2.02
   1   5 -15   10.72    1.98
   6  -5 -16   22.06    2.92
  -1  -5 -16   17.71    2.37
   1  -6 -16   24.11    2.76
   5  -6 -16   20.36    2.72
   6  -1 -16   23.62    2.56
   5  -6 -16   24.13    2.92
   6  -5 -16   24.72    2.79
  -5   6 -16   19.35    3.47
  -6   5 -16   17.80    3.55
  -6   1 -16   17.25    3.31
  -1   6 -16   22.46    2.80
  -5  -1 -16   24.07    3.20
   6  -1 -16   46.06    3.10
   5  -6 -16   45.13    3.03
   6  -5 -16   48.38    3.10
  -5  -1 -16   35.61    2.17
  -5   6 -16   32.08    2.13
  -1   6 -16   34.02    2.09
  -6   1 -16   28.22    1.94
  -6   5 -16   34.17    2.14
   6  -1 -16   32.57    2.03
   5   1 -16   33.84    2.00
   1   5 -16   30.60    2.06
   5  -6 -17    9.57    2.87
  -1  -5 -17    6.92    2.37
   1  -6 -17    6.79    2.65
   6  -5 -17    8.11    2.66
   6  -1 -17    9.91    2.29
   5  -6 -17    9.55    2.52
  -6   1 -17    4.87    3.21
  -6   5 -17    6.04    3.44
  -5  -1 -17    5.47    3.01
  -5   6 -17    4.48    3.34
   5   1 -17   16.64    2.86
   1  -6 -17   15.99    2.80
   6  -1 -17   18.72    2.79
   6  -5 -17   14.86    2.67
   5  -6 -17   18.38    2.67
  -5   6 -17   13.63    2.35
  -1   6 -17   12.28    2.34
  -6   5 -17   13.19    2.00
   1   5 -17   13.08    2.09
  -6   1 -17   16.22    2.17
   5   1 -17   14.43    2.10
   6  -1 -18    0.73    2.06
  -1  -5 -18    2.35    2.22
  -5   6 -18    3.30    2.07
  -1   6 -18    3.82    2.05
  -6   5 -18    1.87    2.00
   1   5 -18    4.38    1.88
   1  -6 -19    3.22    2.39
  -1  -5 -19    2.03    2.17
  -6   5 -19    4.37    2.74
   1  -6 -19    0.90    2.48
  -1  -5 -19    4.16    2.36
   5  -6 -19    4.03    2.44
   6  -5 -19    1.66    2.24
   6  -5 -19    0.92    2.49
   5   1 -19    2.82    2.46
  -1  -5 -19    6.58    2.36
   5  -6 -19    3.68    2.34
   6  -1 -19    4.80    2.72
   1  -6 -19    2.48    2.32
   1   5 -19    2.45    1.80
  -6   5 -19    4.39    1.81
  -1   6 -19    2.59    1.78
  -5   6 -19    4.56    1.94
  -1  -5 -20    2.10    2.14
   1  -6 -20   -1.15    2.16
  -6   1 -20    0.25    1.80
  -5  -1 -20    0.74    2.00
   5  -6 -20   -2.39    2.14
  -1  -5 -20    2.22    1.97
   1   5 -20    1.73    2.22
   5  -6 -20    0.21    2.33
   6  -5 -20    1.11    2.44
   1  -6 -20    2.11    1.91
  -1   6 -20    3.21    2.18
   5   1 -20    2.19    2.09
   6  -1 -20    4.53    2.23
  -5   6 -20    3.55    1.60
  -1   6 -20    1.84    1.75
  -6   5 -20    2.69    1.48
  -5  -1 -21    0.76    1.49
  -1  -5 -21   -0.05    1.66
  -6   1 -21    0.83    1.35
   1  -6 -21    1.37    1.78
  -1  -5 -21    0.52    1.63
   6  -1 -21   -0.44    1.86
  -6   1 -21    2.11    1.85
   5  -6 -21   -0.21    1.89
   1   5 -21    0.60    1.72
  -5  -1 -21   -1.76    1.71
  -1   6 -21    1.23    1.75
   6  -5 -21    1.73    1.92
   5   1 -21   -0.26    1.76
   1  -6 -21   -0.07    1.70
   0  -6   0  213.31    3.35
   0  -6   0  262.26    3.02
   0  -6   0  248.09    3.30
  -6   0   0  230.78    3.51
   6   0   0  236.44    3.17
   6   0  -1  405.17    3.92
   6  -6  -1  377.26    4.11
   0  -6   1  341.35    4.32
   0  -6  -1  349.03    4.25
   0  -6  -1  397.63    4.19
   0  -6   1  358.40    4.22
   6  -6   1  356.42    4.21
  -6   0   1  361.14    4.36
   6   0   1  398.96    4.17
   0  -6   1  376.74    3.93
   6  -6  -2  642.18    6.71
   6  -6  -2  623.06    6.56
   6   0  -2  642.30    6.56
   0  -6  -2  657.06    6.45
   6   0  -2  645.20    6.42
   6   0  -2  679.35    6.38
   0  -6  -2  662.75    6.45
   6  -6  -2  607.92    6.53
   0  -6   2  597.29    6.62
   0  -6  -2  576.09    6.59
   6  -6  -2  635.10    6.64
   6  -6   2  618.92    6.60
  -6   0   2  599.03    6.66
   6   0   2  621.39    6.56
   0  -6  -2  629.94    6.56
  -6   0  -2  622.99    6.34
   6   0  -2  558.05    6.32
   6  -6  -3 2728.18   28.35
   6   0  -3 2764.38   28.34
   6  -6  -3 2687.69   28.44
   6   0  -3 2535.71   28.17
   6  -6  -3 2888.04   28.38
   0  -6  -3 2882.05   28.29
   6  -6  -3 2939.52   28.39
   0  -6  -3 2860.86   28.37
   6   0  -3 2821.37   28.22
   0  -6   3 2892.92   28.43
   6  -6  -3 2893.01   28.42
   6  -6   3 2905.23   28.40
   0  -6  -3 2782.96   28.35
   6   0   3 2733.85   28.34
  -6   0  -3 2854.45   28.19
   6   0  -3 2829.87   28.18
   6   0  -4   29.09    1.29
   6  -6  -4   30.75    1.49
   6   0  -4   29.51    0.82
   6  -6  -4   30.15    1.09
   0  -6  -4   26.71    0.93
   6  -6  -4   36.73    1.31
   6   0  -4   31.40    1.31
   0  -6  -4   39.56    1.48
   0   6  -4   31.87    0.60
   6  -6  -4   26.49    1.19
   0  -6   4   27.66    1.25
   6  -6  -4   35.18    1.34
   6  -6   4   28.95    1.31
   6   0   4   32.90    1.07
   6   0  -4   28.88    0.77
  -6   0  -4   30.47    0.81
   6   0  -5 1496.27   15.51
   6  -6  -5 1591.25   15.84
   0  -6  -5 1533.99   15.57
   6  -6  -5 1558.04   15.64
   6  -6  -5 1516.51   15.72
  -6   6  -5 1507.16   15.39
  -6   0   5 1450.80   15.67
   0  -6  -5 1516.74   15.80
   0  -6   5 1494.77   15.69
   6  -6  -5 1495.53   15.77
   0   6  -5 1487.76   15.42
   6  -6   5 1521.26   15.72
   6   0  -5 1513.35   15.70
   6   0   5 1548.48   15.65
  -6   0  -5 1537.82   15.53
   6   0  -5 1611.18   15.54
   6  -6  -6 1017.77   10.89
  -6   6  -6  971.35   10.49
  -6   0   6 1009.39   10.81
   0  -6  -6 1022.41   10.97
   6  -6  -6 1065.41   10.73
   0  -6  -6 1050.31   10.66
   6   0  -6  992.32   10.79
   6   0   6 1025.40   10.76
   0   6   6 1027.01   10.59
  -6   0  -6 1050.52   10.66
   6   0  -6 1048.74   10.66
   0  -6  -7 2123.33   21.69
   6  -6  -7 2164.82   21.76
   6  -6  -7 2156.69   21.89
  -6   0   7 2109.67   21.78
   0  -6  -7 2088.10   22.03
   6   0  -7 2087.28   21.81
   0   6   7 2054.10   21.53
   6   0   7 2133.54   21.75
   6   0  -7 2184.21   21.65
  -6   0  -7 2129.28   21.68
   0  -6  -8  847.33    9.00
   6  -6  -8  828.83    9.06
   0  -6  -8  802.96    9.42
  -6   0   8  799.10    9.07
   0  -6  -8  828.74    9.51
   0  -6   8  925.68    9.20
   6   0  -8  812.06    9.15
   6   0   8  876.29    9.08
   0  -6  -8  857.57    9.05
  -6   0  -8  859.41    8.98
   6  -6  -9  513.68    6.45
  -6   0   9  514.46    6.24
   0   6  -9  545.04    6.58
   0  -6   9  576.65    6.29
   6   0  -9  531.87    6.35
   6   0   9  535.94    6.21
   6   0  -9  613.87    6.24
  -6   0  -9  574.73    6.25
   0  -6  -9  558.09    6.26
   6  -6  -9  578.88    6.26
   0  -6 -10  106.18    2.69
   6  -6 -10  100.89    2.30
   0  -6 -10  100.73    2.65
   0  -6  10   95.78    1.93
   6   0 -10  100.10    2.20
   6  -6 -10   96.57    2.07
   0  -6 -10   97.17    2.02
   6   0 -10  103.92    1.89
  -6   0 -10  103.58    1.95
   6  -6 -10  108.39    1.96
   0   6 -11  105.98    2.70
   0  -6 -11  109.02    3.04
   0  -6  11   98.89    2.05
   6   0 -11  106.95    2.43
   6  -6 -11  118.17    2.61
  -6   0 -11  105.62    2.49
   0  -6 -11  113.37    2.83
   6   0 -11  108.10    2.04
  -6   0 -11  105.58    2.09
   6   0 -12   25.42    1.98
   6  -6 -12   26.87    2.19
   0   6 -12   22.98    2.31
   0  -6 -12   18.65    2.41
  -6   0 -12   20.13    1.90
   0  -6 -12   21.40    2.20
   6  -6 -12   21.60    2.21
   6   0 -12   25.96    1.57
  -6   0 -12   26.16    1.59
   6   0 -13   41.05    2.19
   6  -6 -13   41.83    2.69
   0  -6 -13   38.06    2.79
  -6   0 -13   37.85    3.13
   0   6 -13   40.44    2.62
   6  -6 -13   42.66    2.63
   0  -6 -13   41.99    2.71
  -6   0 -13   40.22    2.17
  -6   6 -13   49.33    2.04
   0   6 -13   49.02    2.01
  -6   0 -13   45.96    1.87
   6   0 -13   50.05    1.81
  -6   0 -14   33.13    2.14
   6  -6 -14   32.63    2.55
   0  -6 -14   38.60    2.83
   6  -6 -14   33.62    2.77
   6   0 -14   39.40    2.33
   0  -6  14   32.87    2.22
  -6   0 -14   33.05    3.04
  -6   6 -14   31.85    3.25
   0   6 -14   36.16    2.75
   6  -6 -14   43.47    3.09
   0   6 -14   45.25    2.19
  -6   0 -14   45.01    1.89
   6   0 -14   39.05    1.94
  -6   6 -14   46.30    2.20
   6  -6 -15   82.65    3.29
   0  -6 -15   79.00    2.89
   6  -6 -15   83.13    3.38
   6   0 -15   84.99    2.87
  -6   6 -15   76.64    3.89
   0   6 -15   75.48    3.09
  -6   0 -15   77.47    3.74
   6  -6 -15  109.43    3.45
  -6   0 -15   98.29    2.35
  -6   6 -15   99.24    2.58
   0   6 -15   96.35    2.59
   6   0 -15   95.58    2.43
   0  -6 -16   30.04    2.65
   6  -6 -16   34.00    2.81
   6  -6 -16   31.82    2.70
   6   0 -16   30.39    2.39
  -6   6 -16   30.98    3.38
  -6   0 -16   33.06    3.45
   6  -6 -16   64.60    3.20
   6   0 -16   68.83    3.24
  -6   6 -16   48.00    2.38
  -6   0 -16   57.87    2.43
   6   0 -16   61.99    2.38
   0   6 -16   48.46    2.38
   6  -6 -17   74.66    3.34
   0  -6 -17   74.63    2.91
   6  -6 -17   75.27    3.08
   6  -6 -17  123.54    3.53
   6   0 -17  135.12    3.55
  -6   0 -17   72.40    3.70
  -6   6 -17   76.35    3.71
   6   0 -17  102.00    2.47
  -6   6 -17  124.58    3.28
   0   6 -17  128.51    3.17
  -6   0 -17  111.38    2.54
   0   6 -18   45.24    2.16
  -6   6 -18   43.30    2.29
   0  -6 -19    8.19    2.29
  -6   6 -19    8.87    2.87
   6  -6 -19    9.96    2.38
   0  -6 -19   11.16    2.40
   6   0 -19   12.14    2.59
   6  -6 -19   13.62    2.64
   0  -6 -19   11.67    2.21
  -6   6 -19   15.33    1.83
   0   6 -19   13.88    1.85
  -6   0 -20   11.57    1.95
   0  -6 -20    7.71    2.14
   6  -6 -20    9.55    2.00
   0   6 -20   15.81    2.17
   6  -6 -20   14.34    2.27
   6   0 -20   12.37    2.22
   0  -6 -20   12.11    1.87
  -6   6 -20   13.98    1.69
   0   6 -20   12.53    1.57
   0  -6 -21    1.42    1.80
  -6   0 -21    0.74    1.46
   6   0 -21    2.44    1.82
  -6   0 -21    3.79    1.64
   0  -6 -21    1.73    1.56
   6  -6 -21    5.41    1.94
   0   6 -21    1.81    1.67
   3   4   0   92.30    1.02
  -3  -4   0   93.76    1.03
   4  -7   0   97.84    1.24
  -4  -3   0   94.22    1.86
   3  -7   0  102.14    1.25
   7  -4   0   89.59    1.38
   7  -3   0   89.63    1.38
  -3  -4   0   87.33    1.70
   3  -7  -1  794.64    8.00
   4  -7  -1  788.48    8.02
  -3  -4  -1  826.71    7.84
   4  -7   1  740.77    7.84
   4  -7  -1  741.09    7.99
  -3  -4   1  713.77    8.22
   3  -7  -1  799.86    8.02
   4  -7  -1  710.08    7.97
  -3  -4  -1  711.03    8.19
  -4  -3  -1  785.57    8.26
   7  -4  -1  775.69    8.00
   7  -3   1  772.61    8.04
   7  -3  -1  764.97    7.98
   7  -4   1  776.66    8.07
  -4  -3   1  800.99    8.20
  -3  -4   1  826.15    8.14
   4  -7  -2  290.62    3.50
   7  -4  -2  334.14    3.58
   3  -7  -2  329.41    3.63
   7  -3  -2  314.66    3.54
   7  -3  -2  275.13    3.69
   4   3  -2  298.91    3.35
   7  -4  -2  311.01    3.75
   4  -7  -2  309.22    3.66
   7  -4  -2  302.51    3.45
  -3  -4  -2  290.29    3.28
   7  -3  -2  310.30    3.44
   4  -7  -2  345.95    3.60
  -4  -3   2  326.03    3.77
   4  -7  -2  337.15    3.39
  -3  -4   2  352.26    3.91
   3  -7  -2  329.29    3.43
   4  -7  -2  309.03    3.41
  -3  -4   2  321.01    3.63
   3  -7  -2  295.09    3.46
   3  -7  -2  318.80    3.43
  -4  -3  -2  344.66    3.93
  -3  -4  -2  362.54    3.82
   7  -4   2  325.43    3.58
   7  -3   2  345.27    3.58
   7  -3  -2  314.80    3.38
   7  -4  -2  330.09    3.38
  -4  -3   2  315.62    3.63
   7  -4  -3  661.42    7.11
  -3  -4  -3  626.10    6.80
   7  -3  -3  624.20    7.07
   4  -7  -3  604.85    7.01
   7  -3  -3  636.23    6.94
   3  -7  -3  678.45    7.04
   7  -4  -3  658.80    6.98
   4  -7  -3  598.20    6.98
   3  -7  -3  550.17    6.89
   7  -4  -3  588.68    6.89
   7  -3  -3  571.52    6.87
   7  -4  -3  797.63    7.12
   4  -7  -3  739.57    7.07
  -4  -3   3  751.09    7.23
   7  -3  -3  695.31    7.11
   7  -4  -3  735.68    7.12
  -3  -4   3  794.71    7.33
   3  -7  -3  695.40    6.99
   4  -7  -3  626.50    6.78
   4  -7  -3  638.63    6.96
  -3  -4   3  714.06    7.07
   3  -7  -3  674.46    6.82
   3  -7  -3  691.70    6.82
  -7   3   3  739.14    6.99
   4  -7  -3  639.81    6.73
   7  -3  -3  662.13    6.79
   7  -3   3  722.03    7.06
   7  -4   3  693.36    7.03
   7  -4  -3  707.47    6.79
  -4  -3   3  692.13    7.04
  -3  -4  -4  598.87    5.47
   3  -7  -4  602.47    5.73
   7  -3  -4  572.51    5.75
   7  -4  -4  579.66    5.80
   4  -7  -4  581.48    5.75
   4  -7  -4  629.37    5.65
   7  -3  -4  619.88    5.55
   7  -4  -4  597.98    5.55
   3  -7  -4  599.53    5.58
   3  -7  -4  463.97    5.71
   7  -4  -4  435.27    5.67
   4  -7  -4  464.58    5.69
   7  -3  -4  453.35    5.65
   3   4  -4  456.61    5.51
  -4  -3   4  465.35    5.82
  -3  -4   4  441.39    5.72
  -4  -3   4  526.02    5.62
   7  -3  -4  565.48    5.59
   7  -4  -4  590.11    5.64
  -3  -4   4  557.42    5.72
   7  -4  -4  471.26    5.29
  -7   3   4  460.70    5.50
   7  -3  -4  465.33    5.72
   7  -4  -4  446.87    5.68
   7  -3  -4  465.19    5.31
   7  -4   4  498.74    5.63
   7  -3   4  511.06    5.63
  -4  -3  -4  580.90    5.50
   7  -3  -4  544.86    5.45
   4   3   4  511.56    5.56
   7  -3  -5   83.46    1.97
   4  -7  -5   88.02    2.01
   7  -4  -5   95.52    2.05
   4  -7  -5   84.36    1.58
   3  -7  -5   89.81    1.61
   7  -3  -5   80.00    1.50
   7  -4  -5   78.85    1.53
   4  -7  -5  106.45    1.88
   3  -7  -5  111.95    1.99
   7  -4  -5  103.26    1.89
   7  -3  -5  108.71    1.97
  -4  -3   5  114.32    2.18
   4   3  -5   95.44    1.55
   4   3  -5   96.70    1.65
   3   4  -5  103.02    1.66
  -3  -4   5   99.14    2.12
   3   4  -5   99.62    1.46
  -4  -3   5   94.53    1.62
  -3  -4   5   99.03    1.73
   7  -3  -5   98.93    1.87
   7  -4  -5  103.56    1.94
  -7   3   5  100.07    1.50
  -7   4   5  103.68    1.33
   7  -4   5  104.53    1.77
   4   3   5  108.64    1.59
   3   4   5   98.21    1.57
   7  -3   5  105.35    1.69
   7  -3  -5   94.57    1.40
  -3  -4  -5  113.02    1.56
   7  -4  -5  104.46    1.50
  -4  -3  -5   92.64    1.49
   7  -4  -6   80.88    2.07
   3  -7  -6   76.37    1.52
   7  -4  -6   75.98    1.47
   4  -7  -6   63.54    1.46
   7  -3  -6   70.88    1.49
   7  -3  -6   84.66    1.81
   4  -7  -6   86.59    1.93
   3  -7  -6   92.98    2.03
   7  -4  -6   95.54    1.87
  -3  -4   6   95.77    1.99
   4   3  -6   95.61    1.71
  -4  -3   6   87.66    1.96
   3   4  -6   88.87    1.74
  -3  -4   6   91.31    1.64
  -4  -3   6   78.53    1.55
   7  -3  -6   84.02    1.88
   3   4  -6   81.72    1.45
  -7   3   6   89.11    1.38
   7  -4  -6   99.93    1.99
   4   3  -6   97.60    1.57
   4   3   6   84.42    1.49
   7  -4   6   87.03    1.69
   7  -3   6   91.38    1.73
   3   4   6   96.03    1.50
  -4  -3  -6   86.70    1.43
  -3  -4  -6   84.23    1.50
   7  -4  -6  103.69    1.62
  -3   7   6   80.83    1.12
   7  -3  -6   81.57    1.39
   3  -7  -7   11.89    1.14
   7  -4  -7   11.52    1.12
   4  -7  -7   12.30    1.22
   7  -4  -7   15.54    1.58
   3  -7  -7   17.92    1.62
   7  -3  -7   20.22    1.63
   4  -7  -7   17.95    1.67
  -4  -3   7   16.44    1.52
  -3  -4   7   14.58    1.68
   3   4  -7   17.59    1.43
   4   3  -7   17.61    1.43
  -3  -4   7   12.84    1.20
  -4  -3   7   14.57    1.16
   3   4  -7   17.33    1.10
   7  -4   7   18.09    1.27
   7  -3  -7   18.15    1.59
   7  -4  -7   15.64    1.59
   4   3  -7   13.79    1.15
   4   3   7   15.36    0.99
   3   4   7   14.30    0.98
   7  -3   7   14.22    1.26
   7  -3  -7   12.68    1.02
   7  -4  -8  227.79    2.78
   7  -3  -8  221.04    2.74
   3  -7  -8  206.88    2.81
   4  -7  -8  226.23    2.77
  -7   4  -8  191.83    2.72
   7  -3  -8  198.94    3.06
  -3  -4  -8  180.34    3.27
  -4  -3   8  187.95    3.09
   3   4  -8  195.92    3.04
   4   3  -8  178.09    2.93
  -3  -4   8  180.91    3.07
   4   3  -8  188.65    2.70
   7  -4   8  200.34    2.82
   7  -3  -8  204.06    3.07
   3   4  -8  180.31    2.60
   7  -4  -8  187.25    2.97
   3   4   8  204.15    2.61
   7  -3   8  185.86    2.74
   4   3   8  201.98    2.65
  -3  -4  -8  217.44    2.66
   7  -4  -8  201.96    2.59
   7  -3  -8  209.40    2.64
  -4  -3  -8  206.53    2.67
  -7   4  -9   44.54    1.50
  -7   3  -9   45.85    1.67
   4  -7  -9   44.36    1.93
   3  -7  -9   40.85    1.86
   4   3  -9   42.50    1.79
  -3  -4   9   40.29    1.85
   3   4  -9   45.91    1.91
  -4  -3   9   43.25    1.82
  -3  -4   9   48.17    1.48
   7  -4   9   45.66    1.60
   4   3  -9   42.15    1.49
   3   4  -9   44.01    1.42
   7  -3   9   40.98    1.47
   4   3   9   46.37    1.32
   3   4   9   44.99    1.24
  -4  -3  -9   48.15    1.36
   7  -4  -9   45.29    1.30
   7  -3  -9   53.74    1.33
  -3  -4  -9   47.33    1.33
   3  -7 -10    6.63    1.69
   4  -7 -10    9.11    1.65
   7  -3 -10    8.87    1.79
  -7   3 -10    7.18    1.41
   7  -4 -10    5.60    1.72
  -3  -4 -10    8.90    1.93
  -3  -4 -10    8.60    1.90
  -4  -3 -10    7.74    1.88
  -4  -3 -10    7.42    1.97
   3  -7  10   12.69    1.47
  -3  -4  10   11.22    1.22
   7  -4 -10    6.72    1.63
   3   4 -10    7.20    1.31
   7  -3 -10    7.91    1.73
   4   3 -10    6.83    1.35
   3  -7 -10   17.59    1.56
   4  -7 -10   16.03    1.42
   4   3 -10    9.78    1.27
   7  -3 -10   14.07    1.24
  -3  -4 -10   14.95    1.28
   7  -4 -10   11.26    1.23
  -4  -3 -10   12.02    1.18
  -7   3 -10   10.89    1.25
   4   3 -11   18.97    1.96
  -3  -4  11   21.52    1.90
   3   4 -11   19.36    2.10
  -4  -3 -11   22.59    2.34
  -3  -4 -11   19.99    2.37
  -4  -3  11   20.08    1.81
   3  -7  11   24.82    1.68
   4   3 -11   22.87    1.51
   7  -3 -11   22.94    1.98
   7  -4 -11   23.16    2.08
  -3  -4 -11   25.56    2.11
   7  -4 -11   24.27    2.11
   3  -7 -11   19.55    1.96
  -4  -3 -11   22.05    2.07
   4  -7 -11   22.25    2.05
   7  -3 -11   21.50    1.97
  -4  -3 -11   28.09    1.52
   7  -3 -11   24.42    1.44
  -3  -4 -11   23.04    1.48
   7  -4 -11   27.75    1.56
   4   3 -11   28.11    1.56
  -7   4 -11   26.18    1.51
   3   4 -11   21.65    1.49
  -7   3 -11   22.93    1.45
  -3  -4  12   39.61    2.06
  -4  -3 -12   38.36    2.59
   3   4 -12   42.27    2.33
  -3  -4 -12   40.57    2.70
   3  -7  12   45.98    1.71
   4  -7  12   44.93    1.91
   7  -4 -12   45.31    2.33
   7  -3 -12   43.31    2.11
   4   3 -12   40.24    1.85
  -3  -4 -12   45.37    2.32
  -4  -3 -12   45.03    2.32
   7  -3 -12   49.61    2.62
   7  -4 -12   41.40    2.17
   4  -7 -12   41.35    2.36
   3  -7 -12   42.17    2.39
  -4  -3 -12   43.98    1.60
   4   3 -12   46.54    1.77
  -7   4 -12   45.20    1.88
   3   4 -12   50.33    1.92
  -7   3 -12   44.55    1.79
   7  -4 -12   53.47    1.86
  -3  -4 -12   50.12    1.94
   7  -3 -12   47.65    1.70
   7  -3 -13   11.44    2.20
   7  -4 -13    8.62    2.24
  -3  -4 -13    8.60    2.56
  -4  -3 -13    5.70    2.65
  -3   7 -13    7.18    2.65
  -4   7 -13    6.60    2.79
   3   4 -13    7.61    2.19
  -4  -3 -13    6.98    2.21
  -3  -4 -13    7.25    2.34
   4  -7 -13    8.33    2.23
   7  -3 -13    9.98    2.51
   3  -7 -13    9.64    2.41
   7  -4 -13    6.24    2.43
  -7   4 -13   12.03    1.76
   7  -4 -13   12.50    1.64
   3   4 -13   12.67    1.63
   4   3 -13   11.31    1.69
   7  -3 -13   13.56    1.95
  -7   3 -13   11.17    1.75
  -4  -3 -13    9.18    1.67
  -3  -4 -13   11.75    1.64
  -3  -4 -14   -0.68    2.44
  -4  -3 -14    2.84    2.38
   7  -4 -14    1.84    2.49
   3  -7 -14    3.09    2.57
   4  -7 -14    2.45    2.58
   7  -4 -14    3.42    2.46
   7  -3 -14    0.56    2.20
  -3  -4 -14    2.29    2.74
  -7   3 -14    1.97    3.08
  -3   7 -14   -0.32    2.83
  -4   7 -14    1.46    2.87
  -4  -3 -14    1.57    2.96
  -7   4 -14    4.25    3.04
   7  -4 -14    6.07    2.85
   7  -3 -14    6.85    2.83
  -4   7 -14    4.30    2.00
  -3   7 -14    1.74    2.00
  -4  -3 -14    3.53    1.77
   7  -3 -14    2.33    1.68
  -7   4 -14    2.51    1.80
   4   3 -14    1.35    1.68
  -7   3 -14    3.67    1.72
   3   4 -14    2.58    1.83
  -4  -3 -15    1.32    2.45
   4  -7 -15    2.31    2.72
   3  -7 -15    2.34    2.67
  -3  -4 -15    0.70    2.42
   7  -4 -15    0.46    2.33
   4  -7 -15    3.26    2.75
   7  -3 -15    0.09    2.49
  -7   4 -15    3.61    3.47
  -3  -4 -15    1.96    2.87
  -3   7 -15    0.61    2.97
  -7   3 -15   -1.59    3.43
  -4  -3 -15    2.12    2.97
  -4   7 -15    3.17    3.10
   7  -3 -15    1.01    2.63
   4  -7 -15    2.79    2.86
   7  -4 -15   -0.15    2.90
  -4   7 -15    3.25    2.05
  -7   3 -15   -0.66    1.87
   4   3 -15    0.01    1.79
  -7   4 -15   -0.53    1.83
  -3   7 -15    0.24    2.02
   3   4 -15    0.47    1.75
   4  -7 -16   26.77    2.83
  -4  -3 -16   24.45    2.46
   3  -7 -16   27.78    2.98
  -3  -4 -16   25.96    2.59
   7  -3 -16   25.97    2.65
   3  -7 -16   26.38    2.99
   7  -4 -16   28.51    2.75
   4  -7 -16   29.00    2.72
  -4   7 -16   23.72    3.28
  -4  -3 -16   23.33    3.03
  -3   7 -16   21.73    3.01
  -7   3 -16   21.00    3.48
  -3  -4 -16   15.52    3.04
  -7   4 -16   23.74    3.37
   3  -7 -16   39.13    2.93
   7  -4 -16   40.87    2.96
   4  -7 -16   41.36    2.91
   7  -3 -16   39.72    3.19
  -7   4 -16   36.08    2.11
  -4   7 -16   28.78    2.37
   3   4 -16   29.86    2.10
   4   3 -16   31.93    2.05
  -7   3 -16   31.41    2.04
  -3   7 -16   31.32    2.37
   3  -7 -17    9.68    2.33
  -4  -3 -17    8.55    2.25
  -3  -4 -17    7.25    2.36
   4  -7 -17    9.66    2.65
   4  -7 -17   12.52    2.72
   7  -4 -17    8.83    2.61
   7  -3 -17    8.69    2.43
   3  -7 -17    9.97    2.67
  -4   7 -17   10.26    3.08
  -7   3 -17    8.44    3.36
  -3   7 -17   10.49    2.96
  -7   4 -17    7.51    3.15
   7  -4 -17   15.67    2.70
   3  -7 -17   18.23    2.67
   4  -7 -17   15.45    2.66
   7  -3 -17   14.71    2.65
  -4   7 -17   10.98    2.15
  -7   3 -17   13.17    1.96
   4   3 -17   10.79    1.84
   3   4 -17   12.90    2.01
  -3   7 -17   12.43    2.17
  -7   4 -17   13.68    1.86
   3  -7 -18   -0.57    2.44
   4  -7 -18    3.41    2.77
  -3  -4 -18    2.23    2.25
   7  -3 -18    1.21    2.32
   7  -4 -18    2.04    2.43
  -4   7 -18   -0.78    2.50
   3   4 -18    2.28    2.55
   4   3 -18    3.63    2.52
  -7   4 -18    2.22    1.77
   4   3 -18    2.92    1.96
   3   4 -18    4.46    1.73
  -7   3 -18    4.45    2.12
  -4   7 -18    3.04    2.09
  -3   7 -18    6.56    2.11
   3  -7 -19   -0.83    2.41
  -7   3 -19    3.03    2.62
  -7   4 -19    0.33    2.68
   4  -7 -19   -0.01    2.34
   3  -7 -19   -1.41    2.49
   4   3 -19    0.26    2.21
   3   4 -19    2.55    2.43
  -3  -4 -19   -0.52    2.24
   7  -3 -19    0.94    2.60
   7  -4 -19   -1.73    2.56
   3  -7 -19    0.90    2.23
   4  -7 -19    4.58    2.32
   3   4 -19    0.52    1.64
  -4   7 -19   -1.03    1.88
  -7   4 -19    1.81    1.74
  -3   7 -19    0.30    1.81
  -3  -4 -20    3.74    2.06
  -4  -3 -20    5.21    1.95
   4  -7 -20    3.34    2.17
   3  -7 -20    2.95    2.17
   4   3 -20    2.39    2.07
   7  -3 -20    9.00    2.24
  -3  -4 -20    5.01    1.85
   3  -7 -20    5.92    2.10
   4  -7 -20    5.38    2.28
   7  -4 -20    6.98    2.26
  -4  -3 -20    5.81    1.98
   3   4 -20    7.34    2.00
  -4   7 -20    2.93    1.72
  -3   7 -20    3.75    1.72
   3  -7 -21    0.17    1.80
   4  -7 -21    1.73    1.57
  -3  -4 -21    1.83    1.67
  -4  -3 -21    1.30    1.56
   3   4 -21    3.94    1.60
   7  -4 -21    2.94    2.01
   4   3 -21    2.50    1.69
  -3   7 -21    3.38    1.80
  -4   7 -21    2.78    1.88
   3  -7 -21    1.92    1.72
  -4  -3 -21    3.03    1.63
   4  -7 -21    2.58    1.72
   7  -3 -21    2.30    1.91
   2  -7   0  747.61    6.45
   5  -7   0  791.27    6.44
  -2  -5   0  788.91    6.84
   2  -7   0  762.42    6.65
  -5  -2   0  779.95    6.83
   2  -7   0  748.76    6.39
   7  -2   0  777.27    6.59
   7  -5   0  763.25    6.58
  -2  -5   0  746.06    6.67
   5   2  -1 2501.70   22.43
  -2  -5  -1 2692.76   22.47
   5  -7  -1 2084.30   22.53
   5  -7   1 1992.28   22.41
   2  -7  -1 2021.46   22.62
  -2  -5   1 1875.21   22.69
   2  -7  -1 2044.65   22.55
   2  -7  -1 2090.19   22.51
   2  -7   1 2601.34   22.70
  -2  -5   1 2085.63   22.63
  -5  -2  -1 1950.60   22.74
  -5  -2   1 2197.48   22.75
   5  -7  -1 2198.44   22.59
  -2  -5  -1 2113.30   22.68
   7  -2  -1 2226.44   22.54
   7  -5   1 2202.29   22.60
   7  -2   1 1976.04   22.57
   7  -5  -1 1984.62   22.53
  -2  -5  -1 2489.64   22.69
   7  -2  -2  287.75    2.80
   7  -2  -2  266.34    2.98
   2  -7  -2  191.71    2.81
   5  -7  -2  283.37    3.09
   5  -7  -2  285.57    2.87
   7  -2  -2  257.79    2.67
  -2  -5  -2  265.48    2.63
   7  -5  -2  216.96    2.91
   5  -7  -2  311.51    2.85
   7  -5  -2  195.71    2.93
  -2  -5   2  235.84    3.20
  -2  -5  -2  325.58    2.79
   2  -7  -2  202.12    2.80
   2  -7  -2  191.40    2.73
   2  -7  -2  196.49    2.74
   2  -7   2  304.98    3.00
  -2  -5   2  213.13    2.98
  -2  -5  -2  327.71    3.17
   5  -7  -2  326.83    2.99
  -7   2   2  253.95    3.05
   7  -5  -2  208.85    2.66
   7  -5   2  329.90    2.95
   7  -2   2  204.67    2.82
   7  -2  -2  289.56    2.70
  -5  -2   2  287.06    3.04
   7  -5  -3  504.31    6.03
   7  -5  -3  493.49    5.83
   5  -7  -3  617.48    6.03
   2  -7  -3  483.90    5.81
   5   2  -3  487.22    5.75
   7  -2  -3  586.46    5.97
   2  -7  -3  479.34    5.79
   7  -5  -3  448.69    5.76
   7  -2  -3  563.62    5.71
   5  -7  -3  544.48    5.84
  -2  -5  -3  597.68    5.69
   7  -5  -3  533.98    5.87
   5  -7  -3  633.96    5.92
   2   5  -3  627.27    5.68
  -5  -2   3  583.00    6.09
  -2  -5   3  531.11    6.13
  -2  -5  -3  647.48    5.88
  -2  -5   3  485.32    5.54
   5  -7  -3  601.34    5.88
   5  -7  -3  561.70    5.63
   7  -2  -3  600.94    5.78
  -2  -5   3  509.61    5.90
   2  -7  -3  487.87    5.72
  -7   2   3  550.91    5.91
  -2  -5  -3  674.22    6.06
   7  -5  -3  536.84    5.64
   5  -7  -3  644.24    5.99
   7  -5  -3  525.05    5.99
   7  -2   3  516.33    5.87
   7  -2  -3  585.92    5.66
   7  -5   3  610.87    5.94
   2  -7  -3  489.80    5.70
   5   2   3  650.48    5.89
  -5  -2   3  652.63    5.98
  -5  -2  -3  531.13    5.67
   5  -7  -4  501.92    4.84
   7  -5  -4  395.85    4.84
   2  -7  -4  370.80    4.63
   7  -2  -4  455.38    4.75
  -2  -5  -4  482.23    4.47
   2  -7  -4  419.56    4.62
   5  -7  -4  508.62    4.67
   7  -2  -4  500.80    4.54
   7  -5  -4  381.03    4.57
   5  -7  -4  436.54    4.72
   7  -5  -4  335.49    4.65
  -2  -5  -4  446.58    4.77
   2   5  -4  425.17    4.51
  -5  -2   4  435.88    4.88
   7  -2  -4  422.07    4.71
   7  -2  -4  471.90    4.55
   7  -5  -4  357.17    4.58
  -2  -5   4  339.18    4.63
   5  -7  -4  483.94    4.70
  -7   2   4  336.52    4.58
   7  -5  -4  337.03    4.68
   7  -2   4  356.38    4.61
   7  -2  -4  419.14    4.35
   5   2   4  478.04    4.64
   7  -5   4  442.29    4.69
   5  -7  -4  409.99    4.26
   7  -2  -4  447.46    4.44
  -5  -2   4  466.91    4.66
  -5  -2  -4  385.15    4.45
   5  -7  -5  389.17    4.63
   7  -5  -5  334.31    4.53
   7  -2  -5  382.34    4.51
  -2  -5  -5  383.79    4.25
   5  -7  -5  358.27    4.36
   7  -5  -5  339.56    4.32
   2  -7  -5  320.12    4.27
   7  -2  -5  386.36    4.26
   7  -5  -5  407.70    4.60
   5  -7  -5  435.78    4.57
   2   5  -5  445.36    4.40
   2   5  -5  408.06    4.19
   5   2  -5  392.76    4.40
  -2  -5  -5  438.14    4.60
  -5  -2   5  451.10    4.71
  -2  -5   5  370.48    4.44
   7  -5  -5  356.48    4.37
   7  -2  -5  427.53    4.59
   7  -5   5  415.42    4.47
   7  -5  -5  354.62    4.56
  -7   2   5  395.15    4.37
   7  -2  -5  383.94    4.03
   7  -2   5  387.07    4.42
   5   2   5  426.21    4.40
   7  -2  -5  434.19    4.24
  -5  -2   5  417.69    4.40
  -5  -2  -5  383.20    4.24
   2   5   5  372.40    4.28
   7  -5  -6  135.88    2.64
  -2  -5  -6  164.39    2.17
   7  -2  -6  157.05    2.14
   5  -7  -6  165.47    2.59
   7  -5  -6  138.03    2.23
   5  -7  -6  152.04    2.31
   2  -7  -6  130.01    2.24
   7  -5  -6  163.96    2.59
   5  -7  -6  197.21    2.66
   7  -2  -6  200.90    2.75
   2  -7  -6  175.29    2.69
   2   5  -6  189.61    2.43
  -2  -5  -6  200.91    2.74
  -5  -2   6  194.13    2.63
  -2  -5   6  145.87    2.35
   7  -5  -6  157.78    2.59
   7  -2  -6  189.77    2.58
   5   2  -6  164.70    2.36
   2   5  -6  182.81    2.11
   7  -5   6  178.64    2.38
   5   2   6  192.18    2.30
   2   5   6  159.03    2.15
   7  -2   6  158.23    2.36
  -5  -2   6  179.52    2.32
   7  -2  -6  187.83    2.16
  -5  -2  -6  149.64    2.14
   7  -2  -7 1085.41   10.83
   7  -5  -7 1018.04   11.12
   2  -7  -7 1052.92   10.91
   7  -5  -7 1035.82   10.90
   5  -7  -7 1128.07   10.93
   5  -7  -7 1106.08   11.13
   7  -2  -7 1091.27   11.09
   7  -5  -7  988.59   11.03
  -7   5  -7  996.27   10.77
   2  -7  -7  995.51   11.12
   2  -7  -7  934.87   11.13
   2   5  -7 1012.01   10.98
  -5  -2   7 1089.33   11.10
  -2  -5  -7 1032.88   11.16
   7  -2  -7 1022.55   11.01
   2   5  -7 1023.39   10.74
   5   2  -7  938.61   10.85
   7  -5  -7  975.59   11.04
   7  -5   7 1094.76   11.00
   2   5   7 1010.28   10.77
   7  -2   7  989.54   10.92
   5   2   7 1079.41   10.88
  -5  -2   7 1044.52   10.82
   7  -2  -7 1089.04   10.81
   7  -2  -8  235.12    3.14
   2  -7  -8  311.35    3.38
   7  -5  -8  306.34    3.28
   7  -2  -8  220.74    3.56
  -5  -2   8  225.95    3.44
  -2  -5  -8  203.61    3.53
   2   5  -8  217.07    3.39
   2  -7  -8  261.26    3.69
   2  -7   8  217.94    3.24
   5   2  -8  274.33    3.25
   7  -5   8  209.35    3.21
   2   5  -8  221.16    3.03
   7  -2  -8  209.04    3.38
   2   5   8  288.57    3.04
   7  -2   8  293.61    3.35
   5   2   8  227.49    3.11
  -7   2  -8  236.33    3.09
  -5  -2  -8  284.70    3.15
  -5  -2   8  221.13    3.03
  -2  -5  -8  236.31    3.13
   7  -2  -8  209.00    3.03
   5   2  -8  296.31    3.19
   5  -7  -9  140.90    2.30
   7  -5  -9  143.87    2.62
   5  -7  -9  117.79    2.54
   2  -7  -9  131.91    2.65
  -5  -2   9  112.23    2.42
   2   5  -9  117.20    2.59
  -2  -5   9  143.98    2.19
   2  -7   9  128.43    2.30
   5   2  -9  138.23    2.30
   7  -5  -9  126.96    2.46
   5   2   9  125.70    2.11
   7  -2   9  140.61    2.26
  -2  -5  -9  124.85    2.18
   7  -5  -9  167.70    2.31
   5   2  -9  150.27    2.17
  -5  -2  -9  144.64    2.13
  -7   2  -9  127.45    2.14
   7  -2  -9  124.19    2.04
   7  -5 -10  190.07    2.68
   2  -7 -10  181.07    2.59
   5  -7 -10  166.62    2.61
  -2  -5 -10  152.24    2.99
   5  -7 -10  135.21    2.81
   7  -2 -10  156.42    2.89
   7  -5 -10  177.64    3.09
   2  -7 -10  176.52    3.14
  -5  -2  10  146.42    2.75
  -2  -5 -10  143.34    3.09
  -2  -5  10  169.96    2.50
   2  -7  10  147.39    2.57
   7  -5 -10  164.59    2.81
   7  -2 -10  141.82    2.77
   5   2  10  150.82    2.39
  -5  -2 -10  177.69    2.49
   5   2 -10  174.51    2.54
   7  -2 -10  152.55    2.48
  -2  -5 -10  177.45    2.62
   7  -5 -10  196.34    2.66
  -7   2 -10  162.71    2.52
   2  -7 -11   53.80    2.14
   7  -5 -11   54.75    2.21
   5  -7 -11   34.35    2.20
  -7   2 -11   48.71    2.02
   7  -2 -11   36.20    2.16
  -5  -2 -11   55.81    2.27
  -2  -5 -11   31.09    2.16
   2   5 -11   27.86    2.21
  -2  -5  11   50.09    2.13
  -5  -2 -11   51.19    2.55
  -2  -5 -11   32.08    2.49
   2  -7  11   33.05    1.70
   7  -5 -11   56.63    2.29
   7  -2  11   50.25    1.58
   7  -2 -11   31.62    2.06
   5   2 -11   54.86    1.80
   5  -7 -11   35.73    1.80
   7  -2 -11   34.00    1.56
  -7   2 -11   34.34    1.55
   5   2 -11   54.82    1.64
   7  -5 -11   55.91    1.69
  -2  -5 -11   39.13    1.64
  -5  -2 -11   59.93    1.57
  -5  -2 -12    4.59    2.48
  -2   7 -12    5.31    2.29
  -2  -5  12    4.66    1.88
  -2  -5 -12    9.55    2.62
   2   5 -12   10.54    2.09
   2  -7  12   12.85    1.54
   7  -2 -12   10.88    2.05
   5   2 -12    3.15    1.66
   7  -5 -12   20.67    2.48
  -2  -5 -12   13.93    2.24
  -5  -2 -12    6.71    2.12
   5  -7 -12   13.33    2.12
   2  -7 -12    5.51    2.00
   7  -5 -12    8.47    2.45
  -5  -2 -12    5.04    1.49
   5   2 -12    5.20    1.44
  -7   2 -12   11.86    1.56
   7  -2 -12   15.33    1.58
  -7   5 -12    3.23    1.58
  -2  -5 -12   10.36    1.46
   7  -5 -12    1.90    1.52
   2   5 -12   12.51    1.59
   5  -7 -13   40.70    2.64
   7  -5 -13   40.41    2.52
   2  -7 -13   39.71    2.65
  -2  -5 -13   41.86    2.57
  -5  -2 -13   43.52    2.45
   2   5 -13   35.56    2.54
  -2  -5 -13   33.03    2.89
  -2  -5  13   35.01    2.17
  -2   7 -13   39.28    2.56
  -5  -2 -13   36.04    2.92
   5  -7  13   42.12    1.89
   5   2 -13   38.02    2.03
   7  -2 -13   38.13    2.38
   7  -5 -13   39.52    2.54
   7  -5 -13   47.26    3.01
  -7   5 -13   45.39    2.13
   7  -2 -13   39.58    1.76
   2   5 -13   45.03    2.07
  -7   2 -13   39.21    1.80
   5   2 -13   41.95    1.74
  -5  -2 -13   45.54    1.74
   2  -7 -14    2.75    2.55
   5  -7 -14    6.04    2.35
  -5  -2 -14    4.61    2.16
  -2  -5 -14    8.46    2.49
   7  -5 -14    4.80    2.57
   7  -2 -14    6.91    2.19
   5  -7 -14    9.24    2.67
   7  -5 -14    3.78    2.20
   2   5 -14    5.71    2.44
  -5  -2 -14    0.85    2.95
  -2   7 -14    7.82    2.86
  -2  -5 -14    5.34    2.86
  -7   2 -14    6.13    3.16
  -5   7 -14    6.71    2.83
   7  -2 -14    8.86    2.71
   5  -7 -14   11.02    2.69
   7  -5 -14    9.50    2.81
  -7   2 -14   11.08    1.83
  -5  -2 -14    5.53    1.77
  -5   7 -14    9.22    1.93
  -2   7 -14    7.44    1.94
  -7   5 -14    6.78    1.75
   5   2 -14    6.70    1.79
   7  -2 -14    9.44    2.00
   2   5 -14    6.37    1.82
  -2  -5 -15    1.04    2.54
  -5  -2 -15    4.66    2.37
   2  -7 -15    5.87    2.36
   7  -5 -15    3.63    2.86
   5  -7 -15    2.86    2.72
   7  -2 -15   -0.21    2.50
   7  -5 -15    5.73    2.67
   5  -7 -15    2.54    2.57
  -7   2 -15   -0.17    3.05
  -2  -5 -15    0.89    2.85
  -2   7 -15    4.28    2.90
  -5   7 -15    4.64    3.12
  -7   5 -15    5.02    3.19
  -5  -2 -15    1.34    3.09
   5  -7 -15    1.47    2.69
   7  -5 -15    6.39    2.93
   7  -2 -15    1.34    2.70
  -7   5 -15    2.93    1.77
  -5  -2 -15    5.67    1.71
   7  -2 -15    2.65    1.73
  -5   7 -15   -1.11    2.12
  -2   7 -15    6.63    2.11
  -7   2 -15    3.84    1.78
   2   5 -15    2.17    1.70
   5   2 -15    6.82    1.78
  -5  -2 -16    4.54    2.35
   5  -7 -16   12.17    2.69
   2  -7 -16    0.10    2.63
  -2  -5 -16   11.85    2.48
   7  -5 -16    2.85    2.64
   5  -7 -16   13.94    2.78
   7  -2 -16   10.19    2.50
  -2   7 -16    4.62    3.00
  -7   5 -16    3.20    3.28
  -5   7 -16    7.46    3.08
  -7   2 -16    8.24    3.06
  -5  -2 -16    2.40    3.11
   7  -5 -16    6.18    2.78
   7  -2 -16   19.09    2.84
   2  -7 -16    8.12    2.74
   5  -7 -16   16.34    2.78
  -5   7 -16   18.07    2.25
  -2   7 -16    4.67    2.13
   2   5 -16   14.80    2.13
  -7   2 -16   15.44    1.93
   5   2 -16    5.80    1.93
  -7   5 -16    5.36    1.93
  -2  -5 -17    5.30    2.37
   2  -7 -17    7.13    2.57
   5  -7 -17    2.74    2.67
   5  -7 -17    5.59    2.41
   7  -5 -17    9.35    2.60
   7  -2 -17    9.65    2.47
   2  -7 -17    7.00    2.81
  -7   5 -17    7.66    3.30
  -5   7 -17    6.70    3.19
  -2   7 -17    6.37    2.74
  -7   2 -17    7.38    3.25
  -5  -2 -17    3.99    2.72
   7  -2 -17   12.44    2.57
   2  -7 -17   14.34    2.62
   5   2 -17   12.31    2.69
   7  -5 -17   12.61    2.81
   5  -7 -17    7.30    2.68
  -2   7 -17   10.71    2.00
  -7   5 -17   12.80    1.96
  -7   2 -17    8.95    1.88
   5   2 -17   11.39    1.80
   2   5 -17   10.82    2.01
  -5   7 -17   10.82    2.04
  -2  -5 -18    8.17    2.39
   2  -7 -18    6.24    2.58
   5  -7 -18   11.51    2.81
   7  -5 -18    5.88    2.41
  -5   7 -18    8.80    3.01
   5   2 -18   15.05    2.54
  -5   7 -18   13.93    2.01
  -2   7 -18   11.80    2.05
   2   5 -18   15.21    2.05
   5   2 -18   11.43    1.75
  -7   5 -18   10.54    1.92
  -7   2 -18   14.40    1.80
  -2  -5 -19    6.25    1.99
   2  -7 -19    9.46    2.36
  -7   5 -19    2.46    2.96
  -7   2 -19    7.72    2.85
   2  -7 -19   14.69    2.38
   7  -5 -19    9.15    2.30
  -2  -5 -19   10.89    2.53
   5  -7 -19   12.38    2.56
   5   2 -19   18.13    2.40
   7  -5 -19   18.61    2.62
   2  -7 -19   19.76    2.50
   5  -7 -19   16.89    2.56
  -2  -5 -19   14.49    2.27
   7  -2 -19   12.56    2.48
   2   5 -19   15.95    2.40
  -2   7 -19   15.02    1.83
  -7   5 -19   15.50    1.88
   2   5 -19   13.70    2.06
  -5   7 -19   10.99    1.89
  -7   2 -20    3.07    1.68
   5  -7 -20    6.24    2.10
  -2  -5 -20    3.81    2.12
  -5  -2 -20    4.15    2.03
   2  -7 -20    4.85    2.10
   2  -7 -20    8.60    2.00
   5  -7 -20    6.47    2.19
   7  -5 -20    5.75    2.29
   5   2 -20    7.61    2.04
   2   5 -20    6.56    1.99
  -5  -2 -20    5.48    2.04
  -2  -5 -20    6.88    1.89
   7  -2 -20    7.44    2.22
  -5   7 -20    7.53    1.72
  -2   7 -20    9.17    1.90
   2  -7 -21    1.77    1.65
  -2  -5 -21    2.90    1.62
  -5  -2 -21    1.33    1.55
   7  -5 -21    4.10    1.92
  -5  -2 -21    0.69    1.46
   5   2 -21    2.54    1.64
  -2   7 -21   -0.22    1.84
   2  -7 -21    1.38    1.66
   5  -7 -21    3.46    1.89
   7  -2 -21    3.55    1.85
   2   5 -21    1.88    1.57
   6  -7   0  121.32    1.46
   1  -7   0  121.76    1.87
  -1  -6   0  112.73    1.93
  -1  -6   0  107.89    1.73
   1  -7   0  111.43    1.70
   7  -6   0  119.97    1.63
  -6  -1   0  130.02    2.13
   7  -1   0  113.09    1.63
   1  -7   0  108.87    1.40
   7  -6  -1   45.60    1.35
   6  -7  -1   52.26    1.22
   6  -7  -1   60.51    1.45
  -1  -6   1   51.04    1.80
   1  -7  -1   41.75    1.46
   1  -7  -1   86.95    1.17
   1  -7  -1   74.37    1.42
  -1  -6   1   74.63    1.59
   1  -7   1   91.41    1.52
   7  -6  -1   56.45    1.20
  -6  -1   1   64.86    1.77
   7  -6   1   63.17    1.42
  -6  -1  -1   59.75    1.83
  -7   1   1   52.67    1.81
   7  -1   1   64.39    1.31
   7  -1  -1   75.34    1.27
  -1  -6  -1   81.16    1.53
   6   1   1   73.19    1.34
   7  -1  -2  239.63    2.59
   6  -7  -2  228.35    2.76
   7  -6  -2  222.03    2.78
  -1  -6   2  222.64    2.36
   6   1  -2  216.84    2.64
   1  -7  -2  234.73    2.64
  -1  -6  -2  241.86    2.51
  -1  -6  -2  257.22    2.56
   7  -1  -2  237.00    2.48
   1  -7  -2  255.82    2.62
   7  -6  -2  220.73    2.72
   6  -7  -2  234.96    2.69
   7  -6  -2  226.08    2.90
  -1  -6   2  223.27    3.10
   6   1  -2  252.57    2.50
   1  -7   2  233.29    2.88
  -1  -6   2  214.37    2.84
   1  -7  -2  219.74    2.66
  -7   1   2  233.73    2.92
   6  -7  -2  233.14    2.80
   7  -6   2  224.95    2.82
  -6  -1   2  243.88    3.03
  -1  -6  -2  219.20    2.82
   7  -1  -2  235.58    2.59
   7  -1   2  223.20    2.71
   6   1   2  211.32    2.72
   6   1  -2  207.49    2.39
  -7   1  -2  221.01    2.41
  -1  -6  -2  238.09    2.76
   7  -6  -3  107.26    2.11
   7  -6  -3  106.39    1.85
   7  -1  -3  124.05    1.90
   1  -7  -3  111.64    1.73
   6  -7  -3  123.89    2.02
   6   1  -3  107.25    1.72
   1  -7  -3  128.42    1.71
   6  -7  -3  119.73    1.78
   7  -6  -3  125.13    1.89
   7  -1  -3  129.81    1.54
  -1  -6  -3  126.49    1.62
   6  -7  -3  132.51    1.81
   7  -6  -3  123.15    1.92
  -1  -6  -3  129.19    1.82
  -1  -6   3  119.54    1.93
   7  -1  -3  130.07    1.64
   1  -7   3  122.27    1.97
   6  -7  -3  119.28    1.80
   6  -7  -3  136.90    2.05
   7  -6  -3  114.79    2.01
   1  -7  -3  116.58    1.77
  -7   1   3  122.37    2.04
  -1  -6  -3  122.75    1.96
   7  -6   3  128.46    1.94
   7  -1  -3  134.32    1.56
   6   1   3  134.47    1.80
   7  -1   3  114.97    1.78
   1  -7  -3  121.27    1.72
   7  -1  -3  126.04    1.44
  -6  -1  -3  120.07    1.47
   7  -1  -4   41.86    1.38
   6  -7  -4   49.26    1.59
   7  -6  -4   48.60    1.51
   6   1  -4   51.36    1.35
   7  -1  -4   40.70    0.94
   1  -7  -4   55.10    1.16
   7  -6  -4   49.86    1.29
   6  -7  -4   43.07    1.23
  -1  -6  -4   45.09    1.07
   6  -7  -4   63.23    1.53
   7  -6  -4   69.99    1.41
  -1  -6  -4   61.75    1.54
  -6  -1   4   60.68    1.65
   7  -6  -4   57.22    1.37
  -1  -6   4   50.73    1.43
   6  -7  -4   50.19    1.35
   1  -7   4   49.62    1.54
   6  -7  -4   44.07    0.64
   7  -1  -4   48.36    1.07
   6  -7  -4   62.69    1.46
   7  -6   4   54.22    1.44
  -7   1   4   63.61    1.43
   7  -6  -4   68.17    1.56
   6   1   4   56.11    1.25
   7  -1   4   65.25    1.38
   7  -1  -4   55.41    0.88
   7  -1  -4   51.79    0.90
  -6  -1  -4   62.38    0.98
   7  -1  -5   97.62    1.86
   6  -7  -5   94.68    1.92
   7  -6  -5   92.64    2.03
   7  -1  -5   98.07    1.43
   6  -7  -5  108.02    1.75
  -1  -6  -5  102.91    1.46
   7  -6  -5   89.11    1.59
   1  -7  -5   93.51    1.50
   7  -6  -5  103.12    1.84
   6  -7  -5  102.89    1.82
   6   1  -5   85.13    1.69
   1   6  -5   90.98    1.25
  -1  -6  -5  102.08    1.90
   7  -1  -5   90.00    1.80
  -6  -1   5   83.70    1.89
   1  -7   5   90.30    1.82
  -1  -6   5   81.70    1.63
   7  -6   5   99.30    1.77
  -1   7  -5   90.46    1.15
   7  -6  -5   95.20    1.86
   7  -1   5   93.31    1.66
   6   1   5   97.92    1.60
   7  -1  -5   87.05    1.16
   6   1  -5   87.14    1.34
  -6  -1  -5  101.30    1.39
   7  -1  -5   98.56    1.39
  -7   1  -5   91.55    1.38
  -6  -1   5   87.24    1.58
   7  -1  -6  126.93    1.84
  -1  -6  -6  125.28    1.81
   7  -6  -6  123.68    2.41
   6  -7  -6  136.46    2.40
   6  -7  -6  121.77    2.01
   7  -6  -6  100.77    1.89
   1  -7  -6  114.82    1.88
   6  -7  -6  143.27    2.24
  -7   6  -6  123.22    1.65
   7  -6  -6  133.64    2.18
   1  -7  -6  117.17    2.23
  -6  -1   6  139.56    2.31
  -1  -6  -6  140.44    2.38
   7  -6  -6  128.67    2.31
   7  -1  -6  137.25    2.22
   1   6  -6  126.68    1.65
   7  -6   6  130.01    2.16
   6   1  -6  131.07    2.10
   6   1   6  145.06    2.03
   1   6   6  129.57    1.77
   7  -1   6  122.96    2.03
  -6  -1  -6  131.72    1.76
   7  -1  -6  125.11    1.74
  -6  -1   6  135.36    1.93
   6   1  -6  130.43    1.74
  -7   1  -6  137.99    1.80
   6  -7  -7   21.56    1.88
   7  -6  -7   19.74    1.86
  -1  -6  -7   22.71    1.10
   6  -7  -7   24.58    1.35
   1  -7  -7   21.29    1.13
   7  -6  -7   22.97    1.29
   6  -7  -7   35.56    1.60
   7  -6  -7   28.48    1.70
   1  -7  -7   29.31    1.84
   1  -7  -7   30.66    1.91
  -6  -1   7   35.05    1.58
   1   6  -7   32.95    1.49
  -1  -6  -7   30.57    1.73
   1  -7   7   27.13    1.50
   7  -6   7   33.16    1.53
   6   1  -7   26.33    1.44
   7  -1  -7   32.93    1.59
   1   6  -7   29.29    0.94
   7  -6  -7   25.10    1.71
   1   6   7   25.71    0.99
  -1   7   7   31.51    0.89
   6   1   7   31.91    1.32
   7  -1   7   24.82    1.27
   6   1  -7   21.86    0.96
   7  -1  -7   28.00    0.99
  -6  -1   7   30.58    1.15
  -7   1  -8    8.68    1.00
   6   1  -8    5.03    1.01
   7  -1  -8    7.48    1.00
  -6  -1  -8    4.98    1.00
   1   6  -8    5.02    1.50
   1  -7  -8    4.21    1.73
  -6  -1   8    3.73    1.38
  -1  -6  -8    4.61    1.85
   1  -7   8    7.42    1.36
  -1  -6   8    6.88    1.32
  -6  -1   8    6.78    1.03
   6   1  -8    4.22    1.40
   7  -1  -8    5.46    1.53
   1   6   8    5.20    0.83
   7  -1   8    5.82    1.18
   6   1   8    5.65    1.13
   1  -7  -8    6.87    1.21
  -1  -6  -8    6.54    1.13
   7  -6  -9   19.97    1.28
   7  -6  -9   22.84    1.85
   6  -7  -9   24.64    1.42
   6  -7  -9   18.41    1.70
   1  -7  -9   17.20    1.90
   7  -6  -9   16.43    1.66
  -1  -6  -9   19.27    1.88
   1   6  -9   14.22    1.59
  -6  -1   9   14.38    1.44
  -1  -6   9   15.98    1.28
   1  -7   9   18.31    1.44
   6   1  -9   14.03    1.46
   7  -6  -9   15.47    1.67
   7  -1   9   15.67    1.28
   6   1   9   16.45    1.24
  -6  -1  -9   18.84    1.17
   7  -1  -9   24.40    1.39
   6   1  -9   17.22    1.11
  -7   1  -9   18.80    1.18
   6  -7 -10   35.58    1.95
  -1  -6 -10   36.09    2.04
   1  -7 -10   34.95    1.98
   7  -6 -10   32.21    1.82
   1  -7 -10   26.77    1.98
  -1  -6 -10   32.93    2.26
  -1  -6  10   27.46    1.45
   1  -7  10   30.01    1.51
   7  -1 -10   33.31    1.75
   7  -6 -10   30.39    1.98
  -7   1 -10   35.28    1.38
  -6  -1 -10   30.30    1.34
   7  -1 -10   34.69    1.43
   6   1 -10   29.28    1.39
   6  -7 -10   26.36    1.63
   7  -6 -10   30.05    1.59
   7  -6 -11   -0.89    1.51
   7  -6 -11    0.58    2.14
   6  -7 -11    0.07    1.60
   7  -6 -11   -1.63    2.02
  -6  -1 -11    0.84    1.78
   6  -7 -11    0.16    1.94
  -7   1 -11    0.79    1.70
  -1  -6 -11    1.99    2.06
   1  -7 -11    1.42    2.20
   1  -7 -11    3.05    2.10
  -1   7 -11   -0.11    2.03
   1   6 -11    2.42    1.94
  -1  -6 -11    1.71    2.15
  -1  -6  11    3.80    1.42
   1  -7  11    1.26    1.33
   7  -1 -11   -0.03    1.67
   7  -6 -11    1.21    1.88
   6   1 -11    1.48    1.58
   7  -1  11    0.87    1.32
  -6  -1 -11    0.98    1.26
   7  -1 -11    2.44    1.29
  -7   1 -11    0.89    1.31
   6   1 -11    2.19    1.26
   7  -6 -12    4.34    2.27
  -6  -1 -12    8.69    2.10
   6  -7 -12    3.98    2.23
  -7   1 -12    4.18    1.72
   1  -7 -12    4.01    2.11
  -1  -6 -12    4.79    2.31
   1   6 -12    3.94    2.02
  -1  -6 -12    3.23    2.35
  -1   7 -12    3.97    1.99
  -6  -1 -12    4.69    2.59
   1  -7  12    3.63    1.39
   7  -1 -12    3.19    1.93
   6  -7 -12    2.54    2.07
   6   1 -12    2.86    1.76
   7  -6 -12    6.11    2.06
   7  -6 -12    6.75    2.33
   6  -7 -12    4.85    2.33
   6   1 -12    4.97    1.51
   7  -1 -12    4.14    1.42
  -6  -1 -12    6.48    1.34
  -7   1 -12    3.89    1.45
  -6  -1 -13   23.08    2.35
   1  -7 -13   20.35    2.41
   7  -6 -13   22.71    2.24
  -1  -6 -13   19.43    2.30
   6  -7 -13   18.54    2.58
  -7   1 -13   16.82    1.99
   6  -7 -13   17.40    2.66
   6   1 -13   20.85    2.04
   7  -6 -13   21.16    2.32
   7  -1 -13   15.92    2.15
  -1   7 -13   20.88    2.65
  -6  -1 -13   17.68    3.06
   1   6 -13   14.62    2.35
  -1  -6  13   16.81    2.21
  -7   1 -13   17.08    2.76
  -1  -6 -13   13.67    2.69
   6  -7 -13   25.38    2.67
   7  -6 -13   27.52    2.64
  -7   1 -13   20.30    1.77
   1   6 -13   20.33    1.81
   7  -1 -13   21.98    1.74
  -7   6 -13   25.21    1.83
  -6  -1 -13   24.32    1.72
   6   1 -13   26.19    1.71
   6  -7 -14    6.59    2.64
   1  -7 -14    5.55    2.39
  -6  -1 -14    4.64    2.17
   7  -6 -14    4.88    2.42
  -1  -6 -14    5.83    2.41
   7  -6 -14    9.69    2.63
   6  -7 -14    3.29    2.58
   7  -1 -14    4.42    2.21
   6   1 -14    5.31    2.13
  -7   1 -14    5.00    3.05
  -1  -6  14    5.51    2.04
  -6  -1 -14    2.93    3.04
  -1   7 -14    4.05    2.67
  -6   7 -14    1.02    3.10
   1   6 -14    6.24    2.45
   6  -7 -14    3.62    2.58
   7  -6 -14    5.34    2.67
  -6  -1 -14    3.50    1.60
   6   1 -14    2.12    1.57
  -6   7 -14    4.48    2.03
  -1   7 -14    5.46    2.04
  -7   6 -14    2.81    1.78
   1   6 -14    6.39    1.85
   7  -1 -14    2.83    1.60
  -7   1 -14    3.69    1.66
  -6  -1 -15    3.51    2.16
   6  -7 -15    2.76    2.67
   1  -7 -15    6.18    2.67
   7  -6 -15    1.76    2.61
  -1  -6 -15    3.55    2.33
   7  -6 -15    6.22    2.67
   7  -1 -15    3.90    2.44
   6   1 -15    2.42    2.07
   6  -7 -15    0.16    2.73
  -1   7 -15    4.67    2.75
  -6  -1 -15    2.37    2.94
  -7   1 -15    0.40    3.16
  -6   7 -15   -1.77    3.32
  -7   6 -15    4.28    3.24
   1  -7  15    4.18    2.22
   6  -7 -15    2.33    2.86
   7  -1 -15    3.48    2.60
   7  -6 -15    3.20    2.87
  -7   1 -15    5.04    1.81
   7  -1 -15    3.34    1.77
  -1   7 -15    2.05    1.95
  -7   6 -15    3.88    1.89
   6   1 -15    3.25    1.82
  -6   7 -15    3.60    2.08
  -6  -1 -15    3.97    1.94
   1   6 -15    5.75    1.95
   7  -1 -16   13.00    2.38
   6  -7 -16   12.98    2.60
   7  -6 -16   13.31    2.73
  -6  -1 -16   12.56    3.38
  -7   1 -16   11.91    3.23
  -6   7 -16   16.63    3.36
  -7   6 -16   14.38    3.22
  -1   7 -16   12.89    2.55
   7  -6 -16   21.71    2.80
   6  -7 -16   19.79    2.78
   7  -1 -16   22.85    2.96
   6   1 -16   23.98    2.81
   1  -7 -16   19.03    2.65
  -1  -6 -16   17.24    2.67
   7  -6 -16   14.18    2.95
   1  -7 -16   15.95    2.73
   6  -7 -16   11.16    2.77
   6  -7 -17    1.95    2.70
   1  -7 -17    4.84    2.60
  -1  -6 -17    6.62    2.38
   6  -7 -17    5.82    2.74
   7  -6 -17    6.69    2.64
   7  -1 -17    4.55    2.22
  -6  -1 -17    2.90    3.02
  -7   6 -17    5.27    3.05
  -6   7 -17    4.54    3.25
  -7   1 -17    8.33    3.16
   1  -7 -17    6.34    2.45
   7  -1 -17    6.73    2.46
   6   1 -17    5.08    2.59
   6  -7 -17    6.35    2.73
   7  -6 -17    6.87    2.93
   6   1 -17    5.20    1.74
  -7   6 -17    4.87    2.10
   1   6 -17    7.14    1.98
  -7   1 -17    4.41    1.84
  -1   7 -17    5.43    2.04
  -6   7 -17    4.59    1.96
  -1  -6 -18    0.49    2.41
   1  -7 -18    2.73    2.36
   6  -7 -18    1.75    2.65
   7  -6 -18   -0.30    2.55
  -6   7 -18    1.77    2.91
  -7   6 -18   -2.04    3.21
  -6  -1 -18    1.90    2.71
   1  -7 -18    1.33    2.23
   7  -1 -18   -0.07    2.70
   6   1 -18   -0.13    2.51
  -1  -6 -18    3.03    2.30
  -6   7 -18    2.40    1.95
  -1   7 -18    1.32    1.99
   1   6 -18    1.26    1.81
  -7   6 -18    3.23    1.93
  -1  -6 -19    3.20    1.97
   1  -7 -19    1.40    2.29
  -7   6 -19   -0.90    2.96
  -6   7 -19   -1.62    2.64
   1  -7 -19    2.69    2.50
   6  -7 -19    0.67    2.45
   7  -6 -19   -0.64    2.39
  -1  -6 -19    0.58    2.23
   1  -7 -19    1.16    2.23
   7  -6 -19    1.72    2.55
   1   6 -19    2.61    2.29
  -1  -6 -19    0.86    2.01
   6   1 -19    0.11    2.35
   6  -7 -19    1.37    2.50
   7  -1 -19    0.83    2.43
  -1   7 -19   -0.48    1.82
  -7   6 -19    0.87    1.63
   1   6 -19    1.57    1.69
  -6   7 -19   -0.70    1.88
   6  -7 -20   -1.68    2.07
   1  -7 -20    1.22    2.13
  -1  -6 -20    0.39    2.07
  -6  -1 -20   -1.08    2.03
  -7   1 -20    2.63    1.91
   6  -7 -20   -0.37    2.26
  -1   7 -20   -0.43    2.08
  -1  -6 -20    1.06    1.73
   1   6 -20    2.44    1.93
   7  -6 -20    2.81    2.21
   7  -1 -20    1.46    2.08
   1  -7 -20    0.43    1.87
   6   1 -20    4.77    2.11
  -6   7 -20    2.87    1.70
  -1   7 -20   -0.51    1.64
  -7   6 -20    0.12    1.52
   1   6 -20    0.92    1.45
  -6  -1 -21   -0.21    1.41
  -1  -6 -21    0.27    1.64
   1  -7 -21    1.79    1.76
  -7   1 -21   -0.07    1.32
  -6  -1 -21   -0.02    1.42
  -1   7 -21    0.43    1.54
   1   6 -21    1.62    1.42
   6   1 -21    0.93    1.61
   7  -1 -21    1.10    1.78
  -7   1 -21    0.67    1.62
   0  -7   0   29.33    1.37
   0  -7   0   12.80    1.11
   0  -7   0   12.46    0.56
  -7   0   0   31.48    1.48
   7   0   0   20.80    0.95
   0  -7   1  951.65    9.62
   7   0  -1  961.23    9.59
   7  -7  -1  949.70    9.79
   0  -7   1  881.24   10.00
   0  -7  -1  857.58    9.89
   0  -7  -1  959.57    9.87
   0  -7   1  965.16    9.89
  -7   0   1  940.28   10.06
   7   0   1 1009.14    9.86
   7   0  -1  935.40    9.79
   7  -7  -2  832.96    8.47
   7   0  -2  857.37    8.30
   0  -7  -2  897.34    8.33
   0  -7  -2  911.45    8.35
   7   0  -2  817.26    8.22
   7  -7  -2  772.91    8.44
   0  -7   2  750.92    8.64
   7  -7  -2  756.40    8.49
   0  -7   2  857.37    8.53
   7  -7   2  821.02    8.53
  -7   0   2  809.85    8.62
   0  -7  -2  738.34    8.51
   7   0   2  823.03    8.47
  -7   0  -2  730.88    8.18
   0  -7  -2  828.67    8.45
   7   0  -3  132.28    1.63
   0  -7  -3  151.14    1.87
   7  -7  -3  136.69    2.01
   7   0  -3  136.39    1.98
   7  -7  -3  136.90    2.28
   7  -7  -3  136.96    2.02
   0  -7   3  132.64    2.09
   7   0  -3  149.40    1.73
   0  -7  -3  145.89    1.81
   7  -7  -3  146.32    2.01
   7  -7   3  132.15    2.13
   7  -7  -3  127.85    2.10
   0  -7  -3  134.50    2.03
  -7   0   3  139.66    2.16
   7   0   3  140.91    1.95
  -7   0  -3  144.16    1.62
   7   0  -3  136.48    1.60
   7   0  -4   26.47    0.76
   7   0  -4   23.89    1.24
   7  -7  -4   26.59    1.67
   7  -7  -4   24.24    1.16
   0  -7  -4   25.59    0.90
   7  -7  -4   28.70    1.22
   7  -7  -4   25.96    1.21
   0  -7   4   26.52    1.29
   7  -7  -4   28.13    1.35
   7  -7   4   26.91    1.37
   7   0   4   29.97    1.12
  -7   0  -4   29.72    0.75
   7   0  -4   27.49    0.65
   7   0  -5  124.81    2.08
   7  -7  -5  131.21    2.39
   7  -7  -5  134.99    2.15
   7   0  -5  125.27    2.11
   0  -7  -5  126.77    2.23
   7  -7  -5  140.87    2.14
   0  -7  -5  126.45    1.86
   7  -7  -5  127.95    2.21
   7   0   5  135.71    2.03
   7   0  -5  131.10    1.72
  -7   0  -5  148.66    1.78
   7  -7  -6   56.96    1.96
   7  -7  -6   53.75    1.54
   0  -7  -6   61.04    1.39
   7  -7  -6   84.54    1.89
   7   0  -6   73.35    1.73
   0  -7  -6   84.13    1.93
   7  -7  -6   78.16    1.80
   7   0   6   74.67    1.60
   0   7   6   78.22    1.30
  -7   0  -6   76.03    1.35
   7   0  -6   74.48    1.29
   0  -7  -7   71.10    1.42
   7  -7  -7   69.69    2.18
   7  -7  -7   82.41    1.58
   7  -7  -7   35.71    1.76
  -7   0   7   40.21    1.67
   0  -7  -7   39.96    2.01
   0  -7   7   59.04    1.51
   7  -7  -7   42.50    1.92
   7   0  -7   42.47    1.70
   7   0   7   46.68    1.48
   0   7   7   52.37    1.14
   7   0  -7   52.36    1.21
   7   0  -8   17.67    0.96
  -7   0  -8   19.79    1.05
  -7   0   8   19.26    1.48
   0  -7  -8   18.89    1.88
   0  -7   8   17.88    1.38
   7   0  -8   16.87    1.57
   7   0   8   18.18    1.33
   0  -7  -8   21.80    1.27
   7  -7  -9   40.07    1.48
   0  -7  -9   25.67    1.85
   7  -7  -9   26.92    1.81
   0   7  -9   28.95    1.71
   0  -7   9   34.77    1.48
   7  -7  -9   32.56    1.87
   7  -7  -9   42.89    1.98
  -7   0  -9   33.67    1.25
   7   0  -9   34.61    1.23
   7  -7 -10   19.67    1.83
   0  -7 -10   19.02    1.95
   0  -7 -10   17.72    2.05
   0  -7  10   18.80    1.41
   7  -7 -10   20.27    1.89
   7   0 -10   15.86    1.72
   7   0 -10   21.61    1.28
  -7   0 -10   19.43    1.29
   7  -7 -10   23.70    2.18
   7  -7 -10   22.34    1.51
   7  -7 -11    2.15    2.09
   7  -7 -11    3.00    1.56
  -7   0 -11    2.52    1.72
   0  -7 -11    1.81    1.86
   7  -7 -11    2.25    1.98
   0   7 -11    0.89    1.77
   0  -7 -11    2.25    2.09
   0  -7  11    3.19    1.42
   7  -7 -11    2.83    1.87
   7   0 -11    2.69    1.66
   7   0  11    1.87    1.21
  -7   0 -11    2.45    1.40
   7   0 -11    2.25    1.37
   7  -7 -12    6.76    2.27
   0  -7 -12    5.77    2.24
  -7   0 -12    4.22    2.02
   0  -7 -12    5.09    2.37
   0   7 -12    5.77    2.12
   0  -7  12    8.91    1.49
   7  -7 -12    8.24    2.26
   7   0 -12    6.38    1.93
   7  -7 -12   12.26    2.30
  -7   0 -12    8.29    1.43
   7   0 -12    8.99    1.39
   0  -7 -13   15.66    2.36
   7  -7 -13   15.96    2.50
  -7   0 -13   19.95    2.25
   7   0 -13   18.24    2.20
   7  -7 -13   20.48    2.53
   0   7 -13   14.00    2.47
  -7   0 -13   15.46    2.95
   7  -7 -13   25.29    2.69
   7   0 -13   21.90    1.64
  -7   0 -13   17.29    1.62
   7  -7 -14    1.95    2.41
   0  -7 -14   -3.23    2.34
  -7   0 -14    0.14    2.08
   7  -7 -14    1.41    2.79
   7   0 -14   -0.54    2.12
   0   7 -14    1.97    2.53
   0  -7  14    0.97    2.14
  -7   0 -14    1.88    3.10
   7   0 -14    0.21    2.42
   7  -7 -14   -1.43    2.66
   7   0 -14   -1.03    1.63
  -7   7 -14    2.49    1.84
   0   7 -14   -0.89    1.89
  -7   0 -14   -0.13    1.64
   0  -7 -15    2.55    2.59
   7  -7 -15    6.85    2.57
   7  -7 -15    4.86    2.59
   7   0 -15    6.73    2.38
   0   7 -15    4.80    2.60
  -7   7 -15    3.39    3.24
   0  -7  15    5.19    2.19
  -7   0 -15    8.51    3.12
   7  -7 -15    9.03    2.78
   7   0 -15   10.92    2.65
  -7   7 -15    5.68    2.02
  -7   0 -15    5.02    1.73
   7   0 -15    7.19    1.73
   0   7 -15    6.98    2.02
   7  -7 -16    0.03    2.63
   7   0 -16    0.81    2.07
  -7   0 -16    0.60    3.06
  -7   7 -16   -0.30    3.11
   7  -7 -16    1.76    2.80
   7   0 -16    4.92    2.61
   0  -7 -16    3.27    2.46
   7  -7 -16    3.13    2.82
   0  -7 -17    5.02    2.51
   7  -7 -17    2.59    2.58
  -7   0 -17    4.78    3.01
  -7   7 -17    5.64    3.04
   7   0 -17    4.26    2.50
   7  -7 -17    5.44    2.78
   0  -7 -17    6.17    2.28
  -7   7 -17    7.00    2.16
   0   7 -17    6.51    1.99
   0  -7 -18   -1.18    2.44
   7  -7 -18    1.72    2.61
   0  -7 -18    0.48    2.64
  -7   7 -18    2.76    3.10
  -7   0 -18   -0.76    2.95
   7  -7 -18    2.60    2.65
   0  -7 -18    0.89    2.18
   7   0 -18    0.71    2.51
  -7   7 -18   -0.84    1.93
   0   7 -18    2.51    1.85
   0  -7 -19    0.34    2.07
  -7   7 -19    0.38    2.76
   7  -7 -19    1.94    2.46
   0  -7 -19    2.96    2.32
   7   0 -19    1.45    2.29
   0  -7 -19    0.82    2.22
   7  -7 -19    1.59    2.52
   0   7 -19    1.37    1.66
  -7   7 -19    2.36    1.79
   0  -7 -20   -2.66    2.06
  -7   0 -20   -1.83    1.95
   0  -7 -20    1.04    1.77
   0   7 -20   -0.20    1.98
   7   0 -20   -1.26    2.01
   7  -7 -20    0.07    2.17
  -7   7 -20    2.02    1.65
   0   7 -20    0.77    1.54
   0  -7 -21    2.59    1.66
  -7   0 -21    0.34    1.29
   0   7 -21    1.41    1.59
  -7   0 -21    2.86    1.55
   4   4   0  767.91    7.81
   4  -8   0  758.72    7.96
  -4  -4   0  806.74    8.31
   8  -4   0  803.74    8.06
  -4  -4   0  807.40    8.23
   4  -8  -1  132.46    1.66
   4  -8   1  112.69    1.38
   4  -8  -1  109.99    1.62
   4  -8  -1  135.88    1.72
  -4  -4  -1  120.49    2.12
   4  -8  -1  109.64    1.56
   8  -4  -1  120.24    1.60
   8  -4   1  123.81    1.74
  -4  -4   1  129.66    2.02
   8  -4  -2    7.33    1.09
   4   4  -2    7.64    0.53
   4  -8  -2    3.91    0.94
   8  -4  -2    7.57    0.77
   4  -8  -2   10.41    1.00
  -4  -4   2   13.33    1.52
   4  -8  -2   12.11    0.86
   4  -8  -2    6.79    0.82
  -4  -4  -2   10.85    1.56
   8  -4  -2   10.71    0.74
   8  -4   2   12.55    1.00
  -4  -4   2    9.34    1.31
   8  -4  -3   67.37    1.70
   4  -8  -3   77.18    1.61
   8  -4  -3   73.60    1.43
   4  -8  -3   52.54    1.30
   8  -4  -3   63.80    1.32
   4  -8  -3   81.65    1.50
  -4  -4   3   59.31    1.86
   4  -8  -3   71.71    1.39
   4  -8  -3   76.42    1.13
   4  -8  -3   73.99    1.06
   8  -4   3   73.81    1.53
   8  -4  -3   78.95    1.08
  -4  -4   3   65.61    1.56
   8  -4  -4  838.45    8.86
   4  -8  -4  842.39    8.78
   4  -8  -4  916.02    8.75
   8  -4  -4  813.64    8.61
   4  -8  -4  829.98    8.80
   8  -4  -4  869.92    8.88
   8  -4  -4  791.72    8.78
  -4  -4   4  784.63    8.87
  -4  -4   4  793.41    8.71
   8  -4  -4  822.74    8.67
   8  -4  -4  859.47    8.44
   8  -4   4  815.84    8.73
   4   4   4  834.67    8.66
   4  -8  -4  782.73    8.44
   4  -8  -5  840.05    7.73
   8  -4  -5  749.88    7.59
   4  -8  -5  662.90    7.83
   8  -4  -5  707.27    7.84
  -4  -4   5  658.01    7.91
  -4  -4   5  679.48    7.69
   8  -4  -5  736.04    7.68
   8  -4  -5  654.34    7.79
   8  -4   5  671.42    7.72
   4   4   5  721.54    7.67
   8  -4  -5  732.53    7.83
   4  -8  -5  800.40    7.86
   4  -8  -6 1174.24   11.80
   8  -4  -6 1100.95   11.76
   4  -8  -6 1148.51   11.59
   8  -4  -6 1102.35   11.53
   8  -4  -6 1166.76   11.81
   4  -8  -6 1165.90   11.80
   4   4  -6 1027.68   11.48
   4   4  -6  961.27   11.52
  -4  -4   6 1180.95   11.96
  -4  -4   6 1054.35   11.58
   8  -4  -6 1105.12   11.74
   8  -4   6 1117.43   11.68
   4   4   6 1137.94   11.57
  -4  -4  -6 1176.31   11.55
   8  -4  -6 1147.48   11.51
   4  -8  -7   15.25    1.66
   8  -4  -7   15.96    1.57
   4   4  -7   17.58    1.20
  -4  -4   7   15.84    1.77
   4   4  -7   14.81    1.34
   8  -4  -7   22.31    1.82
   8  -4  -7   18.41    1.58
   8  -4   7   18.31    1.38
   4   4   7   20.06    1.10
   4  -8  -7   18.32    1.30
   8  -4  -7   19.30    1.15
  -4  -4  -8  157.65    2.30
   8  -4  -8  171.63    2.40
   4   4  -8  162.33    2.58
  -4  -4   8  158.25    2.72
  -4  -4  -8  144.66    2.85
   8  -4   8  137.77    2.37
   4   4  -8  156.43    2.29
   4   4   8  162.97    2.31
   8  -4  -8  141.31    2.29
   8  -4  -9    4.57    1.87
   4  -8  -9    5.55    1.38
   8  -4  -9    2.51    1.57
   4  -8  -9    1.92    1.55
   4   4  -9    1.59    1.54
  -4  -4   9    3.22    1.16
   8  -4  -9    0.74    1.67
   4   4  -9    2.48    1.22
   4   4   9    1.96    1.04
  -4  -4  -9    4.07    1.16
   8  -4  -9    2.76    1.30
   4  -8 -10    8.22    1.46
   4  -8 -10   10.44    1.91
   8  -4 -10    8.30    1.94
  -4  -4 -10    8.09    2.07
   8  -4  10    8.92    1.37
   8  -4 -10    8.05    1.82
   8  -4 -10   10.43    2.11
  -4  -4 -10   10.94    1.45
   8  -4 -10   10.64    1.34
   4  -8 -11   -0.28    1.48
   4  -8 -11    1.29    2.13
  -4  -4 -11    0.89    1.98
   8  -4 -11    1.28    1.89
  -4  -4  11    1.64    1.88
  -4  -4 -11    0.58    2.07
   4  -8  11    0.31    1.51
   8  -4 -11    0.61    1.94
   8  -4 -11    0.80    2.09
   4   4 -11    2.25    1.30
  -4  -4 -11    2.47    1.27
   8  -4 -11    0.54    1.25
  -8   4 -11    0.22    1.37
   4  -8 -12   66.82    2.58
  -4  -4 -12   75.53    2.70
   8  -4 -12   75.00    2.72
  -4  -4  12   69.93    2.36
  -4  -4 -12   65.67    3.00
   4  -8  12   90.89    2.19
   8  -4 -12   78.40    2.65
   8  -4 -12   99.58    3.02
   8  -4 -12   77.46    1.98
  -8   4 -12   89.43    2.07
  -4  -4 -12   85.82    2.08
   4   4 -12   92.06    2.15
  -4  -4 -13    6.07    2.46
   8  -4 -13    7.51    2.58
   4  -8 -13    8.27    2.41
  -4  -4 -13    3.75    2.75
  -4   8 -13    6.73    2.76
   4  -8  13    9.41    1.77
   8  -4 -13    6.17    2.15
   8  -4 -13    8.63    2.62
  -8   4 -13    9.41    1.65
  -4  -4 -13    7.18    1.50
   4   4 -13    7.73    1.69
   4  -8 -14   20.88    2.68
  -4  -4 -14   20.69    2.41
   8  -4 -14   17.61    2.54
  -4   8 -14   19.63    2.82
  -4  -4 -14   18.26    2.98
   4  -8 -14   27.63    2.64
   8  -4 -14   27.21    2.99
  -4   8 -14   26.85    2.13
   4   4 -14   24.31    1.92
  -8   4 -14   23.94    1.86
  -4  -4 -15   20.57    2.55
   4  -8 -15   23.92    2.83
   8  -4 -15   23.60    2.73
   4  -8 -15   25.05    2.90
  -8   4 -15   20.80    3.51
  -4  -4 -15   17.60    3.03
  -4   8 -15   25.18    3.18
   4  -8 -15   45.65    2.78
   8  -4 -15   36.80    2.80
  -4   8 -15   33.36    2.22
  -8   4 -15   32.70    2.15
   4   4 -15   33.78    2.04
   4  -8 -16   24.62    2.69
   8  -4 -16   27.88    2.81
  -4   8 -16   17.77    3.20
  -8   4 -16   17.78    3.15
  -4  -4 -16   17.15    2.97
   8  -4 -16   31.70    2.91
   4  -8 -16   32.71    2.75
  -4  -4 -16   23.64    2.58
   4  -8 -16   24.51    2.67
   4  -8 -17    0.91    2.43
  -4  -4 -17   -0.05    2.28
   8  -4 -17   -0.65    2.64
   4  -8 -17    2.03    2.67
  -8   4 -17    1.16    3.03
  -4   8 -17    2.24    3.09
   8  -4 -17    3.10    2.63
   4  -8 -17    1.28    2.62
   4   4 -17    2.98    1.78
  -4   8 -17    0.20    2.20
  -8   4 -17    2.59    1.89
  -4  -4 -18   14.70    2.20
   4  -8 -18   19.84    2.66
  -4   8 -18   18.03    2.72
  -8   4 -18   12.45    3.25
  -4   8 -18   28.81    2.27
  -8   4 -18   30.09    1.98
   4   4 -18   25.01    1.99
   4  -8 -18   33.81    2.69
   8  -4 -18   29.01    2.79
   4   4 -18   32.23    2.60
   4  -8 -18   21.10    2.74
  -8   4 -19    3.80    2.90
   4  -8 -19    4.37    2.36
   8  -4 -19    4.73    2.63
   4   4 -19    6.40    2.19
  -4  -4 -19    4.48    2.15
   4  -8 -19    6.25    2.30
  -4   8 -19    4.06    1.82
  -4  -4 -20    2.05    1.91
   4  -8 -20   -1.63    2.12
  -4  -4 -20    1.12    1.65
   4  -8 -20    2.21    2.01
   4   4 -20    2.71    1.82
   8  -4 -20   -0.16    2.16
  -4   8 -20    3.28    1.64
   4  -8 -21   -0.76    1.67
  -4  -4 -21    1.03    1.55
  -4   8 -21   -0.25    1.65
   4   4 -21    0.55    1.40
   5  -8   0   71.00    1.32
   3  -8   0  119.37    1.74
   3  -8   0   74.93    1.31
  -5  -3   0   90.48    2.16
   8  -3   0   91.44    1.57
   8  -5   0   83.20    1.54
  -3  -5   0   95.15    1.85
   3  -8  -1  454.34    4.56
   5  -8  -1  413.94    4.60
  -3  -5  -1  493.61    4.39
   5  -8   1  402.87    4.37
   5  -8  -1  380.94    4.54
   3  -8  -1  409.37    4.66
  -3  -5   1  370.69    4.90
   3  -8   1  424.26    4.71
   3  -8  -1  464.55    4.65
  -3  -5  -1  369.47    4.86
  -5  -3   1  391.77    4.90
  -5  -3  -1  448.55    5.01
   5  -8  -1  419.44    4.60
   8  -5  -1  433.56    4.57
   8  -5   1  404.85    4.66
   8  -3  -1  405.51    4.57
   8  -3   1  438.08    4.65
  -3  -5   1  430.29    4.80
  -3  -5  -1  422.02    4.76
   8  -5  -2  122.62    1.83
   8  -3  -2  137.85    1.75
   5   3  -2  114.23    1.44
   5  -8  -2  110.72    1.75
   8  -3  -2  131.96    1.55
  -3  -5  -2  114.28    1.32
   8  -5  -2  117.12    1.64
   5  -8  -2  108.05    1.69
  -3  -5   2   94.51    2.10
  -3  -5  -2   98.20    1.47
   3  -8  -2  100.54    1.61
   3  -8  -2  105.74    1.54
  -3  -5   2  101.89    1.89
   3  -8  -2  119.09    1.66
   5  -8  -2  117.36    1.52
  -3  -5  -2   98.48    2.02
   5  -8  -2  115.23    1.72
  -5  -3  -2  120.71    2.15
   8  -5  -2  100.59    1.45
   8  -3   2  106.53    1.69
   8  -3  -2  115.51    1.49
   8  -5   2  118.89    1.73
  -5  -3   2  118.57    1.97
   5  -8  -3   67.09    1.61
   8  -5  -3   80.59    1.81
   3  -8  -3   86.01    1.55
   8  -3  -3   67.96    1.66
   5   3  -3   81.46    1.25
   8  -5  -3   76.84    1.47
   8  -3  -3   69.20    1.33
  -3  -5  -3   77.64    1.07
   5  -8  -3   67.42    1.51
   8  -3  -3   77.68    1.31
   3  -8  -3   66.87    1.37
   8  -5  -3   79.78    1.40
   5  -8  -3   70.32    1.50
   8  -5  -3   83.86    1.65
  -3  -5  -3   73.49    1.38
  -5  -3   3   69.62    1.78
   8  -5  -3   74.70    1.75
  -3  -5   3   75.18    1.96
   5  -8  -3   64.78    1.05
  -3  -5   3   74.49    1.59
   3  -8  -3   76.15    1.32
   5  -8  -3   66.56    1.41
   3  -8  -3   78.73    1.19
   3  -8  -3   75.52    1.21
  -3  -5  -3   73.34    1.73
   8  -5  -3   75.77    1.04
   8  -3  -3   69.21    1.09
   8  -5   3   68.38    1.47
   8  -3   3   81.00    1.52
  -5  -3   3   73.22    1.55
   5   3   3   73.29    1.36
  -3  -5  -4   39.69    0.87
   8  -5  -4   26.47    1.60
   3  -8  -4   33.33    1.30
   8  -3  -4   40.15    1.49
   5  -8  -4   38.48    1.45
   8  -5  -4   39.02    1.17
   3  -8  -4   37.22    1.10
   8  -3  -4   44.75    0.97
   5  -8  -4   50.65    1.20
   5  -8  -4   22.84    1.33
   8  -5  -4   14.61    1.37
  -3  -5   4   18.87    1.70
   3   5  -4   18.32    0.80
  -3  -5  -4   20.03    1.22
   8  -3  -4   24.85    1.44
  -5  -3   4   21.81    1.55
  -3  -5   4   24.90    1.36
   5  -8  -4   31.92    1.21
   8  -3  -4   36.50    1.06
   8  -5  -4   26.51    1.16
  -8   3   4   20.59    1.19
   8  -5  -4   15.58    1.43
   8  -3   4   18.61    1.23
   5   3   4   30.04    1.05
   8  -3  -4   26.49    0.65
   8  -5   4   24.97    1.19
   3  -8  -4   25.74    0.79
  -5  -3   4   27.97    1.30
   5  -8  -4   30.83    0.61
   3  -8  -5   38.49    1.47
   8  -3  -5   35.24    1.66
   5  -8  -5   39.00    1.57
   8  -5  -5   33.94    1.73
  -3  -5  -5   40.53    1.01
   3  -8  -5   41.60    1.25
   8  -5  -5   36.45    1.10
   8  -3  -5   37.06    1.11
   5  -8  -5   40.59    1.41
   8  -5  -5   42.16    1.63
   3  -8  -5   47.65    1.61
   5  -8  -5   50.70    1.60
  -3  -5  -5   45.10    1.55
   3   5  -5   41.13    1.14
  -5  -3   5   42.35    1.75
   8  -3  -5   45.64    1.67
  -3  -5   5   40.75    1.77
  -3  -5   5   34.33    1.39
   8  -5  -5   37.94    1.62
  -8   3   5   41.42    1.24
   8  -3  -5   39.25    0.64
   8  -3   5   40.27    1.42
   8  -5   5   45.34    1.39
   5   3   5   46.78    1.22
  -5  -3   5   38.55    1.34
  -5  -3  -5   45.13    1.07
   8  -3  -5   42.20    0.94
   3   5   5   41.03    1.17
   8  -5  -6  309.54    4.00
   5  -8  -6  313.09    4.01
   8  -3  -6  301.03    4.04
   8  -5  -6  325.80    3.95
   5  -8  -6  299.89    3.92
   8  -3  -6  335.29    4.07
   3  -8  -6  316.27    3.99
  -5  -3   6  270.65    3.83
   3   5  -6  301.41    3.50
   5   3  -6  310.06    3.65
  -3  -5  -6  296.00    3.95
   3   5  -6  319.40    3.73
  -3  -5   6  320.42    4.07
   8  -3  -6  296.21    3.58
   3  -8  -6  317.20    3.62
   5  -8  -6  294.61    3.66
   8  -5  -6  337.99    3.71
   8  -5  -6  320.80    3.99
  -8   3   6  310.69    3.57
   8  -5   6  303.31    3.79
   8  -3  -6  307.52    3.94
   5   3   6  317.32    3.70
   3   5   6  332.27    3.64
   8  -3   6  307.94    3.78
   8  -3  -6  305.71    3.52
  -5  -3  -6  307.69    3.52
  -5  -3   6  317.04    3.69
   5  -8  -7  140.82    2.21
   8  -5  -7  143.03    2.12
   3  -8  -7  142.00    2.11
   8  -5  -7  119.27    2.38
   8  -3  -7  133.49    2.44
   3  -8  -7  120.33    2.50
   5  -8  -7  119.11    2.37
  -5  -3   7  132.75    2.44
  -3  -5  -7  118.93    2.37
  -3  -5   7  126.50    2.51
   3   5  -7  130.85    2.21
   3   5  -7  125.77    1.91
   5   3  -7  122.41    2.04
   8  -5   7  128.86    2.25
   8  -3  -7  127.41    2.31
   8  -5  -7  124.71    2.31
   3   5   7  131.51    1.91
   5   3   7  130.42    2.01
   8  -3   7  128.29    2.20
   8  -3  -7  142.97    2.06
   8  -3  -7  145.43    2.52
   8  -5  -7  140.43    2.70
   5  -8  -7  156.86    2.54
   8  -3  -8   37.80    1.19
  -5  -3  -8   43.26    1.25
  -3  -5  -8   39.18    1.29
   8  -5  -8   42.53    1.22
  -3  -5   8   37.30    1.88
  -3  -5  -8   27.12    1.92
   3   5  -8   30.77    1.61
  -5  -3   8   34.90    1.84
  -3  -5   8   44.47    1.47
   5   3  -8   40.08    1.49
   8  -5   8   33.99    1.57
   8  -3   8   38.06    1.53
   5   3   8   39.07    1.34
   3   5   8   40.14    1.20
   8  -3  -8   40.69    1.27
   3  -8  -9   69.38    1.64
   8  -5  -9   68.18    1.68
   8  -5  -9   66.86    2.17
   8  -3  -9   72.54    2.17
   5  -8  -9   70.81    1.62
   3  -8  -9   49.48    2.08
   8  -5  -9   46.50    1.98
   8  -3  -9   53.41    2.03
   5  -8  -9   50.17    1.85
  -5  -3   9   49.63    2.01
   3   5  -9   47.69    1.85
   3  -8   9   61.20    1.74
  -3  -5   9   59.59    1.63
   8  -3  -9   54.75    1.94
   8  -5  -9   53.60    2.00
   5   3  -9   49.36    1.59
   3   5   9   56.81    1.38
   5   3   9   55.83    1.49
  -8   3  -9   61.55    1.46
   5   3  -9   57.49    1.47
  -5  -3   9   57.88    1.45
  -5  -3  -9   58.93    1.47
   8  -3  -9   65.19    1.41
  -3  -5  -9   66.56    1.48
   8  -5  -9   61.15    1.47
   8  -5 -10    9.07    2.00
   5  -8 -10    4.85    1.36
   3  -8 -10    8.18    1.30
   8  -5 -10    8.63    1.38
   8  -5 -10   10.95    1.92
   5  -8 -10    7.63    1.85
   3  -8 -10    9.75    1.74
   8  -3 -10    7.09    2.01
  -3  -5 -10    8.09    2.08
  -3  -5  10    8.01    1.69
  -5  -3 -10    7.35    1.95
  -3  -5 -10    6.69    1.94
   3  -8  10    7.16    1.49
  -3  -5  10   10.85    1.28
   8  -5 -10    7.99    1.80
   8  -3 -10    8.94    1.83
   8  -3  10   10.23    1.44
   8  -5 -10    9.38    1.28
   8  -3 -10    6.38    1.15
  -5  -3 -10   11.07    1.22
  -8   3 -10    7.73    1.28
  -3  -5 -10    6.13    1.27
   5   3 -10   10.58    1.26
   8  -3 -11    2.17    2.10
   8  -5 -11    1.63    2.16
   5  -8 -11    1.76    1.64
   5  -8 -11    0.07    1.77
  -3  -5 -11    0.47    1.93
   3  -8 -11    2.66    2.11
   8  -3 -11    0.95    2.21
  -5  -3 -11   -0.57    1.78
   8  -5 -11   -0.51    1.89
  -3  -5 -11   -0.36    2.07
  -3  -5  11    1.13    1.64
  -5  -3 -11    1.79    2.08
   3   5 -11    0.38    1.72
  -5  -3  11    0.04    1.68
   3  -8  11    0.57    1.47
   8  -5 -11    1.40    1.83
   8  -3 -11    1.89    1.85
   8  -3  11   -0.64    1.42
  -5  -3 -11    2.48    1.28
  -8   3 -11    2.33    1.29
   5   3 -11    0.50    1.34
  -3  -5 -11    0.27    1.29
   8  -3 -11    0.80    1.30
   3  -8 -12   18.27    2.24
  -3  -5 -12   22.56    2.45
  -5  -3 -12   22.43    2.19
   5  -8 -12   21.26    2.38
   8  -5 -12   18.14    2.44
  -3  -5 -12   18.51    2.47
  -5  -3 -12   12.59    2.36
   3   5 -12   17.27    1.96
  -3   8 -12   19.22    2.49
  -3  -5  12   15.97    2.11
   3  -8  12   22.89    1.73
   5  -8  12   18.89    1.73
   8  -3 -12   21.99    2.14
   8  -5 -12   18.58    2.26
   5  -8 -12   26.23    2.34
   8  -5 -12   22.93    2.36
   8  -3 -12   26.26    2.35
  -8   5 -12   19.13    1.61
   3   5 -12   27.36    1.65
   5   3 -12   18.53    1.50
  -5  -3 -12   20.23    1.64
   8  -3 -12   28.64    1.78
  -8   3 -12   23.43    1.64
  -3  -5 -13    4.07    2.56
   5  -8 -13    3.91    2.46
  -5  -3 -13    0.28    2.26
   3  -8 -13    2.87    2.21
   8  -5 -13   -0.34    2.63
  -3  -5 -13    2.06    2.70
  -5  -3 -13    1.71    2.70
  -3  -5  13    2.39    2.05
  -3   8 -13    2.00    2.55
   3  -8  13    1.65    1.46
   5  -8  13    1.11    1.63
   8  -3 -13    1.66    2.19
   8  -5 -13    4.44    2.22
   8  -5 -13    4.29    2.60
   5  -8 -13    3.14    2.40
   8  -3 -13    1.14    2.45
  -5  -3 -13    0.90    1.69
   8  -3 -13    3.07    1.51
   3   5 -13    1.68    1.77
  -8   5 -13    0.19    1.77
   5   3 -13    2.71    1.65
  -8   3 -13    2.69    1.41
   8  -5 -14    3.34    2.59
   5  -8 -14    4.01    2.65
  -3  -5 -14    1.88    2.45
   3  -8 -14    4.30    2.59
  -5  -3 -14    4.20    2.38
   5  -8 -14    5.58    2.72
   8  -3 -14    4.68    2.46
   8  -5 -14    4.97    2.58
  -3  -5 -14    4.46    2.62
  -5  -3 -14    2.47    2.81
  -5   8 -14    6.21    2.99
  -8   3 -14    6.30    3.19
  -3   8 -14    4.84    2.67
   3  -8 -14   12.33    2.58
   5  -8 -14   12.06    2.55
   8  -5 -14   13.04    2.72
   8  -3 -14    9.74    2.79
   3   5 -14    5.40    1.92
  -8   3 -14    8.01    1.70
   5   3 -14    6.42    1.85
  -5   8 -14    7.35    2.09
  -3   8 -14    6.03    2.07
  -5  -3 -14    8.56    1.67
  -8   5 -14    5.90    1.79
  -3  -5 -15    9.23    2.64
  -5  -3 -15    6.65    2.34
   3  -8 -15   14.20    2.58
   5  -8 -15   12.96    2.74
   8  -5 -15   13.10    2.62
   5  -8 -15    8.30    2.76
   8  -3 -15   11.69    2.61
  -5  -3 -15    7.47    3.01
  -5   8 -15    9.94    3.06
  -8   3 -15   10.41    3.45
  -8   5 -15    6.08    3.40
  -3  -5 -15    6.04    2.67
  -3   8 -15   10.34    2.88
   3  -8 -15    9.92    2.64
   8  -5 -15   11.99    2.83
   8  -3 -15   11.59    2.68
   5  -8 -15    9.36    2.72
  -3   8 -15   11.86    2.15
  -5   8 -15   13.90    2.19
  -8   3 -15   10.61    1.79
  -8   5 -15   12.48    1.87
   3   5 -15   11.82    1.80
   5   3 -15   12.87    1.83
   3  -8 -16   10.66    2.76
   8  -5 -16    7.82    2.77
   5  -8 -16   12.26    2.79
   8  -3 -16   11.24    2.50
  -5  -3 -16    7.95    2.97
  -3   8 -16    6.79    2.68
  -8   3 -16    5.64    3.20
  -5   8 -16    8.77    3.12
  -8   5 -16    7.29    3.30
   3  -8  16    8.75    2.19
   5  -8 -16   17.94    2.60
   8  -3 -16   14.88    2.79
   3  -8 -16   15.46    2.68
   8  -5 -16   13.25    2.91
   5  -8 -16    9.55    2.52
   3  -8 -16   11.74    2.55
  -5  -3 -16    8.63    2.39
  -3  -5 -16    6.92    2.47
   5  -8 -17    2.99    2.43
  -3  -5 -17    0.69    2.35
   3  -8 -17    3.79    2.53
   3  -8 -17    1.03    2.71
   5  -8 -17    1.81    2.46
   8  -3 -17   -1.54    2.44
   8  -5 -17    3.55    2.50
  -3   8 -17    0.81    2.67
  -8   5 -17    3.35    3.20
  -5   8 -17    2.09    3.08
  -8   3 -17   -1.33    3.00
   3  -8 -17    1.87    2.42
   8  -5 -17    3.38    2.82
   5  -8 -17    2.49    2.74
   5   3 -17    3.71    2.43
   8  -3 -17    3.20    2.74
  -3   8 -17    2.97    2.11
   3   5 -17    1.87    1.88
  -8   3 -17    2.93    1.66
  -5   8 -17    1.83    2.11
   5   3 -17    3.40    1.74
  -8   5 -17    2.45    1.79
  -3  -5 -18   -0.77    2.32
   3  -8 -18   -0.55    2.35
   5  -8 -18    0.28    2.61
   3  -8 -18    1.70    2.70
   5  -8 -18    2.66    2.53
   8  -5 -18    1.44    2.41
  -8   3 -18    3.84    2.97
  -8   5 -18    2.45    3.10
  -5   8 -18   -1.44    2.93
   8  -5 -18    2.16    2.73
   3   5 -18    2.22    2.49
   5   3 -18    3.32    2.35
   3  -8 -18    0.85    2.40
   8  -3 -18    3.05    2.51
   5  -8 -18    3.70    2.33
  -8   5 -18    1.25    1.76
   3   5 -18    1.55    1.78
  -3   8 -18    1.45    2.11
  -8   3 -18    1.58    1.75
   5   3 -18    2.77    1.71
  -5   8 -18    2.93    2.15
  -3  -5 -19   -0.45    2.00
   3  -8 -19    2.63    2.35
  -8   5 -19    0.82    2.71
  -8   3 -19    0.01    2.59
   3  -8 -19    0.05    2.37
   5  -8 -19    1.26    2.48
   3   5 -19   -0.46    2.15
  -3  -5 -19    1.57    2.08
   8  -3 -19    1.81    2.44
   5  -8 -19   -0.66    2.32
   3  -8 -19    0.09    2.26
   5   3 -19    0.37    2.39
   8  -5 -19    0.87    2.58
  -8   5 -19    0.88    1.78
   3   5 -19    1.42    1.71
  -3   8 -19   -0.45    1.86
  -5   8 -19    1.52    1.80
   5  -8 -20    1.71    2.02
   3  -8 -20    1.16    2.13
  -5  -3 -20   -0.04    2.00
  -3  -5 -20    2.10    2.03
  -5  -3 -20   -1.06    1.81
   3  -8 -20    4.56    1.86
   5  -8 -20    0.22    2.06
   5   3 -20    1.97    1.88
   8  -3 -20    0.33    2.22
   8  -5 -20    0.58    2.14
   3   5 -20    0.20    1.97
  -3  -5 -20    1.75    1.66
  -5   8 -20    3.48    1.55
  -3   8 -20   -0.08    1.54
   3  -8 -21    0.94    1.79
  -3  -5 -21    0.97    1.69
  -5  -3 -21    0.66    1.42
   3   5 -21    1.11    1.47
  -3   8 -21    3.29    1.67
   5   3 -21    3.35    1.47
   2  -8   0 1006.81    9.96
   6  -8   0  944.01    9.93
   2  -8   0  911.51   10.12
  -2  -6   0  988.77   10.29
   2  -8   0 1008.10   10.11
  -6  -2   0 1010.91   10.37
   8  -6   0  985.67   10.09
   2  -8   0  951.59    9.88
   8  -2   0 1010.22   10.08
  -2  -6   0  988.25   10.18
   8  -2  -1  441.43    4.37
  -2  -6  -1  459.16    4.33
   6  -8  -1  392.14    4.45
   2  -8  -1  395.55    4.61
   6  -8  -1  417.58    4.58
  -2  -6   1  351.91    4.77
  -2  -6   1  386.20    4.65
   2  -8   1  412.60    4.63
   2  -8  -1  434.70    4.55
   2  -8  -1  424.78    4.42
   8  -6  -1  400.60    4.48
  -6  -2   1  383.68    4.74
  -6  -2  -1  436.35    5.03
   8  -2   1  394.59    4.52
   8  -2  -1  390.82    4.45
   8  -6   1  398.57    4.56
  -2  -6  -1  444.09    4.68
  -2  -6  -2  126.35    1.52
   8  -6  -2  133.69    1.97
   6  -8  -2  116.06    1.85
   8  -2  -2  134.31    1.82
   8  -2  -2  136.91    1.63
  -2  -6  -2  129.52    1.58
   2  -8  -2  133.71    1.79
   8  -6  -2  136.85    2.02
   6  -8  -2  138.20    1.90
  -2  -6   2  140.18    2.35
   2  -8  -2  130.32    1.91
   2  -8  -2  125.21    1.82
   2  -8  -2  124.21    1.76
   2  -8   2  133.52    2.09
  -2  -6   2  138.38    2.08
   6   2  -2  144.20    1.50
  -8   2   2  125.44    2.09
  -6  -2   2  146.46    2.23
   8  -6  -2  134.09    1.72
  -2  -6  -2  123.23    2.16
   6  -8  -2  136.51    1.96
   8  -2  -2  137.80    1.71
   8  -6   2  143.77    1.96
   8  -2   2  125.50    1.86
   6   2   2  136.86    1.87
   8  -2  -3   40.12    1.04
   6  -8  -3   42.73    1.51
   6   2  -3   49.18    1.05
   8  -6  -3   49.76    1.75
   8  -2  -3   39.81    1.37
   8  -6  -3   52.72    1.33
   2  -8  -3   56.11    1.25
   8  -6  -3   61.33    1.27
   2  -8  -3   67.97    1.20
   6  -8  -3   43.34    1.16
  -2  -6  -3   47.56    0.86
   8  -2  -3   40.87    0.90
   8  -6  -3   29.50    1.27
   6  -8  -3   25.83    1.11
  -2  -6   3   32.93    1.71
   2   6  -3   28.20    0.73
   8  -6  -3   32.68    1.52
  -2  -6  -3   27.78    1.08
   6  -8  -3   37.97    0.81
   2  -8   3   42.82    1.43
   6  -8  -3   39.55    1.24
  -2  -6   3   44.21    1.41
   6  -8  -3   36.21    1.33
   8  -6   3   29.99    1.20
  -2  -6  -3   28.20    1.47
   2  -8  -3   40.90    1.11
  -8   2   3   33.55    1.39
   8  -2   3   40.03    1.24
   8  -2  -3   33.88    0.83
   6   2   3   38.91    1.16
   2  -8  -3   49.88    1.02
   8  -6  -4  167.90    2.59
   6   2  -4  174.77    2.12
   6  -8  -4  167.92    2.51
   8  -2  -4  169.69    2.30
   2  -8  -4  162.87    2.17
   6  -8  -4  177.85    2.17
   8  -2  -4  180.85    1.98
   8  -6  -4  171.12    2.15
   2  -8  -4  189.58    2.13
  -2  -6  -4  167.25    1.95
   8  -6  -4  132.19    2.24
   6  -8  -4  132.51    2.23
  -6  -2   4  149.46    2.52
   2   6  -4  132.86    1.89
  -2  -6  -4  126.37    2.19
  -2  -6   4  139.75    2.54
  -2  -6   4  161.07    2.33
   8  -2  -4  167.29    2.07
   8  -6  -4  152.78    2.20
   6  -8  -4  146.50    1.71
   6  -8  -4  148.88    2.20
   2  -8   4  153.70    2.31
   6  -8  -4  149.53    2.28
  -8   2   4  152.60    2.25
   8  -6   4  133.63    2.19
   8  -6  -4  147.37    2.37
   6   2   4  153.45    2.16
   8  -2  -4  144.57    1.80
   8  -2   4  156.72    2.24
  -6  -2  -4  185.81    2.01
  -6  -2   4  153.40    2.23
   8  -2  -4  162.12    1.85
   8  -6  -5   59.22    1.80
  -2  -6  -5   64.03    1.17
   8  -2  -5   68.54    1.67
   2  -8  -5   63.24    1.64
   6  -8  -5   70.90    1.87
   2  -8  -5   55.85    1.35
   8  -6  -5   62.46    1.35
   8  -2  -5   63.50    1.17
   6  -8  -5   65.27    1.54
   6  -8  -5   61.78    1.52
   8  -6  -5   58.90    1.71
  -2  -6  -5   58.41    1.59
  -6  -2   5   65.75    1.75
  -2  -6   5   53.49    1.83
   2   6  -5   66.57    1.32
   8  -2  -5   65.20    1.75
   8  -6  -5   52.74    1.74
  -8   2   5   56.96    1.44
   8  -6   5   63.35    1.55
   8  -2   5   59.06    1.45
   8  -2  -5   61.05    0.90
   6   2   5   66.28    1.43
  -6  -2   5   72.22    1.54
  -6  -2  -5   60.87    1.15
   8  -2  -5   71.44    1.11
  -2  -6  -6  253.05    2.87
   6  -8  -6  245.11    3.28
   8  -2  -6  256.42    3.33
   8  -2  -6  255.53    2.88
   8  -6  -6  238.74    3.43
   8  -6  -6  209.32    2.91
   2  -8  -6  240.83    2.96
   6  -8  -6  253.65    3.15
   8  -6  -6  248.45    3.27
   6  -8  -6  215.21    3.16
   8  -2  -6  234.17    3.29
   2  -8  -6  231.57    3.31
  -6  -2   6  247.33    3.35
   6   2  -6  199.80    2.93
  -2  -6  -6  233.56    3.22
   2   6  -6  236.24    3.01
   2  -8   6  223.60    3.12
   8  -6  -6  224.10    3.31
   8  -6   6  237.51    3.14
  -8   2   6  235.43    3.00
   2   6   6  235.53    2.85
   8  -2   6  240.40    3.06
   6   2   6  243.97    2.96
   8  -2  -6  241.24    2.78
  -6  -2   6  245.84    3.05
  -6  -2  -6  244.73    2.85
   8  -2  -7   24.60    1.11
  -2  -6  -7   25.79    1.12
   6  -8  -7   24.16    1.76
   8  -6  -7   23.78    1.88
   8  -2  -7   27.29    1.66
   6  -8  -7   24.06    1.43
   2  -8  -7   30.57    1.28
   8  -6  -7   26.74    1.33
   8  -6  -7   26.42    1.76
   6  -8  -7   21.68    1.59
   2  -8  -7   23.48    1.66
  -6  -2   7   20.18    1.65
   6   2  -7   27.90    1.42
  -2  -6  -7   21.85    1.63
   2   6  -7   21.80    1.40
   2  -8   7   24.21    1.56
  -2  -6   7   30.19    1.33
  -8   2   7   29.39    1.29
   8  -6  -7   30.36    1.78
   8  -2  -7   20.04    1.65
   8  -6   7   23.21    1.42
   6   2   7   24.92    1.34
   8  -2   7   27.11    1.39
   2   6   7   31.20    1.14
  -6  -2   7   23.78    1.27
   8  -2  -7   20.98    0.92
  -6  -2   8  136.59    2.46
  -2  -6  -8  131.81    2.65
   2   6  -8  127.56    2.35
   6   2  -8  139.51    2.31
  -2  -6   8  135.87    2.21
   2  -8   8  138.83    2.41
   6   2   8  148.18    2.25
   8  -2   8  140.71    2.30
   2   6   8  140.06    2.00
  -6  -2  -8  147.42    2.08
   6   2  -8  134.89    2.08
  -8   2  -8  145.61    2.11
   8  -2  -8  139.63    2.04
   8  -6  -9   14.33    1.27
   2  -8  -9   14.29    1.26
   6  -8  -9   18.61    1.87
   8  -6  -9   17.13    1.98
   6  -8  -9   14.73    1.28
   8  -6  -9   15.09    1.81
   2  -8  -9   13.30    1.87
   6  -8  -9   13.08    1.51
   2   6  -9   15.08    1.62
  -6  -2   9   13.94    1.61
   2  -8   9   16.57    1.49
  -2  -6   9   15.92    1.36
   6   2  -9   16.03    1.47
   8  -6  -9   15.92    1.82
   6   2   9   14.56    1.32
   8  -2  -9   13.87    1.15
  -6  -2  -9   15.82    1.14
   6   2  -9   17.52    1.15
  -8   2  -9   17.42    1.23
   8  -6 -10   58.31    2.21
   2  -8 -10   67.33    2.44
  -2  -6 -10   55.94    2.28
   6  -8 -10   59.94    2.14
  -2  -6  10   56.84    2.23
  -2  -6 -10   55.83    2.34
   2  -8  10   69.68    1.87
  -2  -6  10   67.73    1.70
   8  -2  10   60.51    1.66
   8  -6 -10   65.33    2.36
   8  -2 -10   60.17    2.09
   8  -6 -10   73.77    1.86
   2  -8 -10   70.03    1.79
   6  -8 -10   79.01    2.43
   8  -6 -10   73.45    2.34
   6  -8 -10   73.91    1.82
  -6  -2 -10   69.89    1.68
   8  -2 -10   67.69    1.60
   6   2 -10   64.45    1.63
  -8   2 -10   63.94    1.59
   6  -8 -11    9.08    1.59
   6  -8 -11    9.35    2.11
   8  -6 -11    9.64    2.03
   2  -8 -11    8.22    2.09
  -2  -6 -11   10.74    2.25
  -8   2 -11   10.33    1.66
  -6  -2 -11    9.42    1.98
   2   6 -11    9.06    1.86
  -2  -6 -11    8.49    2.24
  -6  -2 -11    8.52    2.33
  -2   8 -11    9.79    2.12
  -2  -6  11    8.27    1.97
  -2  -6  11    9.41    1.41
   2  -8  11    9.32    1.49
   8  -6 -11    8.82    2.07
   8  -2  11   10.73    1.52
   6   2 -11   10.20    1.73
   8  -2 -11    9.65    1.89
  -6  -2 -11   12.22    1.42
   6   2 -11   12.11    1.43
   8  -2 -11   10.36    1.32
  -8   2 -11    8.81    1.32
   8  -6 -11    9.96    2.14
   6  -8 -11   10.73    2.20
   8  -6 -11   10.62    1.50
   8  -6 -12   13.59    2.56
   6  -8 -12   10.84    2.38
   8  -2 -12   11.45    2.48
   6  -8 -12    7.45    2.20
  -6  -2 -12    9.97    2.23
   2  -8 -12   11.88    2.45
  -2  -6 -12   10.47    2.24
   8  -6 -12   10.86    2.33
  -2   8 -12   11.15    2.31
  -6  -2 -12    8.66    2.50
  -2  -6  12    9.45    2.09
   2   6 -12    7.86    2.11
  -2  -6 -12   10.32    2.28
   2  -8  12    8.82    1.53
   6   2 -12   12.72    1.81
   8  -2 -12    9.06    2.02
   8  -6 -12   12.76    2.16
   8  -2  12    9.11    1.62
   8  -2 -12    8.85    1.30
  -6  -2 -12   11.90    1.41
  -8   2 -12    9.57    1.49
   6   2 -12    9.50    1.43
  -2  -6 -13    1.61    2.23
   6  -8 -13    2.92    2.40
  -6  -2 -13    1.53    2.21
   8  -6 -13   -1.37    2.50
   2  -8 -13    1.41    2.54
  -2  -6  13    1.58    1.97
  -2   8 -13    1.66    2.20
  -6  -2 -13    1.63    2.56
   2   6 -13    0.01    2.00
  -2  -6 -13    0.94    2.59
   6  -8  13    3.15    1.64
   8  -2 -13    1.02    2.24
   8  -6 -13    2.37    2.47
   6  -8 -13    0.74    2.38
   6   2 -13    1.35    1.81
   8  -6 -13    1.35    2.68
   6  -8 -13    1.68    2.44
   8  -2 -13    3.75    2.39
   8  -2 -13    3.74    1.53
  -8   2 -13    1.92    1.68
   6   2 -13    1.94    1.81
  -6  -2 -13    1.75    1.47
  -8   6 -13    1.27    1.79
   2   6 -13    0.97    1.78
   2  -8 -14   12.30    2.45
   6  -8 -14    8.81    2.62
   8  -6 -14    9.91    2.85
  -2  -6 -14    9.41    2.58
  -6  -2 -14    8.38    2.25
   8  -6 -14   10.42    2.58
   6  -8 -14    8.49    2.42
   8  -2 -14    9.93    2.40
  -6  -2 -14    8.19    2.84
  -2   8 -14    8.16    2.57
  -2  -6  14    8.90    2.20
  -8   2 -14    6.18    2.89
  -6   8 -14    7.82    2.94
  -2  -6 -14    6.49    2.74
   6  -8 -14   16.00    2.86
   8  -6 -14   16.49    2.69
   8  -2 -14   16.03    2.62
   6   2 -14   12.01    1.69
  -8   6 -14   14.46    1.98
   2   6 -14   12.72    1.95
  -6   8 -14    9.64    2.04
  -2   8 -14   10.03    1.98
  -6  -2 -14   13.60    1.87
  -8   2 -14   10.78    1.63
   8  -2 -14   12.74    1.72
   6  -8 -15    8.20    2.63
  -6  -2 -15    7.67    2.21
   8  -6 -15    8.15    2.99
   2  -8 -15    7.14    2.56
  -2  -6 -15   12.34    2.60
   6  -8 -15    5.64    2.77
   8  -6 -15    6.03    2.59
   8  -2 -15    6.45    2.31
   2  -8  15    4.90    2.32
  -2   8 -15    8.89    2.73
  -6   8 -15    7.16    3.18
  -8   6 -15    6.96    3.49
  -8   2 -15    7.59    3.29
  -6  -2 -15    6.77    3.07
   8  -2 -15    7.58    2.73
   2  -8 -15   11.04    2.66
   6  -8 -15    8.32    2.55
   8  -6 -15    8.15    2.88
   6   2 -15    7.96    1.76
  -6   8 -15    8.64    2.15
  -2   8 -15    7.81    2.11
   2   6 -15    8.81    2.03
  -8   2 -15    8.56    1.81
  -8   6 -15    6.92    2.04
   8  -6 -16    7.35    2.65
   6  -8 -16   10.48    2.58
   8  -2 -16    9.78    2.45
  -6  -2 -16   10.57    3.06
  -8   2 -16    8.63    3.29
  -6   8 -16    9.49    3.03
  -8   6 -16   12.29    3.43
  -2   8 -16    8.15    2.78
   2  -8  16    6.50    2.32
   6  -8 -16   20.53    2.80
   8  -2 -16   19.94    2.58
   2  -8 -16   15.96    2.62
   8  -6 -16   18.11    3.12
   6   2 -16   19.65    2.61
   6  -8 -16    7.62    2.68
  -2  -6 -16    9.00    2.59
  -6  -2 -16    9.49    2.28
   2  -8 -16    9.05    2.57
   2  -8 -17    1.28    2.51
  -2  -6 -17    0.44    2.45
   6  -8 -17    5.56    2.71
   8  -6 -17    3.91    2.64
   2  -8 -17    3.36    2.59
   6  -8 -17    2.22    2.57
  -8   2 -17    0.20    3.17
  -6  -2 -17   -1.55    3.00
  -6   8 -17   -0.41    3.09
  -8   6 -17    1.95    3.33
   6  -8 -17    1.48    2.76
   8  -6 -17    0.10    2.50
   6   2 -17    1.45    2.42
   2  -8 -17    0.50    2.27
   8  -2 -17    3.03    2.72
  -6   8 -17    2.49    2.13
  -2   8 -17    4.17    2.09
  -8   2 -17    2.41    1.80
   6   2 -17   -0.72    1.65
  -8   6 -17    3.25    1.88
   2   6 -17    3.11    1.95
  -2  -6 -18    0.85    2.37
   2  -8 -18    0.99    2.34
   6  -8 -18    9.15    2.57
   2  -8 -18    4.87    2.51
   8  -6 -18    2.53    2.60
  -8   6 -18    2.55    3.25
  -8   2 -18    5.16    3.27
  -6   8 -18    4.86    3.06
   2  -8 -18    5.27    2.53
   6  -8 -18    7.07    2.60
   8  -6 -18    6.91    2.76
   8  -2 -18    5.40    2.45
  -2  -6 -18    3.93    2.19
   6   2 -18    6.62    2.46
  -6   8 -18    4.71    2.02
  -2   8 -18    3.99    2.06
  -8   6 -18    3.98    1.82
   2   6 -18    6.01    1.78
  -2  -6 -19    1.43    2.07
   2  -8 -19    3.84    2.25
  -2  -6 -19    0.45    2.34
   6  -8 -19    2.00    2.50
   2  -8 -19    1.35    2.25
  -8   2 -19    0.38    2.57
  -8   6 -19   -0.39    2.80
   6   2 -19    0.68    2.04
   8  -2 -19    1.63    2.41
   2   6 -19    2.96    2.19
   2  -8 -19    0.90    2.09
  -2  -6 -19    1.60    1.90
   6  -8 -19    2.71    2.43
   8  -6 -19   -0.05    2.45
  -6   8 -19   -0.32    1.76
  -8   6 -19    1.03    1.67
   2   6 -19    3.85    1.71
  -2   8 -19    0.74    1.81
  -2  -6 -20   -0.53    1.77
   2  -8 -20   -0.65    2.01
  -2  -6 -20    2.45    2.10
  -8   2 -20    0.48    1.76
   6  -8 -20   -0.47    2.04
  -6  -2 -20    2.03    1.97
   2   6 -20    0.20    1.75
   6   2 -20   -0.27    1.98
  -6  -2 -20    0.99    1.81
   8  -2 -20    0.65    2.09
   6  -8 -20    0.48    2.04
   2  -8 -20    1.73    1.84
   8  -6 -20   -0.27    2.20
  -6   8 -20    1.31    1.57
  -2   8 -20    0.07    1.54
   2  -8 -21   -1.77    1.67
  -2  -6 -21    0.85    1.62
  -6  -2 -21   -1.66    1.54
   6   2 -21    1.06    1.46
   2   6 -21   -0.48    1.36
  -2   8 -21   -0.11    1.47
  -8   2 -21    1.48    1.62
  -1  -7   0  124.96    2.13
   1  -8   0  131.09    2.12
   1  -8   0  119.80    1.88
   1  -8   0  119.03    1.50
  -1  -7   0  115.27    1.94
  -7  -1   0  130.66    2.35
   8  -7   0  126.94    1.75
   8  -1   0  118.59    1.75
   7  -8   0  133.42    1.61
   1  -8   1  594.60    6.70
   8  -1  -1  652.88    6.68
  -1  -7  -1  703.32    6.76
   7  -8  -1  583.36    6.82
  -1  -7   1  692.69    7.12
   1  -8   1  566.05    7.08
   1  -8  -1  685.56    7.06
   1  -8   1  593.26    6.97
   1  -8  -1  748.12    6.80
  -1  -7   1  830.80    7.17
   1  -8  -1  811.37    7.06
  -8   1   1  765.02    7.23
   8  -7  -1  708.94    6.90
  -7  -1   1  578.42    7.15
   8  -7   1  609.22    6.97
   8  -1  -1  578.62    6.86
   8  -1   1  691.65    6.94
  -1  -7  -1  604.40    6.96
   7   1   1  599.72    6.91
  -1  -7  -2  742.47    7.29
   8  -7  -2  786.87    7.58
   8  -1  -2  726.43    7.38
   7  -8  -2  679.08    7.52
   7   1  -2  843.54    7.31
   8  -1  -2  651.37    7.26
   1  -8  -2  945.97    7.51
  -1  -7  -2  767.72    7.38
   8  -7  -2  829.60    7.52
   7  -8  -2  746.02    7.48
  -1  -7   2  884.58    7.86
   7  -8  -2  752.08    7.59
   1  -8   2  689.80    7.56
  -1  -7   2  840.29    7.67
   1  -8  -2  841.49    7.54
  -1  -7   2  696.04    7.16
  -1  -7  -2  741.68    7.65
  -8   1   2  854.57    7.77
   8  -7   2  767.76    7.60
  -7  -1   2  748.88    7.77
   8  -1  -2  741.79    7.43
   8  -1   2  842.43    7.58
   7   1   2  778.20    7.57
  -1  -7  -2  753.61    7.58
  -8   1  -2  637.68    7.20
   7   1  -2  596.10    7.17
   8  -7  -3  756.82    7.73
   7  -8  -3  646.03    7.46
   8  -7  -3  753.28    7.58
   1  -8  -3  809.36    7.45
   8  -1  -3  663.13    7.50
   7   1  -3  753.15    7.46
  -1  -7  -3  710.86    7.34
   7  -8  -3  687.37    7.66
  -1  -7  -3  742.22    7.35
   7  -8  -3  709.53    7.48
   8  -1  -3  667.42    7.27
   1  -8  -3  804.83    7.43
   8  -7  -3  788.46    7.51
   8  -7  -3  716.75    7.51
   7  -8  -3  664.38    7.48
  -1  -7   3  703.66    7.75
   8  -7  -3  731.19    7.59
  -1  -7   3  705.14    7.56
   1  -8   3  688.50    7.60
   8  -1  -3  697.85    7.36
   8  -7   3  682.56    7.56
  -7  -1   3  685.86    7.67
   7  -8  -3  635.77    7.55
   1  -8  -3  669.55    7.45
  -1  -7  -3  669.14    7.61
  -8   1   3  771.65    7.69
   7   1   3  688.78    7.50
   8  -1   3  736.83    7.54
   8  -1  -3  696.20    7.35
   1  -8  -3  775.91    7.46
  -8   1  -3  653.95    7.23
   7   1  -3  670.24    7.21
  -7  -1  -3  729.87    7.24
   8  -7  -4 1398.87   12.63
   1  -8  -4 1532.00   12.46
   7  -8  -4 1172.10   12.56
   8  -1  -4 1148.99   12.43
   7   1  -4 1369.45   12.41
   8  -1  -4 1152.03   12.23
   1  -8  -4 1416.38   12.34
   7  -8  -4 1217.48   12.41
  -1  -7  -4 1230.66   12.28
   8  -7  -4 1447.95   12.44
   7  -8  -4 1084.80   12.42
   8  -7  -4 1339.38   12.51
  -1  -7  -4  998.68   12.33
   8  -1  -4 1223.70   12.30
   7  -8  -4  997.82   12.08
   7  -8  -4 1143.43   12.50
   1  -8  -4 1232.57   12.36
   8  -7   4 1133.69   12.48
  -8   1   4 1344.53   12.54
   8  -7  -4 1328.12   12.55
   8  -1  -4 1140.96   12.21
   8  -1   4 1390.83   12.49
   7   1   4 1124.49   12.39
   7   1  -4 1311.18   12.20
   8  -1  -4  990.58   12.14
  -7  -1  -4 1323.75   12.22
  -8   1  -4 1217.70   12.22
   8  -1  -5  640.62    7.55
   7   1  -5  768.15    7.54
   7  -8  -5  618.76    7.61
   8  -1  -5  632.27    7.29
   8  -7  -5  750.71    7.73
   7  -8  -5  624.97    7.47
   8  -7  -5  854.72    7.66
   1  -8  -5  718.17    7.36
  -1  -7  -5  633.58    7.32
   7  -8  -5  668.99    7.58
   8  -7  -5  792.42    7.61
  -1  -7  -5  702.41    7.65
  -8   1   5  805.99    7.62
   7  -8  -5  656.44    7.60
   8  -7   5  627.20    7.56
   8  -7  -5  798.14    7.69
   7   1   5  680.52    7.48
   8  -1  -5  637.97    7.19
   8  -1   5  793.06    7.58
  -8   1  -5  684.69    7.30
   8  -1  -5  651.63    7.25
   7   1  -5  746.96    7.28
  -7  -1  -5  784.91    7.31
   8  -1  -6  496.15    6.48
   7  -8  -6  489.61    6.84
   8  -1  -6  498.72    6.73
  -1  -7  -6  517.47    6.52
   1  -8  -6  723.04    6.69
   8  -7  -6  680.63    6.71
   7  -8  -6  506.07    6.66
   7  -8  -6  554.65    6.81
   1   7  -6  547.00    6.62
   8  -1  -6  531.25    6.78
  -1  -7  -6  559.01    6.86
   1  -8   6  506.00    6.68
  -1  -7   6  665.46    6.80
   7  -8  -6  567.77    6.82
  -8   1   6  710.90    6.79
   8  -7   6  548.42    6.80
   7   1   6  564.65    6.65
  -8   1  -6  574.19    6.49
   8  -1  -6  540.77    6.46
  -1  -7  -7 1075.05   10.30
   8  -7  -7  934.81   10.53
   8  -1  -7 1084.77   10.56
   7  -8  -7 1026.57   10.61
   1  -8  -7 1020.14   10.30
   7  -8  -7 1019.07   10.33
   8  -7  -7  974.40   10.35
   7  -8  -7  987.68   10.51
   8  -7  -7  853.17   10.45
   1   7  -7  961.32   10.40
   8  -1  -7  937.57   10.44
  -1  -7  -7  932.20   10.56
  -7  -1   7  962.62   10.49
   7   1  -7  875.28   10.35
   1  -8   7 1012.39   10.44
  -1  -7   7  886.50   10.33
   7  -8  -7  994.09   10.61
   8  -7  -7  871.07   10.55
   7   1   7 1015.76   10.38
   1   7   7  948.69   10.19
  -1   8   7 1032.11   10.14
   8  -1   7  941.77   10.37
   7   1  -7  939.05   10.17
   8  -1  -7 1030.40   10.19
   7   1  -8  473.39    5.76
  -8   1  -8  590.19    5.84
  -7  -1  -8  533.08    5.85
   8  -1  -8  546.82    5.80
  -1  -7  -8  504.12    6.33
  -7  -1   8  530.15    6.10
   7   1  -8  440.43    5.91
   1   7  -8  541.78    6.13
  -1  -7   8  482.02    5.92
   1  -8   8  611.57    6.22
   8  -1  -8  505.12    6.08
   7   1   8  578.83    6.02
   8  -1   8  455.56    5.91
   1   7   8  499.33    5.73
  -1  -7  -8  649.21    5.98
   8  -7  -9  248.27    3.32
   7  -8  -9  274.46    3.41
   7  -8  -9  249.81    3.61
  -1  -7  -9  254.22    3.89
   1  -8  -9  205.13    3.69
   8  -7  -9  207.95    3.57
  -7  -1   9  237.82    3.46
   1   7  -9  235.90    3.53
  -1  -7   9  226.99    3.32
   1  -8   9  276.74    3.44
   7  -8  -9  273.08    3.77
   8  -7  -9  217.93    3.60
  -7  -1  -9  231.33    3.18
  -8   1  -9  302.53    3.30
   7   1  -9  227.72    3.18
   8  -1  -9  284.49    3.23
   1  -8  -9  248.53    3.27
   8  -7  -9  253.73    3.86
   7  -8  -9  329.50    3.99
   7  -8 -10  169.58    2.67
   8  -7 -10  150.55    2.55
   7  -8 -10  178.61    3.24
   8  -7 -10  158.19    3.11
  -1  -7 -10  160.71    3.21
   7  -8 -10  157.21    2.99
   8  -7 -10  134.47    2.93
   1  -8 -10  142.69    3.16
  -1   8 -10  129.98    2.82
  -1  -7 -10  153.07    3.20
  -1  -7  10  141.72    2.48
   1  -8  10  157.72    2.63
   7   1 -10  135.86    2.64
   7  -8 -10  173.74    3.10
   8  -1 -10  166.76    2.93
   8  -7 -10  141.77    3.02
   7   1  10  170.68    2.51
   8  -1  10  157.76    2.67
  -8   1 -10  180.23    2.52
   7   1 -10  152.99    2.35
  -7  -1 -10  155.48    2.39
   8  -1 -10  172.77    2.43
   7  -8 -11   13.16    2.24
   8  -7 -11    3.47    2.14
   7  -8 -11   13.80    1.62
   8  -7 -11    3.04    1.65
   7  -8 -11   16.13    2.15
   8  -7 -11    5.60    2.01
   1  -8 -11    4.08    2.11
  -1  -7 -11   15.51    2.12
  -8   1 -11   14.58    1.72
  -7  -1 -11    5.31    2.03
  -1  -7 -11   13.79    2.23
   1   7 -11   14.58    1.96
  -1   8 -11    6.03    2.07
   1  -8  11   13.83    1.53
  -1  -7  11    3.41    1.44
   7  -8 -11   14.27    2.01
   7   1 -11    5.06    1.71
   8  -7 -11    3.68    2.00
   8  -1 -11   15.33    1.87
   7   1  11   15.30    1.42
   8  -1  11    4.93    1.38
   8  -1 -11   15.33    1.36
   7   1 -11    3.91    1.19
  -8   1 -11   15.06    1.32
  -7  -1 -11    4.48    1.33
   8  -7 -12    9.59    2.39
   7  -8 -12    5.67    2.34
   8  -1 -12    5.75    2.35
   8  -7 -12    4.75    2.11
   7  -8 -12    3.32    2.15
  -8   1 -12    4.10    1.86
  -7  -1 -12    3.53    1.97
   1  -8 -12    6.89    2.40
  -1  -7 -12    5.24    2.39
   1   7 -12    7.55    2.10
  -1   8 -12    5.05    2.29
  -1  -7  12    4.11    1.99
  -7  -1 -12    3.96    2.33
  -1  -7 -12    5.85    2.09
   1  -8  12    3.09    1.52
   8  -7 -12    4.63    2.31
   7   1 -12    6.12    1.78
   8  -1 -12    4.23    1.99
   7  -8 -12    5.23    2.23
   8  -1  12    4.01    1.50
  -8   1 -12    5.77    1.50
   7   1 -12    6.88    1.37
  -7  -1 -12    7.18    1.50
   8  -1 -12    5.39    1.46
   8  -7 -13    8.96    2.33
   7  -8 -13    7.19    2.42
  -1  -7 -13    7.16    2.37
  -7  -1 -13   13.89    2.10
   1  -8 -13   10.65    2.48
   8  -7 -13   13.31    2.24
   7  -8 -13    9.53    2.53
   8  -1 -13   12.80    2.24
  -1   8 -13   13.86    2.33
   7   1 -13   14.75    2.07
  -7  -1 -13   13.70    2.84
   1   7 -13   10.99    2.38
  -1  -7  13   13.45    2.43
   8  -1 -13   17.19    2.47
   7  -8 -13   15.74    2.57
   8  -7 -13   19.89    2.48
  -8   7 -13   16.82    1.81
   1   7 -13   15.83    1.80
  -7  -1 -13   16.64    1.54
  -8   1 -13   13.64    1.62
   8  -1 -13   13.35    1.43
   7   1 -13   15.09    1.62
   1  -8 -14    1.27    2.52
  -1  -7 -14   16.14    2.61
   8  -7 -14    3.53    2.52
   7  -8 -14   17.75    2.70
  -7  -1 -14    2.21    2.15
   7  -8 -14   14.46    2.91
   7   1 -14    5.71    2.13
   8  -7 -14    4.87    2.63
   1  -8  14   15.59    2.29
  -7  -1 -14    3.16    2.89
  -1   8 -14    4.57    2.67
  -1  -7  14    5.17    2.38
  -8   1 -14   13.76    3.24
   8  -1 -14   13.89    2.22
   1   7 -14   13.35    2.10
   8  -1 -14   22.36    2.54
   7  -8 -14   19.80    2.72
   8  -7 -14    4.23    2.68
   7   1 -14    4.05    2.41
  -8   1 -14   16.50    1.74
  -7  -1 -14    4.94    1.67
  -1   8 -14    3.92    1.98
   8  -1 -14   21.36    1.91
  -7   8 -14   19.20    2.06
  -8   7 -14    4.49    1.95
   7   1 -14    3.94    1.58
   1   7 -14   18.60    2.09
   1  -8 -15   75.69    2.98
  -7  -1 -15   69.06    2.69
   8  -7 -15   76.37    3.33
   7  -8 -15   65.20    3.33
  -1  -7 -15   63.33    2.93
   7  -8 -15   65.45    2.93
   8  -7 -15   79.43    3.26
  -8   1 -15   56.00    3.59
  -8   7 -15   72.38    3.77
  -7   8 -15   62.13    3.56
   1  -8  15   54.65    2.78
   8  -1 -15   61.56    2.75
  -1   8 -15   69.85    3.07
  -7  -1 -15   65.04    3.33
   7  -8 -15  102.28    3.41
   1  -8 -15  119.20    3.09
   7   1 -15  120.35    3.17
   8  -1 -15   96.25    3.20
   8  -7 -15  116.11    3.40
  -7   8 -15   77.88    2.63
  -1   8 -15   90.25    2.68
   1   7 -15   76.05    2.50
  -8   1 -15   77.76    2.28
   7   1 -15   87.31    2.23
  -8   7 -15   96.29    2.63
   8  -1 -15   81.26    2.26
  -7  -1 -15   97.38    2.30
   8  -7 -16   21.19    2.85
   7  -8 -16   19.70    2.74
  -7   8 -16   15.12    3.18
  -8   7 -16   19.80    3.20
  -7  -1 -16   14.70    3.19
  -1   8 -16   16.08    2.63
  -8   1 -16   15.85    3.21
   7   1 -16   39.07    2.81
   7  -8 -16   34.63    3.01
   8  -1 -16   31.64    2.70
   1  -8 -16   39.51    2.58
   8  -7 -16   41.79    3.17
   1  -8 -16   21.07    2.67
  -1  -7 -16   20.31    2.66
   7  -8 -16   18.98    2.80
  -1  -7 -17   12.41    2.55
   7  -8 -17   11.35    2.73
   1  -8 -17   19.82    2.58
   8  -7 -17   17.26    2.66
   7  -8 -17   10.93    2.66
  -8   1 -17   10.35    3.23
  -8   7 -17   15.35    3.46
  -7  -1 -17   17.96    3.08
  -7   8 -17   12.64    3.18
   8  -1 -17   22.52    2.77
   7   1 -17   28.51    2.59
   7  -8 -17   22.16    2.66
   1  -8 -17   27.32    2.40
   8  -7 -17   28.68    2.82
  -7   8 -17   20.38    2.05
  -1   8 -17   26.49    2.13
  -8   7 -17   31.01    2.52
   1   7 -17   19.85    2.22
   1  -8 -18    4.36    2.35
  -1  -7 -18    7.91    2.30
   7  -8 -18   12.82    2.72
   1  -8 -18    4.38    2.47
   8  -7 -18    7.72    2.64
  -8   7 -18    3.55    3.10
  -8   1 -18    4.28    2.89
  -7   8 -18    9.30    3.05
  -7  -1 -18    8.37    2.86
  -1  -7 -18   12.86    2.16
   7   1 -18   12.32    2.55
   1  -8 -18   10.21    2.25
   7  -8 -18   18.82    2.69
   8  -7 -18   13.45    2.69
   8  -1 -18   15.42    2.52
  -8   7 -18   12.52    1.87
  -7   8 -18   12.41    2.05
  -1   8 -18   13.84    2.02
   1   7 -18   12.13    1.93
  -1  -7 -19    5.38    2.15
   1  -8 -19    2.55    2.21
   7  -8 -19    4.44    2.38
   1  -8 -19    4.22    2.46
  -1  -7 -19    5.56    2.22
  -8   7 -19    5.94    2.76
  -7   8 -19   -0.88    2.38
   7  -8 -19   11.04    2.49
   7   1 -19    5.64    2.21
   1  -8 -19    8.83    2.01
   1   7 -19    9.17    2.13
   8  -7 -19    4.61    2.63
  -1  -7 -19   10.93    2.13
   8  -1 -19    7.83    2.43
  -8   7 -19    4.20    1.63
   1   7 -19    7.47    1.63
  -7   8 -19   10.16    1.81
  -1   8 -19    2.76    1.72
  -1  -7 -20    1.91    1.84
  -7  -1 -20    0.90    1.91
  -1  -7 -20    3.71    1.82
  -8   1 -20    3.62    1.80
   1  -8 -20    3.21    1.99
  -7   8 -20    9.41    1.79
  -1   8 -20    3.78    1.68
  -8   7 -20    0.99    1.33
   1   7 -20    6.27    1.43
   1   7 -20    7.19    1.76
   7   1 -20    4.54    1.99
  -1   8 -20    4.54    1.91
   7  -8 -20    5.60    2.22
   8  -7 -20    1.69    2.27
   1  -8 -20    2.71    1.76
   8  -1 -20    6.72    1.94
   0  -8   0   46.35    1.50
   0  -8   0   57.01    1.44
   8   0   0   49.57    1.18
   8   0   0   55.89    0.66
   8   0  -1   12.60    0.36
   8  -8  -1   12.55    0.92
   0  -8   1   12.35    1.61
   0  -8  -1   10.40    1.40
   0  -8   1   13.42    0.50
   0  -8   1   11.30    1.27
   0  -8  -1   12.65    1.14
  -8   0   1   14.17    1.59
   8   0   1   12.52    1.02
   8   0  -1   11.24    0.94
   8   0  -2    2.16    0.40
   0  -8  -2    5.30    0.73
   8  -8  -2    1.73    0.83
   0  -8   2    2.54    1.54
   0  -8   2    1.01    1.16
   0  -8  -2    0.79    1.11
   0  -8  -2    1.87    1.19
  -8   0   2    1.97    1.43
   8  -8  -2    0.64    1.22
   8   0   2    1.16    1.06
   8   0  -2    0.79    0.76
   8  -8  -2    1.36    1.10
   8   0  -2    1.33    0.63
   0  -8   2    1.24    0.40
   8   0  -3   14.67    1.20
   8   0  -3   16.42    0.57
   8  -8  -3   14.33    1.27
   0  -8  -3   17.55    0.90
   8  -8  -3    5.36    1.17
   0  -8   3    8.72    1.26
   8   0  -3   12.97    0.72
   8  -8  -3    7.21    1.31
   0  -8  -3    6.56    1.15
  -8   0   3    6.55    1.51
  -8   0  -3   12.26    0.51
   8   0  -3   10.21    0.45
   8   0  -3    8.70    0.76
   0  -8  -3   10.54    1.05
   8   0   3   10.47    1.05
   8  -8  -3   19.03    1.11
   0  -8  -3   19.06    0.82
   0  -8  -4    2.87    1.00
   8   0  -4    2.84    1.17
   8  -8  -4    2.86    1.62
   8  -8  -4    1.21    1.22
   8  -8  -4    4.47    1.11
   8   0  -4    2.90    0.62
   0  -8  -4    3.06    0.78
   8  -8  -4    0.76    1.29
  -8   0   4    2.90    1.38
   0  -8  -4    2.52    1.17
   8   0   4    0.78    1.11
  -8   0  -4    2.27    0.60
   8   0  -4    1.04    0.50
   8   0  -5  508.52    6.18
   8  -8  -5  535.78    6.41
   8  -8  -5  635.40    6.37
   8  -8  -5  509.48    6.15
   8  -8  -5  501.08    6.13
   0  -8  -5  533.92    6.05
  -8   0   5  613.46    6.35
   8  -8  -5  615.80    6.38
   8   0   5  559.79    6.17
  -8   0  -5  591.38    5.97
   8   0  -5  608.54    5.97
   8  -8  -6  179.46    2.80
   8   0  -6  182.58    2.67
   0  -8  -6  202.11    2.42
   8  -8  -6  189.99    2.53
   8  -8  -6  188.34    2.77
   0  -8   6  167.25    2.52
   8  -8  -6  198.31    2.87
   8   0   6  188.90    2.54
   8   0  -6  166.09    2.06
  -8   0  -6  181.43    2.22
   8   0  -6  157.95    2.16
   0  -8  -7   42.69    1.35
   8   0  -7   48.21    1.11
   0  -8  -7   60.54    1.92
   8   0  -7   55.21    1.71
   0  -8   7   44.26    1.54
   0   8   7   57.99    1.22
   8   0   7   57.21    1.62
   8   0  -7   41.35    1.66
   8  -8  -8   46.84    1.82
   8   0  -8   44.94    1.86
   0   8  -8   43.31    1.64
   0  -8   8   41.61    1.57
   8  -8  -8   42.62    1.84
   8  -8  -8   38.19    2.00
  -8   0  -8   47.46    1.22
   8   0  -8   47.42    1.24
   8  -8  -9   10.44    1.32
   8  -8  -9    3.51    1.72
   0  -8  -9    4.16    1.85
   0   8  -9    4.06    1.62
   0  -8  -9    4.90    1.82
   0  -8   9    6.03    1.41
   8  -8  -9    3.79    1.67
  -8   0  -9    8.24    1.10
   8   0  -9    9.78    1.18
   8  -8  -9   10.79    1.87
   0  -8  -9    9.09    1.27
   8  -8 -10   24.28    1.54
   8  -8 -10   21.48    2.09
   0  -8 -10   18.29    2.19
   8  -8 -10   16.96    1.87
   0  -8 -10   15.35    1.92
   8   0 -10   18.53    1.68
   0  -8  10   16.23    1.50
   8  -8 -10   18.49    1.96
   8   0  10   22.13    1.49
  -8   0 -10   22.42    1.28
   8   0 -10   22.22    1.23
   8  -8 -11   -0.26    2.15
   8   0 -11    1.24    1.94
   8  -8 -11    0.22    1.49
   8  -8 -11   -1.16    2.20
   0  -8 -11    0.14    2.09
  -8   0 -11   -0.43    1.95
   0   8 -11    0.50    1.91
   0  -8  11    0.89    1.42
   8  -8 -11    1.00    2.10
   8   0 -11    0.09    1.73
   8   0  11    0.02    1.31
  -8   0 -11    0.84    1.18
   8   0 -11    0.98    1.13
   8  -8 -12   -0.38    2.46
   0  -8 -12    0.66    2.33
  -8   0 -12   -0.18    1.96
   0   8 -12   -0.22    1.89
   0  -8  12    1.60    1.49
   8  -8 -12    1.21    2.42
   8   0 -12    1.14    1.98
   8  -8 -12    1.10    2.29
   8   0 -12    4.87    2.19
   8   0 -12    0.01    1.37
  -8   0 -12    1.53    1.39
  -8   0 -13   28.05    2.28
   0  -8 -13   29.01    2.40
   8  -8 -13   27.79    2.60
   8  -8 -13   31.04    2.77
   0   8 -13   24.79    2.38
  -8   0 -13   23.78    2.99
   8   0 -13   27.53    2.27
   0  -8  13   25.15    2.46
   8   0 -13   36.34    2.56
   8  -8 -13   40.76    2.76
  -8   0 -13   35.85    1.76
   8   0 -13   35.75    1.70
   8  -8 -14    0.35    2.62
   0  -8 -14    0.57    2.34
  -8   0 -14    0.30    2.09
   8  -8 -14   -1.42    2.66
   8   0 -14    0.08    2.04
  -8   0 -14   -0.24    3.13
   0   8 -14   -2.44    2.23
   0  -8  14    0.04    2.24
   8   0 -14    2.86    2.57
   8  -8 -14    1.46    2.77
  -8   0 -14    0.20    1.55
   8   0 -14   -1.10    1.57
  -8   8 -14    0.81    1.96
   0   8 -14    1.12    1.95
   0  -8 -15   44.63    2.74
   8  -8 -15   45.21    3.13
   8  -8 -15   45.36    2.97
   0  -8  15   44.23    2.73
  -8   8 -15   47.46    3.58
  -8   0 -15   40.95    3.51
   8  -8 -15   50.50    3.17
   8   0 -15   51.00    2.85
   0   8 -15   49.63    2.35
  -8   8 -15   51.32    2.29
  -8   0 -15   49.19    2.00
   8   0 -15   52.21    2.11
   8  -8 -16   -0.79    2.62
   8   0 -16    0.18    2.44
   0  -8 -16   -0.28    2.23
   8  -8 -16    0.30    2.65
   8  -8 -16    0.48    2.69
   0  -8 -16    1.66    2.65
  -8   0 -16    1.16    3.20
  -8   8 -16    3.61    3.06
   8  -8 -17   12.69    2.69
   0   8 -17   12.60    2.04
  -8   8 -17    9.74    1.98
   0  -8 -18    1.87    2.46
   0  -8 -18    1.62    2.56
   8  -8 -18   -0.90    2.48
  -8   0 -18    0.94    2.90
   0  -8 -18   -0.33    2.03
   8   0 -18    1.83    2.41
   8  -8 -18   -3.05    2.70
   0   8 -18   -1.47    1.86
   0  -8 -19    1.10    2.16
   0  -8 -19    1.38    2.33
   8  -8 -19    2.36    2.14
  -8   8 -19    1.56    2.66
   8   0 -19    5.33    2.24
   0   8 -19    4.02    2.15
   8  -8 -19    3.00    2.46
   0  -8 -19    5.31    1.86
  -8   8 -19    3.80    1.80
   0   8 -19    5.13    1.69
   0  -8 -20   -1.28    1.88
   0  -8 -20    3.16    1.98
  -8   8 -20    0.58    1.47
   0   8 -20   -0.41    1.50
   8   0 -20   -0.75    1.84
   0   8 -20    1.35    1.70
   4  -9   0    6.88    0.92
   5  -9   0   13.05    0.69
   4  -9   0   12.42    0.76
   4  -9   0    7.19    1.07
  -4  -5   0   12.06    1.61
  -5  -4   0    9.79    1.56
   9  -5   0   10.16    0.89
   9  -4   0   10.29    0.97
  -4  -5   0   11.15    1.29
   5  -9  -1  544.70    5.73
   4  -9  -1  568.68    5.70
  -4  -5  -1  518.93    5.43
   5  -9  -1  529.54    5.66
   4  -9   1  467.03    5.52
   4  -9  -1  578.46    5.74
   5  -9   1  532.87    5.49
   4  -9  -1  559.19    5.77
  -4  -5  -1  513.22    5.48
   4  -9  -1  579.68    5.76
  -5  -4  -1  581.19    6.16
   5  -9  -1  566.77    5.71
  -4  -5  -1  549.44    6.04
   4  -9  -1  567.13    5.66
   9  -5  -1  579.06    5.71
   9  -4   1  574.46    5.79
   9  -5   1  536.75    5.78
   9  -4  -1  569.10    5.72
  -4  -5   1  593.43    5.96
  -5  -4   1  565.07    5.96
  -4  -5  -2  196.59    2.05
   9  -4  -2  182.05    2.45
   5  -9  -2  175.35    2.34
   9  -5  -2  180.31    2.50
   9  -4  -2  165.88    2.28
   9  -5  -2  148.31    2.25
   5  -9  -2  196.67    2.39
   4  -9  -2  209.26    2.50
  -4  -5  -2  201.00    2.21
   5  -9  -2  193.55    2.24
   4  -9  -2  190.30    2.30
  -4  -5   2  184.03    2.82
   4  -9  -2  182.51    2.27
   5  -9  -2  180.79    2.26
   4  -9  -2  170.86    2.28
  -5  -4  -2  212.47    3.04
  -4  -5  -2  210.81    2.80
   5  -9  -2  208.40    2.45
   9  -4  -2  183.65    2.21
   9  -4   2  203.09    2.47
   9  -5   2  182.40    2.45
   9  -5  -2  190.69    2.23
  -5  -4   2  197.20    2.65
  -4  -5   2  185.28    2.59
   5  -9  -3   27.51    1.39
   9  -4  -3   25.96    1.10
   4  -9  -3   24.20    1.30
   9  -5  -3   22.78    1.09
   5   4  -3   23.21    0.81
   9  -4  -3   24.67    0.86
   5  -9  -3   23.47    1.12
   4  -9  -3   19.52    1.01
   9  -5  -3   22.72    1.00
   4  -9  -3   22.30    1.17
   5  -9  -3   26.18    1.14
  -4  -5   3   19.68    1.68
  -5  -4   3   24.54    1.66
   5  -9  -3   27.11    1.17
   5  -9  -3   26.34    0.80
   4  -9  -3   26.81    0.92
   4  -9  -3   19.89    0.99
   5  -9  -3   27.07    1.21
  -4  -5  -3   27.98    1.61
   9  -4   3   22.59    1.23
   9  -4  -3   25.21    0.77
   9  -5   3   26.86    1.25
   9  -5  -3   23.44    0.70
  -5  -4   3   26.05    1.39
  -4  -5   3   20.16    1.34
   5  -9  -4  247.34    2.99
   9  -5  -4  228.83    3.05
   9  -4  -4  234.31    3.03
   4  -9  -4  245.28    2.93
   5  -9  -4  260.25    2.80
   4  -9  -4  263.50    2.76
   9  -4  -4  252.18    2.66
   5  -9  -4  188.68    2.82
   4  -9  -4  196.22    2.88
  -4  -5   4  194.64    3.14
   9  -5  -4  184.86    2.97
  -5  -4   4  219.19    3.18
   9  -4  -4  216.47    2.69
   9  -5  -4  207.48    2.73
  -4  -5   4  211.61    2.81
   9  -5  -4  193.66    2.38
   9  -4   4  225.62    2.91
   9  -5   4  208.23    2.84
   9  -4  -4  198.11    2.39
   4  -9  -4  220.15    2.46
  -5  -4   4  231.00    2.91
   5   4   4  212.10    2.74
   5  -9  -4  197.88    2.38
   9  -4  -5  237.32    3.33
   4  -9  -5  237.57    3.21
   9  -5  -5  217.02    3.39
   5  -9  -5  238.30    3.30
   9  -5  -5  230.26    2.96
   4  -9  -5  260.42    3.09
   9  -4  -5  233.95    2.93
   5  -9  -5  219.25    3.08
   5  -9  -5  266.88    3.30
   9  -5  -5  270.32    3.41
   4  -9  -5  278.29    3.33
   9  -5  -5  242.92    3.36
   9  -4  -5  267.84    3.44
  -5  -4   5  260.08    3.45
  -4  -5   5  258.74    3.59
   9  -4  -5  228.91    3.05
   5   4   5  263.86    3.13
   9  -4   5  256.39    3.15
   9  -5   5  248.47    3.19
   4   5   5  246.42    3.05
   4  -9  -6  358.25    4.27
   9  -4  -6  408.60    4.21
   9  -5  -6  401.37    4.29
   5  -9  -6  456.99    4.50
   9  -5  -6  322.61    4.45
   4  -9  -6  313.47    4.54
   5  -9  -6  369.03    4.57
  -4  -5  -6  346.93    4.49
  -5  -4   6  343.87    4.57
  -4  -5   6  327.34    4.64
   9  -4  -6  359.94    4.55
   9  -5  -6  306.85    4.51
   9  -4   6  327.19    4.36
   4   5   6  342.97    4.23
   9  -5   6  379.48    4.43
   5   4   6  402.12    4.30
   9  -5  -6  378.82    4.73
   5  -9  -6  412.93    4.52
   4  -9  -6  360.30    4.43
   9  -4  -6  450.02    4.72
   5  -9  -7    3.29    1.16
   9  -4  -7    4.08    1.03
   4  -9  -7   10.96    1.27
   9  -5  -7   11.31    1.17
   5  -9  -7   15.08    1.68
   4  -9  -7   19.91    1.70
  -4  -5   7   18.58    1.88
  -4  -5  -7   15.32    1.60
  -5  -4   7   11.45    1.60
  -4  -5   7   11.51    1.26
   9  -4  -7   14.19    1.69
   9  -5   7   11.24    1.35
   9  -5  -7   15.99    1.74
   4   5   7   17.89    1.12
   9  -4   7   18.04    1.42
   5   4   7   11.82    1.16
   9  -5  -7    9.71    1.88
   9  -4  -7    5.44    1.65
   5  -9  -7    7.41    1.66
   4  -9  -7   11.26    1.52
   5   4  -8   17.35    1.21
  -4  -5  -8   16.89    1.82
   4   5  -8   17.55    1.34
  -5  -4   8   17.45    1.73
  -4  -5   8   23.16    1.35
   4   5   8   21.10    1.15
   5   4   8   22.68    1.27
   9  -4  -8   27.76    1.13
  -5  -4   8   26.39    1.33
  -5  -4  -8   25.76    1.15
   4  -9  -9   70.19    2.02
   5  -9  -9   76.58    2.19
   9  -5  -9   69.05    2.12
   9  -5  -9   64.53    1.69
   9  -4  -9   84.75    1.88
   9  -4  -9   78.11    2.36
   4  -9  -9   63.61    1.67
   5  -9  -9   74.38    1.69
   9  -5  -9   56.88    2.11
   5  -9  -9   66.32    2.19
   9  -4  -9   67.16    2.28
   4  -9  -9   52.26    2.07
  -5  -4  -9   52.37    2.12
   4   5  -9   59.06    1.79
  -4  -5   9   58.85    1.58
   9  -4   9   57.13    1.78
   9  -5   9   68.37    1.83
   9  -5  -9   54.43    2.09
   9  -4  -9   64.04    2.08
   4   5   9   56.98    1.50
   5   4   9   65.70    1.57
  -5  -4   9   68.26    1.60
  -5  -4  -9   62.69    1.53
   9  -4  -9   67.17    1.52
   9  -5 -10  270.23    4.16
   4  -9 -10  264.68    4.13
   5  -9 -10  265.28    4.12
   9  -4 -10  296.45    4.33
  -5  -4 -10  242.02    4.31
  -5  -4  10  246.20    3.99
  -4  -5 -10  253.14    4.32
  -4  -5  10  259.89    4.19
   4  -9  10  297.92    3.91
  -4  -5  10  273.38    3.68
   9  -5  10  285.73    3.93
   9  -5 -10  263.37    4.11
   9  -4  10  268.30    3.87
   9  -4 -10  278.55    4.03
   4  -9 -10  313.34    4.24
   5  -9 -10  326.98    4.23
   5  -9 -10  319.17    3.94
   9  -5 -10  321.69    4.27
   9  -5 -10  313.74    3.81
   4  -9 -10  310.74    3.86
   9  -4 -10  335.73    4.46
  -9   4 -10  295.37    3.73
   5   4 -10  289.86    3.73
   9  -4 -10  305.88    3.70
  -5  -4 -10  299.58    3.72
  -4  -5 -11   76.91    2.54
  -5  -4 -11   89.46    2.91
   9  -5 -11   88.99    2.77
   5  -9 -11   79.68    2.56
   4  -9 -11   85.26    2.48
  -4  -5 -11   72.42    2.70
  -4  -5  11   81.33    2.55
  -5  -4 -11   82.40    2.70
  -5  -4  11   76.37    2.43
   4  -9  11   91.01    2.28
   5  -9  11   92.69    2.22
   9  -4  11   88.11    2.23
   9  -4 -11   80.95    2.52
   9  -5 -11   87.76    2.55
   4  -9 -11  108.16    2.84
   5  -9 -11   94.19    2.22
   9  -5 -11  106.28    2.80
   9  -4 -11  101.66    2.77
   4  -9 -11  104.86    2.22
   5  -9 -11   95.31    2.67
   4   5 -11   89.69    2.05
  -9   4 -11   93.80    2.04
   5   4 -11  102.51    2.14
   9  -4 -11   84.73    1.93
  -9   5 -11   97.11    2.02
  -5  -4 -11   97.52    2.03
  -4  -5 -12   26.00    2.52
   4  -9 -12   21.40    2.37
   5  -9 -12   21.62    2.44
  -5  -4 -12   22.36    2.43
   9  -5 -12   23.95    2.53
  -4  -5 -12   22.78    2.61
  -4  -5  12   18.38    1.88
  -5  -4 -12   18.85    2.41
   5  -9  12   24.64    1.83
   4  -9  12   22.18    1.83
   9  -5 -12   18.96    2.23
   9  -4 -12   23.00    2.30
   4  -9 -12   26.03    2.32
   9  -5 -12   24.20    2.41
   9  -4 -12   28.25    2.48
   5  -9 -12   26.47    2.26
   5   4 -12   25.30    1.62
  -9   5 -12   25.50    1.77
   4   5 -12   26.69    1.70
  -9   4 -12   25.63    1.59
   4  -9 -13   15.27    2.68
  -5  -4 -13   15.19    2.45
  -4  -5 -13   10.13    2.44
   5  -9 -13   11.63    2.61
  -4   9 -13   12.87    2.71
  -5  -4 -13   13.17    2.58
  -4  -5 -13   11.02    2.64
   5  -9  13   13.13    1.78
   4  -9  13   13.32    1.78
   9  -5 -13   14.52    2.39
   9  -4 -13   12.07    2.49
   9  -4 -13   11.25    2.48
   4  -9 -13   12.37    2.32
   9  -5 -13   15.44    2.49
   5  -9 -13   12.75    2.44
  -9   5 -13   15.46    1.68
   4   5 -13   14.67    1.71
  -9   4 -13   13.70    1.66
   5   4 -13   15.97    1.75
   5  -9 -14   49.08    2.80
   4  -9 -14   47.95    2.80
  -4  -5 -14   47.17    2.81
  -5  -4 -14   51.84    2.79
   5  -9 -14   59.93    3.02
   9  -5 -14   54.55    2.90
   9  -4 -14   52.72    2.91
  -4   9 -14   47.27    2.93
  -5   9 -14   45.24    3.13
  -4  -5 -14   43.85    3.26
  -5  -4 -14   43.91    3.11
   9  -4 -14   87.59    3.13
   9  -5 -14   80.65    3.20
   4  -9 -14   93.82    3.06
   5  -9 -14   96.44    3.06
  -9   5 -14   67.82    2.26
   4   5 -14   73.05    2.15
  -9   4 -14   67.51    2.03
   5   4 -14   57.37    2.07
   4  -9 -15   20.40    2.82
  -4  -5 -15   22.69    2.55
  -5  -4 -15   22.28    2.59
   5  -9 -15   21.85    2.87
   5  -9 -15   27.18    2.78
   4  -9 -15   22.85    2.94
   9  -5 -15   27.25    2.82
  -5  -4 -15   19.25    3.12
  -9   4 -15   23.33    3.43
   9  -4 -15   27.25    2.78
  -9   5 -15   21.20    3.35
  -5   9 -15   26.46    2.87
  -4   9 -15   24.67    3.17
  -4  -5 -15   17.88    2.69
   9  -5 -15   34.06    2.86
   5  -9 -15   36.69    2.75
   4  -9 -15   32.59    2.59
   9  -4 -15   34.91    2.88
  -4   9 -15   28.59    2.25
  -9   5 -15   28.70    1.96
   4   5 -15   29.23    1.96
  -9   4 -15   32.18    2.06
  -5   9 -15   31.67    2.30
   5   4 -15   32.12    1.95
   4  -9 -16   11.51    2.65
   9  -4 -16   16.59    2.73
   5  -9 -16   18.96    2.86
   9  -5 -16   13.02    2.51
  -4   9 -16   10.63    3.03
  -5  -4 -16   10.72    2.78
  -5   9 -16   15.50    2.97
  -9   4 -16    9.83    3.24
  -9   5 -16   13.67    3.36
   5  -9 -16   24.45    2.67
   9  -5 -16   22.67    2.94
   4  -9 -16   22.89    2.76
   9  -4 -16   31.41    3.00
   5   4 -16   22.56    2.51
  -4  -5 -16   15.46    2.36
   5  -9 -16   16.39    2.79
   4  -9 -16   10.60    2.90
  -5  -4 -16   10.88    2.33
   5  -9 -17    8.05    2.75
   4  -9 -17    7.99    2.42
   5  -9 -17   12.66    2.44
   4  -9 -17   10.43    2.67
  -9   5 -17    6.06    3.04
  -9   4 -17    8.89    3.20
   9  -5 -17   19.72    2.90
   9  -4 -17   19.11    2.73
   5  -9 -17   14.56    2.46
   4   5 -17   13.44    1.80
  -9   4 -17   15.84    1.75
   5   4 -17   14.60    1.70
  -4   9 -17   15.36    2.14
  -5   9 -17   15.49    2.19
  -9   5 -17   14.48    1.91
   4  -9 -18    1.31    2.53
  -5  -4 -18    6.17    2.13
   5  -9 -18    4.67    2.77
  -4  -5 -18    1.59    2.08
   4  -9 -18    0.51    2.48
   5  -9 -18    4.43    2.53
  -9   5 -18    3.68    3.30
  -9   4 -18    2.12    3.12
  -5   9 -18   -1.27    2.41
   9  -5 -18    5.45    2.68
   4   5 -18    5.57    2.38
   5  -9 -18    7.33    2.49
   5   4 -18    7.97    2.22
   4  -9 -18   10.47    2.48
   9  -4 -18    5.20    2.65
  -9   5 -18    5.81    1.77
  -5   9 -18    5.33    2.18
  -4   9 -18    7.84    2.16
   4   5 -18    3.87    1.72
  -9   4 -18    5.20    1.72
   5   4 -18    6.07    1.73
   4  -9 -19   -0.01    2.40
  -4  -5 -19   -1.91    1.76
  -9   4 -19    0.06    2.76
  -9   5 -19   -1.65    2.88
   5  -9 -19    0.24    2.39
   4  -9 -19    0.24    2.25
   4  -9 -19    0.94    2.15
   5  -9 -19    3.12    2.19
  -5  -4 -19   -0.29    1.96
   9  -4 -19    0.36    2.45
  -4  -5 -19    0.36    1.93
   9  -5 -19   -0.60    2.44
   4   5 -19   -0.26    2.04
   5   4 -19   -1.26    2.12
  -9   5 -19    3.51    1.53
  -5   9 -19   -0.93    1.76
  -4   9 -19   -1.02    1.73
  -5  -4 -20    2.37    1.96
   5  -9 -20    2.54    2.00
  -4  -5 -20    2.37    1.96
   4  -9 -20    0.82    2.04
  -4   9 -20    1.84    1.47
  -5   9 -20    1.65    1.45
   9  -4 -20   -0.17    2.18
   5   4 -20    3.83    1.80
   4   5 -20    0.54    1.70
   5  -9 -20    1.34    2.05
   9  -5 -20    1.38    2.17
   4  -9 -20    2.61    1.82
   3  -9   0    8.08    0.75
  -3  -6   0   10.10    0.41
   6  -9   0   10.76    0.67
   3  -9   0    9.76    0.62
   3  -9   0   10.58    1.11
  -6  -3   0    8.48    1.52
   9  -3   0   10.03    0.94
   9  -6   0    9.51    1.00
   6   3   0    5.24    0.30
  -3  -6   0   11.27    1.25
  -9   3   0    6.06    0.33
   6  -9  -1  220.63    2.49
  -3  -6  -1  220.82    2.12
   9  -3  -1  251.46    2.35
   6  -9  -1  227.36    2.38
   6  -9   1  193.30    2.12
   6  -9  -1  229.15    2.50
   3  -9  -1  198.58    2.60
  -3  -6   1  171.65    2.87
   3  -9  -1  178.68    2.42
   3  -9  -1  181.85    2.34
   6   3  -1  176.22    2.04
   3  -9   1  204.63    2.59
   3  -9  -1  187.25    2.30
  -3  -6  -1  219.71    2.82
  -6  -3  -1  185.87    2.93
  -6  -3   1  226.49    3.01
   9  -6  -1  181.94    2.36
   9  -3  -1  206.55    2.40
   9  -3   1  180.59    2.46
   9  -6   1  218.83    2.55
  -3  -6   1  175.86    2.62
  -3  -6  -1  216.13    2.65
  -3  -6  -2  449.06    4.89
   9  -3  -2  400.70    4.95
   6  -9  -2  445.73    5.11
  -3  -6  -2  431.72    4.96
   3  -9  -2  524.65    5.13
  -3  -6   2  534.66    5.59
   3  -9   2  433.53    5.26
  -3  -6   2  585.05    5.36
   3  -9  -2  558.29    5.13
   3  -9  -2  551.50    5.11
  -3  -6  -2  420.28    5.36
  -6  -3  -2  570.69    5.64
   9  -6  -2  527.41    5.03
   6  -9  -2  441.86    5.14
   9  -6   2  454.22    5.20
   9  -3   2  564.06    5.27
   9  -3  -2  408.80    5.01
   9  -6  -2  613.18    5.35
   6  -9  -2  407.90    5.11
   9  -3  -2  449.74    5.12
   6   3  -3  957.98    9.51
   9  -6  -3  917.67    9.66
   9  -3  -3  979.90    9.62
   3  -9  -3  939.46    9.64
   9  -3  -3  931.93    9.50
   9  -6  -3 1016.66    9.65
  -3  -6  -3  939.33    9.43
   3  -9  -3  977.30    9.62
   6  -9  -3  917.36    9.64
   6  -9  -3  889.33    9.65
  -3  -6  -3  877.34    9.58
  -3  -6   3  805.72    9.76
   3  -9   3  875.93    9.72
  -3  -6   3  925.22    9.72
   6  -9  -3  853.87    9.60
   6  -9  -3  904.18    9.47
   3  -9  -3  906.96    9.52
   3  -9  -3  873.10    9.54
  -3  -6  -3  918.07    9.91
   9  -6  -3  923.81    9.48
   6  -9  -3  957.83    9.72
   9  -3  -3  916.80    9.49
   9  -3   3  967.66    9.72
   9  -6   3  947.32    9.73
   6   3   3  925.61    9.67
  -6  -3   3  896.23    9.74
   6  -9  -4  510.72    6.05
   3  -9  -4  571.60    5.95
  -3  -6  -4  513.05    5.69
   6   3  -4  564.98    5.81
   9  -6  -4  569.37    6.17
   9  -3  -4  505.38    6.02
   9  -3  -4  474.69    5.72
   6  -9  -4  507.42    5.91
   9  -6  -4  518.99    5.81
   3  -9  -4  539.90    5.85
   9  -6  -4  652.37    6.19
   6  -9  -4  563.51    6.00
   9  -6  -4  613.57    6.21
  -3  -6   4  601.40    6.34
  -3  -6  -4  551.68    5.94
  -6  -3   4  565.03    6.22
   6  -9  -4  519.54    5.60
   9  -3  -4  529.62    5.83
   6  -9  -4  567.15    6.01
   3  -9  -4  519.35    5.71
  -9   3   4  620.11    6.00
   6   3   4  596.71    5.97
   9  -6   4  551.30    6.00
   9  -3   4  600.32    6.01
   9  -3  -4  527.28    5.66
  -6  -3   4  541.97    6.05
   3  -9  -4  550.84    5.72
   3  -9  -5 2031.76   20.98
   9  -6  -5 2036.26   21.14
  -3  -6  -5 2080.81   20.77
   9  -3  -5 2053.26   21.06
   6  -9  -5 2090.41   21.09
   9  -6  -5 2139.79   20.95
   6  -9  -5 2154.41   20.97
   9  -3  -5 2095.57   20.83
   3  -9  -5 1918.40   20.88
   6  -9  -5 2081.63   21.05
   9  -6  -5 1967.31   21.04
   3  -9  -5 2020.48   21.13
  -3  -6  -5 2043.68   21.05
   3   6  -5 1979.86   20.80
  -6  -3   5 1957.13   21.11
  -3  -6   5 1932.17   21.22
   9  -3  -5 2088.23   20.88
  -9   3   5 2042.04   20.93
   9  -6   5 2062.87   21.03
   9  -6  -5 1964.83   21.12
   9  -3   5 1996.39   21.00
   6   3   5 2086.50   20.95
  -6  -3   5 2105.81   21.02
   9  -3  -6  925.49   10.56
   3  -9  -6 1192.91   10.60
   6  -9  -6  937.85   10.60
   9  -6  -6 1102.39   10.66
   9  -3  -6  845.75   10.20
   6  -9  -6  881.98   10.34
   9  -6  -6 1083.08   10.36
   3  -9  -6 1066.86   10.33
   3  -9  -6 1106.62   10.65
   9  -6  -6 1141.03   10.66
   6  -9  -6  867.43   10.47
   3   6  -6  839.38   10.27
  -3  -6  -6  828.79   10.48
  -3  -6   6 1068.27   10.74
  -6  -3   6  842.19   10.53
   9  -3  -6  816.83   10.50
  -3  -6   6 1202.98   10.61
   3  -9   6  858.27   10.44
  -9   3   6 1108.85   10.36
   9  -6   6  861.67   10.42
   9  -6  -6 1088.56   10.60
   6   3   6  882.10   10.33
   3   6   6 1144.29   10.37
   9  -3   6 1159.20   10.53
   9  -3  -6  831.25   10.15
  -6  -3  -6 1301.59   10.38
   3  -9  -7 1290.58   14.92
   9  -6  -7 1371.77   14.95
   6  -9  -7 1452.35   15.17
  -3  -6   7 1302.00   15.25
   9  -3  -7 1516.36   15.19
  -6  -3   7 1501.87   15.26
  -3  -6  -7 1485.76   15.27
   3   6  -7 1443.86   14.99
  -3  -6   7 1424.02   15.10
   3  -9   7 1478.85   15.10
   9  -6   7 1526.88   15.17
   6   3   7 1509.27   15.01
   9  -3   7 1330.86   15.06
   3   6   7 1423.58   14.94
   9  -3  -7 1508.24   14.92
   6  -9  -7 1533.08   15.21
   9  -3  -7 1483.10   15.16
   3  -9  -7 1395.97   15.14
   9  -3  -8  170.17    2.67
   9  -6  -8  235.96    3.21
   3   6  -8  189.62    2.91
   6   3  -8  227.90    2.88
  -6  -3   8  188.37    3.15
  -3  -6  -8  186.33    3.19
  -3  -6   8  241.40    3.03
   3  -9   8  183.79    3.01
   9  -6  -8  233.39    3.32
   6   3   8  195.59    2.84
   3   6   8  236.44    2.76
  -9   3  -8  201.57    2.74
   6   3  -8  240.73    2.76
  -6  -3   8  191.39    2.80
  -6  -3  -8  231.41    2.79
   9  -3  -8  186.04    2.65
   9  -6  -9  296.12    3.87
   3  -9  -9  293.75    3.45
   9  -6  -9  279.76    3.49
   6  -9  -9  283.08    3.96
   9  -3  -9  285.22    3.93
   6  -9  -9  293.09    3.55
   6  -9  -9  229.36    3.78
   9  -6  -9  257.17    3.80
   3  -9  -9  239.42    3.87
  -3  -6   9  242.30    3.82
   6   3  -9  237.12    3.41
   3   6  -9  226.48    3.57
  -3  -6  -9  214.24    3.73
  -3  -6   9  267.79    3.52
   3  -9   9  255.00    3.63
   9  -3  -9  229.49    3.62
   9  -6   9  255.33    3.61
   9  -6  -9  260.23    3.89
   9  -3   9  261.98    3.54
  -9   3  -9  267.49    3.38
   6   3  -9  290.53    3.36
  -6  -3  -9  288.67    3.37
   9  -3  -9  260.03    3.33
  -6  -3   9  257.46    3.39
   9  -6 -10  145.96    2.89
   3  -9 -10  139.39    2.38
   9  -3 -10  141.04    2.91
   9  -6 -10  140.04    2.41
   6  -9 -10  145.23    2.91
   6  -9 -10  134.37    2.42
   6  -9 -10  117.43    2.68
   9  -6 -10  129.44    2.78
   3  -9 -10  138.79    2.99
  -3  -6 -10  122.16    3.01
  -3  -6 -10  131.91    2.94
  -6  -3 -10  131.19    2.96
  -6  -3  10  120.18    2.58
  -3  -6  10  127.84    2.80
   3  -9  10  133.10    2.50
  -3  -6  10  138.94    2.35
   9  -3 -10  127.15    2.79
   9  -6 -10  142.00    2.98
   9  -3  10  139.14    2.44
   6   3  10  135.37    2.32
   6   3 -10  160.13    2.35
  -9   3 -10  137.99    2.31
  -6  -3 -10  151.08    2.34
   9  -3 -10  156.96    2.47
   6  -9 -11   39.48    2.40
   9  -6 -11   54.15    2.29
  -6  -3 -11   53.46    2.40
  -3  -6 -11   40.87    2.40
   3  -9 -11   49.52    2.28
  -6  -3 -11   48.68    2.62
  -3  -6  11   49.67    2.33
  -3  -6 -11   37.08    2.55
  -3  -6  11   43.78    1.59
   3  -9  11   36.79    1.87
   9  -6 -11   51.81    2.44
   9  -3  11   48.86    1.93
   9  -3 -11   36.46    2.09
   9  -6 -11   43.92    2.33
   6  -9 -11   37.26    2.36
   6  -9 -11   32.71    1.78
   3  -9 -11   44.62    1.83
   9  -3 -11   36.56    2.19
  -9   3 -11   38.17    1.55
   6   3 -11   48.64    1.62
  -6  -3 -11   52.38    1.72
   9  -3 -11   38.44    1.55
  -6  -3 -12   35.98    2.43
   6  -9 -12   42.41    2.56
   3  -9 -12   33.60    2.43
   9  -6 -12   39.53    2.55
  -3  -6 -12   45.25    2.73
  -6  -3 -12   33.93    2.53
  -3  -6  12   36.91    2.48
  -3   9 -12   36.10    2.44
  -3  -6 -12   42.61    2.60
   6  -9  12   43.13    2.01
   3  -9  12   47.60    1.88
   9  -6 -12   37.48    2.32
   9  -3 -12   49.17    2.53
   9  -3  12   35.68    1.86
   9  -6 -12   46.89    2.46
   3  -9 -12   47.31    2.36
   6  -9 -12   57.88    2.72
   9  -3 -12   59.90    2.61
  -9   3 -12   50.42    1.72
   6   3 -12   35.75    1.66
  -9   6 -12   43.09    1.85
   9  -3 -12   49.66    1.69
   3   6 -12   50.23    1.80
  -6  -3 -12   45.28    1.70
  -6  -3 -13  109.34    3.00
   6  -9 -13   87.20    3.16
   3  -9 -13  111.03    3.29
   9  -6 -13  108.68    3.18
  -3  -6 -13   85.68    3.20
  -3   9 -13  106.61    3.25
  -3  -6 -13   74.40    3.05
  -3  -6  13   98.26    2.88
  -6  -3 -13   94.09    3.41
   3  -9  13   84.61    2.31
   6  -9  13  119.07    2.59
   9  -3 -13   87.34    3.07
   6  -9 -13   89.29    3.08
   9  -6 -13  109.37    3.11
   9  -6 -13  120.77    3.25
   6  -9 -13   98.16    3.00
   9  -3 -13   99.58    3.02
   3  -9 -13  124.73    3.12
  -9   3 -13   92.18    2.27
   6   3 -13  122.21    2.35
   3   6 -13  100.14    2.45
  -9   6 -13  124.18    2.66
  -6  -3 -13  111.30    2.33
   3  -9 -14   14.26    2.83
  -3  -6 -14   51.85    2.89
   6  -9 -14   51.94    2.78
  -6  -3 -14   17.04    2.61
   9  -6 -14   15.74    2.76
   6  -9 -14   55.95    2.72
  -3  -6 -14   37.82    2.82
  -6   9 -14   56.48    3.22
  -6  -3 -14   15.27    2.78
  -3   9 -14   15.37    2.84
   9  -3 -14   54.99    2.71
   9  -6 -14   17.71    2.89
   6  -9 -14   64.68    2.76
   9  -3 -14   69.98    2.84
   3  -9 -14   20.89    2.47
  -9   3 -14   66.63    2.02
  -9   6 -14   21.97    1.96
   3   6 -14   66.43    2.12
   6   3 -14   16.32    1.78
   6  -9 -15   68.07    3.35
  -3  -6 -15   62.95    2.76
  -6  -3 -15   99.48    3.08
   3  -9 -15   87.81    2.92
   6  -9 -15   74.57    3.31
   9  -6 -15  101.99    3.45
  -6   9 -15   68.79    3.51
  -3   9 -15   90.59    3.33
  -9   6 -15   92.92    4.10
  -6  -3 -15   84.45    3.47
  -9   3 -15   60.41    3.76
   9  -3 -15   71.47    3.09
   9  -6 -15  152.77    3.80
   9  -3 -15  106.92    3.31
   6  -9 -15  107.19    3.32
   3  -9 -15  158.74    3.41
   6   3 -15  155.51    3.35
  -9   3 -15   91.34    2.35
  -6   9 -15   80.34    2.79
  -3   9 -15  117.88    2.91
   3   6 -15   82.07    2.29
  -9   6 -15  107.77    2.49
   6   3 -15  118.15    2.48
   3  -9 -16   34.65    2.97
   6  -9 -16   37.61    2.81
   3  -9  16   27.75    2.45
  -6   9 -16   35.97    3.27
   9  -6 -16   37.70    2.77
  -3   9 -16   32.60    2.86
  -6  -3 -16   27.29    3.06
  -9   6 -16   30.40    3.66
  -9   3 -16   32.27    3.26
   9  -3 -16   31.92    2.61
   6  -9 -16   63.03    3.22
   9  -3 -16   63.79    3.28
   6   3 -16   59.46    2.76
   3  -9 -16   52.84    2.72
   9  -6 -16   52.33    2.93
   6  -9 -16   31.75    2.82
   3  -9 -16   31.19    2.87
  -3  -6 -16   31.42    2.57
  -6  -3 -16   35.05    2.34
   6  -9 -17   23.98    2.79
   6  -9 -17   28.63    2.84
   3  -9 -17   27.03    2.76
  -9   6 -17   20.26    3.43
  -9   3 -17   20.95    3.15
   6  -9 -17   42.73    2.73
   9  -3 -17   45.61    2.78
   9  -6 -17   48.29    2.86
  -6   9 -17   38.50    2.31
  -3   9 -17   37.91    2.24
  -9   3 -17   42.62    2.02
   6   3 -17   39.64    2.07
  -9   6 -17   37.86    2.13
   3   6 -17   42.09    2.02
  -3  -6 -18   32.34    2.44
   3  -9 -18   23.58    2.72
   6  -9 -18   35.99    2.90
   3  -9 -18   31.59    2.91
   6  -9 -18   40.33    2.75
  -6   9 -18   33.00    2.87
  -9   3 -18   36.32    3.28
  -9   6 -18   24.01    3.33
   9  -6 -18   43.12    2.98
   6   3 -18   47.59    2.68
   6  -9 -18   56.69    2.80
   9  -3 -18   56.99    2.87
   3  -9 -18   46.35    2.49
   3   6 -18   59.21    2.62
  -3  -6 -18   51.59    2.40
  -9   6 -18   39.71    2.06
   3   6 -18   48.97    2.01
  -6   9 -18   66.14    2.84
  -3   9 -18   49.56    2.66
  -3  -6 -19    5.37    1.99
   3  -9 -19    2.09    2.27
   3  -9 -19    7.36    2.40
  -3  -6 -19    7.91    2.41
   6  -9 -19    5.88    2.43
  -9   6 -19    4.67    2.78
  -9   3 -19    3.89    2.80
   3   6 -19   12.47    2.01
   6   3 -19   12.46    2.15
   9  -3 -19   15.82    2.48
   3  -9 -19   13.87    2.22
   9  -6 -19   11.12    2.50
   6  -9 -19   10.14    2.40
  -6   9 -19   13.69    1.86
  -9   6 -19   12.67    1.68
   3   6 -19   14.38    1.72
  -3   9 -19   12.34    1.83
  -3  -6 -20    7.06    1.65
   3  -9 -20    7.62    2.07
  -3  -6 -20   10.86    1.94
  -9   3 -20    9.86    1.63
  -6  -3 -20    7.23    1.99
   6  -9 -20    9.99    2.07
  -3   9 -20    8.85    1.44
  -6   9 -20   12.82    1.55
   6   3 -20    7.90    1.77
   3   6 -20   12.21    1.63
   9  -3 -20   11.74    2.16
   3  -9 -20    6.70    1.76
   6  -9 -20   11.25    2.08
   2  -9   0   39.39    0.82
   7  -9   0   32.13    0.80
  -2  -7   0   29.76    1.68
   2  -9   0   30.97    1.37
   2  -9   0   37.85    1.26
   9  -7   0   32.99    1.09
  -7  -2   0   36.31    1.80
   2  -9   0   30.67    0.62
   9  -2   0   37.69    1.17
  -2  -7   0   38.81    1.38
   2  -9   1   56.14    0.96
   9  -2  -1   75.72    0.93
  -2  -7  -1   72.03    0.89
   7  -9  -1   47.54    1.08
  -2  -7   1   50.31    1.73
   2  -9  -1   48.24    1.43
  -2  -7   1   54.78    1.43
   2  -9  -1   52.38    1.35
   2  -9  -1   57.63    1.06
   2  -9   1   48.15    1.41
  -7  -2  -1   55.97    1.96
  -7  -2   1   48.16    1.76
   9  -7  -1   51.25    1.23
   9  -7   1   46.26    1.28
   9  -2  -1   47.67    1.14
   9  -2   1   53.28    1.24
  -2  -7  -1   52.35    1.52
   9  -2  -2   37.72    1.05
   9  -7  -2   36.86    1.24
   7  -9  -2   28.43    1.17
   2  -9  -2   44.61    1.03
  -2  -7  -2   35.90    0.71
   9  -2  -2   39.22    0.79
   7  -9  -2   28.33    1.07
  -2  -7   2   28.62    1.68
   2  -9   2   38.70    1.41
   2  -9  -2   35.59    1.09
  -2  -7   2   39.51    1.47
   7   2  -2   40.51    0.63
   9  -7   2   28.75    1.22
   9  -7  -2   34.43    0.98
   7  -9  -2   28.93    1.25
  -2  -7  -2   33.84    1.49
  -7  -2   2   29.24    1.69
   9  -2  -2   29.60    0.91
   9  -2   2   34.49    1.18
  -9   2  -2   29.55    0.53
   7   2  -2   29.93    0.49
   7   2   2   29.99    1.21
   7   2  -3   10.58    0.94
  -2  -7  -3    7.51    0.71
   9  -2  -3    5.78    0.88
   2  -9  -3    9.65    1.03
   7  -9  -3    8.04    1.13
   9  -2  -3    6.29    0.65
   9  -7  -3   10.97    1.03
   2  -9  -3   11.82    0.96
  -2  -7  -3    7.98    0.65
   7  -9  -3    1.97    1.01
   9  -7  -3    7.26    1.18
  -2  -7   3    6.50    1.77
   9  -7  -3    6.14    1.41
  -2  -7  -3    3.80    1.41
   2  -9  -3    5.16    0.90
  -7  -2   3    2.64    1.54
  -9   2   3    7.29    1.38
   7  -9  -3    2.17    1.16
   9  -7   3    3.08    1.16
   9  -2  -3    3.07    0.69
   2  -9  -3    6.76    0.94
   7   2   3    4.47    1.15
  -2  -7  -4   15.19    0.76
   9  -2  -4   16.06    0.74
   7  -9  -4   20.17    1.15
   2  -9  -4   20.28    0.96
   9  -7  -4   20.01    1.07
   7  -9  -4    8.03    1.20
   9  -7  -4    9.16    1.30
  -2  -7   4   12.43    1.63
  -2  -7  -4    8.37    1.11
   7  -9  -4   10.23    0.53
   9  -2  -4   12.05    0.94
   2  -9  -4   10.82    1.01
   9  -7   4    8.14    1.30
  -9   2   4   13.33    1.32
   7  -9  -4    8.52    1.42
   9  -7  -4   11.61    1.41
   9  -2   4   12.78    1.20
   7   2   4    9.47    1.11
   9  -2  -4    9.54    0.67
   2  -9  -4   15.82    1.13
   9  -7  -4   12.32    1.68
   9  -2  -4   13.56    1.38
   7   2  -4   16.92    1.07
   7  -9  -4   12.55    1.67
   2  -9  -5  151.26    2.27
   7   2  -5  151.88    2.27
   9  -2  -5  132.33    2.38
   7  -9  -5  140.79    2.60
   9  -7  -5  152.73    2.80
   2  -9  -5  160.25    2.20
   9  -7  -5  150.71    2.29
  -2  -7  -5  127.93    1.96
   7  -9  -5  116.88    2.18
   9  -2  -5  120.81    1.94
   7  -9  -5  197.34    2.47
   9  -7  -5  200.92    2.57
  -2  -7   5  191.07    2.90
  -2  -7  -5  183.71    2.44
   2   7  -5  176.98    2.05
   7  -9  -5  126.08    2.26
   2  -9   5  157.28    2.43
   9  -7  -5  162.74    2.33
   7  -9  -5  180.45    2.55
   9  -7   5  181.61    2.55
   9  -7  -5  180.52    2.73
  -9   2   5  179.90    2.41
   9  -2  -5  149.31    1.82
   9  -2   5  183.21    2.39
   7   2   5  164.76    2.25
  -9   2  -5  170.70    1.96
   7   2  -5  156.95    1.93
  -7  -2  -5  155.41    1.97
   9  -2  -5  149.17    1.89
   7  -9  -6  242.49    3.58
   9  -2  -6  245.92    3.15
   7   2  -6  250.68    3.43
  -2  -7  -6  254.23    3.18
   9  -2  -6  262.15    3.61
   9  -7  -6  223.73    3.71
   2  -9  -6  240.22    3.40
   2  -9  -6  230.22    3.28
   9  -7  -6  210.09    3.26
   7  -9  -6  239.02    3.39
   7  -9  -6  318.18    3.63
   9  -7  -6  294.32    3.51
   9  -2  -6  278.29    3.55
  -2  -7   6  298.86    3.86
  -7  -2   6  312.53    3.82
  -2  -7  -6  319.98    3.70
   2   7  -6  293.65    3.30
   2  -9   6  252.91    3.47
  -2  -7   6  267.15    3.43
   9  -7   6  298.70    3.65
   7  -9  -6  296.85    3.72
  -9   2   6  300.13    3.43
   9  -7  -6  295.06    3.66
   9  -2   6  286.45    3.56
   7   2   6  301.69    3.42
  -7  -2  -6  271.43    3.12
   9  -2  -6  280.19    3.12
   7   2  -6  282.25    3.13
   2   7   6  289.59    3.28
  -9   2  -6  283.34    3.15
   9  -2  -7   61.67    1.89
   9  -2  -7   65.02    1.46
  -2  -7  -7   63.11    1.48
   9  -2  -7   81.05    2.01
  -7  -2   7   79.38    2.14
  -2  -7  -7   74.09    2.10
   2   7  -7   75.35    1.64
   2  -9   7   67.29    1.82
  -2  -7   7   73.55    1.77
  -9   2   7   73.00    1.65
   2   7   7   75.00    1.49
   7   2   7   74.99    1.71
   9  -2   7   78.37    1.87
   9  -7  -7   66.56    1.67
   2  -9  -7   65.50    1.53
   9  -7  -8   22.76    1.77
   7  -9  -8   15.23    1.37
   9  -7  -8   22.45    1.65
   7  -9  -8   16.64    1.61
   2  -9  -8   21.64    1.70
  -7  -2   8   16.74    1.58
  -2  -7  -8   14.77    1.85
  -2  -7   8   19.69    1.45
   2  -9   8   21.13    1.52
   9  -7  -8   23.79    1.71
   7  -9  -8   13.68    1.67
   2   7   8   22.24    1.07
  -7  -2  -8   20.35    1.05
  -9   2  -8   21.32    1.06
   7   2  -8   21.24    1.09
   9  -2  -8   17.58    0.99
   9  -7  -9   20.24    1.96
   7  -9  -9   18.39    1.75
   9  -2  -9   21.23    1.85
   2  -9  -9   21.08    1.30
   9  -7  -9   22.93    1.38
   7  -9  -9   20.23    1.48
   2  -9  -9   13.86    1.93
   9  -7  -9   11.57    1.66
   7  -9  -9   12.83    1.77
   9  -2  -9   13.30    1.71
  -2  -7   9   15.61    1.91
  -2  -7  -9    9.99    1.82
  -2  -7   9   15.96    1.45
   2  -9   9   13.87    1.64
   9  -7  -9   14.01    1.82
   7  -9  -9   13.11    1.77
   9  -2   9   13.35    1.34
  -7  -2  -9   17.90    1.15
  -9   2  -9   13.89    1.11
   7   2  -9   14.70    1.13
   9  -2  -9   15.87    1.01
   9  -2 -10   16.02    2.03
   9  -7 -10   14.01    2.04
   9  -7 -10   16.73    1.49
   2  -9 -10   17.97    1.60
   7  -9 -10   15.16    1.92
   7  -9 -10   14.54    1.53
   7  -9 -10   16.15    1.91
   2  -9 -10   13.46    2.07
  -2  -7 -10   14.29    2.08
   9  -7 -10   14.05    1.97
  -2  -7  10   13.71    1.93
   7   2 -10   16.81    1.61
  -2  -7 -10   10.03    1.90
  -2  -7  10   15.43    1.59
   2  -9  10   14.10    1.56
   7  -9 -10   12.49    1.89
   9  -7 -10   14.10    1.94
   9  -2 -10   12.23    1.88
   9  -2  10   12.56    1.52
   7   2  10   13.61    1.31
  -7  -2 -10   16.27    1.21
   9  -2 -10   14.21    1.18
  -9   2 -10   14.89    1.27
   9  -2 -11   36.82    2.26
   9  -7 -11   33.81    2.35
   7  -9 -11   34.16    2.19
   9  -7 -11   38.40    1.77
   7  -9 -11   32.39    1.82
   7  -9 -11   15.66    2.07
   9  -7 -11   21.45    2.09
   2  -9 -11   22.00    2.36
  -2  -7 -11   17.73    2.29
  -9   2 -11   16.72    1.81
  -2   9 -11   23.06    2.13
   7   2 -11   22.22    1.72
  -2  -7  11   20.24    2.14
   9  -2 -11   19.39    1.98
  -2  -7 -11   14.52    2.22
  -2  -7  11   30.58    1.60
   2  -9  11   25.80    1.62
   7  -9 -11   18.70    2.26
   9  -7 -11   23.85    2.14
   9  -2  11   24.99    1.70
   7   2  11   23.59    1.47
  -7  -2 -11   30.45    1.44
   9  -2 -11   26.89    1.35
  -9   2 -11   26.71    1.42
   7   2 -11   25.78    1.37
   7  -9 -12    2.74    2.18
   9  -7 -12    3.83    2.49
   9  -2 -12    5.82    2.23
   7  -9 -12    1.54    1.75
  -2  -7 -12    5.44    2.47
  -7  -2 -12    5.03    2.23
   7  -9 -12    5.50    2.28
   9  -7 -12    6.31    2.37
   2  -9 -12    2.35    2.44
  -7  -2 -12    4.43    2.52
  -2   9 -12    4.93    2.17
  -2  -7  12    2.03    2.12
  -2  -7 -12    2.88    2.31
   2  -9  12    1.62    1.62
   7  -9 -12    3.24    2.18
   7   2 -12    1.25    1.73
   9  -2 -12    3.46    2.01
   9  -7 -12    4.90    2.32
   9  -2  12    2.74    1.53
  -9   2 -12    1.37    1.44
  -7  -2 -12    3.07    1.44
   9  -2 -12    2.70    1.53
   7   2 -12    3.11    1.49
  -2  -7 -13    1.59    2.53
   2  -9 -13    4.16    2.38
   7  -9 -13    2.86    2.50
  -7  -2 -13    3.75    2.31
   9  -7 -13    2.29    2.70
  -2  -7  13    1.79    2.46
  -2   9 -13    2.90    2.33
  -7  -2 -13    4.09    2.56
  -2  -7 -13    0.44    2.47
   2  -9  13    3.16    1.56
   7  -9  13    3.82    1.80
   9  -7 -13    3.81    2.50
   7  -9 -13    2.08    2.65
   9  -2 -13    3.62    2.36
   9  -7 -13    5.98    2.72
   9  -2 -13    3.00    2.34
   2  -9 -13    6.95    2.17
   7  -9 -13    5.21    2.46
   7   2 -13    4.63    1.52
  -9   2 -13    3.78    1.55
  -7  -2 -13    3.16    1.63
   9  -2 -13    4.05    1.41
   2   7 -13    4.31    1.71
  -9   7 -13    6.54    1.78
   2  -9 -14    3.06    2.41
   7  -9 -14   -0.21    2.82
  -2  -7 -14    2.15    2.49
  -7  -2 -14   -0.14    2.33
   9  -7 -14    3.42    2.74
  -2   9 -14    3.60    2.50
  -7  -2 -14    0.28    2.90
  -9   2 -14    3.27    2.91
  -2  -7  14    0.13    2.27
   7  -9  14    5.19    1.81
   9  -2 -14    3.67    2.48
   9  -7 -14    0.31    2.74
   7  -9 -14    3.02    2.79
   9  -7 -14    6.10    3.08
   9  -2 -14    3.72    2.41
   7   2 -14    7.07    2.52
   7  -9 -14    4.12    2.69
   2  -9 -14    4.67    2.27
  -9   7 -14    3.40    1.80
   2   7 -14    3.83    1.93
  -9   2 -14    4.43    1.63
   7   2 -14    4.28    1.59
   7  -9 -15    0.31    2.78
  -2  -7 -15    2.89    2.42
  -7  -2 -15    0.83    2.29
   2  -9 -15    1.86    2.53
   7  -9 -15    3.25    2.61
   9  -7 -15    0.51    2.83
   9  -2 -15   -2.33    2.37
   2  -9  15    1.76    2.47
  -9   2 -15   -2.44    3.33
  -7   9 -15   -0.06    3.18
  -2   9 -15    1.10    2.58
  -9   7 -15    1.48    3.38
  -7  -2 -15    0.08    3.08
   7  -9 -15    0.27    2.84
   2  -9 -15    3.85    2.49
   7   2 -15    0.34    2.43
   9  -2 -15    1.56    2.52
   9  -7 -15    2.11    2.95
  -9   2 -15    1.33    1.67
   7   2 -15    0.45    1.59
  -7   9 -15    2.84    2.09
  -2   9 -15   -0.07    2.09
  -9   7 -15    4.07    2.03
   2   7 -15    0.71    1.97
   7  -9 -16   10.65    2.86
   9  -7 -16   11.13    2.71
   9  -2 -16   20.63    2.92
   9  -7 -16   19.25    2.86
   2  -9 -16   18.23    2.30
   7   2 -16   17.85    2.49
   7  -9 -16   18.21    2.59
  -7  -2 -16   10.46    3.02
  -2   9 -16    9.53    2.58
  -9   2 -16   10.83    3.19
  -7   9 -16   11.83    3.07
  -9   7 -16   10.33    3.47
   2  -9  16    9.02    2.32
   7  -9 -16   13.04    2.61
   2  -9 -16   14.29    2.59
  -7  -2 -16    9.90    2.04
  -2  -7 -16    8.62    2.59
   2   7 -17    0.98    1.84
  -7   9 -17   -0.64    1.88
  -9   7 -17   -2.17    2.01
  -9   2 -17    0.59    1.68
   7   2 -17    1.06    1.50
  -2   9 -17   -1.61    1.83
   2  -9 -18    1.85    2.37
  -2  -7 -18    4.70    2.28
   7  -9 -18    1.33    2.57
   2  -9 -18    0.36    2.57
   9  -7 -18    2.38    2.29
  -7   9 -18    2.45    2.73
  -9   7 -18    2.50    2.97
  -9   2 -18    1.36    2.93
   2  -9 -18   -0.72    2.10
  -2  -7 -18    2.65    2.00
   7   2 -18    2.37    2.10
   9  -7 -18    2.10    2.61
   7  -9 -18    0.93    2.61
   9  -2 -18    3.11    2.49
   2   7 -18    1.69    2.38
  -7   9 -18    3.72    2.21
  -2   9 -18    0.46    2.13
   2   7 -18    3.70    1.79
  -9   7 -18    2.28    1.72
  -2  -7 -19   -0.08    1.95
   2  -9 -19    1.56    2.23
  -2  -7 -19   -0.07    2.30
   2  -9 -19    2.65    2.28
   7  -9 -19    3.49    2.37
  -7   9 -19   -2.10    2.43
  -9   2 -19    1.47    2.61
  -9   7 -19    1.48    2.73
   2  -9 -19    1.33    2.00
   2   7 -19    0.60    1.90
   7  -9 -19   -0.19    2.31
   7   2 -19    3.70    2.10
   9  -2 -19    4.58    2.24
   9  -7 -19    1.57    2.37
  -9   7 -19    2.26    1.57
   2   7 -19   -0.47    1.52
  -7   9 -19   -0.20    1.75
  -2   9 -19    1.61    1.63
  -2  -7 -20   -0.25    1.71
   2  -9 -20    0.88    1.90
  -2  -7 -20    0.49    2.04
  -9   2 -20    1.73    1.66
  -7  -2 -20    2.74    1.90
  -7   9 -20    2.40    1.44
  -2   9 -20    1.52    1.47
  -2   9 -20    2.05    1.84
   2   7 -20    1.29    1.63
   7   2 -20    1.52    1.69
   8   1   0   21.11    1.07
  -1  -8   0   17.83    1.42
   1  -9   0   16.42    1.36
   1  -9   0   21.42    0.67
   1  -9   0   21.82    1.16
  -1  -8   0   18.21    1.28
  -8  -1   0   19.31    1.83
   9  -8   0   17.35    1.07
   9  -1   0   18.47    1.06
   9  -1   0   23.12    0.49
   1  -9   1  146.91    1.73
   9  -1  -1  141.05    1.66
  -1  -8  -1  152.02    1.80
   8  -9  -1  158.52    1.96
   1  -9  -1  138.01    2.23
  -1  -8   1  156.40    2.56
   1  -9   1  152.36    2.44
   1  -9  -1  151.25    2.17
   1  -9   1  152.30    2.18
  -1  -8   1  158.26    2.26
  -8  -1   1  158.37    2.65
   9  -8   1  158.78    2.18
   9  -1   1  156.72    2.12
   8   1   1  164.05    2.07
   9  -1  -1  156.98    2.02
  -1  -8  -1  154.57    2.18
   8   1  -2   11.72    0.62
   1  -9   2    8.95    0.58
   9  -1  -2    9.76    0.80
   9  -1  -2   10.85    0.55
   1  -9  -2   15.03    0.85
  -1  -8  -2   12.90    0.76
   9  -8  -2   14.06    1.12
   8  -9  -2   12.91    1.02
   1  -9   2    9.97    1.43
  -1  -8   2    9.16    1.69
   8  -9  -2   10.64    1.20
   1  -9   2    8.06    1.25
  -8  -1   2    8.80    1.63
   9  -8   2    9.60    1.17
  -9   1   2   12.56    1.49
  -1  -8  -2   12.77    1.36
   9  -1   2   11.32    1.14
   9  -1  -2    9.28    0.85
   8   1   2    9.77    1.12
  -1  -8  -2   12.59    1.27
   1  -9  -2   12.10    1.05
  -1  -8  -3   70.76    1.04
   1  -9  -3   63.48    1.25
   8  -9  -3   70.98    1.44
   1  -9  -3   60.19    1.17
   9  -8  -3   59.70    1.32
   9  -1  -3   68.13    0.93
  -1  -8  -3   76.29    1.10
   9  -8  -3   51.54    1.45
   8  -9  -3   54.53    1.36
   9  -8  -3   51.97    1.63
  -1  -8   3   49.50    1.86
   9  -1  -3   68.50    1.14
   9  -8   3   56.90    1.47
  -9   1   3   55.68    1.64
  -1  -8  -3   58.13    1.59
   1  -9  -3   50.33    1.37
  -8  -1   3   55.07    1.75
   8  -9  -3   56.80    1.66
   9  -1   3   55.59    1.37
   9  -1  -3   57.19    1.06
   8   1   3   61.20    1.46
   1  -9  -3   59.08    1.31
   8   1  -3   45.60    0.69
  -9   1  -3   57.68    0.78
   8  -9  -4   56.99    1.87
   9  -1  -4   63.46    1.01
   9  -8  -4   72.44    2.12
  -1  -8  -4   66.42    1.23
   9  -1  -4   54.63    1.55
   8   1  -4   71.35    1.51
   1  -9  -4   64.21    1.28
   8  -9  -4   66.34    1.44
  -1  -8  -4   71.04    1.14
   1  -9  -4   68.72    1.27
   9  -8  -4   76.08    1.45
   8  -9  -4   34.81    1.27
   9  -8  -4   47.59    1.43
  -1  -8   4   44.99    1.91
   9  -1  -4   63.77    1.20
   8  -9  -4   49.80    0.87
   9  -8   4   43.43    1.58
   1  -9  -4   34.64    1.36
  -9   1   4   56.52    1.76
   8  -9  -4   38.99    1.53
  -8  -1   4   37.42    1.78
  -1  -8  -4   44.06    1.55
   9  -8  -4   49.86    1.81
   8   1   4   43.99    1.35
   9  -1   4   52.85    1.43
   9  -1  -4   44.64    1.01
  -9   1  -4   42.69    0.83
   8   1  -4   49.90    0.84
  -8  -1  -4   66.13    0.95
   8   1  -5  172.14    2.44
   1  -9  -5  175.28    2.37
   9  -1  -5  181.18    2.53
   9  -1  -5  174.80    2.10
   9  -8  -5  166.76    2.75
   8  -9  -5  187.09    2.77
   8  -9  -5  179.83    2.36
   9  -8  -5  179.48    2.47
  -1  -8  -5  163.67    2.14
   1  -9  -5  178.01    2.24
   8  -9  -5  171.96    2.50
   9  -8  -5  165.18    2.57
  -1  -8   5  146.93    2.76
   9  -8  -5  170.81    2.46
   8  -9  -5  180.02    2.51
   1  -9   5  165.82    2.49
  -1  -8   5  155.41    2.52
  -9   1   5  163.31    2.57
   9  -8  -5  157.67    2.73
   9  -8   5  167.41    2.61
   8  -9  -5  178.58    2.63
  -8  -1   5  162.64    2.61
   8   1   5  175.27    2.44
   9  -1  -5  169.64    2.03
   9  -1   5  165.24    2.47
  -8  -1  -5  177.10    2.07
   9  -1  -5  152.24    2.01
  -9   1  -5  182.62    2.10
   8   1  -5  164.53    2.02
   9  -8  -6   56.40    1.96
   1  -9  -6   64.29    1.60
   9  -1  -6   50.43    1.69
   8   1  -6   53.43    1.56
   8  -9  -6   49.51    1.99
  -1  -8  -6   50.68    1.22
   1  -9  -6   56.75    1.33
   9  -8  -6   60.18    1.49
   8  -9  -6   45.47    1.54
   8  -9  -6   50.37    1.78
   9  -8  -6   64.94    1.83
  -1  -8  -6   47.26    1.63
  -1  -8   6   51.19    1.64
   1  -9   6   47.87    1.68
   8  -9  -6   50.41    1.91
   9  -8  -6   57.85    1.84
  -9   1   6   52.31    1.65
   9  -1   6   57.61    1.60
   8   1   6   54.47    1.50
  -8  -1  -6   55.58    1.12
   9  -1  -6   43.84    1.04
  -9   1  -6   59.58    1.16
   8   1  -6   49.68    1.08
   1  -9  -7  238.03    2.97
   8   1  -7  214.38    2.70
   9  -1  -7  228.64    2.74
  -1   9   7  233.51    2.78
  -1  -8  -7  214.40    3.36
  -1  -8   7  229.03    3.14
   1  -9   7  216.20    3.19
  -9   1   7  228.42    3.10
   1   8   7  234.28    2.85
   8   1   7  228.96    3.12
   8   1  -7  243.12    3.21
   9  -1  -7  222.34    3.21
  -1  -8  -7  231.78    2.87
   8  -9  -8   42.24    1.56
   9  -8  -8   41.72    1.42
   1  -9  -8   42.96    2.07
   9  -8  -8   44.54    1.87
   8  -9  -8   40.76    1.64
  -1  -8   8   39.80    1.57
   1  -9   8   40.24    1.66
   8  -9  -8   41.30    1.95
   9  -8  -8   42.43    1.96
  -9   1  -8   42.27    1.13
   8   1  -8   45.70    1.20
  -8  -1  -8   46.97    1.17
   9  -1  -8   42.08    1.16
   9  -8  -8   44.66    2.15
   8  -9  -8   50.94    2.08
   8  -9  -9    2.15    1.84
   8   1  -9    1.69    1.67
   9  -1  -9    1.81    1.73
   9  -8  -9    2.68    1.74
   1  -9  -9    1.74    1.17
   8  -9  -9    2.73    1.44
   9  -8  -9    1.92    1.28
   9  -8  -9    4.08    1.91
   8  -9  -9    3.08    1.76
   1  -9  -9    4.33    1.76
  -1  -8  -9    1.83    1.95
  -1  -8  -9    4.71    1.75
  -1  -8   9    0.85    1.43
   1  -9   9    1.18    1.42
   9  -8  -9    2.87    1.82
   8  -9  -9    3.50    1.70
   9  -1  -9    3.07    1.66
   9  -1   9    1.58    1.39
   8   1   9    3.22    1.26
   8   1  -9    2.31    0.96
  -9   1  -9    3.74    1.01
   9  -1  -9    1.91    0.99
  -8  -1  -9    1.55    1.00
   8   1 -10   13.57    1.72
   9  -1 -10   17.30    1.91
   1  -9 -10   14.38    1.45
   9  -8 -10   11.56    2.12
   8  -9 -10   15.07    2.22
   9  -8 -10   12.03    1.40
   8  -9 -10   15.96    1.66
   1  -9 -10   15.92    2.14
   8  -9 -10   15.06    2.03
   9  -8 -10   16.56    2.06
  -1  -8 -10   15.19    2.18
   8   1 -10   11.98    1.51
  -1   9 -10   13.87    1.81
  -1  -8 -10   13.34    1.90
  -1  -8  10   11.75    2.01
   9  -1 -10   16.15    1.90
  -1  -8  10   13.57    1.54
   1  -9  10   13.94    1.60
   8  -9 -10   14.53    2.04
   9  -8 -10   13.73    2.01
   9  -1  10   15.28    1.55
   8   1  10   16.06    1.41
  -8  -1 -10   14.30    1.18
   9  -1 -10   17.11    1.23
  -9   1 -10   17.16    1.29
   8   1 -10   13.95    1.28
   8   1 -11    6.50    2.10
   9  -8 -11    5.69    2.29
   8  -9 -11    5.09    2.33
   9  -1 -11    8.35    2.04
   8  -9 -11    6.25    1.69
   9  -8 -11    4.13    1.58
   9  -8 -11    4.21    2.03
  -1  -8 -11    5.89    2.32
   8  -9 -11    4.66    1.98
   1  -9 -11    2.72    2.26
  -1  -8  11    4.65    2.17
  -9   1 -11    6.70    1.96
  -1   9 -11    4.39    1.77
  -1  -8  11    5.18    1.45
   1  -9  11    6.45    1.59
   8   1 -11    3.78    1.58
   8  -9 -11    6.48    2.00
   9  -8 -11    5.37    2.23
   9  -1 -11    4.58    1.92
   8   1  11    5.38    1.54
   9  -1  11    6.01    1.46
  -8  -1 -11    5.23    1.27
   9  -1 -11    6.58    1.24
  -9   1 -11    6.48    1.26
   8   1 -11    5.88    1.25
   8  -9 -12    1.15    2.32
   8   1 -12    2.02    2.08
   9  -1 -12    0.50    2.31
   9  -8 -12    1.99    2.48
   8  -9 -12    1.61    1.81
   9  -8 -12    4.54    2.43
   8  -9 -12   -0.74    2.25
  -8  -1 -12    2.09    2.10
  -9   1 -12    1.85    2.04
  -1  -8 -12    2.62    2.23
   1  -9 -12    1.09    2.27
  -8  -1 -12    2.43    2.44
  -1   9 -12    3.35    2.06
  -1  -8  12    3.32    2.17
   1  -9  12    2.35    1.62
  -1  -8  12    3.67    1.60
   8  -9 -12    2.76    2.46
   9  -8 -12    0.97    2.45
   9  -1 -12    1.75    2.06
   9  -1  12    1.56    1.63
   9  -1 -12    2.49    1.31
  -9   1 -12    3.60    1.37
   8   1 -12    2.75    1.36
  -8  -1 -12    2.23    1.27
  -8  -1 -13   34.88    2.46
   1  -9 -13   26.58    2.96
   8  -9 -13   33.33    2.83
   9  -8 -13   32.10    2.73
  -1  -8 -13   32.01    2.75
  -1  -8  13   24.14    2.47
   9  -1 -13   31.29    2.31
   1  -9  13   28.02    2.59
  -1   9 -13   27.18    2.56
  -8  -1 -13   26.87    3.01
   8  -9 -13   40.75    2.89
   9  -8 -13   34.47    2.73
   8  -9 -13   54.91    2.86
   9  -8 -13   63.24    3.18
   8   1 -13   58.54    2.62
   9  -1 -13   56.03    2.68
  -9   1 -13   47.08    1.75
   8   1 -13   41.68    1.67
  -8  -1 -13   48.86    1.78
   9  -1 -13   48.81    1.87
  -8  -1 -14    1.91    2.32
   8  -9 -14    1.57    2.43
   1  -9 -14   -0.21    2.80
   9  -8 -14    1.18    2.63
  -1  -8 -14    1.46    2.66
  -1  -8  14   -0.49    2.52
   1  -9  14    2.18    2.46
  -8  -1 -14    1.19    2.63
  -1   9 -14   -0.10    2.38
  -9   1 -14   -1.35    3.12
   8  -9  14    0.23    1.79
   8  -9 -14    0.55    2.81
   9  -8 -14   -1.25    2.60
   9  -1 -14    0.65    2.37
   8   1 -14    0.70    2.40
   1  -9 -14    1.49    2.27
   8  -9 -14    0.99    2.69
   9  -8 -14   -0.18    2.80
  -9   1 -14    2.83    1.60
  -1   9 -14   -1.18    2.05
  -8   9 -14   -0.10    2.03
  -9   8 -14    0.90    1.87
   1   8 -14    0.20    1.86
   8   1 -14   -0.32    1.53
  -8  -1 -14    1.97    1.55
   9  -1 -14   -1.15    1.53
   8  -9 -15    6.19    2.72
  -1  -8 -15   12.81    2.78
  -8  -1 -15   11.54    2.19
   9  -8 -15   12.19    2.99
   1  -9 -15   12.32    2.76
   8  -9 -15   14.67    2.88
   9  -8 -15   12.50    2.71
  -8  -1 -15   11.16    3.03
  -9   1 -15   10.30    2.91
  -8   9 -15    7.70    3.11
  -9   8 -15   12.77    3.17
   1  -9  15   11.30    2.36
  -1  -8  15   10.00    2.04
   1  -9 -15   18.97    2.45
   9  -8 -15   15.75    2.60
   9  -1 -15   17.26    2.56
   8   1 -15   17.63    2.42
   8  -9 -15   19.04    2.76
  -9   8 -15   16.76    2.05
   1   8 -15   17.75    1.96
  -9   1 -15   15.48    1.78
  -8   9 -15   14.90    2.17
  -1   9 -15   13.28    2.18
   8   1 -15   16.14    1.83
  -1  -8 -16    1.06    2.63
   1  -9 -16   -0.08    2.53
   8  -9 -16   -1.78    2.82
   8  -9 -16    2.62    2.79
   9  -8 -16    2.59    2.85
   1  -9  16   -0.23    2.24
  -8  -1 -16    0.83    3.08
  -9   8 -16    0.51    3.40
  -8   9 -16    1.93    3.19
  -9   1 -16   -0.90    3.04
   9  -1 -16    0.48    2.63
   8  -9 -16    1.27    2.65
   9  -8 -16    1.98    2.83
   8   1 -16    0.52    2.44
   1  -9 -16    0.34    2.22
  -1  -8 -16    2.22    2.15
  -9   1 -16   -0.11    1.66
   8   1 -16   -0.05    1.57
   1   8 -17    1.49    1.96
  -8   9 -17   14.13    2.20
  -1   9 -17   13.77    2.14
  -9   8 -17   -0.59    2.09
   1  -9 -18    3.58    2.48
  -1  -8 -18    1.73    2.44
   1  -9 -18    4.80    2.46
   9  -8 -18    2.03    2.52
   8  -9 -18    3.35    2.56
  -8   9 -18    2.18    2.98
  -9   8 -18    5.74    2.95
  -9   1 -18    0.58    2.70
  -8  -1 -18    3.43    2.67
   1  -9 -18    3.11    1.96
  -1  -8 -18    2.87    1.95
   9  -8 -18    2.32    2.73
   9  -1 -18    2.57    2.48
   8   1 -18    1.65    2.28
   8  -9 -18    2.52    2.54
  -8   9 -18    1.01    1.90
  -1   9 -18   -3.82    2.05
  -9   8 -18    4.29    1.73
   1   8 -18    3.39    1.81
   1  -9 -19    1.30    2.06
  -1  -8 -19    2.86    1.95
  -1  -8 -19    2.29    2.29
   1  -9 -19    1.40    2.31
   8  -9 -19    1.08    2.29
  -8   9 -19   -0.77    2.65
  -9   8 -19   -1.77    2.66
   8  -9 -19    1.83    2.42
   1  -9 -19   -0.99    1.86
   1   8 -19    1.86    1.97
   9  -1 -19    1.33    2.19
   8   1 -19   -0.15    2.04
   9  -8 -19    0.49    2.51
   1   8 -19    1.37    1.50
  -9   8 -19   -0.90    1.65
  -8   9 -19    0.44    1.69
  -1   9 -19    2.62    1.62
  -1  -8 -20   -1.32    1.76
  -1  -8 -20   -0.52    1.88
   1  -9 -20    2.80    1.94
  -9   8 -20   -0.13    1.29
   1   8 -20    1.02    1.26
  -1   9 -20    1.05    1.62
  -8   9 -20   -0.91    1.41
  -1   9 -20   -1.85    1.68
   8   1 -20    2.15    1.71
   1   8 -20    0.53    1.60
   0  -9   0   11.27    1.28
   9   0   0   12.76    1.02
   0  -9   0   11.04    1.52
  -9   0   1  181.34    2.97
   0  -9  -1  174.68    2.49
   9   0  -1  185.16    2.35
   9   0   1  184.52    2.41
   0  -9   1  176.20    2.79
   9   0  -2  403.49    4.29
   9   0  -2  420.94    4.42
   0  -9  -2  411.10    4.45
   9  -9  -2  438.11    4.62
   0  -9   2  413.00    4.94
   0  -9   2  410.63    4.28
   0  -9  -2  412.81    4.77
  -9   0   2  454.77    4.99
   9   0  -2  419.34    4.53
   9   0   2  434.54    4.67
   0  -9  -2  401.56    4.64
   0  -9   3   73.61    0.97
   9  -9  -3   75.75    1.53
   0  -9  -3   78.23    1.30
   9  -9  -3   82.18    1.57
   0  -9   3   74.74    2.10
   9  -9  -3   84.77    1.95
   9   0  -3   86.69    1.27
   0  -9  -3   77.02    1.70
  -9   0   3   85.74    2.02
   9   0   3   84.97    1.63
   0  -9  -3   76.49    1.52
   9   0  -3   77.29    1.34
   9   0  -4 3244.90   33.37
   0  -9  -4 3285.53   33.26
   9  -9  -4 3280.65   33.40
   0  -9  -4 3487.43   33.30
   9  -9  -4 3416.37   33.46
   0  -9   4 3258.28   33.64
   0  -9   4 3266.67   33.49
   9  -9  -4 3289.85   33.43
  -9   0   4 3302.72   33.56
   0  -9  -4 3196.18   33.46
   9  -9  -4 3414.58   33.55
   9   0   4 3381.10   33.46
  -9   0  -4 3336.78   33.15
   9   0  -4 3070.22   33.13
   9   0  -4 3343.28   33.27
   9  -9  -5   43.96    1.89
   9   0  -5   40.50    1.49
   0  -9  -5   40.54    1.23
   9  -9  -5   33.01    1.60
   0  -9   5   35.62    1.57
   9  -9  -5   36.70    1.39
   0  -9  -5   41.81    1.15
   9  -9  -5   37.92    1.27
  -9   0   5   34.60    1.64
   9  -9  -5   33.48    1.61
   9   0   5   35.96    1.41
   9   0  -5   37.01    0.80
   9   0  -5   38.77    0.92
  -9   0  -5   39.81    0.88
   9  -9  -6  542.00    6.43
   9   0  -6  556.50    6.22
   0  -9  -6  585.04    6.16
   9  -9  -6  556.60    6.26
   0  -9   6  520.03    6.19
   0  -9  -6  569.25    6.02
   9  -9  -6  532.34    6.14
   9  -9  -6  558.47    6.38
  -9   0   6  582.05    6.33
   9   0   6  549.14    6.20
  -9   0  -6  554.79    5.89
   9   0  -6  520.34    5.83
   0  -9   7  206.71    3.00
   0  -9  -7  224.99    2.72
  -9   0   7  196.79    3.04
   9   0  -7  190.33    2.49
   0   9   7  202.97    2.62
   9   0  -7  233.42    3.07
   9  -9  -8  289.53    3.96
   9  -9  -8  269.68    3.87
   0  -9   8  278.28    3.71
   9  -9  -8  278.36    3.66
  -9   0   8  281.01    3.74
   9  -9  -8  278.22    3.91
   9   0   8  278.72    3.71
   9   0  -8  272.37    3.32
   9  -9  -9  180.83    3.27
   0  -9  -9  178.77    2.58
   9   0  -9  183.99    2.96
   0  -9  -9  152.70    3.17
   9  -9  -9  166.88    3.12
   0  -9   9  165.28    2.76
   9  -9  -9  177.67    2.71
   9  -9  -9  154.06    2.96
   9   0   9  166.30    2.71
   9   0  -9  170.90    2.38
  -9   0  -9  171.34    2.39
   9  -9 -10  329.98    4.63
   9   0 -10  319.95    4.20
   9  -9 -10  324.77    4.05
   0  -9 -10  258.89    4.36
   9  -9 -10  262.79    4.13
   0  -9  10  273.56    3.91
   9  -9 -10  243.11    4.13
   9   0  10  274.64    3.88
   9   0 -10  289.08    3.59
  -9   0 -10  298.56    3.65
   9  -9 -11  183.32    3.03
   9   0 -11  187.99    3.30
   9  -9 -11  193.16    3.49
   9  -9 -11  153.09    3.29
   0  -9 -11  149.44    3.45
   0  -9  11  130.20    3.31
   0  -9  11  164.32    2.84
   9  -9 -11  142.99    3.29
   9   0  11  163.79    2.83
  -9   0 -11  165.78    2.57
   9   0 -11  159.43    2.51
   9  -9 -12   22.83    2.44
  -9   0 -12   24.59    2.21
   0  -9 -12   26.57    2.64
   0  -9  12   23.51    2.47
   0  -9  12   21.56    1.69
   9   0  12   24.91    1.69
   9  -9 -12   26.41    2.66
   9  -9 -12   25.94    2.84
   9  -9 -12   25.04    1.91
   9   0 -12   26.16    2.31
  -9   0 -12   24.51    1.48
   9   0 -12   22.89    1.44
   9  -9 -13    7.64    2.51
   0  -9 -13    5.01    2.71
  -9   0 -13    3.17    2.17
   9  -9 -13    4.86    2.57
   0  -9  13    1.96    2.48
  -9   0 -13    0.12    2.69
   9   0 -13    3.55    2.28
   9  -9 -13   10.79    2.67
  -9   0 -13    4.03    1.40
   9   0 -13    4.76    1.45
   9  -9 -14  176.71    4.31
   0  -9 -14  170.67    4.08
   9  -9 -14  200.71    4.27
  -9   0 -14  174.56    4.52
   0  -9  14  160.36    4.06
   9   0 -14  287.43    4.36
   9  -9 -14  280.26    4.47
   0  -9 -14  278.23    4.19
  -9   9 -14  226.83    3.82
   0   9 -14  223.53    3.78
  -9   0 -14  257.26    3.57
   9   0 -14  244.89    3.58
   9  -9 -15    3.10    2.86
   0  -9 -15    3.14    2.57
   9  -9 -15    3.06    2.49
   0  -9  15    5.42    2.37
  -9   0 -15    1.60    2.85
  -9   9 -15    0.55    3.07
   9   0 -15    5.02    2.37
   9  -9 -15    6.01    2.76
   0  -9 -15    6.52    2.20
  -9   9 -15    3.91    2.01
   0   9 -15    1.96    1.98
  -9   0 -15    2.48    1.53
   0  -9 -16   77.18    3.16
   9  -9 -16   89.23    3.41
  -9   9 -16   72.04    4.01
  -9   0 -16   68.12    3.59
   9   0 -16  119.63    3.16
   0  -9 -16  113.47    2.87
   9  -9 -16  123.22    3.51
  -9   9 -16  110.12    2.95
   0   9 -16  102.29    2.88
   0  -9 -17   12.79    2.09
  -9   9 -17   13.95    2.01
   0   9 -17   12.75    1.88
   0  -9 -18   35.66    2.63
   0  -9 -18   37.64    2.76
  -9   9 -18   30.76    3.22
   9  -9 -18   36.23    2.73
  -9   0 -18   26.04    2.98
   0  -9 -18   45.01    2.15
   9   0 -18   60.75    2.65
   9  -9 -18   58.66    2.89
   0   9 -18   52.66    2.07
  -9   9 -18   57.32    2.20
   0  -9 -19    9.06    2.17
   0  -9 -19    9.89    2.37
  -9   9 -19   10.90    2.64
   9   0 -19   14.72    2.06
   0   9 -19   14.68    1.99
  -9   9 -19   17.71    1.70
   0   9 -19   15.07    1.77
   0  -9 -20    1.82    1.79
   0  -9 -20    1.56    1.90
  -9   9 -20    2.66    1.38
   0   9 -20    4.05    1.41
   0   9 -20    3.18    1.44
   5 -10   0   81.29    1.20
   5 -10   0   76.04    1.47
  -5  -5   0   90.48    2.02
  10  -5   0   85.60    1.48
   5 -10   0   73.48    1.40
   5 -10  -1  352.66    3.66
   5 -10  -1  335.11    3.64
   5 -10  -1  346.99    3.69
  -5  -5  -1  348.97    4.11
   5 -10  -1  358.64    3.64
  10  -5  -1  360.34    3.68
  10  -5   1  360.22    3.78
  -5  -5   1  342.68    3.93
  10  -5  -2   28.61    0.98
   5 -10  -2   39.01    1.19
   5 -10  -2   35.16    1.10
   5 -10  -2   33.17    1.02
   5 -10  -2   32.33    1.12
   5 -10  -2   39.99    1.15
  -5  -5  -2   38.78    1.72
  10  -5   2   33.96    1.28
  10  -5  -2   35.96    1.01
  10  -5  -2   40.75    1.36
   5 -10  -3  456.46    4.78
  10  -5  -3  472.12    4.69
   5 -10  -3  405.52    4.81
  -5  -5   3  410.84    5.11
   5 -10  -3  422.87    4.60
   5 -10  -3  395.46    4.72
   5 -10  -3  421.36    4.79
  10  -5  -3  410.10    4.57
  10  -5   3  394.70    4.84
  10  -5  -3  436.20    4.76
   5   5  -3  442.42    4.49
   5 -10  -4    5.89    1.32
  -5  -5   4    6.78    1.79
   5 -10  -4    5.23    1.11
  10  -5  -4    6.87    0.92
   5 -10  -4    3.97    0.70
  10  -5   4    5.04    1.31
  10  -5  -4    5.24    0.62
   5 -10  -4    4.81    1.43
  10  -5  -4    5.43    1.67
   5   5  -4    2.51    0.83
  -5  -5   5  715.54    8.30
  10  -5  -5  703.29    8.13
   5 -10  -5  731.52    8.11
   5 -10  -5  778.14    8.03
  10  -5  -5  766.32    7.92
  10  -5   5  732.67    8.11
   5   5   5  736.01    7.99
  10  -5  -5  751.18    8.22
   5 -10  -5  773.88    8.17
   5 -10  -6   76.36    1.89
  10  -5  -6   63.04    2.08
  10  -5  -6   45.05    1.91
  -5  -5   6   41.28    2.07
   5 -10  -6   48.16    1.81
   5 -10  -6   78.94    1.56
  10  -5  -6   72.16    1.45
   5   5   6   53.14    1.48
  10  -5   6   43.80    1.58
  -5  -5   6   48.99    1.58
  -5  -5   7  146.09    2.26
  -5  -5  -7  151.87    2.58
  -5  -5   7  161.85    2.86
   5 -10  -7  123.72    2.49
   5   5   7  146.70    2.16
  10  -5  -7  124.50    2.08
  10  -5  -8   57.03    2.11
  10  -5  -8   37.13    1.94
   5 -10  -8   37.22    1.87
   5 -10  -8   54.92    1.50
  10  -5  -8   38.18    1.89
  10  -5   8   36.32    1.53
   5   5   8   42.52    1.35
  -5  -5   8   45.98    1.53
   5 -10  -9  116.95    2.24
  10  -5  -9  136.14    2.71
   5 -10  -9  133.20    2.69
  -5  -5  -9  121.42    2.67
  -5  -5   9  119.60    2.65
  10  -5   9  129.06    2.41
  10  -5  -9  133.75    2.67
  10  -5  -9  125.82    2.18
   5 -10  -9  130.75    2.59
  10  -5  -9  128.24    2.72
  -5  -5   9  119.62    2.20
   5 -10 -10   65.57    2.27
  -5  -5  10   64.34    2.37
  -5  -5 -10   65.85    2.34
   5 -10  10   73.87    2.09
  10  -5 -10   76.11    2.57
  10  -5  10   79.51    2.28
  -5  -5  10   72.46    1.82
  10  -5 -10   81.48    1.86
  10  -5 -10   85.14    2.47
   5 -10 -10   85.85    2.40
   5 -10 -10   80.69    1.96
  10  -5 -11   15.64    2.17
   5 -10 -11   15.45    2.12
   5 -10 -11   14.69    1.68
   5 -10 -11   10.20    2.29
  -5  -5 -11   11.52    2.37
  -5  -5 -11    6.48    2.00
  -5  -5  11    6.32    1.92
   5 -10  11   10.85    1.91
  10  -5 -11    8.33    2.09
  10  -5  11    8.73    1.63
 -10   5 -11   11.36    1.37
   5   5 -11   10.62    1.40
  -5  -5 -12    9.49    2.38
   5 -10 -12    9.47    2.36
  -5  -5 -12    8.45    2.48
  -5  -5  12    8.05    2.08
   5 -10  12   10.72    1.75
  10  -5 -12    8.11    2.35
  10  -5 -12   12.58    2.37
   5 -10 -12   13.83    2.25
   5   5 -12   12.46    1.61
 -10   5 -12   12.53    1.52
   5 -10 -13   45.11    2.89
  -5  -5 -13   44.71    2.84
  -5  -5 -13   39.34    2.88
  -5  10 -13   41.73    2.95
   5 -10  13   45.51    2.09
  10  -5 -13   45.70    2.78
   5 -10 -13   47.61    2.55
  10  -5 -13   54.35    3.12
 -10   5 -13   49.85    2.05
   5   5 -13   51.90    1.94
  -5  -5 -14   54.58    2.94
   5 -10 -14   52.09    2.79
  -5  10 -14   52.96    3.26
  -5  -5 -14   44.06    3.17
  10  -5 -14   56.14    2.82
   5 -10  14   52.37    1.99
   5 -10 -14   54.44    2.83
  10  -5 -14   76.54    3.34
   5 -10 -14   72.70    2.92
   5   5 -14   58.91    2.06
 -10   5 -14   63.33    2.08
  -5  -5 -15   61.28    2.99
   5 -10 -15   52.49    3.06
   5 -10 -15   54.30    2.87
 -10   5 -15   51.23    3.78
  -5  -5 -15   51.53    3.07
  -5  10 -15   58.16    3.39
  10  -5 -15   61.12    3.00
   5 -10 -15   87.90    3.27
  10  -5 -15   80.22    3.11
  -5  10 -15   72.15    2.65
 -10   5 -15   75.58    2.42
   5   5 -15   77.74    2.34
  -5  -5 -16    4.94    2.51
   5 -10 -16    5.00    2.66
   5 -10 -16    2.90    2.68
  10  -5 -16   -1.19    2.58
 -10   5 -16    0.69    3.39
  -5  10 -16    7.20    2.98
   5 -10 -16    2.74    2.35
   5   5 -16    4.63    2.33
  10  -5 -16    1.91    2.83
 -10   5 -16    3.02    1.79
   5   5 -16    4.88    1.75
 -10   5 -17   32.67    1.94
   5   5 -17   27.74    1.83
  -5  10 -17   35.29    2.37
  -5  -5 -18   -0.65    2.10
   5 -10 -18    1.13    2.61
   5 -10 -18    0.72    2.59
 -10   5 -18   -0.25    3.11
  -5  -5 -18    0.45    2.06
   5   5 -18    3.75    2.15
   5 -10 -18    0.23    2.28
  10  -5 -18    0.89    2.69
  -5  10 -18    0.04    1.90
 -10   5 -18    0.77    1.72
   5   5 -18   -0.21    1.55
  -5  -5 -19    3.13    1.71
 -10   5 -19    3.17    2.62
   5 -10 -19    4.12    2.33
   5 -10 -19    2.45    2.07
   5   5 -19    4.40    1.85
  10  -5 -19    4.21    2.44
  -5  10 -19    5.09    1.83
  -5  -5 -20    4.29    1.88
   5 -10 -20    3.56    1.95
  -5  10 -20    2.48    1.44
   5   5 -20    1.81    1.57
   4 -10   0   59.42    1.07
   6 -10   0   36.88    0.86
   4 -10   0   59.64    1.31
  -4  -6   0   37.93    1.77
  -6  -4   0   41.95    1.71
  10  -4   0   44.81    1.22
  10  -6   0   45.20    1.17
  -4  -6   0   48.74    1.54
   6 -10  -1  117.22    1.67
   4 -10  -1  113.05    1.55
  -4  -6  -1  118.49    1.14
   6 -10   1   85.37    1.21
   6 -10  -1   91.54    1.51
   4 -10  -1   82.36    1.65
   6 -10  -1   97.25    1.61
   4 -10  -1  108.01    1.61
   4 -10   1  129.73    1.91
   4 -10  -1   96.29    1.46
  -6  -4  -1   83.49    2.32
  -4  -6  -1   94.53    2.16
  -6  -4   1  104.25    2.18
  10  -6   1   99.26    1.71
  10  -4   1   97.70    1.69
  10  -6  -1   89.63    1.56
  10  -4  -1  105.89    1.61
  -4  -6   1  105.25    1.95
  10  -4  -2   12.74    0.80
  10  -6  -2   13.12    0.93
   6 -10  -2   22.47    1.02
   4 -10   2   17.07    0.45
  -4  -6  -2   24.31    0.74
   6 -10  -2   21.61    0.88
  -4  -6   2   20.50    1.79
   4 -10  -2   18.80    1.02
   4 -10   2   10.14    1.21
   4 -10  -2   15.71    0.95
   6 -10  -2   16.37    0.93
   4 -10  -2   13.44    0.97
   4 -10  -2   21.31    1.00
  -6  -4  -2   21.38    1.76
  -4  -6  -2   20.65    1.74
   6 -10  -2   21.88    1.09
  10  -4  -2   18.63    0.87
  10  -6  -2   18.01    0.86
  10  -4   2   17.40    1.16
  10  -6   2   19.14    1.18
  -4  -6  -2   13.03    0.47
  10  -6  -2   15.64    1.22
  10  -4  -2   15.72    1.10
   6 -10  -2   14.72    1.07
  10  -4  -3   90.32    1.47
   4 -10  -3   96.64    1.63
   6 -10  -3   82.89    1.66
  10  -6  -3   93.36    1.56
   4 -10  -3  116.48    1.84
   6 -10  -3  103.77    1.73
  -4  -6  -3  102.83    1.57
  -4  -6   3  105.70    2.39
   6 -10  -3   93.43    1.39
   4 -10  -3  107.53    1.68
   4 -10  -3  111.88    1.54
  -4  -6  -3  104.79    2.17
  10  -6  -3  101.12    1.37
   6 -10  -3  113.84    1.82
  10  -4   3  115.84    1.88
  10  -4  -3   94.47    1.41
  10  -6   3  102.34    1.81
   6   4  -3   97.99    1.39
  -4  -6  -3  107.91    1.33
  10  -4  -3   90.92    1.60
   6   4  -4  233.73    2.72
  10  -6  -4  227.80    3.27
   6 -10  -4  233.44    3.15
   4 -10  -4  229.24    3.03
  10  -4  -4  238.13    3.29
   6 -10  -4  236.85    2.97
  10  -6  -4  222.29    2.82
  10  -4  -4  222.36    2.73
   4 -10  -4  218.68    2.84
   6 -10  -4  245.58    3.00
   4 -10  -4  239.33    3.05
  -6  -4   4  236.11    3.50
  -4  -6   4  248.96    3.36
  -4  -6  -4  233.98    2.89
  10  -4  -4  231.46    2.86
   6 -10  -4  223.37    2.56
   6 -10  -4  248.08    3.04
  10  -6  -4  225.72    2.58
  10  -6   4  255.06    3.11
  10  -4  -4  231.35    2.61
  10  -4   4  239.05    3.09
   4 -10  -4  225.70    2.66
   6   4   4  235.58    2.97
  10  -4  -5   21.90    1.64
   6   4  -5   30.45    1.18
  10  -6  -5   27.71    1.89
   6 -10  -5   23.69    1.76
   4 -10  -5   29.67    1.46
   6 -10  -5   16.52    1.23
  10  -4  -5   20.16    1.06
  10  -6  -5   24.91    1.18
   4 -10  -5   25.57    1.27
   4 -10  -5   39.11    1.64
   6 -10  -5   30.87    1.51
  -4  -6  -5   30.80    1.33
  10  -6  -5   40.06    1.78
  -6  -4   5   33.01    1.82
  -4  -6   5   36.64    1.82
  10  -6  -5   32.22    1.30
  -4  -6   5   32.51    1.40
  10  -4   5   39.11    1.42
  10  -6   5   33.51    1.50
   6   4   5   29.13    1.28
   4   6   5   37.99    1.22
   4 -10  -6  171.11    2.65
  10  -4  -6  152.41    2.71
  10  -6  -6  153.33    2.81
   6 -10  -6  156.09    2.67
   4 -10  -6  147.36    2.30
  10  -4  -6  157.80    2.24
   6 -10  -6  159.40    2.39
  10  -6  -6  143.80    2.22
   4 -10  -6  159.56    2.70
  10  -6  -6  169.57    2.76
   6 -10  -6  158.16    2.57
  -4  -6   6  158.49    2.92
  10  -4  -6  150.24    2.62
  -4  -6  -6  162.16    2.53
  -6  -4   6  151.27    2.81
  10  -6  -6  158.92    2.70
  -4  -6   6  163.34    2.47
  10  -6   6  162.22    2.48
   4   6   6  179.59    2.34
   6   4   6  163.09    2.36
  10  -4   6  171.48    2.55
  -6  -4   6  152.93    2.46
  10  -6  -7  107.09    1.93
  10  -4  -7  124.38    1.91
  -6  -4   7  119.53    2.02
  -6  -4   7  109.16    2.39
  -4  -6  -7  102.10    2.23
   4 -10  -7  107.20    2.17
   6   4   7  117.60    1.94
   4   6   7  106.93    1.92
  -4  -6   7  104.02    2.05
   4 -10  -8    8.71    1.18
   6 -10  -8    7.21    1.23
   4 -10  -8    5.12    1.69
   6 -10  -8    4.03    1.57
  10  -6  -8    7.31    1.81
  -4  -6   8    5.97    1.35
  -6  -4   8    5.95    1.27
   4 -10   8    5.49    1.46
  10  -4  -8    6.55    1.59
  10  -6  -8    6.65    1.74
   4   6   8    6.62    1.13
  10  -4   8    5.61    1.40
  10  -6   8    3.81    1.55
  10  -4  -8    6.80    1.89
  10  -6  -8   10.13    1.86
   6 -10  -9   27.86    1.46
   4 -10  -9   28.86    1.37
   6 -10  -9   18.30    2.01
  10  -6  -9   20.51    1.97
   4 -10  -9   19.81    1.96
  -6  -4  -9   19.12    1.95
  10  -4  -9   17.91    1.81
  -6  -4   9   15.15    1.74
  -4  -6  -9   17.12    1.83
  -4  -6   9   17.97    2.07
   4 -10   9   21.44    1.70
  -4  -6   9   22.35    1.48
  10  -4   9   19.00    1.49
  10  -6  -9   18.86    1.98
  10  -6   9   19.64    1.53
 -10   4  -9   20.14    1.21
   6   4  -9   22.50    1.25
  -6  -4   9   18.52    1.40
  10  -4  -9   24.73    1.93
  10  -6  -9   31.39    1.38
   6 -10  -9   23.43    1.87
   4 -10  -9   29.88    1.89
  10  -4  -9   25.22    1.33
  10  -6  -9   30.68    2.12
  10  -6 -10   72.37    2.50
  10  -4 -10   79.53    2.43
   4 -10 -10   81.97    2.40
  10  -6 -10   71.30    1.84
   6 -10 -10   73.07    2.34
   4 -10 -10   75.32    1.80
   6 -10 -10   73.37    1.92
   4 -10 -10   60.40    2.25
   6 -10 -10   68.15    2.27
  10  -6 -10   62.95    2.44
  -6  -4 -10   57.41    2.41
  -6  -4  10   59.24    2.31
  -4  -6 -10   56.96    2.26
  -4  -6  10   63.65    2.36
   4 -10  10   72.01    2.26
  10  -6  10   63.78    2.04
  10  -4 -10   65.24    2.43
  10  -4  10   65.20    1.97
  10  -6 -10   68.58    2.45
   6   4  10   67.49    1.79
 -10   4 -10   69.26    1.70
   6   4 -10   75.15    1.71
  -4  -6  10   68.14    1.83
  -4  -6 -11   20.54    2.47
  10  -6 -11   21.44    2.40
   6 -10 -11   23.22    2.14
   4 -10 -11   22.15    2.19
  -6  -4 -11   19.80    2.16
  10  -4 -11   19.37    2.18
  -4  -6 -11   19.99    2.24
  -4  -6  11   15.43    2.06
  -6  -4  11   16.88    1.87
   4 -10  11   24.33    1.83
  10  -4  11   21.01    1.79
  10  -6 -11   20.24    2.31
  10  -6 -11   27.99    2.42
  10  -4 -11   27.43    2.11
   6 -10 -11   27.20    2.23
   4 -10 -11   29.73    2.14
   4 -10 -11   32.02    2.01
   6 -10 -11   29.31    1.76
 -10   4 -11   26.83    1.56
   6   4 -11   23.62    1.45
  -6  -4 -12   40.80    2.63
   6 -10 -12   35.41    2.59
   4 -10 -12   39.23    2.57
  -4  -6 -12   34.45    2.57
  10  -6 -12   40.39    2.70
  -6  -4 -12   34.87    2.54
  10  -4 -12   33.82    2.41
  -4  -6 -12   31.57    2.39
  -4  -6  12   34.64    2.38
   4 -10  12   44.65    1.97
   6 -10  12   51.73    2.16
   6 -10 -12   42.06    2.48
  10  -6 -12   42.64    2.47
  10  -6 -12   66.56    2.94
  10  -4 -12   52.21    2.60
   6 -10 -12   52.06    2.52
   4 -10 -12   62.33    2.49
   6 -10 -12   44.67    2.02
 -10   4 -12   47.95    1.78
   6   4 -12   51.58    1.84
 -10   6 -12   49.15    1.87
   4   6 -12   46.48    1.82
  -4  -6 -13    1.38    2.51
   4 -10 -13    1.95    2.60
  -6  -4 -13    0.36    2.63
   6 -10 -13    3.38    2.57
  -6  -4 -13   -0.02    2.41
  -4  10 -13    0.91    2.48
  -4  -6 -13    4.11    2.54
  -4  -6  13    0.84    1.97
   4 -10  13    1.58    1.62
   6 -10  13    1.18    1.79
   6 -10 -13    0.10    2.62
  10  -4 -13   -0.18    2.19
  10  -6 -13    0.84    2.57
  10  -4 -13    3.98    2.53
   6 -10 -13    3.17    2.45
  10  -6 -13    4.62    2.81
   4 -10 -13    1.75    2.23
 -10   4 -13    2.90    1.54
   6   4 -13    2.07    1.51
 -10   6 -13    1.40    1.69
   4   6 -13    0.66    1.57
  -4  -6 -14   12.11    2.62
   4 -10 -14    9.78    2.70
  -6  -4 -14   11.62    2.59
   6 -10 -14   10.72    2.67
  -6  -4 -14    7.51    2.95
  -4  10 -14    9.52    2.71
  -4  -6 -14   11.34    2.53
  -6  10 -14   12.02    3.04
   6 -10  14   14.20    1.83
   6 -10 -14   10.32    2.79
  10  -4 -14   12.17    2.67
  10  -6 -14   12.63    2.66
  10  -4 -14   20.34    2.76
   6 -10 -14   11.76    2.58
   4 -10 -14   18.92    2.35
  10  -6 -14   19.10    2.82
 -10   4 -14   13.40    2.07
   6   4 -14   12.43    1.83
   4   6 -14   13.39    1.82
 -10   6 -14   11.41    1.88
   6 -10 -15    3.64    2.82
   4 -10 -15    1.61    2.69
  -6  -4 -15    4.92    2.56
  -4  -6 -15    1.89    2.68
   6 -10 -15    5.37    2.73
   4 -10 -15    0.05    2.73
  10  -6 -15    3.09    2.52
  10  -4 -15   -0.24    2.46
  -4  10 -15    2.57    2.80
  -6  10 -15    2.60    2.79
  -6  -4 -15    0.50    2.84
 -10   4 -15   -0.02    3.28
   4 -10 -15    3.73    2.45
  10  -4 -15    3.14    2.47
   6   4 -15    8.43    2.41
   6 -10 -15    4.26    2.69
  10  -6 -15    6.18    2.66
   4   6 -15    3.42    1.63
 -10   6 -15    5.19    1.77
  -6  10 -15    3.58    2.14
  -4  10 -15    4.07    2.12
 -10   4 -15    3.32    1.60
   6   4 -15    5.35    1.64
  -4  -6 -16   39.15    2.76
  -6  -4 -16   43.47    2.67
   4 -10 -16   43.21    2.76
   6 -10 -16   37.08    2.88
   4 -10 -16   42.60    2.97
   6 -10 -16   35.56    2.71
 -10   6 -16   35.45    3.37
  -6  -4 -16   32.68    2.79
  -6  10 -16   41.97    3.23
 -10   4 -16   27.76    3.40
   4 -10  16   30.63    2.38
  10  -6 -16   39.83    2.90
  -4  10 -16   37.47    2.93
 -10   6 -16   54.92    2.32
 -10   4 -16   49.26    2.12
   4   6 -16   53.77    2.15
   6   4 -16   54.03    2.14
   6 -10 -16   57.42    2.73
   6   4 -16   67.41    2.76
  10  -4 -16   62.89    3.04
  10  -6 -16   62.79    3.15
   4 -10 -16   67.50    2.92
   4 -10  17    0.84    2.17
  -4  10 -17   -0.27    2.65
  -6  10 -17    0.27    2.26
   6   4 -17    1.86    1.60
 -10   4 -17    1.02    1.68
  -4  10 -17    1.36    2.25
 -10   6 -17    1.99    1.74
   4   6 -17    1.30    1.67
   6 -10 -18    4.95    2.53
   4 -10 -18    1.60    2.25
  -6  -4 -18   -0.31    2.00
  -4  -6 -18    1.78    2.11
   4 -10 -18    1.82    2.44
   6 -10 -18    1.26    2.40
 -10   4 -18    2.61    3.10
 -10   6 -18    3.07    3.16
   6 -10  18    0.20    1.94
  -6  10 -18    3.65    2.65
  10  -6 -18   -0.30    2.63
   6   4 -18    1.59    2.19
  10  -4 -18    2.27    2.51
   6 -10 -18    4.09    2.35
   4 -10 -18    2.47    2.32
  -4  -6 -18    3.11    1.96
   4   6 -18    3.39    1.99
  -4  10 -18    1.91    2.04
 -10   6 -18    1.56    1.61
  -6  10 -18    3.28    1.95
   4   6 -18    2.74    1.61
 -10   4 -18    2.30    1.54
  -4  -6 -19   -0.80    1.69
   4 -10 -19   -0.80    2.28
 -10   6 -19   -1.96    2.89
 -10   4 -19   -0.74    2.64
   4 -10 -19   -0.66    2.24
   6 -10 -19    0.89    2.37
   4   6 -19   -0.44    1.71
   6   4 -19    0.11    1.89
  10  -4 -19   -1.59    2.42
   4 -10 -19   -2.35    2.01
  10  -6 -19   -1.48    2.51
   6 -10 -19   -1.55    2.15
 -10   6 -19    1.00    1.43
  -6  10 -19   -0.39    1.81
  -4  10 -19    1.80    1.76
   6 -10 -20   -1.53    1.95
  -4  -6 -20    0.15    1.92
   4 -10 -20    0.95    1.96
  -6  -4 -20    4.10    1.97
  -6  10 -20   -0.30    1.48
  -4  10 -20   -0.63    1.36
   4   6 -20    0.10    1.44
   6   4 -20    1.14    1.49
  -3  -7   0    1.44    0.40
   3 -10   0    2.63    1.22
  -3  -7   0    0.31    1.33
   3 -10   0    0.38    1.00
   3 -10   0    2.41    0.57
  -7  -3   0    2.15    1.71
  10  -7   0    1.97    0.91
  10  -3   0    0.77    1.02
   3 -10   0    0.38    0.72
   7 -10  -1   27.34    1.17
   3 -10   1   31.51    0.88
  -3  -7  -1   28.06    0.60
  10  -3  -1   27.15    0.77
   7 -10  -1   38.38    0.93
  -3  -7   1   42.47    1.87
   3 -10  -1   38.44    1.31
   3 -10   1   34.87    1.38
   3 -10  -1   31.05    1.15
   3 -10  -1   31.07    0.89
   7   3  -1   30.38    0.46
  10  -7  -1   39.84    1.09
  10  -7   1   37.24    1.22
   3 -10  -1   38.98    0.87
  -7  -3  -1   39.01    2.11
  -3  -7  -1   40.18    1.65
  -7  -3   1   41.61    1.75
  10  -3   1   37.18    1.23
  10  -3  -1   37.51    1.06
  -3  -7  -1   31.98    1.40
  10  -3  -2   96.82    1.57
  10  -3  -2   90.61    1.24
  -3  -7  -2   93.87    1.15
   7 -10  -2   73.44    1.39
  -3  -7   2   97.05    2.21
   3 -10  -2   77.50    1.57
   7 -10  -2   83.92    1.66
   3 -10  -2   88.84    1.44
   3 -10  -2   95.43    1.59
  10  -7   2   81.71    1.64
  -7  -3   2   83.07    2.07
  -3  -7  -2   89.55    1.97
  10  -7  -2   97.38    1.44
  10  -3   2   90.40    1.68
  10  -3  -2   82.76    1.39
   7   3   2   87.48    1.59
  10  -3  -3  203.11    2.47
  10  -7  -3  205.60    2.53
   3 -10  -3  190.02    2.41
   7 -10  -3  175.15    2.48
  10  -3  -3  203.72    2.32
  -3  -7  -3  198.97    2.20
   7 -10  -3  188.50    2.55
  -3  -7   3  200.95    3.07
   3 -10  -3  195.46    2.40
   7 -10  -3  182.24    2.25
  10  -7  -3  196.57    2.30
   3 -10  -3  185.73    2.43
  10  -7   3  182.29    2.66
  -3  -7  -3  192.39    2.90
   7 -10  -3  184.88    2.58
  10  -3   3  213.33    2.67
  10  -3  -3  181.04    2.29
   7   3   3  194.16    2.57
   7 -10  -4  101.05    2.18
  10  -3  -4  104.76    2.10
   3 -10  -4  111.97    1.91
   7   3  -4  111.59    1.64
  -3  -7  -4  104.60    1.39
  10  -3  -4  113.61    1.52
   3 -10  -4  108.71    1.67
   7 -10  -4  108.22    1.81
  10  -7  -4  126.13    1.89
   7 -10  -4   93.92    1.80
  10  -7  -4  112.49    2.18
  -3  -7  -4   95.10    1.73
  -3  -7   4   97.62    2.40
  10  -3  -4  106.21    1.66
   7 -10  -4   94.52    1.82
  -3  -7   4  104.84    1.96
   3 -10   4   92.97    1.97
   7 -10  -4   94.42    1.30
   3 -10  -4   94.17    1.61
   7 -10  -4   97.83    2.03
  10  -7   4   90.72    1.81
  10  -3   4  110.16    1.88
  10  -3  -4   98.88    1.41
   7   3   4  104.55    1.81
   3 -10  -4   96.44    1.53
   3 -10  -5   75.74    1.39
  10  -3  -5   94.62    1.38
   7 -10  -5   89.19    1.57
  10  -7  -5   86.64    1.54
   3 -10  -5   39.20    1.81
   7 -10  -5   42.98    1.63
  10  -7  -5   40.96    1.94
  10  -7  -5   47.13    1.99
  -3  -7  -5   46.63    1.61
  -3  -7   5   46.23    2.07
   3 -10   5   75.36    1.90
   7 -10  -5   67.67    1.58
  10  -7  -5   67.07    1.55
  -3  -7   5   65.55    1.72
   7 -10  -5   54.61    1.74
 -10   3   5   50.35    1.59
  10  -7   5   56.23    1.63
  10  -3   5   54.93    1.68
   7   3   5   71.10    1.59
   7   3  -5   75.06    1.42
   3 -10  -5   73.79    1.67
  10  -7  -5   69.67    2.20
   7 -10  -5   86.70    2.07
  -3  -7  -5   83.66    1.23
  10  -3  -5   83.41    1.94
  10  -7  -6   86.43    2.40
   3 -10  -6   92.64    1.86
   7   3  -6   88.23    1.65
  -3  -7  -6   86.46    1.39
  10  -3  -6   86.82    2.09
   7 -10  -6   92.20    2.14
   7 -10  -6  101.74    1.73
  10  -7  -6   99.16    1.69
   3 -10  -6   96.56    1.58
  10  -3  -6   96.62    1.51
  10  -7  -6   58.74    2.01
   7 -10  -6   60.58    1.88
   3 -10  -6   54.09    1.99
  -3  -7   6   53.63    2.26
  -7  -3   6   54.87    2.20
  -3  -7  -6   60.62    1.82
  -3  -7   6   68.69    1.88
   3 -10   6   73.92    1.92
   7 -10  -6   65.74    1.92
  10  -7   6   62.53    1.86
 -10   3   6   66.00    1.69
  10  -7  -6   56.44    2.04
   7   3   6   70.96    1.65
  10  -3   6   64.34    1.79
   3   7   6   72.23    1.55
  -7  -3   7  313.75    3.98
  -3  -7  -7  276.15    4.15
  -7  -3   7  267.51    4.27
  -3  -7   7  339.04    4.16
   3 -10   7  335.30    4.21
   7   3   7  305.60    3.92
   3   7   7  336.15    3.90
  10  -3  -7  368.86    3.90
   3 -10  -7  375.84    4.17
  10  -3  -8   64.32    2.17
   7 -10  -8   62.23    2.10
  10  -7  -8   57.75    2.10
   3 -10  -8   68.63    1.65
  10  -7  -8   62.54    1.69
   7 -10  -8   65.19    1.65
  10  -7  -8   57.02    1.95
   7 -10  -8   49.94    1.94
   3 -10  -8   64.32    2.22
  -3  -7   8   53.69    2.10
  10  -3  -8   52.76    1.90
   3 -10   8   58.97    1.83
  -3  -7   8   64.37    1.76
  10  -7  -8   58.53    2.13
   7 -10  -8   57.85    2.07
  10  -7   8   52.15    1.86
  10  -3   8   60.41    1.75
   3   7   8   61.53    1.47
 -10   3  -8   55.66    1.34
   7   3  -8   62.16    1.37
  -7  -3  -8   69.43    1.39
  -7  -3   8   57.47    1.61
  10  -3  -8   58.76    1.29
   7 -10  -9   20.82    1.97
  10  -3  -9   19.59    1.86
   3 -10  -9   16.19    1.61
  10  -7  -9   18.26    2.01
   3 -10  -9   16.27    1.38
  10  -7  -9   17.24    1.40
   7 -10  -9   21.85    1.54
   7 -10  -9   13.77    1.72
   3 -10  -9   10.17    1.92
  10  -7  -9   11.36    1.93
  10  -3  -9   14.83    1.77
  -3  -7   9    9.56    2.02
  -3  -7  -9   12.89    1.92
   3 -10   9   14.27    1.52
  -3  -7   9   11.91    1.48
   7 -10  -9   15.96    1.89
  10  -7  -9   13.57    1.77
  10  -3   9   11.69    1.46
   7   3   9   15.23    1.40
  -7  -3  -9   15.00    1.15
 -10   3  -9   15.56    1.17
   7   3  -9   13.86    1.15
  10  -3  -9   17.40    1.10
  10  -7 -10    9.58    2.19
   7 -10 -10   11.49    2.02
  10  -3 -10    9.90    1.97
  10  -7 -10    8.73    1.56
   3 -10 -10    8.83    1.79
   7 -10 -10   11.10    1.62
   3 -10 -10    7.53    1.38
   3 -10 -10    6.37    1.97
   7 -10 -10    8.51    1.87
  10  -7 -10    6.64    2.01
  -3  -7 -10    7.25    1.99
  -3  -7  10    5.82    2.05
  -7  -3  10    4.96    1.71
  -3  -7  10    5.31    1.39
   3 -10  10    9.14    1.79
   7 -10 -10    7.54    2.06
  10  -7 -10    5.32    2.03
  10  -3 -10    6.72    1.97
  10  -3  10    3.72    1.50
   7   3  10    7.12    1.41
  -7  -3 -10    6.04    1.18
  10  -3 -10    8.93    1.12
   7   3 -10    6.59    1.20
 -10   3 -10    7.02    1.20
  10  -7 -11   12.41    1.71
   7 -10 -11   15.40    2.15
  10  -7 -11   14.12    2.45
  10  -3 -11   12.60    2.17
   3 -10 -11   15.22    1.99
   3 -10 -11   13.78    1.61
   7 -10 -11   10.41    1.84
   7 -10 -11   13.92    2.22
   3 -10 -11   11.59    2.25
  -3  -7 -11   16.96    2.20
  10  -7 -11   15.70    2.39
  10  -3 -11   16.64    2.17
  -3  -7  11   12.40    2.36
  -7  -3 -11   13.65    2.40
  -3  -7 -11   14.64    2.34
   3 -10  11   12.67    1.81
  -3  -7  11   13.27    1.54
  10  -7 -11   17.09    2.23
  10  -3  11   14.27    1.81
   7 -10 -11   16.63    2.22
   7   3  11   15.98    1.46
 -10   3 -11   14.24    1.41
   7   3 -11   14.12    1.30
  -7  -3 -11   15.17    1.27
  10  -3 -12    9.16    2.47
  10  -7 -12   10.63    2.50
   3 -10 -12    9.13    2.05
   7 -10 -12    7.97    2.38
   7 -10 -12    9.54    1.88
   3 -10 -12    9.39    2.31
  10  -7 -12    8.09    2.52
  -3  -7 -12    7.55    2.41
   7 -10 -12    9.37    2.39
  -7  -3 -12    8.29    2.33
  -3  -7  12    7.72    2.23
  -7  -3 -12    6.75    2.39
  -3  10 -12    7.42    2.21
  -3  -7 -12    6.82    2.27
   3 -10  12    6.59    1.72
  10  -7 -12    8.52    2.45
   7 -10 -12    8.48    2.27
  10  -3 -12    9.07    2.39
  10  -3  12    7.41    1.81
 -10   3 -12    8.89    1.42
 -10   7 -12   11.19    1.71
   7   3 -12    9.08    1.40
   3   7 -12    7.07    1.70
  -7  -3 -13   32.19    2.72
   3 -10 -13   29.88    2.75
  -3  -7 -13   32.63    2.70
  10  -7 -13   29.43    3.07
   7 -10 -13   28.33    2.77
  -7  -3 -13   23.81    2.91
  10  -3 -13   33.41    2.53
  -3  10 -13   26.64    2.60
  -3  -7 -13   23.73    2.66
  -3  -7  13   24.27    2.34
   3 -10  13   42.27    1.97
   7 -10  13   48.06    2.26
  10  -7 -13   33.18    2.78
   7 -10 -13   35.28    2.83
  10  -3 -13   63.98    2.76
   7 -10 -13   68.79    3.15
  10  -7 -13   61.44    3.14
   7   3 -13   65.90    2.53
   3 -10 -13   60.58    2.63
 -10   7 -13   43.43    2.05
   3   7 -13   44.09    2.04
 -10   3 -13   48.52    1.96
   7   3 -13   44.88    1.87
   7 -10 -14    7.44    2.54
  -7  -3 -14    6.65    2.47
   3 -10 -14    1.66    2.58
  -3  -7 -14    5.25    2.34
  -3  10 -14    2.06    2.48
  -7  -3 -14    3.20    2.78
  -3  -7  14    4.80    2.16
   7 -10  14    4.35    1.83
  10  -7 -14    4.35    2.72
   7 -10 -14    7.15    2.87
  10  -3 -14    4.53    2.38
  10  -3 -14    6.82    2.72
   7   3 -14    6.55    2.29
   3 -10 -14    3.11    2.25
  10  -7 -14    6.43    2.69
   7 -10 -14    7.43    2.77
 -10   3 -14    7.37    1.57
 -10   7 -14    5.68    1.86
   3   7 -14    5.11    1.73
   7   3 -14    5.28    1.59
  -3  -7 -15    7.88    2.47
  -7  -3 -15    3.17    2.30
   3 -10 -15    4.46    2.66
   7 -10 -15    7.89    2.52
   7 -10 -15    8.58    2.57
  10  -7 -15    4.81    2.70
  -7  -3 -15    9.54    2.94
  -3  10 -15    5.79    2.73
  -7  10 -15    6.06    3.09
   3 -10  15    7.16    2.37
 -10   3 -15    5.27    3.25
   7 -10 -15    7.28    2.48
   3 -10 -15    6.43    2.33
  10  -3 -15    7.13    2.52
   7   3 -15    6.30    2.39
  10  -7 -15    4.06    2.95
  -7  10 -15    9.35    2.17
  -3  10 -15    7.04    2.13
   7   3 -15    4.90    1.62
 -10   7 -15    5.67    1.87
   3   7 -15    8.06    1.79
 -10   3 -15    8.43    1.54
  -3  -7 -16   -0.17    2.32
  -7  -3 -16    2.16    2.32
   3 -10 -16    0.43    2.58
   7 -10 -16    3.12    2.77
  10  -7 -16    0.32    2.66
   7 -10 -16    1.84    2.76
   3 -10 -16   -0.46    2.60
  -7  10 -16    2.92    3.11
   3 -10  16    0.59    2.23
 -10   3 -16    2.53    3.16
 -10   7 -16   -0.77    3.30
  -7  -3 -16    1.53    2.57
 -10   7 -16    1.16    1.92
   3   7 -16    0.43    1.83
 -10   3 -16    1.23    1.66
   7   3 -16    2.99    1.63
  -7  10 -16    0.39    2.24
  -3  10 -16   -1.13    2.27
   3 -10 -16    4.79    2.44
   7   3 -16    2.64    2.19
   7 -10 -16   -0.01    2.67
  10  -3 -16    1.16    2.63
  10  -7 -16    3.22    2.77
   3 -10  17   -0.82    2.16
  -3  -7 -17    1.03    2.00
   3   7 -17    0.71    2.37
 -10   3 -17    0.33    1.56
 -10   7 -17   -1.00    1.81
   7   3 -17    2.12    1.53
   3   7 -17    0.09    1.69
  -7  10 -17   -0.75    2.12
  -3  10 -17   -2.75    2.16
  -3  -7 -18    0.36    2.22
   3 -10 -18    0.35    2.28
   3 -10 -18    0.36    2.39
   7 -10 -18    3.83    2.57
  -7  10 -18    4.22    2.94
 -10   3 -18    0.96    2.84
 -10   7 -18    0.40    3.20
   7 -10  18    1.61    1.93
  10  -7 -18    3.03    2.65
  10  -3 -18    2.21    2.52
   7 -10 -18    0.99    2.52
   3 -10 -18    2.68    2.18
   3   7 -18    3.11    2.16
   7   3 -18    3.83    2.17
   3   7 -18    0.86    1.65
  -7  10 -18    3.91    1.94
  -3  10 -18    1.29    1.94
 -10   7 -18    3.07    1.80
  -3  -7 -19    0.60    1.76
   3 -10 -19    0.31    2.21
   3 -10 -19   -0.14    2.18
  -3  -7 -19   -1.65    2.30
   7 -10 -19    2.27    2.32
 -10   3 -19    0.55    2.66
 -10   7 -19   -0.21    2.91
   3   7 -19    1.10    1.95
   3 -10 -19    2.49    1.89
   7   3 -19    1.18    1.93
   7 -10 -19    1.54    2.29
  10  -7 -19   -1.43    2.47
  10  -3 -19    0.92    2.31
 -10   7 -19    1.30    1.54
  -3  10 -19    0.50    1.73
  -7  10 -19    2.41    1.75
  -3  -7 -20    0.70    1.52
   3 -10 -20   -3.22    2.02
  -3  -7 -20   -2.36    1.91
 -10   3 -20    0.95    1.55
  -7  -3 -20   -1.02    1.87
  -7  10 -20    1.67    1.36
  -3  10 -20   -0.07    1.36
  -3  10 -20   -1.20    1.78
   7   3 -20   -0.68    1.58
   8 -10   0    2.71    0.75
   2 -10   0    4.55    1.30
   2 -10   0    3.83    1.12
   2 -10   0    4.48    0.67
   2 -10   0    3.95    0.47
  -8  -2   0    4.09    1.83
  10  -8   0    2.10    0.94
  10  -2   0    3.85    0.95
  10  -2   0    3.59    0.54
   2 -10   1   81.67    1.08
  -2  -8  -1   91.64    1.09
  10  -2  -1   93.02    1.08
   8 -10  -1   90.36    1.33
  -2  -8   1   43.40    1.90
   2 -10   1   87.07    1.83
   2 -10  -1   48.28    1.60
  -8  -2   1   97.98    2.19
  -2  -8  -1   84.38    1.76
  10  -8  -1   55.54    1.40
  -8  -2  -1   50.77    2.07
  10  -8   1   89.26    1.58
  10  -2   1   53.49    1.39
  10  -2  -1   85.08    1.41
  -2  -8  -1   87.15    1.73
   8   2   1   86.31    1.49
  10  -2  -2  815.74    7.87
  -2  -8  -2  799.53    7.87
   2 -10  -2  694.77    7.97
   8 -10  -2  810.27    8.06
   8 -10  -2  755.19    8.10
  -2  -8   2  673.77    8.31
   8   2  -2  723.86    7.77
   2 -10  -2  665.92    8.01
  10  -8   2  801.83    8.21
  -8  -2   2  853.27    8.45
  -2  -8  -2  790.36    8.36
   8   2   2  819.33    8.13
  10  -2   2  689.03    8.07
  10  -2  -2  793.84    8.02
  10  -2  -2  816.55    8.01
  10  -2  -3  673.01    5.43
   2 -10  -3  585.97    5.42
  10  -8  -3  547.69    5.45
  -2  -8  -3  669.43    5.27
   8 -10  -3  680.35    5.62
   8 -10  -3  535.84    5.46
  10  -8  -3  443.71    5.50
  -8  -2   3  582.04    5.88
 -10   2   3  432.89    5.58
  -2  -8  -3  551.20    5.77
   8 -10  -3  597.31    5.68
  10  -8   3  610.12    5.67
   8   2   3  632.02    5.59
  10  -2  -3  571.97    5.33
  10  -2   3  473.43    5.52
   2 -10  -3  467.33    5.37
 -10   2  -3  591.17    5.13
  -2  -8  -4 2417.35   22.89
  10  -2  -4 2247.15   23.11
   8   2  -4 2262.67   22.98
   2 -10  -4 2298.57   23.02
   8 -10  -4 2284.27   23.08
  10  -2  -4 2308.49   22.86
  10  -8  -4 2266.47   23.06
  -2  -8  -4 2291.03   22.85
   2 -10  -4 2282.61   22.99
   8 -10  -4 2349.49   23.12
  10  -8  -4 2326.77   23.15
  -2  -8   4 2258.52   23.46
  10  -8  -4 2149.99   23.20
  10  -8  -4 2189.48   23.07
   8 -10  -4 2183.75   22.77
   8 -10  -4 2358.01   23.11
   2 -10   4 2461.53   23.25
  10  -2  -4 2398.51   22.96
  -2  -8   4 2263.21   23.19
  -8  -2   4 2281.82   23.26
   2 -10  -4 2132.05   23.01
  10  -8   4 2329.14   23.22
   8 -10  -4 2332.58   23.16
 -10   2   4 2433.40   23.26
  10  -2  -4 2342.59   22.90
  10  -2   4 2287.22   23.14
   8   2   4 2482.74   23.18
 -10   2  -4 2317.62   22.81
   8   2  -4 1828.69   22.74
  10  -2  -5    3.85    1.49
   8   2  -5    5.40    1.12
  10  -8  -5    3.50    1.25
  10  -8  -5    4.75    1.72
   2 -10  -5    4.70    1.18
   8 -10  -5    3.68    1.80
  -2  -8  -5    2.16    0.80
  10  -2  -5    3.21    0.74
   2 -10  -5    7.40    1.13
  10  -8  -5    9.01    1.19
   8 -10  -5    3.08    1.17
  10  -8  -5    3.14    1.38
   8 -10  -5    2.51    1.38
  -2  -8  -5    2.36    1.17
  -2  -8   5    2.86    1.73
   2 -10   5    3.25    1.47
  -2  -8   5    3.14    1.35
   8 -10  -5    2.58    1.32
   8 -10  -5    2.91    1.31
 -10   2   5    3.38    1.35
  10  -8  -5    2.61    1.58
   8   2   5    3.56    1.26
  10  -2   5    3.90    1.26
  10  -8   5    2.89    1.30
  10  -2  -5    2.29    0.63
 -10   2  -5    2.95    0.68
   8   2  -5    3.54    0.59
   2 -10  -6  640.44    6.63
   8 -10  -6  644.55    6.90
   8   2  -6  615.61    6.55
  10  -2  -6  618.41    6.36
  10  -2  -6  622.22    6.76
  -2  -8  -6  638.03    6.38
  10  -8  -6  706.93    6.69
   2 -10  -6  606.81    6.49
  10  -8  -6  537.72    6.72
   8 -10  -6  539.49    6.66
  -2  -8  -6  495.70    6.60
   2 -10   6  584.05    6.74
  -2  -8   6  589.89    6.65
  10  -8  -6  582.25    6.58
   8 -10  -6  565.33    6.78
 -10   2   6  576.36    6.64
   8   2   6  582.92    6.58
  -8  -2  -6  614.23    6.34
 -10   2  -6  575.75    6.32
   8   2  -6  549.30    6.26
   2   8   6  574.87    6.46
  -2  -8  -7   17.59    1.49
   2 -10   7   15.25    1.68
  -2  -8   7    6.57    1.44
   2   8   7    6.97    1.08
  -2  -8  -7   12.61    1.08
   2 -10  -7    5.62    1.42
   8   2  -7    6.46    1.40
  10  -2  -7   12.94    0.97
  10  -8  -8  180.73    2.93
   8 -10  -8  104.62    2.48
  10  -8  -8  169.37    2.37
   2 -10  -8  157.45    2.22
   8 -10  -8  115.27    2.25
   8 -10  -8   99.25    2.46
  10  -8  -8  148.88    2.56
   2 -10  -8  146.69    2.71
  -2  -8   8  148.53    2.97
   2 -10   8  103.67    2.42
  -2  -8   8  152.50    2.48
  10  -8  -8  150.21    2.79
   8 -10  -8   95.81    2.58
   2   8   8  154.36    2.09
  10  -2   8  163.93    2.43
 -10   2  -8  110.28    1.94
   8   2  -8  168.32    2.08
  -8  -2  -8  178.05    2.14
  10  -2  -8  102.77    1.88
   2 -10  -9  191.80    2.81
  10  -2  -9  189.01    3.15
   8   2  -9  211.98    3.09
   2 -10  -9  199.15    3.05
  10  -8  -9  195.98    3.30
   8 -10  -9  193.50    3.42
  10  -8  -9  189.69    2.84
   8 -10  -9  181.32    2.88
  10  -8  -9  188.87    3.22
   8 -10  -9  170.46    3.08
   2 -10  -9  184.23    3.42
  10  -2  -9  160.18    3.04
  -2  -8   9  189.70    3.40
  -2  -8  -9  158.09    3.09
   2 -10   9  183.77    3.09
  -2  -8   9  209.13    3.01
   8 -10  -9  180.37    3.18
  10  -8  -9  197.66    3.22
  10  -2   9  207.21    3.14
   8   2   9  182.34    2.91
 -10   2  -9  192.62    2.60
   8   2  -9  193.12    2.56
  -8  -2  -9  212.60    2.71
  10  -2  -9  196.41    2.65
   8 -10 -10   54.27    2.52
   2 -10 -10   86.82    2.25
  10  -2 -10   51.42    2.14
  10  -8 -10   84.54    2.06
   2 -10 -10   80.03    1.90
   8   2 -10   92.56    2.20
  10  -8 -10   85.13    2.54
   8 -10 -10   50.07    1.81
   8 -10 -10   42.83    2.18
   2 -10 -10   68.27    2.48
  10  -8 -10   71.52    2.51
  -2  -8 -10   39.52    2.57
  10  -2 -10   39.90    2.06
  -2  -8  10   65.50    2.33
  -2  -8 -10   37.36    2.20
   2 -10  10   47.12    1.92
  -2  -8  10   82.95    2.11
   8 -10 -10   43.73    2.39
  10  -8 -10   75.44    2.48
   8   2  10   43.03    1.71
  10  -2  10   79.88    2.08
 -10   2 -10   49.56    1.50
  -8  -2 -10   98.17    1.92
   8   2 -10   81.94    1.62
  10  -2 -10   50.46    1.52
  10  -8 -11  300.34    4.24
   8 -10 -11  259.87    4.14
  10  -8 -11  283.75    3.58
   2 -10 -11  283.10    3.88
  10  -2 -11  251.98    3.86
   8 -10 -11  255.26    3.56
   8   2 -11  291.39    3.94
 -10   2 -11  209.35    3.77
  10  -8 -11  220.86    3.86
  -2  -8 -11  190.80    4.01
   8 -10 -11  204.07    3.85
   2 -10 -11  224.35    4.11
  -2  10 -11  213.74    3.80
  -2  -8  11  204.32    3.94
  10  -2 -11  181.02    3.59
  -2  -8 -11  167.93    3.81
   2 -10  11  216.16    3.49
  -2  -8  11  240.97    3.43
  10  -2  11  250.47    3.58
   8 -10 -11  204.72    3.74
  10  -8 -11  232.09    4.03
   8   2  11  212.43    3.41
 -10   2 -11  247.32    3.38
  -8  -2 -11  273.19    3.37
   8   2 -11  316.36    3.65
  10  -2 -11  231.27    3.26
   8 -10 -12    5.55    2.69
   8   2 -12   10.49    2.05
  10  -2 -12    1.81    2.28
   2 -10 -12   11.09    2.10
  10  -8 -12   10.52    2.56
   8 -10 -12    2.73    1.85
  -2  -8 -12    3.75    2.57
  -8  -2 -12    7.00    2.27
   8 -10 -12    2.97    2.46
   2 -10 -12    9.24    2.57
  10  -8 -12   10.50    2.53
  -2  -8  12    8.13    2.36
  -8  -2 -12   11.89    2.63
  -2  10 -12    2.78    2.04
   2 -10  12    2.56    1.63
  -2  -8  12    9.60    1.57
   8 -10 -12    5.61    2.54
  10  -8 -12    9.84    2.34
  10  -2 -12    2.49    2.16
  10  -2  12   11.66    1.84
 -10   2 -12    3.58    1.40
   8   2 -12    9.38    1.40
  -8  -2 -12   10.04    1.37
  10  -2 -12    3.97    1.32
  -8  -2 -13    9.37    2.41
   8 -10 -13    0.90    2.48
   2 -10 -13    8.21    2.56
  -2  -8 -13    1.94    2.61
  10  -8 -13   11.36    2.89
  -8  -2 -13    8.02    2.68
  -2  -8  13    5.56    2.47
   2 -10  13    2.10    1.68
  10  -8 -13   10.11    2.68
   8 -10 -13    2.05    2.51
  10  -2 -13    1.26    2.39
   8   2 -13    8.30    2.33
   2 -10 -13    6.13    2.17
   8 -10 -13    0.58    2.55
  10  -8 -13    7.27    2.49
 -10   8 -13    9.03    1.83
   2   8 -13    0.48    1.68
 -10   2 -13    1.64    1.41
   8   2 -13    8.49    1.46
   2 -10 -14  104.27    3.36
  -8  -2 -14  102.38    3.15
   8 -10 -14  101.79    3.29
  -2  -8 -14  107.98    3.38
  10  -8 -14  107.31    3.59
 -10   2 -14  107.85    3.94
   2 -10  14   94.00    3.13
  -2  -8  14   80.67    2.92
  -8  -2 -14   92.74    3.48
   8 -10  14  125.45    2.78
  10  -8 -14  109.58    3.38
   8 -10 -14  116.23    3.62
  10  -2 -14  179.58    3.60
   2 -10 -14  147.14    3.20
   8   2 -14  157.56    3.27
  10  -8 -14  152.34    3.62
   8 -10 -14  164.13    3.44
 -10   2 -14  152.12    2.61
   8   2 -14  125.43    2.51
 -10   8 -14  140.52    2.96
   2   8 -14  145.79    3.06
   2 -10 -15   20.22    2.87
  -2  -8 -15   36.96    2.78
  -8  -2 -15   22.63    2.52
   8 -10 -15   41.41    2.98
  10  -8 -15   22.61    2.93
   8 -10 -15   37.67    3.04
  -8  10 -15   35.99    3.37
   2 -10  15   32.87    2.60
 -10   2 -15   34.79    3.24
  -2  -8  15   18.34    2.31
  -8  -2 -15   17.12    3.21
  10  -8 -15   30.49    2.98
   2 -10 -15   26.75    2.35
   8   2 -15   26.98    2.40
   8 -10 -15   54.10    2.97
  10  -2 -15   49.86    2.67
  -8  10 -15   43.84    2.34
  -2  10 -15   26.83    2.20
 -10   8 -15   27.52    2.07
   2   8 -15   47.38    2.09
 -10   2 -15   46.11    1.88
   8   2 -15   24.65    1.65
   2 -10 -16   23.82    2.68
  -2  -8 -16   24.58    2.45
   8 -10 -16   29.01    2.96
   8 -10 -16   30.84    2.86
   2 -10  16   19.65    2.59
 -10   8 -16   31.95    3.41
  -8  10 -16   24.76    3.19
 -10   2 -16   20.91    3.38
  10  -8 -16   34.06    2.87
  -8  -2 -16   26.75    2.98
   2 -10 -16   38.40    2.62
   8 -10 -16   36.67    2.92
  10  -8 -16   45.87    3.19
  10  -2 -16   41.69    2.76
  -2  -8 -16   36.52    2.24
   8   2 -16   45.83    2.74
  -8  10 -16   41.69    2.40
 -10   8 -16   39.35    2.17
   2   8 -16   34.84    2.00
  -2  10 -16   43.40    2.37
   8   2 -16   32.71    1.69
 -10   2 -16   32.98    1.84
   2 -10 -17    3.09    2.08
  -2  -8 -17   10.19    2.01
   8   2 -17    5.15    2.24
 -10   8 -17    3.20    1.95
   2   8 -17   11.46    1.96
  -8  10 -17   14.17    2.07
  -2  10 -17    5.59    1.98
  -2  -8 -18   10.60    2.26
   2 -10 -18    8.95    2.25
   2 -10 -18    9.88    2.49
   8 -10 -18   14.88    2.61
  -8  10 -18   11.82    2.92
 -10   8 -18   10.09    3.19
 -10   2 -18   11.73    2.81
   8 -10  18    8.03    1.97
   8 -10 -18   21.53    2.58
  10  -2 -18   23.18    2.41
   8   2 -18   16.92    2.25
   2   8 -18   17.86    2.13
   2 -10 -18   14.90    2.13
  10  -8 -18   15.53    2.60
   2   8 -18   16.41    1.76
  -8  10 -18   23.93    2.48
  -2  10 -18   18.47    2.42
 -10   8 -18   18.88    1.85
  -2  -8 -19    1.93    1.86
   2 -10 -19    3.32    2.17
   2 -10 -19    4.12    2.24
  -2  -8 -19    2.03    2.17
   8 -10 -19    1.23    2.26
 -10   8 -19    2.37    2.86
 -10   2 -19    1.40    2.44
  -8  10 -19    0.32    2.22
   8   2 -19    3.33    1.97
  10  -2 -19    4.34    2.18
   2   8 -19    6.88    1.83
 -10   8 -19    2.58    1.51
   2   8 -19    3.13    1.43
  -2  10 -19    4.66    1.66
  -8  10 -19    1.32    1.60
  -2  -8 -20    2.43    1.53
   2 -10 -20    0.10    1.90
  -2  -8 -20    1.37    1.84
  -8  10 -20    4.18    1.42
  -2  10 -20    2.07    1.39
  -2  10 -20    3.60    1.63
  -9  -1   0  270.34    3.88
   1 -10   0  308.17    3.09
  10  -1   0  279.64    3.34
   9   1   0  300.15    3.37
  -1  -9   0  233.91    3.61
   1 -10   0  240.39    3.53
  10  -1  -1    5.70    0.39
  -1  -9  -1    7.24    0.68
   9 -10  -1    7.15    0.91
   1 -10   1    6.91    1.65
   1 -10  -1    7.57    1.28
  -1  -9   1    8.05    1.63
   1 -10   1    6.39    0.55
   1 -10  -1    9.40    1.16
  10  -1  -1    7.07    0.98
  10  -1   1   10.40    1.05
   9   1  -1    8.43    0.98
   9   1   1    7.56    1.11
   1 -10   2  110.40    1.54
   1 -10  -2  143.44    1.80
  -1  -9  -2  148.37    1.72
   9 -10  -2   87.91    1.83
   1 -10   2   97.47    2.30
  -1  -9   2   93.45    2.25
   9   1  -2  128.78    1.62
  10  -9   2  101.17    2.03
  -1  -9  -2  102.53    2.24
  -9  -1   2  101.85    2.47
  10  -1   2  113.07    2.01
   9   1   2  111.79    1.98
  -1  -9  -2  112.77    2.13
   1 -10  -2  114.13    1.99
   9   1  -2  115.44    1.87
  10  -9  -3   15.38    1.21
  10  -1  -3   15.62    0.61
   9 -10  -3   16.52    1.19
  -1  -9  -3   19.31    0.83
  10  -9  -3   15.49    1.09
   9 -10  -3   15.92    1.13
   1 -10  -3   15.87    1.00
   9 -10  -3   18.13    1.22
  10  -9  -3   18.18    1.36
  -1  -9   3   17.47    2.01
   9 -10  -3   18.30    1.46
   1 -10   3   17.45    1.61
  -1  -9   3   14.67    1.40
   1 -10   3   13.79    1.33
  10  -1  -3   17.89    0.89
  10  -9   3   16.53    1.38
  -9  -1   3   18.57    1.77
 -10   1   3   18.86    1.78
   1 -10  -3   14.37    1.25
  -1  -9  -3   18.42    1.47
  10  -1  -3   15.27    0.92
   9   1   3   17.89    1.27
  10  -1   3   19.27    1.23
   1 -10  -3   14.90    1.17
  10  -1  -4  244.15    2.85
   9   1  -4  255.70    3.18
   1 -10  -4  272.62    3.12
  10  -9  -4  295.57    3.30
   1 -10  -4  277.79    3.08
  -1  -9  -4  257.57    2.97
   9 -10  -4  274.05    3.27
  10  -9  -4  265.34    3.37
   9 -10  -4  240.39    3.28
  -1  -9   4  245.24    3.61
  10  -9  -4  243.96    3.54
  10  -9  -4  280.45    3.32
  -1  -9   4  259.48    3.36
   9 -10  -4  246.26    3.20
  10  -1  -4  274.97    3.02
   1 -10   4  248.25    3.31
  -9  -1   4  263.30    3.63
  -1  -9  -4  208.52    3.25
   1 -10  -4  252.92    3.26
 -10   1   4  270.57    3.55
   9 -10  -4  253.65    3.48
  10  -1   4  256.93    3.28
   9   1   4  264.03    3.29
  10  -1  -4  248.14    2.96
 -10   1  -4  249.28    2.79
   9   1  -5   52.48    1.53
  10  -9  -5   47.43    2.19
   9 -10  -5   65.14    2.26
  -1  -9  -5   59.90    1.27
  10  -1  -5   60.46    1.73
   1 -10  -5   50.52    1.35
  10  -1  -5   62.56    1.09
  10  -9  -5   50.43    1.38
   1 -10  -5   49.04    1.24
   9 -10  -5   63.46    1.56
  -1  -9  -5   61.92    1.17
   9 -10  -5   62.32    1.74
  10  -9  -5   52.46    1.72
  -1  -9   5   53.60    2.07
  10  -9  -5   49.48    1.99
   1 -10   5   55.25    1.65
  10  -9  -5   50.96    1.51
  -1  -9   5   51.75    1.68
   9 -10  -5   57.71    1.61
   9 -10  -5   59.95    1.89
 -10   1   5   52.04    1.78
  -9  -1   5   62.95    1.92
  10  -1   5   50.64    1.56
  10  -1  -5   58.31    1.08
   9   1   5   61.79    1.54
 -10   1  -5   65.84    1.06
   9   1  -5   43.22    0.88
   1 -10  -6   21.84    1.13
  -1  -9  -6   16.10    0.97
   9 -10  -6   15.38    1.59
  10  -9  -6   20.76    1.33
  -1  -9   6   18.60    1.43
   1 -10   6   13.44    1.35
 -10   1   6   22.71    1.53
  -9  -1   6   12.62    1.64
  -9  -1  -6   24.22    0.89
 -10   1  -6   15.91    0.83
   9   1  -6   20.63    0.80
   1 -10  -6   23.91    1.26
  10  -1  -6   15.30    1.54
   9   1  -6   19.50    1.33
  -1  -9  -6   19.61    1.22
  -1  10   7   23.86    1.04
   1   9   7   30.70    1.16
  -1  -9   7   21.56    1.89
  -1  -9   7   28.94    1.54
   1 -10   7   19.72    1.48
  10  -9  -7   27.39    1.81
  -9  -1   7   19.98    1.62
   9 -10  -7   21.69    1.68
 -10   1   7   26.87    1.49
   9   1  -7   34.35    1.51
   9 -10  -7   29.45    2.06
   1 -10  -7   37.17    1.56
  -1  -9  -7   26.69    1.09
  10  -9  -7   34.49    2.03
  10  -1  -7   23.36    1.54
   9 -10  -7   28.35    1.34
   1 -10  -8    9.81    1.43
  10  -9  -8   11.10    2.05
   9 -10  -8   12.97    2.01
   1 -10  -8   11.50    1.19
   9 -10  -8   10.57    1.44
  10  -9  -8   10.90    1.36
   9 -10  -8   10.41    1.72
   1 -10  -8   13.21    1.89
  10  -9  -8    9.65    1.64
  -1  -9   8    8.73    1.75
   1 -10   8    9.40    1.57
  -1  -9   8    9.98    1.58
  10  -9  -8    9.16    1.72
  -9  -1   8    7.26    1.50
   9 -10  -8    9.96    1.59
  10  -1   8   10.92    1.47
   9   1   8   10.96    1.35
  -9  -1  -8   12.77    0.96
 -10   1  -8    8.72    0.96
   9   1  -8    8.54    0.90
  10  -1  -9   21.30    1.78
   9 -10  -9   21.34    1.95
   1 -10  -9   19.99    1.61
   9   1  -9   21.82    1.59
  10  -9  -9   23.38    2.08
   1 -10  -9   21.24    1.33
  10  -9  -9   20.63    1.62
   9 -10  -9   21.14    1.58
   1 -10  -9   18.45    1.98
  10  -9  -9   14.89    1.81
   9 -10  -9   20.76    1.90
  -1  -9   9   18.10    2.08
  -1  -9   9   18.72    1.55
   1 -10   9   22.06    1.63
  10  -9  -9   17.95    2.01
   9 -10  -9   20.06    1.85
   9   1   9   21.81    1.50
  10  -1   9   19.57    1.61
  -9  -1  -9   19.95    1.08
  10  -1  -9   19.78    0.99
 -10   1  -9   23.13    1.18
   9   1  -9   19.46    1.08
   9 -10 -10    4.30    2.12
   1 -10 -10    6.50    1.68
  10  -1 -10    5.41    1.84
   9   1 -10    8.12    1.69
  10  -9 -10    6.47    2.25
  10  -9 -10    7.86    1.65
   1 -10 -10    5.68    1.29
   9 -10 -10    4.52    1.54
  10  -9 -10    4.14    2.01
   9 -10 -10    3.45    2.06
   1 -10 -10    6.82    2.26
  -1  -9 -10    3.41    2.08
  -1  -9  10    3.92    2.16
  -1  -9  10    5.20    1.59
   1 -10  10    3.09    1.58
  10  -9 -10    6.24    2.16
   9 -10 -10    2.63    1.86
   9   1  10    4.35    1.50
  10  -1  10    6.15    1.48
  -9  -1 -10    5.51    1.13
  10  -1 -10    4.20    1.10
 -10   1 -10    4.74    1.13
   9   1 -10    3.55    1.05
  10  -9 -11   37.21    1.90
  10  -1 -11   33.85    2.20
   9   1 -11   32.88    2.03
   9 -10 -11   27.61    1.86
  10  -9 -11   35.35    2.31
   1 -10 -11   33.26    2.01
   9 -10 -11   28.41    2.21
   1 -10 -11   19.82    2.43
  -1  -9 -11   18.47    2.35
  10  -9 -11   22.17    2.18
   9 -10 -11   17.13    2.38
  -1  -9  11   23.58    2.40
   1 -10  11   23.86    1.83
  -1  -9  11   27.46    1.82
  10  -9 -11   21.23    2.33
  10  -1  11   23.83    1.71
   9 -10 -11   21.56    2.33
   9   1  11   21.17    1.62
  -9  -1 -11   31.00    1.38
  10  -1 -11   28.77    1.54
   9   1 -11   25.49    1.32
 -10   1 -11   27.81    1.44
  10  -1 -12    5.68    2.21
   1 -10 -12    8.16    2.01
  10  -9 -12    6.56    2.60
   9   1 -12    7.02    2.05
   9 -10 -12    3.15    2.50
   9 -10 -12    4.57    1.95
  10  -9 -12    5.32    1.86
   1 -10 -12    3.88    2.43
 -10   1 -12    6.18    1.99
   9 -10 -12    4.27    2.64
  -9  -1 -12    7.41    2.18
  -1  -9 -12    4.92    2.29
  10  -9 -12    7.45    2.51
  -1  -9  12    5.84    2.38
   1 -10  12    6.82    2.37
   1 -10  12    5.48    1.71
  -1  -9  12    6.65    1.70
  10  -9 -12    5.25    2.53
   9 -10 -12    3.32    2.38
  10  -1  12    6.83    1.74
   9   1  12    6.46    1.52
  -9  -1 -12    5.50    1.36
  10  -1 -12    5.52    1.32
 -10   1 -12    4.29    1.29
   9   1 -12    6.87    1.40
  -1  -9 -13    0.93    2.63
   9 -10 -13   -0.19    2.51
  -9  -1 -13   -0.41    2.26
   1 -10 -13   -1.15    2.78
  10  -9 -13    0.07    2.74
   1 -10  13    1.80    2.49
  -1  -9  13    1.40    2.62
  -9  -1 -13    1.11    2.69
   1 -10  13   -0.22    1.76
  10  -9 -13    0.63    2.60
   9 -10 -13    1.32    2.85
  10  -1 -13    2.07    2.55
   1 -10 -13   -0.05    2.06
  10  -9 -13   -0.14    2.88
   9 -10 -13    3.99    2.62
   9   1 -13    2.09    2.17
   9   1 -13   -0.29    1.34
  -9  -1 -13    1.00    1.36
  10  -1 -13   -0.42    1.31
 -10   1 -13    0.76    1.31
   1 -10 -14    1.80    2.80
  -9  -1 -14   -0.72    2.34
  -1  -9 -14    0.68    2.74
   9 -10 -14    0.16    2.77
  10  -9 -14    3.66    2.93
  -1  -9  14   -1.09    2.55
  -9  -1 -14    0.70    2.73
 -10   1 -14    0.11    3.11
   1 -10  14   -0.61    2.29
   9 -10  14    0.30    1.81
   9 -10 -14    1.15    2.75
  10  -9 -14    2.21    2.78
   9   1 -14    0.38    2.26
  10  -1 -14    2.35    2.54
   1 -10 -14    2.03    2.15
  -1  -9 -14    2.46    2.11
  10  -9 -14    1.49    2.88
   9 -10 -14    2.15    2.68
 -10   1 -14    0.49    1.55
   9   1 -14    0.45    1.63
 -10   9 -14    0.05    1.96
   1   9 -14   -0.02    1.96
   9 -10 -15   26.07    2.90
  10  -9 -15   24.32    2.99
   1 -10  15   17.56    2.79
 -10   1 -15   19.23    3.08
  -9  10 -15   22.17    3.36
  -1  -9  15   21.13    2.40
  -9  -1 -15   20.24    3.02
  10  -9 -15   29.76    3.10
   9   1 -15   30.59    2.59
   9 -10 -15   28.14    2.97
   1 -10 -15   27.24    2.27
  10  -1 -15   28.73    2.57
  -1  -9 -15   26.23    2.26
   1 -10 -15   17.39    2.65
   9 -10 -15   23.53    3.02
  -1  -9 -15   24.70    2.88
   1 -10 -16    6.80    2.60
  -1  -9 -16    7.19    2.60
   9 -10 -16    8.08    2.96
   9 -10 -16    9.19    2.81
  10  -9 -16    2.86    2.41
  -9  -1 -16    5.99    3.00
 -10   1 -16    7.33    3.01
  -9  10 -16    8.01    3.25
 -10   9 -16    7.21    3.26
   1 -10  16    7.21    2.09
  -1  10 -16    9.00    2.01
  -9  10 -16   11.77    2.02
 -10   9 -16    8.91    2.02
   1   9 -16    8.54    2.03
  10  -9 -16   11.02    2.61
   9 -10 -16    8.71    2.68
  -1  -9 -16    9.75    2.00
  10  -1 -16   14.21    2.56
   1 -10 -16   10.73    2.31
   9   1 -16    9.53    2.30
  -9  10 -17    0.98    3.04
  -1  -9 -17    3.32    1.95
  10  -1 -17   -0.32    2.42
   9   1 -17    2.85    2.34
   1 -10 -17    4.14    1.98
 -10   9 -17    4.08    1.96
   1   9 -17    1.72    1.85
  -9  10 -17    3.03    2.10
  -1  10 -17    3.20    2.07
   1 -10 -18    1.99    2.40
  -1  -9 -18   -1.75    2.34
   9 -10 -18    3.64    2.53
  -1  -9 -18   -1.78    2.46
   1 -10 -18    2.61    2.37
  -9  10 -18   -0.44    2.87
 -10   9 -18    1.89    3.12
 -10   1 -18    0.80    2.66
  10  -9 -18   -1.89    2.74
   9 -10 -18    1.35    2.62
  10  -1 -18   -0.25    2.29
   1   9 -18    0.34    1.97
   9   1 -18   -0.94    2.11
  -9  10 -18    2.18    1.91
  -1  10 -18    1.43    1.85
 -10   9 -18   -0.40    1.76
   1   9 -18    2.35    1.70
   1 -10 -19    1.33    1.95
  -1  -9 -19   -0.16    1.95
   1 -10 -19    3.54    2.07
  -1  -9 -19    3.10    2.06
 -10   9 -19   -0.34    2.74
  -9  10 -19    1.47    2.50
  -1  10 -19    3.47    1.87
   9   1 -19    2.08    1.99
 -10   9 -19    3.82    1.51
   1   9 -19    0.05    1.46
  -1  10 -19    1.63    1.60
  -9  10 -19    2.24    1.63
   1 -10 -20   -0.42    1.82
  -1  -9 -20    4.23    1.80
  -9  10 -20    0.50    1.37
  -1  10 -20    3.42    1.48
 -10   9 -20    1.55    1.23
  -1  -9 -20    0.33    1.59
   0 -10   0    1.88    1.47
  10   0   0    0.99    1.06
   0 -10   1   44.32    1.72
 -10   0   1   47.12    1.86
  10   0  -1   41.52    1.22
  10   0   1   49.02    1.43
   0 -10  -2    6.53    0.82
  10 -10  -2    7.45    1.15
   0 -10   2    6.44    1.63
   0 -10   2    5.72    1.30
 -10   0   2    6.91    1.89
   0 -10  -2    6.91    1.36
  10   0   2    6.82    1.14
  10   0  -2    6.16    0.92
  10 -10  -2    5.53    1.10
  10   0  -2    5.74    0.74
  10 -10  -3    8.37    1.23
  10 -10  -3    6.62    1.08
   0 -10  -3    7.65    0.86
  10 -10  -3   10.51    1.21
   0 -10   3   10.82    1.70
   0 -10   3   10.49    1.43
  10   0  -3   11.09    0.76
   0 -10  -3    9.07    1.40
 -10   0   3   11.79    1.79
  10   0   3   12.11    1.30
  10   0  -3   12.37    1.00
   0 -10  -3    8.79    1.19
  10 -10  -4    2.35    1.17
  10 -10  -4    0.99    1.17
   0 -10  -4    0.52    0.81
  10 -10  -4    2.47    1.29
   0 -10   4    0.74    1.82
   0 -10   4    1.15    1.34
 -10   0   4    1.98    1.56
   0 -10  -4    2.46    1.34
  10 -10  -4    1.81    1.66
  10   0   4    2.49    1.21
  10   0  -4    2.58    0.89
  10 -10  -5  242.69    2.72
  10 -10  -5  202.56    2.73
   0 -10   5  185.56    2.83
  10 -10  -5  129.13    2.75
 -10   0   5  143.77    2.86
  10 -10  -5  139.31    2.97
  10   0  -5  170.14    2.36
  10   0  -5  224.56    2.79
  10 -10  -6   24.76    1.44
   0 -10   6   23.42    1.63
 -10   0   6   22.68    1.60
   0 -10  -6   31.11    1.24
  10   0  -6   28.99    1.52
   0 -10  -6   35.77    1.18
  10   0  -7   13.81    1.56
   0 -10  -7   18.58    1.36
  10 -10  -7   19.77    1.97
  10 -10  -7   16.52    1.28
   0 -10  -7   17.78    1.10
  10 -10  -7   16.65    1.65
   0 -10   7   14.40    1.98
   0 -10   7   13.71    1.48
 -10   0   7   14.83    1.59
  10 -10  -7   16.19    1.80
  10   0   7   16.64    1.44
   0  10   7   17.68    1.06
  10 -10  -8    9.18    1.44
  10 -10  -8    8.49    1.77
   0 -10   8    7.53    2.00
   0 -10   8    5.97    1.53
  10 -10  -8   10.48    1.78
  10   0   8   10.20    1.43
  10 -10  -8    9.89    2.00
   0 -10  -8    8.98    1.32
  10 -10  -9   60.03    1.86
   0 -10  -9   61.48    2.36
  10 -10  -9   65.15    2.31
   0 -10   9   63.89    2.43
   0 -10   9   63.72    1.98
  10 -10  -9   58.37    2.19
  10   0   9   63.28    1.87
  10   0  -9   60.95    2.05
   0 -10  -9   57.66    1.83
   0 -10  -9   54.32    1.58
  10 -10  -9   56.77    2.47
  10   0 -10   21.78    1.89
  10 -10 -10   25.38    2.21
   0 -10 -10   24.21    1.80
  10 -10 -10   23.71    1.71
   0 -10 -10   10.27    2.22
  10 -10 -10   12.23    2.10
   0 -10  10    7.69    2.04
   0 -10  10   17.50    1.73
  10 -10 -10    9.64    2.09
  10   0  10   11.14    1.59
 -10   0 -10   15.74    1.19
  10   0 -11   38.75    2.19
  10 -10 -11   41.96    2.72
  10 -10 -11   39.80    2.00
   0 -10 -11   40.12    2.05
  10 -10 -11   27.23    2.43
   0 -10 -11   29.77    2.70
   0 -10  11   27.48    2.52
   0 -10  11   32.22    1.91
  10 -10 -11   30.02    2.51
  10   0  11   30.18    1.74
 -10   0 -11   31.56    1.37
   0 -10 -12   18.83    1.96
  10   0 -12   21.21    2.43
  10 -10 -12   21.58    2.07
  10 -10 -12   20.50    2.71
  10 -10 -12   12.93    2.35
   0 -10 -12    8.75    2.57
 -10   0 -12   10.96    2.22
   0 -10  12    9.64    2.51
   0 -10  12   17.16    1.87
  10 -10 -12   12.23    2.44
  10   0  12   11.04    1.60
 -10   0 -12   18.70    1.41
 -10   0 -13   12.56    2.37
  10 -10 -13   15.21    2.56
   0 -10 -13   10.74    2.48
   0 -10  13   10.81    2.54
 -10   0 -13   12.76    2.82
   0 -10  13   10.30    1.75
  10 -10 -13   12.89    2.72
  10   0 -13   11.50    2.33
  10 -10 -13   15.11    2.76
   0 -10 -13   12.00    2.06
 -10   0 -13   11.78    1.58
   0 -10 -14    5.53    2.53
  10 -10 -14    2.94    2.79
  10 -10 -14    5.60    2.82
   0 -10  14    3.84    2.62
 -10   0 -14    2.25    2.93
  10   0 -14   10.99    2.34
  10 -10 -14   12.04    2.85
   0 -10 -14    9.04    2.07
 -10  10 -14    9.14    1.95
   0  10 -14    6.78    1.96
  10 -10 -15    1.94    2.78
 -10   0 -15    0.34    3.06
   0 -10  15    0.41    2.22
  10 -10 -15    2.47    2.83
   0 -10 -15    2.38    1.95
  10   0 -15    3.31    2.29
   0 -10 -15    1.43    2.59
  10 -10 -15    1.79    2.98
   0 -10 -16    1.47    2.51
  10 -10 -16    2.19    2.64
  10 -10 -16    0.79    2.65
  10   0 -16    4.92    2.41
   0  10 -16    2.78    2.01
 -10  10 -16    0.75    2.04
 -10   0 -16    0.06    2.97
 -10  10 -16    1.67    3.22
   0 -10 -17   12.01    2.54
 -10   0 -17   12.50    2.87
 -10  10 -17   12.81    3.23
  10 -10 -17   18.37    2.89
  10   0 -17   26.66    2.36
 -10  10 -17   24.32    1.89
   0  10 -17   21.51    1.98
   0 -10 -18   -0.72    2.27
   0 -10 -18    0.34    2.15
 -10  10 -18    2.57    2.95
 -10   0 -18    0.28    2.30
  10   0 -18   -0.19    2.04
 -10  10 -18    0.28    1.66
   0  10 -18   -0.83    1.73
 -10  10 -19    2.58    2.43
   0 -10 -19   -0.45    2.16
 -10  10 -19   -0.39    1.53
   0  10 -19    0.06    1.54
   0 -10 -19   -0.67    1.98
   0 -10 -20   -0.32    1.72
   0 -10 -20    0.66    1.65
 -10  10 -20   -0.74    1.30
   6 -11   0   -0.09    0.62
   5 -11   0    1.14    0.75
   5 -11   0    1.46    1.07
  -6  -5   0    1.69    1.74
  -5  -6   0    1.74    1.76
  11  -6   0    1.31    1.02
  11  -5   0    1.56    1.01
   5 -11   0    1.29    0.83
   6 -11   0    0.65    1.05
   5 -11   1   41.79    0.79
   5 -11  -1   51.54    1.15
   6 -11  -1   40.77    1.05
   5 -11  -1   49.98    1.08
   6 -11  -1   37.33    1.13
   5 -11  -1   47.76    1.26
   5 -11  -1   37.40    1.21
   6 -11  -1   34.14    1.20
  -6  -5   1   44.81    1.91
  -5  -6  -1   40.86    1.89
  -6  -5  -1   52.37    2.05
  11  -5  -1   41.48    1.12
  11  -6  -1   47.32    1.18
  11  -5   1   47.02    1.35
  11  -6   1   41.10    1.38
   5 -11  -1   33.54    1.12
   6 -11  -1   32.57    1.10
  11  -5  -2  195.90    2.08
  11  -6  -2  184.37    2.09
   5 -11  -2  146.38    2.20
   6 -11  -2  154.86    2.17
   6 -11  -2  159.05    2.13
   5 -11  -2  135.84    2.10
   6 -11  -2  162.62    2.12
   5 -11  -2  152.94    2.09
   5 -11  -2  147.85    2.13
  -6  -5  -2  156.80    2.86
  -5  -6  -2  149.29    2.73
   6 -11  -2  160.45    2.18
   5 -11  -2  145.29    2.09
  11  -6   2  157.32    2.29
  11  -5  -2  159.01    2.09
  11  -6  -2  153.12    2.10
  11  -5   2  151.66    2.30
  11  -5  -2  179.69    2.36
   5 -11  -3  122.13    2.18
   6 -11  -3  133.09    2.17
  -5  -6   3  122.76    2.62
  -5  -6  -3  125.54    1.91
   6 -11  -3  139.96    1.88
   5 -11  -3  139.46    1.93
   5 -11  -3  126.57    2.09
  -5  -6  -3  125.65    2.58
   6 -11  -3  137.23    2.15
  11  -5  -3  126.54    1.84
  11  -6  -3  131.44    1.88
  11  -5   3  134.41    2.22
  11  -6   3  138.01    2.23
  -6  -5   3  146.34    2.31
  -5  -6   3  136.01    2.30
   5 -11  -4   10.83    1.12
   6 -11  -4   10.58    1.11
  11  -6  -4   14.73    1.13
  11  -5  -4   16.06    1.03
   5 -11  -4   53.02    1.53
   6 -11  -4   49.02    1.52
  -5  -6  -4   45.85    1.21
  -6  -5   4   42.16    1.98
  -5  -6   4   43.19    1.92
   6 -11  -4   27.52    0.82
   6 -11  -4   27.57    1.31
  11  -6  -4   40.83    0.84
   6 -11  -4   41.95    1.41
  11  -6   4   36.44    1.57
  11  -5   4   42.62    1.46
  11  -5  -4   35.88    0.84
  -6  -5   4   28.46    1.57
   5 -11  -4   28.79    0.91
   6   5   4   32.37    1.29
  -5  -6   4   32.40    1.49
  11  -6  -5  389.37    4.75
  11  -5  -5  359.58    4.61
   6 -11  -5  373.58    4.53
   5 -11  -5  388.70    4.50
   5 -11  -5  419.44    4.32
  11  -6  -5  406.19    4.25
   6 -11  -5  374.84    4.25
  11  -5  -5  359.24    4.12
   5 -11  -5  373.73    4.53
   6 -11  -5  355.62    4.48
  -5  -6  -5  330.45    4.33
  -6  -5   5  319.66    4.59
  -5  -6   5  330.07    4.70
  11  -6  -5  377.05    4.31
  11  -5  -5  368.01    4.32
   6 -11  -5  372.45    4.43
  11  -5   5  339.87    4.44
   6   5   5  388.57    4.37
  11  -6   5  332.52    4.47
  -5  -6   5  350.04    4.40
  -6  -5   5  342.54    4.39
   5   6   5  381.34    4.31
   5 -11  -6   77.24    1.99
   6 -11  -6   88.57    2.17
   5 -11  -6   54.80    1.87
   6 -11  -6   67.56    1.84
  -5  -6  -6   55.86    1.74
  -6  -5   6   54.61    2.16
  -6  -5   6   74.90    1.84
  -5  -6   6   67.69    1.86
   5   6   6   68.29    1.63
   6   5   6   76.62    1.62
  11  -5  -6   80.55    1.49
  11  -6  -6   81.67    1.59
   6 -11  -7   85.93    1.75
  11  -5  -7   88.31    1.63
  -6  -5   7   90.34    1.90
  -5  -6   7   82.89    1.95
  -5  -6  -7   82.71    2.01
[truncated: 960,015 more chars]
