# Supplementary material for: Directing the Morphology, Packing, and Properties of Chiral Metal–Organic Frameworks by Cation Exchange
Source: Angew Chem Int Ed Engl. 2022 Jun 28;61(34):e202205238. doi: 10.1002/anie.202205238 (PMC9542332; doi:10.1002/anie.202205238)
Supplement: Supplementary file 10 — Supporting Information [file ANIE-61-0-s008.cif]

data_v508
# Linda JW Shimon
# Hadar Nasi Milko van der Boom

_audit_creation_method            'SHELXL-2016/4'
_shelx_SHELXL_version_number      '2016/4'
_chemical_name_systematic         ?
_chemical_name_common             ?
_chemical_melting_point           ?
_chemical_formula_moiety          'C62 H52 Cl2 N4 Ni'
_chemical_formula_sum
 'C62 H52 Cl2 N4 Ni'
_chemical_formula_weight          982.68

loop_
 _atom_type_symbol
 _atom_type_description
 _atom_type_scat_dispersion_real
 _atom_type_scat_dispersion_imag
 _atom_type_scat_source
 'C'  'C'   0.0181   0.0091
 'International Tables Vol C Tables 4.2.6.8 and 6.1.1.4'
 'H'  'H'   0.0000   0.0000
 'International Tables Vol C Tables 4.2.6.8 and 6.1.1.4'
 'N'  'N'   0.0311   0.0180
 'International Tables Vol C Tables 4.2.6.8 and 6.1.1.4'
 'Cl'  'Cl'   0.3639   0.7018
 'International Tables Vol C Tables 4.2.6.8 and 6.1.1.4'
 'Ni'  'Ni'  -3.0029   0.5091
 'International Tables Vol C Tables 4.2.6.8 and 6.1.1.4'

_space_group_crystal_system       hexagonal
_space_group_IT_number            177
_space_group_name_H-M_alt         'P 6 2 2'
_space_group_name_Hall            'P 6 2'

_shelx_space_group_comment
;
The symmetry employed for this shelxl refinement is uniquely defined
by the following loop, which should always be used as a source of
symmetry information in preference to the above space-group names.
They are only intended as comments.
;

loop_
 _space_group_symop_operation_xyz
 'x, y, z'
 '-y, x-y, z'
 '-x+y, -x, z'
 '-x, -y, z'
 'y, -x+y, z'
 'x-y, x, z'
 'y, x, -z'
 'x-y, -y, -z'
 '-x, -x+y, -z'
 '-y, -x, -z'
 '-x+y, y, -z'
 'x, x-y, -z'

_cell_length_a                    25.8154(12)
_cell_length_b                    25.8154(12)
_cell_length_c                    17.9894(5)
_cell_angle_alpha                 90
_cell_angle_beta                  90
_cell_angle_gamma                 120
_cell_volume                      10382.6(10)
_cell_formula_units_Z             6
_cell_measurement_temperature     100(2)
_cell_measurement_reflns_used     9919
_cell_measurement_theta_min       3.9370
_cell_measurement_theta_max       65.0740

_exptl_crystal_description        'hexagonal prism'
_exptl_crystal_colour             'pale green'
_exptl_crystal_density_meas       ?
_exptl_crystal_density_method     ?
_exptl_crystal_density_diffrn     0.943
_exptl_crystal_F_000              3084
_exptl_transmission_factor_min    ?
_exptl_transmission_factor_max    ?
_exptl_crystal_size_max           0.151
_exptl_crystal_size_mid           0.106
_exptl_crystal_size_min           0.075
_exptl_absorpt_coefficient_mu     1.360
_shelx_estimated_absorpt_T_min    0.821
_shelx_estimated_absorpt_T_max    0.905
_exptl_absorpt_correction_T_min                   0.75939
_exptl_absorpt_correction_T_max                   1.00000
_exptl_absorpt_correction_type            multi-scan
_exptl_absorpt_process_details
;
CrysAlisPro 1.171.41.111a (Rigaku Oxford Diffraction, 2021)
Empirical absorption correction using spherical harmonics,
implemented in SCALE3 ABSPACK scaling algorithm.
;
_oxdiff_exptl_absorpt_empirical_full_min           0.644
_oxdiff_exptl_absorpt_empirical_full_max           1.639
_oxdiff_exptl_absorpt_empirical_details
;
Empirical correction (ABSPACK) includes:
- Absorption correction using spherical harmonics
- Frame scaling
;
_exptl_absorpt_special_details    ?
_diffrn_ambient_temperature       100(2)
_diffrn_radiation_wavelength      1.54184
_diffrn_radiation_type            CuK\a
_diffrn_source                    'Rotating-anode X-ray tube'
_diffrn_measurement_device_type   'Rigaku XtaLAB Synergy R, HyPix-Arc 150'
_diffrn_measurement_method        '\w scans'
_diffrn_detector_area_resol_mean  ?
_diffrn_reflns_number             29094
_diffrn_reflns_av_unetI/netI      0.0224
_diffrn_reflns_av_R_equivalents   0.0258
_diffrn_reflns_limit_h_min        -31
_diffrn_reflns_limit_h_max        31
_diffrn_reflns_limit_k_min        -30
_diffrn_reflns_limit_k_max        21
_diffrn_reflns_limit_l_min        -15
_diffrn_reflns_limit_l_max        21
_diffrn_reflns_theta_min          3.955
_diffrn_reflns_theta_max          74.602
_diffrn_reflns_theta_full         67.684
_diffrn_measured_fraction_theta_max   0.965
_diffrn_measured_fraction_theta_full  0.996
_diffrn_reflns_Laue_measured_fraction_max    0.965
_diffrn_reflns_Laue_measured_fraction_full   0.996
_diffrn_reflns_point_group_measured_fraction_max   0.967
_diffrn_reflns_point_group_measured_fraction_full  0.997
_reflns_number_total              6810
_reflns_number_gt                 4126
_reflns_threshold_expression      'I > 2\s(I)'
_reflns_Friedel_coverage          0.755
_reflns_Friedel_fraction_max      0.969
_reflns_Friedel_fraction_full     1.000

_reflns_special_details
;
 Reflections were merged by SHELXL according to the crystal
 class for the calculation of statistics and refinement.

 Structure factors included contributions from the .fab file.

 _reflns_Friedel_fraction is defined as the number of unique
 Friedel pairs measured divided by the number that would be
 possible theoretically, ignoring centric projections and
 systematic absences.
;

_computing_data_collection        'CrysAlisPro 1.171.41.111a (Rigaku OD, 2021)'
_computing_cell_refinement        'CrysAlisPro 1.171.41.111a (Rigaku OD, 2021)'
_computing_data_reduction         'CrysAlisPro 1.171.41.111a (Rigaku OD, 2021)'
_computing_structure_solution     'SHELXT 2018/2 (Sheldrick, 2018)'
_computing_structure_refinement   'SHELXL-2016/4 (Sheldrick, 2016)'
_computing_molecular_graphics     'Olex2 (Dolomanov 2016)'
_computing_publication_material   ?
_refine_special_details
;
 Refined as a 2-component inversion twin.
;
_refine_ls_structure_factor_coef  Fsqd
_refine_ls_matrix_type            full
_refine_ls_weighting_scheme       calc
_refine_ls_weighting_details
'w=1/[\s^2^(Fo^2^)+(0.1397P)^2^] where P=(Fo^2^+2Fc^2^)/3'
_atom_sites_solution_primary      ?
_atom_sites_solution_secondary    ?
_atom_sites_solution_hydrogens    geom
_refine_ls_hydrogen_treatment     constr
_refine_ls_extinction_method      none
_refine_ls_extinction_coef        .
_refine_ls_abs_structure_details
;
 Refined as an inversion twin. The metal site was also
 refined as a mixed Ni/Mn site with partial occpancies
 fixed to 0.5; however, the Mn component refined to 0.
;
_refine_ls_abs_structure_Flack    0.03(3)
_chemical_absolute_configuration  'rm'
_refine_ls_number_reflns          6810
_refine_ls_number_parameters      332
_refine_ls_number_restraints      13
_refine_ls_R_factor_all           0.0891
_refine_ls_R_factor_gt            0.0616
_refine_ls_wR_factor_ref          0.2059
_refine_ls_wR_factor_gt           0.1823
_refine_ls_goodness_of_fit_ref    0.970
_refine_ls_restrained_S_all       0.988
_refine_ls_shift/su_max           0.001
_refine_ls_shift/su_mean          0.000

loop_
 _atom_site_label
 _atom_site_type_symbol
 _atom_site_fract_x
 _atom_site_fract_y
 _atom_site_fract_z
 _atom_site_U_iso_or_equiv
 _atom_site_adp_type
 _atom_site_occupancy
 _atom_site_site_symmetry_order
 _atom_site_calc_flag
 _atom_site_refinement_flags_posn
 _atom_site_refinement_flags_adp
 _atom_site_refinement_flags_occupancy
 _atom_site_disorder_assembly
 _atom_site_disorder_group
NI1 Ni 0.32891(4) 1.000000 0.000000 0.0888(4) Uani 1 2 d S T P . .
CL1 Cl 0.37277(7) 1.08619(8) -0.08680(8) 0.1145(5) Uani 1 1 d . . . . .
N1 N 0.4059(2) 1.0382(2) 0.0681(2) 0.1051(13) Uani 1 1 d . . . . .
N2 N 0.7059(2) 0.7494(2) 0.9370(2) 0.0969(12) Uani 1 1 d . . . . .
C1 C 0.8147(2) 1.1153(2) 0.5484(2) 0.0863(13) Uani 1 1 d . . . . .
C2 C 0.7615(2) 1.1029(2) 0.4961(2) 0.0924(13) Uani 1 1 d . . . . .
H2A H 0.752378 1.068461 0.463532 0.111 Uiso 1 1 calc R U . . .
H2B H 0.725599 1.092376 0.526412 0.111 Uiso 1 1 calc R U . . .
C3 C 0.7759(2) 1.1565(3) 0.4489(2) 0.0935(14) Uani 1 1 d . . . . .
C4 C 0.8309(2) 1.1719(2) 0.40282(19) 0.0836(11) Uani 1 1 d . . . . .
H4A H 0.840794 1.207180 0.371521 0.100 Uiso 1 1 calc R U . . .
H4B H 0.822071 1.137967 0.369397 0.100 Uiso 1 1 calc R U . . .
C5 C 0.79093(16) 1.20907(16) 0.500000 0.1010(19) Uani 1 2 d S T P . .
H5A H 0.800360 1.244592 0.469397 0.121 Uiso 0.5 1 calc R U P . .
H5B H 0.755407 1.199641 0.530601 0.121 Uiso 0.5 1 calc R U P . .
C6 C 0.86888(15) 1.13112(15) 0.500000 0.0817(15) Uani 1 2 d S T P . .
H6A H 0.860365 1.096583 0.467935 0.098 Uiso 0.5 1 calc R U P . .
H6B H 0.903416 1.139635 0.532066 0.098 Uiso 0.5 1 calc R U P . .
C7 C 0.7232(3) 1.1419(3) 0.3987(3) 0.1041(16) Uani 1 1 d . . . . .
C8 C 0.6707(4) 1.1287(5) 0.4298(4) 0.161(3) Uani 1 1 d . . . . .
H8 H 0.667093 1.125370 0.482384 0.193 Uiso 1 1 calc R U . . .
C9 C 0.6207(4) 1.1196(5) 0.3876(4) 0.182(4) Uani 1 1 d . . . . .
H9 H 0.587338 1.118110 0.411923 0.218 Uiso 1 1 calc R U . . .
C10 C 0.6198(3) 1.1131(4) 0.3141(3) 0.136(2) Uani 1 1 d . . . . .
C11 C 0.6728(4) 1.1224(4) 0.2808(3) 0.130(2) Uani 1 1 d . . . . .
H11 H 0.674644 1.117982 0.228651 0.156 Uiso 1 1 calc R U . . .
C12 C 0.7231(3) 1.1383(3) 0.3256(3) 0.1172(19) Uani 1 1 d . . . . .
H12 H 0.759398 1.147183 0.301633 0.141 Uiso 1 1 calc R U . . .
C13 C 0.5637(4) 1.0943(4) 0.2720(4) 0.160(3) Uani 1 1 d . . . . .
H13 H 0.527446 1.077030 0.299529 0.192 Uiso 1 1 calc R U . . .
C14 C 0.5600(4) 1.0996(5) 0.2004(5) 0.175(4) Uani 1 1 d . . . . .
H14 H 0.596527 1.117478 0.173390 0.210 Uiso 1 1 calc R U . . .
C15 C 0.5063(4) 1.0810(5) 0.1584(4) 0.154(3) Uani 1 1 d . . . . .
C16 C 0.4493(4) 1.0486(4) 0.1871(3) 0.140(3) Uani 1 1 d . . . . .
H16 H 0.443705 1.037796 0.238142 0.168 Uiso 1 1 calc R U . . .
C17 C 0.3994(3) 1.0317(3) 0.1411(3) 0.129(2) Uani 1 1 d . . . . .
H17 H 0.360758 1.015472 0.162545 0.154 Uiso 1 1 calc R U . . .
C18 C 0.4560(3) 1.0633(4) 0.0401(3) 0.127(2) Uani 1 1 d . . . . .
H18 H 0.458871 1.065066 -0.012541 0.153 Uiso 1 1 calc R U . . .
C19 C 0.5111(3) 1.0903(5) 0.0826(4) 0.159(3) Uani 1 1 d . . . . .
H19 H 0.548921 1.113477 0.059194 0.191 Uiso 1 1 calc R U . . .
C20 C 0.7984(3) 1.0617(2) 0.5989(2) 0.0957(15) Uani 1 1 d . . . . .
C21 C 0.8319(3) 1.0324(2) 0.6017(2) 0.0962(16) Uani 1 1 d . . . . .
H21 H 0.864761 1.043316 0.569099 0.115 Uiso 1 1 calc R U . . .
C22 C 0.8156(3) 0.9870(2) 0.6538(3) 0.1132(18) Uani 1 1 d . . . . .
H22 H 0.837708 0.966689 0.657077 0.136 Uiso 1 1 calc R U . . .
C23 C 0.7659(4) 0.9703(3) 0.7025(3) 0.122(3) Uani 1 1 d D . . . .
C24 C 0.7342(3) 0.9976(4) 0.6963(3) 0.127(2) Uani 1 1 d . . . . .
H24 H 0.700411 0.985768 0.727506 0.152 Uiso 1 1 calc R U . . .
C25 C 0.7489(3) 1.0415(3) 0.6471(2) 0.1081(17) Uani 1 1 d . . . . .
H25 H 0.725011 1.059928 0.644378 0.130 Uiso 1 1 calc R U . . .
C26 C 0.7404(4) 0.9215(4) 0.7597(5) 0.076(3) Uani 0.5 1 d D . P A 1
H26 H 0.702669 0.909571 0.781694 0.091 Uiso 0.5 1 calc R U P A 1
C27 C 0.7725(4) 0.8941(4) 0.7798(5) 0.073(3) Uani 0.5 1 d D . P A 1
H27 H 0.809799 0.904970 0.757114 0.087 Uiso 0.5 1 calc R U P A 1
C28 C 0.7463(4) 0.8463(3) 0.8393(3) 0.126(2) Uani 1 1 d D . . . .
C29 C 0.7819(3) 0.8232(2) 0.8601(3) 0.1046(16) Uani 1 1 d . . . . .
H29 H 0.821635 0.840340 0.841588 0.126 Uiso 1 1 calc R U . . .
C30 C 0.7601(3) 0.7755(2) 0.9073(2) 0.0953(14) Uani 1 1 d . . . . .
H30 H 0.785457 0.759925 0.919755 0.114 Uiso 1 1 calc R U . . .
C31 C 0.6712(3) 0.7719(3) 0.9213(4) 0.125(2) Uani 1 1 d . . . . .
H31 H 0.632777 0.754443 0.943573 0.150 Uiso 1 1 calc R U . . .
C32 C 0.6889(4) 0.8212(3) 0.8726(4) 0.134(2) Uani 1 1 d . . . . .
H32 H 0.663183 0.836776 0.862530 0.160 Uiso 1 1 calc R U . . .
C34 C 0.7373(9) 0.8934(7) 0.7933(10) 0.142(6) Uani 0.5 1 d D . P A 2
H34 H 0.705040 0.900595 0.801435 0.170 Uiso 0.5 1 calc R U P A 2
C33 C 0.7738(10) 0.9183(8) 0.7486(9) 0.143(7) Uani 0.5 1 d D . P A 2
H33 H 0.805180 0.910077 0.739100 0.172 Uiso 0.5 1 calc R U P A 2

loop_
 _atom_site_aniso_label
 _atom_site_aniso_U_11
 _atom_site_aniso_U_22
 _atom_site_aniso_U_33
 _atom_site_aniso_U_23
 _atom_site_aniso_U_13
 _atom_site_aniso_U_12
NI1 0.0910(5) 0.1208(9) 0.0645(5) -0.0023(5) -0.0011(3) 0.0604(4)
CL1 0.1041(10) 0.1368(11) 0.0912(8) 0.0210(8) 0.0036(7) 0.0515(9)
N1 0.107(3) 0.145(4) 0.074(2) -0.004(2) -0.012(2) 0.071(3)
N2 0.105(3) 0.105(3) 0.081(2) 0.000(2) 0.002(2) 0.052(3)
C1 0.088(3) 0.099(3) 0.060(2) -0.015(2) -0.012(2) 0.038(3)
C2 0.087(3) 0.112(3) 0.069(2) -0.014(3) -0.005(2) 0.042(3)
C3 0.108(4) 0.112(4) 0.065(2) -0.018(2) -0.026(2) 0.059(3)
C4 0.100(3) 0.089(3) 0.0604(18) -0.005(2) -0.010(2) 0.046(2)
C5 0.124(4) 0.124(4) 0.079(3) -0.005(4) -0.005(4) 0.079(5)
C6 0.090(3) 0.090(3) 0.057(3) -0.009(3) -0.009(3) 0.039(3)
C7 0.101(4) 0.125(4) 0.087(3) -0.028(3) -0.024(3) 0.058(3)
C8 0.135(6) 0.255(10) 0.107(4) -0.041(5) -0.042(4) 0.108(7)
C9 0.132(6) 0.282(12) 0.123(5) -0.053(7) -0.040(5) 0.097(7)
C10 0.141(6) 0.203(8) 0.097(4) -0.027(4) -0.034(4) 0.110(6)
C11 0.162(6) 0.172(6) 0.087(3) -0.029(4) -0.033(4) 0.105(5)
C12 0.137(5) 0.128(5) 0.095(3) -0.012(3) -0.041(3) 0.072(4)
C13 0.149(6) 0.244(10) 0.110(5) -0.037(5) -0.028(4) 0.116(7)
C14 0.165(8) 0.225(9) 0.132(6) -0.031(5) -0.069(6) 0.096(7)
C15 0.126(6) 0.209(9) 0.111(5) 0.007(5) -0.032(5) 0.072(6)
C16 0.149(6) 0.203(8) 0.072(3) -0.011(4) -0.033(4) 0.092(6)
C17 0.128(5) 0.202(7) 0.076(3) -0.010(4) -0.005(3) 0.098(5)
C18 0.092(4) 0.200(7) 0.081(3) 0.001(4) -0.001(3) 0.066(4)
C19 0.105(5) 0.237(10) 0.131(5) 0.017(6) -0.021(4) 0.083(5)
C20 0.115(4) 0.081(3) 0.058(2) -0.012(2) -0.014(2) 0.024(3)
C21 0.116(4) 0.079(3) 0.062(2) -0.007(2) -0.018(2) 0.024(3)
C22 0.147(5) 0.087(4) 0.087(3) -0.016(3) -0.037(3) 0.045(3)
C23 0.153(6) 0.084(4) 0.058(2) 0.002(2) -0.022(3) 0.007(4)
C24 0.143(6) 0.117(5) 0.069(3) 0.014(3) 0.011(3) 0.026(5)
C25 0.117(4) 0.107(4) 0.068(2) -0.001(2) -0.001(3) 0.033(3)
C26 0.054(5) 0.099(8) 0.069(5) -0.011(5) 0.010(4) 0.035(5)
C27 0.068(5) 0.086(7) 0.068(5) -0.021(5) 0.003(4) 0.042(6)
C28 0.181(7) 0.087(4) 0.073(3) -0.013(3) -0.004(4) 0.040(4)
C29 0.143(5) 0.089(3) 0.080(3) 0.004(3) 0.002(3) 0.057(4)
C30 0.117(4) 0.096(3) 0.068(2) 0.002(2) 0.012(2) 0.049(3)
C31 0.120(5) 0.125(5) 0.112(4) -0.011(4) 0.014(4) 0.048(4)
C32 0.199(8) 0.120(5) 0.111(4) -0.001(4) -0.029(5) 0.101(5)
C34 0.151(16) 0.108(11) 0.132(13) 0.000(9) -0.024(12) 0.039(11)
C33 0.175(19) 0.119(14) 0.096(11) -0.025(9) -0.026(12) 0.044(13)

_geom_special_details
;
 All esds (except the esd in the dihedral angle between two l.s. planes)
 are estimated using the full covariance matrix.  The cell esds are taken
 into account individually in the estimation of esds in distances, angles
 and torsion angles; correlations between esds in cell parameters are only
 used when they are defined by crystal symmetry.  An approximate (isotropic)
 treatment of cell esds is used for estimating esds involving l.s. planes.
;

loop_
 _geom_bond_atom_site_label_1
 _geom_bond_atom_site_label_2
 _geom_bond_distance
 _geom_bond_site_symmetry_2
 _geom_bond_publ_flag
NI1 N2 2.089(5) 2_664 ?
NI1 N2 2.089(5) 9_666 ?
NI1 N1 2.112(4) 8_675 ?
NI1 N1 2.112(4) . ?
NI1 CL1 2.4803(14) . ?
NI1 CL1 2.4804(14) 8_675 ?
N1 C18 1.228(8) . ?
N1 C17 1.325(7) . ?
N2 C31 1.320(9) . ?
N2 C30 1.323(7) . ?
N2 NI1 2.089(5) 3_566 ?
C1 C6 1.520(6) . ?
C1 C20 1.528(7) . ?
C1 C4 1.529(6) 10_776 ?
C1 C2 1.559(6) . ?
C2 C3 1.502(7) . ?
C2 H2A 0.9900 . ?
C2 H2B 0.9900 . ?
C3 C4 1.514(7) . ?
C3 C7 1.515(7) . ?
C3 C5 1.520(6) . ?
C4 C1 1.529(6) 10_776 ?
C4 H4A 0.9900 . ?
C4 H4B 0.9900 . ?
C5 C3 1.520(6) 10_776 ?
C5 H5A 0.9900 . ?
C5 H5B 0.9900 . ?
C6 C1 1.520(6) 10_776 ?
C6 H6A 0.9900 . ?
C6 H6B 0.9900 . ?
C7 C12 1.319(8) . ?
C7 C8 1.343(10) . ?
C8 C9 1.413(10) . ?
C8 H8 0.9500 . ?
C9 C10 1.332(9) . ?
C9 H9 0.9500 . ?
C10 C11 1.398(10) . ?
C10 C13 1.485(9) . ?
C11 C12 1.404(8) . ?
C11 H11 0.9500 . ?
C12 H12 0.9500 . ?
C13 C14 1.303(11) . ?
C13 H13 0.9500 . ?
C14 C15 1.436(10) . ?
C14 H14 0.9500 . ?
C15 C16 1.378(11) . ?
C15 C19 1.381(11) . ?
C16 C17 1.403(9) . ?
C16 H16 0.9500 . ?
C17 H17 0.9500 . ?
C18 C19 1.449(9) . ?
C18 H18 0.9500 . ?
C19 H19 0.9500 . ?
C20 C21 1.408(8) . ?
C20 C25 1.410(8) . ?
C21 C22 1.392(7) . ?
C21 H21 0.9500 . ?
C22 C23 1.430(10) . ?
C22 H22 0.9500 . ?
C23 C24 1.324(10) . ?
C23 C26 1.500(6) . ?
C23 C33 1.676(18) . ?
C24 C25 1.335(9) . ?
C24 H24 0.9500 . ?
C25 H25 0.9500 . ?
C26a C27 1.378(9) . ?
C26a H26 0.9500 . ?
C27a C28 1.515(6) . ?
C27a H27 0.9500 . ?
C28 C29 1.374(10) . ?
C28 C32 1.420(11) . ?
C28 C34 1.584(17) . ?
C29 C30 1.365(7) . ?
C29 H29 0.9500 . ?
C30 H30 0.9500 . ?
C31 C32 1.418(9) . ?
C31 H31 0.9500 . ?
C32 H32 0.9500 . ?
C34b C33 1.158(19) . ?
C34b H34 0.9500 . ?
C33b H33 0.9500 . ?

loop_
 _geom_angle_atom_site_label_1
 _geom_angle_atom_site_label_2
 _geom_angle_atom_site_label_3
 _geom_angle
 _geom_angle_site_symmetry_1
 _geom_angle_site_symmetry_3
 _geom_angle_publ_flag
N2 NI1 N2 91.3(3) 2_664 9_666 ?
N2 NI1 N1 89.53(18) 2_664 8_675 ?
N2 NI1 N1 175.9(2) 9_666 8_675 ?
N2 NI1 N1 175.9(2) 2_664 . ?
N2 NI1 N1 89.53(18) 9_666 . ?
N1 NI1 N1 89.9(3) 8_675 . ?
N2 NI1 CL1 91.43(14) 2_664 . ?
N2 NI1 CL1 89.21(14) 9_666 . ?
N1 NI1 CL1 86.76(14) 8_675 . ?
N1 NI1 CL1 92.60(14) . . ?
N2 NI1 CL1 89.21(14) 2_664 8_675 ?
N2 NI1 CL1 91.43(14) 9_666 8_675 ?
N1 NI1 CL1 92.59(14) 8_675 8_675 ?
N1 NI1 CL1 86.76(14) . 8_675 ?
CL1 NI1 CL1 179.09(9) . 8_675 ?
C18 N1 C17 120.4(5) . . ?
C18 N1 NI1 120.4(4) . . ?
C17 N1 NI1 119.1(4) . . ?
C31 N2 C30 117.8(5) . . ?
C31 N2 NI1 119.0(4) . 3_566 ?
C30 N2 NI1 123.1(4) . 3_566 ?
C6 C1 C20 112.5(5) . . ?
C6 C1 C4 109.0(4) . 10_776 ?
C20 C1 C4 108.4(3) . 10_776 ?
C6 C1 C2 107.9(3) . . ?
C20 C1 C2 110.9(4) . . ?
C4 C1 C2 108.0(4) 10_776 . ?
C3 C2 C1 111.4(4) . . ?
C3 C2 H2A 109.4 . . ?
C1 C2 H2A 109.4 . . ?
C3 C2 H2B 109.4 . . ?
C1 C2 H2B 109.4 . . ?
H2A C2 H2B 108.0 . . ?
C2 C3 C4 108.6(4) . . ?
C2 C3 C7 109.2(5) . . ?
C4 C3 C7 110.2(4) . . ?
C2 C3 C5 108.4(3) . . ?
C4 C3 C5 108.0(4) . . ?
C7 C3 C5 112.3(5) . . ?
C3 C4 C1 111.7(3) . 10_776 ?
C3 C4 H4A 109.3 . . ?
C1 C4 H4A 109.3 10_776 . ?
C3 C4 H4B 109.3 . . ?
C1 C4 H4B 109.3 10_776 . ?
H4A C4 H4B 107.9 . . ?
C3 C5 C3 112.9(6) 10_776 . ?
C3 C5 H5A 109.0 10_776 . ?
C3 C5 H5A 109.0 . . ?
C3 C5 H5B 109.0 10_776 . ?
C3 C5 H5B 109.0 . . ?
H5A C5 H5B 107.8 . . ?
C1 C6 C1 111.2(6) . 10_776 ?
C1 C6 H6A 109.4 . . ?
C1 C6 H6A 109.4 10_776 . ?
C1 C6 H6B 109.4 . . ?
C1 C6 H6B 109.4 10_776 . ?
H6A C6 H6B 108.0 . . ?
C12 C7 C8 115.5(6) . . ?
C12 C7 C3 125.6(6) . . ?
C8 C7 C3 118.8(5) . . ?
C7 C8 C9 122.7(7) . . ?
C7 C8 H8 118.6 . . ?
C9 C8 H8 118.6 . . ?
C10 C9 C8 120.8(8) . . ?
C10 C9 H9 119.6 . . ?
C8 C9 H9 119.6 . . ?
C9 C10 C11 116.7(6) . . ?
C9 C10 C13 120.0(7) . . ?
C11 C10 C13 123.3(6) . . ?
C10 C11 C12 119.2(6) . . ?
C10 C11 H11 120.4 . . ?
C12 C11 H11 120.4 . . ?
C7 C12 C11 124.2(7) . . ?
C7 C12 H12 117.9 . . ?
C11 C12 H12 117.9 . . ?
C14 C13 C10 125.4(8) . . ?
C14 C13 H13 117.3 . . ?
C10 C13 H13 117.3 . . ?
C13 C14 C15 126.4(10) . . ?
C13 C14 H14 116.8 . . ?
C15 C14 H14 116.8 . . ?
C16 C15 C19 116.8(6) . . ?
C16 C15 C14 124.5(7) . . ?
C19 C15 C14 118.3(9) . . ?
C15 C16 C17 120.2(6) . . ?
C15 C16 H16 119.9 . . ?
C17 C16 H16 119.9 . . ?
N1 C17 C16 120.5(6) . . ?
N1 C17 H17 119.8 . . ?
C16 C17 H17 119.8 . . ?
N1 C18 C19 124.1(6) . . ?
N1 C18 H18 118.0 . . ?
C19 C18 H18 118.0 . . ?
C15 C19 C18 117.1(7) . . ?
C15 C19 H19 121.5 . . ?
C18 C19 H19 121.5 . . ?
C21 C20 C25 117.8(5) . . ?
C21 C20 C1 122.9(5) . . ?
C25 C20 C1 119.3(6) . . ?
C22 C21 C20 117.9(6) . . ?
C22 C21 H21 121.0 . . ?
C20 C21 H21 121.0 . . ?
C21 C22 C23 120.9(6) . . ?
C21 C22 H22 119.5 . . ?
C23 C22 H22 119.5 . . ?
C24 C23 C22 119.3(5) . . ?
C24 C23 C26 112.2(7) . . ?
C22 C23 C26 128.5(8) . . ?
C24 C23 C33 145.4(10) . . ?
C22 C23 C33 95.3(10) . . ?
C23 C24 C25 121.2(7) . . ?
C23 C24 H24 119.4 . . ?
C25 C24 H24 119.4 . . ?
C24 C25 C20 122.9(7) . . ?
C24 C25 H25 118.6 . . ?
C20 C25 H25 118.6 . . ?
C27a C26a C23 119.2(7) . . ?
C27a C26a H26 120.4 . . ?
C23 C26a H26 120.4 . . ?
C26a C27a C28 117.8(7) . . ?
C26a C27a H27 121.1 . . ?
C28 C27a H27 121.1 . . ?
C29 C28 C32 117.4(5) . . ?
C29 C28 C27 115.1(7) . . ?
C32 C28 C27 127.4(8) . . ?
C29 C28 C34 149.7(10) . . ?
C32 C28 C34 92.8(10) . . ?
C30 C29 C28 119.8(6) . . ?
C30 C29 H29 120.1 . . ?
C28 C29 H29 120.1 . . ?
N2 C30 C29 124.4(6) . . ?
N2 C30 H30 117.8 . . ?
C29 C30 H30 117.8 . . ?
N2 C31 C32 122.9(7) . . ?
N2 C31 H31 118.6 . . ?
C32 C31 H31 118.6 . . ?
C31 C32 C28 117.6(7) . . ?
C31 C32 H32 121.2 . . ?
C28 C32 H32 121.2 . . ?
C33b C34b C28 113(2) . . ?
C33b C34b H34 123.3 . . ?
C28 C34b H34 123.3 . . ?
C34b C33b C23 113(2) . . ?
C34b C33b H33 123.3 . . ?
C23 C33b H33 123.3 . . ?

loop_
 _geom_torsion_atom_site_label_1
 _geom_torsion_atom_site_label_2
 _geom_torsion_atom_site_label_3
 _geom_torsion_atom_site_label_4
 _geom_torsion
 _geom_torsion_site_symmetry_1
 _geom_torsion_site_symmetry_2
 _geom_torsion_site_symmetry_3
 _geom_torsion_site_symmetry_4
 _geom_torsion_publ_flag
C6 C1 C2 C3 -59.2(5) . . . . ?
C20 C1 C2 C3 177.1(4) . . . . ?
C4 C1 C2 C3 58.4(5) 10_776 . . . ?
C1 C2 C3 C4 59.1(4) . . . . ?
C1 C2 C3 C7 179.4(4) . . . . ?
C1 C2 C3 C5 -58.0(5) . . . . ?
C2 C3 C4 C1 -58.9(5) . . . 10_776 ?
C7 C3 C4 C1 -178.5(5) . . . 10_776 ?
C5 C3 C4 C1 58.5(5) . . . 10_776 ?
C2 C3 C5 C3 58.9(3) . . . 10_776 ?
C4 C3 C5 C3 -58.6(3) . . . 10_776 ?
C7 C3 C5 C3 179.6(5) . . . 10_776 ?
C20 C1 C6 C1 -178.9(4) . . . 10_776 ?
C4 C1 C6 C1 -58.6(3) 10_776 . . 10_776 ?
C2 C1 C6 C1 58.5(3) . . . 10_776 ?
C2 C3 C7 C12 -114.5(7) . . . . ?
C4 C3 C7 C12 4.8(9) . . . . ?
C5 C3 C7 C12 125.3(6) . . . . ?
C2 C3 C7 C8 62.6(8) . . . . ?
C4 C3 C7 C8 -178.2(7) . . . . ?
C5 C3 C7 C8 -57.6(8) . . . . ?
C12 C7 C8 C9 -8.3(14) . . . . ?
C3 C7 C8 C9 174.4(9) . . . . ?
C7 C8 C9 C10 12.2(18) . . . . ?
C8 C9 C10 C11 -7.0(16) . . . . ?
C8 C9 C10 C13 170.6(9) . . . . ?
C9 C10 C11 C12 -0.6(13) . . . . ?
C13 C10 C11 C12 -178.1(8) . . . . ?
C8 C7 C12 C11 0.3(11) . . . . ?
C3 C7 C12 C11 177.4(6) . . . . ?
C10 C11 C12 C7 4.3(11) . . . . ?
C9 C10 C13 C14 163.2(11) . . . . ?
C11 C10 C13 C14 -19.4(16) . . . . ?
C10 C13 C14 C15 179.0(9) . . . . ?
C13 C14 C15 C16 -7.3(17) . . . . ?
C13 C14 C15 C19 179.9(11) . . . . ?
C19 C15 C16 C17 -6.0(14) . . . . ?
C14 C15 C16 C17 -178.9(9) . . . . ?
C18 N1 C17 C16 -5.6(10) . . . . ?
NI1 N1 C17 C16 170.5(6) . . . . ?
C15 C16 C17 N1 10.6(12) . . . . ?
C17 N1 C18 C19 -3.6(12) . . . . ?
NI1 N1 C18 C19 -179.6(7) . . . . ?
C16 C15 C19 C18 -2.4(14) . . . . ?
C14 C15 C19 C18 171.0(8) . . . . ?
N1 C18 C19 C15 7.7(14) . . . . ?
C6 C1 C20 C21 2.6(5) . . . . ?
C4 C1 C20 C21 -118.0(5) 10_776 . . . ?
C2 C1 C20 C21 123.5(5) . . . . ?
C6 C1 C20 C25 -179.9(3) . . . . ?
C4 C1 C20 C25 59.5(5) 10_776 . . . ?
C2 C1 C20 C25 -58.9(5) . . . . ?
C25 C20 C21 C22 -2.4(6) . . . . ?
C1 C20 C21 C22 175.2(4) . . . . ?
C20 C21 C22 C23 0.4(7) . . . . ?
C21 C22 C23 C24 1.8(8) . . . . ?
C21 C22 C23 C26a 177.5(7) . . . . ?
C21 C22 C23 C33b -178.1(7) . . . . ?
C22 C23 C24 C25 -2.0(9) . . . . ?
C26a C23 C24 C25 -178.4(6) . . . . ?
C33b C23 C24 C25 177.9(12) . . . . ?
C23 C24 C25 C20 0.0(9) . . . . ?
C21 C20 C25 C24 2.3(7) . . . . ?
C1 C20 C25 C24 -175.4(5) . . . . ?
C24 C23 C26a C27a -171.5(8) . . . . ?
C22 C23 C26a C27a 12.6(12) . . . . ?
C23 C26a C27a C28 178.2(8) . . . . ?
C26a C27a C28 C29 -176.3(7) . . . . ?
C26a C27a C28 C32 7.0(12) . . . . ?
C32 C28 C29 C30 4.0(8) . . . . ?
C27a C28 C29 C30 -173.0(6) . . . . ?
C34b C28 C29 C30 -179.3(14) . . . . ?
C31 N2 C30 C29 -1.8(8) . . . . ?
NI1 N2 C30 C29 173.4(4) 3_566 . . . ?
C28 C29 C30 N2 -1.4(8) . . . . ?
C30 N2 C31 C32 2.1(9) . . . . ?
NI1 N2 C31 C32 -173.2(5) 3_566 . . . ?
N2 C31 C32 C28 0.6(9) . . . . ?
C29 C28 C32 C31 -3.6(8) . . . . ?
C27a C28 C32 C31 173.0(7) . . . . ?
C34b C28 C32 C31 178.1(8) . . . . ?
C29 C28 C34b C33b 14(3) . . . . ?
C32 C28 C34b C33b -169.3(16) . . . . ?
C28 C34b C33b C23 -177.5(9) . . . . ?
C24 C23 C33b C34b 2(3) . . . . ?
C22 C23 C33b C34b -177.7(16) . . . . ?

_refine_diff_density_max    0.399
_refine_diff_density_min   -0.203
_refine_diff_density_rms    0.048

_shelx_res_file
;
TITL v508_auto_a.res in P622
 v508.res created by SHELXL-2016/4 at 11:36:42 on 14-Feb-2022
REM Old TITL v508_auto in P6/mmm
REM SHELXT solution in P622: R1 0.229, Rweak 0.034, Alpha 0.011
REM <I/s> 0.000 for 0 systematic absences, Orientation as input
REM Flack x = 0.165 ( 0.007 ) from 1434 Parsons' quotients
REM Formula found by SHELXT: C54 N12 Cl2 Ni
rem Ni exchanged for Mn
Rem Hadar pale green hexagonal prism
rem dang 2.4 0.02 C23 C27 C26 C28
rem sump 0.5 0.0001 1 2 1 3
CELL 1.54184 25.8154 25.8154 17.9894 90 90 120
ZERR 6 0.0012 0.0012 0.0005 0 0 0
LATT -1
SYMM -Y,+X-Y,+Z
SYMM +Y-X,-X,+Z
SYMM -X,-Y,+Z
SYMM +Y,-X+Y,+Z
SYMM -Y+X,+X,+Z
SYMM +Y,+X,-Z
SYMM -Y+X,-Y,-Z
SYMM -X,-X+Y,-Z
SYMM -Y,-X,-Z
SYMM +Y-X,+Y,-Z
SYMM +X,+X-Y,-Z
SFAC C H N Cl Ni
UNIT 372 312 24 12 6
DFIX 1.5 0.005 C23 C26
DFIX 1.5 0.005 C27 C28
DFIX 1.4 0.01 C26 C27
DANG 2.4 C23 C34
DANG 2.4 C28 C26
DFIX 1.4 C34 C33
DFIX 1.4 C27 C26
DFIX 1.5 C28 C27
DANG 2.4 C28 C33
DFIX 1.5 C28 C34
DANG 2.4 C23 C27
DFIX 1.5 C33 C23
DFIX 1.5 C26 C23

L.S. 12 0 0
PLAN  19
SIZE 0.075 0.106 0.151
TEMP -173
CONF
BOND
list 4
ABIN
fmap 2 53
acta
MORE -1
BOND $H
TWIN -1 0 0 0 -1 0 0 0 -1 2
OMIT 0 0 7
OMIT 0 1 6
OMIT -2 5 0
OMIT -1 2 7
OMIT -3 4 4
OMIT 0 6 4
OMIT -4 8 1
OMIT 0 7 0
OMIT 0 8 1
OMIT -2 5 4
REM <olex2.extras>
REM <HklSrc "%./v508.hkl">
REM </olex2.extras>

WGHT    0.139700
BASF   0.03004
FVAR       0.29427
NI1   5    0.328912    1.000000    0.000000    10.50000    0.09097    0.12077 =
         0.06447   -0.00226   -0.00113    0.06038
CL1   4    0.372768    1.086194   -0.086802    11.00000    0.10412    0.13677 =
         0.09116    0.02098    0.00364    0.05154
N1    3    0.405901    1.038200    0.068077    11.00000    0.10655    0.14501 =
         0.07429   -0.00391   -0.01182    0.07090
N2    3    0.705935    0.749373    0.936951    11.00000    0.10454    0.10451 =
         0.08096    0.00009    0.00232    0.05163
C1    1    0.814698    1.115335    0.548361    11.00000    0.08777    0.09919 =
         0.05991   -0.01517   -0.01214    0.03780
C2    1    0.761537    1.102934    0.496070    11.00000    0.08674    0.11162 =
         0.06864   -0.01413   -0.00461    0.04187
AFIX  23
H2A   2    0.752378    1.068461    0.463532    11.00000   -1.20000
H2B   2    0.725599    1.092376    0.526412    11.00000   -1.20000
AFIX   0
C3    1    0.775925    1.156491    0.448892    11.00000    0.10846    0.11223 =
         0.06517   -0.01783   -0.02567    0.05912
C4    1    0.830862    1.171864    0.402817    11.00000    0.09986    0.08941 =
         0.06037   -0.00482   -0.01016    0.04638
AFIX  23
H4A   2    0.840794    1.207180    0.371521    11.00000   -1.20000
H4B   2    0.822071    1.137967    0.369397    11.00000   -1.20000
AFIX   0
C5    1    0.790931    1.209069    0.500000    10.50000    0.12354    0.12354 =
         0.07918   -0.00548   -0.00548    0.07925
AFIX  23
H5A   2    0.800360    1.244592    0.469397    10.50000   -1.20000
H5B   2    0.755407    1.199641    0.530601    10.50000   -1.20000
AFIX   0
C6    1    0.868878    1.131122    0.500000    10.50000    0.08970    0.08970 =
         0.05724   -0.00924   -0.00924    0.03856
AFIX  23
H6A   2    0.860365    1.096583    0.467935    10.50000   -1.20000
H6B   2    0.903416    1.139635    0.532066    10.50000   -1.20000
AFIX   0
C7    1    0.723223    1.141855    0.398729    11.00000    0.10106    0.12546 =
         0.08738   -0.02772   -0.02395    0.05781
C8    1    0.670737    1.128696    0.429814    11.00000    0.13543    0.25508 =
         0.10724   -0.04105   -0.04171    0.10846
AFIX  43
H8    2    0.667093    1.125370    0.482384    11.00000   -1.20000
AFIX   0
C9    1    0.620716    1.119591    0.387594    11.00000    0.13199    0.28178 =
         0.12350   -0.05252   -0.04023    0.09700
AFIX  43
H9    2    0.587338    1.118110    0.411923    11.00000   -1.20000
AFIX   0
C10   1    0.619812    1.113062    0.314078    11.00000    0.14150    0.20271 =
         0.09662   -0.02690   -0.03398    0.11030
C11   1    0.672753    1.122387    0.280846    11.00000    0.16162    0.17209 =
         0.08683   -0.02877   -0.03336    0.10544
AFIX  43
H11   2    0.674644    1.117982    0.228651    11.00000   -1.20000
AFIX   0
C12   1    0.723089    1.138344    0.325590    11.00000    0.13689    0.12815 =
         0.09501   -0.01171   -0.04115    0.07249
AFIX  43
H12   2    0.759398    1.147183    0.301633    11.00000   -1.20000
AFIX   0
C13   1    0.563690    1.094304    0.271989    11.00000    0.14931    0.24389 =
         0.10989   -0.03653   -0.02774    0.11594
AFIX  43
H13   2    0.527446    1.077030    0.299529    11.00000   -1.20000
AFIX   0
C14   1    0.560032    1.099570    0.200436    11.00000    0.16523    0.22533 =
         0.13172   -0.03130   -0.06948    0.09578
AFIX  43
H14   2    0.596527    1.117478    0.173390    11.00000   -1.20000
AFIX   0
C15   1    0.506276    1.080971    0.158434    11.00000    0.12648    0.20853 =
         0.11055    0.00702   -0.03231    0.07208
C16   1    0.449265    1.048646    0.187083    11.00000    0.14911    0.20301 =
         0.07220   -0.01077   -0.03337    0.09168
AFIX  43
H16   2    0.443705    1.037796    0.238142    11.00000   -1.20000
AFIX   0
C17   1    0.399434    1.031713    0.141128    11.00000    0.12797    0.20185 =
         0.07608   -0.00952   -0.00455    0.09767
AFIX  43
H17   2    0.360758    1.015472    0.162545    11.00000   -1.20000
AFIX   0
C18   1    0.456041    1.063287    0.040148    11.00000    0.09194    0.19977 =
         0.08143    0.00076   -0.00123    0.06617
AFIX  43
H18   2    0.458871    1.065066   -0.012541    11.00000   -1.20000
AFIX   0
C19   1    0.511129    1.090330    0.082554    11.00000    0.10548    0.23704 =
         0.13053    0.01727   -0.02147    0.08266
AFIX  43
H19   2    0.548921    1.113477    0.059194    11.00000   -1.20000
AFIX   0
C20   1    0.798364    1.061712    0.598854    11.00000    0.11451    0.08063 =
         0.05842   -0.01234   -0.01362    0.02373
C21   1    0.831949    1.032409    0.601712    11.00000    0.11563    0.07922 =
         0.06157   -0.00655   -0.01823    0.02447
AFIX  43
H21   2    0.864761    1.043316    0.569099    11.00000   -1.20000
AFIX   0
C22   1    0.815576    0.986955    0.653817    11.00000    0.14714    0.08746 =
         0.08703   -0.01633   -0.03674    0.04511
AFIX  43
H22   2    0.837708    0.966689    0.657077    11.00000   -1.20000
AFIX   0
C23   1    0.765894    0.970339    0.702515    11.00000    0.15330    0.08437 =
         0.05767    0.00174   -0.02163    0.00701
C24   1    0.734210    0.997629    0.696329    11.00000    0.14274    0.11689 =
         0.06857    0.01388    0.01053    0.02622
AFIX  43
H24   2    0.700411    0.985768    0.727506    11.00000   -1.20000
AFIX   0
C25   1    0.748913    1.041512    0.647064    11.00000    0.11735    0.10744 =
         0.06839   -0.00138   -0.00076    0.03288
AFIX  43
H25   2    0.725011    1.059928    0.644378    11.00000   -1.20000
AFIX   0
PART 1
C26   1    0.740439    0.921506    0.759651    10.50000    0.05439    0.09948 =
         0.06936   -0.01062    0.01007    0.03530
AFIX  43
H26   2    0.702669    0.909571    0.781694    10.50000   -1.20000
AFIX   0
C27   1    0.772505    0.894148    0.779797    10.50000    0.06815    0.08593 =
         0.06809   -0.02133    0.00327    0.04171
AFIX  43
H27   2    0.809799    0.904970    0.757114    10.50000   -1.20000
AFIX   0
PART 0
C28   1    0.746332    0.846256    0.839298    11.00000    0.18104    0.08720 =
         0.07273   -0.01254   -0.00393    0.03965
C29   1    0.781945    0.823163    0.860057    11.00000    0.14310    0.08867 =
         0.08044    0.00412    0.00202    0.05669
AFIX  43
H29   2    0.821635    0.840340    0.841588    11.00000   -1.20000
AFIX   0
C30   1    0.760082    0.775453    0.907310    11.00000    0.11696    0.09578 =
         0.06776    0.00198    0.01238    0.04917
AFIX  43
H30   2    0.785457    0.759925    0.919755    11.00000   -1.20000
AFIX   0
C31   1    0.671238    0.771941    0.921259    11.00000    0.11982    0.12482 =
         0.11220   -0.01140    0.01364    0.04831
AFIX  43
H31   2    0.632777    0.754443    0.943573    11.00000   -1.20000
AFIX   0
C32   1    0.688877    0.821157    0.872553    11.00000    0.19882    0.11995 =
         0.11098   -0.00077   -0.02946    0.10115
AFIX  43
H32   2    0.663183    0.836776    0.862530    11.00000   -1.20000
AFIX   0
PART 2
C34   1    0.737278    0.893428    0.793251    10.50000    0.15055    0.10805 =
         0.13237   -0.00041   -0.02426    0.03901
AFIX  43
H34   2    0.705040    0.900595    0.801435    10.50000   -1.20000
AFIX   0
C33   1    0.773820    0.918325    0.748623    10.50000    0.17508    0.11898 =
         0.09580   -0.02465   -0.02623    0.04434
AFIX  43
H33   2    0.805180    0.910077    0.739100    10.50000   -1.20000
AFIX   0
HKLF 4


REM  v508_auto_a.res in P622
REM R1 =  0.0616 for    4126 Fo > 4sig(Fo)  and  0.0891 for all    6810 data
REM    332 parameters refined using     13 restraints

END

WGHT      0.1397      0.0000

REM Highest difference peak  0.399,  deepest hole -0.203,  1-sigma level  0.048
Q1    1   0.7120  0.7168  0.9559  11.00000  0.05    0.20
Q2    1   0.6758  0.7375  0.9408  11.00000  0.05    0.19
Q3    1   0.3364  1.0686 -0.0406  11.00000  0.05    0.19
Q4    1   0.7681  1.1327  0.4390  11.00000  0.05    0.18
Q5    1   0.7187  1.1020  0.4024  11.00000  0.05    0.16
Q6    1   0.7268  0.7330  0.9057  11.00000  0.05    0.16
Q7    1   0.4336  1.1420 -0.0581  11.00000  0.05    0.16
Q8    1   0.4864  1.2140 -0.0592  11.00000  0.05    0.15
Q9    1   0.6655  0.7642  0.9828  11.00000  0.05    0.15
Q10   1   0.8054  0.9700  0.6963  11.00000  0.05    0.13
Q11   1   0.6860  1.0861  0.4026  11.00000  0.05    0.13
Q12   1   0.6458  0.8125  0.8805  11.00000  0.05    0.13
Q13   1   0.8474  0.9907  0.6380  11.00000  0.05    0.13
Q14   1   0.8063  0.8702  0.9232  11.00000  0.05    0.12
Q15   1   1.0000  1.0000  0.6447  10.16667  0.05    0.12
Q16   1   0.7615  1.0185  0.5997  11.00000  0.05    0.11
Q17   1   0.7292  1.0041  0.6810  11.00000  0.05    0.11
Q18   1   0.7777  1.0374  0.6156  11.00000  0.05    0.11
Q19   1   0.6950  0.8005  0.9586  11.00000  0.05    0.11
;
_shelx_res_checksum   84670

_shelx_hkl_file
;
   0   0   2 9456.46  174.41
   0   0   2 9027.99  174.45
   0   0   2 9467.29  174.41
   0   0   3 1015.75   18.98
   0   0   3 1018.56   18.97
   0   0   3 1017.02   19.05
   0   0   4 6452.76  120.08
   0   0   4 6457.93  120.17
   0   0   5 1150.94   21.77
   0   0   5 1204.11   21.91
   0   0   6 1468.67   27.45
   0   0   6 1457.19   27.32
   0   0   7  348.28    7.15
   0   0   7  366.10    6.91
   0   0   7  359.50    6.87
   0   0   8  305.16    6.32
   0   0   8  311.32    5.97
   0   0   9  869.55   16.59
   0   0   9  864.95   16.29
   0   0   9  865.36   16.34
   0   0  10 1886.29   35.21
   0   0  10 1875.53   35.15
   0   0  11   79.20    2.64
   0   0  11   78.33    2.01
   0   0  12 1528.96   28.84
   0   0  12 1551.92   28.77
   0   0  12 1499.02   28.40
   0   0  12 1509.28   28.48
   0   0  13 1471.94   27.79
   0   0  13 1443.00   27.88
   0   0  13 1454.57   27.46
   0   0  14  561.06   11.32
   0   0  14  547.66   11.42
   0   0  14  564.17   10.85
   0   0  15  200.99    4.89
   0   0  15  193.38    4.19
   0   0  16    1.07    2.30
   0   0  16    0.94    1.17
   0   0  18   13.22    2.37
   0   0  19   99.63    3.23
   0   0  20  231.78    5.23
   0   0  21    7.73    1.66
   0   1   2   17.81    0.77
  -1   0   2   15.52    0.84
  -1   1   2   15.73    0.79
   0  -1   2   16.71    0.79
   0  -1   2   20.40    0.64
   1  -1   2   24.03    0.53
  -1   0   2   16.52    0.66
  -1   0   2   18.35    0.58
   0  -1   2   20.20    0.52
  -1   0   2   18.18    0.61
  -1   1   2   18.53    0.58
   0   1   2   18.12    0.55
   1   0   2   21.50    0.48
  -1   1  -2   22.68    0.49
  -1   1   2   16.32    0.57
  -1   0   2   15.80    0.56
  -1   1   2   15.13    0.58
  -1   1   3   26.63    1.20
   0  -1   3   30.18    1.18
  -1   0   3   32.99    1.20
   0   1   3   26.26    1.16
   1   0   3   30.47    0.76
  -1   1   3   25.77    0.86
   0   1   3   31.81    0.84
  -1   0   3   26.73    0.84
   1  -1   3   31.79    0.79
   0  -1   3   29.33    0.88
  -1   0   3   30.66    0.94
   0  -1   3   30.70    0.79
  -1   0   3   30.61    0.83
  -1   1   3   28.56    0.85
  -1   1   3   22.62    0.85
  -1   0   3   26.25    0.83
   0   1   4   74.41    2.00
  -1   0   4   70.81    2.06
  -1   1   4   65.49    2.01
   0  -1   4   72.37    2.03
   0   1   4   78.44    1.68
  -1   1   4   81.44    1.71
   1   0   4   77.24    1.64
  -1   0   4   78.77    1.71
   0   1   4   81.10    1.67
  -1   0   4   79.53    1.75
   0  -1   4   77.93    1.72
   1  -1   4   76.51    1.64
  -1   0   4   77.65    1.66
  -1   1   4   79.37    1.71
   0  -1   4   77.60    1.64
   1  -1   4   79.67    2.05
   1   0   4   78.13    1.99
  -1   0   5   13.22    0.92
   1   0   5   12.25    0.76
  -1   1   5   13.54    0.92
   0   1   5   15.69    0.88
   0   1   5   15.63    0.86
   0  -1   5   13.13    0.92
  -1   0   5   14.53    0.96
  -1   1   5   14.36    0.89
  -1   0   5   14.36    0.85
   0  -1   5   14.18    0.76
   0   1   5   17.35    1.39
   1  -1   5   14.01    1.44
  -1   1   5   14.50    1.41
   0  -1   5   13.08    1.37
  -1   0   5   16.40    1.53
   1   0   5   13.40    1.42
   0   1   6   99.63    2.09
   0   1   6  101.73    2.08
   1   0   6  102.11    2.04
  -1   0   6   97.59    2.15
  -1   1   6   87.16    2.13
   0  -1   6  101.25    2.09
  -1   1   6   90.59    2.08
  -1   0   6   91.98    2.05
   0  -1   6  103.85    2.05
   0   1   6  100.64    2.47
   1  -1   6   95.80    2.55
  -1   1   6   91.17    2.50
   0  -1   6   97.24    2.47
  -1   0   6   84.74    2.52
   1   0   6  101.24    2.55
  -1   1   7    8.42    1.59
   0  -1   7    5.44    1.49
  -1   0   7    4.33    1.55
   0   1   7    6.43    1.49
  -1   1   7    7.28    0.94
  -1   0   7    8.51    0.82
   1  -1   7    5.77    1.58
  -1   1   7    7.17    0.89
   0  -1   7    5.90    0.91
   0   1   7    6.40    0.94
  -1   0   7    8.58    0.96
   0   1   7    7.65    0.85
   1   0   7    6.34    0.80
   0   1   8  200.20    4.57
   1   0   8  215.87    4.54
  -1   0   8  223.77    4.59
   1  -1   8  217.42    4.54
   0  -1   8  208.56    4.56
  -1   1   8  221.13    4.58
   1   0   8  210.98    4.13
  -1   1   8  211.51    4.19
   0   1   8  206.44    4.16
   1  -1   8  209.33    4.13
   0  -1   9   43.92    2.07
   1  -1   9   38.97    2.04
   1   0   9   34.83    2.06
   0   1   9   41.91    2.10
  -1   0   9   47.54    2.11
  -1   1   9   44.96    2.10
  -1   1   9   45.44    1.40
  -1   0   9   43.39    1.36
   1   0   9   42.93    1.39
   1  -1   9   40.77    1.34
  -1   0   9   45.26    1.35
   0  -1   9   46.31    1.33
   1   0   9   44.31    1.27
   0   1   9   44.29    1.36
  -1   1   9   47.65    1.37
   1  -1   9   42.13    1.27
   0  -1   9   49.33    1.46
   0   1   9   48.16    1.35
   1  -1  10    2.56    0.99
   0  -1  10    1.71    0.89
   1   0  10    1.49    0.92
   1   0  10    2.93    0.85
   0   1  10    1.63    0.90
   1  -1  10    1.62    0.80
  -1   0  10    2.35    1.01
  -1   1  10    1.59    0.97
   0  -1  10    1.28    1.03
   0   1  10    1.84    0.88
  -1   1  11   30.22    2.15
   0   1  11   33.03    2.18
  -1   0  11   33.63    1.99
   1  -1  11   36.60    1.99
   0  -1  11   37.81    2.10
   1   0  11   37.71    2.00
  -1   1  11   31.66    2.14
  -1   0  11   32.52    2.13
  -1   0  11   33.23    1.38
  -1   1  11   32.90    1.32
   0  -1  11   32.32    1.35
   0   1  11   32.71    1.32
  -1   0  11   33.15    1.24
   1  -1  11   33.88    1.35
  -1   1  11   29.99    1.20
   1   0  11   32.13    1.28
  -1   1  12    7.73    1.03
   1   0  12   10.80    1.09
  -1   0  12    7.06    0.98
   0  -1  12   10.71    0.98
  -1   1  12    6.68    1.14
   0  -1  12    8.05    1.18
   0   1  12    6.07    1.10
   1  -1  12    5.68    1.14
  -1   0  12    5.21    1.14
  -1   1  12    5.87    2.15
  -1   0  12    4.23    2.11
  -1   1  12    8.11    2.10
  -1   0  12    5.69    1.90
   1  -1  12    4.83    1.91
   0   1  12    5.73    2.08
   0   1  12    5.46    1.89
  -1   1  13   18.55    1.19
   0   1  13   20.34    2.16
  -1   0  13   19.80    2.30
  -1   0  13   18.89    1.37
  -1   1  13   18.55    1.30
   0   1  13   17.83    1.27
   0  -1  13   17.12    2.35
   0  -1  13   19.19    2.29
   1   0  13   17.61    2.18
  -1   0  13   18.10    2.23
   0   1  13   18.90    2.16
   1  -1  13   16.09    2.24
  -1   1  13   18.90    2.23
  -1   1  13   20.27    2.24
   1   0  13   18.83    2.04
   1  -1  13   19.24    2.22
   1  -1  13   17.78    1.23
  -1   0  13   21.17    1.18
   0  -1  13   18.18    1.34
   1   0  13   18.92    1.27
   1   0  14    2.84    2.23
   0  -1  14    2.99    2.21
   0   1  14    2.38    2.08
   1   0  14    0.54    2.17
  -1   1  14    5.18    2.18
  -1   0  14    2.14    2.21
   0  -1  14    3.59    2.32
   1  -1  14    0.90    2.29
   0   1  14    5.45    2.17
   1  -1  14    1.31    2.27
  -1   1  14    6.30    1.22
   1  -1  14    3.47    1.15
  -1   0  14    4.53    1.25
   0   1  14    3.73    1.13
   1   0  14    2.60    1.17
   0  -1  14    4.07    1.25
   1  -1  15    1.51    2.42
  -1   0  15    0.83    2.13
   1   0  15    2.39    2.34
   0  -1  15    2.41    2.24
  -1   1  15   -1.87    2.07
   0   1  15    1.02    2.17
   1   0  15    2.08    2.15
   1  -1  15    2.10    2.15
   1  -1  15    1.10    1.20
   0   1  15    0.60    1.26
   1   0  15    0.54    1.17
   0  -1  15    0.83    1.29
  -1   1  15   -0.07    1.20
  -1   0  15   -0.64    1.24
  -1   0  16    8.52    2.38
   0   1  16    8.22    2.34
  -1   1  16   12.17    2.26
   1   0  16    7.78    2.31
   1  -1  16    8.71    2.29
   0  -1  16    9.17    2.30
   1   0  16    8.08    1.25
  -1   0  16    7.69    1.23
   0  -1  16   10.21    1.39
   1  -1  16    7.51    1.27
  -1   1  16    9.03    1.32
   0   1  16    9.06    1.21
   0  -1  18    0.90    1.18
   1  -1  18   -0.89    1.22
   1  -1  18    0.16    2.20
   0  -1  18   -3.85    2.35
   0   1  18    2.08    2.24
  -1   1  18   -2.67    2.21
  -1   0  18   -0.92    2.31
   1   0  18   -1.32    2.26
   0   1  19    5.42    2.16
   1  -1  19   11.53    2.20
  -1   0  19    6.42    2.14
   0  -1  19    3.12    2.12
  -1   1  19    6.52    1.98
   1   0  19    8.36    2.18
   1  -1  20   18.55    1.87
   0  -1  20   16.66    2.02
   1   0  20   16.44    1.66
  -1   1  20   16.10    2.02
  -1   0  20   18.71    2.02
   0   1  20   17.35    2.02
   1   0  21    6.23    1.59
   1  -1  21    7.38    1.62
   0  -1  21    4.78    1.63
  -1   1  21    2.58    1.60
   0   1  21    6.54    1.61
  -1   0  21    2.72    1.63
   1  -2   1 1081.74   19.94
  -2   1   1 1099.12   19.93
   1  -2  -1 1098.23   19.95
  -1   2   1 1135.27   19.95
  -1   2   1 1065.25   19.92
  -1  -1   1 1081.96   19.92
   1  -2  -1 1061.05   19.91
  -2   1   1 1076.11   19.92
  -1  -1   2 1986.80   37.92
  -1   2   2 2043.85   37.92
  -1  -1   2 1955.64   37.87
  -1   2   2 2020.08   37.87
  -1  -1   2 2031.52   37.87
   1  -2   2 2047.86   37.89
  -2   1   2 2041.49   37.89
  -1   2   2 1995.16   37.92
  -2   1   2 2023.95   37.92
   2  -1   2 2091.12   37.84
  -1   2   2 2036.00   37.88
  -1   2   2 1998.84   37.87
   1  -2   2 2062.04   37.85
  -2   1   2 2061.62   37.88
  -1   2   2 2092.51   37.87
  -1   2  -2 1987.35   37.85
  -1  -1   2 1986.24   37.88
  -2   1   2 2021.57   37.88
  -2   1   3  143.65    3.07
  -2   1   3  141.18    3.02
  -1  -1   3  140.23    3.04
  -1   2   3  148.30    3.01
  -1  -1   3  140.65    2.84
   1  -2   3  152.90    2.91
  -2   1   3  150.13    2.91
  -1  -1   3  145.64    2.84
  -2   1   3  161.25    2.89
   1   1   3  141.91    2.82
  -1   2   3  146.27    2.85
   2  -1   3  151.38    2.78
  -2   1   3  147.01    2.87
  -1   2   3  147.66    2.87
   1  -2   3  145.36    2.79
  -1   2   3  147.07    2.86
  -2   1   3  140.73    2.87
   1   1   3  148.91    2.99
  -1  -1   3  139.41    2.84
   1  -2   4  103.15    2.44
   1   1   4  116.34    2.41
  -2   1   4   97.89    2.14
   1  -2   4  105.61    2.12
  -2   1   4  100.78    2.18
  -1  -1   4  102.25    2.19
  -1  -1   4  103.21    2.10
   1   1   4  105.81    2.08
  -1  -1   4   97.05    2.15
  -1   2   4  101.16    2.14
   2  -1   4  104.80    2.02
  -2   1   4  103.76    2.14
  -1   2   4  100.21    2.09
   1  -2   4  104.20    2.03
  -2   1   4   98.96    2.12
  -1   2   4   91.15    2.41
  -1  -1   4   97.24    2.42
  -2   1   4   99.92    2.44
   1  -2   5  188.93    3.73
  -1  -1   5  160.11    3.79
   1   1   5  177.12    3.74
  -2   1   5  169.33    3.82
  -1   2   5  177.41    3.76
  -2   1   5  174.71    3.49
  -1   2   5  178.65    3.50
  -1  -1   5  177.54    3.51
   1   1   5  177.12    3.44
  -1   2   5  167.97    3.47
   2  -1   5  175.71    3.40
   1  -2   5  183.07    3.46
  -1  -1   5  175.36    3.52
  -2   1   5  173.08    3.53
  -1  -1   5  177.41    3.45
  -2   1   5  166.35    3.47
   1  -2   5  184.92    3.42
   2  -1   5  187.90    3.75
  -2   1   6  142.68    3.20
  -1  -1   6  134.03    3.08
   1   1   6  136.04    3.05
   1  -2   6  121.28    3.08
  -1   2   6  137.99    3.12
   2  -1   6  132.23    2.64
  -1  -1   6  132.86    2.77
  -1   2   6  135.80    2.73
  -1   2   6  127.70    2.72
   1   1   6  130.37    2.67
  -2   1   6  132.28    2.77
   1  -2   6  130.72    2.71
  -1  -1   6  134.48    2.78
  -1  -1   6  135.43    2.69
  -2   1   6  139.83    2.73
   2  -1   6  130.41    3.04
  -1   2   7    0.01    1.61
  -1  -1   7    4.50    1.85
  -2   1   7    2.08    1.61
   2  -1   7    1.25    0.70
  -1   2   7    0.46    0.86
   1   1   7   -0.75    0.89
   1   1   7    1.01    0.83
  -1  -1   7    0.72    0.94
  -1  -1   7    1.30    0.96
  -1   2   7   -0.15    0.89
  -2   1   7    0.60    0.88
  -2   1   7    0.48    0.91
  -1  -1   7    0.75    0.85
   1   1   7   -0.28    1.49
   2  -1   7    2.53    1.53
   1  -2   7    0.32    1.46
  -2   1   8    1.08    1.59
   1   1   8    0.80    1.57
  -1  -1   8    3.08    1.74
  -1   2   8    1.36    1.61
   1  -2   8   -0.23    1.65
   2  -1   8   -0.06    1.68
   1   1   8    1.30    0.83
  -1   2   8    1.02    0.91
  -2   1   8    1.00    0.95
   2  -1   8    0.72    0.73
  -2   1   9   -0.37    1.75
  -1   2   9    1.87    1.69
  -1  -1   9   -0.87    1.80
  -2   1   9    1.08    1.76
   1  -2   9    0.26    1.64
   1   1   9    1.15    1.70
   1  -2   9    0.96    0.85
  -1  -1   9    7.90    1.07
   2  -1   9    0.01    0.75
  -1   2   9    0.56    0.94
  -2   1   9    1.01    0.96
   1   1   9    0.95    0.86
   1  -2   9    0.56    0.97
   2  -1   9    0.98    0.90
   1   1   9    1.13    0.86
  -1   2   9    0.12    0.87
  -2   1   9    0.08    0.89
   2  -1   9    0.07    1.65
   1   1  10  232.63    4.58
  -2   1  10  238.51    5.07
  -2   1  10  233.96    4.67
  -1   2  10  224.18    5.01
   1   1  10  223.51    4.61
  -1   2  10  230.84    4.66
   1  -2  10  231.88    4.70
  -1  -1  10  233.02    4.68
   2  -1  10  235.27    4.67
   2  -1  10  234.34    4.55
   1  -2  10  238.38    4.59
  -2   1  11  104.97    3.09
  -1   2  11  107.24    3.06
   1   1  11  107.77    2.42
  -1  -1  11  105.00    2.37
  -1  -1  11  103.49    2.45
  -1   2  11  104.16    2.35
   1  -2  11  100.82    2.48
  -2   1  11  103.11    2.38
   2  -1  11  100.97    2.42
  -1   2  11  102.14    2.38
  -2   1  11  103.33    2.44
  -1   2  11  105.32    3.07
  -2   1  11  112.78    3.07
   2  -1  11  108.48    2.98
   1  -2  11  102.81    3.06
   1   1  11  104.93    2.97
  -1  -1  11  109.10    2.94
  -1  -1  11  108.64    3.06
  -1   2  12  170.51    3.56
  -2   1  12  181.56    4.22
  -1  -1  12  177.99    4.23
  -1   2  12  177.55    4.23
  -2   1  12  177.28    3.67
  -1   2  12  172.04    3.61
   2  -1  12  148.16    4.15
  -1   2  12  183.87    4.34
   1  -2  12  165.48    4.26
   1   1  12  186.67    4.16
  -2   1  12  179.26    4.34
  -1  -1  12  183.28    4.33
   1   1  12  179.89    4.23
  -2   1  12  171.29    3.59
  -1  -1  12  173.21    3.67
   1  -2  12  165.36    3.64
   2  -1  12  157.65    3.58
  -1  -1  12  165.44    3.54
   1   1  12  166.39    3.60
  -1  -1  13  205.46    4.72
   1   1  13  200.63    4.64
  -2   1  13  203.67    4.77
  -1   2  13  211.92    4.78
  -1  -1  13  191.68    4.01
   2  -1  13  195.00    4.13
  -2   1  13  191.41    4.05
   1  -2  13  194.35    4.16
   1   1  13  190.75    4.08
  -1  -1  13  194.97    4.17
  -2   1  13  189.40    4.15
  -1   2  13  199.85    4.12
   1  -2  13  195.28    4.70
   1   1  13  196.51    4.77
   2  -1  13  192.37    4.81
  -1  -1  13  190.61    4.81
  -1   2  13  205.95    4.83
  -2   1  14   86.75    2.21
   2  -1  14   86.90    2.31
   1  -2  14   88.37    2.37
   1  -2  14   90.15    3.30
   1   1  14   93.02    3.28
   2  -1  14   85.29    3.29
   2  -1  14   92.78    3.09
  -1  -1  14   89.62    3.20
   1   1  14   89.11    3.09
   1  -2  14   93.21    3.16
  -1   2  14   91.35    3.14
  -2   1  14   86.62    3.16
   1   1  14   89.25    2.26
  -2   1  14   94.87    2.41
  -1  -1  14   88.64    2.38
  -1   2  14   84.86    2.30
   1   1  15   21.97    2.48
   1  -2  15   17.47    2.42
  -1  -1  15   21.12    2.42
   2  -1  15   21.83    2.80
   1   1  15   16.40    2.49
   1  -2  15   18.12    2.48
  -2   1  15   19.56    2.42
   2  -1  15   23.55    2.59
  -1   2  15   19.94    2.45
   1  -2  15   18.84    1.45
  -1   2  15   20.41    1.31
  -2   1  15   18.96    1.34
   2  -1  15   19.42    1.39
   1   1  15   19.17    1.31
  -1  -1  15   19.80    1.44
   2  -1  16    8.55    2.36
   1  -2  16    9.91    2.40
   2  -1  16    9.26    2.32
   1   1  16    8.31    2.26
  -1  -1  16    8.35    1.28
   2  -1  16    8.09    1.24
  -1   2  16    8.03    1.28
   1   1  16    9.44    1.21
   1  -2  16    9.06    1.25
  -2   1  16    8.21    1.35
  -1   2  16    9.06    2.39
  -1  -1  16    7.09    2.29
  -2   1  16    7.35    2.31
   1  -2  18    0.39    1.24
   2  -1  18    2.67    1.16
   1  -2  18    1.44    2.33
  -1  -1  18    4.28    2.33
   1   1  18    1.16    2.25
  -1   2  18    1.34    2.09
   2  -1  18    1.74    2.20
  -2   1  18    2.30    2.32
  -2   1  19    3.61    2.11
   1  -2  19   -0.62    2.07
  -1   2  19    2.73    2.03
  -1  -1  19    5.03    2.15
   1   1  19    1.44    2.00
   2  -1  19    1.28    2.18
  -1  -1  20   21.11    2.07
   2  -1  20   19.38    2.03
  -2   1  20   21.03    1.99
   1   1  20   19.85    1.98
  -1   2  20   19.88    2.03
   1  -2  20   20.16    2.01
   1   1  21    0.43    1.59
   1  -2  21    1.29    1.55
  -1  -1  21    1.17    1.58
   2  -1  21    0.19    1.53
  -2   2   0 1350.82   24.88
   2  -2   0 1329.95   24.89
  -2   2   0 1341.74   24.88
   2  -2   0 1324.21   24.88
   2  -2   1 1303.75   24.90
  -2   0   1 1367.25   24.90
  -2   2   1 1349.11   24.92
  -2   0   1 1326.36   24.90
   0   2   1 1348.47   24.89
   0  -2  -1 1317.98   24.86
  -2   2   1 1352.52   24.89
  -2   2   1 1348.54   24.88
  -2   0   1 1381.48   24.89
   0  -2   1 1315.34   24.88
   0   2   1 1324.95   24.88
   0  -2   2 1988.65   36.79
   0   2   2 2022.69   36.79
  -2   2   2 2014.59   36.76
  -2   0   2 1999.12   36.76
   0  -2   2 1962.18   36.77
   2  -2   2 1916.60   36.77
  -2   0   2 2020.35   36.80
  -2   2   2 2024.70   36.81
   0   2   2 1964.60   36.74
  -2   0   2 2023.70   36.76
  -2   2   2 1988.94   36.75
  -2   2  -2 1972.90   36.72
  -2   2   2 2024.66   36.76
  -2   0   2 1953.33   36.76
   0  -2   2 1856.53   36.74
   0  -2   3   38.22    1.26
  -2   2   3   24.99    1.35
   0   2   3   38.96    1.24
  -2   0   3   28.26    1.35
  -2   2   3   33.40    1.00
  -2   0   3   33.80    0.99
   0  -2   3   35.44    1.08
   2  -2   3   41.78    0.84
  -2   0   3   31.15    1.12
  -2   2   3   32.06    1.37
  -2   0   3   30.79    0.95
   0   2   3   38.84    0.90
   0   2   3   34.64    0.96
  -2   2   3   31.11    0.96
  -2   2   3   31.03    0.99
   0  -2   3   39.45    0.88
  -2   0   3   32.29    0.97
  -2   2   4  257.05    4.84
  -2   2   4  256.48    4.86
   0   2   4  250.37    4.79
   0  -2   4  242.77    4.82
  -2   0   4  235.84    4.84
   0  -2   4  226.35    4.66
  -2   0   4  240.24    4.70
   2  -2   4  229.28    4.59
  -2   0   4  249.72    4.64
   0   2   4  238.33    4.64
  -2   2   4  249.18    4.66
  -2   0   4  241.45    4.65
   2   0   4  229.21    4.58
   0   2   4  247.90    4.63
   0  -2   4  243.83    4.61
  -2   2   4  250.41    4.65
  -2   2   4  251.26    4.65
  -2   0   4  252.19    4.65
  -2   0   5  941.52   17.05
  -2   2   5  894.72   17.01
  -2   2   5  872.37   17.03
   0   2   5  893.83   17.00
   0  -2   5  879.52   17.02
   0   2   5  884.84   16.87
  -2   0   5  871.58   16.90
   0   2   5  947.22   16.88
  -2   2   5  889.10   16.88
   2   0   5  895.56   16.84
   2  -2   5  917.73   16.84
  -2   0   5  877.54   16.90
   0  -2   5  908.32   16.89
  -2   0   5  899.36   16.88
  -2   2   5  890.42   16.87
   0  -2   5  900.89   16.85
   2   0   5  953.76   17.01
   2  -2   5  917.65   17.02
   2   0   6  144.53    3.12
   0  -2   6  140.27    3.07
  -2   2   6  129.52    3.12
   0   2   6  144.24    3.05
  -2   2   6  128.02    3.10
  -2   0   6  137.75    3.16
   0   2   6  133.38    2.72
   2   0   6  136.58    2.65
  -2   2   6  123.28    2.76
  -2   0   6  123.40    2.77
  -2   2   6  126.09    2.74
   0   2   6  130.60    2.71
  -2   0   6  131.71    2.79
   0  -2   6  140.45    2.76
  -2   2   6  127.93    2.73
  -2   0   6  134.03    2.73
   0  -2   6  141.68    2.67
   2  -2   6  140.52    3.12
   0  -2   7   53.41    1.40
  -2   0   7   41.26    1.33
   2   0   7   38.07    1.17
  -2   2   7   35.66    1.34
   0   2   7   38.97    1.25
  -2   2   7   37.28    1.29
   0   2   7   40.18    1.29
   2   0   7   36.80    1.82
   2  -2   7   38.27    1.81
   0   2   7   36.95    1.78
  -2   2   7   36.18    1.98
   0  -2   7   51.71    1.26
  -2   0   7   57.72    1.35
   0   2   8  132.85    2.90
   2  -2   8  135.82    2.84
   0   2   8  146.02    2.92
   2   0   8  138.79    2.84
  -2   2   8  150.96    2.98
   0   2   8  141.35    3.36
  -2   2   8  152.43    3.31
  -2   0   8  137.42    3.43
   2   0   8  142.46    3.35
   2  -2   8  138.34    3.35
  -2   2   8  148.02    3.37
   0  -2   8  151.00    3.39
  -2   0   9  104.34    2.35
  -2   2   9  101.60    2.33
   0  -2   9  104.94    2.37
   2   0   9  102.59    2.21
   2  -2   9  107.03    2.20
   2   0   9  106.46    2.34
   0   2   9  107.01    2.31
   0   2   9  102.93    2.32
   2  -2   9  103.76    2.82
   2   0   9   97.76    2.87
  -2   0   9  108.78    2.80
   0  -2   9  106.56    2.91
  -2   0   9   92.39    2.97
   0   2   9  106.61    2.86
  -2   2   9  102.56    2.91
  -2   2   9  101.48    2.31
  -2   0   9  106.95    2.29
  -2   2   9  105.10    2.83
   0   2  10   28.94    1.20
   0  -2  10   29.77    1.14
   2  -2  10   30.01    1.02
   2  -2  10   30.52    1.25
   2   0  10   31.04    1.21
  -2   0  10   29.81    1.23
   0  -2  10   29.22    1.26
   2  -2  10   28.85    1.90
  -2   0  10   29.04    1.85
  -2   0  10   31.95    1.99
  -2   2  10   27.75    1.23
  -2   2  10   29.66    1.95
   2  -2  11   21.72    1.27
   0   2  11   18.90    1.08
   0  -2  11   18.71    1.14
  -2   2  11   18.51    1.12
   2   0  11   21.29    1.09
  -2   0  11   19.34    1.13
   2  -2  11   21.41    1.88
   0   2  11   18.66    1.97
   2   0  11   20.86    1.98
  -2   2  11   18.78    2.01
   0  -2  11   19.96    1.96
  -2   0  11   18.14    1.99
   0   2  11   19.41    1.97
  -2   0  11   19.65    1.21
  -2   2  11   20.43    1.17
  -2   0  11   16.34    1.93
  -2   2  11   18.99    1.88
  -2   2  12   16.17    1.12
   2   0  12   13.78    1.12
  -2   0  12   13.29    1.12
   2  -2  12   12.46    1.21
   0  -2  12   15.42    1.30
   0  -2  12   12.95    1.01
  -2   2  12   14.45    1.18
   0   2  12   13.71    1.13
  -2   0  12   13.17    1.23
  -2   2  12   13.88    2.12
  -2   0  12    3.66    2.16
   2   0  12   10.36    2.01
   2  -2  12   15.38    1.92
   0   2  12   15.69    2.04
   0   2  12   15.51    1.98
  -2   2  12   15.68    2.06
  -2   0  12    6.38    2.17
   0  -2  12   15.36    2.12
   2  -2  13   35.19    1.44
  -2   0  13   33.62    1.39
   0  -2  13   35.38    1.58
   2   0  13   35.42    1.45
  -2   2  13   37.26    1.42
   2  -2  13   32.31    2.37
   0  -2  13   35.57    2.46
   0  -2  13   35.93    2.35
   2   0  13   38.10    2.31
   0   2  13   34.82    2.39
   0   2  13   35.06    1.43
  -2   2  13   36.51    1.55
  -2   0  13   36.75    1.47
   0   2  13   36.52    2.28
  -2   2  13   33.64    2.25
  -2   0  13   35.90    2.31
  -2   0  14    2.89    1.06
   2  -2  14    5.97    2.25
   0   2  14    3.62    2.10
  -2   2  14    1.86    2.12
  -2   0  14    3.47    2.10
   0  -2  14    4.19    2.30
   2   0  14    3.02    2.18
   2   0  14    5.39    2.20
   0  -2  14    1.65    2.32
   0   2  14    6.66    2.24
   2  -2  14    4.12    2.27
   2   0  14    3.14    1.15
   0   2  14    2.99    1.16
   0  -2  14    4.30    1.27
   2  -2  14    3.43    1.26
  -2   2  14    3.60    1.18
  -2   0  14    2.08    1.25
   2  -2  15    3.48    2.30
   0  -2  15    0.71    2.12
   2   0  15    3.37    2.36
   2   0  15    5.55    2.27
   0   2  15    4.85    2.23
   2  -2  15    4.00    2.45
  -2   0  15    3.62    2.26
  -2   2  15    3.72    2.30
   0   2  15    4.64    1.20
   2  -2  15    3.81    1.22
   2   0  15    2.84    1.15
  -2   2  15    3.12    1.23
   0  -2  15    4.02    1.23
  -2   0  15    3.67    1.29
   2  -2  16    2.23    2.22
   0  -2  16   -1.12    2.22
   2   0  16    0.88    2.34
   2  -2  16    0.17    2.33
   2  -2  16   -0.25    1.16
   0   2  16    0.93    1.17
   0  -2  16    2.16    1.32
  -2   0  16    1.26    1.31
   2   0  16    1.49    1.19
  -2   2  16    4.30    2.31
  -2   0  16    0.05    2.27
   0   2  16    1.96    2.16
   0  -2  18    2.87    1.25
   2  -2  18    2.34    1.16
   2   0  18    1.96    2.29
   0  -2  18    2.52    2.28
   2  -2  18    4.94    2.25
  -2   0  18    3.65    2.28
   0   2  18    3.18    2.19
  -2   2  18    1.30    2.31
  -2   2  19    9.63    2.10
   2  -2  19   12.25    2.17
   0  -2  19   10.01    2.14
   0   2  19    3.50    2.07
  -2   0  19    7.80    2.05
   2   0  19    9.04    2.18
  -2   0  20   16.35    1.94
   0   2  20   17.20    1.93
   2   0  20   16.54    1.94
   2  -2  20   17.40    1.99
   0  -2  20   16.92    1.89
  -2   2  20   20.33    2.08
   0  -2  21    9.25    1.62
   2   0  21    9.43    1.58
   2  -2  21    5.98    1.60
   0   2  21    9.43    1.61
   3  -2   0  278.91    5.29
  -1  -2   0  281.49    5.25
   2   1   0  264.56    5.27
   2  -3   0  274.82    5.26
  -1  -2   1  902.47   16.65
  -1   3   1  846.96   16.64
   1  -3   1  867.91   16.71
   2  -3   1  887.59   16.69
  -3   2   1  873.37   16.67
  -3   1   1  929.01   16.69
  -1   3   1  834.42   16.69
  -2  -1   1  921.17   16.67
  -2   3   1  935.35   16.67
  -2  -1   1  904.57   16.66
  -2   3   1  929.12   16.66
  -3   1   1  893.68   16.68
  -3   2   1  905.67   16.67
  -1  -2   2 3142.33   59.91
  -2  -1   2 3289.41   59.90
  -1   3   2 3267.72   59.91
  -2   3   2 3187.84   59.87
  -1   3   2 3219.54   59.87
  -2  -1   2 3256.23   59.87
  -1  -2   2 3173.57   59.87
   2  -3   2 3120.18   59.90
  -1  -2   2 3176.03   59.89
  -2  -1   2 3235.29   59.87
   1  -3   2 3276.41   59.90
  -3   2   2 3258.91   59.90
  -3   1   2 3197.64   59.90
  -3   1   2 3267.89   59.93
  -2   3   2 3209.27   59.93
  -1   3   2 3275.17   59.92
  -3   2   2 3346.92   59.94
  -2   3   2 3193.16   59.89
  -2  -1   2 3323.23   59.88
  -2   3   2 3178.01   59.88
  -3   1   2 3203.52   59.89
  -2  -1   2 3171.19   59.89
  -1  -2   2 3101.31   59.88
  -3   1   2 3164.07   59.89
  -3   2   2 3273.24   59.88
   1  -3   2 3227.37   59.85
  -1  -2   3    6.33    1.10
  -2   3   3    5.98    1.19
  -2   3   3    7.11    1.29
  -3   1   3    7.48    1.29
  -1   3   3    8.49    1.08
  -1   3   3    7.68    1.07
  -2  -1   3    6.70    1.22
  -3   1   3    6.96    0.79
  -2   3   3    7.56    0.69
  -3   2   3    7.43    0.78
   1   2   3    7.74    1.06
   1  -3   3    5.64    1.10
  -2  -1   3    7.94    0.66
  -2  -1   3    8.35    0.65
   2  -3   3    7.83    0.98
   1  -3   3    8.08    0.96
  -1  -2   3    7.48    0.87
  -3   1   3    5.22    0.92
  -3   2   3    6.77    0.87
  -3   2   3    7.45    1.31
  -1   3   3    6.46    0.78
  -2  -1   3    6.13    0.77
   3  -2   3    6.23    0.34
  -2   3   3    5.93    0.75
  -3   1   3    6.47    0.72
  -1   3   3    6.70    0.61
   2  -3   3    6.95    0.38
  -3   2   3    6.82    0.77
  -2   3   3    5.88    0.75
  -2   3   3    6.62    0.68
  -2  -1   3    5.58    0.78
  -3   2   3    8.07    0.86
  -3   1   3    7.20    0.81
  -1  -2   3    5.50    0.70
   1  -3   3    6.14    0.47
  -2   3   4  304.54    6.52
  -1   3   4  355.44    6.51
  -1  -2   4  297.65    6.52
  -2  -1   4  336.42    6.54
  -3   1   4  320.25    6.57
   1   2   4  317.86    6.49
  -2   3   4  313.65    6.35
  -3   1   4  320.76    6.38
   1  -3   4  333.23    6.52
  -2  -1   4  337.75    6.37
  -3   2   4  369.57    6.40
  -1  -2   4  315.43    6.36
   1  -3   4  324.48    6.40
  -2  -1   4  353.91    6.33
  -2  -1   4  346.23    6.43
  -3   1   4  317.95    6.42
   2  -3   4  322.95    6.33
  -3   2   4  350.68    6.55
  -2   3   4  310.85    6.52
  -3   1   4  324.67    6.55
  -2   3   4  303.20    6.38
  -1   3   4  354.76    6.38
  -2  -1   4  357.62    6.39
   3  -2   4  367.28    6.28
  -3   2   4  353.39    6.37
  -3   2   4  342.17    6.39
  -2   3   4  309.16    6.36
  -3   1   4  317.60    6.38
   1  -3   4  344.95    6.30
  -1   3   4  363.72    6.35
  -2   3   4  324.86    6.36
  -3   1   4  312.54    6.37
  -1  -2   4  318.17    6.35
  -2  -1   4  340.46    6.36
  -3   2   5  503.43    9.14
   2  -3   5  462.38    9.29
  -3   1   5  498.07    9.14
   2   1   5  530.32    9.28
  -2  -1   5  491.43    9.11
  -1  -2   5  499.32    9.10
   2  -3   5  475.67    9.09
   1  -3   5  480.19    9.12
  -1  -2   5  478.92    9.16
  -3   1   5  469.73    9.16
  -2  -1   5  485.14    9.17
  -2   3   5  464.35    9.31
  -3   2   5  473.78    9.32
  -3   1   5  482.92    9.29
  -1   3   5  476.78    9.13
  -1  -2   5  472.32    9.14
  -2   3   5  470.86    9.13
  -1   3   5  476.67    9.10
   3  -1   5  474.76    9.05
  -2  -1   5  485.95    9.15
  -3   1   5  478.23    9.14
   1   2   5  488.12    9.10
   3  -2   5  480.45    9.05
  -3   1   5  483.39    9.12
  -3   2   5  482.83    9.14
   1  -3   5  488.39    9.06
  -3   2   5  479.24    9.13
  -2   3   5  473.24    9.12
   1   2   5  506.38    9.26
  -3   2   5  498.48    9.34
  -2   3   5  436.67    9.28
  -1  -2   5  513.91    9.29
   1  -3   5  480.51    9.28
  -2  -1   5  477.01    9.32
  -1   3   5  481.16    9.28
  -3   1   5  507.18    9.34
  -3   1   6  578.43   10.53
  -1   3   6  551.69   10.44
   1  -3   6  535.93   10.46
   2  -3   6  588.21   10.46
  -3   2   6  573.51   10.52
  -1  -2   6  570.59   10.47
   2   1   6  536.40   10.44
  -2   3   6  544.80   10.45
   1   2   6  560.19   10.43
  -2  -1   6  535.07   10.47
   1  -3   6  517.11   10.25
   2  -3   6  564.11   10.23
  -1  -2   6  550.15   10.29
  -2  -1   6  512.82   10.30
  -3   1   6  547.26   10.30
  -3   1   6  545.76   10.47
  -2   3   6  552.85   10.45
  -3   2   6  529.07   10.48
  -1   3   6  532.34   10.25
   1   2   6  555.72   10.25
  -2  -1   6  521.84   10.30
  -1   3   6  525.84   10.27
  -3   1   6  557.52   10.29
  -2   3   6  546.09   10.28
   3  -2   6  522.20   10.19
   3  -1   6  544.97   10.19
  -1  -2   6  572.98   10.31
  -3   2   6  527.77   10.26
  -3   1   6  561.62   10.27
  -2  -1   6  533.69   10.25
  -3   2   6  524.44   10.27
   1  -3   6  520.26   10.20
  -1  -2   6  555.21   10.24
  -2   3   6  560.49   10.27
   3  -1   6  579.33   10.45
   3  -2   6  570.83   10.45
   1   2   7  132.44    3.08
  -3   1   7  129.51    3.27
  -2   3   7  131.32    3.09
   1  -3   7  139.96    3.08
  -1   3   7  118.83    3.11
  -1  -2   7  123.49    3.15
   2  -3   7  123.21    3.13
  -3   2   7  126.60    3.22
   2   1   7  136.27    3.07
  -2  -1   7  127.40    3.13
  -1  -2   7  131.78    2.75
  -2  -1   7  128.52    2.79
   2  -3   7  138.13    2.64
   1  -3   7  133.83    2.70
  -1   3   7  126.48    2.68
   3  -1   7  136.37    2.58
  -1  -2   7  125.63    2.73
  -2  -1   7  118.57    2.76
  -1   3   7  123.94    2.71
  -3   1   7  132.21    2.76
  -2   3   7  129.86    2.72
   1   2   7  136.60    2.69
   3  -2   7  122.53    2.57
  -3   2   7  120.94    2.73
  -3   1   7  123.36    2.70
  -1  -2   7  131.21    2.66
  -2  -1   7  132.04    2.68
  -2   3   7  133.57    2.72
   3  -2   7  138.56    3.09
   3  -1   7  142.42    3.09
   1  -3   8   63.22    1.53
  -2  -1   8   62.01    1.64
  -1  -2   8   56.66    1.61
  -2  -1   8   61.95    1.57
  -3   2   8   61.87    1.63
   2   1   8   65.38    1.57
   1   2   8   51.90    1.47
  -1  -2   8   57.01    1.59
   3  -1   8   51.34    1.36
  -2   3   8   54.59    1.58
   3  -2   8   62.65    1.36
  -1   3   8   62.98    1.58
  -2   3   8   54.91    2.20
  -3   2   8   70.64    2.14
  -3   1   8   57.40    2.08
  -1  -2   8   55.02    1.47
  -3   2   8   61.07    1.54
  -2  -1   8   62.90    2.27
   2  -3   8   59.82    2.12
  -1   3   8   65.39    2.14
   2   1   8   63.39    2.19
   3  -1   8   55.70    2.10
   3  -2   8   63.30    2.12
  -3   2   8   64.96    2.31
  -3   1   8   58.84    2.34
   1  -3   8   60.64    2.13
   1   2   8   58.08    2.07
  -1   3   8   65.13    2.15
  -2   3   8   53.79    2.16
  -1  -2   8   62.48    2.17
  -1  -2   9  450.10    8.44
  -2  -1   9  429.89    8.44
   2  -3   9  453.57    8.34
   1  -3   9  432.45    8.46
   3  -2   9  436.57    8.30
  -1   3   9  431.36    8.39
   2   1   9  432.56    8.41
  -2   3   9  419.94    8.40
  -3   1   9  452.91    8.71
  -3   2   9  450.66    8.70
  -2   3   9  443.32    8.69
  -3   1   9  441.45    8.39
  -1   3   9  428.81    8.39
  -2  -1   9  449.31    8.38
  -3   1   9  429.78    8.44
  -3   2   9  432.93    8.43
  -2   3   9  438.84    8.41
  -2  -1   9  427.33    8.79
  -1  -2   9  483.86    8.80
   3  -1   9  440.88    8.72
   1  -3   9  441.99    8.74
   1   2   9  445.11    8.71
  -3   2   9  418.82    8.76
  -3   1   9  408.04    8.78
  -1   3   9  468.38    8.77
   2   1   9  448.40    8.70
   3  -2   9  440.79    8.71
  -2   3   9  435.06    8.75
   2  -3   9  439.63    8.71
  -1   3   9  428.25    8.66
   2   1  10    9.91    1.69
  -2   3  10   10.78    1.86
  -1  -2  10   16.03    1.83
  -3   1  10   14.34    1.81
  -3   2  10    9.49    1.92
   1  -3  10    6.59    1.80
  -2  -1  10    6.32    1.82
   2  -3  10   13.35    1.74
  -1   3  10    9.21    1.85
  -3   2  10    8.78    1.84
  -2   3  10   14.66    1.78
  -2  -1  10    9.07    1.72
  -3   1  10   12.82    1.89
   3  -1  10   15.63    1.08
   1  -3  10    8.03    0.90
  -3   1  10   15.93    1.05
   3  -2  10    8.20    1.08
   1   2  10   16.73    1.02
  -3   2  10    6.72    1.04
  -1  -2  10   15.05    1.12
   2  -3  10   17.92    1.17
   2   1  10    8.71    0.99
   1  -3  10    8.28    1.13
  -2   3  10   14.74    1.00
  -3   1  10   14.44    1.05
  -2  -1  10    7.66    1.09
  -1   3  10    8.54    0.97
  -3   2  10    8.12    1.00
   3  -1  10   13.25    1.67
   3  -2  10    7.34    1.72
  -2   3  11   26.56    2.09
  -2  -1  11   23.51    2.08
  -3   2  11   22.16    1.90
  -3   1  11   26.77    2.04
  -1   3  11   24.61    2.08
  -3   1  11   26.82    1.29
  -3   2  11   22.97    1.27
  -1   3  11   22.80    1.12
  -2   3  11   27.48    1.17
   2  -3  11   28.08    2.02
  -1   3  11   23.75    1.97
   3  -1  11   27.48    1.98
   1  -3  11   26.55    2.05
  -2  -1  11   25.20    2.01
   3  -2  11   23.98    2.00
   2   1  11   22.72    2.04
  -2   3  11   28.52    2.07
  -1  -2  11   31.31    2.00
   1   2  11   27.70    1.96
   2  -3  11   28.03    1.30
   2   1  11   23.20    1.14
  -2   3  11   29.23    1.21
  -3   2  11   21.65    1.22
   3  -2  11   22.03    1.24
   1   2  11   27.64    1.14
  -1  -2  11   29.99    1.21
   3  -1  11   30.32    1.27
  -3   1  11   30.53    1.28
  -1  -2  11   30.93    1.34
   1  -3  11   22.90    1.29
  -2  -1  11   23.16    1.18
  -2  -1  11   22.80    1.21
  -2   3  12   13.19    1.13
  -3   2  12   12.35    1.20
  -3   1  12   12.88    1.16
  -2  -1  12   11.73    1.19
  -2   3  12   11.84    1.17
  -1   3  12   12.33    1.10
   1   2  12   16.29    1.07
  -1  -2  12   11.54    1.95
  -1   3  12   13.58    2.08
  -1  -2  12   15.42    2.04
   2  -3  12   12.07    1.94
  -2  -1  12   12.74    2.08
   2   1  12   13.31    2.04
   3  -2  12   14.39    2.02
   1   2  12   12.32    2.02
  -1   3  12   10.53    1.99
  -2  -1  12   12.40    2.15
  -2   3  12   11.63    2.10
   1  -3  12   14.86    2.09
  -3   2  12   12.19    2.05
   3  -1  12   15.19    1.95
  -2   3  12   12.07    1.95
  -3   1  12   14.38    2.10
   1   2  12   14.48    1.95
   3  -2  12   12.81    1.20
  -1  -2  12   13.75    1.08
   2  -3  12   14.14    1.23
  -3   1  12   13.29    1.14
  -3   2  12   11.76    1.14
   1  -3  12   12.69    1.16
  -2  -1  12   11.86    1.10
   2   1  12   12.78    1.06
  -1  -2  12   14.23    1.30
   3  -1  12   13.89    1.11
  -3   2  13   51.20    2.46
   1   2  13   60.31    2.64
  -2  -1  13   48.51    2.58
  -2   3  13   52.73    2.53
  -1  -2  13   62.35    2.60
  -3   1  13   52.99    2.51
  -1   3  13   55.47    2.61
   3  -1  13   55.30    1.68
  -3   2  13   50.95    1.70
   3  -2  13   51.22    1.75
  -1  -2  13   60.97    1.65
  -2  -1  13   50.95    1.67
  -3   1  13   58.15    1.71
   1  -3  13   54.21    1.79
   2  -3  13   56.61    1.84
  -2  -1  13   50.26    1.84
  -3   2  13   50.45    1.78
  -3   1  13   60.40    1.87
   1   2  13   60.61    1.70
  -2   3  13   55.68    1.72
   2   1  13   51.44    1.65
  -1   3  13   54.88    1.71
  -1  -2  13   56.54    1.85
   2   1  13   53.74    2.50
   1  -3  13   58.55    2.54
   3  -1  13   57.56    2.65
   2   1  13   57.19    2.58
  -1  -2  13   57.18    2.73
  -1   3  13   56.80    2.54
   2  -3  13   60.31    2.72
   3  -2  13   54.78    2.54
   1   2  13   58.87    2.67
  -3   2  14   34.06    1.46
  -2  -1  14   31.42    1.42
   3  -1  14   38.35    1.49
   1  -3  14   32.95    1.52
   3  -2  14   37.03    1.54
  -3   1  14   38.04    1.48
   2  -3  14   39.19    1.55
   2   1  14   35.23    2.48
   2  -3  14   35.90    2.63
   1  -3  14   33.09    2.69
   1   2  14   39.81    2.45
   3  -2  14   35.77    2.63
   3  -1  14   37.39    2.57
   2   1  14   37.95    2.46
  -2  -1  14   35.10    2.34
  -1   3  14   34.70    2.48
   1  -3  14   37.02    2.61
  -3   1  14   35.01    2.39
  -2   3  14   37.30    2.45
  -1  -2  14   39.83    2.50
   1   2  14   37.99    2.50
  -3   2  14   34.34    2.52
  -1  -2  14   37.29    1.68
  -1   3  14   33.76    1.45
   1   2  14   36.64    1.43
   2   1  14   35.61    1.46
  -3   1  14   35.56    1.56
  -2   3  14   34.02    1.49
  -3   2  14   32.28    1.57
  -2  -1  14   33.20    1.60
  -2  -1  15   12.18    2.30
   3  -1  15    9.05    2.29
   1  -3  15    9.90    2.42
   3  -2  15    9.89    2.30
   2   1  15   11.45    2.33
   1  -3  15   10.36    2.34
   2  -3  15    9.23    2.27
   1   2  15    8.06    2.33
   2   1  15    9.89    2.26
   3  -1  15    7.62    2.24
   3  -2  15    8.45    2.28
  -1  -2  15    6.05    2.19
   2  -3  15    7.66    2.46
   1   2  15    6.28    2.36
  -1   3  15    8.94    2.28
  -2   3  15    8.36    2.21
  -3   1  15    6.83    2.31
  -3   2  15    7.67    2.29
   2  -3  15    9.69    1.37
  -2   3  15    9.03    1.27
  -3   1  15    9.18    1.37
  -3   2  15    9.28    1.29
   3  -1  15    9.06    1.20
   1   2  15    9.73    1.17
   1  -3  15   10.63    1.34
   2   1  15   10.54    1.16
  -2  -1  15    9.43    1.37
  -1   3  15    9.48    1.20
  -1  -2  15    8.60    1.31
   3  -2  15    9.75    1.26
   2  -3  16   12.27    2.38
   3  -2  16   13.69    2.55
   3  -1  16    9.90    2.35
   1  -3  16   12.66    2.40
   2   1  16   12.98    2.35
   3  -1  16   10.94    2.49
   3  -2  16   14.66    2.41
  -1   3  16   12.10    2.30
  -3   1  16   11.80    2.39
  -2  -1  16   11.50    2.26
  -2   3  16    8.05    2.42
  -1  -2  16    8.96    2.37
   1   2  16    9.49    2.25
  -3   2  16   10.47    2.41
  -2  -1  16   14.12    1.39
  -1  -2  16    9.33    1.34
  -3   1  16    8.36    1.31
   2   1  16   11.67    1.18
   1   2  16    8.69    1.16
   3  -2  16   12.91    1.33
   2  -3  16   11.22    1.39
   1  -3  16   13.85    1.38
   3  -1  16    9.21    1.22
  -2  -1  17    9.39    2.42
   1   2  17    9.89    2.27
  -2   3  17    9.98    2.35
  -3   2  17    6.74    2.38
  -1   3  17    8.21    2.36
  -3   1  17    6.96    2.22
   2   1  17    7.24    2.31
  -1  -2  17    8.69    2.42
   3  -2  17    4.32    2.31
   3  -1  17    7.16    2.22
   2  -3  17   11.98    2.34
   1  -3  17    9.18    2.28
   2  -3  18    7.44    1.27
   3  -1  18   10.27    1.17
   1  -3  18    7.47    1.29
   3  -2  18    5.52    1.20
  -3   2  18    6.99    1.91
  -1  -2  18   16.03    2.23
  -2  -1  18    8.40    2.23
   3  -1  18   10.04    2.26
  -3   1  18   10.03    2.09
   1  -3  18    6.13    2.29
   3  -2  18    9.62    2.45
   1   2  18    7.62    2.25
   2   1  18    4.38    2.30
  -1   3  18    8.33    2.29
  -2   3  18    7.05    2.13
   2  -3  18    7.75    2.32
   2  -3  19   -1.29    1.14
  -1  -2  19    1.84    2.01
  -1   3  19    1.24    2.05
   3  -2  19   -0.21    2.06
  -3   2  19    0.88    2.09
  -3   1  19   -0.25    2.10
   2  -3  19   -2.63    2.04
   3  -1  19    0.10    2.06
   1  -3  19   -1.28    2.04
   2   1  19   -1.27    2.01
  -2   3  19   -3.01    2.10
  -2  -1  19    1.77    2.01
   1   2  19   -0.88    2.06
  -1   3  20    7.55    1.88
   2  -3  20    8.02    1.89
  -3   1  20    5.32    1.90
  -3   2  20    9.76    1.88
   3  -1  20    7.57    1.91
  -2  -1  20    8.81    1.90
   1   2  20    6.43    1.83
   2   1  20    7.76    1.54
  -1  -2  20    8.34    1.88
   3  -2  20   10.37    1.92
  -2   3  20    6.30    1.92
   1  -3  20   10.31    1.87
   3  -2  21    1.91    1.52
  -1  -2  21    1.28    1.55
   2   1  21    2.57    1.51
   2  -3  21    1.91    1.54
   3  -1  21    1.98    1.51
   1  -3  21    1.69    1.51
   1   2  21    0.80    1.53
  -3   3   0  706.80   13.05
   3  -3   0  693.36   13.07
  -3   3   0  709.30   13.04
   3  -3   0  686.07   13.04
   0   3   1 8971.36  162.51
   3  -3   1 8983.38  162.53
   3  -3  -1 9131.47  162.52
  -3   3   1 8926.50  162.52
   0  -3  -1 8423.11  162.48
  -3   3   1 8942.84  162.51
   0  -3   1 8621.76  162.50
   0  -3   2 5646.83  103.59
   0   3   2 5616.16  103.59
   3  -3   2 5573.71  103.59
   0  -3   2 5599.27  103.60
   0   3   2 5565.59  103.59
  -3   0   2 5623.87  103.61
  -3   3   2 5644.57  103.58
  -3   0   2 5685.61  103.58
   0   3   2 5486.56  103.54
  -3   3  -2 5618.91  103.52
  -3   3   2 5616.76  103.57
  -3   0   2 5649.98  103.59
   0  -3   3 3968.90   73.82
   0   3   3 3934.45   73.81
  -3   3   3 4049.43   73.78
  -3   0   3 4045.54   73.78
   0  -3   3 3848.42   73.78
  -3   0   3 3783.44   73.72
  -3   0   3 3935.00   73.80
  -3   3   3 3850.82   73.85
  -3   0   3 3985.67   73.83
  -3   3   3 3859.71   73.79
   0   3   3 4080.87   73.75
  -3   0   3 3986.15   73.78
  -3   3   3 3951.35   73.77
  -3   3  -3 4140.51   73.72
  -3   3   3 4143.41   73.79
  -3   0   3 3796.39   73.78
   0  -3   3 3956.48   73.75
   0   3   4  481.17    9.83
   0  -3   4  538.27    9.84
  -3   0   4  504.95    9.75
  -3   3   4  523.45    9.74
   0  -3   4  520.14    9.75
  -3   0   4  513.36    9.78
   3  -3   4  545.03    9.67
  -3   0   4  522.72    9.87
  -3   3   4  480.21    9.88
  -3   0   4  491.09    9.74
  -3   3   4  505.79    9.75
   0   3   4  541.22    9.70
  -3   3   4  498.95    9.73
  -3   3   4  486.16    9.74
  -3   0   4  498.17    9.74
   0  -3   4  539.16    9.70
  -3   0   5   46.86    1.80
   0  -3   5   38.40    1.66
  -3   3   5   42.86    1.79
   0   3   5   41.25    1.54
  -3   3   5   42.84    1.22
  -3   0   5   44.27    1.26
   0  -3   5   34.41    1.29
  -3   0   5   38.72    1.47
   3  -3   5   45.45    1.05
  -3   0   5   50.41    2.65
  -3   3   5   43.80    1.76
  -3   0   5   37.43    1.34
  -3   3   5   40.00    1.29
   0  -3   5   40.00    1.08
  -3   3   5   38.89    1.24
  -3   3   5   41.15    1.28
  -3   0   5   39.34    1.24
  -3   3   6  519.43   10.16
   0  -3   6  530.96   10.10
   0   3   6  523.12   10.08
  -3   0   6  497.91   10.08
  -3   0   6  533.56   10.18
  -3   0   6  522.21    9.98
   0  -3   6  532.19    9.94
   0   3   6  516.51    9.91
  -3   3   6  515.50   10.11
   0   3   6  531.78    9.90
  -3   3   6  508.32    9.94
  -3   0   6  520.90    9.95
  -3   3   6  517.86    9.94
  -3   0   6  523.90    9.92
  -3   3   6  532.63    9.94
   0  -3   6  522.30    9.87
   3   0   6  560.18   10.11
   3  -3   6  560.55   10.12
   3  -3   7   11.57    1.60
   3   0   7   11.65    1.52
  -3   0   7    8.30    0.90
   0   3   7   12.66    0.92
   0  -3   7   10.22    1.01
  -3   0   7   10.62    1.15
   0   3   7   11.82    0.84
  -3   3   7   12.49    1.06
   0  -3   7   11.20    0.80
  -3   3   7   11.42    0.95
  -3   3   7    8.78    1.63
   0   3   7    8.51    1.54
  -3   0   7   11.54    1.68
   0  -3   7    9.05    1.58
  -3   0   8   75.50    1.94
   0  -3   8   82.78    1.87
  -3   0   8   64.95    2.37
  -3   3   8   70.47    2.34
   0   3   8   76.61    1.75
   3  -3   8   78.69    1.64
  -3   3   8   69.51    1.87
   0  -3   8   69.75    1.90
  -3   0   8   68.75    1.83
   0  -3   8   80.73    1.73
   0  -3   8   79.23    2.36
  -3   0   8   77.07    2.43
  -3   3   8   72.71    2.45
   3   0   8   77.21    2.32
   0   3   8   76.82    2.30
   3  -3   8   66.86    2.42
   0  -3   9  451.84    8.50
  -3   3   9  423.65    8.82
  -3   0   9  454.40    8.79
  -3   3   9  433.74    8.53
  -3   0   9  445.68    8.48
   0  -3   9  471.67    8.86
   0   3   9  434.49    8.79
  -3   3   9  412.57    8.87
   3   0   9  442.81    8.81
   3   0   9  465.09    8.52
   0  -3   9  433.76    8.55
  -3   0   9  443.05    8.54
   3  -3   9  443.75    8.40
  -3   3  10  267.54    5.74
  -3   0  10  273.06    5.74
  -3   0  10  277.96    5.33
  -3   3  10  267.06    5.36
  -3   0  10  265.73    5.40
   0   3  10  269.38    5.32
   3   0  10  271.67    5.71
   0   3  10  264.76    5.69
  -3   0  10  270.89    5.81
   0  -3  10  276.72    5.77
   3  -3  10  256.36    5.75
  -3   3  10  263.56    5.81
  -3   3  10  266.60    5.35
   3   0  10  273.26    5.34
   0  -3  10  282.82    5.42
   0   3  11  694.18   13.44
  -3   3  11  695.85   13.46
  -3   0  11  703.40   13.44
  -3   0  11  681.81   13.18
   0   3  11  683.41   13.11
  -3   3  11  711.20   13.18
   0  -3  11  685.72   13.51
   0   3  11  669.02   13.46
   3   0  11  680.15   13.47
   3  -3  11  713.56   13.48
   0  -3  11  695.67   13.17
   3  -3  11  711.63   13.19
   3   0  11  691.19   13.12
   0  -3  11  666.38   13.08
  -3   3  11  692.58   13.13
  -3   0  11  682.04   13.13
  -3   3  12  313.57    6.73
  -3   0  12  330.57    6.74
   0   3  12  312.10    6.72
  -3   3  12  314.78    6.28
  -3   0  12  323.35    6.30
   0   3  12  308.68    6.23
   3  -3  12  306.66    6.78
   0  -3  12  325.65    6.78
   0   3  12  319.51    6.73
   3   0  12  313.99    6.74
   3  -3  12  319.08    6.33
  -3   0  12  323.40    6.27
   0  -3  12  320.75    6.34
  -3   3  12  313.72    6.25
   3   0  12  303.23    6.24
  -3   3  13  244.62    5.57
   0   3  13  247.20    5.50
  -3   0  13  244.65    5.53
  -3   0  13  247.26    5.04
   0   3  13  241.50    4.96
  -3   3  13  240.48    5.00
   0  -3  13  243.42    5.49
   0   3  13  237.11    5.65
   0  -3  13  255.95    5.69
   3   0  13  248.78    5.56
   3  -3  13  243.10    5.63
  -3   3  13  241.41    4.96
   3  -3  13  243.81    5.04
  -3   0  13  242.98    4.95
   3   0  13  241.54    4.97
   0  -3  13  245.19    5.06
   0   3  14  249.03    5.65
   0  -3  14  249.81    5.67
  -3   0  14  243.93    5.67
  -3   3  14  250.57    5.67
   3   0  14  240.15    5.00
   0  -3  14  248.66    5.11
   0   3  14  237.55    5.00
  -3   3  14  241.23    5.07
  -3   0  14  242.69    5.08
   3   0  14  240.28    5.62
   0  -3  14  227.19    5.69
   3  -3  14  253.49    5.71
   3   0  14  241.37    5.69
   0   3  14  231.10    5.73
  -3   0  14  249.70    5.01
   3  -3  14  255.47    5.12
   0  -3  15   49.11    2.73
  -3   0  15   50.44    2.64
   3   0  15   49.35    2.75
  -3   3  15   51.78    2.63
   0   3  15   49.74    2.54
   0  -3  15   52.08    1.85
  -3   0  15   47.28    1.81
   0   3  15   47.94    1.65
   3   0  15   48.63    1.67
   3  -3  15   46.25    2.55
   3   0  15   45.65    2.83
   3  -3  15   49.17    2.83
  -3   0  15   47.68    1.65
   3  -3  15   48.22    1.79
   0   3  16   56.55    2.78
   3   0  16   60.15    2.78
   3  -3  16   60.71    2.86
  -3   0  16   57.74    2.85
  -3   3  16   53.38    2.87
   0  -3  16   59.08    2.76
   3   0  16   52.05    2.89
   3  -3  16   54.83    2.86
  -3   0  16   58.47    1.92
   3   0  16   59.18    1.81
   0  -3  16   54.33    1.95
   3  -3  16   55.96    1.90
   0   3  17   47.52    2.67
   3  -3  17   41.78    2.74
   3   0  17   45.96    2.71
  -3   3  17   41.84    2.72
  -3   0  17   43.15    2.62
   0  -3  17   40.19    2.64
  -3   3  18   -0.02    2.17
  -3   0  18    1.17    2.13
   0   3  18    0.57    2.04
   0  -3  18    2.97    2.29
   3   0  18   -1.85    2.28
   3  -3  18    5.43    2.25
   3   0  18   -1.42    1.06
   0  -3  18    0.90    1.26
   3  -3  18   -0.93    1.20
   3  -3  19   18.00    1.28
  -3   0  19   18.06    2.26
   3   0  19   19.27    2.20
   0   3  19   17.75    2.04
  -3   3  19   14.92    2.20
   3  -3  19   22.63    2.17
   0  -3  19   18.10    2.17
  -3   3  20    4.14    1.90
  -3   0  20    4.35    1.87
   0   3  20    5.49    1.81
   3   0  20    3.72    1.80
   0  -3  20    4.39    1.72
   3  -3  20    2.83    1.87
   3   0  21   17.48    1.61
   0  -3  21   17.13    1.66
   3  -3  21   16.78    1.65
   2   2   0   96.19    1.88
  -4   2   0  105.59    1.95
  -4   2   1 3240.62   60.48
  -4   2  -1 3316.28   60.44
  -2  -2   1 3216.47   60.45
  -2  -2   1 3214.90   60.46
   2  -4   1 3200.13   60.51
  -4   2   1 3220.84   60.48
   2  -4   2  164.51    2.90
  -4   2   2  121.61    2.81
  -2   4   2  126.77    2.91
  -4   2   2  121.37    2.97
  -2  -2   2  131.71    2.73
   2  -4   2  155.40    2.64
  -4   2   2  122.31    2.78
  -2   4   2  129.67    2.71
  -2  -2   2  129.14    2.71
  -2  -2   3 9271.19  168.67
  -2   4   3 8749.30  168.66
  -2  -2   3 8719.98  168.59
  -2   4   3 9057.20  168.60
   2  -4   3 9413.41  168.64
  -2  -2   3 8973.76  168.60
  -4   2   3 9132.97  168.63
  -4   2   3 9132.27  168.69
  -2   4   3 8730.66  168.66
  -2  -2   3 9371.32  168.62
  -2   4   3 8994.46  168.61
  -4   2   3 9363.45  168.63
   2  -4   3 9206.99  168.55
  -4   2   3 8972.21  168.62
  -2  -2   3 8726.10  168.61
  -2   4   4    2.11    1.32
  -2   4   4    1.73    1.20
  -2  -2   4    2.50    1.37
  -2   4   4    1.18    0.69
  -2  -2   4    1.22    0.68
  -4   2   4    1.46    0.90
  -2  -2   4    3.08    0.79
   2  -4   4    3.03    1.11
  -4   2   4    1.50    1.06
  -4   2   4    3.10    1.49
  -2   4   4    2.65    0.89
  -2  -2   4    1.51    0.86
  -4   2   4    1.35    0.81
   2  -4   4    2.99    0.44
  -2   4   4    2.76    0.72
  -4   2   4    1.77    0.91
  -2  -2   4    2.62    0.85
  -2  -2   5    3.87    1.39
  -2   4   5    1.50    1.37
  -2   4   5    2.09    1.44
  -4   2   5    1.21    1.59
  -4   2   5    5.01    0.87
   2  -4   5    3.53    1.41
   2   2   5    1.92    1.27
   2  -4   5    5.33    1.13
  -4   2   5    3.15    1.07
  -2  -2   5    2.86    1.02
  -2   4   5    3.91    0.93
   2  -4   5    4.89    0.53
  -4   2   5    3.54    0.90
  -2   4   5    4.39    0.82
  -2  -2   5    5.26    0.85
  -4   2   5    3.09    0.91
  -4   2   6   55.20    1.48
  -2  -2   6   57.97    1.45
   2  -4   6   57.89    1.42
  -2  -2   6   59.75    1.63
  -2   4   6   54.77    2.05
  -4   2   6   51.76    2.07
  -2   4   6   59.59    1.53
  -2  -2   6   61.17    1.59
  -2   4   6   57.45    1.45
  -4   2   6   58.89    1.55
  -4   2   6   58.32    1.49
   2   2   6   51.32    1.88
  -2   4   6   51.35    1.89
  -2  -2   6   50.67    1.99
   2  -4   6   49.15    2.01
   2  -4   7   59.22    2.17
  -2   4   7   60.88    2.10
   2   2   7   61.62    2.08
  -2  -2   7   61.90    2.15
   2   2   7   63.68    1.48
  -2   4   7   60.87    1.62
   2  -4   7   64.20    1.51
  -2  -2   7   61.89    1.71
  -2  -2   7   62.55    1.52
  -2   4   7   59.05    1.54
   4  -2   7   62.28    2.10
   2  -4   8   12.35    1.60
  -2  -2   8   12.20    1.84
  -2   4   8   12.22    1.71
  -2   4   8   12.00    1.76
  -4   2   8   11.11    1.77
  -2  -2   8   13.77    1.16
   2  -4   8   12.64    0.89
  -2   4   8   13.35    1.07
  -2  -2   8   11.38    1.06
   2   2   8   12.53    0.90
  -4   2   8   11.55    0.97
  -4   2   8   12.67    0.98
   4  -2   8   11.56    1.71
   2   2   8   12.40    1.60
  -2  -2   9   71.40    1.91
  -2  -2   9   70.91    1.90
  -2  -2   9   73.42    2.47
  -2   4   9   69.97    2.46
   2  -4   9   74.04    2.36
   2   2   9   78.65    2.35
  -2   4   9   74.06    1.80
  -2  -2   9   74.85    1.76
  -4   2   9   73.71    1.91
  -4   2   9   79.41    1.84
  -4   2   9   71.54    2.51
  -2   4   9   70.33    2.46
   2   2  10  116.37    2.43
  -2  -2  10  111.49    2.54
   2  -4  10  118.94    2.62
  -2   4  10  109.83    2.50
  -4   2  10  110.76    2.53
   2   2  10  112.41    3.01
   4  -2  10  116.38    3.05
  -2  -2  10  108.15    3.16
  -2   4  10  103.38    3.11
   2  -4  10  120.65    3.01
  -2  -2  10  117.11    2.98
  -4   2  10  103.42    2.54
  -2   4  10  111.03    2.47
  -2  -2  10  115.11    2.42
  -2   4  10  107.05    2.98
  -4   2  10   96.31    3.08
  -2  -2  11  116.91    2.68
  -4   2  11  113.48    2.63
   2   2  11  116.32    2.57
   4  -2  11  121.58    2.68
   2  -4  11  119.36    2.65
   2  -4  11  119.75    3.28
   2   2  11  117.99    3.19
  -2   4  11  114.49    3.23
   4  -2  11  115.39    3.20
  -2  -2  11  111.62    3.31
  -2   4  11  116.34    2.60
  -4   2  11  117.38    2.70
  -2   4  11  114.90    3.24
  -2  -2  11  116.93    3.20
  -4   2  11  109.99    3.23
  -4   2  12   84.67    2.17
  -2  -2  12   83.37    2.09
   2   2  12   86.44    2.07
   4  -2  12   89.37    2.18
   2  -4  12   85.47    2.26
   2  -4  12   84.41    2.91
   2   2  12   85.99    2.80
   2   2  12   83.62    2.74
   4  -2  12   87.13    2.83
  -2   4  12   82.42    2.11
  -2  -2  12   81.48    2.18
  -4   2  12   83.95    2.22
  -2  -2  12   85.33    2.91
  -4   2  12   84.15    2.92
  -2   4  12   78.96    2.72
  -4   2  13   48.99    1.69
  -2  -2  13   51.96    1.62
   2  -4  13   51.09    1.75
   4  -2  13   53.03    1.66
   2   2  13   49.47    2.52
   4  -2  13   55.37    2.49
   2  -4  13   55.07    2.55
  -4   2  13   50.20    1.73
  -2   4  13   45.86    1.58
   2   2  13   51.40    1.56
  -2  -2  13   51.09    1.83
   2   2  13   52.64    2.40
  -4   2  13   49.09    2.58
  -2   4  13   49.43    2.57
  -2  -2  13   52.87    2.37
   4  -2  14   74.27    2.07
  -4   2  14   72.21    2.04
   2  -4  14   76.43    2.14
  -2  -2  14   69.84    1.94
   2   2  14   67.77    2.98
   4  -2  14   75.06    3.02
   2  -4  14   73.09    3.01
  -2  -2  14   71.69    2.99
   2   2  14   69.81    2.92
  -2   4  14   71.73    2.81
  -4   2  14   74.66    2.92
  -2  -2  14   71.85    2.18
   2   2  14   72.13    1.95
  -4   2  14   68.22    2.16
  -2   4  14   70.67    2.02
  -2  -2  15    3.00    2.31
   4  -2  15    9.19    2.33
   4  -2  15    7.01    2.36
   2   2  15    4.51    2.35
   2   2  15    5.27    2.20
   2  -4  15    7.51    2.36
   2  -4  15    5.17    2.41
  -2   4  15    8.45    2.15
  -4   2  15    6.97    2.41
  -2  -2  15    6.86    1.46
   4  -2  15    8.31    1.21
   2   2  15    6.99    1.09
   2  -4  15    8.84    1.38
   4  -2  16    2.17    2.35
   2   2  16    2.24    2.22
   4  -2  16    3.02    2.45
   2  -4  16    3.11    2.23
  -4   2  16    0.22    2.15
  -2  -2  16   -0.25    2.39
  -2   4  16    4.65    2.34
   2   2  16    2.44    1.04
   4  -2  16    2.20    1.21
  -2  -2  16    0.87    1.31
   2  -4  16    1.23    1.35
   2   2  17   19.20    2.33
  -4   2  17   20.38    2.40
  -2   4  17   20.94    2.44
  -2  -2  17   20.23    2.50
   2  -4  17   21.88    2.50
   4  -2  17   21.58    2.50
   4  -2  17   18.25    2.53
   4  -2  18    2.27    2.19
   2  -4  18    4.01    1.30
   4  -2  18    3.75    1.11
  -2   4  18    2.74    2.25
  -2  -2  18    3.50    2.16
   2   2  18    0.25    2.24
   2  -4  18    1.94    2.12
   2  -4  19   16.88    1.28
  -2   4  19   14.42    2.11
   2   2  19   19.37    2.07
  -4   2  19   15.51    2.23
  -2  -2  19   16.89    2.08
   4  -2  19   18.62    2.20
   2  -4  19   16.48    2.16
   4  -2  20    2.74    1.83
   2   2  20   -0.91    1.74
  -2  -2  20    0.40    1.76
   2  -4  20   -0.32    1.80
  -2   4  20   -1.61    1.81
   2  -4  21   22.49    1.66
   4  -2  21   21.61    1.61
   2   2  21   18.78    1.62
  -4   3   0 1373.98   25.13
  -1  -3   0 1304.21   25.11
   3  -4   0 1381.93   25.18
   4  -3   0 1380.76   25.15
  -4   3   0 1392.93   25.14
  -1  -3   1  255.09    4.91
  -1   4   1  242.69    4.91
   4  -3  -1  292.01    4.95
   4  -3   1  255.92    5.01
   3  -4   1  258.95    5.04
  -4   1   1  273.96    5.01
   1   3   1  273.26    4.94
  -3   4   1  268.55    4.95
  -3  -1   1  270.72    4.96
  -4   3   1  267.27    4.97
  -1  -3   2  324.82    6.10
  -1   4   2  291.30    6.08
  -1  -3   2  316.51    6.00
   4  -3  -2  320.24    6.00
   1  -4   2  298.27    6.13
  -1  -3   2  322.80    6.13
   3  -4   2  348.51    6.13
  -4   1   2  313.87    6.11
  -3  -1   2  318.16    6.10
  -1   4   2  287.52    6.12
  -3   4   2  339.51    6.21
  -4   1   2  315.13    6.18
  -4   3   2  322.06    6.22
  -3  -1   2  323.83    6.12
  -3   4   2  313.45    6.08
  -3   4   2  325.88    6.04
  -3  -1   2  319.56    6.05
   1   3   2  330.98    5.97
  -4   1   2  311.00    6.08
  -4   3   2  314.28    6.06
  -1  -3   3 1331.38   25.17
  -1   4   3 1376.13   25.17
   1   3   3 1382.54   25.15
  -3   4   3 1330.90   25.11
  -3  -1   3 1369.83   25.11
   1  -4   3 1420.79   25.17
  -1  -3   3 1326.06   25.13
  -3  -1   3 1349.96   25.08
   1  -4   3 1368.04   25.15
   3  -4   3 1389.07   25.15
  -4   1   3 1335.81   25.15
  -1   4   3 1333.77   25.17
  -4   1   3 1337.40   25.21
  -3  -1   3 1362.44   25.17
  -4   3   3 1339.26   25.22
  -3   4   3 1293.79   25.21
   1   3   3 1357.67   25.06
  -3   4   3 1322.40   25.12
  -3  -1   3 1359.03   25.12
  -3   4   3 1345.25   25.11
  -1   4   3 1375.39   25.09
  -4   1   3 1317.07   25.13
   1  -4   3 1355.61   25.07
  -3   4  -3 1309.46   25.04
  -3  -1   3 1381.94   25.13
  -4   1   3 1331.20   25.13
  -1  -3   3 1315.95   25.11
  -4   3   3 1354.16   25.12
   1  -4   4   15.50    1.23
  -1  -3   4    9.88    1.22
  -1   4   4   17.86    1.30
  -3  -1   4   15.51    0.87
   1   3   4    9.70    1.21
  -4   3   4   17.25    0.92
  -3   4   4   10.34    0.81
  -4   1   4   13.15    0.90
  -1  -3   4   11.30    1.00
  -3  -1   4   15.45    0.70
   1  -4   4   13.00    1.12
   3  -4   4    8.88    1.11
  -4   1   4   12.93    1.12
  -3   4   4   11.09    1.53
  -4   1   4   12.90    1.55
  -3  -1   4   15.53    1.33
  -1   4   4   19.06    1.43
  -4   3   4   18.87    1.54
   1   3   4    7.69    0.60
  -3   4   4   11.34    1.00
  -3  -1   4   17.30    0.87
   4  -3   4   15.67    0.41
  -1   4   4   17.02    0.73
  -4   3   4   18.67    0.99
  -3   4   4   10.59    0.89
  -3   4   4    8.87    0.88
  -4   1   4   12.26    0.92
  -4   3   4   17.03    0.91
   1  -4   4   12.95    0.62
  -1  -3   4    9.33    0.81
  -4   1   4   10.86    0.97
  -3  -1   4   11.14    0.95
  -1   4   5  292.63    5.98
  -1  -3   5  300.56    6.02
  -3  -1   5  284.03    5.97
   1  -4   5  309.82    5.98
  -3   4   5  291.90    6.06
   1   3   5  318.94    5.98
  -3  -1   5  295.42    6.05
  -4   3   5  292.67    5.81
  -3   4   5  300.63    5.81
  -4   1   5  310.80    5.83
  -3  -1   5  282.44    5.79
   1  -4   5  307.58    5.86
  -1  -3   5  315.68    5.81
  -3  -1   5  295.33    5.88
   3  -4   5  331.10    5.75
  -4   1   5  318.77    5.89
  -3   4   5  282.12    6.05
  -4   1   5  300.53    6.02
  -1   4   5  294.54    5.97
  -4   3   5  278.08    6.04
   1   3   5  326.80    5.76
   4  -3   5  304.38    5.68
  -3   4   5  297.54    5.83
  -3  -1   5  293.14    5.83
  -3   4   5  308.45    5.81
  -4   3   5  291.78    5.81
  -3   4   5  309.28    5.81
   1  -4   5  291.24    5.72
  -1   4   5  298.48    5.77
  -4   3   5  282.57    5.83
  -4   1   5  299.41    5.84
  -1  -3   5  310.56    5.77
  -3  -1   5  299.92    5.82
  -4   1   5  312.73    5.83
   3   1   6   49.10    1.78
  -4   3   6   45.74    1.33
  -4   1   6   41.58    1.35
   3  -4   6   50.89    1.84
  -3  -1   6   44.63    1.28
   3  -4   6   45.85    1.14
  -1  -3   6   44.74    1.45
  -3  -1   6   43.93    1.52
  -4   1   6   44.02    1.48
   1  -4   6   46.23    1.35
  -1   4   6   48.07    1.31
  -1   4   6   45.93    1.84
  -3   4   6   42.45    1.89
  -4   3   6   41.18    1.95
  -4   1   6   41.84    1.92
   1   3   6   42.31    1.17
  -3  -1   6   41.56    1.37
  -1  -3   6   47.38    1.39
   4  -3   6   46.06    0.99
  -3   4   6   41.65    1.38
  -3   4   6   40.53    1.29
  -4   3   6   48.24    1.40
  -4   1   6   42.75    1.39
  -1  -3   6   46.61    1.22
   1  -4   6   45.53    1.10
  -4   1   6   40.26    1.33
  -1   4   6   47.24    1.21
  -4   3   6   46.02    1.31
  -3   4   6   40.00    1.93
  -1  -3   6   45.97    1.77
  -3  -1   6   38.17    1.80
   1  -4   6   42.99    1.79
  -3  -1   6   45.73    1.95
   1   3   6   40.27    1.69
  -1   4   6   43.67    1.82
   3   1   7    3.88    1.46
   3  -4   7    1.03    1.57
   4  -3   7    4.17    1.56
   4  -1   7    2.14    1.56
   1  -4   7    3.17    1.50
  -3  -1   7    2.98    0.90
  -1  -3   7    1.49    0.77
  -1  -3   7    1.35    1.09
  -3  -1   7    2.68    1.14
   1  -4   7    5.19    0.95
   3  -4   7    1.66    0.70
  -4   1   7    0.09    1.11
  -3   4   7    0.65    0.98
  -4   3   7    2.22    1.06
   4  -3   7    4.44    0.53
  -1   4   7    2.40    0.94
  -3   4   7    1.03    0.91
  -1   4   7    3.02    0.80
  -4   3   7    2.79    0.98
   1   3   7    1.61    0.73
   1  -4   7    4.30    0.65
   1   3   7   -0.07    1.40
  -1  -3   7    0.90    1.56
  -3   4   7    1.19    1.58
  -1   4   7    4.35    1.53
  -3  -1   7    2.13    1.65
   3  -4   8  218.93    4.50
   1   3   8  196.12    4.43
   1  -4   8  209.98    4.49
  -1  -3   8  203.88    4.55
  -3  -1   8  207.94    4.39
   3   1   8  211.87    4.49
  -1   4   8  220.56    4.50
  -3  -1   8  212.48    4.61
  -3   4   8  194.89    4.55
   1  -4   8  218.19    4.10
  -1  -3   8  206.48    4.15
  -3  -1   8  205.26    4.19
  -4   3   8  204.67    4.54
  -4   1   8  206.16    4.49
  -1   4   8  205.65    4.49
  -3   4   8  200.54    4.51
  -1  -3   8  210.43    4.16
  -4   3   8  206.82    4.16
  -3   4   8  195.74    4.15
   1   3   8  192.47    4.04
  -3  -1   8  204.52    4.15
   4  -3   8  203.47    3.96
  -4   1   8  192.40    4.16
  -1   4   8  214.99    4.09
  -4   3   8  217.82    4.12
  -4   1   8  206.94    4.10
  -1  -3   8  201.07    4.04
  -4   3   8  204.40    4.14
   4  -1   8  211.67    4.49
   4  -3   8  224.10    4.50
   1  -4   9   29.19    1.12
  -1  -3   9   27.25    1.25
  -4   1   9   25.91    1.89
  -3   4   9   24.18    1.97
  -1   4   9   32.69    1.81
  -3  -1   9   27.26    1.92
  -4   3   9   28.69    1.93
  -4   1   9   27.81    1.16
  -4   3   9   32.78    1.28
  -4   1   9   23.98    1.28
  -1   4   9   29.82    1.09
  -3  -1   9   30.21    1.13
  -3   4   9   26.01    1.14
   1   3   9   25.90    1.87
  -1  -3   9   25.44    1.89
   1  -4   9   28.99    1.93
  -1   4   9   29.39    1.85
   1  -4   9   29.84    1.24
  -1  -3   9   24.81    1.24
  -3  -1   9   28.50    1.23
   3   1   9   26.21    1.08
  -4   1  10   54.50    2.33
  -3   4  10   51.60    2.26
  -1   4  10   47.41    2.09
  -4   3  10   45.68    2.17
  -3  -1  10   50.13    2.08
  -3  -1  10   44.57    1.44
  -4   1  10   59.22    1.48
  -4   3  10   45.47    1.52
  -3  -1  10   44.31    1.50
  -1   4  10   45.26    1.39
  -4   1  10   56.32    1.54
  -3   4  10   53.35    1.46
   4  -1  10   46.71    2.13
  -1  -3  10   55.89    2.24
   1   3  10   50.76    2.19
  -1   4  10   42.46    2.19
  -3  -1  10   46.33    2.20
   4  -3  10   41.50    2.19
   1  -4  10   41.45    2.18
   3   1  10   40.98    2.10
   3  -4  10   53.85    2.09
  -1  -3  10   54.28    1.60
  -3   4  10   57.89    1.55
  -4   3  10   44.27    1.50
  -4   1  10   56.63    1.56
   3   1  10   42.90    1.43
   1  -4  10   44.90    1.53
   1   3  10   51.89    1.40
  -1   4  11   25.95    2.03
  -3  -1  11   21.77    1.94
  -3   4  11   22.85    2.05
  -4   1  11   24.62    2.06
  -4   3  11   22.50    2.06
  -4   1  11   25.58    1.26
  -4   3  11   22.02    1.27
   4  -3  11   25.01    1.31
   3  -4  11   28.46    1.35
   4  -1  11   25.88    1.19
   3   1  11   22.25    1.09
   1  -4  11   23.03    1.37
  -3   4  11   27.01    1.24
  -1  -3  11   27.46    1.32
  -4   1  11   26.64    1.32
   1   3  11   23.33    1.08
  -3  -1  11   23.40    1.26
  -4   3  11   22.69    1.24
  -1   4  11   24.53    1.13
  -3   4  11   23.89    1.15
   3   1  11   25.62    1.87
   1   3  11   23.32    1.96
  -1   4  11   24.50    1.95
   4  -1  11   25.64    1.86
  -1  -3  11   27.22    2.00
   1   3  11   26.77    1.95
   4  -3  11   23.44    1.98
   3  -4  11   27.46    1.95
   1  -4  11   21.45    2.02
  -3   4  12   19.02    1.24
  -1   4  12   22.73    2.01
  -3  -1  12   18.29    2.00
  -3   4  12   21.19    2.15
  -4   3  12   21.54    2.08
   1   3  12   23.61    1.96
  -4   1  12   21.67    2.03
  -4   1  12   21.79    1.35
  -4   3  12   20.63    1.29
   1   3  12   19.68    1.10
  -3  -1  12   19.60    1.40
  -1   4  12   18.69    1.10
  -3   4  12   18.68    1.23
   3  -4  12   17.49    2.12
  -1  -3  12   20.32    2.18
   3   1  12   17.03    1.92
   1  -4  12   15.12    2.10
   4  -1  12   18.86    2.03
   4  -3  12   19.75    2.11
  -1   4  12   21.67    2.01
   1   3  12   17.15    1.96
  -1  -3  12   17.98    2.07
  -4   1  12   20.40    1.26
  -1  -3  12   20.32    1.15
   3   1  12   20.14    1.16
  -1  -3  12   20.19    1.32
   4  -1  12   20.77    1.17
  -3  -1  12   20.07    1.22
   1  -4  12   19.55    1.42
  -4   3  12   20.53    1.28
   3  -4  12   21.43    1.36
   4  -3  12   18.37    1.26
   1   3  13   45.14    2.47
  -1  -3  13   45.71    2.55
  -3  -1  13   49.68    2.51
  -1   4  13   48.74    2.50
  -4   3  13   52.60    2.67
  -4   1  13   48.71    2.41
  -3   4  13   44.42    2.55
   1  -4  13   48.24    1.78
  -4   1  13   49.26    1.66
   4  -1  13   45.55    1.53
  -3  -1  13   49.74    1.62
  -1  -3  13   46.95    1.52
   3  -4  13   46.76    1.76
  -1  -3  13   49.48    1.75
  -4   3  13   51.66    1.67
   4  -3  13   48.91    1.62
   3   1  13   46.66    1.51
  -1   4  13   47.74    1.54
  -3  -1  13   49.31    1.78
  -4   3  13   49.45    1.72
  -3   4  13   46.00    1.60
  -4   1  13   46.04    1.74
   1   3  13   42.60    1.49
  -1  -3  13   48.29    2.51
   3  -4  13   48.43    2.57
   1   3  13   43.92    2.53
   3   1  13   50.74    2.52
   4  -3  13   49.71    2.43
   1  -4  13   47.30    2.61
   4  -1  13   41.19    2.47
  -4   3  14   35.16    1.51
  -1  -3  14   35.79    2.47
  -1   4  14   38.04    2.47
   1   3  14   39.29    2.38
  -3  -1  14   35.22    2.37
   3   1  14   37.65    2.39
  -4   3  14   36.60    2.54
  -4   1  14   33.02    2.57
  -3   4  14   37.58    2.40
  -1  -3  14   35.52    1.55
  -4   1  14   35.46    1.62
  -3  -1  14   37.41    1.66
   3   1  14   34.88    1.41
  -1   4  14   32.61    1.43
  -4   3  14   31.94    1.55
   1   3  14   32.10    1.36
   1  -4  14   34.15    2.46
   3  -4  14   40.37    2.43
   1  -4  14   34.86    2.24
   1   3  14   31.61    2.39
   3   1  14   32.82    2.45
   4  -1  14   39.09    2.51
   4  -3  14   33.29    2.46
   4  -3  14   34.63    1.50
  -3  -1  14   33.92    1.45
   1  -4  14   31.82    1.65
  -4   1  14   36.52    1.54
   3  -4  14   35.11    1.57
   4  -1  14   33.59    1.46
  -4   3  15    5.01    2.42
  -3   4  15    5.60    2.31
  -1   4  15    1.31    2.25
  -3  -1  15    2.46    2.39
  -4   1  15    4.30    2.39
   1   3  15    5.81    1.08
   4  -1  15    5.90    1.15
  -3  -1  15    3.58    1.40
   1  -4  15    3.78    1.38
  -1  -3  15    5.02    1.39
   4  -3  15    3.79    1.25
  -4   1  15    5.81    1.41
   3  -4  15    5.88    1.31
   3   1  15    3.57    1.11
   3   1  15    3.75    2.23
   3  -4  15    4.25    2.44
   4  -3  15    4.35    2.34
   4  -1  15    8.49    2.29
   3   1  15    5.87    2.26
   4  -1  15    6.23    2.12
   3  -4  15    6.16    2.21
  -1  -3  15    5.56    2.31
   1   3  15    5.29    2.14
   1  -4  15    5.69    2.22
  -3  -1  15    3.30    1.15
  -4   1  15    4.42    1.24
   1   3  16    0.88    2.20
  -1   4  16    3.84    2.33
  -3   4  16    2.55    2.21
  -4   1  16    0.54    2.29
  -1  -3  16    4.56    2.29
  -4   3  16    3.47    2.29
  -3  -1  16    2.14    2.29
   3   1  16    4.78    2.15
   3  -4  16    2.46    2.30
   4  -3  16    0.97    2.33
   3  -4  16    1.79    2.25
   4  -3  16    2.66    2.49
   4  -1  16    2.22    2.28
   4  -1  16    2.51    2.41
   1  -4  16    3.15    2.31
   3   1  16    1.55    2.35
   4  -3  16    3.29    1.23
  -3  -1  16    2.70    1.34
   3   1  16    3.05    1.03
   3  -4  16    3.52    1.31
  -1  -3  16    2.00    1.44
   4  -1  16    3.04    1.16
   1  -4  16    3.62    1.29
  -3  -1  17    6.44    2.34
  -1  -3  17    5.73    2.31
  -4   3  17    2.59    2.04
  -4   1  17    4.56    2.35
  -1   4  17    2.62    2.24
  -3   4  17    3.79    2.17
   3  -4  17    4.03    2.31
   4  -3  17    3.08    2.35
   4  -1  17    4.34    2.35
   3   1  17    4.29    2.27
   1  -4  17    4.05    2.16
   4  -3  17    0.86    2.40
   4  -1  17    3.13    2.32
   4  -1  17    3.72    1.18
  -4   3  18    4.98    2.27
   1   3  18    4.62    2.12
  -4   1  18    4.53    2.23
  -1  -3  18    6.35    2.10
  -3  -1  18    4.71    2.21
   4  -1  18    7.88    2.15
  -1   4  18    4.54    2.06
   3   1  18    5.33    2.19
  -3   4  18    3.27    2.29
   1  -4  18    5.34    2.17
   4  -3  18    6.54    2.23
   3  -4  18    7.14    2.27
   1  -4  18    6.21    1.33
   4  -1  18    4.93    1.08
   4  -3  18    6.15    1.15
  -1  -3  18    6.24    1.37
   3  -4  18    5.42    1.23
   1  -4  19    3.09    1.17
   4  -3  19    1.96    1.05
   3  -4  19    2.13    1.13
   1  -4  19    2.53    2.02
   3  -4  19    3.25    2.10
  -4   1  19    3.10    2.09
  -4   3  19    4.92    2.12
   3   1  19    3.84    1.98
  -3  -1  19    6.16    2.09
  -1  -3  19   -0.40    2.01
   4  -3  19    2.03    2.16
  -3   4  19    4.43    2.12
   4  -1  19    1.92    1.95
  -1   4  19    6.94    2.03
   1   3  19    4.44    1.77
   4  -3  20    7.77    1.88
   1   3  20    7.25    1.77
   3   1  20    6.47    1.64
   3  -4  20    9.00    1.88
  -3  -1  20    5.76    1.85
  -1   4  20    5.56    1.83
  -1  -3  20    7.55    1.84
   1  -4  20    7.49    1.80
   4  -1  20    7.27    1.83
   4  -3  21    1.99    1.26
   4  -1  21    3.82    1.50
  -1  -3  21    3.07    1.48
   3  -4  21    2.97    1.50
   1  -4  21    3.64    1.48
   3   1  21    3.81    1.47
  -4   4   0  158.68    2.94
   4  -4   0  155.71    3.02
  -4   4   0  157.05    2.91
   0  -4   1  334.63    6.33
   0   4   1  332.78    6.36
   4  -4  -1  333.75    6.39
   4  -4   1  348.80    6.42
  -4   4   1  325.80    6.37
  -4   4   1  327.81    6.35
  -4   4  -1  345.96    6.30
   0   4   2  641.30   12.04
   0  -4   2  628.69   12.06
  -4   0   2  644.19   12.11
   0   4   2  642.52   12.06
  -4   4   2  664.58   12.17
   4  -4   2  628.52   12.09
   0  -4   2  654.55   12.13
  -4   4   2  659.06   12.06
   0  -4  -2  628.03   11.98
  -4   0   2  665.53   12.06
  -4   4   2  641.16   12.04
  -4   0   2  670.70   12.09
   0  -4   3 1370.22   25.70
   0   4   3 1396.90   25.69
   0  -4   3 1383.94   25.69
  -4   0   3 1276.85   25.59
   4  -4   3 1422.24   25.70
   0   4   3 1395.73   25.71
  -4   0   3 1380.56   25.73
  -4   4   3 1342.99   25.68
  -4   4  -3 1463.11   25.59
  -4   4   3 1358.09   25.66
   0   4   3 1428.28   25.61
  -4   0   3 1350.97   25.68
   0  -4   3 1399.78   25.64
  -4   0   3 1369.51   25.68
   0  -4   4   52.90    1.73
   0   4   4   55.71    1.71
   0   4   4   61.24    1.77
  -4   4   4   56.37    1.49
  -4   0   4   55.55    1.49
   0  -4   4   61.78    1.65
   4  -4   4   68.65    1.26
  -4   0   4   57.55    1.70
  -4   4   4   55.34    1.97
  -4   0   4   56.42    1.82
  -4   4   4   54.43    1.56
  -4   4   4   59.10    1.51
   0   4   4   62.18    1.33
  -4   0   4   58.83    1.52
   0  -4   4   66.90    1.40
  -4   0   4   60.85    1.58
   0   4   5  739.35   14.18
   0  -4   5  766.46   14.19
  -4   4   5  735.19   14.09
  -4   0   5  732.10   14.09
   0  -4   5  755.12   14.10
  -4   0   5  742.32   14.14
   4  -4   5  767.52   14.00
  -4   0   5  728.27   14.23
  -4   4   5  753.40   14.26
  -4   4   5  739.83   14.11
   0   4   5  750.63   14.04
  -4   4   5  741.90   14.09
  -4   4   5  745.24   14.10
  -4   0   5  732.72   14.10
   0  -4   5  767.43   14.04
  -4   0   5  746.56   14.10
   0  -4   6  107.13    2.83
   0   4   6  116.73    2.76
  -4   0   6  116.33    2.47
  -4   4   6  118.06    2.50
   0  -4   6  118.51    2.53
  -4   0   6  121.61    2.63
  -4   4   6  115.34    2.93
  -4   0   6  109.76    2.88
  -4   4   6  117.81    2.55
  -4   4   6  117.90    2.48
   0   4   6  116.96    2.38
  -4   4   6  115.62    2.47
  -4   0   6  114.54    2.49
   0  -4   6  121.07    2.37
  -4   0   6  113.57    2.49
   4  -4   7    5.23    1.64
   4   0   7    4.44    1.59
   0  -4   7    4.08    0.71
   0  -4   7    4.74    1.05
  -4   0   7    2.98    1.22
   4  -4   7    5.35    0.57
  -4   4   7    4.88    1.08
   0   4   7    4.02    0.76
  -4   4   7    4.90    0.98
   0  -4   7    3.59    1.56
   0   4   7    4.18    1.43
  -4   0   8   28.30    1.33
  -4   4   8   23.90    1.89
  -4   0   8   29.25    1.75
  -4   0   8   26.20    1.12
   0   4   8   25.68    1.00
   0  -4   8   26.07    0.97
  -4   0   8   25.56    1.17
   4  -4   8   28.20    1.80
   0   4   8   26.51    1.70
   0  -4   8   28.08    1.76
   0   4   8   24.69    1.78
   4   0   8   27.14    1.87
  -4   4   8   25.80    1.25
   4  -4   8   27.45    0.84
   0  -4   8   27.47    1.24
   0  -4   9    2.23    1.01
  -4   0   9    2.59    1.03
  -4   0   9    2.85    0.97
  -4   4   9    2.83    0.95
   0   4   9    2.61    1.52
   0  -4   9    2.24    1.75
   0   4   9    4.01    1.59
  -4   0   9    2.21    1.74
  -4   4   9    1.47    1.66
   0  -4   9    1.66    1.05
   0   4  10   22.16    1.90
  -4   4  10   21.42    2.00
  -4   0  10   22.91    1.82
  -4   4  10   22.20    1.14
  -4   0  10   23.76    1.14
  -4   0  10   24.42    1.20
   0   4  10   19.67    1.02
   4   0  10   16.15    1.75
   4  -4  10   19.83    1.92
   0   4  10   21.05    1.82
   0  -4  10   21.43    1.95
   4   0  10   21.74    1.10
   0  -4  10   21.35    1.32
  -4   4  10   23.30    1.19
  -4   4  11   -0.43    1.90
  -4   0  11    1.13    0.99
  -4   0  11    0.50    1.16
  -4   4  11    0.87    1.02
   0  -4  11   -0.41    1.15
   0   4  11   -0.06    0.90
   0   4  11   -3.30    1.95
   0  -4  11    1.04    1.76
   4   0  11   -1.30    1.67
  -4   0  11   -1.39    1.78
   4  -4  11    0.71    1.84
  -4   4  11   -0.14    1.08
   4   0  11    0.64    0.96
  -4   0  11   -1.81    1.10
  -4   4  12    5.44    2.12
   0  -4  12    7.69    1.18
   0   4  12    7.11    1.00
  -4   4  12    6.41    1.16
  -4   0  12    5.77    1.26
   4   0  12    7.53    1.02
   4  -4  12    8.14    1.92
   4   0  12    6.34    1.89
  -4   0  12    6.58    1.97
   0   4  12    6.12    1.92
   0   4  12    6.49    1.94
   0  -4  12    6.01    1.88
  -4   4  12    5.22    1.17
  -4   0  12    6.04    1.15
   4  -4  12    8.38    1.20
  -4   4  13    1.72    2.12
  -4   0  13    0.97    1.97
  -4   0  13    2.16    1.20
   0   4  13    3.33    1.00
  -4   4  13    3.27    1.15
   0  -4  13    2.71    1.29
   4   0  13    2.80    1.03
   0   4  13    3.14    1.89
   4   0  13    2.03    2.04
   0  -4  13    1.11    1.89
   4  -4  13    0.23    2.00
   0  -4  13    2.75    2.16
   0   4  13    1.31    1.92
   4  -4  13    3.54    1.30
  -4   4  13    3.54    1.20
  -4   0  13    2.08    1.17
  -4   4  14    1.39    2.30
  -4   0  14    5.14    2.37
   0   4  14    0.94    1.03
   4  -4  14    1.61    1.20
   4   0  14    1.69    1.07
  -4   0  14    1.08    1.31
   0  -4  14    0.90    1.24
   4  -4  14    0.10    2.33
   4   0  14    2.68    2.13
   0  -4  14    2.04    2.24
   0   4  14    1.55    2.10
  -4   0  14    2.99    1.23
  -4   0  15    8.63    2.43
   0   4  15    4.78    2.18
  -4   4  15    7.26    2.25
   4  -4  15    7.00    1.26
  -4   0  15    8.38    1.38
   0  -4  15    9.58    1.38
   4   0  15    8.41    1.15
   4  -4  15   10.12    2.37
   4   0  15    8.16    2.27
   4   0  15    7.52    2.20
   0  -4  15   10.77    2.31
  -4   0  15    8.47    1.26
   0   4  16    1.53    2.16
  -4   4  16    1.61    2.20
  -4   0  16   -1.32    2.19
   4   0  16   -1.23    2.38
   4  -4  16    0.29    2.32
   4  -4  16    1.45    2.30
   4   0  16    3.34    2.26
   0  -4  16    0.05    2.19
   0  -4  16    1.18    1.29
   4   0  16   -1.45    1.08
   4  -4  16    0.38    1.28
   0  -4  17   35.56    2.58
  -4   4  17   35.45    2.68
  -4   0  17   41.18    2.57
   0   4  17   37.72    2.59
   4  -4  17   39.62    2.68
   4   0  17   40.72    2.63
   4   0  17   35.73    1.46
   4   0  18    5.07    2.20
   0   4  18    0.92    2.18
  -4   0  18    3.96    2.16
   0  -4  18    4.67    2.21
  -4   4  18    3.49    2.15
   4  -4  18    3.57    2.20
   4  -4  18    4.70    1.24
   0  -4  18    3.64    1.32
   4  -4  19    0.91    1.09
   0  -4  19   -0.98    2.00
  -4   0  19   -2.13    2.05
   0   4  19    1.29    1.98
  -4   4  19    0.04    2.06
   4   0  19    1.15    2.02
   4  -4  19   -1.04    2.04
   0  -4  20    7.12    1.79
   4   0  20    7.49    1.80
   4  -4  20    6.50    1.82
   0   4  20    8.25    1.81
   0  -4  21    1.38    1.50
   4  -4  21    0.53    1.36
   4   0  21    1.29    1.46
   3  -5   0  443.03    7.97
  -5   2   0  422.13    7.87
   3   2   0  421.12    7.84
  -2  -3   0  410.11    7.81
  -5   3   0  423.63    7.87
   2  -5   1  122.77    2.64
   3  -5   1  121.99    2.59
  -5   3   1  123.00    2.43
  -5   2  -1  126.16    2.35
  -5   2   1  137.50    2.47
  -2  -3   1  121.62    2.33
  -2  -3   1  134.26    2.34
  -3  -2   1  125.84    2.36
   3  -5   1  107.98    2.27
  -5   3   1  119.00    2.43
  -5   2   1  130.87    2.47
  -2   5   2  718.81   13.02
  -2  -3   2  678.28   13.02
   2  -5   2  741.95   13.14
   3  -5   2  654.22   13.12
  -5   2   2  677.41   13.09
  -5   3   2  725.42   13.08
  -3   5   2  689.05   13.15
  -3  -2   2  755.65   13.08
  -2   5   2  716.93   13.13
  -2  -3   2  709.45   13.05
   2   3   2  675.57   12.98
  -3  -2   2  742.34   13.05
  -5   2   2  690.12   13.08
  -5   3   2  709.58   13.07
  -3  -2   3 2615.57   48.12
   2  -5   3 2649.82   48.17
   3  -5   3 2621.81   48.18
  -2  -3   3 2587.20   48.14
  -5   3   3 2575.11   48.15
  -5   2   3 2534.97   48.15
  -3  -2   3 2604.74   48.16
  -3   5   3 2438.84   48.20
  -5   3   3 2603.68   48.24
  -5   2   3 2561.03   48.22
  -2   5   3 2673.19   48.20
  -3   5   3 2485.86   48.14
   2   3   3 2629.06   48.07
  -3  -2   3 2610.23   48.13
  -2  -3   3 2587.49   48.13
   2  -5   3 2664.38   48.06
  -5   2   3 2525.61   48.14
  -2  -3   3 2560.93   48.14
  -3  -2   3 2547.03   48.14
  -5   3   3 2504.64   48.13
  -3  -2   3 2575.29   48.12
  -2   5   3 2553.40   48.10
  -3   5   3 2534.77   48.11
  -2  -3   3 2541.95   48.10
  -2  -3   4  105.13    2.59
  -2   5   4   96.15    2.52
  -3   5   4  105.89    2.30
   2  -5   4  112.81    2.54
   2   3   4  118.58    2.48
  -5   3   4   99.75    2.35
  -3  -2   4  110.38    2.31
  -5   2   4  105.44    2.35
   3  -5   4  118.19    2.50
  -3  -2   4  113.85    2.29
  -2  -3   4  109.34    2.35
   2  -5   4  115.55    2.50
  -5   2   4  100.71    2.47
  -3   5   4  106.55    2.72
  -5   3   4   90.70    2.72
  -3  -2   4  108.43    2.56
  -5   2   4  106.98    2.73
  -2   5   4   97.00    2.60
   2   3   4  126.42    2.20
  -3   5   4  117.77    2.39
  -2  -3   4   99.96    2.32
  -3  -2   4  109.08    2.35
   2  -5   4  122.76    2.16
  -5   2   4  112.26    2.38
  -5   3   4  104.02    2.36
  -2  -3   4  106.38    2.34
  -5   2   4  104.85    2.39
  -3  -2   4  113.43    2.37
  -3  -2   5  742.09   14.01
  -2  -3   5  749.18   14.07
   2   3   5  802.83   14.03
  -2   5   5  725.26   14.04
  -3  -2   5  706.76   13.90
  -5   3   5  742.65   13.93
  -3   5   5  765.79   13.90
   2  -5   5  753.15   14.03
  -5   2   5  766.76   13.94
  -2  -3   5  726.33   13.89
   2  -5   5  749.83   13.96
  -3  -2   5  719.76   13.86
   3  -5   5  740.44   13.96
  -5   2   5  752.22   13.96
  -5   3   5  718.34   14.10
  -3   5   5  749.07   14.07
  -2   5   5  685.47   14.03
  -5   2   5  749.03   14.07
  -2  -3   5  739.57   13.93
   2   3   5  750.57   13.85
  -3  -2   5  721.06   13.92
  -3   5   5  767.58   13.93
  -5   2   5  753.46   13.94
  -5   3   5  739.96   13.92
  -2   5   5  737.98   13.89
  -5   3   5  735.14   13.95
   2  -5   5  724.69   13.82
  -2  -3   5  745.31   13.90
  -5   2   5  744.46   13.92
  -3  -2   5  743.49   13.91
   2   3   6  247.80    4.86
  -2  -3   6  248.00    4.93
  -3   5   6  243.85    4.93
  -3  -2   6  227.37    4.87
  -2   5   6  245.28    4.93
   2  -5   6  227.77    4.86
  -3  -2   6  234.46    4.95
   3  -5   6  275.32    4.94
   3   2   6  239.56    4.93
  -5   2   6  248.83    4.71
  -5   3   6  229.13    4.69
  -2  -3   6  241.62    4.63
   2  -5   6  230.59    4.73
   3  -5   6  246.16    4.61
  -3  -2   6  218.39    4.74
  -2  -3   6  248.41    4.76
  -5   2   6  233.27    4.74
  -5   2   6  241.13    4.96
  -3   5   6  229.98    4.94
  -2   5   6  235.38    4.90
  -5   3   6  221.60    4.97
  -2  -3   6  251.36    4.71
   2   3   6  251.87    4.60
  -3  -2   6  217.10    4.68
  -3   5   6  232.02    4.70
  -3   5   6  246.47    4.66
  -2   5   6  233.69    4.62
  -5   3   6  233.64    4.69
  -5   2   6  232.20    4.69
  -5   3   6  227.48    4.67
   2  -5   6  238.88    4.53
  -5   2   6  244.24    4.68
  -3  -2   6  224.37    4.64
  -2  -3   6  253.10    4.63
  -5   2   7  345.98    6.78
  -5   3   7  335.55    6.77
  -3  -2   7  354.57    6.74
  -3  -2   7  359.16    6.83
   3  -5   7  349.78    6.68
  -2  -3   7  342.37    6.81
   2  -5   7  360.35    6.73
   2   3   7  344.39    6.68
   3   2   7  351.54    6.70
  -3   5   7  331.43    6.77
  -2  -3   7  347.01    6.71
  -2   5   7  339.87    6.72
  -3   5   7  340.31    6.74
   3  -5   7  359.78    6.99
  -3   5   7  339.94    7.01
  -2   5   7  332.53    7.01
   2  -5   7  374.72    7.02
   2   3   7  362.80    6.96
  -2  -3   7  333.73    7.05
   3   2   7  364.78    6.98
  -3  -2   8   62.92    2.01
  -2   5   8   62.70    2.17
  -2  -3   8   53.79    2.14
  -3  -2   8   64.61    2.21
   2   3   8   55.29    1.99
   2  -5   8   66.56    2.12
   3   2   8   62.20    2.13
  -3   5   8   50.70    2.18
   3  -5   8   47.78    2.21
  -2  -3   8   52.43    1.67
   3  -5   8   50.64    1.38
  -3  -2   8   64.17    1.73
   2  -5   8   65.37    1.49
  -3   5   8   50.17    2.15
  -2   5   8   57.71    2.17
  -5   3   8   57.45    2.25
  -5   2   8   51.55    2.12
   3   2   8   58.40    1.42
  -3   5   8   51.82    1.62
   2   3   8   49.44    1.39
  -3  -2   8   64.56    1.59
  -2  -3   8   50.55    1.57
  -5   2   8   52.24    1.58
  -5   2   8   53.50    1.55
  -5   3   8   65.93    1.58
  -5   3   8   58.48    1.60
   5  -3   8   59.65    2.29
   5  -2   8   48.72    2.23
   2  -5   9   50.01    1.44
  -3   5   9   55.74    2.21
  -5   2   9   57.28    2.28
  -2   5   9   60.35    2.13
  -5   3   9   54.12    2.25
  -3  -2   9   54.48    2.07
  -3  -2   9   50.83    1.62
  -2  -3   9   58.34    1.58
  -5   3   9   50.72    1.61
  -5   3   9   59.48    1.59
  -5   3   9   58.06    1.63
  -2   5   9   54.05    1.49
  -5   2   9   60.38    1.65
  -5   2   9   60.31    1.57
  -2  -3   9   61.92    1.47
  -3   5   9   54.22    1.53
  -3  -2   9   52.63    1.48
   2   3   9   51.24    2.11
  -2   5   9   53.49    2.16
  -2  -3  10  111.75    2.48
  -3  -2  10  103.08    2.50
   2   3  10  108.58    2.33
  -3  -2  10  103.47    2.47
  -3   5  10  111.62    2.46
  -5   3  10  106.84    2.50
   3   2  10   95.84    2.32
   2  -5  10  101.18    2.54
  -2  -3  10  110.38    2.55
  -5   2  10  116.32    2.51
   3   2  10  102.38    2.91
   2  -5  10  104.29    2.95
  -2  -3  10  112.79    3.02
   2   3  10  106.19    2.95
  -2  -3  10  116.93    2.96
   5  -2  10  114.27    3.02
   3  -5  10  112.89    2.98
  -2   5  10   99.52    2.97
   5  -3  10  108.37    2.97
  -2   5  10  102.97    2.40
  -3   5  10  105.03    2.39
  -5   2  10  116.20    2.45
  -2  -3  10  116.34    2.36
  -5   3  10  100.90    2.48
  -3  -2  10  103.78    2.36
  -5   2  10  107.82    2.49
  -3  -2  10   99.07    2.98
  -2   5  10  107.42    2.92
  -5   2  10  111.79    3.07
  -5   3  10  108.77    2.97
  -3   5  10  109.21    2.94
   2   3  11  108.64    2.41
   3   2  11  102.08    2.42
   5  -2  11  106.95    2.52
   3  -5  11  107.42    2.63
  -5   2  11  108.72    2.57
  -5   3  11  106.03    2.53
   2  -5  11  114.24    2.58
  -2  -3  11  104.39    2.61
   3  -5  11  105.20    3.05
   2  -5  11  111.31    3.14
   5  -2  11  113.31    3.05
   5  -3  11  122.54    3.18
  -2   5  11  107.28    3.07
  -2  -3  11  107.90    3.19
   3   2  11  110.25    3.01
   2   3  11  121.04    3.08
  -5   2  11  112.80    2.62
  -5   3  11  102.78    2.53
  -3  -2  11  112.26    2.44
  -3   5  11  112.29    2.52
  -2   5  11  106.13    2.48
  -3  -2  11  107.10    2.61
  -3  -2  11  111.38    3.14
  -2  -3  11  105.74    3.09
  -2   5  11  108.23    3.02
  -5   3  11  113.64    3.13
  -5   2  11  114.90    3.09
  -3   5  11  110.46    3.18
  -5   2  12   13.48    1.23
  -5   3  12   15.83    1.28
   5  -3  12   17.19    1.20
   2  -5  12   16.74    1.35
   3  -5  12   15.32    1.29
  -2  -3  12   13.40    1.32
   3   2  12   14.33    1.01
   5  -2  12   12.76    1.17
   2  -5  12   14.89    2.10
  -2  -3  12   15.98    2.13
   5  -2  12   16.81    2.00
   2   3  12   16.73    2.02
   3   2  12   16.38    1.98
   3  -5  12   13.94    2.01
   2   3  12   14.99    2.03
   5  -3  12   17.50    1.98
   2   3  12   15.65    1.02
  -2   5  12   14.93    1.08
  -5   3  12   15.13    1.29
  -3  -2  12   16.43    1.28
  -5   2  12   14.79    1.33
  -3   5  12   15.34    1.14
  -2   5  12   15.31    2.06
  -3   5  12   15.14    2.11
  -3  -2  12   18.18    2.06
  -5   3  12   14.89    2.15
  -5   2  12   15.99    2.11
   3  -5  13   32.97    1.47
   5  -3  13   29.66    1.46
  -5   3  13   27.37    1.46
  -2  -3  13   32.44    1.34
  -5   2  13   30.70    1.46
  -3  -2  13   27.24    1.39
   2  -5  13   27.07    1.54
   5  -2  13   32.62    1.42
   2   3  13   29.49    2.07
   3   2  13   29.79    2.15
   2  -5  13   28.93    2.20
   5  -2  13   33.32    2.34
   5  -3  13   30.71    2.24
   3  -5  13   30.67    2.36
   3   2  13   26.87    2.27
   3   2  13   27.19    1.23
  -3  -2  13   28.36    1.50
  -5   3  13   26.13    1.45
  -2  -3  13   32.82    1.52
   2   3  13   31.14    1.24
  -2   5  13   26.97    1.29
  -5   2  13   30.13    1.56
  -3   5  13   32.73    2.31
  -2  -3  13   34.72    2.24
  -5   2  13   32.44    2.45
  -2   5  13   26.34    2.25
  -5   3  13   25.74    2.25
  -3  -2  13   26.00    2.27
   2   3  13   33.70    2.34
  -3  -2  14    4.69    1.13
  -5   2  14    4.68    1.29
  -2  -3  14    5.45    1.11
  -5   3  14    5.17    1.30
   5  -2  14    6.04    2.28
   2   3  14    7.60    2.26
   3  -5  14    4.64    2.24
   2  -5  14    3.85    2.36
   5  -3  14    7.59    2.19
   3   2  14    7.38    2.18
  -3  -2  14    5.40    2.19
   2   3  14    5.54    2.18
   3   2  14    4.92    2.22
  -2  -3  14    7.22    2.26
  -2  -3  14    5.40    1.28
   2  -5  14    6.65    1.30
  -3  -2  14    6.25    1.38
   3  -5  14    5.69    1.25
   3   2  14    4.85    1.04
   5  -3  14    6.00    1.21
  -5   2  14    3.65    1.31
   2   3  14    6.46    1.02
   5  -2  14    6.59    1.13
  -3   5  14    5.25    2.31
  -2   5  14    2.94    2.15
  -5   3  14    3.91    2.20
  -5   2  14    4.59    2.26
  -5   2  15   12.41    1.33
   5  -2  15   12.97    1.22
   2  -5  15   14.27    1.46
   5  -3  15   12.76    1.29
   3   2  15   10.26    2.36
   3  -5  15    8.34    2.38
  -2  -3  15   13.24    2.33
   2  -5  15   15.33    2.49
   3  -5  15   14.07    2.41
   5  -3  15   11.16    2.49
   5  -2  15   14.25    2.53
   2   3  15   10.90    2.28
   3   2  15   13.10    2.32
   2  -5  15   15.46    2.32
   2   3  15   13.76    2.22
  -2   5  15   10.25    2.35
  -5   3  15   12.55    2.45
  -5   2  15   13.71    2.34
  -3   5  15   10.68    2.23
  -3  -2  15   11.94    2.37
   3  -5  15   11.08    1.41
  -3  -2  15   12.45    1.36
   3   2  15   13.03    1.19
  -2  -3  15   14.08    1.39
   5  -2  16   14.55    2.54
   3   2  16   16.44    2.28
   2  -5  16   18.28    2.37
   3  -5  16   16.87    2.46
   5  -3  16   17.89    2.55
   5  -3  16   13.67    2.36
   3   2  16   16.20    2.41
   3  -5  16   17.59    2.51
   5  -2  16   15.90    2.29
  -2   5  16   14.84    2.30
  -5   3  16   14.42    2.25
  -3   5  16   16.90    2.37
   2   3  16   15.91    2.34
  -5   2  16   16.49    2.30
  -3  -2  16   19.94    2.41
  -2  -3  16   13.88    2.36
   3  -5  16   16.22    1.42
   2  -5  16   17.60    1.48
  -3  -2  16   16.26    1.49
   5  -2  16   14.83    1.24
  -2  -3  16   17.50    1.53
   5  -3  16   16.67    1.30
   5  -2  17   17.60    2.37
   3  -5  17   13.42    2.52
   2  -5  17   10.13    2.34
   5  -3  17   11.74    2.36
   5  -2  17   13.03    2.35
   5  -3  17    8.37    2.41
  -3   5  17   17.93    2.20
   2   3  17   12.37    2.28
  -5   2  17    9.18    2.43
  -2   5  17   10.34    2.18
  -3  -2  17   11.00    2.30
   3   2  17   13.72    2.15
  -2  -3  17   11.27    2.35
  -5   3  17   11.82    2.29
   5  -3  17   11.83    1.26
   5  -2  17   13.54    1.24
   3  -5  17   11.49    1.41
   3  -5  18    2.14    2.12
   5  -3  18    4.16    2.16
   5  -2  18    4.17    2.17
   5  -3  18    0.53    1.09
   2  -5  18    2.50    1.23
   5  -2  18    1.62    1.08
   3  -5  18    2.45    1.33
  -3  -2  18    2.68    2.03
   2  -5  18    4.22    2.10
  -3   5  18    3.55    2.23
   3   2  18    4.22    2.03
   2   3  18    0.52    2.10
  -5   3  18    1.71    2.23
  -2  -3  18   -0.71    2.06
  -2   5  18    1.03    2.14
  -5   2  18    3.08    2.13
   3  -5  19    1.62    1.13
   2  -5  19    0.72    1.20
  -3  -2  19    4.51    1.98
  -3   5  19    0.26    2.03
  -5   3  19   -0.24    2.08
  -2  -3  19   -0.58    1.95
  -2   5  19    0.20    2.01
   5  -3  19    0.46    2.02
   2   3  19   -1.08    1.93
  -5   2  19    1.78    2.06
   5  -2  19    1.21    1.93
   3   2  19   -0.98    1.91
   3  -5  19    3.93    2.05
   2  -5  19   -0.76    1.97
   2  -5  20   -0.28    1.73
   5  -3  20    0.24    1.79
   3   2  20    0.27    1.69
   2   3  20    4.68    1.68
   5  -2  20   -1.26    1.74
  -2  -3  20   -0.80    1.73
   3  -5  20   -1.85    1.77
  -3  -2  20    1.49    1.77
   5  -3  21    1.00    1.47
   2  -5  21   -0.54    1.45
   5  -2  21    0.99    1.20
   3  -5  21    0.23    1.47
   3   2  21    0.75    1.39
   2   3  21   -0.02    1.37
   5  -4   0 2400.09   45.11
   4  -5   0 2462.96   45.14
  -5   4   0 2445.25   45.09
  -4   5   0 2355.21   45.07
  -5   4   0 2496.96   45.09
   5  -4  -1 3722.50   67.56
   4  -5  -1 3689.04   67.60
   5  -4   1 3731.42   67.59
   4  -5   1 3733.49   67.61
   1   4   1 3689.59   67.54
  -1  -4   1 3458.77   67.52
  -5   4   1 3688.17   67.58
  -4   5   1 3739.68   67.55
  -5   4  -1 3938.13   67.54
   4  -5   1 3873.20   67.52
  -5   4   1 3744.41   67.57
   1   4   2 3805.23   70.23
  -1  -4   2 3778.73   70.25
   1  -5   2 3668.25   70.24
   4  -5   2 3771.97   70.28
   5  -4  -2 3791.33   70.21
   5  -4   2 3802.38   70.27
   1  -5   2 3811.40   70.30
  -1   5   2 3735.61   70.27
  -4  -1   2 3799.20   70.27
   1   4   2 3764.57   70.23
  -4   5   2 3777.74   70.25
  -5   4   2 3749.95   70.25
  -4  -1   2 3798.05   70.24
  -4   5   2 3744.18   70.23
  -5   4   2 3793.82   70.24
  -5   1   2 3786.76   70.26
   1   4   3 9832.77  181.77
  -1  -4   3 9795.08  181.78
  -1   5   3 9794.48  181.78
   1  -5   3 9726.03  181.78
   1  -5   3 9765.72  181.79
  -4  -1   3 9689.44  181.71
  -1  -4   3 9800.35  181.77
   4  -5   3 9836.18  181.78
  -5   1   3 9799.75  181.78
  -4  -1   3 9776.14  181.79
  -1   5   3 9677.37  181.80
  -5   4   3 9822.05  181.85
  -5   1   3 9676.76  181.81
  -4   5   3 9999.00  181.84
  -4   5   3 9815.68  181.76
   1   4   3 9839.29  181.69
  -4  -1   3 9775.99  181.76
  -4   5   3 9804.00  181.74
  -5   4   3 9740.06  181.75
  -1  -4   3 9595.28  181.75
   1  -5   3 9587.31  181.71
  -5   1   3 9823.35  181.76
  -4  -1   3 9957.91  181.77
  -1  -4   4  652.62   12.91
   1   4   4  683.54   12.89
  -1   5   4  695.81   12.91
   1  -5   4  660.90   12.92
  -5   4   4  694.53   12.84
  -5   1   4  622.76   12.83
  -4  -1   4  726.41   12.83
  -4   5   4  670.19   12.82
  -1  -4   4  664.95   12.87
  -4  -1   4  688.98   12.76
   4  -5   4  672.20   12.89
   1  -5   4  739.87   12.88
  -5   1   4  653.95   12.88
  -1   5   4  670.26   12.91
  -5   4   4  695.31   12.99
  -4   5   4  677.34   12.99
  -5   1   4  651.67   12.95
  -4  -1   4  716.39   12.93
  -4   5   4  679.96   12.85
  -5   1   4  658.12   12.84
  -4   5   4  686.02   12.83
   1   4   4  663.37   12.75
  -4  -1   4  730.35   12.84
  -5   4   4  700.43   12.84
   1  -5   4  727.08   12.77
  -5   1   4  642.05   12.84
  -1  -4   4  641.82   12.81
  -4  -1   4  715.51   12.85
   1  -5   5  368.99    6.76
   1   4   5  346.20    6.72
  -1   5   5  343.59    6.76
  -1  -4   5  327.74    6.78
  -5   4   5  363.57    6.64
  -4   5   5  346.99    6.62
  -4  -1   5  359.09    6.62
  -5   1   5  330.95    6.64
  -1  -4   5  325.51    6.63
   1  -5   5  365.24    6.68
   5  -4   5  348.07    6.46
  -4  -1   5  371.58    6.73
  -5   1   5  323.21    6.69
   4  -5   5  341.88    6.53
  -4   5   5  336.11    6.84
  -5   1   5  332.97    6.85
  -5   4   5  330.81    6.91
  -4  -1   5  357.33    6.78
  -1   5   5  335.31    6.78
  -4   5   5  328.17    6.65
  -5   4   5  354.45    6.67
   1   4   5  347.60    6.54
  -4  -1   5  342.90    6.64
  -4   5   5  329.53    6.61
  -1   5   5  349.41    6.57
  -5   1   5  346.27    6.67
  -5   4   5  348.73    6.64
  -1  -4   5  338.64    6.59
  -4  -1   5  353.55    6.64
  -5   1   5  315.98    6.63
   1  -5   5  372.69    6.54
   1  -5   6  384.59    7.57
   1   4   6  363.56    7.54
  -1   5   6  376.95    7.56
  -1  -4   6  409.05    7.58
  -4   5   6  404.31    7.39
  -5   4   6  388.66    7.42
  -5   1   6  395.52    7.42
  -4  -1   6  379.11    7.40
  -1  -4   6  384.00    7.39
   1  -5   6  386.18    7.44
   4  -5   6  403.57    7.29
  -5   1   6  398.45    7.47
  -4  -1   6  390.54    7.49
  -4   5   6  379.15    7.63
  -5   1   6  371.89    7.60
  -4  -1   6  375.57    7.58
  -1   5   6  371.86    7.55
   5  -4   6  376.13    7.23
  -4   5   6  393.45    7.42
  -5   4   6  379.58    7.43
  -1  -4   6  405.06    7.43
   1   4   6  396.04    7.32
  -4  -1   6  385.03    7.41
  -5   1   6  392.07    7.43
  -5   4   6  392.83    7.43
   1  -5   6  382.10    7.29
  -1   5   6  380.52    7.33
  -1  -4   6  392.39    7.34
  -5   1   6  387.62    7.40
  -4  -1   6  377.09    7.39
   1  -5   7   13.30    1.63
   1   4   7   12.67    1.40
  -1  -4   7   10.95    1.55
  -1   5   7    8.66    1.55
  -4  -1   7   12.30    1.27
   1  -5   7   15.40    1.14
   4  -5   7   12.91    0.70
  -5   1   7   10.78    1.25
  -1  -4   7   13.00    1.22
  -4   5   7   12.19    1.15
   1   4   7   13.94    0.79
  -5   4   7   10.66    1.14
   1  -5   7   19.53    0.76
  -1  -4   7   11.11    0.85
  -1   5   7    9.46    0.85
  -4   5   7   12.37    1.03
   4   1   7   11.68    1.60
   4  -5   7    9.71    1.73
  -5   1   7   11.10    1.04
  -5   4   7    9.02    1.08
   1  -5   8  426.39    8.36
   4  -5   8  474.97    8.43
  -1   5   8  388.19    8.35
   4   1   8  413.43    8.38
   1   4   8  437.66    8.39
  -1  -4   8  448.00    8.45
   1  -5   8  417.98    8.11
  -4  -1   8  406.75    8.19
  -1  -4   8  465.70    8.18
  -5   1   8  441.33    8.38
  -4   5   8  433.17    8.40
  -4  -1   8  406.56    8.33
  -1   5   8  395.03    8.32
  -5   4   8  393.48    8.43
   1   4   8  451.54    8.08
  -1  -4   8  459.51    8.17
   1  -5   8  400.49    8.01
  -1   5   8  403.98    8.08
  -5   1   8  432.88    8.17
  -5   4   8  406.24    8.13
  -5   1   8  448.88    8.14
  -5   4   8  403.15    8.15
  -1  -4   8  455.64    8.07
  -4  -1   8  400.14    8.09
  -4  -1   8  378.66    8.15
   5  -1   8  485.29    8.48
   5  -4   8  439.87    8.43
  -1  -4   9  308.40    5.98
   1  -5   9  308.96    5.94
  -5   4   9  301.43    5.99
  -1  -4   9  311.12    6.01
   4   1   9  290.30    5.90
   1  -5   9  302.76    6.01
  -1   5   9  295.94    6.28
   1   4   9  307.67    6.24
  -5   1   9  312.01    6.02
  -5   1   9  320.21    5.96
  -4   5   9  305.53    5.96
  -4  -1   9  304.99    5.93
  -4  -1   9  297.40    5.98
  -5   4   9  303.17    6.00
  -1   5   9  301.54    6.23
  -5   4   9  301.70    6.37
  -4   5   9  309.44    6.30
  -5   1   9  297.43    6.32
  -4  -1   9  296.92    6.28
   1  -5  10   84.19    1.98
   4   1  10   79.70    1.82
  -1  -4  10   64.50    2.00
  -4   5  10   68.77    1.93
  -5   4  10   78.88    1.97
   4   1  10   77.35    2.47
   4  -5  10   71.81    2.45
   5  -1  10   76.81    2.48
  -1   5  10   75.67    2.55
   1   4  10   65.22    2.42
   1  -5  10   80.53    2.48
   5  -4  10   87.91    2.60
  -1  -4  10   72.57    2.48
   1   4  10   66.52    2.43
  -4  -1  10   84.86    1.88
   1   4  10   66.85    1.76
  -4  -1  10   80.68    1.99
  -5   1  10   68.57    1.87
  -5   1  10   69.96    2.01
  -1   5  10   79.56    1.80
  -5   4  10   80.68    1.98
  -1  -4  10   70.36    1.74
  -4   5  10   69.02    1.87
  -5   4  10   82.08    2.68
  -5   1  10   71.25    2.51
  -4  -1  10   83.79    2.57
  -1   5  10   75.55    2.53
  -4   5  10   70.05    2.56
  -5   4  11  184.66    3.84
   4   1  11  180.16    3.72
  -4   5  11  180.32    3.80
   5  -1  11  179.61    3.76
  -1  -4  11  181.89    3.83
  -5   1  11  178.07    3.82
   1  -5  11  185.97    3.87
   5  -1  11  166.93    4.26
   5  -4  11  179.30    4.29
  -1   5  11  186.56    4.31
   1  -5  11  186.73    4.28
  -1  -4  11  184.68    4.42
   4   1  11  183.53    4.32
   4  -5  11  185.97    4.29
   1   4  11  169.20    4.27
  -5   1  11  173.84    3.81
   1   4  11  169.83    3.68
  -4  -1  11  180.35    3.73
  -5   1  11  186.41    3.76
  -1   5  11  180.09    3.72
  -4  -1  11  173.65    3.86
  -4   5  11  188.69    3.81
  -5   4  11  183.50    3.84
  -5   1  11  172.92    4.32
  -1   5  11  188.21    4.28
  -5   4  11  178.41    4.37
   1   4  11  179.70    4.17
  -4  -1  11  174.88    4.29
   5  -1  12   62.53    1.79
   1  -5  12   65.48    2.00
  -5   1  12   68.00    1.93
   5  -4  12   65.85    1.95
   4   1  12   64.61    1.73
   4  -5  12   67.42    2.00
  -4  -1  12   65.32    1.88
  -1  -4  12   66.67    1.95
  -5   4  12   70.95    1.93
   1   4  12   61.13    2.51
  -1  -4  12   64.65    2.52
   1  -5  12   62.95    2.50
   4   1  12   72.00    2.60
  -1  -4  12   66.85    2.58
  -1   5  12   71.00    2.67
   5  -1  12   60.77    2.54
   5  -4  12   65.57    2.67
   4  -5  12   61.33    2.61
   1   4  12   56.87    1.69
  -4  -1  12   66.20    1.99
  -5   1  12   62.86    1.99
  -1   5  12   68.55    1.75
  -5   4  12   66.87    1.91
  -4  -1  12   65.84    2.56
  -1   5  12   68.05    2.60
  -5   4  12   73.43    2.66
   1   4  12   64.60    2.47
  -4   5  12   64.61    2.59
  -5   1  12   66.03    2.74
  -5   4  13   32.31    1.49
  -1  -4  13   34.57    1.56
   4   1  13   29.20    1.26
   5  -1  13   29.77    1.34
   4  -5  13   35.72    1.58
   5  -4  13   33.00    1.47
  -4  -1  13   31.92    1.47
   1  -5  13   29.15    1.59
  -5   1  13   33.56    1.47
   1   4  13   32.15    2.32
   1  -5  13   30.13    2.31
   4   1  13   30.32    2.22
   5  -4  13   30.39    2.36
   5  -1  13   33.16    2.23
   4  -5  13   33.83    2.42
   1   4  13   29.76    1.25
  -5   1  13   31.16    1.57
  -1   5  13   31.59    1.33
  -4  -1  13   33.69    1.54
   1   4  13   33.34    2.12
  -1  -4  13   35.14    2.33
  -5   1  13   35.37    2.30
  -4   5  13   35.42    2.51
  -4  -1  13   30.67    2.33
  -1   5  13   33.72    2.25
  -5   4  13   32.60    2.43
   5  -4  14   42.04    1.64
  -5   1  14   35.65    1.61
   4  -5  14   35.40    1.56
   5  -1  14   37.77    1.50
  -4  -1  14   38.72    1.57
   1  -5  14   42.56    1.75
   1  -5  14   39.03    2.60
   1  -5  14   40.80    2.38
   5  -4  14   39.45    2.64
   4   1  14   41.75    2.49
   1   4  14   33.59    2.48
   4   1  14   41.17    2.58
   4  -5  14   36.96    2.53
   5  -1  14   36.54    2.39
  -4  -1  14   41.71    1.72
   1   4  14   32.09    1.35
   4   1  14   40.63    1.41
  -1  -4  14   38.99    1.61
  -5   1  14   36.51    1.64
  -4   5  14   33.42    2.55
  -5   4  14   39.90    2.47
  -4  -1  14   37.43    2.48
  -1   5  14   41.71    2.63
  -5   1  14   32.60    2.52
  -1  -4  14   37.12    2.51
   1   4  14   37.28    2.43
  -5   1  15   29.37    1.54
   5  -4  15   34.27    1.61
  -4  -1  15   33.40    1.49
   4  -5  15   32.62    1.66
   5  -1  15   33.96    2.51
   4   1  15   31.80    2.55
   5  -1  15   36.10    2.50
   4  -5  15   29.64    2.64
   5  -4  15   38.47    2.77
   4   1  15   34.09    1.38
  -1  -4  15   28.03    1.67
   5  -1  15   31.47    1.42
  -4  -1  15   34.46    1.69
   1  -5  15   33.21    1.67
  -5   1  15   29.80    2.49
  -1   5  15   30.21    2.49
  -4  -1  15   29.87    2.53
   1  -5  15   34.64    2.50
  -5   4  15   29.24    2.60
   1   4  15   31.34    2.43
   4   1  15   34.88    2.52
  -1  -4  15   32.12    2.31
  -4   5  15   30.25    2.57
   4  -5  16   68.12    2.08
   5  -4  16   66.43    2.06
   5  -1  16   65.69    1.91
   1  -5  16   71.56    2.14
  -4  -1  16   65.04    2.11
  -1  -4  16   70.34    2.20
   5  -1  16   71.63    2.97
  -1   5  16   63.16    2.91
  -4   5  16   56.65    2.74
   1   4  16   65.87    2.89
   4   1  16   66.69    2.75
   1  -5  16   65.96    2.93
  -5   4  16   58.65    2.86
  -4  -1  16   69.09    2.89
  -5   1  16   63.00    2.89
  -1  -4  16   65.56    2.90
   4  -5  16   66.36    3.02
   5  -4  16   63.41    2.84
   4  -5  16   67.14    3.14
   5  -4  16   61.71    3.00
   4   1  16   65.73    2.95
   5  -1  16   72.25    3.04
   4  -5  17   18.64    1.48
   5  -1  17   21.33    1.27
   5  -4  17   23.31    1.45
  -1  -4  17   17.01    1.55
   1  -5  17   24.36    1.49
  -1   5  17   20.45    2.38
   1   4  17   12.86    2.34
  -1  -4  17   19.34    2.31
  -4   5  17   20.40    2.45
   5  -1  17   21.47    2.39
   4   1  17   24.18    2.34
  -5   4  17   20.38    2.55
  -5   1  17   15.77    2.38
  -4  -1  17   17.49    2.31
   1  -5  17   22.65    2.35
   5  -1  17   18.60    2.45
   5  -4  17   20.80    2.52
   4  -5  17   19.24    2.40
   5  -4  17   23.43    2.50
   1  -5  18    8.03    1.36
   5  -4  18    7.47    1.24
  -1  -4  18    6.48    1.42
   4  -5  18    7.97    1.25
  -4   5  18    5.95    2.27
  -5   1  18    7.90    2.23
   1  -5  18    6.93    2.25
   1   4  18   10.26    2.13
  -4  -1  18    6.50    2.09
   4   1  18    7.88    2.13
  -1   5  18    7.72    2.18
  -5   4  18    5.45    2.29
  -1  -4  18    8.69    2.20
   4  -5  18   10.24    2.30
   5  -4  18    8.67    2.33
   5  -1  18    7.92    2.17
   4   1  19   11.04    1.92
   1   4  19   11.39    1.97
  -5   1  19   10.19    2.13
   4  -5  19   10.82    2.04
   5  -1  19   15.55    2.11
  -1   5  19   10.70    2.00
   1  -5  19   12.46    2.06
  -4  -1  19   10.70    2.05
   5  -4  19   17.07    2.10
  -1  -4  19   11.79    2.03
  -5   4  19   12.55    2.16
  -4   5  19   10.14    2.14
   1  -5  19   12.71    1.32
   5  -4  19   12.59    1.13
   4  -5  19   10.35    1.17
   4   1  20    2.95    1.65
  -1  -4  20    1.62    1.69
   1  -5  20   -0.28    1.58
   5  -1  20    2.31    1.74
   4  -5  20    0.15    1.79
   5  -4  20    1.23    1.78
   1   4  20    0.22    1.71
   4  -5  21    0.50    1.33
   5  -1  21   -0.84    1.39
   1  -5  21    1.84    1.42
   4   1  21    2.86    1.33
  -1  -4  21    2.55    1.36
   5  -4  21    0.49    1.47
   5  -5   0    5.95    0.94
  -5   5   0    6.80    0.56
   0  -5   0    7.95    0.54
  -5   5   1  374.25    7.63
  -5   5   1  370.79    7.60
   5  -5  -1  380.18    7.65
   0  -5   2  129.66    2.67
   0   5   2  140.10    2.64
   0   5   2  134.78    2.71
   5  -5  -2  149.98    2.74
   0  -5   2  137.28    2.95
   5  -5   2  122.94    2.81
  -5   5   2  140.48    2.72
   0  -5  -2  125.39    2.52
  -5   5   2  138.94    2.67
  -5   0   2  153.79    2.85
   0   5   3   67.82    1.64
   0  -5   3   65.09    1.65
   5  -5   3   67.11    1.81
  -5   0   3   66.41    1.36
   0  -5   3   68.74    1.85
  -5   5   3   70.38    2.20
   0   5   3   68.05    1.72
  -5   5   3   65.43    1.63
  -5   5   3   70.19    1.57
  -5   0   3   73.81    1.62
   0  -5   3   63.53    1.51
  -5   0   3   62.88    1.70
   0   5   4 1200.07   22.49
   0  -5   4 1208.44   22.50
  -5   0   4 1197.44   22.45
  -5   5   4 1227.26   22.45
   0  -5   4 1214.45   22.48
  -5   0   4 1213.03   22.50
   5  -5   4 1208.41   22.34
  -5   0   4 1227.06   22.54
   0   5   4 1195.08   22.50
  -5   5   4 1214.61   22.59
  -5   5   4 1199.80   22.46
  -5   0   4 1190.57   22.45
  -5   5   4 1204.61   22.43
  -5   5  -4 1164.11   22.33
   0  -5   4 1239.86   22.40
  -5   0   4 1214.85   22.46
   0  -5   5   43.10    1.64
   0   5   5   47.44    1.60
  -5   0   5   56.00    1.38
  -5   5   5   56.31    1.37
   0  -5   5   44.38    1.49
  -5   0   5   49.36    1.59
   5  -5   5   38.36    0.97
   0   5   5   51.09    1.71
  -5   0   5   50.33    1.81
  -5   5   5   54.37    2.12
  -5   5   5   55.06    1.45
   0   5   5   42.94    1.10
  -5   0   5   50.76    1.38
  -5   5   5   59.31    1.38
   0  -5   5   43.90    1.15
  -5   0   5   50.82    1.40
   0  -5   6   65.49    2.01
   0   5   6   62.21    2.01
  -5   0   6   68.15    1.64
  -5   5   6   69.82    1.66
   0  -5   6   61.96    1.77
  -5   0   6   56.95    1.83
  -5   0   6   54.76    2.11
  -5   5   6   62.17    1.73
   0   5   6   63.83    1.47
  -5   0   6   62.62    1.63
  -5   0   6   61.85    1.63
   0  -5   6   65.91    1.46
   0  -5   7  132.85    3.16
   0   5   7  129.79    3.12
  -5   0   7  132.63    2.94
   0  -5   7  136.66    2.87
  -5   5   7  133.04    3.27
  -5   5   7  125.96    2.83
   0  -5   7  132.40    2.65
   0   5   7  127.08    2.67
  -5   5   7  129.29    2.76
  -5   5   7  137.14    2.79
  -5   0   7  135.96    2.81
   5  -5   8    3.76    1.81
   5   0   8    3.43    1.64
  -5   0   8    3.48    0.96
   0  -5   8    2.62    1.12
  -5   5   8    2.64    1.80
   0  -5   8    3.51    1.02
   0  -5   8    3.36    0.73
  -5   0   8    2.47    1.02
   0   5   8    3.15    0.73
  -5   5   8    2.34    0.91
   0   5   8    1.42    1.58
   0  -5   8    3.22    1.66
  -5   0   8    2.28    1.61
   0   5   8    3.50    1.48
   0  -5   9   13.10    1.10
  -5   0   9   14.59    1.25
   0  -5   9   14.77    1.08
  -5   5   9   15.34    1.19
   0   5   9   15.80    1.78
  -5   5   9   18.14    1.90
  -5   0   9   14.59    1.82
  -5   0   9   14.88    1.17
  -5   0   9   16.33    1.09
  -5   5   9   14.30    1.11
   0   5   9   14.44    1.72
   0   5  10    9.28    1.63
   0   5  10   10.62    1.77
   0  -5  10    9.20    1.75
  -5   0  10   12.35    1.86
  -5   5  10   10.29    1.17
   5   0  10    8.46    0.93
   0  -5  10    9.83    1.12
  -5   5  10   10.39    1.82
  -5   0  10   12.26    1.06
   0   5  10    9.15    0.89
  -5   0  10   10.05    1.13
   5  -5  10    9.63    1.79
   5   0  10    7.53    1.81
  -5   5  11  125.24    3.45
  -5   0  11  125.24    3.37
   0   5  11  116.22    3.26
  -5   0  11  133.53    2.78
  -5   0  11  127.79    2.90
   0   5  11  115.19    2.65
   5  -5  11  120.57    3.38
   0  -5  11  124.29    3.43
   0   5  11  115.46    3.32
   5   0  11  131.26    3.27
   0  -5  11  125.78    2.84
   5   0  11  117.99    2.69
  -5   5  11  127.04    2.82
  -5   0  12   41.05    2.30
   0   5  12   37.80    2.20
  -5   5  12   41.37    2.33
  -5   0  12   39.79    1.57
   0   5  12   35.72    1.30
   5  -5  12   38.74    2.29
   0   5  12   40.39    2.29
   0  -5  12   39.31    2.30
   5   0  12   35.90    2.17
   0  -5  12   39.28    1.60
   5  -5  12   37.85    1.60
  -5   0  12   38.52    1.54
  -5   5  12   40.42    1.55
   5   0  12   38.54    1.38
  -5   0  13    1.50    2.11
  -5   5  13    0.64    2.08
   0   5  13    0.45    0.96
   0  -5  13    0.97    1.26
   5   0  13   -0.24    0.98
  -5   0  13    0.92    1.25
   0   5  13   -1.18    1.98
   5   0  13    1.53    2.07
   5  -5  13    1.30    2.11
   0  -5  13    1.82    2.05
   0   5  13   -0.30    1.94
   0  -5  13    0.71    2.11
   5  -5  13    1.81    1.15
  -5   0  13    2.40    1.22
   0   5  14    8.64    2.15
  -5   0  14    4.67    2.31
  -5   5  14    5.94    2.36
   0  -5  14    6.47    1.37
  -5   0  14    5.37    1.40
   5   0  14    4.99    1.03
   0  -5  14    3.75    2.02
   5   0  14    5.41    2.15
   5  -5  14    5.54    2.28
   5  -5  14    5.28    1.30
  -5   0  14    6.26    1.27
   0   5  15   13.44    2.22
  -5   0  15   13.36    2.39
  -5   5  15   12.01    2.30
  -5   0  15   11.52    1.45
   0  -5  15   15.81    1.44
   5   0  15   16.13    1.18
   0  -5  15   12.96    2.24
   5   0  15   16.70    2.23
   5   0  15   13.37    2.33
   5  -5  15   15.61    2.51
  -5   0  15   14.37    1.35
   5  -5  15   16.27    1.39
   5  -5  16    0.17    1.27
   0  -5  16    0.29    1.36
   5   0  16    1.02    2.37
   5  -5  16    0.08    2.39
  -5   0  16    1.62    1.21
  -5   5  17    5.35    2.26
  -5   0  17    1.73    2.29
   0  -5  17    6.60    2.26
   0   5  17    8.23    2.25
   5  -5  17    7.19    2.34
   5   0  17    8.32    2.21
   5   0  17    7.43    2.23
   5  -5  17    7.34    2.41
   0  -5  17    4.49    1.37
   5  -5  17    5.59    1.30
  -5   5  18    3.97    2.25
  -5   0  18    4.32    2.15
   0   5  18    4.60    2.02
   5   0  18    2.23    2.11
   0  -5  18    4.06    2.16
   5  -5  18    6.51    2.27
   0  -5  18    1.87    1.25
   5  -5  18    1.36    1.17
   5  -5  19    9.32    1.14
  -5   0  19    5.63    2.04
   5  -5  19    9.03    2.03
   0  -5  19    8.46    1.95
   0   5  19    8.12    1.97
   5   0  19    9.22    2.00
   5   0  20    6.00    1.70
   0  -5  20    6.52    1.67
   5  -5  20    8.98    1.83
   0   5  20    5.83    1.70
   0  -5  21    0.67    1.38
   5   0  21    1.12    1.36
   5  -5  21    0.67    1.41
  -6   3   0  320.08    6.10
  -6   3   0  324.58    6.13
   3  -6   1 3308.62   56.56
  -6   3   1 3335.76   56.50
  -6   3  -1 3317.58   56.45
  -3  -3   1 3380.00   56.46
  -6   3   1 3305.92   56.50
   3  -6   2  147.48    3.13
  -6   3   2  148.96    2.99
  -3  -3   2  149.76    2.92
  -3  -3   2  144.90    2.87
  -6   3   2  140.99    2.94
  -3  -3   2  148.88    2.85
  -3   6   2  143.23    2.84
  -3   6   3  181.18    3.52
  -3  -3   3  188.32    3.52
  -3  -3   3  180.33    3.64
   3  -6   3  185.99    3.75
  -6   3   3  180.61    3.66
  -3  -3   3  189.85    3.63
  -3   6   3  183.49    3.81
  -6   3   3  192.27    3.88
  -3  -3   3  179.83    3.57
   3  -6   3  178.95    3.39
  -3  -3   3  173.83    3.64
  -6   3   3  188.67    3.62
  -3  -3   4 5230.08   95.16
  -3   6   4 5134.31   95.16
  -3  -3   4 5256.79   95.17
   3  -6   4 5244.16   95.22
  -6   3   4 5169.29   95.21
  -6   3   4 5221.51   95.30
  -3  -3   4 5240.50   95.23
  -3   6   4 5168.03   95.28
  -3  -3   4 5115.71   95.18
   3  -6   4 4962.78   95.08
  -6   3   4 5115.87   95.19
  -3  -3   4 5292.42   95.19
   3  -6   5 1679.09   32.10
  -6   3   5 1709.95   32.04
   3   3   5 1740.85   32.10
  -3  -3   5 1660.69   31.99
   3  -6   5 1785.75   32.08
  -6   3   5 1700.70   32.06
  -6   3   5 1732.99   32.17
  -3   6   5 1705.53   32.15
  -3  -3   5 1707.48   32.03
  -3  -3   5 1733.05   32.02
  -6   3   5 1748.82   32.04
  -3  -3   5 1703.98   32.09
  -3  -3   6 1713.77   32.18
   3  -6   6 1784.47   32.21
   3   3   6 1760.71   32.19
  -6   3   6 1730.53   32.10
  -3  -3   6 1643.87   32.03
   3  -6   6 1742.39   32.13
  -3   6   6 1690.00   32.24
  -3  -3   6 1639.95   32.09
   3   3   6 1792.15   32.03
  -6   3   6 1720.95   32.12
  -3  -3   6 1698.28   32.07
   3   3   7  423.77    8.52
   3  -6   7  447.72    8.56
   3  -6   7  454.60    8.29
  -3  -3   7  419.62    8.40
  -6   3   7  425.13    8.62
   3   3   7  443.39    8.27
  -6   3   7  424.06    8.34
  -6   3   7  430.53    8.37
  -3  -3   8  931.32   17.85
   3  -6   8  953.80   17.74
  -6   3   8  940.77   18.04
  -3   6   8  895.51   18.00
  -6   3   8  961.83   17.81
  -6   3   8  959.10   17.84
   3  -6   8  992.84   18.04
   3   3   8  944.94   17.98
  -3  -3   8  906.31   17.94
   3   3   8  940.87   17.74
  -3  -3   8  952.09   17.84
  -3  -3   9  328.83    6.42
  -6   3   9  323.46    6.44
  -3  -3   9  329.35    6.35
  -3   6   9  321.21    6.35
  -6   3   9  337.10    6.45
  -6   3   9  332.34    6.40
  -6   3   9  319.51    6.77
  -3  -3   9  335.50    6.68
  -3   6   9  317.15    6.71
  -3  -3  10   95.42    2.29
  -6   3  10   95.06    2.77
  -3  -3  10   93.70    2.76
  -3   6  10   91.90    2.70
  -6   3  10   95.53    2.21
  -3  -3  10   92.63    2.12
  -6   3  10   91.66    2.31
   6  -3  10   92.21    2.86
   3   3  10   89.68    2.66
   3  -6  10   85.75    2.74
  -6   3  10   92.13    2.28
  -3  -3  10   93.25    2.22
   3   3  10   90.23    2.06
  -3  -3  11  136.19    3.52
  -6   3  11  132.80    3.70
  -3   6  11  139.40    3.55
  -3  -3  11  138.65    2.91
  -3  -3  11  136.69    3.07
  -6   3  11  139.18    3.11
   3   3  11  134.96    3.51
   3  -6  11  134.06    3.59
   6  -3  11  133.10    3.63
   3   3  11  132.71    2.88
   3  -6  11  141.00    3.13
  -6   3  11  137.02    3.06
  -6   3  12  174.80    4.31
  -3  -3  12  176.44    4.23
  -3   6  12  170.20    4.25
   3   3  12  168.60    3.63
  -6   3  12  175.92    3.78
  -3  -3  12  177.56    3.85
   3   3  12  187.49    4.20
   6  -3  12  176.61    4.36
   3  -6  12  179.48    4.37
   3   3  12  184.94    4.32
  -6   3  12  177.40    3.79
   6  -3  12  183.83    3.76
   3  -6  12  172.12    3.86
  -6   3  13  131.52    3.67
  -3   6  13  132.55    3.69
   3   3  13  130.62    3.50
  -3  -3  13  135.10    3.58
   3   3  13  116.89    2.79
  -3  -3  13  125.77    3.01
   3   3  13  132.41    3.62
   3  -6  13  125.73    3.73
   6  -3  13  125.01    3.66
   6  -3  13  133.75    2.96
  -6   3  13  130.65    2.98
   3  -6  13  131.04    3.03
  -3  -3  13  127.87    2.93
  -6   3  14  131.40    4.01
   3   3  14  134.36    3.83
  -3   6  14  134.05    3.90
  -3  -3  14  141.70    3.81
  -3  -3  14  137.84    3.30
   6  -3  14  148.52    4.01
   3   3  14  144.41    3.88
   3  -6  14  140.81    4.01
   3  -6  14  139.29    3.26
   6  -3  14  142.31    3.18
  -3  -3  14  140.63    3.15
  -6   3  14  138.91    3.22
  -6   3  15   50.84    2.71
   3   3  15   61.73    2.66
  -3  -3  15   53.87    2.80
  -3   6  15   57.88    2.80
  -3  -3  15   58.98    1.95
   3   3  15   60.43    2.83
   3  -6  15   58.83    2.85
   3  -6  15   62.25    2.84
   6  -3  15   60.13    2.97
   3  -6  15   60.27    2.00
  -6   3  15   59.41    1.96
   6  -3  15   64.03    1.94
  -3  -3  16   49.39    1.84
   3  -6  16   50.44    1.83
   6  -3  16   44.21    2.67
   6  -3  16   45.72    1.69
  -3  -3  17    5.17    2.28
  -3   6  17    8.62    2.30
  -6   3  17    7.16    2.37
   3   3  17    9.46    2.18
   6  -3  17    8.97    2.42
   6  -3  17    7.52    2.30
   3  -6  17    5.68    2.28
   6  -3  17    9.06    1.19
   3  -6  17    6.79    1.37
  -3  -3  17    7.84    1.40
   3  -6  18   37.64    1.66
   6  -3  18   34.13    1.46
   3  -6  18   38.30    2.47
   6  -3  18   36.01    2.41
   3   3  18   36.22    2.28
  -6   3  18   32.42    2.54
  -3   6  18   36.16    2.37
  -3  -3  18   29.06    2.18
   3  -6  19   50.87    1.71
  -3   6  19   49.97    2.46
   3  -6  19   49.61    2.42
   6  -3  19   55.18    2.50
  -3  -3  19   49.40    2.36
   3   3  19   48.73    2.35
   6  -3  20   -0.88    1.74
   3   3  20    4.74    1.61
   3  -6  20    1.90    1.72
  -3  -3  20    6.40    1.70
   3  -6  21    3.11    1.38
   6  -3  21    3.37    1.45
   3   3  21   -0.51    1.28
   4  -6   0  865.24   16.48
  -6   2   0  911.53   16.41
  -6   4   0  896.18   16.39
  -2  -4   0  855.56   16.34
  -6   4   0  895.70   16.40
   6  -4  -1  666.45   11.53
   4  -6   1  653.82   11.65
  -6   2   1  643.85   11.59
   2  -6   1  554.05   11.67
   2   4   1  601.59   11.48
  -2  -4   1  629.80   11.51
  -6   4  -1  639.31   11.50
  -6   2   1  661.66   11.61
   4  -6   1  601.55   11.48
  -6   4  -1  685.18   11.54
  -6   4   1  586.35   11.56
  -2  -4   1  601.18   11.49
  -2   6   1  579.65   11.49
  -2  -4   2 1698.24   32.80
  -2   6   2 1749.26   32.80
   6  -4  -2 1743.09   32.79
   2  -6   2 1808.34   32.92
   4  -6   2 1772.89   32.90
  -6   2   2 1763.12   32.88
  -4  -2   2 1805.45   32.85
  -2  -4   2 1760.46   32.83
  -4  -2   2 1803.53   32.84
  -6   4   2 1819.94   32.85
  -6   2   2 1775.59   32.87
  -4   6   3  401.94    7.22
  -2  -4   3  368.16    7.18
   2   4   3  364.46    7.26
  -4  -2   3  394.18    7.22
  -2  -4   3  370.48    7.31
  -4  -2   3  379.16    7.24
   2  -6   3  386.61    7.36
   4  -6   3  376.02    7.33
  -6   2   3  377.40    7.30
  -2   6   3  366.03    7.34
  -4  -2   3  393.64    7.31
  -6   2   3  397.26    7.43
  -4   6   3  396.46    7.45
  -2  -4   3  376.59    7.22
   2   4   3  378.69    7.12
  -4  -2   3  396.71    7.24
  -4  -2   3  378.62    7.30
  -6   4   3  379.90    7.25
  -6   2   3  371.09    7.27
   2  -6   3  384.66    7.15
  -2  -4   4  458.28    9.00
  -4  -2   4  470.76    8.86
   2  -6   4  476.32    8.96
   2   4   4  481.84    8.93
  -4   6   4  468.70    8.86
   4  -6   4  505.95    8.97
  -2  -4   4  479.83    8.91
  -4  -2   4  467.39    8.83
   2  -6   4  479.64    8.95
  -6   2   4  474.46    8.94
  -2   6   4  455.91    9.01
  -4  -2   4  452.66    8.95
  -4   6   4  439.00    9.02
  -6   4   4  467.74    9.07
  -6   2   4  443.46    9.06
  -4   6   4  452.74    8.90
   2   4   4  478.74    8.78
  -2  -4   4  445.93    8.87
  -4  -2   4  470.67    8.88
  -4  -2   4  465.27    8.91
  -2  -4   4  461.09    8.88
   2  -6   4  472.74    8.77
  -6   4   4  472.37    8.89
  -6   2   4  463.24    8.91
   2   4   5  243.80    5.21
  -2  -4   5  256.23    5.29
  -2   6   5  303.28    5.33
   2  -6   5  290.27    5.33
  -4  -2   5  294.16    5.12
  -6   4   5  298.54    5.18
  -6   2   5  250.92    5.15
  -4   6   5  249.96    5.10
   4  -6   5  238.05    5.23
  -4  -2   5  276.38    5.05
   2  -6   5  295.20    5.25
  -2  -4   5  223.44    5.12
  -6   2   5  245.44    5.21
  -4   6   5  244.00    5.34
  -4  -2   5  286.40    5.29
  -2   6   5  292.62    5.33
  -6   2   5  235.17    5.39
  -6   4   5  297.80    5.42
  -4  -2   5  288.76    5.16
  -4   6   5  243.49    5.16
   2   4   5  244.71    5.01
  -2  -4   5  243.86    5.13
  -6   2   5  252.07    5.17
  -6   4   5  294.58    5.17
   2  -6   5  282.07    4.99
  -6   2   5  236.51    5.13
  -2  -4   5  246.39    5.10
  -4  -2   5  288.03    5.16
  -2  -4   6   80.15    2.35
  -2   6   6   98.65    2.31
   2   4   6   63.79    2.16
   2  -6   6   87.24    2.24
   4   2   6   96.31    2.19
  -4  -2   6   90.14    1.89
  -6   2   6   80.05    1.95
  -6   4   6   95.92    2.01
  -2  -4   6   73.37    1.89
   2  -6   6   83.86    2.04
  -4  -2   6   80.27    2.11
   4  -6   6   73.37    1.74
  -6   2   6   79.01    2.10
  -2   6   6   94.16    2.31
  -4  -2   6   82.42    2.22
  -4  -2   6   84.25    1.93
  -2  -4   6   82.41    1.92
  -4   6   6   77.19    1.99
   2   4   6   74.43    1.71
  -6   2   6   71.10    1.98
   2  -6   6   83.92    1.66
  -4  -2   6   79.99    1.90
  -2  -4   6   82.46    1.84
   4  -6   7  248.85    5.22
  -6   4   7  265.02    4.94
  -6   2   7  256.77    4.95
   4   2   7  272.76    5.21
  -2  -4   7  252.51    4.84
  -2  -4   7  245.87    5.00
  -4  -2   7  245.35    5.01
   2  -6   7  256.01    4.89
  -6   2   7  244.26    4.98
   4  -6   7  241.25    4.78
  -6   2   7  242.01    5.24
  -4   6   7  235.90    5.21
  -6   4   7  256.70    5.26
  -4   6   7  241.57    4.93
  -6   4   7  242.91    4.96
   2   4   7  242.55    4.79
  -2   6   7  260.89    4.85
   2  -6   7  239.21    4.73
  -6   2   7  248.96    4.90
  -6   4   7  257.67    4.91
   2   4   7  231.71    5.11
   2  -6   7  263.02    5.15
  -2  -4   7  250.28    5.24
  -2   6   7  262.47    5.18
  -2  -4   8   30.28    1.43
   2  -6   8   38.35    1.24
  -2   6   8   31.69    1.82
  -6   4   8   37.06    2.03
  -4  -2   8   37.52    1.78
  -6   2   8   29.79    1.95
  -4   6   8   29.24    1.90
   2   4   8   31.33    1.03
  -4  -2   8   41.01    1.31
  -2  -4   8   32.64    1.25
   4   2   8   35.70    1.07
  -6   2   8   29.45    1.28
  -4  -2   8   36.49    1.21
  -6   4   8   35.24    1.30
  -6   4   8   36.57    1.31
  -6   2   8   29.84    1.29
  -2   6   8   34.99    1.14
   4   2   8   31.49    1.85
   2  -6   8   30.75    1.87
  -2   6   8   29.77    1.79
   2   4   8   29.50    1.67
  -2  -4   8   29.75    1.88
   4  -6   8   32.21    1.87
  -4   6   9   72.47    2.04
  -6   4   9   90.79    2.14
  -2  -4   9   69.64    2.04
  -2   6   9   86.92    2.48
  -6   2   9   72.98    2.64
  -4   6   9   80.20    2.54
  -6   4   9   94.82    2.72
  -4  -2   9   92.45    2.58
  -6   2   9   69.91    2.08
  -4  -2   9   94.04    1.99
  -2  -4   9   72.47    1.88
  -6   4   9   88.99    2.07
  -4  -2   9   92.86    2.09
  -6   2   9   73.77    2.00
  -2   6   9   84.70    1.94
  -6   4   9   96.23    2.08
  -4  -2   9   89.57    2.16
   2  -6   9   89.36    1.96
  -2  -4  10   33.30    1.41
  -4  -2  10   34.18    1.43
  -4  -2  10   35.44    2.03
  -4   6  10   35.29    2.05
  -6   4  10   32.09    2.14
  -6   2  10   35.05    2.11
  -2   6  10   31.82    2.04
  -2  -4  10   36.00    1.39
   2  -6  10   34.11    1.44
   4   2  10   30.16    1.13
  -6   4  10   30.93    1.40
  -4  -2  10   33.48    1.41
  -6   4  10   30.33    1.39
  -6   2  10   35.80    1.34
  -2   6  10   33.76    1.22
  -2  -4  10   36.44    1.18
   2   4  10   34.89    1.11
  -6   2  10   34.40    1.42
  -4  -2  10   34.63    1.27
   6  -2  10   39.06    2.00
  -2  -4  10   37.78    1.92
   2  -6  10   38.03    2.02
  -2  -4  10   35.01    1.94
   2   4  10   38.54    1.84
  -2   6  10   34.73    2.01
   2   4  10   38.75    1.90
   4  -6  10   36.55    2.03
   4   2  10   33.61    1.92
   6  -4  10   37.16    2.02
  -2  -4  11   36.42    1.48
  -6   4  11   39.50    1.51
  -6   2  11   32.17    1.48
   2  -6  11   43.95    1.63
  -2  -4  11   33.66    1.51
   4   2  11   45.52    1.26
   2   4  11   36.56    1.96
   4  -6  11   33.81    2.06
   4   2  11   44.88    2.05
   6  -2  11   37.32    2.12
   6  -4  11   43.52    2.20
   2  -6  11   45.14    2.22
  -4  -2  11   46.22    1.55
  -4  -2  11   46.21    1.38
   2   4  11   32.85    1.18
  -2  -4  11   34.92    1.23
  -6   2  11   35.87    1.42
  -6   2  11   35.02    1.50
  -4  -2  11   42.97    2.20
  -6   4  11   30.70    2.30
  -6   2  11   34.03    2.14
  -4   6  11   32.11    2.23
   2   4  11   35.74    1.97
  -2  -4  11   37.40    2.01
  -2   6  11   42.22    2.02
  -6   2  12  109.19    2.61
   4  -6  12  108.93    2.66
   6  -2  12  110.84    2.50
   4   2  12  101.13    2.38
  -6   4  12  103.13    2.57
   6  -4  12  106.58    2.54
  -2  -4  12  107.90    2.60
   2  -6  12  103.62    2.67
   2  -6  12  103.65    3.19
   6  -2  12  116.03    3.27
   2   4  12  102.53    3.17
   6  -4  12  104.40    3.29
   4   2  12  105.20    3.17
   4  -6  12  113.05    3.24
  -6   2  12  105.34    2.64
  -4  -2  12  101.52    2.59
   2   4  12   99.84    2.36
  -6   4  12  103.41    3.24
  -2  -4  12  117.14    3.10
  -6   2  12  108.51    3.31
   2   4  12  113.90    3.06
  -4   6  12  109.93    3.16
  -4  -2  12   99.48    3.12
  -2   6  12  108.29    3.15
   6  -4  13   51.59    1.66
   4  -6  13   44.68    1.79
  -4  -2  13   49.44    1.64
  -6   2  13   41.36    1.70
   6  -2  13   43.12    1.58
  -6   4  13   49.64    1.73
  -2  -4  13   41.34    1.59
   2  -6  13   49.58    1.73
   6  -4  13   51.11    2.46
   6  -2  13   46.37    2.44
   2   4  13   47.26    2.33
   2  -6  13   45.35    2.60
   4   2  13   52.23    2.31
   4   2  13   47.14    2.41
   4  -6  13   43.29    2.51
  -4  -2  13   50.59    1.83
  -2  -4  13   40.64    1.75
   2   4  13   40.09    1.37
   4   2  13   48.61    1.47
  -6   2  13   42.56    2.66
  -2   6  13   48.03    2.46
  -4  -2  13   47.55    2.53
  -4   6  13   45.18    2.50
  -2  -4  13   44.22    2.49
  -6   4  13   52.22    2.59
   2   4  13   45.18    2.46
   2  -6  14   17.03    1.48
   6  -4  14   15.57    1.35
   4  -6  14   17.49    1.43
  -4  -2  14   16.67    1.34
   6  -2  14   17.46    1.19
  -6   4  14   17.72    1.41
  -6   2  14   16.48    1.39
   6  -2  14   16.08    2.44
  -2  -4  14   18.28    2.16
   2   4  14   16.71    2.20
   2  -6  14   17.36    2.42
   6  -4  14   16.07    2.36
   4   2  14   16.57    2.34
   4  -6  14   17.13    2.44
   4   2  14   16.17    2.20
   2   4  14   15.76    2.28
  -4  -2  14   16.72    1.50
  -2  -4  14   18.29    1.45
   4   2  14   15.94    1.10
  -4   6  14   15.06    2.29
  -2   6  14   18.98    2.22
  -6   2  14   17.26    2.40
  -4  -2  14   18.52    2.38
  -6   4  14   16.85    2.32
   6  -4  15   14.03    1.30
   6  -2  15   12.33    1.23
  -4  -2  15   12.97    1.29
  -6   2  15   13.72    1.40
   2   4  15   13.86    2.25
   6  -4  15    9.94    2.46
   4  -6  15   17.04    2.49
   4   2  15   15.38    2.21
   2  -6  15    8.67    2.38
   2  -6  15   13.39    2.32
   6  -2  15   13.53    2.40
   4   2  15   14.11    2.33
   4  -6  15   12.65    1.41
  -2  -4  15   11.75    1.48
   2  -6  15   12.13    1.41
  -4  -2  15   13.40    1.40
  -2  -4  15   17.16    2.26
  -2   6  15   13.63    2.29
  -4  -2  15   12.68    2.36
  -6   4  15   13.88    2.31
  -6   2  15    9.32    2.39
  -4   6  15   12.30    2.31
   6  -4  16   18.52    1.37
   4  -6  16   19.18    1.52
   6  -4  16   19.86    2.32
   4   2  16   18.90    2.40
   6  -2  16   20.61    2.42
   4  -6  16   19.54    2.51
   6  -2  16   20.06    1.25
   2  -6  16   19.56    1.52
  -2  -4  16   20.47    1.50
  -4  -2  16   17.77    1.53
   6  -4  17   15.15    2.42
   6  -4  17   16.16    2.50
   2  -6  17   13.19    2.31
   6  -2  17   13.72    2.38
   4  -6  17   12.36    2.30
   6  -2  17   13.47    2.36
   2   4  17   10.28    2.20
  -4   6  17    8.73    2.38
  -2   6  17   12.57    2.20
  -6   2  17    8.85    2.33
   4   2  17   14.05    2.25
  -6   4  17   14.34    2.39
  -2  -4  17   10.55    2.32
  -4  -2  17    9.20    2.33
   2  -6  17   13.11    1.45
   6  -4  17   12.34    1.24
   4  -6  17   10.20    1.39
  -2  -4  17   10.91    1.46
   6  -2  17    8.70    1.16
   6  -2  18    6.49    2.18
   4  -6  18    3.37    2.21
   6  -4  18    7.41    2.27
  -6   2  18    3.31    2.16
  -4   6  18    3.68    2.24
   2  -6  18    7.01    2.10
  -4  -2  18    5.62    2.14
   4   2  18    8.58    2.01
  -2  -4  18    3.68    2.09
  -2   6  18    5.60    2.16
   2   4  18    5.76    2.07
  -6   4  18    6.09    2.28
   2  -6  18    7.61    1.31
   4  -6  18    5.51    1.28
   6  -4  18    5.89    1.16
   6  -4  19    4.66    2.01
   2  -6  19    4.85    1.23
   4  -6  19    3.74    1.15
   4  -6  19    3.43    1.94
   6  -2  19    5.04    1.95
  -2  -4  19    4.78    1.91
   4   2  19    4.04    1.89
  -4  -2  19    5.18    1.97
   2   4  19    3.81    1.86
  -2   6  19    6.55    1.96
   2  -6  19    5.14    1.95
   4  -6  20    3.66    1.70
   6  -4  20    5.51    1.77
   4   2  20    4.71    1.66
  -2  -4  20    5.60    1.71
   2   4  20    5.62    1.62
   6  -2  20    5.04    1.77
   2  -6  20    5.06    1.71
   6  -4  21    2.26    1.40
   4   2  21   -0.18    1.35
   4  -6  21    2.38    1.16
   2  -6  21    3.15    1.31
   6  -2  21    0.64    1.25
  -6   5   0  798.77   14.43
   5  -6   0  775.44   14.50
   6  -5   0  762.14   14.46
  -5   6   0  743.25   14.39
  -6   5   0  792.12   14.42
   1  -6   1   48.29    0.98
   6  -5  -1   38.88    1.20
   5  -6  -1   56.93    1.45
   6  -5   1   48.63    1.41
  -6   5   1   53.14    1.18
  -5   6   1   39.79    1.08
  -6   5   1   55.71    1.15
   1   5   2 1370.24   25.42
   1  -6   2 1294.84   25.43
   5  -6   2 1373.44   25.51
   6  -5   2 1287.61   25.48
   1  -6   2 1315.51   25.53
   6  -5  -2 1408.18   25.42
   1   5   2 1366.97   25.43
  -1   6   2 1320.08   25.47
  -6   5   2 1361.30   25.46
  -5   6   2 1359.82   25.45
  -5   6   2 1400.28   25.43
  -6   5   2 1373.95   25.44
  -6   5  -2 1384.27   25.38
  -6   1   2 1369.57   25.49
   1   5   3   37.61    1.19
  -1  -5   3   40.45    1.33
   1  -6   3   35.22    1.27
   5  -6   3   37.15    1.46
   1  -6   3   37.35    1.57
   6  -5  -3   44.86    1.04
  -5  -1   3   40.57    1.12
  -1  -5   3   36.98    1.55
  -6   1   3   45.69    1.48
  -6   1   3   37.84    1.71
  -5  -1   3   34.22    1.41
  -1   6   3   38.19    1.42
   1   5   3   43.48    1.30
  -6   5   3   39.35    1.25
  -5   6   3   41.83    1.29
  -6   5   3   37.76    1.19
  -5   6   3   39.49    1.17
  -5  -1   3   43.09    1.20
  -5  -1   3   37.21    1.36
   1  -6   3   32.86    1.04
  -6   1   3   39.57    1.36
   1   5   4 1573.43   29.30
   1  -6   4 1496.13   29.32
  -1   6   4 1591.01   29.32
  -1  -5   4 1574.07   29.33
  -5  -1   4 1596.00   29.27
  -5   6   4 1603.02   29.26
  -1  -5   4 1588.96   29.31
   1  -6   4 1536.72   29.31
   6  -5  -4 1563.03   29.20
   5  -6   4 1593.19   29.32
  -5  -1   4 1511.58   29.19
  -6   1   4 1546.33   29.32
   1   5   4 1607.58   29.31
  -5  -1   4 1607.47   29.35
  -1   6   4 1564.42   29.34
  -6   5   4 1591.03   29.42
  -6   1   4 1481.38   29.36
  -5   6   4 1585.01   29.41
  -6   5   4 1536.30   29.28
  -5   6   4 1550.08   29.29
   1   5   4 1584.66   29.19
  -5  -1   4 1599.86   29.28
  -5   6   4 1577.28   29.26
  -6   5   4 1564.25   29.26
  -5  -1   4 1590.95   29.29
   1  -6   4 1576.92   29.21
  -6   1   4 1570.56   29.29
  -1  -5   4 1553.40   29.25
   1   5   5  249.11    5.06
  -1   6   5  271.80    5.10
   1  -6   5  256.01    5.10
  -1  -5   5  256.05    5.11
   1   5   5  244.96    5.02
  -5  -1   5  274.20    4.95
  -6   5   5  275.10    4.97
  -6   1   5  252.64    4.99
  -5   6   5  262.64    4.96
   1  -6   5  280.24    5.06
  -1  -5   5  252.41    4.98
   5  -6   5  239.17    4.81
  -5  -1   5  271.15    5.09
  -6   1   5  236.35    5.03
  -6   1   5  242.81    5.20
  -5  -1   5  268.95    5.12
  -6   5   5  280.67    5.26
  -5   6   5  197.36    5.09
  -1   6   5  266.95    5.12
  -6   5   5  264.97    4.99
  -5   6   5  225.84    4.96
  -6   5   5  272.94    4.96
  -5  -1   5  272.02    4.97
  -5   6   5  232.61    4.93
  -6   1   5  235.48    4.98
   1   5   5  243.27    4.82
  -5  -1   5  272.73    4.99
  -1  -5   5  248.89    4.89
   1  -6   5  269.92    4.83
  -6   1   5  239.49    4.97
   1   5   6   81.83    2.16
  -1   6   6   66.85    2.13
   1   5   6   78.49    2.14
   1  -6   6   75.45    2.11
  -1  -5   6   73.98    2.20
  -6   5   6   76.87    1.88
  -5  -1   6   78.54    1.83
  -5   6   6   88.07    1.90
  -6   1   6   77.46    1.93
  -1  -5   6   84.21    1.92
   1  -6   6   70.39    2.00
  -6   1   6   76.28    2.04
  -5  -1   6   80.63    2.08
   5  -6   6   77.81    1.60
  -1   6   6   70.38    2.15
  -5  -1   6   75.42    2.25
  -5   6   6   77.55    1.94
  -6   5   6   77.04    1.96
  -1  -5   6   78.09    1.89
   1   5   6   78.12    1.65
  -5  -1   6   75.25    1.88
   1  -6   6   77.68    1.63
  -1  -5   6   77.03    1.74
  -1  -5   7   25.21    1.71
   1  -6   7   31.17    1.59
   1   5   7   32.57    1.55
  -1   6   7   23.13    1.57
  -6   1   7   31.38    1.31
   5   1   7   27.97    1.76
  -6   5   7   30.92    1.24
   1  -6   7   27.56    1.38
  -1  -5   7   26.43    1.26
  -5  -1   7   29.84    1.47
  -6   1   7   25.00    1.45
  -5   6   7   28.46    1.90
  -6   1   7   28.24    1.71
  -6   5   7   28.84    1.92
  -5   6   7   26.12    1.31
  -6   5   7   29.00    1.35
   1   5   7   29.06    0.92
  -5  -1   7   26.54    1.23
  -6   5   7   29.69    1.18
   1  -6   7   31.63    0.88
  -6   1   7   25.04    1.27
  -1   6   7   28.56    1.01
  -6   1   7   27.24    1.22
  -1  -5   7   29.61    1.01
   1   5   8  283.24    5.67
   1  -6   8  283.91    5.71
  -1   6   8  271.53    5.70
   1   5   8  262.82    5.65
  -1  -5   8  284.15    5.72
   1  -6   8  273.51    5.43
  -1  -5   8  284.04    5.49
  -6   5   8  277.05    5.84
  -6   1   8  281.73    5.80
  -5   6   8  281.89    5.78
  -1   6   8  275.43    5.72
  -5  -1   8  257.53    5.72
  -1  -5   8  286.37    5.46
  -6   1   8  281.45    5.46
  -6   1   8  286.62    5.44
  -5  -1   8  270.81    5.44
  -6   5   8  282.40    5.45
  -1   6   8  267.29    5.35
   1   5   8  271.71    5.32
   1  -6   8  260.60    5.28
  -5  -1   8  274.44    5.42
   6  -1   8  305.16    5.80
   5   1   8  299.57    5.80
   5  -6   8  310.83    5.78
   6  -5   8  267.81    5.75
   1  -6   9   35.16    1.39
  -6   5   9   33.91    1.38
  -5   6   9   32.57    1.38
  -1  -5   9   34.50    1.33
  -5   6   9   31.22    2.11
  -5  -1   9   35.58    1.92
  -6   5   9   34.18    2.09
   1   5   9   32.16    1.90
  -6   1   9   34.37    2.03
  -1   6   9   33.18    1.94
  -6   1   9   34.10    1.33
  -6   1   9   31.59    1.40
  -5  -1   9   34.63    1.26
  -5  -1   9   32.50    1.38
  -5  -1   9   34.87    1.47
   1  -6   9   37.84    1.30
  -5  -1  10   22.99    1.37
  -1  -5  10   22.85    1.27
  -6   5  10   23.46    2.00
  -1   6  10   23.22    1.86
  -6   1  10   21.79    1.98
  -5   6  10   22.12    1.94
   1   5  10   23.46    1.71
  -5  -1  10   26.67    1.83
  -6   5  10   24.04    1.30
   1  -6  10   25.69    1.29
  -5   6  10   22.32    1.32
  -1  -5  10   24.66    1.32
   5   1  10   25.02    1.02
  -1   6  10   25.28    1.04
  -1  -5  10   24.78    1.00
   1   5  10   23.04    0.97
  -6   1  10   25.35    1.25
  -6   1  10   23.17    1.28
  -5  -1  10   25.36    1.18
  -5  -1  10   22.45    1.25
  -1  -5  10   22.44    1.96
   5  -6  10   23.75    1.87
  -1   6  10   22.42    1.92
   6  -1  10   26.84    1.83
   1  -6  10   26.60    1.94
   6  -5  10   26.64    1.94
   5   1  10   25.80    1.89
   1   5  10   22.61    1.84
  -1  -5  11   39.71    1.52
   5   1  11   49.32    1.38
  -5   6  11   41.61    1.62
  -1  -5  11   41.24    1.60
  -6   5  11   47.62    1.64
   6  -1  11   42.94    1.48
   1  -6  11   49.14    1.73
  -1   6  11   43.51    2.19
   1   5  11   45.94    2.02
  -1  -5  11   38.26    2.28
   6  -5  11   56.54    2.39
   6  -1  11   47.30    2.18
   1  -6  11   52.72    2.20
   5   1  11   49.39    2.12
   5  -6  11   38.57    2.25
  -5  -1  11   50.97    1.61
   1   5  11   44.66    1.30
  -6   1  11   41.05    1.55
  -5  -1  11   52.32    1.49
  -6   1  11   42.41    1.66
  -1   6  11   43.53    1.38
  -6   5  11   47.89    2.46
  -5   6  11   50.40    2.55
  -6   1  11   39.60    2.42
   1   5  11   49.38    2.05
  -1   6  11   43.59    2.20
  -5  -1  11   50.09    2.30
  -1  -5  12  106.53    2.62
   1  -6  12  100.08    2.63
   5   1  12   94.30    2.34
   5  -6  12  112.03    2.60
  -6   5  12  103.58    2.54
  -6   1  12  106.87    2.55
   6  -1  12  108.32    2.44
   1   5  12  103.16    3.17
   1  -6  12  112.18    3.20
   5   1  12  100.69    3.07
  -1  -5  12  114.68    3.15
   6  -1  12  110.00    3.21
   6  -5  12  104.23    3.14
   5  -6  12  106.60    3.19
  -5  -1  12   99.76    2.43
  -6   1  12  107.50    2.58
  -5  -1  12   96.30    2.61
   1   5  12  100.05    2.32
  -5  -1  12   99.13    3.10
  -6   5  12   96.99    3.20
  -5   6  12  102.66    3.25
  -6   1  12  107.15    3.26
   1   5  12  106.41    3.10
  -1   6  12  100.50    3.03
  -6   5  13   10.49    1.33
   6  -1  13   11.61    1.09
  -5  -1  13    8.37    1.26
   5   1  13    9.75    1.01
  -6   1  13   11.96    1.35
   6  -5  13   10.48    1.28
   5  -6  13   10.52    1.30
   1   5  13   10.85    1.95
  -1  -5  13   10.86    2.08
   5   1  13   11.08    2.06
   6  -5  13   10.02    2.22
   6  -1  13   11.06    2.10
   5  -6  13   11.17    2.24
   1  -6  13    9.52    2.10
   1   5  13    8.72    2.11
   1  -6  13   10.33    1.31
  -5  -1  13    9.03    1.40
  -6   1  13    9.98    1.41
  -1  -5  13    9.69    1.38
  -5   6  13   10.59    2.27
  -6   1  13   10.71    2.23
  -1   6  13    8.92    2.13
  -5  -1  13    9.84    2.15
  -6   5  13    8.61    2.09
  -6   1  14   28.46    1.53
   6  -1  14   28.98    1.36
   1  -6  14   28.42    1.55
  -5  -1  14   26.90    1.50
   5  -6  14   30.77    1.57
   6  -5  14   33.73    1.60
   6  -1  14   30.84    2.51
   6  -5  14   45.64    2.56
   5   1  14   28.52    2.38
   5  -6  14   32.64    2.51
   1  -6  14   28.40    2.40
   5   1  14   28.19    2.33
  -1  -5  14   28.44    1.64
  -5  -1  14   29.80    1.58
   5   1  14   26.64    1.23
  -5  -1  14   49.52    2.57
  -1   6  14   29.09    2.38
  -6   1  14   27.23    2.45
  -1  -5  14   29.46    2.42
   1  -6  14   29.96    2.36
  -5   6  14   31.64    2.50
   1   5  14   27.87    2.39
  -6   5  14   25.30    2.34
  -6   1  15   18.37    1.43
   6  -5  15   19.74    1.40
  -5  -1  15   19.03    1.41
   5  -6  15   15.74    1.38
   6  -1  15   16.86    1.22
   5   1  15   19.21    2.20
   5  -6  15   15.75    2.38
   6  -1  15   17.24    2.45
   6  -5  15   19.75    2.51
  -1  -5  15   18.43    2.24
   1  -6  15   21.82    1.52
  -1  -5  15   16.47    1.42
  -5  -1  15   21.33    1.56
   5   1  15   21.86    2.21
  -5  -1  15   17.04    2.40
  -1   6  15   21.40    2.37
  -5   6  15   16.05    2.29
  -6   5  15   15.54    2.49
   1  -6  15   22.23    2.23
   1   5  15   17.77    2.26
  -6   1  15   15.15    2.37
  -5  -1  16   27.25    1.41
  -6   1  16   25.22    1.46
   6  -5  16   26.68    1.46
   5  -6  16   25.64    1.55
   1  -6  16   25.19    1.66
  -1  -5  16   26.66    1.61
   6  -1  16   27.74    1.33
   5   1  16   27.26    2.53
   5  -6  16   30.10    2.71
   6  -1  16   30.15    2.42
   6  -5  16   27.09    2.53
   1  -6  17   14.47    1.52
   6  -5  17   11.52    1.33
  -1  -5  17   10.48    1.46
   5  -6  17   10.43    1.39
  -6   5  17   11.24    2.44
  -6   1  17   15.08    2.46
  -5  -1  17    9.91    2.23
  -5   6  17   13.16    2.37
  -1  -5  17   12.41    2.22
   1   5  17   16.71    2.17
   5  -6  17   11.33    2.45
   5   1  17   10.97    2.25
   6  -1  17   10.52    2.37
   6  -5  17   15.48    2.34
   6  -1  17   14.23    2.34
   5   1  17   11.91    2.31
   1  -6  17   16.16    2.32
   5  -6  17   10.73    2.40
   6  -5  17   11.56    2.42
   1  -6  18    3.87    1.31
  -1  -5  18    2.31    1.33
   6  -5  18    2.98    1.17
   5  -6  18    2.16    1.22
   5   1  18    2.29    1.98
  -6   1  18    4.99    2.19
   1  -6  18    4.15    2.14
  -1  -5  18    3.12    2.06
  -1   6  18    4.59    2.04
  -5  -1  18    3.29    2.12
  -5   6  18    0.46    2.14
   1   5  18    3.46    1.71
  -6   5  18    2.18    2.19
   6  -5  18    5.60    2.20
   6  -1  18    5.83    2.06
   5  -6  18    1.93    2.24
   5  -6  19    3.31    1.12
   6  -5  19    4.87    1.06
   1  -6  19    8.10    1.25
   5  -6  19    6.20    1.96
  -1   6  19    3.96    1.92
   1  -6  19    5.02    1.93
   1   5  19    3.77    1.87
   5   1  19    7.30    1.90
   6  -1  19    5.15    1.97
  -1  -5  19    7.76    1.76
  -5  -1  19    5.70    1.98
   6  -5  19    6.82    2.02
   6  -1  20    0.67    1.66
  -1  -5  20   -0.41    1.58
   6  -5  20    1.93    1.74
   1  -6  20    0.57    1.35
   5  -6  20    2.10    1.77
   5   1  20   -0.51    1.59
   1   5  20    2.73    1.61
   5  -6  20    1.16    0.91
   5   1  21    0.51    1.32
   6  -1  21    0.94    1.31
   1  -6  21    1.00    1.29
   5  -6  21    1.57    1.39
   6  -5  21    2.78    1.39
   6  -6   0  131.77    2.88
  -6   6   0  139.52    2.69
   0  -6   0  140.91    2.70
  -6   6   1  315.35    6.23
  -6   6   1  314.28    6.19
   6  -6  -1  311.35    6.26
   6  -6   1  324.66    6.30
  -6   0   2  854.22   15.97
   0   6   2  833.32   15.92
   6  -6   2  844.82   15.97
   6  -6  -2  842.98   15.91
  -6   6   2  859.20   15.93
  -6   6   2  849.96   15.90
   0  -6   2  860.17   15.89
   0   6   3 2844.36   53.36
   0  -6   3 2845.08   53.37
   6  -6  -3 2946.16   53.34
   6  -6   3 2916.45   53.41
   0  -6   3 2870.85   53.42
   0   6   3 2791.21   53.37
  -6   0   3 2860.31   53.43
  -6   6   3 2916.14   53.37
  -6   6   3 2867.26   53.35
  -6   0   3 2749.27   53.38
   0   6   4   28.96    1.24
   0  -6   4   31.83    1.35
   0  -6   4   31.63    1.48
  -6   0   4   31.86    1.48
   0   6   4   28.61    1.40
  -6   6   4   31.29    1.77
  -6   0   4   28.24    1.55
  -6   6   4   30.03    1.23
  -6   6   4   33.87    1.13
  -6   0   4   33.89    1.20
  -6   0   4   32.90    1.30
   0  -6   4   30.27    1.00
   0  -6   5 2215.10   28.44
   0   6   5 2179.88   28.41
  -6   0   5 2182.50   28.32
  -6   6   5 2190.72   28.33
   0  -6   5 2140.73   28.36
  -6   0   5 2124.42   28.40
   0   6   5 2181.89   28.42
  -6   6   5 2153.95   28.55
  -6   0   5 2179.53   28.47
  -6   6   5 2152.63   28.34
  -6   6   5 2200.06   28.31
  -6   0   5 2161.85   28.36
  -6   0   5 2171.56   28.35
   0  -6   5 2199.89   28.25
   0   6   6 1115.07   20.61
   0  -6   6 1102.93   20.63
  -6   6   6 1128.09   20.52
  -6   0   6 1093.73   20.51
   0  -6   6 1108.01   20.53
  -6   0   6 1087.46   20.57
   0   6   6 1052.36   20.60
  -6   0   6 1066.57   20.64
  -6   6   6 1097.47   20.52
   0   6   6 1077.99   20.42
   0  -6   6 1091.00   20.43
   0   6   7 2925.58   54.55
   0  -6   7 3030.96   54.57
  -6   0   7 2919.67   54.42
  -6   6   7 2966.53   54.42
   0  -6   7 2952.36   54.43
  -6   0   7 2840.61   54.46
  -6   6   7 2972.61   54.60
  -6   6   7 2790.63   54.43
  -6   0   7 2860.22   54.44
   0   6   7 2910.83   54.35
   0  -6   7 2915.99   54.34
  -6   6   7 2948.97   54.41
  -6   0   7 2927.27   54.42
   0  -6   8 1207.29   22.43
   0   6   8 1227.10   22.41
   0  -6   8 1187.76   22.22
  -6   0   8 1215.50   22.40
   0   6   8 1159.86   22.35
  -6   6   8 1157.49   22.45
   0  -6   8 1215.33   22.24
   0   6   8 1151.32   22.13
   0  -6   8 1169.73   22.11
  -6   0   8 1144.61   22.23
  -6   0   8 1173.45   22.20
   6  -6   8 1226.08   22.42
   6   0   8 1219.11   22.43
  -6   6   9  623.67   11.96
   0  -6   9  625.22   11.97
  -6   6   9  609.59   12.23
   0   6   9  608.58   12.16
  -6   0   9  646.84   12.21
  -6   0   9  626.66   11.97
  -6   0   9  645.14   11.94
  -6   0   9  621.97   11.99
   0  -6  10  113.29    2.47
  -6   6  10  100.72    3.11
  -6   0  10  106.92    3.01
   0   6  10  105.51    2.90
   0  -6  10  117.38    2.58
  -6   6  10  111.05    2.54
  -6   0  10  102.62    2.55
   0   6  10  101.99    2.31
  -6   0  10  109.09    2.46
   6   0  10  109.50    2.95
   6  -6  10  109.75    3.05
   0   6  10  100.09    2.95
   0  -6  10   97.02    3.02
   0  -6  11  105.77    2.42
   0   6  11  109.02    3.01
  -6   0  11  105.89    3.15
  -6   6  11  104.15    3.20
  -6   0  11  110.00    2.46
  -6   0  11  108.22    2.54
   0   6  11   97.40    2.31
   6   0  11  103.27    3.07
   0  -6  11  104.72    3.10
   0   6  11  105.77    3.07
   6  -6  11  104.44    3.05
   0  -6  11  110.51    2.57
  -6   6  11  106.15    2.54
   6   0  11   98.36    2.35
  -6   0  12   21.48    2.24
  -6   6  12   22.01    2.29
   0   6  12   26.35    1.93
  -6   0  12   23.97    1.43
  -6   0  12   24.43    1.31
   0   6  12   24.05    1.95
   0  -6  12   23.58    2.19
   6   0  12   22.66    2.08
   6  -6  12   24.34    2.20
   6   0  12   25.02    1.15
   0  -6  12   26.37    1.48
  -6   6  12   25.29    1.43
  -6   0  12   25.38    1.44
   0   6  13   37.73    2.26
  -6   0  13   33.05    2.50
   0  -6  13   39.49    2.44
  -6   6  13   40.44    2.41
  -6   0  13   38.71    1.69
   6  -6  13   36.38    2.40
   6   0  13   39.30    2.39
   0  -6  13   38.00    1.69
   6   0  13   36.39    1.38
   6  -6  13   40.74    1.68
  -6   0  13   39.46    1.63
  -6   0  14   42.70    2.59
   0   6  14   45.51    2.40
  -6   6  14   46.07    2.66
   0  -6  14   46.67    2.43
  -6   0  14   42.17    1.72
   6  -6  14   38.88    2.68
   6   0  14   42.64    2.48
   6   0  14   40.23    1.47
  -6   0  14   45.53    1.71
   0  -6  14   46.32    1.78
   6  -6  14   45.40    1.74
   0  -6  15  111.46    3.38
  -6   0  15  103.02    3.46
   0   6  15  116.06    3.43
  -6   6  15  106.35    3.46
   0  -6  15  107.90    2.77
   6   0  15  112.45    3.44
   6  -6  15  103.66    3.70
   6   0  15  111.33    3.59
  -6   0  15  108.18    2.73
   6  -6  15  111.82    2.71
   6   0  16   22.53    2.47
   6  -6  16   24.63    2.51
  -6   0  16   22.62    1.44
   6  -6  17   73.64    3.01
   0   6  17   54.79    2.57
   6   0  17   70.63    2.81
   0  -6  17   72.61    2.80
  -6   0  17   62.56    2.89
  -6   6  17   59.28    2.99
   6  -6  17   59.54    3.01
   6   0  17   63.57    2.96
   0  -6  17   61.99    2.12
   6  -6  17   67.96    2.05
  -6   0  18   34.90    2.39
   0  -6  18   37.18    2.36
   0   6  18   32.79    2.33
   6   0  18   34.51    2.38
   6  -6  18   39.31    2.53
   6  -6  18   38.82    1.56
   0  -6  18   33.14    1.62
   6   0  19   10.73    1.88
   0   6  19    8.89    1.93
   0  -6  19    6.26    1.86
   6  -6  19    5.53    1.99
   6  -6  19    6.98    1.08
   0  -6  20   12.07    1.65
   6  -6  20   15.30    1.78
   6   0  20   10.23    1.65
   6   0  21    1.55    1.23
   6  -6  21    3.08    1.34
  -7   3   0   65.51    1.47
  -7   3   0   67.95    1.61
   4   3   0   62.10    1.31
  -7   4   0   64.15    1.51
   4  -7   1 1325.54   23.38
   3  -7   1 1359.16   23.40
  -7   3  -1 1354.54   23.25
  -7   3   1 1370.42   23.30
  -3  -4   1 1334.23   23.24
  -7   4   1 1324.28   23.29
  -7   3   1 1377.07   23.32
  -3   7   2  337.40    6.44
  -3  -4   2  353.63    6.45
   3  -7   2  347.87    6.66
   4  -7   2  350.66    6.65
  -7   4   2  323.98    6.55
  -7   3   2  345.98    6.55
  -7   3  -2  356.27    6.41
  -3  -4   2  338.50    6.47
  -4  -3   2  318.77    6.50
  -3  -4   2  343.74    6.47
  -4  -3   2  336.45    6.49
  -7   3   2  343.19    6.55
  -7   4   2  320.69    6.53
  -3   7   3  938.59   15.84
  -4  -3   3  902.87   15.86
  -4   7   3  901.49   15.86
  -3  -4   3  923.38   15.84
   4  -7   3  916.49   15.98
   3  -7   3  877.76   15.98
  -3  -4   3  939.88   15.96
  -7   3   3  948.28   15.94
  -4  -3   3  885.59   15.91
  -3   7   3  951.82   16.01
  -3  -4   3  943.05   15.90
  -4  -3   3  849.58   15.94
  -3  -4   3  948.72   15.88
  -4  -3   3  914.93   15.88
  -7   4   3  926.90   15.91
   3  -7   3  838.94   15.78
  -7   3   3  939.01   15.92
  -4   7   4  468.77    8.47
  -3   7   4  444.20    8.45
  -3  -4   4  464.60    8.46
  -4  -3   4  448.16    8.47
   3  -7   4  442.57    8.60
   4  -7   4  470.10    8.61
  -3  -4   4  467.01    8.53
  -4  -3   4  423.41    8.49
  -7   3   4  463.40    8.57
  -4  -3   4  437.81    8.56
  -4   7   4  460.81    8.69
  -7   4   4  432.68    8.74
  -3   7   4  445.27    8.65
  -7   3   4  484.01    8.75
  -3  -4   4  484.11    8.56
  -3  -4   4  458.65    8.49
   3   4   4  448.22    8.38
  -4  -3   4  443.13    8.50
   3  -7   4  426.77    8.36
  -4  -3   4  449.14    8.54
  -7   3   4  463.00    8.53
  -7   4   4  444.83    8.51
  -3  -4   4  450.54    8.51
  -3  -4   5  257.41    5.11
  -4  -3   5  264.27    4.95
   3   4   5  286.85    5.14
  -7   3   5  268.47    5.03
  -7   4   5  261.08    5.03
   3  -7   5  254.59    5.14
  -4   7   5  269.16    4.96
   4  -7   5  278.90    5.15
   3  -7   5  253.87    5.13
  -3  -4   5  265.60    5.00
  -4  -3   5  242.40    4.93
  -7   3   5  249.94    5.07
  -4  -3   5  260.00    5.13
  -7   4   5  237.12    5.33
  -7   3   5  252.52    5.31
  -4   7   5  218.97    5.12
  -3   7   5  259.85    5.24
  -4  -3   5  249.63    5.01
  -3  -4   5  243.29    4.97
   3   4   5  261.81    4.85
   3  -7   5  256.03    4.81
  -3  -4   5  251.21    4.99
  -7   3   5  247.22    5.01
  -7   4   5  257.88    5.01
  -4  -3   5  244.95    5.01
  -7   4   6  125.49    2.63
   4  -7   6  129.40    2.86
   4   3   6  122.96    2.83
  -7   3   6  135.01    2.66
  -4  -3   6  107.00    2.46
   4  -7   6  122.53    2.72
   3  -7   6  114.29    2.76
  -3  -4   6  114.33    2.52
  -7   3   6  124.29    2.72
  -4  -3   6  119.50    2.81
   3   4   6  121.12    2.38
  -3  -4   6  112.37    2.56
  -4  -3   6  117.77    2.57
  -3  -4   6  120.62    2.55
   3   4   6  132.23    2.86
  -3  -4   6  115.24    2.80
   3  -7   6  112.47    2.85
  -3  -4   7   45.95    1.36
   3  -7   7   50.75    1.41
  -3  -4   7   42.91    1.69
   4  -7   7   45.99    1.29
  -4  -3   7   50.33    1.72
  -4   7   7   50.04    2.01
  -7   3   7   45.25    2.15
  -3   7   7   46.07    1.98
  -7   4   7   52.68    2.18
  -3  -4   7   39.28    1.43
   4   3   7   48.29    1.19
  -4  -3   7   52.48    1.45
   3   4   7   43.87    1.16
  -7   4   7   51.81    1.47
  -7   3   7   48.49    1.47
   3   4   7   50.33    1.83
   4  -7   7   51.91    2.00
   4   3   7   49.59    1.90
   3  -7   7   45.24    1.94
  -7   3   8  244.95    5.27
  -7   4   8  258.96    5.27
  -4  -3   8  305.97    5.29
   3  -7   8  276.01    5.20
  -7   3   8  259.29    5.57
  -4   7   8  250.88    5.56
  -3  -4   8  270.66    5.49
  -3   7   8  266.24    5.54
  -4  -3   8  258.96    5.52
  -7   4   8  263.70    5.61
  -3  -4   8  258.55    5.30
   3   4   8  255.24    5.13
   4   3   8  270.39    5.15
  -4  -3   8  266.94    5.27
  -7   3   8  264.62    5.27
  -3  -4   8  269.64    5.21
  -7   4   8  269.05    5.26
   4   3   8  275.65    5.56
   3  -7   8  280.61    5.56
   4  -7   8  266.22    5.58
   3   4   8  254.81    5.50
  -4  -3   9   31.68    1.45
  -3  -4   9   28.99    1.39
  -7   3   9   29.57    1.96
  -3   7   9   26.75    1.87
  -4   7   9   27.30    2.01
  -3  -4   9   28.62    1.77
  -4  -3   9   29.73    1.87
  -7   4   9   27.79    1.89
  -3  -4   9   28.33    1.31
  -7   4   9   29.70    1.35
  -4  -3   9   29.80    1.32
  -4  -3   9   30.80    1.15
  -7   4   9   31.15    1.29
  -7   3   9   28.93    1.32
  -3  -4   9   29.76    1.13
   7  -3   9   29.32    1.94
   7  -4   9   27.96    1.98
   7  -4  10    0.09    1.84
   7  -3  10    1.40    1.82
  -4  -3  10    1.16    0.91
  -4  -3  10    2.87    1.20
  -3  -4  10    1.15    1.19
  -7   4  10   -0.31    1.74
  -4   7  10    0.23    1.78
  -3   7  10    0.65    1.79
  -7   3  10   -2.04    1.92
  -7   4  10    0.99    1.18
  -7   3  10    0.77    1.19
   3   4  10   -0.15    0.68
  -3  -4  10    0.30    0.85
  -7   4  10    1.79    1.07
   4   3  10    0.01    0.71
  -3  -4  10    0.68    1.12
  -4  -3  10    1.56    1.15
  -7   3  10    1.58    1.08
   3  -7  10    0.82    1.55
  -3  -4  10   -3.52    1.78
   4   3  10   -0.27    1.65
   3   4  10    0.62    1.61
  -4  -3  10    1.35    1.61
   7  -3  11   18.76    1.97
   4   3  11   12.92    1.79
   4  -7  11   14.98    1.80
   3  -7  11   11.81    1.91
  -4  -3  11   16.68    1.88
   3   4  11   17.30    1.87
   3   4  11   16.94    1.87
  -4  -3  11   13.33    1.31
  -3  -4  11   15.26    1.29
  -7   4  11   14.81    1.31
   4   3  11   11.97    0.85
  -7   3  11   19.01    1.36
   3  -7  11   16.26    1.37
   7  -4  11   18.20    1.89
  -4  -3  11   11.56    1.24
  -7   3  11   15.58    1.25
  -3  -4  11   18.50    1.02
  -4  -3  11   13.38    1.04
  -3  -4  11   15.32    1.29
  -7   3  11   17.25    2.12
  -3  -4  11   17.12    1.93
  -3   7  11   13.56    2.14
  -4   7  11   15.40    2.07
  -7   4  11   17.75    2.04
   7  -3  12   35.55    1.46
   3  -7  12   41.16    1.66
  -7   3  12   35.52    1.59
  -7   4  12   36.10    1.58
   4  -7  12   36.92    1.60
   4   3  12   37.62    2.21
   4  -7  12   38.16    2.33
   7  -3  12   39.50    2.24
   3  -7  12   40.39    2.33
   3   4  12   35.20    2.13
   7  -4  12   40.25    2.31
  -3  -4  12   32.36    1.59
  -4  -3  12   40.26    1.37
  -4  -3  12   36.46    1.61
  -4   7  12   34.00    2.31
  -3   7  12   36.46    2.28
  -7   4  12   37.14    2.36
  -3  -4  12   35.76    2.12
   3   4  12   35.22    2.14
  -4  -3  12   39.84    2.10
  -7   3  12   32.55    2.38
   7  -3  13    8.93    1.13
  -7   4  13    8.73    1.36
   4  -7  13    9.14    1.42
   3  -7  13   10.00    1.31
   7  -4  13    7.04    1.24
  -7   3  13    8.28    1.34
  -3  -4  13    7.62    1.93
   3   4  13    7.34    1.81
   3   4  13    8.47    2.07
   4   3  13   12.88    2.02
   3  -7  13   12.23    2.21
   4   3  13   10.95    1.95
   7  -3  13    9.23    2.19
   4  -7  13    9.04    2.09
   7  -4  13    9.72    2.30
  -4  -3  13    8.95    1.35
  -3  -4  13    9.18    1.35
  -4   7  13   10.96    2.28
  -4  -3  13    8.97    2.09
  -3   7  13    7.85    2.08
  -7   4  13    8.00    2.11
  -7   3  13    7.57    2.05
  -7   3  14    3.59    1.38
   7  -3  14    3.63    1.19
  -3  -4  14    4.60    1.21
   7  -4  14    4.18    1.20
  -4  -3  14    1.97    1.27
  -7   4  14    3.60    1.38
   3  -7  14    2.63    2.33
   3   4  14    2.72    2.12
   4   3  14    2.12    2.27
   4   3  14    4.34    2.16
   3   4  14    4.85    2.04
   7  -3  14    3.67    2.30
   4  -7  14    4.19    2.24
   7  -4  14    1.88    2.28
  -3  -4  14    1.57    1.35
  -4  -3  14    1.20    1.33
   3  -7  14    3.86    1.39
   4  -7  14    3.04    1.39
  -3   7  14    3.37    2.17
  -7   3  14    2.87    2.18
  -4  -3  14    2.67    2.14
  -7   4  14    3.15    2.37
  -3  -4  14    0.99    2.14
  -4   7  14    3.63    2.17
  -4  -3  15    5.05    1.18
  -7   4  15    5.53    1.39
  -7   3  15    4.01    1.37
   7  -3  15    4.75    2.20
   7  -4  15    3.41    2.27
   4   3  15    8.54    2.25
   4  -7  15    5.92    2.33
   4   3  15    4.20    2.21
   3   4  15    4.45    2.02
   3   4  15    6.22    2.21
   3  -7  15   14.26    2.43
  -3   7  15    6.10    2.13
  -7   4  15    4.86    2.47
  -7   3  15    9.19    2.36
  -4   7  15    4.13    2.05
  -3  -4  15    7.80    2.17
  -4  -3  15    3.41    2.30
  -3  -4  15    3.56    1.40
   7  -3  15    5.53    1.17
  -4  -3  15    6.04    1.44
   3  -7  15    3.86    1.41
   4  -7  15    4.69    1.44
   7  -4  15    4.58    1.19
   4   3  16   13.70    2.16
   4  -7  16   12.80    2.46
   7  -3  16   18.37    2.48
   7  -4  16   15.72    2.55
   7  -3  17    9.08    2.36
   7  -4  17    5.78    2.36
   4  -7  17   13.61    2.32
   7  -3  17   11.35    2.38
   7  -4  17   12.26    2.39
   3  -7  17   10.05    2.28
  -3  -4  17    1.78    2.14
  -4   7  17    7.67    2.27
  -3   7  17   10.84    2.28
  -4  -3  17    9.52    2.18
   3   4  17   11.23    2.13
   4   3  17   11.30    2.20
  -7   3  17    8.76    2.31
  -7   4  17    8.45    2.28
   3  -7  17   11.28    1.43
  -3  -4  17    8.22    1.48
   7  -3  17    8.09    1.16
   7  -4  17   11.77    1.19
   4  -7  17    9.90    1.43
   3  -7  18    7.22    2.13
   4  -7  18    6.02    2.08
   7  -3  18    4.29    2.19
   7  -4  18    3.96    2.21
   7  -3  18    1.53    2.16
   7  -4  18    5.07    2.24
  -3   7  18   -0.61    2.05
   3   4  18    5.18    1.91
  -4  -3  18    5.06    2.04
  -3  -4  18    5.69    1.98
   4   3  18    1.42    1.98
  -4   7  18    5.07    2.17
   7  -4  18    3.45    1.05
   3  -7  18    4.81    1.33
   4  -7  18    2.52    1.26
   7  -4  19    5.04    1.98
   3  -7  19    4.69    1.20
   4  -7  19    4.89    1.18
   4  -7  19    4.36    1.89
  -4  -3  19    2.94    1.87
   3  -7  19    4.26    1.87
   7  -3  19    3.66    1.98
  -3  -4  19    4.24    1.79
   3   4  19    1.37    1.76
   4   3  19    1.14    1.81
   4  -7  20    3.23    0.96
   7  -3  20    2.48    1.69
   3   4  20    1.45    1.56
   4  -7  20    5.98    1.68
   7  -4  20    1.24    1.70
   4   3  20    1.97    1.52
   3  -7  20    1.30    1.58
  -3  -4  20    1.99    1.56
   3  -7  21    1.59    1.25
   7  -4  21    3.08    1.36
   7  -3  21    1.08    1.34
   5  -7   0  727.88   12.94
  -7   5   0  730.24   12.83
  -7   5   0  694.44   12.83
   7  -5  -1 2391.58   42.12
   5  -7   1 2289.86   42.20
   5  -7  -1 2318.74   42.20
  -7   2   1 2340.56   42.16
  -7   5   1 2328.53   42.14
  -2  -5   1 2211.14   42.09
  -7   5  -1 2322.45   42.09
  -2   7   1 2129.30   42.06
  -2  -5   1 2217.70   42.06
  -7   5   1 2373.95   42.13
  -7   2   1 2376.07   42.18
  -7   5  -1 2322.29   42.11
   2  -7   2  205.63    3.63
   5  -7   2  143.14    3.50
   7  -5  -2  185.20    3.23
  -7   2   2  167.30    3.40
  -2  -5   2  153.95    3.23
   2   5   2  151.11    3.23
  -2  -5   2  179.50    3.26
  -7   5   2  201.61    3.36
  -7   5  -2  174.59    3.23
  -7   2   2  167.70    3.39
  -7   5   2  192.83    3.32
   2   5   3  871.00   16.46
   2  -7   3  852.13   16.48
   2  -7   3  905.02   16.57
  -2  -5   3  849.48   16.53
   7  -5  -3  883.10   16.37
   5  -7   3  863.26   16.54
  -7   2   3  879.65   16.52
  -5  -2   3  849.25   16.50
   2   5   3  877.27   16.46
  -2   7   3  894.76   16.54
  -2  -5   3  885.98   16.45
  -5  -2   3  865.00   16.46
  -7   2   3  889.21   16.50
   2  -7   3  896.85   16.40
  -5  -2   3  885.13   16.53
  -7   5   3  874.30   16.46
   2   5   4  478.33    9.24
   2  -7   4  474.61    9.28
  -5   7   4  479.10    9.18
  -5  -2   4  497.25    9.19
   5  -7   4  468.88    9.28
  -5  -2   4  498.93    9.16
  -2  -5   4  471.95    9.25
   2  -7   4  484.37    9.29
  -5   7   4  489.01    9.23
  -7   2   4  483.49    9.27
  -5  -2   4  491.80    9.29
  -7   2   4  482.95    9.42
  -5   7   4  471.42    9.42
  -2   7   4  482.80    9.31
  -2  -5   4  482.30    9.19
  -7   5   4  496.47    9.21
  -5  -2   4  483.39    9.21
   2  -7   4  496.67    9.10
  -2  -5   4  472.77    9.20
  -7   2   4  481.93    9.25
  -5  -2   4  486.94    9.25
   2   5   5  482.49    9.04
   2  -7   5  477.88    9.08
  -7   5   5  498.39    9.00
  -5  -2   5  487.86    8.95
  -5   7   5  496.05    8.94
  -7   2   5  495.51    8.99
  -5  -2   5  447.12    8.86
  -2  -5   5  473.89    8.98
   5  -7   5  477.56    9.05
   2  -7   5  484.13    9.05
  -7   2   5  486.48    9.04
  -2   7   5  472.04    9.10
  -5  -2   5  495.82    9.09
  -5   7   5  504.53    9.23
  -7   2   5  490.62    9.16
  -2  -5   5  491.83    8.96
  -7   5   5  480.94    9.00
  -5   7   5  482.44    8.99
  -7   5   5  438.04    8.95
   2   5   5  440.13    8.83
  -5  -2   5  474.84    8.96
  -2  -5   5  471.18    8.94
  -5  -2   5  462.34    8.98
   2  -7   5  462.09    8.83
   2   5   6  335.57    6.89
  -2  -5   6  335.76    7.00
   2  -7   6  370.21    6.97
  -7   5   6  375.79    6.83
  -7   2   6  348.10    6.82
  -5   7   6  348.12    6.77
  -5  -2   6  362.52    6.77
   2  -7   6  371.73    6.89
  -2  -5   6  342.89    6.80
  -7   2   6  338.94    6.88
   5  -7   6  342.99    6.68
  -5  -2   6  365.70    6.93
  -2   7   6  378.58    7.03
  -5  -2   6  366.44    6.95
  -7   5   6  356.23    6.85
  -5   7   6  335.58    6.81
   2   5   6  339.34    6.66
   2  -7   6  357.54    6.64
  -2  -5   6  359.88    6.76
  -2  -5   7 1386.82   26.36
   2   5   7 1381.32   26.29
   2  -7   7 1473.19   26.33
  -2   7   7 1440.39   26.35
   5   2   7 1525.82   26.35
   5  -7   7 1356.74   26.35
  -2  -5   7 1346.77   26.15
   2  -7   7 1459.82   26.22
  -5  -2   7 1420.50   26.25
  -7   5   7 1203.22   26.28
  -5   7   7 1368.72   26.37
  -7   2   7 1389.36   26.36
  -2  -5   7 1353.23   26.19
  -5  -2   7 1456.60   26.21
   2  -7   7 1394.57   26.05
  -7   2   7 1382.87   26.22
  -7   5   7 1452.97   26.19
   2   5   7 1361.98   26.08
  -7   2   7 1417.78   26.19
  -5  -2   7 1435.59   26.17
  -2  -5   7 1387.68   26.13
  -7   2   8  299.49    5.84
  -7   5   8  296.38    5.84
   5  -7   8  311.15    6.10
  -5  -2   8  303.64    5.80
   2  -7   8  289.32    5.77
  -5   7   8  288.85    6.13
  -5  -2   8  300.49    6.03
  -2   7   8  296.17    6.09
  -7   5   8  296.96    6.19
  -7   2   8  308.23    6.15
  -7   5   8  292.22    5.86
  -2  -5   8  303.06    5.83
  -7   2   8  297.23    5.87
   2   5   8  279.05    5.66
  -5  -2   8  286.60    5.84
  -7   2   8  303.23    5.81
  -7   5   8  299.98    5.80
  -2  -5   8  297.52    6.13
   2  -7   8  299.92    6.06
  -2   7   8  293.93    6.06
   2   5   8  288.93    5.99
   5   2   8  316.39    6.09
   2   5   9  140.09    3.33
  -5  -2   9  154.67    3.19
  -2  -5   9  138.69    3.15
   2  -7   9  151.39    3.02
  -5   7   9  139.38    3.10
  -5   7   9  131.56    3.56
  -5  -2   9  145.37    3.46
  -7   2   9  136.68    3.52
  -2   7   9  137.08    3.48
  -7   5   9  148.39    3.65
  -2  -5   9  130.94    3.09
  -7   5   9  146.56    3.12
  -5  -2   9  142.84    3.11
  -2  -5   9  135.55    2.94
  -7   2   9  140.91    3.07
  -5  -2   9  151.86    3.04
  -7   5   9  147.78    3.10
  -7   2   9  139.94    3.14
   7  -2   9  150.70    3.61
   7  -5   9  149.75    3.63
  -2  -5  10  159.18    3.46
  -5  -2  10  164.72    3.52
   2   5  10  159.21    3.74
  -5   7  10  145.68    3.96
  -7   2  10  157.27    3.91
  -2   7  10  162.10    3.89
  -5  -2  10  154.73    3.84
  -7   5  10  156.38    4.00
   5   2  10  164.47    3.28
  -2  -5  10  155.79    3.46
  -7   5  10  159.75    3.46
   2  -7  10  164.55    3.54
  -5  -2  10  169.40    3.38
  -2  -5  10  157.98    3.29
  -5  -2  10  154.73    3.49
  -7   2  10  162.35    3.42
  -7   2  10  151.96    3.47
  -2  -5  10  156.76    3.79
   5  -7  10  165.19    3.91
   7  -5  10  179.00    3.92
   5   2  10  167.46    3.87
   2   5  10  152.67    3.73
   2  -7  10  173.95    3.90
   7  -2  10  167.37    3.94
  -2  -5  11   36.56    1.46
  -2  -5  11   37.40    2.04
  -7   2  11   33.88    2.26
  -5   7  11   32.20    2.21
  -5  -2  11   30.85    2.07
   2   5  11   34.33    2.07
  -2   7  11   38.35    2.17
  -7   5  11   33.50    2.33
  -7   5  11   34.74    1.55
   2  -7  11   36.51    1.56
   5   2  11   34.83    1.17
  -2  -5  11   36.55    1.52
  -7   2  11   36.22    1.56
  -7   2  11   37.24    1.48
  -2  -5  11   37.12    1.18
  -7   2  11   32.19    1.52
  -5  -2  11   34.58    1.51
  -5  -2  11   38.43    1.37
   7  -2  11   37.40    2.22
   7  -5  11   38.60    2.29
   5   2  11   38.39    2.05
   5  -7  11   37.19    2.12
   2   5  11   35.55    1.93
   2  -7  11   35.92    2.13
  -5  -2  12    3.31    2.00
  -2   7  12    2.61    1.98
  -7   2  12    3.79    2.08
  -7   5  12    2.54    2.00
  -5   7  12    2.92    2.11
   7  -2  12    3.33    2.00
   7  -5  12    1.02    2.05
   2  -7  12    4.45    1.34
   7  -2  12    3.56    1.07
  -7   2  12    2.93    1.30
  -7   5  12    3.40    1.31
  -5  -2  12    4.17    1.07
  -5  -2  12    4.12    1.35
  -2  -5  12    2.75    1.25
   5   2  12    3.91    0.85
   5   2  12    4.83    1.83
   5  -7  12    2.23    1.97
   2   5  12    3.86    1.78
   2  -7  12    4.03    1.94
  -2  -5  12    2.61    1.89
   2   5  12    3.88    1.77
  -7   5  13   38.08    1.69
   5  -7  13   41.69    1.63
  -5  -2  13   35.67    1.62
   7  -5  13   40.25    1.59
   2  -7  13   42.53    1.67
  -7   2  13   40.97    1.67
   7  -2  13   43.17    1.54
   2  -7  13   39.59    2.50
   2   5  13   35.55    2.36
   7  -2  13   44.49    2.54
   7  -5  13   41.20    2.42
   5   2  13   36.13    2.35
   5  -7  13   43.92    2.55
  -5  -2  13   34.40    1.72
  -2  -5  13   40.28    1.69
  -2   7  13   39.07    2.33
   2   5  13   43.21    2.28
  -5  -2  13   38.21    2.32
  -7   5  13   35.04    2.50
  -2  -5  13   40.18    2.38
  -5   7  13   39.90    2.49
  -7   2  13   42.06    2.45
   7  -5  14    6.26    1.32
  -5  -2  14    5.86    1.32
  -7   5  14    6.70    1.41
   5  -7  14    8.65    1.45
  -7   2  14    8.42    1.38
   2  -7  14    8.16    2.32
   5   2  14    5.87    2.10
   5   2  14    7.10    2.29
   5  -7  14    8.45    2.37
   7  -2  14    9.40    2.21
   7  -5  14    6.56    2.37
   2   5  14    7.33    2.03
   2   5  14    7.33    2.06
  -2  -5  14    8.38    2.12
   2  -7  14    6.11    1.42
  -5  -2  14    7.06    1.37
  -2  -5  14    7.72    1.31
   7  -2  14    6.14    1.08
  -2   7  14    8.15    2.05
  -7   5  14    7.52    2.39
  -5  -2  14    4.98    2.26
  -7   2  14    6.78    1.96
  -5   7  14    8.54    2.29
  -7   2  15    4.70    1.36
  -5  -2  15    1.89    1.25
   7  -5  15    3.40    2.29
   5   2  15    4.72    2.17
   2  -7  15    1.17    2.29
   5  -7  15    3.11    2.31
   5   2  15    2.11    2.25
   7  -2  15    4.44    2.35
  -2  -5  15    4.26    1.36
   5  -7  15    6.50    1.32
   7  -5  15    2.79    1.26
   2  -7  15    2.80    1.38
   7  -2  15    3.04    1.10
  -5  -2  15    1.61    1.40
  -5  -2  15    3.51    2.23
   2   5  15    4.33    2.13
  -7   2  15    4.19    2.39
  -5   7  15    2.98    2.36
  -7   5  15    4.62    2.35
  -2   7  15    2.66    2.23
  -2  -5  15    2.22    2.17
  -5  -2  16    8.18    1.26
  -7   2  16    7.99    1.33
   5  -7  16    5.84    2.43
   7  -5  16   11.02    2.31
   7  -2  16    7.45    2.35
   5   2  16   12.00    2.34
   5  -7  17    9.46    2.38
   7  -2  17    8.35    2.39
   7  -5  17    8.51    2.35
   7  -5  17    9.03    2.35
   7  -2  17   11.61    2.28
   2  -7  17   11.15    2.21
  -7   2  17    9.14    2.38
  -5  -2  17    7.18    2.16
   2   5  17   10.54    2.07
  -2   7  17    9.26    2.24
  -2  -5  17    9.22    2.17
  -5   7  17    8.82    2.34
   5   2  17   12.47    2.13
  -7   5  17   10.03    2.47
   5  -7  17    9.62    1.38
  -2  -5  17   10.46    1.48
   7  -5  17    7.31    1.21
   2  -7  17    9.65    1.47
   5  -7  18    7.00    2.21
   7  -2  18   11.28    2.15
   7  -2  18    7.32    2.23
   7  -5  18   11.12    2.26
   7  -5  18   11.54    2.21
  -2   7  18   11.57    2.14
   5   2  18   11.59    2.07
  -2  -5  18    6.52    2.03
   2  -7  18   11.40    2.09
   2   5  18    7.05    1.85
  -5  -2  18   10.79    2.07
   2  -7  18   10.57    1.34
   5  -7  18    8.74    1.27
   7  -5  18    9.57    1.18
   7  -5  19   13.02    1.97
   5  -7  19    8.69    1.18
   2  -7  19    9.34    1.26
   5   2  19    8.28    1.86
  -2  -5  19    9.18    1.84
   2   5  19    9.20    1.78
   2  -7  19    8.27    1.92
   7  -2  19   11.28    1.91
  -5  -2  19    7.98    1.89
   5  -7  20    4.26    1.01
  -2  -5  20    3.16    1.61
   7  -2  20    4.68    1.66
   5  -7  20    6.37    1.72
   7  -5  20    5.82    1.69
   5   2  20    6.94    1.54
   2  -7  20    4.81    1.56
   2   5  20    6.35    1.55
   7  -5  21    1.97    1.34
   7  -2  21    1.87    1.06
   5  -7  21    1.10    1.33
   6  -7   0  333.99    6.56
  -6   7   0  328.70    6.40
  -7   6   0  333.29    6.43
   6  -7  -1  100.53    2.16
   6  -7   1   92.54    2.27
   7  -6   1   83.23    2.14
   7  -6  -1   81.84    2.05
  -7   6   1  103.41    2.02
  -6   7   1   94.79    1.95
  -7   6   1  101.98    1.98
  -7   6  -1   91.73    1.87
   1  -7   2  365.50    6.97
   1   6   2  364.21    6.95
   7  -6   2  365.78    7.07
   6  -7  -2  402.69    7.08
   1  -7   2  378.75    7.20
   7  -6  -2  350.57    6.98
   6  -7   2  349.23    7.11
   1   6   2  358.98    6.98
  -7   6   2  380.69    7.02
  -6   7   2  372.73    6.99
  -7   6   2  378.80    7.00
  -7   6  -2  377.10    6.91
  -7   1   2  341.22    7.09
   1   6   3  258.75    4.73
   1  -7   3  247.53    4.76
   6  -7   3  240.67    4.87
   7  -6  -3  247.46    4.68
  -1  -6   3  226.70    4.91
   1  -7   3  256.07    4.94
  -7   1   3  232.50    4.87
  -6  -1   3  276.54    4.89
   1   6   3  263.17    4.76
  -1   7   3  241.63    4.83
  -6   7   3  252.51    4.78
  -7   6   3  252.93    4.78
  -7   6   3  249.65    4.74
  -6   7   3  255.30    4.74
  -7   6  -3  227.15    4.59
  -6  -1   3  272.07    4.87
  -7   1   3  239.06    4.83
   1   6   4   49.37    1.37
   1  -7   4   40.81    1.41
  -1  -6   4   49.35    1.49
  -6   7   4   46.10    1.29
  -6  -1   4   40.46    1.26
   6  -7   4   52.95    1.62
   7  -6  -4   46.12    1.11
   1  -7   4   41.29    1.65
  -1  -6   4   54.07    1.63
  -6  -1   4   35.20    1.06
  -7   1   4   48.14    1.59
  -7   1   4   48.25    1.82
   1   6   4   49.19    1.48
  -6  -1   4   37.74    1.59
  -1   7   4   36.88    1.54
  -6   7   4   45.61    1.41
  -7   6   4   41.59    1.44
  -7   6  -4   45.83    0.89
  -6  -1   4   44.43    1.31
  -6   7   4   45.39    1.30
  -7   6   4   40.88    1.30
  -6  -1   4   37.21    1.46
  -7   1   4   44.52    1.44
  -1  -6   4   46.70    1.26
   1  -7   4   45.87    1.12
  -1  -6   5   41.16    1.80
   1   6   5   49.90    1.71
  -1   7   5   54.40    1.76
  -7   1   5   47.07    1.58
  -6  -1   5   56.34    1.61
  -7   6   5   55.41    1.65
  -6   7   5   51.63    1.54
   7  -6  -5   55.07    1.34
  -1  -6   5   46.07    1.73
  -6  -1   5   52.07    1.28
  -6  -1   5   54.22    1.90
  -7   1   5   49.87    1.81
  -6  -1   5   60.36    1.89
  -1   7   5   52.10    1.86
  -7   1   5   46.75    2.14
   1   6   5   51.36    1.77
  -6   7   5   55.40    1.73
  -7   6   5   52.43    1.70
  -6  -1   5   53.58    1.56
  -1  -6   5   49.00    1.47
  -1   7   6  251.40    5.01
   1   6   6  248.04    4.97
   1  -7   6  245.39    5.01
  -1  -6   6  242.53    5.01
  -6  -1   6  248.26    4.82
  -7   1   6  262.03    4.86
  -6   7   6  248.46    4.83
  -7   6   6  261.14    4.87
  -1  -6   6  231.59    4.87
   1  -7   6  267.30    4.95
  -7   1   6  243.47    4.95
  -6  -1   6  235.43    4.96
  -6  -1   6  224.67    5.08
   1   6   6  238.21    4.97
  -7   6   6  247.44    5.21
  -1   7   6  252.04    5.02
  -7   6   6  240.29    4.87
  -6   7   6  246.75    4.88
   1   6   6  240.61    4.68
  -7   1   6  225.58    4.85
  -1  -6   6  243.61    4.75
   1  -7   6  248.22    4.69
   1   6   7   22.17    1.55
   1  -7   7   27.83    1.63
  -1   7   7   23.10    1.61
  -1  -6   7   22.74    1.66
  -6  -1   7   25.61    1.22
  -6   7   7   26.27    1.21
   1  -7   7   24.80    1.40
  -1  -6   7   23.98    1.30
  -7   1   7   20.47    1.81
  -7   6   7   27.91    1.87
  -6   7   7   23.93    1.83
  -1  -6   7   19.08    1.17
   1  -7   7   27.91    0.83
  -7   6   7   28.56    1.17
   1   6   7   21.75    0.79
  -6  -1   7   30.97    1.24
  -7   1   7   22.66    1.26
  -1  -6   7   20.47    0.95
  -7   1   7   23.29    1.20
  -6  -1   7   29.08    1.18
  -7   6   8   33.17    1.29
   6   1   8   33.47    1.90
   6  -7   8   29.80    1.97
  -7   1   8   33.55    1.32
  -6  -1   8   29.71    1.28
  -6  -1   8   25.36    1.47
  -7   1   8   30.53    1.44
   1  -7   8   24.91    1.37
  -7   1   8   33.26    1.88
   1   6   8   33.27    1.72
  -6  -1   8   28.20    1.86
  -1   7   8   30.38    1.84
  -7   6   8   26.93    1.68
  -6   7   8   34.72    1.92
  -6   7   8   29.77    1.35
  -7   6   8   30.59    1.34
  -1  -6   8   30.81    1.30
  -7   6   8   31.71    1.30
  -7   1   8   29.96    1.30
  -6  -1   8   28.37    1.36
  -7   1   8   30.07    1.37
   1   6   8   28.80    0.93
  -1   7   8   31.23    1.77
  -1  -6   8   32.79    1.73
   1   6   8   28.79    1.70
   1  -7   8   30.00    1.78
   6  -7   9    1.21    1.74
   7  -1   9    1.81    1.67
   7  -6   9    2.08    1.80
  -1  -6   9    1.23    0.75
  -7   1   9    1.32    1.05
  -6  -1   9    2.97    1.02
  -6  -1   9    4.12    1.28
  -7   1   9    1.01    1.27
  -6   7   9    1.57    1.88
  -7   1   9   -0.42    1.75
  -7   6   9    1.85    1.76
  -6  -1   9    3.74    1.68
  -1   7   9    2.83    1.60
  -6   7   9    0.80    1.17
   1  -7   9    3.31    1.04
  -1  -6   9    1.75    1.13
  -7   6   9    3.53    1.18
  -6  -1   9    3.03    1.22
  -7   1   9    1.05    1.17
   1   6   9    2.94    1.57
  -6  -1  10   42.90    1.62
  -1  -6  10   37.81    1.48
  -1   7  10   38.33    2.06
  -7   1  10   39.08    2.23
  -6  -1  10   41.97    2.06
   1   6  10   41.17    1.97
  -7   6  10   38.22    2.16
  -6   7  10   41.05    2.32
  -1  -6  10   36.23    1.53
   1  -7  10   40.26    1.56
   6   1  10   44.64    1.26
  -7   6  10   44.32    1.56
  -6   7  10   35.35    1.52
  -6  -1  10   44.85    1.43
  -6  -1  10   42.71    1.50
  -7   1  10   34.01    1.59
  -7   1  10   38.16    1.44
   6  -7  10   44.98    2.19
   7  -6  10   42.73    2.19
  -1   7  10   37.56    1.97
   1  -7  10   45.78    2.03
   1   6  10   36.75    1.83
  -1  -6  10   37.29    2.05
   6   1  10   42.68    2.09
   7  -1  10   44.21    2.10
   1   6  11   10.28    1.83
   1  -7  11   10.69    1.89
  -1  -6  11   10.44    1.94
   1   6  11   10.18    1.80
  -1  -6  11   11.21    1.20
   1  -7  11   11.13    1.23
  -1  -6  11   11.96    1.16
  -7   6  11   11.60    1.30
   7  -1  11   11.93    1.02
   6   1  11    9.84    0.95
   7  -1  11    8.04    1.92
   6   1  11   11.68    1.78
   7  -6  11   11.57    2.08
   6  -7  11    9.92    1.93
  -6  -1  11   11.42    1.35
  -7   1  11   10.31    1.34
  -7   1  11   13.00    1.18
  -6  -1  11   11.32    1.12
  -6  -1  11   10.38    1.81
  -6   7  11   11.24    2.05
  -7   1  11   12.39    1.97
  -1   7  11   10.79    1.85
  -7   6  11    8.51    1.83
  -6   7  12    1.93    1.80
  -7   1  12    2.33    1.85
  -6  -1  12   -0.18    2.00
  -1   7  12   -1.08    1.92
  -7   6  12    0.24    2.14
   7  -6  12    3.36    2.02
   7  -1  12    1.82    1.93
   7  -1  12    2.34    0.97
  -7   1  12    1.31    1.29
  -7   6  12    0.59    1.29
   6   1  12    1.92    0.88
  -6  -1  12    1.25    1.11
  -7   1  12    0.83    1.13
  -7   1  12    1.08    1.20
  -1  -6  12    1.59    1.27
  -6  -1  12    0.54    1.26
   1  -7  12    2.61    1.32
   1   6  12    2.21    1.84
   1  -7  12    1.80    1.96
   1   6  12    1.56    1.85
  -1  -6  12    4.75    1.87
   6   1  12    1.29    1.95
   6  -7  12    3.72    2.05
  -1  -6  13   29.31    1.61
  -7   6  13   29.43    1.61
   6  -7  13   33.33    1.59
  -7   1  13   34.44    1.62
   1  -7  13   27.33    1.59
   7  -1  13   30.96    1.33
  -6  -1  13   29.52    1.56
   7  -6  13   32.39    1.55
   6  -7  13   34.36    2.35
   1   6  13   28.05    2.25
   1  -7  13   26.33    2.37
   7  -1  13   31.89    2.34
   7  -6  13   31.97    2.33
   6   1  13   29.66    2.30
  -6  -1  13   29.02    1.63
  -6  -1  13   28.73    2.22
  -1   7  13   29.40    2.34
   1   6  13   29.25    2.13
  -1  -6  13   37.47    2.28
  -7   6  13   27.91    2.33
  -6   7  13   29.45    2.51
  -7   1  13   34.08    2.46
  -7   1  14    5.80    1.33
  -6  -1  14    7.10    1.36
   7  -6  14    5.76    1.36
   6  -7  14    6.32    1.34
   6   1  14    6.61    2.09
  -1  -6  14    5.20    2.06
   6  -7  14    5.57    2.21
   6   1  14    5.10    2.09
   1  -7  14    6.69    2.07
   7  -1  14    1.68    2.26
   7  -6  14    5.06    2.39
   7  -1  14    4.83    1.08
   1  -7  14    7.34    1.39
  -1  -6  14    5.05    1.41
  -6  -1  14    6.55    1.46
  -7   1  14    7.00    1.85
  -6  -1  14    5.87    2.09
  -7   6  14    7.56    2.30
  -6   7  14    3.84    2.36
  -1   7  14    4.17    2.14
   1   6  14    4.69    2.07
  -7   1  15    4.99    1.36
  -6  -1  15    6.15    1.30
  -1  -6  15    2.89    2.17
   6   1  15    3.84    2.29
   1  -7  15    5.91    2.22
   6   1  15    3.00    2.12
   6  -7  15    1.40    2.41
   7  -1  15    3.07    2.26
   7  -6  15    5.27    2.36
   6  -7  15    3.28    1.34
   7  -6  15    3.51    1.35
   1  -7  15    3.96    1.41
  -1  -6  15    3.99    1.30
   7  -1  15    3.00    1.05
  -6   7  15    4.21    2.27
  -7   1  15    4.99    2.23
   1   6  15    2.88    2.17
  -7   6  15    0.94    2.40
  -6  -1  15    6.32    2.24
  -1   7  15    3.19    2.21
  -7   1  16   18.71    1.46
  -6  -1  16   18.86    1.40
   7  -1  16   16.84    2.41
   7  -6  16   15.30    2.41
   6   1  16   14.16    2.35
   6  -7  16   15.37    2.45
   7  -6  17    3.74    1.25
   1  -7  17    4.87    1.45
   6  -7  17    4.80    1.30
  -1  -6  17    5.62    1.43
  -1  -6  17    8.20    2.09
  -7   1  17    7.06    2.36
  -6  -1  17    3.77    2.23
  -1   7  17    3.54    2.05
   1   6  17    2.81    2.00
   1  -7  17    2.13    2.06
  -7   6  17    4.57    2.43
  -6   7  17    1.76    2.36
   7  -1  17    5.81    2.31
   7  -6  17    3.61    2.31
   6   1  17    6.24    2.02
   7  -1  17    4.90    2.21
   6  -7  17    7.04    2.27
   7  -6  17    4.30    2.33
   6   1  17    1.01    2.19
   6  -7  17    5.35    2.32
  -1  -6  18    1.71    1.31
   1  -7  18   -0.22    1.30
   6  -7  18    0.96    1.17
   7  -6  18    0.87    1.11
  -6  -1  18   -0.15    2.05
   1  -7  18    1.68    2.03
   6   1  18    3.08    1.99
  -1   7  18    1.08    2.00
   1   6  18    4.16    1.96
  -1  -6  18    4.50    1.98
   6  -7  18    2.52    2.19
   7  -1  18    2.62    2.02
   7  -6  18    0.30    2.14
   1  -7  19    0.96    1.19
   7  -6  19    0.21    1.00
   6  -7  19    1.39    1.07
   1   6  19    1.02    1.77
   1  -7  19    2.01    1.84
   6   1  19    3.05    1.75
  -1  -6  19   -1.60    1.73
   7  -1  19    2.04    1.88
   7  -6  19    0.94    1.88
   6  -7  19    0.58    1.92
  -1  -6  20    0.29    1.50
   7  -1  20   -0.97    1.57
   6  -7  20    1.01    1.67
   6   1  20    0.23    1.49
   1  -7  20    0.55    1.51
   7  -6  20   -0.33    1.69
   6  -7  20    0.05    0.91
   7  -6  21   -0.40    1.32
   6  -7  21    1.40    1.34
   0  -7   0   99.89    1.92
  -7   7   0   95.44    1.94
  -7   7   1 1074.28   20.33
  -7   7  -1 1108.43   20.28
   7  -7  -1 1043.21   20.37
   7  -7   1 1097.98   20.41
  -7   7   2  948.25   17.44
   7  -7  -2  920.25   17.43
   7  -7   2  896.00   17.49
  -7   7   2  940.36   17.41
  -7   0   2  938.73   17.51
   0   7   3  339.95    6.63
   0  -7   3  351.93    6.65
   0  -7   3  345.54    6.83
   7  -7   3  342.26    6.75
   7  -7  -3  345.64    6.64
   0   7   3  353.89    6.69
  -7   7   3  359.01    6.69
  -7   7   3  353.62    6.64
  -7   0   3  339.04    6.72
   0   7   4    3.35    0.97
   0  -7   4    2.76    1.04
   0  -7   4    0.97    1.37
   7  -7  -4    2.04    0.90
  -7   0   4    1.07    1.34
  -7   0   4    2.40    1.39
   0  -7   4    2.46    0.76
   0   7   4    3.40    1.13
  -7   7   4    2.02    1.06
  -7   7   4    1.86    0.91
  -7   0   4    1.93    1.15
  -7   0   5  258.70    4.93
  -7   7   5  258.54    4.93
   0  -7   5  243.67    5.00
  -7   0   5  237.25    5.03
   0   7   5  259.92    5.04
  -7   0   5  239.43    5.12
  -7   7   5  243.42    4.95
   0  -7   5  255.23    4.83
   0   7   5  243.19    4.96
   0  -7   5  254.41    5.03
   0   7   6  298.88    6.04
   0  -7   6  307.50    6.12
  -7   0   6  306.72    5.98
  -7   7   6  321.86    5.96
   0  -7   6  293.83    6.01
  -7   0   6  294.57    6.07
  -7   7   6  304.66    6.00
  -7   7   6  319.25    5.95
  -7   7   6  320.42    6.31
   0   7   6  300.33    6.09
  -7   0   6  296.64    5.95
   0  -7   6  303.58    5.84
   0   7   7   78.80    2.18
   0  -7   7   82.65    2.32
   0  -7   7   74.02    2.08
  -7   7   7   86.05    2.51
  -7   0   7   80.46    2.35
  -7   0   7   73.78    2.01
  -7   7   7   78.97    1.96
  -7   0   7   81.10    1.96
   0  -7   7   79.04    1.74
   0  -7   8   10.44    1.47
   0   7   8    8.44    1.45
   0   7   8   10.38    1.48
  -7   0   8   10.30    1.06
  -7   7   8   10.40    1.12
   0  -7   8   10.72    1.24
  -7   0   8   10.46    1.35
   0  -7   8   12.35    1.29
  -7   0   8    9.91    1.74
  -7   7   8   10.49    1.80
   0  -7   8    9.90    1.13
  -7   7   8    9.97    1.14
   0  -7   8   10.33    0.74
  -7   0   8    8.65    1.16
  -7   0   8   11.71    1.23
  -7   0   9   54.39    1.78
   0   7   9   50.58    2.04
  -7   0   9   50.99    2.28
  -7   7   9   56.37    2.36
  -7   7   9   57.64    1.71
   0  -7   9   54.81    1.60
  -7   0   9   54.70    1.63
  -7   0   9   50.67    1.69
   7  -7   9   52.91    2.28
   7   0   9   56.22    2.21
   7   0  10    7.68    1.80
   7  -7  10    6.37    1.90
  -7   0  10    5.41    1.11
   0  -7  10    3.97    1.08
  -7   0  10    5.39    1.85
  -7   7  10    2.16    1.93
   0  -7  10    4.22    1.19
  -7   7  10    4.53    1.25
  -7   0  10    5.06    1.21
   0   7  10    4.58    1.61
   0  -7  10    4.41    1.72
   0   7  10    5.95    1.71
   0   7  11    0.83    1.62
   0  -7  11    2.36    1.85
   0  -7  11    1.40    1.06
   7   0  11    0.99    0.90
  -7   7  11    1.28    1.26
   0   7  11    3.36    1.71
  -7   0  11    1.45    1.77
  -7   7  11    0.95    2.09
  -7   0  11    1.52    1.14
   0  -7  11    2.76    1.21
  -7   0  11    2.14    1.27
   7   0  11    2.72    1.77
   7  -7  11    2.96    2.01
   0  -7  12    6.30    2.01
   7   0  12    6.47    0.98
  -7   0  12    6.26    1.98
  -7   7  12    7.72    2.16
   0   7  12    7.22    1.99
   0  -7  12    6.78    1.25
  -7   0  12    8.07    1.21
  -7   0  12    7.65    1.35
   7  -7  12    4.30    2.00
   7   0  12    6.29    1.89
   0  -7  13   21.52    2.12
   0   7  13   22.71    2.17
  -7   7  13   22.21    2.38
  -7   0  13   23.65    2.16
   7   0  13   19.49    2.28
   7  -7  13   20.56    2.30
   7  -7  13   22.61    1.41
   0  -7  13   23.58    1.48
   7   0  13   19.13    1.11
  -7   0  13   23.35    1.52
   0   7  14    0.13    2.08
  -7   7  14   -0.38    2.33
  -7   0  14   -0.73    1.88
   0  -7  14    1.34    1.40
   0  -7  14    1.23    2.08
   7   0  14    0.43    2.11
   7  -7  14   -0.13    2.30
  -7   0  14    0.10    1.36
   7  -7  14    0.23    1.24
  -7   7  15   10.52    2.48
   0   7  15   13.96    2.16
  -7   0  15   11.29    2.32
   0  -7  15   13.40    1.52
   7   0  15   14.72    2.25
   7   0  15   12.80    2.38
   7  -7  15   11.09    2.41
   0  -7  15   11.98    2.24
   7  -7  15   13.39    1.42
  -7   0  15   13.27    1.43
   7  -7  16    3.21    2.28
   7   0  16    3.02    2.21
  -7   0  16    3.33    1.31
  -7   0  17    5.77    2.18
   0  -7  17    8.86    2.10
   0   7  17    7.83    2.04
   0  -7  17    6.29    1.37
   7  -7  17    7.22    1.28
   7  -7  17    8.06    2.38
   7   0  17    8.99    2.14
   7  -7  17    5.31    2.35
   7   0  17    7.11    2.27
  -7   0  17    5.98    1.26
   0  -7  18    2.00    1.95
   0   7  18    1.02    1.88
   7   0  18    3.11    1.99
   7  -7  18   -0.60    2.12
   7  -7  18    2.63    1.19
   0  -7  18    2.43    1.26
   7   0  19    4.46    1.77
   0  -7  19    2.63    1.68
   7  -7  19    0.78    1.84
   7  -7  19    5.15    1.14
   7  -7  20    2.32    1.66
   7   0  20   -1.09    1.48
   7  -7  21    1.34    1.29
   4  -8   0 1623.03   30.74
  -8   4   0 1614.56   30.64
  -8   4   0 1671.71   30.62
   4  -8   1   19.26    1.58
  -8   4   1   19.36    1.03
  -8   4   1   17.98    1.00
  -4   8   2  156.01    2.81
   4  -8   2  151.36    3.22
  -8   4   2  155.83    2.96
  -8   4  -2  158.42    2.73
  -4  -4   2  164.18    2.86
  -8   4   2  153.60    2.95
  -4  -4   3   29.79    0.94
  -4   8   3   29.15    0.94
   4  -8   3   34.61    1.60
  -8   4   3   35.67    1.33
  -4  -4   3   32.07    1.14
  -4  -4   3   28.24    1.01
  -8   4   3   23.92    1.18
  -4   8   4  893.63   15.66
  -4  -4   4  840.25   15.65
   4  -8   4  847.54   15.78
  -4  -4   4  832.54   15.70
  -8   4   4  849.70   15.74
  -4   8   4  841.43   15.83
  -4  -4   4  840.34   15.71
   4   4   4  802.98   15.57
  -4  -4   4  846.90   15.68
  -8   4   4  843.13   15.71
  -4  -4   4  837.23   15.72
  -4  -4   5  758.31   14.13
  -4   8   5  755.59   14.24
  -4  -4   5  744.31   14.03
   4   4   5  772.93   14.15
   4   4   5  740.49   13.95
  -4  -4   5  733.77   14.07
  -4  -4   5  731.85   14.05
   4  -8   5  766.93   14.16
  -4  -4   5  749.41   14.08
  -4  -4   6 1115.69   21.05
  -8   4   6 1086.84   21.17
   4  -8   6 1159.62   21.12
   4   4   6 1180.26   21.09
  -8   4   6 1117.52   21.00
   4   4   6 1099.37   20.86
  -8   4   6 1113.40   20.98
  -4  -4   6 1085.91   20.92
   4  -8   6 1166.45   21.04
  -4  -4   7    2.24    0.82
   4  -8   7    3.68    1.38
  -8   4   7    2.15    1.70
  -4   8   7    2.53    1.64
  -8   4   7    2.52    1.06
  -4  -4   7    2.10    0.93
   4   4   7    2.04    0.57
   4   4   7    3.09    1.32
   4  -8   7    4.24    1.56
  -8   4   8  238.65    4.64
  -4  -4   8  230.24    4.54
  -8   4   8  242.28    4.98
  -4  -4   8  229.62    4.83
  -4   8   8  218.90    4.93
  -4  -4   8  227.66    4.61
   4   4   8  223.76    4.42
  -8   4   8  230.04    4.60
   4   4   8  219.33    4.85
   4  -8   8  228.92    4.90
  -8   4   9    1.62    1.17
  -4  -4   9    1.19    0.94
  -4  -4   9    1.88    1.27
  -4   8   9    0.55    1.75
  -8   4   9    1.57    1.84
  -8   4   9    1.50    1.15
  -8   4   9    1.95    1.10
  -4  -4   9    1.16    1.04
  -4  -4   9    2.11    1.50
   8  -4  10    0.80    1.80
  -4  -4  10    0.29    0.92
  -4  -4  10    0.19    1.27
  -4   8  10    5.46    2.04
  -8   4  10    2.83    1.85
  -8   4  10   -1.24    1.23
  -4  -4  10    1.32    1.11
  -8   4  10   -1.19    1.16
  -4  -4  10    1.43    1.71
   4  -8  10    1.12    1.64
   4   4  10    0.80    1.54
   4   4  11    5.90    1.76
   4   4  11    4.86    1.66
  -4  -4  11    4.22    1.76
   4  -8  11    2.65    1.84
  -4  -4  11    2.99    1.28
  -8   4  11    6.25    1.27
  -4   8  11    6.68    2.00
  -8   4  11    1.82    1.98
  -8   4  11    4.92    1.18
  -4  -4  11    4.80    0.97
  -4  -4  11    5.05    1.18
   8  -4  11    3.92    2.02
  -8   4  12  145.18    3.27
   4  -8  12  143.58    3.33
   4   4  12  147.24    3.64
  -8   4  12  141.98    3.86
  -4   8  12  141.86    3.85
  -4  -4  12  137.95    3.72
  -4  -4  12  139.62    3.05
  -4  -4  12  144.00    3.24
   4   4  12  133.03    3.71
   8  -4  12  145.26    3.81
   4  -8  12  148.62    3.84
   4   4  13   15.62    2.00
   4   4  13   12.84    2.15
   4  -8  13   13.44    2.11
  -8   4  13   18.38    1.49
   8  -4  13   13.11    1.31
   4  -8  13   12.86    1.51
  -4  -4  13   13.43    2.05
  -8   4  13   11.95    2.44
  -4   8  13   15.51    2.00
  -4  -4  13   14.27    1.47
   8  -4  13   15.90    2.25
  -4   8  14   12.10    2.31
  -4  -4  14   13.27    2.20
  -8   4  14   12.91    2.49
  -4  -4  14   12.07    1.48
   4  -8  14   13.05    1.52
   4  -8  14   17.18    2.34
   4   4  14   12.40    2.09
   4   4  14   15.89    2.16
   8  -4  14   15.79    2.36
  -8   4  14   14.47    1.51
  -4  -4  14   14.40    1.33
   8  -4  14   14.79    1.36
   4   4  15   17.51    2.11
  -8   4  15   15.35    2.34
  -4   8  15   17.18    2.41
  -4  -4  15   16.39    2.21
  -4  -4  15   16.72    1.46
   4  -8  15   15.36    2.33
   8  -4  15   18.57    2.52
   4   4  15   13.42    2.26
   8  -4  15   17.76    1.30
  -4  -4  15   13.78    1.28
  -8   4  15   16.25    1.47
   4  -8  15   15.58    1.55
   8  -4  16   15.49    2.47
  -4   8  17    2.13    2.24
  -4  -4  17   -1.84    1.74
   4   4  17    2.27    2.06
   4  -8  17   -0.21    2.20
   8  -4  17   -0.30    2.13
   8  -4  17   -0.13    2.26
   4  -8  17   -0.96    1.39
   8  -4  17    0.56    1.06
   4   4  18   15.87    1.91
   4  -8  18   18.98    2.19
  -4  -4  18   18.73    2.05
   8  -4  18   17.05    2.35
   8  -4  18   16.18    2.22
   4  -8  18   16.93    1.44
  -4  -4  19    0.86    1.74
   4   4  19    1.17    1.70
   8  -4  19    1.03    1.92
   4  -8  19   -1.24    1.18
   4  -8  20    0.45    0.95
   4   4  20   -1.00    1.45
   4  -8  20    0.87    1.54
   8  -4  20   -1.10    1.62
   8  -4  21    0.28    1.27
  -8   5   0  219.28    4.44
  -8   5   0  214.83    4.47
  -3   8   1  590.28   11.67
   5  -8   1  670.05   11.89
   5  -8  -1  618.66   11.87
   3  -8   1  556.94   11.89
  -8   3   1  642.11   11.78
  -8   3  -1  607.24   11.71
  -8   5  -1  654.32   11.69
  -3  -5   1  635.18   11.69
  -8   5  -1  654.97   11.73
  -8   3   1  640.29   11.79
  -8   5   1  622.48   11.76
   3  -8   2  218.50    4.66
   5  -8   2  227.96    4.62
  -8   3  -2  239.91    4.34
  -8   3   2  229.14    4.51
   3   5   2  237.91    4.35
  -3  -5   2  213.16    4.34
  -3  -5   2  221.84    4.38
  -8   5   2  244.43    4.46
  -8   3   2  231.64    4.50
  -3  -5   2  231.19    4.34
  -3   8   2  219.87    4.33
  -5   8   3   16.84    0.86
  -3   8   3   21.82    0.73
  -5  -3   3   17.19    0.87
  -3  -5   3   18.74    0.72
   5  -8   3   20.72    1.45
   3  -8   3   23.79    1.51
  -8   3   3   21.47    1.23
  -3  -5   3   22.38    0.97
  -5  -3   3   17.31    1.10
  -3  -5   3   21.28    0.87
  -5  -3   3   16.96    0.89
  -8   5   3   17.69    0.98
   3  -8   3   19.04    0.61
  -8   3   3   20.93    1.11
  -5  -3   4   26.68    1.02
  -5   8   4   25.79    0.95
   3   5   4   23.48    1.19
   3  -8   4   18.71    1.27
  -5  -3   4   24.12    1.12
   5  -8   4   22.53    1.48
  -3  -5   4   23.92    1.31
   3  -8   4   21.67    1.51
  -8   3   4   20.09    1.33
  -5  -3   4   25.99    1.31
  -3  -5   4   20.31    1.16
  -3   8   4   19.95    1.53
  -3  -5   4   20.32    0.96
  -5  -3   4   27.32    1.07
  -8   3   4   19.17    1.19
   3  -8   4   26.78    0.61
  -5  -3   4   23.73    1.19
  -8   5   4   24.93    1.12
  -3  -5   4   16.63    1.16
   3   5   5  107.20    2.36
   3  -8   5  110.45    2.41
  -5  -3   5  103.00    2.15
  -5   8   5   99.26    2.13
   5  -8   5  101.97    2.48
   3  -8   5  107.53    2.48
  -3  -5   5   98.00    2.26
  -5  -3   5   98.85    2.12
  -8   3   5   88.88    2.36
  -5  -3   5  103.99    2.40
  -3  -5   5   93.76    2.31
  -3   8   5   93.63    2.51
  -5   8   5   96.01    2.69
  -3  -5   5   91.25    2.18
  -5  -3   5  107.70    2.19
   3   5   5   91.93    1.93
   3  -8   5  104.77    1.92
  -3  -5   5   89.35    2.20
   3  -8   6  493.39    9.37
   3   5   6  518.26    9.35
  -3  -5   6  475.80    9.29
  -5   8   6  495.44    9.18
  -8   5   6  482.95    9.23
  -8   3   6  493.30    9.25
  -5  -3   6  471.44    9.18
  -3  -5   6  494.20    9.20
   3  -8   6  481.52    9.30
  -5  -3   6  450.93    9.11
   5  -8   6  513.18    9.31
  -8   3   6  481.43    9.27
  -8   5   6  496.11    9.49
  -5  -3   6  464.60    9.32
  -8   3   6  461.99    9.47
  -8   5   6  480.47    9.21
   3   5   6  478.63    9.06
  -3  -5   6  496.30    9.19
  -8   3   6  486.63    9.23
   3   5   7   72.32    2.08
   3  -8   7   67.50    2.18
   5  -8   7   79.17    2.33
   5   3   7   77.69    2.28
  -3  -5   7   68.23    1.77
   3  -8   7   70.67    2.07
  -3   8   7   72.89    2.30
  -8   5   7   74.90    2.48
  -8   3   7   71.64    2.44
  -5   8   7   67.41    2.24
   5   3   7   71.36    1.57
  -3  -5   7   69.83    1.76
  -8   3   7   71.77    1.86
  -8   5   7   74.01    1.85
   3   5   7   67.89    1.52
  -5  -3   7   74.78    1.85
  -5  -3   7   74.79    1.82
  -8   5   8   84.59    2.06
  -8   3   8   87.11    2.05
  -5  -3   8   81.45    1.94
  -3  -5   8   81.83    1.88
  -5  -3   8   77.93    2.16
   3  -8   8   80.19    1.92
  -3   8   8   79.00    2.49
  -3  -5   8   88.83    2.34
  -8   5   8   81.41    2.62
  -5   8   8   75.31    2.38
  -8   3   8   74.41    2.52
  -5  -3   8   74.94    2.36
  -3  -5   8   76.70    2.02
  -8   5   8   77.78    2.03
   5   3   8   78.64    1.74
  -8   5   8   82.27    2.01
  -5  -3   8   81.32    1.99
  -8   3   8   78.77    1.99
   3   5   8   80.64    2.29
   5  -8   8   76.30    2.42
   3  -8   8   78.35    2.34
   5   3   8   80.92    2.36
   3   5   9   49.35    2.00
  -3  -5   9   50.44    1.72
  -5  -3   9   56.72    1.78
  -3   8   9   51.50    2.18
  -3  -5   9   52.79    1.97
  -8   5   9   47.26    2.37
  -8   3   9   41.05    1.94
  -5   8   9   47.42    2.21
  -5  -3   9   53.58    2.03
  -3  -5   9   49.82    1.55
  -8   5   9   51.93    1.67
  -5  -3   9   49.06    1.61
  -5  -3   9   49.52    1.50
  -8   5   9   52.96    1.62
  -3  -5   9   51.06    1.44
  -8   3   9   50.45    1.57
  -8   3   9   50.78    1.64
  -8   5   9   52.63    1.61
   5  -8  10   20.25    1.75
   3   5  10   21.19    1.67
   3  -8  10   19.91    1.90
   5   3  10   18.62    1.76
  -5  -3  10   16.46    1.41
  -3  -5  10   19.35    1.42
  -3   8  10   17.91    1.90
  -3  -5  10   23.34    1.83
  -8   5  10   17.93    1.99
   3   5  10   21.96    1.76
  -5  -3  10   14.27    1.79
  -5   8  10   18.99    2.06
  -8   3  10   21.80    1.83
  -8   5  10   16.71    1.32
  -3  -5  10   25.26    1.32
  -8   3  10   23.98    1.36
  -3  -5  10   23.44    1.05
  -5  -3  10   16.90    1.11
  -5  -3  10   17.55    1.26
  -8   5  10   18.30    1.25
  -8   3  10   22.22    1.28
   8  -3  10   20.74    2.01
   8  -5  10   17.59    1.95
   3  -8  11    3.14    1.80
  -3  -5  11    8.36    1.78
   3   5  11    5.06    1.77
   5  -8  11    8.31    1.76
   5   3  11    6.23    1.72
   3   5  11    7.00    1.78
  -5  -3  11    3.91    1.26
  -3  -5  11    8.91    1.30
  -8   5  11    3.17    1.27
  -8   3  11    9.97    1.28
   3  -8  11    3.73    1.32
   8  -5  11    5.81    1.94
   8  -3  11    7.70    1.89
  -5  -3  11    6.16    1.25
  -5  -3  11    4.69    1.04
  -3  -5  11    7.43    1.22
  -8   3  11    7.62    1.26
  -3  -5  11    8.34    0.94
  -3   8  11    6.33    1.86
  -8   5  11    3.72    2.12
  -8   3  11    6.12    1.75
  -5  -3  11    6.01    1.81
  -5   8  11    7.34    2.00
  -3   8  12   33.76    2.15
   3   5  12   28.11    2.05
  -5  -3  12   28.59    2.18
  -3  -5  12   25.16    2.10
  -8   5  12   34.42    2.27
  -8   3  12   32.47    2.33
  -5   8  12   20.09    1.82
  -8   3  12   25.08    1.56
  -8   5  12   32.77    1.57
   3  -8  12   28.84    1.53
  -3  -5  12   25.15    1.56
  -5  -3  12   31.18    1.55
  -5  -3  12   32.43    1.36
   5   3  12   33.42    2.08
   8  -3  12   24.62    2.28
   5  -8  12   25.15    2.21
   8  -5  12   32.67    2.23
   3   5  12   28.77    2.05
   3  -8  12   27.00    2.21
  -5  -3  13    0.49    2.07
  -8   5  13    3.09    2.20
  -8   3  13    3.52    2.30
  -5   8  13   -0.57    2.24
  -3   8  13    3.51    2.06
   8  -3  13    0.07    2.18
   8  -5  13    1.39    2.09
  -8   3  13    1.03    1.35
   3  -8  13    2.75    1.31
   5  -8  13    2.22    1.24
   8  -5  13    3.45    1.24
  -8   5  13    2.28    1.38
   8  -3  13    1.00    1.07
  -5  -3  13    2.52    1.22
  -3  -5  13    1.34    1.37
   3   5  13    1.49    1.86
   5  -8  13    0.21    2.12
   3  -8  13    1.60    2.05
   5   3  13    1.81    1.92
  -3  -5  13    0.55    1.99
   5   3  13    2.10    1.88
   3   5  13    0.14    1.93
  -3  -5  14    5.56    1.20
   5  -8  14    7.43    1.42
   8  -5  14    4.69    1.28
  -5  -3  14    5.53    1.27
  -8   5  14    5.13    1.45
  -8   3  14    3.42    1.39
   8  -3  14    5.86    1.16
   3  -8  14   13.37    2.18
   3   5  14    5.49    2.05
   5   3  14    7.06    2.15
   8  -3  14    4.58    2.19
   8  -5  14    5.85    2.15
   5   3  14    5.77    2.21
   5  -8  14    4.44    2.28
   3   5  14    5.72    2.01
  -3  -5  14    6.01    1.38
   3  -8  14    6.09    1.37
  -5  -3  14    3.81    1.44
  -3  -5  14    7.48    2.07
  -3   8  14    4.12    1.99
  -8   5  14    5.76    2.35
  -8   3  14    7.12    2.41
  -5   8  14    3.97    2.28
  -5  -3  14    2.38    2.10
   8  -5  15   26.20    1.44
  -8   3  15   30.92    1.62
  -5  -3  15   26.93    1.48
   3  -8  15   26.98    1.68
   5  -8  15   29.45    1.64
   8  -3  15   28.64    1.37
   8  -3  15   29.64    2.44
   8  -5  15   28.59    2.56
   3  -8  15   27.75    2.39
   3  -8  15   28.62    2.48
   5   3  15   23.38    2.43
   5  -8  15   28.40    2.51
  -3  -5  15   29.31    1.65
  -5  -3  15   29.76    1.68
  -8   5  15   25.91    2.66
  -3  -5  15   25.52    2.32
   5   3  15   27.80    2.31
   3   5  15   30.91    2.34
  -3   8  15   27.83    2.29
  -8   3  15   32.52    2.50
  -5   8  15   25.15    2.50
  -5  -3  15   23.24    2.28
  -8   3  16    9.99    1.39
   8  -3  16   14.26    2.39
   8  -5  16   12.19    2.49
   5   3  16   11.35    2.25
   5  -8  16   11.31    2.38
   8  -5  17    2.26    2.15
   3  -8  17    3.17    2.13
   8  -3  17    2.73    2.11
   8  -3  17    2.48    2.30
   8  -5  17    2.95    2.27
   5  -8  17   -0.19    2.25
  -3   8  17    1.20    2.20
   3   5  17    2.55    2.05
  -5  -3  17   -1.59    2.12
   5   3  17    1.97    2.03
  -5   8  17    1.87    2.17
  -3  -5  17    2.49    2.03
   5  -8  17    2.93    1.33
  -3  -5  17    1.23    1.43
   8  -5  17    2.00    1.13
   3  -8  17    2.50    1.35
   8  -3  17    0.31    1.00
   8  -3  18    2.43    2.06
   5  -8  18    2.57    2.12
   8  -5  18    0.81    2.17
   8  -3  18   -0.07    2.21
   8  -5  18   -0.73    2.21
  -5  -3  18    2.73    1.94
  -3  -5  18    3.40    1.93
   5   3  18    1.28    1.88
   3   5  18    3.43    1.74
   3  -8  18    0.96    1.99
   3  -8  18    3.21    1.31
   5  -8  18    3.28    1.28
   8  -5  18    1.48    1.04
   8  -5  19   -0.95    1.88
   8  -3  19   -1.12    1.82
   5  -8  19   -1.35    1.08
   3  -8  19    0.52    1.18
  -3  -5  19   -1.48    1.74
   5  -8  19    0.89    1.89
   3   5  19   -1.30    1.68
   5   3  19    0.92    1.72
   3  -8  19    0.18    1.82
   5  -8  20    0.39    0.95
   5  -8  20   -0.56    1.62
   5   3  20    0.64    1.45
   3   5  20    1.15    1.43
   8  -3  20    0.03    1.61
   3  -8  20   -1.79    1.53
   8  -5  20   -0.89    1.63
   8  -5  21    1.80    1.28
   8  -6   0 1657.74   30.37
   6  -8   0 1738.52   30.45
  -8   6   0 1719.41   30.34
  -8   6   0 1740.69   30.35
   8  -6  -1  690.14   12.77
   6  -8  -1  688.20   12.86
   6  -8   1  715.60   12.87
  -8   2   1  685.72   12.82
  -8   2   1  700.08   12.84
  -8   6   1  698.60   12.78
  -2  -6   1  679.92   12.71
  -8   6  -1  723.84   12.73
  -8   6   1  705.23   12.76
   8  -6  -2   79.54    1.70
   6  -8   2   84.76    2.10
   6  -8  -2   93.74    2.08
   2  -8   2   71.34    2.24
  -8   2   2   77.90    1.93
   2   6   2   77.65    1.64
  -2  -6   2   75.03    1.62
  -8   6   2   90.56    1.84
  -2  -6   2   77.63    1.68
   2   6   2   78.36    1.66
   2  -8   2   71.86    1.70
  -8   2   2   79.46    1.97
  -8   6  -2   79.92    1.63
  -8   6   2   80.82    1.78
   2  -8   3   38.54    1.77
  -2  -6   3   40.41    1.70
   8  -6  -3   38.93    1.00
   6  -8   3   45.45    1.63
  -8   2   3   41.90    1.51
   2   6   3   41.21    1.21
  -8   6   3   41.59    1.33
  -2  -6   3   41.14    1.15
  -6  -2   3   39.26    1.51
  -8   6  -3   47.49    0.99
  -8   2   3   39.98    1.45
  -8   6   3   41.97    1.26
   2   6   3   39.86    1.21
   2  -8   3   37.25    1.24
   2   6   4  170.61    3.51
   2  -8   4  174.87    3.57
  -6   8   4  179.54    3.48
  -6  -2   4  179.53    3.49
  -6  -2   4  168.51    3.42
   2  -8   4  181.21    3.75
   6  -8   4  162.65    3.70
  -2  -6   4  164.79    3.64
  -8   2   4  161.51    3.61
   2   6   4  180.63    3.53
  -2   8   4  169.79    3.67
  -6  -2   4  177.72    3.64
  -2  -6   4  167.94    3.47
  -8   6   4  168.72    3.55
  -6  -2   4  164.14    3.50
  -8   6   4  176.87    3.51
  -2  -6   4  180.74    3.55
  -6  -2   4  177.81    3.61
   2  -8   4  184.44    3.36
   2  -8   5   53.96    1.68
   2   6   5   52.19    1.61
  -6   8   5   53.32    1.43
  -8   6   5   54.32    1.54
  -6  -2   5   57.25    1.43
  -2  -6   5   52.05    1.69
  -6  -2   5   53.93    1.28
   2  -8   5   55.91    1.82
   6  -8   5   50.83    1.84
  -8   2   5   41.34    1.73
   2   6   5   52.05    1.65
  -2   8   5   50.33    1.73
  -6  -2   5   60.88    1.80
  -2  -6   5   48.97    1.45
  -8   6   5   54.65    1.62
  -6  -2   5   56.18    1.53
  -2  -6   5   50.76    1.47
   2  -8   5   57.95    1.18
   2   6   6  214.90    4.58
   2  -8   6  243.22    4.64
  -8   6   6  232.50    4.49
  -8   2   6  209.72    4.48
  -6   8   6  210.61    4.43
  -6  -2   6  228.65    4.44
  -2  -6   6  219.81    4.53
   2  -8   6  261.27    4.65
  -8   2   6  214.19    4.60
  -6  -2   6  230.22    4.66
  -6   8   6  210.51    4.52
  -2   8   6  225.81    4.70
  -6   8   6  203.89    4.77
   2   6   6  214.76    4.60
  -6  -2   6  225.42    4.67
  -8   6   6  229.10    4.89
  -8   6   6  217.62    4.55
   2  -8   6  232.36    4.28
  -8   6   6  229.23    4.48
  -8   2   6  215.19    4.49
  -6  -2   6  227.49    4.52
  -2  -6   6  231.93    4.43
   2   6   7    5.05    1.35
   2  -8   7    4.06    1.43
  -6  -2   7    2.52    1.02
  -6   8   7    4.58    1.01
   2  -8   7    4.27    1.35
  -2  -6   7    2.03    1.15
  -8   6   7    2.15    1.77
  -6   8   7    2.43    1.77
  -8   2   7    3.87    1.57
  -2   8   7    2.93    1.52
  -2  -6   7    4.96    0.98
  -6  -2   7    2.21    1.03
  -8   6   7    1.46    1.06
   2   6   7    4.96    0.54
  -8   2   7    5.21    1.05
  -6  -2   7    3.31    1.02
  -8   6   8  163.84    3.38
  -8   2   8  172.21    3.38
   6   2   8  171.87    3.67
  -6  -2   8  155.69    3.31
  -6  -2   8  144.59    3.46
   2  -8   8  162.60    3.33
  -8   2   8  157.49    3.42
   2   6   8  159.09    3.57
  -2   8   8  162.82    3.70
  -6  -2   8  151.25    3.64
  -6   8   8  153.28    3.74
  -8   2   8  137.27    3.49
  -8   6   8  155.17    3.78
  -2  -6   8  160.73    3.33
  -8   6   8  150.98    3.36
  -8   6   8  158.09    3.33
  -8   2   8  160.15    3.34
  -6  -2   8  151.41    3.37
   2   6   8  163.55    3.58
   2  -8   8  161.37    3.65
   8  -6   9    8.60    1.77
   6  -8   9    8.38    1.78
   8  -2   9    8.38    1.82
   6   2   9    8.49    1.65
  -6  -2   9    7.76    1.07
  -8   2   9    9.18    1.12
  -2  -6   9    8.26    0.85
  -6  -2   9    6.85    1.35
  -2  -6   9    8.76    1.26
   2  -8   9    7.93    1.06
  -8   6   9    9.07    1.86
  -6  -2   9    7.18    1.68
  -8   2   9    6.11    1.71
  -6   8   9    7.27    1.93
  -2   8   9   11.82    1.65
  -8   6   9    7.45    1.14
  -2  -6   9    9.44    1.03
  -6  -2   9    8.55    1.22
  -8   6   9    9.38    1.15
   2   6   9    6.05    1.55
   6   2  10  101.11    2.88
   6  -8  10   87.38    2.86
   2   6  10   87.05    2.63
   2  -8  10   88.83    2.74
  -6  -2  10   83.82    2.38
  -2  -6  10   86.81    2.34
  -6  -2  10   85.78    2.71
  -2   8  10   97.71    2.83
  -2  -6  10   81.67    2.67
  -6   8  10   80.96    2.72
  -8   2  10   78.42    2.67
   2   6  10   83.47    2.57
  -2  -6  10   86.86    2.32
   2  -8  10   85.23    2.36
  -2  -6  10   86.03    2.05
  -6  -2  10   81.91    2.28
  -6  -2  10   84.24    2.17
  -8   2  10   89.52    2.24
   8  -6  10   94.81    2.87
   8  -2  10   90.31    2.91
   2  -8  11   15.22    1.97
   8  -2  11   19.50    1.95
   2   6  11   17.42    1.73
   8  -6  11   18.34    2.07
   6   2  11   17.48    1.82
  -2  -6  11   17.58    1.29
  -6  -2  11   15.91    1.48
  -2  -6  11   17.63    1.84
  -6  -2  11   16.67    1.89
  -8   6  11   14.37    2.11
   2   6  11   15.48    1.84
  -2   8  11   16.62    1.86
  -6   8  11   14.84    2.16
  -8   2  11   16.48    1.79
  -8   6  11   16.17    1.37
  -8   2  11   18.48    1.38
   2  -8  11   16.66    1.36
  -2  -6  11   20.25    1.31
  -6  -2  11   15.97    1.31
  -8   2  11   16.87    1.27
  -6  -2  11   17.12    1.20
   6  -8  11   17.29    1.93
   2   6  12   15.80    1.89
   2  -8  12   14.44    2.14
   6   2  12   14.60    2.01
   2   6  12   17.58    1.93
   8  -6  12   18.99    2.10
   6  -8  12   16.46    2.09
  -2  -6  12   17.40    1.34
   2  -8  12   15.24    1.50
  -2  -6  12   17.35    1.41
  -8   6  12   15.27    1.43
   8  -2  12   17.84    1.13
  -8   2  12   16.13    1.42
   8  -2  12   17.44    2.09
  -6  -2  12   13.93    1.35
  -8   2  12   17.85    1.28
  -6  -2  12   13.64    1.19
  -2  -6  12   17.62    1.90
  -6  -2  12   14.44    2.10
  -8   6  12   16.97    2.16
  -2   8  12   15.05    2.12
  -8   2  12   17.34    2.17
  -6   8  12   19.93    2.15
  -2   8  13    5.25    1.99
  -6   8  13    5.06    2.30
  -6  -2  13    4.30    2.02
  -8   6  13    6.19    2.22
  -8   2  13    7.46    2.11
   8  -6  13    4.74    2.12
   6  -8  13    5.58    1.34
  -8   2  13    5.06    1.40
  -8   6  13    4.24    1.41
   8  -2  13    5.16    1.09
  -6  -2  13    4.49    1.39
  -2  -6  13    6.63    1.38
   2  -8  13    3.58    1.34
   2  -8  13    2.57    2.13
  -2  -6  13    1.95    2.05
   2   6  13    5.38    1.99
   8  -2  13    2.62    2.12
   6   2  13    4.13    2.06
   6  -8  13    3.72    2.22
   2   6  13    4.61    1.90
   8  -6  14    5.82    1.24
   6  -8  14    5.75    1.46
  -8   2  14    6.77    1.40
  -6  -2  14    5.54    1.36
  -2  -6  14    6.12    2.08
   8  -6  14   -0.47    2.42
   6   2  14    6.37    2.19
   2  -8  14    7.60    2.19
   8  -2  14    4.95    2.12
   2  -8  14    4.40    2.16
   6   2  14    5.77    2.15
   6  -8  14    3.92    2.27
   8  -2  14    6.60    1.07
   2  -8  14    5.01    1.46
  -6  -2  14    6.01    1.38
  -2  -6  14    8.04    1.43
  -6  -2  14    8.66    2.09
  -6   8  14    6.47    2.28
  -8   6  14    3.61    2.34
   2   6  14    5.52    2.00
  -8   2  14    7.59    2.21
  -2   8  14    7.16    2.22
   8  -6  15   11.73    1.39
  -6  -2  15   12.28    1.33
  -8   2  15   12.28    1.46
   6   2  15   13.73    2.20
   8  -2  15   11.13    2.25
   8  -6  15    9.99    2.48
   2  -8  15    8.41    2.15
   6   2  15   14.71    2.10
   6  -8  15    9.36    2.33
  -2  -6  15   12.76    1.51
   2  -8  15   11.20    1.41
   6  -8  15   12.28    1.47
   8  -2  15   10.24    1.12
   2   6  15   12.03    2.17
  -8   6  15   10.85    2.50
  -6   8  15    8.96    2.40
  -8   2  15   12.02    2.36
  -2   8  15   11.99    2.09
  -2  -6  15   13.54    2.20
  -6  -2  15    9.38    2.07
  -8   2  16    9.03    1.38
  -6  -2  16   12.34    1.27
   6   2  16    9.85    2.33
   6  -8  16    9.50    2.42
   8  -2  16   11.90    2.32
   8  -6  16    9.64    2.41
   8  -2  17   -0.86    2.11
   6  -8  17    1.57    2.31
   8  -6  17    3.65    2.27
   2  -8  17    1.48    2.10
   8  -6  17    0.64    2.29
   8  -2  17    2.81    2.20
   6   2  17   -1.43    2.04
  -2   8  17    0.02    2.14
  -6  -2  17    0.89    2.03
  -2  -6  17   -0.47    2.04
   2   6  17    2.68    2.00
  -2  -6  17    2.42    1.38
   8  -6  17    2.99    1.21
   6  -8  17    2.48    1.35
   2  -8  17    0.32    1.36
   6  -8  18    2.35    2.03
   8  -6  18    3.30    2.23
   8  -2  18    2.84    2.02
   8  -2  18    3.95    2.14
   8  -6  18    3.56    2.12
   6   2  18    2.64    1.93
   2   6  18    2.35    1.87
   2  -8  18    0.87    1.97
  -2  -6  18   -0.70    1.76
  -2   8  18    1.83    2.01
   2  -8  18    1.55    1.29
   6  -8  18    2.14    1.23
   8  -6  18    4.43    1.10
   6  -8  19    2.24    1.83
   8  -6  19    1.03    1.95
   6  -8  19    0.30    1.15
   2  -8  19    2.37    1.13
   2   6  19    1.19    1.69
   6   2  19    1.33    1.66
  -2  -6  19    2.66    1.68
   2  -8  19    0.19    1.77
   8  -2  19    1.01    1.78
   6  -8  20    0.89    0.91
   6  -8  20   -0.46    1.60
   2  -8  20    2.02    1.39
   6   2  20    0.94    1.39
   8  -2  20   -0.36    1.53
   8  -6  20    2.17    1.69
   8  -6  21   -0.58    1.31
  -1  -7   0  111.35    2.21
   7  -8   0  114.66    2.57
   8  -7   0  117.93    2.49
  -8   7   1  763.51   14.27
   8  -7   1  729.31   14.31
   7  -8  -1  753.43   14.33
   8  -7  -1  776.82   14.29
   7  -8   1  736.29   14.35
  -7   8   1  766.61   14.23
  -8   7   1  757.63   14.25
  -8   7  -1  770.76   14.21
   1  -8   2  880.18   16.68
   7  -8   2  879.26   16.82
   8  -7   2  885.76   16.79
   1  -8   2  901.61   16.90
   7  -8  -2  932.71   16.78
   8  -7  -2  866.97   16.72
  -8   7   2  929.56   16.76
  -8   7   2  918.79   16.73
  -7   8   2  878.83   16.71
  -8   7  -2  883.08   16.64
  -8   1   2  929.38   16.83
   1   7   3  845.08   15.68
   1  -8   3  893.33   15.70
   7  -8  -3  880.20   15.73
   8  -7  -3  883.22   15.67
   7  -8   3  872.37   15.81
  -1  -7   3  871.43   15.86
   1  -8   3  904.70   15.87
  -7   8   3  862.51   15.74
  -8   1   3  854.01   15.79
   1   7   3  839.81   15.70
  -8   7   3  905.35   15.75
  -7   8   3  853.52   15.70
  -8   7   3  885.50   15.72
  -8   7  -3  777.87   15.58
  -8   1   3  845.19   15.78
  -7  -1   3  920.08   15.81
   1  -8   4 1301.75   24.48
   1   7   4 1329.55   24.46
   7  -8  -4 1287.21   24.45
   1  -8   4 1291.97   24.54
  -1  -7   4 1352.36   24.53
   7  -8   4 1391.80   24.55
   8  -7  -4 1332.19   24.37
  -7  -1   4 1217.77   24.36
  -8   1   4 1316.26   24.53
   1   7   4 1340.35   24.48
  -7  -1   4 1284.42   24.53
  -1   8   4 1306.80   24.51
  -7   8   4 1314.05   24.47
  -8   7   4 1270.73   24.47
  -8   7   4 1298.22   24.45
  -7   8   4 1304.29   24.44
   1  -8   4 1305.84   24.39
  -1  -7   4 1399.69   24.46
  -8   1   5  794.39   14.24
  -8   7   5  750.44   14.24
  -7   8   5  774.32   14.22
  -7  -1   5  747.16   14.23
  -1  -7   5  759.10   14.28
   1  -8   5  753.32   14.30
  -7  -1   5  737.69   14.32
  -8   1   5  758.41   14.31
  -1   8   5  739.73   14.31
  -8   1   5  762.65   14.41
  -7  -1   5  726.76   14.33
   1   7   5  735.00   14.27
  -1  -7   5  791.23   14.22
  -7   8   5  776.94   14.27
  -8   7   5  731.31   14.25
   1  -8   5  748.39   14.13
  -1  -7   5  754.25   14.18
   1  -8   5  734.00   14.29
  -1  -7   5  764.39   14.30
   1   7   5  731.59   14.26
  -1  -7   6 1069.67   18.87
   1   7   6 1009.74   18.82
   1  -8   6  975.90   18.84
  -1  -7   6 1051.05   18.78
   1  -8   6  983.14   18.80
   1   7   6 1005.35   18.82
  -1   8   6  967.38   18.84
  -8   7   6  946.97   18.98
  -7   8   6  995.12   18.99
  -8   7   6  961.12   18.76
  -7  -1   6  981.35   18.75
  -7   8   6 1054.90   18.76
  -8   1   6 1016.15   18.76
  -8   7   6  944.24   18.73
  -8   1   6 1005.51   18.76
  -1  -7   6 1070.07   18.69
   1  -8   6  963.88   18.63
  -7  -1   6  942.89   18.76
  -1  -7   7  881.42   16.46
   1   7   7  866.17   16.40
   1  -8   7  880.84   16.44
  -1   8   7  859.68   16.42
  -1  -7   7  864.30   16.32
   1  -8   7  874.72   16.36
  -8   7   7  860.14   16.59
  -7   8   7  855.26   16.57
  -8   1   7  861.26   16.48
  -7  -1   7  855.80   16.45
  -1  -7   7  850.10   16.29
  -7  -1   7  847.95   16.31
  -8   7   7  841.93   16.28
  -7  -1   7  882.86   16.32
  -1  -7   7  868.19   16.22
  -8   1   7  864.60   16.31
  -1   8   8  468.13    9.56
  -1  -7   8  512.53    9.60
   1   7   8  527.97    9.58
   1  -8   8  491.13    9.60
  -8   1   8  514.53    9.40
  -8   7   8  497.57    9.39
  -1  -7   8  469.93    9.35
   1  -8   8  460.73    9.40
  -7  -1   8  472.71    9.45
  -8   1   8  491.77    9.45
  -7  -1   8  500.76    9.62
   1   7   8  505.99    9.54
  -1   8   8  490.34    9.56
  -8   7   8  483.06    9.69
  -7   8   8  512.35    9.73
  -8   1   8  435.37    9.47
  -1  -7   8  508.63    9.42
  -8   7   8  466.68    9.40
  -7   8   8  501.31    9.41
  -7  -1   8  486.60    9.40
  -8   7   8  466.73    9.35
  -7  -1   8  483.15    9.37
  -8   1   8  514.23    9.40
  -1  -7   9  238.84    4.78
  -8   1   9  233.51    4.80
  -7  -1   9  228.40    4.83
  -7  -1   9  219.73    5.06
   1   7   9  235.16    4.92
  -1   8   9  224.38    4.97
  -8   7   9  221.34    5.16
  -7   8   9  236.12    5.20
  -8   1   9  216.87    5.01
  -1  -7   9  232.13    4.75
  -8   7   9  222.24    4.75
   1  -8   9  233.58    4.77
  -7   8   9  230.97    4.76
  -8   1   9  240.95    4.71
  -7  -1   9  228.53    4.71
  -7  -1   9  225.26    4.76
   7  -8   9  267.13    5.23
   7   1   9  236.73    5.00
   8  -7   9  243.12    5.12
   8  -1   9  264.97    5.11
   1   7  10  156.11    3.65
   1  -8  10  151.93    3.67
   7   1  10  150.50    3.73
   7  -8  10  176.05    3.83
  -1  -7  10  164.29    3.34
  -7  -1  10  145.95    3.41
  -7   8  10  154.43    3.37
   1  -8  10  150.42    3.28
  -7  -1  10  141.05    3.75
   1   7  10  157.21    3.64
  -1   8  10  168.65    3.78
  -8   7  10  143.33    3.93
  -7   8  10  156.66    3.89
  -8   1  10  149.58    3.68
  -8   7  10  149.03    3.37
  -1  -7  10  154.61    3.36
   7   1  10  146.50    3.15
   1  -8  10  139.44    3.34
  -8   1  10  165.03    3.32
  -7  -1  10  131.94    3.35
  -7  -1  10  147.50    3.27
   8  -7  10  158.93    3.83
   8  -1  10  176.28    3.78
  -1  -7  11   20.66    1.36
  -7  -1  11   20.71    1.97
  -8   7  11   19.81    2.23
  -1   8  11   21.06    1.98
  -7   8  11   20.29    2.17
   1   7  11   22.94    1.78
  -8   1  11   20.61    1.78
  -8   7  11   20.83    1.45
  -1  -7  11   20.35    1.30
   1  -8  11   23.24    1.40
  -8   1  11   22.88    1.34
  -7  -1  11   21.31    1.26
  -7  -1  11   20.34    1.46
   8  -1  11   21.27    2.03
   7   1  11   21.92    2.02
  -1  -7  11   21.95    1.85
   7  -8  11   23.87    2.05
   8  -7  11   20.94    2.01
   1   7  11   19.81    1.91
   1  -8  11   20.26    1.87
  -1  -7  12    5.78    1.83
   1   7  12    1.11    1.79
   1  -8  12    8.04    1.98
   7   1  12    7.41    1.98
  -1  -7  12    4.88    1.15
  -8   1  12    6.05    1.36
  -8   7  12    6.49    1.36
   8  -1  12    6.61    0.97
  -7  -1  12    5.48    1.92
  -7   8  12    5.81    2.20
   1   7  12    3.97    1.88
  -8   7  12    2.68    2.15
  -1   8  12    7.72    1.93
  -8   1  12    6.63    2.04
  -7  -1  12    9.60    1.36
  -1  -7  12    5.32    1.33
  -8   1  12    7.09    1.27
   1  -8  12    4.89    1.33
  -7  -1  12    5.24    1.14
   7  -8  12    4.56    2.07
   8  -7  12    5.39    2.04
   8  -1  12    4.87    1.99
   1   7  13   15.12    2.04
  -1   8  13   16.37    2.15
  -7   8  13   14.02    2.42
  -8   1  13   13.63    2.12
  -8   7  13   19.87    2.43
  -7  -1  13   19.31    2.16
  -7  -1  13   18.69    1.33
   8  -7  13   16.61    2.29
   1  -8  13   16.46    2.10
   7   1  13   17.68    2.06
   8  -1  13   10.90    2.24
   7  -8  13   13.89    2.13
  -1  -7  13   13.79    2.03
   8  -1  13   12.25    1.09
  -7  -1  13   17.36    1.46
   7  -8  13   12.63    1.50
  -8   1  13   13.40    1.51
   1  -8  13   16.89    1.45
  -1  -7  13   16.08    1.45
  -8   7  14   23.70    2.63
  -7   8  14   17.36    2.43
   1  -8  14   19.46    2.21
  -8   1  14   14.17    2.28
  -7  -1  14   16.50    2.25
   1   7  14   16.72    2.20
  -1   8  14   18.90    2.24
  -1  -7  14   15.27    1.50
  -1  -7  14   16.35    2.13
   8  -7  14   25.56    2.30
   8  -1  14   15.68    2.35
   7  -8  14   14.90    2.43
   7   1  14   18.79    2.35
  -7  -1  14   23.33    1.54
   1  -8  14   22.39    1.48
  -8   1  14   18.10    1.48
   8  -7  14   22.24    1.52
   7  -8  14   15.56    1.51
   1   7  15   56.66    2.60
  -8   7  15   60.54    2.99
  -7   8  15   56.02    2.95
  -8   1  15   57.88    2.71
  -7  -1  15   55.92    2.78
  -1   8  15   47.22    2.30
  -1  -7  15   54.84    2.63
   1  -8  15   61.76    2.72
   7   1  15   64.68    2.71
  -1  -7  15   56.55    2.04
   1  -8  15   62.93    2.00
   7   1  15   65.07    2.76
   7  -8  15   63.17    2.83
   8  -1  15   60.14    2.91
   8  -7  15   67.74    3.03
   7  -8  15   57.19    2.05
  -7  -1  15   59.69    1.92
  -8   1  15   55.71    2.00
   8  -7  15   62.56    1.97
  -7  -1  16   12.65    1.35
  -8   1  16   10.00    1.39
  -8   1  16   10.33    2.42
  -7  -1  16   10.07    2.27
  -1   8  16   10.88    2.18
   1   7  16    6.12    2.09
  -1  -7  16   11.10    2.21
   1  -8  16   14.19    2.16
   8  -1  16   14.72    2.28
   7   1  16   12.19    2.31
   7   1  16   12.81    2.21
   8  -1  16    8.60    2.37
   8  -7  16   13.90    2.52
   7  -8  16   11.96    2.42
  -8   1  17   14.49    1.34
   8  -7  17   14.76    1.34
  -7  -1  17   14.18    1.30
   7  -8  17   17.10    1.36
   1  -8  17   13.71    1.51
  -1  -7  17   17.81    1.49
   7   1  17   16.15    2.06
   7  -8  17   21.25    2.42
   8  -7  17   18.79    2.28
  -7  -1  17   13.00    2.22
   8  -1  17   20.34    2.17
  -1   8  17   14.69    2.14
   1   7  17   15.41    2.04
  -1  -7  17   19.57    2.20
   1  -8  17   14.36    2.11
   1  -8  18    4.79    1.33
  -1  -7  18    7.06    1.38
   8  -7  18    6.24    1.16
   7  -8  18    5.81    1.22
   8  -7  18    6.24    2.19
   8  -1  18    6.06    2.12
   8  -7  18    6.84    2.18
   8  -1  18    7.97    2.02
   1   7  18    6.64    1.87
   1  -8  18    4.67    1.96
  -1  -7  18    6.75    1.90
  -1   8  18    4.37    1.94
   7  -8  19    2.90    1.07
   8  -7  19    2.32    1.01
   1  -8  19    2.42    1.18
   7  -8  19    3.35    1.87
   8  -7  19    3.08    1.85
  -1  -7  19    1.93    1.65
   7   1  19    1.91    1.67
   8  -1  19    3.64    1.78
   1  -8  19    3.58    1.72
   8  -7  20    3.36    1.67
   8  -1  20    4.31    1.50
   7  -8  20    2.91    1.61
   7   1  20    3.41    1.17
   7  -8  20    3.52    0.89
  -8   8   0  230.22    4.37
   8  -8   0  225.88    4.56
  -8   8  -1   51.26    1.10
  -8   8   1   52.97    1.25
   8  -8  -1   49.59    1.52
   8  -8   1   48.45    1.63
  -8   0   2    1.12    1.24
  -8   8   2    0.92    0.77
   8  -8   2    0.33    1.21
   8  -8  -2    1.29    1.01
  -8   8   2    2.54    0.94
   0  -8   3   15.52    1.58
  -8   8   3   20.25    1.14
  -8   8   3   18.97    0.97
   8  -8   3   13.40    1.36
   8  -8  -3   21.19    1.04
   8  -8  -4    6.08    0.91
  -8   0   4    4.71    1.38
   0  -8   4    6.03    1.44
   0   8   4    4.68    1.15
   0  -8   4    3.75    0.87
  -8   8   4    3.50    1.10
  -8   8   4    4.50    0.90
   0  -8   4    4.63    1.00
  -8   8   5 1544.75   28.05
  -8   0   5 1574.77   28.06
   0  -8   5 1485.13   28.10
  -8   0   5 1478.49   28.10
  -8   0   5 1519.25   28.16
   0   8   5 1442.26   28.06
  -8   8   5 1531.26   28.07
  -8   0   5 1514.35   28.07
   0  -8   5 1479.37   27.97
   0   8   5 1462.13   28.06
   0  -8   5 1451.82   28.08
   0   8   6   58.57    1.79
   0  -8   6   55.69    1.83
  -8   8   6   58.74    1.65
  -8   0   6   54.03    1.63
   0  -8   6   59.68    1.84
   0   8   6   56.63    1.87
  -8   8   6   56.17    1.60
   0  -8   6   59.98    1.39
  -8   0   6   51.55    1.68
   0   8   7  202.62    4.21
   0  -8   7  199.31    4.22
   0  -8   7  197.89    4.10
  -8   0   7  191.92    4.17
  -8   8   7  194.03    4.54
  -8   0   7  201.50    4.31
  -8   8   7  201.76    4.08
  -8   8   7  203.34    4.03
  -8   0   7  191.26    4.03
   0  -8   7  194.37    3.86
  -8   0   8  128.73    2.80
  -8   8   8  126.63    2.78
   0  -8   8  127.73    2.88
  -8   0   8  124.19    2.94
  -8   8   8  122.10    3.32
   0   8   8  122.23    3.06
  -8   0   8  120.38    3.10
   0  -8   8  132.55    2.81
  -8   8   8  126.02    2.85
  -8   0   8  122.12    2.81
   0   8   8  123.81    3.04
   0  -8   8  123.26    3.09
  -8   0   9    1.02    1.38
   0  -8   9   -0.22    1.17
  -8   8   9    1.92    1.90
  -8   0   9    0.32    1.44
  -8   8   9    0.31    1.19
   0  -8   9    0.51    1.11
  -8   0   9   -0.44    1.08
   8   0   9    0.36    1.74
   8  -8   9   -0.02    1.76
  -8   0  10   24.05    1.55
   0  -8  10   22.53    1.32
   0   8  10   21.67    1.82
  -8   8  10   17.42    2.03
  -8   0  10   18.74    1.74
  -8   8  10   21.40    1.43
   0  -8  10   22.70    1.36
  -8   0  10   22.17    1.32
   8  -8  10   24.60    2.01
   0   8  10   21.67    1.70
   8   0  10   24.28    1.99
   0  -8  10   21.93    1.87
   0  -8  11   -0.91    1.77
   0  -8  11    2.17    1.18
  -8   8  11    3.29    1.36
   8   0  11    5.01    0.97
   0  -8  11    2.15    1.16
  -8   0  11    4.25    1.19
   8  -8  11    1.56    1.94
   8   0  11    1.14    1.84
   0   8  11    2.52    1.76
  -8   8  11    1.37    2.02
  -8   0  11    5.11    1.65
   0  -8  12    0.17    1.79
  -8   8  12    2.21    2.17
  -8   0  12   -0.88    2.05
   0   8  12   -0.36    1.93
   0  -8  12    1.48    1.19
  -8   0  12    0.28    1.18
   8   0  12    1.69    1.83
   8  -8  12    0.20    1.99
   0   8  13   49.71    2.46
   0  -8  13   49.26    2.57
  -8   8  13   52.87    2.84
  -8   0  13   55.29    2.61
  -8   0  13   60.47    1.85
   8  -8  13   59.08    2.70
   8   0  13   57.70    2.61
  -8   0  13   54.22    1.99
   0  -8  13   57.93    1.94
   0   8  14    1.38    2.02
  -8   0  14    4.42    2.10
  -8   8  14    1.51    2.45
   0  -8  14    3.69    1.41
   0  -8  14    2.14    2.02
   8   0  14    5.48    2.20
   8  -8  14    1.87    2.28
  -8   0  14    2.35    1.43
   8  -8  14    3.53    1.40
   0  -8  15   65.09    2.74
  -8   0  15   66.13    2.83
   0   8  15   60.63    2.60
   0  -8  15   66.24    2.16
   8   0  15   66.37    2.75
   8   0  15   60.64    2.88
   8  -8  15   61.44    3.02
  -8   0  15   66.68    2.10
   8  -8  15   63.76    2.10
  -8   0  16    2.47    2.29
   0   8  16    1.81    2.01
   0  -8  16    2.49    2.04
   8   0  16   -1.20    2.23
   8   0  16    0.20    2.17
   8  -8  16   -0.13    2.35
  -8   0  16    2.20    1.29
   0  -8  17   12.58    2.06
   0   8  17   13.70    2.03
   0  -8  17   17.21    1.45
   8   0  17   17.64    2.20
   8  -8  17   15.14    2.38
   8  -8  17   16.55    1.38
  -8   0  17   13.00    1.31
   0  -8  18    0.57    1.83
   0   8  18    1.50    1.77
   8   0  18   -0.92    1.86
   8  -8  18    0.99    2.15
   0  -8  18    2.02    1.28
   8  -8  18    0.18    1.15
   8   0  19    2.90    1.67
   8  -8  19    0.37    1.83
   8  -8  19    1.34    1.00
   8  -8  20    1.80    1.59
   8   0  20    0.75    1.40
  -9   5   0   12.30    0.95
  -9   4   0   14.95    1.02
  -9   4   0   14.59    0.90
   4  -9   0   16.02    1.66
  -9   4   1  499.45    8.00
  -9   4  -1  457.66    7.91
  -9   5  -1  508.14    7.90
   5  -9   1  496.69    8.16
   4  -9   1  459.84    8.19
  -9   5   1  455.94    7.99
  -9   5  -1  530.51    7.99
  -9   4   1  502.55    8.02
  -4  -5   2  407.94    7.07
  -4   9   2  408.71    7.06
   5  -9   2  412.05    7.34
   4  -9   2  407.21    7.35
  -9   4   2  415.95    7.20
  -9   5  -2  411.17    7.02
  -4  -5   2  434.07    7.12
  -9   4   2  405.88    7.19
  -9   5   2  413.92    7.18
  -4   9   3   63.00    1.19
  -5   9   3   60.50    1.24
  -5  -4   3   60.22    1.28
  -4  -5   3   62.09    1.20
   4  -9   3   52.88    1.85
   5  -9   3   54.90    1.83
  -9   4   3   60.99    1.56
  -5  -4   3   59.86    1.40
  -4  -5   3   57.47    1.28
  -4  -5   3   58.36    1.27
  -5  -4   3   62.75    1.30
   4  -9   3   48.08    0.98
  -9   4   3   59.45    1.48
  -9   5   3   58.77    1.43
  -4  -5   4  336.15    5.98
  -5   9   4  347.12    6.01
  -4   9   4  325.76    5.98
  -5  -4   4  329.56    6.00
   5  -9   4  344.81    6.24
   4  -9   4  300.85    6.23
  -5  -4   4  298.72    6.07
  -4  -5   4  340.84    6.16
  -9   4   4  312.01    6.12
  -4  -5   4  334.79    6.08
  -5  -4   4  319.85    6.08
   5   4   4  276.45    5.87
  -4  -5   4  315.41    6.03
  -5  -4   4  328.49    6.04
  -5  -4   4  327.30    6.14
  -4  -5   4  347.69    6.15
   4  -9   5  502.48    9.75
  -5  -4   5  539.84    9.59
  -5   9   5  546.28    9.59
   4   5   5  594.69    9.75
  -5  -4   5  479.44    9.59
   4  -9   5  500.81    9.74
  -4  -5   5  548.20    9.65
   5  -9   5  544.35    9.79
  -9   4   5  521.81    9.71
  -4  -5   5  538.36    9.68
  -5  -4   5  531.37    9.71
  -4   9   5  537.00    9.85
  -4  -5   5  509.45    9.62
   5   4   5  505.75    9.48
   4   5   5  455.14    9.45
  -5  -4   5  554.85    9.64
  -9   4   5  515.27    9.65
   4  -9   6  489.88    8.26
   4   5   6  403.96    8.16
   4  -9   6  476.00    8.23
  -4  -5   6  372.56    8.02
  -5  -4   6  419.20    7.99
   5  -9   6  389.62    8.17
  -4  -5   6  387.68    8.14
  -5  -4   6  470.68    8.21
  -5   9   6  386.05    8.28
  -9   4   6  386.18    8.35
   5   4   6  489.54    8.24
   5  -9   6  376.97    8.21
   5   4   6  427.17    7.91
  -9   5   6  449.26    8.09
  -9   4   6  383.00    8.07
  -5  -4   6  441.88    8.08
   5   4   7   44.03    1.84
   4   5   7   56.96    1.86
   4  -9   7   44.17    1.91
  -9   4   7   54.21    1.57
   5  -9   7   51.38    1.91
  -9   5   7   42.45    1.52
   4  -9   7   41.52    1.80
   5  -9   7   60.42    1.89
  -4  -5   7   55.12    1.43
  -9   5   7   44.16    2.18
  -9   4   7   52.49    2.28
  -5   9   7   50.08    2.08
  -4   9   7   38.91    1.96
  -4  -5   7   49.99    1.47
  -5  -4   7   39.69    1.47
  -9   4   7   51.92    1.53
  -9   5   7   39.58    1.48
  -5  -4   7   40.19    1.46
  -4  -5   7   54.90    1.45
  -9   5   8   86.68    2.13
  -9   4   8   82.76    2.11
  -5  -4   8   82.96    1.97
  -4  -5   8   78.30    1.93
  -4  -5   8   78.22    2.22
  -5  -4   8   78.71    2.22
  -4  -5   8   84.70    2.34
  -9   5   8   86.59    2.73
  -9   4   8   80.28    2.65
  -5  -4   8   86.45    2.36
  -5   9   8   72.27    2.57
  -4   9   8   80.30    2.48
  -9   5   8   82.41    2.13
  -4  -5   8   76.06    2.01
  -9   5   8   82.61    2.03
  -9   4   8   74.85    2.02
  -5  -4   8   83.83    2.03
   5   4   8   85.18    2.40
   4  -9   8   82.14    2.43
   5  -9   8   67.27    2.37
   4   5   8   76.96    2.31
   5  -9   9   25.79    1.86
  -4  -5   9   29.32    1.59
  -5  -4   9   38.53    1.61
  -4  -5   9   30.80    1.82
  -9   5   9   38.66    2.20
  -9   4   9   30.54    2.16
  -5  -4   9   39.16    1.83
  -5   9   9   31.69    1.99
  -4   9   9   30.37    1.65
  -9   5   9   35.67    1.50
  -9   4   9   29.59    1.43
  -9   4   9   30.16    1.38
  -5  -4   9   36.51    1.36
  -4  -5   9   28.99    1.36
  -9   5   9   37.81    1.41
  -5  -4   9   38.24    1.29
  -4  -5   9   28.74    1.23
  -9   5   9   36.07    1.49
  -9   4   9   30.39    1.46
   4   5  10  284.27    5.93
   4  -9  10  288.72    6.02
   5   4  10  295.81    5.97
   4   5  10  274.63    5.88
   5  -9  10  287.37    6.01
  -4  -5  10  280.38    5.75
  -5  -4  10  281.90    5.76
  -9   5  10  289.09    6.11
  -4  -5  10  282.39    5.93
  -5  -4  10  291.34    5.94
  -9   4  10  273.59    6.13
  -5   9  10  275.74    6.06
  -4   9  10  258.81    5.91
  -9   5  10  284.42    5.73
  -9   4  10  270.71    5.70
  -9   5  10  292.58    5.67
  -4  -5  10  269.46    5.69
  -5  -4  10  293.78    5.72
  -4  -5  10  272.52    5.56
  -9   4  10  280.92    5.67
  -5  -4  10  289.53    5.60
   9  -5  10  315.73    6.15
   9  -4  10  301.22    6.16
  -5  -4  11  103.47    2.69
  -4  -5  11  112.96    2.70
  -4  -5  11  115.50    3.00
   4   5  11  109.49    2.97
  -5  -4  11   99.49    3.08
  -9   5  11  103.11    3.23
  -9   4  11  111.87    3.28
  -5   9  11  110.34    3.16
  -4   9  11   85.22    2.86
  -9   5  11   99.70    2.64
  -9   4  11  109.43    2.68
  -9   5  11  106.59    2.59
  -4  -5  11  111.11    2.68
  -5  -4  11   97.48    2.61
  -9   4  11  112.96    2.64
  -4  -5  11  111.44    2.45
  -5  -4  11  101.90    2.47
   4  -9  11  111.43    3.10
   9  -4  11  122.62    3.27
   9  -5  11  114.49    3.20
   5   4  11  106.40    3.05
   5  -9  11  113.27    3.06
   4   5  11  114.81    3.02
  -5  -4  12   43.44    1.76
  -4  -5  12   38.30    1.71
  -5  -4  12   42.96    2.27
   5   4  12   44.51    2.14
   4   5  12   44.37    2.14
  -9   5  12   43.70    2.51
  -4  -5  12   38.74    2.18
  -9   4  12   42.03    2.39
  -5   9  12   41.37    2.40
  -4   9  12   39.64    2.31
  -4  -5  12   39.46    1.72
  -4  -5  12   38.09    1.40
  -5  -4  12   43.34    1.71
  -5  -4  12   43.13    1.44
   5   4  12   41.11    2.21
   5  -9  12   39.29    2.37
   4  -9  12   42.92    2.21
   4   5  12   42.22    2.15
   9  -4  12   44.91    2.57
   9  -5  12   45.66    2.62
  -9   5  12   41.49    1.72
  -9   4  12   39.17    1.69
   5  -9  12   42.71    1.74
   4  -9  12   44.19    1.77
  -5  -4  13   26.37    2.24
  -4  -5  13   33.00    2.26
   4   5  13   29.95    2.14
   5   4  13   32.03    2.17
  -9   5  13   25.92    2.45
  -9   4  13   29.38    2.43
  -5   9  13   30.10    2.44
  -4   9  13   25.91    2.33
  -4  -5  13   31.96    1.58
  -5  -4  13   26.72    1.55
   9  -4  13   31.20    2.47
   9  -5  13   27.94    2.46
   4   5  13   33.15    2.05
   4  -9  13   29.75    2.20
   5   4  13   27.26    2.16
   5  -9  13   29.55    2.29
  -9   5  13   26.16    1.63
  -9   4  13   33.58    1.68
   9  -4  13   31.59    1.43
   5  -9  13   30.47    1.65
   4  -9  13   28.31    1.62
  -5  -4  14   40.50    2.45
   4   5  14   39.26    2.30
  -4  -5  14   36.40    2.35
  -9   5  14   41.79    2.80
  -9   4  14   37.78    2.76
   5   4  14   42.62    2.34
  -5   9  14   36.19    2.58
  -4   9  14   32.40    2.49
  -4  -5  14   36.07    1.69
  -5  -4  14   41.44    1.84
   9  -4  14   44.97    2.66
   9  -5  14   45.99    2.72
   4   5  14   41.40    2.47
   4  -9  14   46.82    2.58
   5   4  14   40.52    2.46
   5  -9  14   35.41    2.48
   4  -9  14   44.92    1.79
  -5  -4  14   43.52    1.72
  -9   4  14   39.26    1.82
  -9   5  14   43.85    1.83
   9  -5  14   43.17    1.62
   9  -4  14   43.16    1.64
  -4  -5  14   38.22    1.65
   5  -9  14   41.72    1.85
  -4  -5  15   28.77    2.34
   5   4  15   31.79    2.28
  -9   5  15   28.35    2.57
  -9   4  15   25.99    2.51
   4   5  15   27.80    2.22
  -5   9  15   34.16    2.47
  -4   9  15   29.57    2.46
  -5  -4  15   29.71    2.28
  -4  -5  15   30.12    1.73
  -5  -4  15   31.89    1.71
   9  -5  15   34.27    2.65
   4   5  15   29.03    2.28
   4  -9  15   27.57    2.48
   5   4  15   29.80    2.44
   9  -4  15   37.50    2.68
   5  -9  15   25.32    2.57
   4  -9  15   36.27    1.69
  -9   5  15   33.24    1.69
   9  -5  15   33.25    1.52
   9  -4  15   30.09    1.42
  -4  -5  15   30.41    1.48
   5  -9  15   31.93    1.62
  -9   4  15   31.16    1.67
  -5  -4  15   33.32    1.55
   4  -9  16   13.36    2.27
   5  -9  16    9.17    2.29
   5  -9  16    7.52    2.31
   9  -4  16    9.46    2.22
   9  -5  16    8.26    2.30
  -4   9  16    9.38    2.22
   4   5  16   10.45    2.05
   5   4  16    7.62    2.06
  -5  -4  16    8.48    2.08
  -4  -5  16    7.80    2.15
  -5   9  16    7.67    2.34
   4   5  17   18.72    2.11
  -5  -4  17   16.37    2.13
  -4  -5  17   13.01    2.08
   9  -4  17   22.23    2.30
   4  -9  17   21.07    2.24
   5   4  17   15.83    2.09
   5  -9  17   20.04    2.35
   9  -5  17   17.57    2.25
   9  -5  17   18.28    1.25
   5  -9  17   17.87    1.51
   4  -9  17   17.32    1.49
   5   4  18    6.73    1.81
  -5  -4  18    4.00    1.94
  -4  -5  18    5.16    1.91
   4   5  18    4.97    1.66
   4  -9  18    4.99    2.02
   5  -9  18    5.40    2.05
   9  -5  18    5.63    2.16
   9  -4  18   10.54    2.10
   9  -4  18    6.43    2.22
   9  -5  18    7.19    2.09
   5  -9  18    6.67    1.29
   4  -9  18    4.98    1.26
   4   5  19    1.20    1.54
   4  -9  19   -0.20    1.71
   5  -9  19    1.63    1.78
   5   4  19    0.58    1.56
   9  -5  19   -1.62    1.82
   9  -4  19    3.60    1.80
   5  -9  19    0.71    1.07
   4  -9  19    0.42    1.12
   5  -9  20   -0.43    0.94
   5   4  20    1.09    1.32
   4  -9  20    0.75    1.43
   5  -9  20    0.88    1.54
   9  -4  20    0.47    1.53
   9  -5  20   -0.10    1.57
  -9   6   0   19.45    0.83
   6  -9   0   16.01    1.42
  -9   6   0   10.15    0.86
  -9   3   0   13.53    1.00
  -3  -6   1  208.33    4.06
  -3   9   1  195.54    4.05
  -9   3  -1  240.72    4.18
  -9   3   1  211.66    4.26
   6  -9  -1  228.86    4.41
   3  -9   1  214.98    4.52
   6  -9   1  231.85    4.44
  -9   6  -1  231.82    4.11
  -9   6   1  222.06    4.20
  -3  -6   1  213.76    4.10
  -9   6  -1  234.24    4.17
  -9   6   1  222.80    4.21
  -9   3   1  227.90    4.30
   3  -9   2  441.89    8.52
   6  -9  -2  443.02    8.44
   6  -9   2  453.66    8.44
  -9   3  -2  452.16    8.23
  -9   3   2  443.12    8.36
  -3  -6   2  436.44    8.25
  -9   6   2  435.16    8.32
  -3  -6   2  414.24    8.20
  -9   6   2  421.89    8.31
  -9   6  -2  465.69    8.26
  -9   3   2  437.72    8.37
   6  -9   3  942.64   17.94
   3  -9   3  979.47   17.99
  -9   3  -3  946.55   17.73
  -9   3   3  955.22   17.91
  -3  -6   3  940.59   17.80
   3   6   3  957.01   17.80
  -3  -6   3  982.33   17.83
  -9   6   3  952.38   17.87
  -9   3   3  941.65   17.90
  -9   6  -3 1019.70   17.79
  -9   6   3  937.83   17.85
   3   6   3  958.69   17.82
   3   6   4  563.18   10.74
   3  -9   4  573.38   10.78
  -6  -3   4  578.01   10.71
  -6   9   4  577.24   10.71
  -6  -3   4  542.84   10.71
  -3  -6   4  580.23   10.83
   3  -9   4  588.58   10.89
   6  -9   4  591.45   10.88
  -9   3   4  565.79   10.80
   3   6   4  569.70   10.73
  -3  -6   4  575.75   10.73
  -6  -3   4  558.25   10.77
  -9   6   4  551.92   10.77
  -3  -6   4  579.24   10.72
  -6  -3   4  546.75   10.73
  -3  -6   4  627.02   10.80
   3  -9   4  549.97   10.60
   3   6   5 2059.04   38.19
   3  -9   5 2158.30   38.23
  -6  -3   5 2109.50   38.13
  -6   9   5 2064.44   38.12
  -3  -6   5 2031.16   38.17
   3  -9   5 2104.34   38.23
  -6  -3   5 1987.33   38.08
   6  -9   5 2039.12   38.23
  -9   3   5 2008.59   38.20
   3   6   5 2060.20   38.16
  -3  -6   5 2014.54   38.17
  -3   9   5 2099.58   38.27
  -6  -3   5 2050.66   38.20
  -3  -6   5 1924.24   38.12
  -9   6   5 2037.41   38.18
  -6  -3   5 2049.79   38.15
  -9   3   5 2008.75   38.16
  -3  -6   5 2045.29   38.15
   3  -9   6 1186.26   23.15
   3   6   6 1238.52   23.13
  -6  -3   6 1165.78   23.03
  -6   9   6 1269.53   23.04
  -3  -6   6 1253.64   23.07
   3  -9   6 1193.81   23.14
   6  -9   6 1269.61   23.15
  -6  -3   6 1153.83   23.14
  -3  -6   6 1296.29   23.14
   3   6   6 1265.87   23.13
  -9   3   6 1313.58   23.29
  -6   9   6 1271.12   23.29
  -9   6   6 1169.91   23.06
  -6  -3   6 1188.16   23.07
  -9   3   6 1270.68   23.10
   3   6   7 1846.99   35.06
   3  -9   7 1899.09   35.11
  -9   6   7 1877.99   35.01
   6  -9   7 1883.75   35.15
  -9   3   7 1849.13   35.01
   6   3   7 1934.35   35.13
  -3  -6   7 1754.40   34.94
   3  -9   7 1923.61   35.04
  -9   3   7 1804.85   35.02
  -6  -3   7 1849.37   35.06
  -9   6   7 1910.01   35.23
  -9   3   7 1866.14   35.19
  -6   9   7 1893.02   35.20
  -3   9   7 1831.74   35.10
  -3  -6   7 1857.00   34.98
  -9   6   7 1823.50   35.00
  -9   6   7 1878.98   34.98
  -6  -3   7 1894.53   35.00
  -9   3   7 2010.84   35.04
  -6  -3   7 1890.64   34.98
   3   6   8  294.78    6.24
   3  -9   8  296.15    6.28
  -9   6   8  312.73    6.12
  -9   3   8  323.31    6.13
  -3  -6   8  299.26    6.03
  -3  -6   8  321.40    6.20
  -6  -3   8  298.93    6.20
  -3  -6   8  328.34    6.26
  -6  -3   8  294.64    6.28
  -9   6   8  307.79    6.49
  -9   3   8  310.36    6.47
  -6   9   8  307.76    6.41
  -3   9   8  308.45    6.33
   3   6   8  296.53    6.22
  -3  -6   8  328.38    6.14
  -9   6   8  299.82    6.12
  -6  -3   8  310.20    6.12
  -9   3   8  325.35    6.11
  -9   6   8  306.57    6.09
  -3  -6   8  319.08    6.01
  -6  -3   8  296.51    6.05
  -9   3   9  317.31    6.00
  -9   6   9  311.02    6.00
  -6  -3   9  292.81    5.93
  -3  -6   9  303.32    6.05
  -6  -3   9  294.70    6.07
  -6  -3   9  296.06    6.22
  -3  -6   9  303.06    6.19
  -9   6   9  301.13    6.43
  -9   3   9  291.83    6.37
  -6   9   9  297.67    6.32
  -3   9   9  292.90    6.25
   3   6   9  281.01    6.14
  -9   6   9  296.83    6.00
  -3  -6   9  297.44    5.97
  -9   3   9  307.13    5.97
  -6  -3   9  310.81    6.03
  -9   6   9  296.01    5.95
  -3  -6   9  300.05    5.86
   6   3   9  301.38    6.23
   6  -9   9  321.36    6.33
   6  -9  10  158.40    3.86
   6   3  10  159.18    3.79
   3   6  10  152.33    3.69
   3  -9  10  154.76    3.83
  -3  -6  10  156.00    3.46
  -6  -3  10  155.47    3.53
  -6  -3  10  155.80    3.75
   3   6  10  150.22    3.67
  -9   6  10  156.17    4.00
  -9   3  10  160.85    4.02
  -6   9  10  155.47    3.90
  -3   9  10  152.59    3.81
  -3  -6  10  160.91    3.70
  -3  -6  10  153.35    3.43
  -9   6  10  153.90    3.44
  -9   3  10  161.23    3.41
  -3  -6  10  154.81    3.26
  -9   6  10  159.26    3.41
  -6  -3  10  161.00    3.48
  -6  -3  10  152.71    3.32
   9  -3  10  171.95    3.96
   9  -6  10  168.30    4.01
  -6  -3  11   49.93    1.88
  -3  -6  11   55.76    1.81
  -6  -3  11   51.32    2.26
  -3  -6  11   53.16    2.21
  -9   6  11   47.34    2.44
  -9   3  11   51.59    2.38
  -6   9  11   49.68    2.53
   3   6  11   49.54    2.12
  -3   9  11   50.19    2.34
  -9   6  11   52.87    1.81
   3  -9  11   52.84    1.83
  -9   3  11   48.97    1.80
  -6  -3  11   50.03    1.59
  -3  -6  11   47.51    1.74
  -3  -6  11   50.09    1.45
  -6  -3  11   47.61    1.79
  -9   3  11   52.81    1.70
   9  -3  11   52.98    2.49
   9  -6  11   48.89    2.54
   6   3  11   52.05    2.14
   3   6  11   51.35    2.16
   3  -9  11   42.75    2.33
   6  -9  11   48.07    2.34
  -3  -6  12   62.45    2.00
  -9   6  12   67.95    2.09
  -9   3  12   63.70    2.07
   3  -9  12   72.01    2.08
   6  -9  12   65.17    2.64
   6   3  12   64.41    2.42
   3   6  12   63.11    2.50
   3  -9  12   69.72    2.47
   9  -3  12   70.33    2.78
   9  -6  12   71.12    2.74
  -3  -6  12   63.66    2.02
  -9   3  12   63.35    1.92
  -6  -3  12   68.82    1.86
  -6  -3  12   66.99    2.03
  -6  -3  12   65.41    2.59
   3   6  12   64.98    2.46
  -3  -6  12   49.75    2.42
  -9   6  12   67.01    2.74
  -9   3  12   60.69    2.76
  -6   9  12   61.38    2.75
  -3   9  12   54.26    2.43
   3  -9  13  123.42    2.98
  -9   6  13  123.15    2.99
  -9   3  13  126.42    2.97
   6  -9  13  127.67    2.99
   9  -3  13  122.80    2.81
   6  -9  13  125.62    3.64
   9  -3  13  130.39    3.71
   9  -6  13  123.08    3.59
   3   6  13  120.67    3.47
   3  -9  13  114.93    3.62
   6   3  13  124.72    3.41
   6   3  13  121.86    3.50
  -3  -6  13  121.41    2.94
  -6  -3  13  115.07    3.02
  -6  -3  13  117.55    2.76
  -6  -3  13  108.66    3.45
  -9   6  13  115.35    3.74
  -9   3  13  126.90    3.69
  -6   9  13  112.51    3.62
  -3   9  13  108.94    3.35
  -3  -6  13  119.67    3.37
   3   6  13  112.30    3.36
   9  -3  14   36.07    1.53
   3  -9  14   46.18    1.84
  -9   6  14   52.31    1.87
  -9   3  14   39.56    1.81
   9  -6  14   48.49    1.74
   6  -9  14   38.84    1.87
  -6  -3  14   47.85    1.79
   9  -3  14   41.28    2.69
   3   6  14   40.13    2.42
   9  -6  14   50.05    2.63
   3  -9  14   43.61    2.61
   6   3  14   46.78    2.52
   6  -9  14   37.96    2.62
  -3  -6  14   36.79    1.83
  -6  -3  14   48.36    1.91
  -9   6  14   47.12    2.76
  -3  -6  14   36.17    2.46
   6   3  14   47.41    2.39
   3   6  14   33.52    2.27
  -9   3  14   43.70    2.60
  -6   9  14   40.13    2.73
  -3   9  14   44.12    2.55
  -6  -3  14   45.99    2.46
   9  -6  15   52.39    1.84
  -6  -3  15   52.17    1.88
   6  -9  15   58.77    2.02
  -9   3  15   58.94    1.97
   3  -9  15   52.60    2.01
   9  -3  15   52.84    1.70
   9  -3  15   59.20    2.95
   9  -6  15   59.59    2.86
   6   3  15   50.11    2.71
   6  -9  15   56.22    2.69
  -3  -6  15   58.39    1.99
  -9   3  15   52.44    2.92
  -3  -6  15   54.75    2.60
   3   6  15   55.14    2.51
   3  -9  15   53.11    2.65
   6   3  15   53.05    2.58
  -6   9  15   55.28    2.69
  -3   9  15   51.56    2.68
  -6  -3  15   43.74    2.53
  -9   3  16   30.92    1.59
  -6  -3  16   29.02    1.50
   6   3  16   31.33    2.26
   6  -9  16   27.66    2.56
   9  -3  16   32.33    2.53
   9  -6  16   29.36    2.59
   6   3  16   32.10    2.26
  -3  -6  16   33.66    2.31
   3  -9  16   30.52    2.43
  -6  -3  16   23.17    2.33
   9  -6  17   22.50    1.35
   6  -9  17   23.96    1.55
   9  -6  17   27.92    2.45
  -6  -3  17   20.93    2.21
   3  -9  17   25.88    2.39
   6  -9  17   27.03    2.40
   6   3  17   30.08    2.24
   9  -3  17   26.00    2.32
  -3   9  17   23.34    2.25
  -3  -6  17   23.08    2.08
   3   6  17   20.42    2.08
   3  -9  17   25.81    1.61
  -3  -6  17   24.48    1.58
   9  -6  18   21.66    2.35
   9  -3  18   21.24    2.26
   6   3  18   26.53    2.01
   3  -9  18   29.31    2.13
   6  -9  18   28.78    2.19
  -3  -6  18   21.95    2.05
   9  -3  18   28.37    2.24
   3   6  18   22.00    1.95
   9  -6  18   29.60    2.30
   6  -9  18   26.75    1.45
   9  -6  18   27.30    1.26
   3  -9  18   28.89    1.59
   9  -6  19    6.01    1.92
   6  -9  19    6.54    1.19
   3  -9  19    6.30    1.14
   3   6  19    4.58    1.61
   6  -9  19    5.11    1.86
   9  -3  19    5.44    1.77
   3  -9  19    7.07    1.73
   6   3  19    7.93    1.62
   6  -9  20    5.15    0.94
   9  -6  20    7.34    1.59
   6   3  20    2.18    1.32
   3  -9  20    2.39    1.27
   6  -9  20    5.22    1.56
   9  -3  20    5.28    1.53
   7  -9   0   64.11    1.80
  -9   7   0   68.60    1.44
  -9   7   0   64.16    1.39
  -9   2   1   12.95    1.10
  -2  -7   1   12.06    0.56
  -9   7   1    9.06    0.92
   7  -9  -1   11.18    1.27
   9  -7  -1    9.43    0.88
   7  -9   1   15.58    1.34
  -9   7   1    8.08    0.78
  -9   7  -1   12.18    0.67
  -9   2   1   12.52    1.19
   7  -9  -2   86.95    2.11
   7  -9   2   93.81    2.20
   9  -7  -2  109.78    1.84
   2  -9   2   88.31    2.45
  -9   2   2   98.33    2.05
  -2  -7   2   98.05    1.76
  -9   7   2   91.18    1.91
  -9   7  -2  103.23    1.71
  -9   7   2  101.11    1.93
  -9   2   2   94.55    2.04
   2  -9   2   76.96    1.71
   2   7   2   84.26    1.67
   2   7   3   17.24    0.84
   2  -9   3   19.48    0.95
   2  -9   3   21.60    1.64
   7  -9  -3   14.88    1.32
   7  -9   3   17.78    1.50
   9  -7  -3   24.45    0.80
  -2  -7   3   16.60    1.56
  -9   2   3   21.79    1.36
  -2  -7   3   18.57    0.87
   2   7   3   18.70    0.89
  -2  -7   3   21.07    0.89
  -9   7   3   18.08    1.08
  -9   7   3   17.49    1.02
  -9   7  -3   20.04    0.62
  -7   9   4    4.86    0.85
  -7  -2   4    5.25    0.91
   7  -9   4    4.25    1.44
   2  -9   4    5.66    1.52
  -2  -7   4    5.06    1.45
  -9   2   4    1.92    1.25
  -7  -2   4    5.39    0.86
   2   7   4    6.24    1.02
  -2  -7   4    2.82    1.09
  -9   7   4    5.50    1.10
  -2  -7   4    2.33    0.87
   2  -9   4    7.11    0.64
  -9   7  -4    0.99    0.40
   2   7   4    5.63    0.91
   2  -9   4    6.27    0.99
   2   7   5  409.84    8.05
   2  -9   5  386.98    8.08
  -7   9   5  432.25    8.02
  -7  -2   5  431.70    8.03
   2  -9   5  418.65    8.18
  -2  -7   5  440.80    8.13
   7  -9   5  456.58    8.19
  -9   2   5  418.96    8.13
  -2   9   5  406.56    8.15
  -7  -2   5  405.76    8.13
   2   7   5  415.54    8.06
  -9   7   5  434.48    8.07
  -2  -7   5  450.62    8.03
  -9   7   5  420.38    8.02
  -7  -2   5  414.38    8.08
  -2  -7   5  419.32    8.02
   2  -9   5  399.14    7.88
  -9   2   5  422.82    8.06
   2   7   6  339.00    6.74
   2  -9   6  349.95    6.78
  -7  -2   6  352.56    6.67
  -7   9   6  343.71    6.65
   2  -9   6  354.37    6.79
  -2  -7   6  313.15    6.70
   2   7   6  340.02    6.74
  -9   2   6  351.36    6.97
  -7  -2   6  331.66    6.68
  -9   7   6  348.53    6.66
  -2  -7   6  336.61    6.61
  -7  -2   6  365.61    6.72
  -9   2   6  351.96    6.71
   2  -9   7  100.48    2.67
   2   7   7  108.51    2.63
  -9   2   7  113.85    2.50
  -9   7   7  106.07    2.52
  -2  -7   7  111.34    2.51
   2  -9   7  103.68    2.67
  -7  -2   7  106.99    2.68
  -9   2   7  107.74    2.62
  -7   9   7  115.16    2.99
  -9   2   7  111.18    2.94
  -2   9   7  100.16    2.73
  -7  -2   7  106.58    2.76
  -2  -7   7  107.63    2.42
  -9   7   7  110.09    2.52
  -7  -2   7  114.33    2.50
  -9   7   7  113.39    2.49
  -9   2   7  106.36    2.50
  -7  -2   7  107.15    2.48
   2   7   8   36.21    1.70
   2  -9   8   34.95    1.81
  -9   7   8   40.19    1.43
  -9   2   8   40.70    1.51
  -2  -7   8   40.09    1.45
  -7  -2   8   33.02    1.68
  -9   2   8   40.86    1.57
   2   7   8   39.52    1.73
  -9   7   8   40.88    2.34
  -7   9   8   39.99    2.26
  -9   2   8   41.12    2.09
  -2   9   8   39.23    1.88
  -7  -2   8   35.36    1.86
  -2  -7   8   37.23    1.38
  -9   7   8   36.62    1.50
  -9   2   8   38.81    1.46
  -9   7   8   38.47    1.42
  -7  -2   8   37.84    1.46
  -2  -7   8   39.19    1.18
  -7  -2   8   34.27    1.41
   7   2   9    8.68    1.58
  -9   2   9    8.86    1.22
   7  -9   9   11.90    1.70
  -9   7   9    8.75    1.22
  -2  -7   9    8.19    0.85
  -9   2   9    8.42    1.18
  -7  -2   9   10.53    1.14
  -7  -2   9    9.92    1.42
  -2  -7   9    8.91    1.29
  -9   7   9   10.29    2.13
  -2   9   9    5.95    1.55
  -7  -2   9   11.29    1.62
  -9   2   9    6.23    1.89
  -9   7   9    9.42    1.23
  -7  -2   9    9.38    1.20
  -9   7   9    8.37    1.20
  -2  -7   9    8.07    1.15
   2   7   9   11.55    1.54
  -2  -7   9   10.82    1.53
   2   7  10   18.14    1.64
   2  -9  10   18.67    1.92
   7   2  10   20.26    1.84
   7  -9  10   19.45    1.86
  -2  -7  10   21.85    1.48
  -7  -2  10   25.10    1.58
  -7  -2  10   36.28    2.01
   2   7  10   19.78    1.70
  -9   7  10   21.65    2.35
  -7   9  10   25.59    2.23
  -9   2  10   19.09    2.11
  -2  -7  10   36.64    1.99
  -2   9  10   24.40    1.93
  -2  -7  10   21.93    1.41
   2  -9  10   21.68    1.34
  -9   7  10   20.13    1.39
  -7  -2  10   25.43    1.29
  -9   2  10   19.44    1.30
  -7  -2  10   22.35    1.31
   9  -2  10   22.52    2.10
   9  -7  10   21.84    2.08
  -2  -7  11   26.64    1.42
  -7  -2  11   21.58    1.58
  -2  -7  11   26.07    1.90
  -9   7  11   24.07    2.40
  -7   9  11   26.60    2.32
  -9   2  11   26.71    2.08
  -2   9  11   23.67    2.00
   2   7  11   23.93    1.89
  -7  -2  11   25.68    2.04
  -9   7  11   23.74    1.52
  -2  -7  11   24.85    1.45
   2  -9  11   23.34    1.40
  -7  -2  11   23.90    1.30
  -9   2  11   27.17    1.43
  -7  -2  11   24.05    1.37
   7   2  11   23.32    1.90
   9  -7  11   27.05    2.30
   2  -9  11   22.01    1.97
   2   7  11   24.87    1.92
   7  -9  11   26.44    2.00
   9  -2  11   29.86    2.05
   2  -9  12    7.90    2.02
  -2  -7  12    6.54    1.84
   7   2  12    9.16    1.97
   7  -9  12    9.38    2.13
   2   7  12    8.50    1.82
  -2  -7  12    8.10    1.27
  -9   7  12    9.00    1.44
  -9   2  12    7.07    1.43
   9  -2  12    8.43    1.08
   2  -9  12    9.62    1.40
   9  -7  12    8.24    2.12
   9  -2  12    7.69    2.15
  -7  -2  12   10.99    1.39
  -7  -2  12   10.85    1.17
  -2  -7  12    9.40    1.32
  -9   2  12    7.59    1.31
  -9   7  12   10.48    2.35
   2   7  12    8.55    1.87
  -7   9  12   10.91    2.37
  -9   2  12    7.87    2.07
  -2   9  12    8.79    1.97
  -7  -2  12   10.73    2.04
  -9   7  13    5.99    2.31
  -7   9  13    3.76    2.41
  -9   2  13    2.28    2.21
   2   7  13    4.20    1.95
  -2   9  13    3.94    1.79
  -7  -2  13    3.52    1.94
  -2  -7  13    5.40    1.96
   7   2  13    4.97    2.02
   2  -9  13    2.77    2.08
   7  -9  13    5.81    2.10
  -9   2  13    4.51    1.48
  -9   7  13    4.02    1.47
   9  -2  13    4.68    1.08
   7  -9  13    4.99    1.43
   2  -9  13    4.63    1.39
  -7  -2  13    3.63    1.16
  -2  -7  13    5.01    1.38
   9  -7  13    4.41    2.09
   9  -2  13    3.98    2.20
  -9   2  14    4.31    1.42
   7  -9  14    4.42    1.40
  -7  -2  14    3.58    1.37
   9  -7  14    4.00    1.38
  -7   9  14    1.22    2.23
  -9   2  14    4.87    2.17
  -2   9  14    4.75    2.10
  -7  -2  14    2.56    2.05
   2   7  14    5.85    2.07
  -2  -7  14    5.37    1.98
  -9   7  14    6.40    2.46
   2  -9  14    2.62    1.45
  -2  -7  14    2.86    1.39
   9  -2  14    4.46    1.02
   7  -9  14    4.10    2.24
   7   2  14    4.99    2.02
   2  -9  14    5.75    2.09
   9  -2  14    3.48    2.27
   9  -7  14    6.27    2.24
   7   2  14    4.20    2.16
  -7  -2  15    1.26    1.35
   9  -7  15   -1.11    1.32
  -9   2  15    0.11    1.37
   7  -9  15    1.50    1.32
   2   7  15   -1.34    1.96
  -2   9  15   -1.26    2.02
  -7  -2  15    3.05    2.17
  -2  -7  15   -0.81    2.08
  -9   2  15   -0.27    2.35
  -2  -7  15   -0.38    1.44
   2  -9  15   -0.02    1.34
   7   2  15    1.32    2.07
   2  -9  15   -0.92    2.15
   9  -2  15   -1.46    2.32
   7   2  15   -1.04    2.10
   7  -9  15   -1.08    2.36
   9  -7  15    0.08    2.28
  -9   2  16    9.04    1.40
  -7  -2  16    8.43    1.30
  -2   9  16    8.28    2.12
  -7  -2  16    6.76    2.19
  -2  -7  16    9.65    2.07
   2   7  16    9.40    2.02
   7   2  16   10.60    2.16
   7  -9  16   16.69    2.45
   7   2  16    6.65    2.12
   9  -2  16    8.21    2.18
   2  -9  16   10.12    2.19
   9  -2  16   10.08    2.21
   9  -7  16    9.90    2.40
  -7  -2  17   -0.49    1.15
  -2  -7  17    0.02    1.92
   2  -9  17   -2.09    2.04
   2   7  17    0.44    1.82
  -2   9  17   -0.59    2.00
   7   2  17    8.03    1.99
  -7  -2  17   -0.19    2.01
   9  -2  17    0.09    2.11
   9  -7  17   -0.18    2.26
   7  -9  17    1.03    2.13
  -2  -7  17   -0.40    1.34
   7  -9  17   -0.32    1.28
   2  -9  17    0.89    1.37
   9  -7  17    2.00    1.21
   7   2  18    0.59    1.79
   2   7  18   -0.03    1.73
   2  -9  18    3.74    1.81
  -2  -7  18    0.97    1.78
   9  -2  18    1.22    1.92
   7  -9  18   -0.59    2.04
   9  -7  18   -1.50    2.12
   9  -2  18    0.05    2.08
   9  -7  18   -1.19    2.16
   9  -7  18   -0.75    1.10
   2  -9  18    2.51    1.29
   7  -9  18    0.16    1.20
   7   2  19   -2.22    1.58
   2  -9  19   -3.26    1.60
   9  -2  19   -1.09    1.73
   7  -9  19   -0.03    1.78
   9  -7  19    1.36    1.89
   7  -9  19    0.37    1.07
   2  -9  19    0.12    1.11
   7  -9  20    0.72    0.90
   7  -9  20    0.49    1.53
   7   2  20    2.48    1.31
   9  -2  20   -0.41    1.39
  -1  -8   0    9.04    0.40
  -9   8   0   10.64    0.67
   8  -9   0    9.19    1.21
   9  -8   0    8.37    1.07
  -1  -8   1  311.55    5.99
  -9   8   1  318.90    6.08
   9  -8  -1  316.02    6.11
   8  -9   1  333.31    6.23
   8  -9  -1  302.58    6.17
   9  -8   1  307.41    6.17
  -9   8  -1  328.89    5.99
  -9   8   1  312.66    6.04
  -9   8   2  173.72    3.59
  -9   8  -2  177.60    3.39
  -8   9   2  176.67    3.51
  -9   8   2  181.49    3.55
   1  -9   2  171.41    3.94
   8  -9  -2  174.26    3.66
   8  -9   2  174.44    3.74
   9  -8   2  180.05    3.72
   8  -9   3  235.49    4.94
   8  -9  -3  241.26    4.81
  -1  -8   3  236.93    5.04
   9  -8  -3  242.11    4.72
   1  -9   3  250.77    5.06
  -9   1   3  240.63    4.92
  -9   8   3  253.15    4.82
  -9   8   3  255.35    4.77
  -8   9   3  245.98    4.75
   1  -9   3  240.86    4.72
   8  -9  -4   35.28    1.53
   8  -9   4   57.27    1.92
   1  -9   4   59.34    1.93
  -1  -8   4   46.42    1.92
  -9   1   4   56.18    1.76
   1   8   4   53.15    1.50
  -1  -8   4   55.28    1.37
  -9   8   4   40.23    1.54
  -9   1   4   52.52    1.62
   1  -9   4   46.68    1.28
  -8  -1   4   42.20    1.59
  -1  -8   4   60.20    1.52
   1   8   4   49.93    1.41
   1  -9   4   47.80    1.41
   1   8   5   71.07    1.88
   1  -9   5   75.79    1.97
  -8   9   5   70.19    1.83
  -8  -1   5   76.84    1.86
   1  -9   5   79.69    2.22
  -1  -8   5   75.78    2.12
   8  -9  -5   82.14    1.88
  -9   1   5   64.63    2.08
  -8  -1   5   79.95    2.19
   1   8   5   76.03    1.98
  -1   9   5   73.77    2.09
  -9   8   5   77.05    1.98
  -8   9   5   66.55    1.98
  -1  -8   5   71.76    1.81
  -9   8   5   73.68    1.84
   1  -9   5   82.58    1.66
  -8  -1   5   78.84    1.96
  -9   1   5   66.72    1.95
  -1  -8   5   71.69    1.78
   1   8   6   72.05    1.84
   1  -9   6   56.99    1.92
  -8   9   6   72.12    1.75
  -8  -1   6   63.62    1.77
  -1  -8   6   71.60    1.96
   1  -9   6   58.06    2.05
   1   8   6   70.91    1.94
  -1   9   6   57.93    1.97
  -9   8   6   65.67    1.72
  -9   1   6   64.61    1.83
  -8  -1   6   66.88    1.82
  -1  -8   6   65.23    1.60
   1   8   7  371.46    7.39
   1  -9   7  374.16    7.44
  -9   8   7  388.16    7.34
  -9   1   7  394.75    7.34
  -1  -8   7  370.54    7.34
   1  -9   7  375.88    7.39
  -9   1   7  369.52    7.39
  -8  -1   7  380.62    7.41
  -9   1   7  374.13    7.57
  -8  -1   7  386.46    7.49
  -1   9   7  359.36    7.44
  -8   9   7  372.53    7.32
  -9   8   7  377.53    7.33
  -1  -8   7  369.08    7.30
  -9   8   7  390.00    7.31
  -9   1   7  359.54    7.31
  -8  -1   7  373.59    7.31
   1   8   8   63.64    2.05
   1  -9   8   66.78    2.11
  -8   9   8   67.81    1.79
  -9   1   8   66.75    1.90
  -9   8   8   70.78    1.82
  -8  -1   8   64.18    1.83
  -1  -8   8   62.35    1.88
  -8  -1   8   64.46    2.05
  -9   1   8   66.47    2.00
  -1   9   8   65.44    2.16
   1   8   8   63.42    2.06
  -8   9   8   65.13    2.60
  -9   1   8   64.62    2.28
  -8  -1   8   63.38    2.26
  -9   8   8   67.42    1.89
  -8   9   8   65.35    1.89
  -1  -8   8   65.59    1.82
  -8  -1   8   61.93    1.84
  -9   8   8   71.76    1.82
  -9   1   8   67.71    1.84
  -8  -1   8   63.51    1.85
  -9   1   9    4.22    1.17
  -8  -1   9    2.50    1.14
  -1  -8   9    4.94    1.28
  -8  -1   9    3.94    1.41
   1  -9   9    3.15    1.20
  -9   1   9    3.57    1.35
  -1   9   9    1.25    1.55
  -9   1   9    3.68    1.68
   1   8   9    4.85    1.49
  -8  -1   9    2.39    1.60
  -9   8   9    1.79    2.09
  -8   9   9    4.48    1.97
   1  -9   9    1.67    1.20
  -9   8   9    3.54    1.23
  -1  -8   9    5.48    1.16
  -8  -1   9    3.37    1.18
  -9   8   9    3.11    1.17
   8   1   9    3.44    1.62
  -9   1   9    5.20    1.22
   8  -9   9    6.33    1.78
   1  -9  10   12.85    1.82
   8   1  10   21.68    1.95
   1   8  10   12.04    1.67
  -8  -1  10   16.91    1.50
  -1  -8  10   15.49    1.33
   1  -9  10   19.45    1.23
  -8   9  10   10.45    2.08
  -1   9  10   18.50    1.76
  -9   1  10   14.76    1.95
  -9   8  10   21.45    2.28
   1   8  10   13.12    1.73
  -8  -1  10   17.24    1.87
  -9   8  10   17.62    1.44
  -1  -8  10   18.24    1.27
   1  -9  10   18.17    1.35
  -8  -1  10   17.39    1.27
  -9   1  10   18.06    1.29
   8  -9  10   15.99    1.96
   9  -1  10   14.64    1.90
   9  -8  10   21.51    2.13
   9  -8  11    9.28    2.11
   8  -9  11    6.59    1.99
   9  -1  11    5.90    1.94
   8   1  11    8.90    1.83
  -8  -1  11    7.15    1.20
  -1  -8  11    8.43    1.31
  -8   9  11    6.83    2.13
  -1   9  11    8.50    1.79
  -9   1  11    8.20    2.04
   1   8  11    5.07    1.78
  -8  -1  11    4.54    1.76
  -9   8  11    4.31    2.23
  -9   8  11    8.29    1.41
   1  -9  11    5.41    1.32
  -1  -8  11    9.99    1.32
  -9   1  11    8.48    1.23
  -1  -8  11    7.79    1.76
   1   8  11    7.99    1.67
   1  -9  11    6.51    1.87
  -1  -8  12   32.22    1.49
  -9   8  12   31.03    1.69
  -1  -8  12   31.30    1.57
   1  -9  12   30.55    1.50
  -9   1  12   32.66    1.68
   9  -1  12   29.37    1.22
   1   8  12   32.41    2.09
  -9   8  12   31.07    2.40
  -1  -8  12   30.48    2.12
  -8   9  12   32.14    2.54
  -9   1  12   31.91    2.35
  -8  -1  12   31.21    2.25
  -1   9  12   29.63    2.15
  -9   1  12   34.26    1.52
  -8  -1  12   32.22    1.51
   9  -1  12   31.72    2.32
   9  -8  12   30.12    2.43
   8   1  12   31.57    2.14
   8  -9  12   35.01    2.27
   1  -9  13   32.22    1.80
  -9   1  13   27.42    1.68
   1   8  13   34.01    2.16
  -9   8  13   28.22    2.69
  -8   9  13   24.56    2.60
  -9   1  13   27.08    2.39
  -8  -1  13   29.45    2.32
  -1  -8  13   26.97    2.17
  -1   9  13   25.32    2.18
  -1  -8  13   26.14    1.65
  -9   1  13   31.67    1.56
  -8  -1  13   27.98    1.50
   8   1  13   35.46    2.38
   8  -9  13   30.85    2.51
   9  -1  13   29.00    2.39
   9  -8  13   31.89    2.50
  -9   1  14    1.10    1.41
  -8  -1  14   -0.04    1.39
   9  -8  14    1.07    1.34
   8  -9  14   -0.16    1.40
  -9   1  14    1.15    2.31
   1   8  14    0.53    1.96
  -8  -1  14    1.59    2.19
  -1   9  14    1.43    2.02
   9  -1  14    0.15    2.25
   1  -9  14    1.89    2.11
   8   1  14    0.47    2.18
   9  -8  14   -0.08    2.31
  -1  -8  14    1.33    1.96
   8  -9  14   -3.39    2.35
  -1  -8  14    0.58    1.43
   1  -9  14    0.90    1.35
   9  -8  15   31.51    1.65
  -9   1  15   27.65    1.62
  -8  -1  15   32.26    1.61
   8  -9  15   27.91    1.69
   9  -8  15   36.10    2.63
   8   1  15   28.42    2.41
   8  -9  15   31.81    2.48
   9  -1  15   33.31    2.57
   1  -9  15   30.47    1.65
  -1  -8  15   27.84    1.63
  -1  -8  16   12.42    2.08
  -1   9  16   13.94    2.12
   1   8  16   12.79    2.04
  -8  -1  16   12.62    2.22
   8  -9  16   12.59    1.43
   1  -9  16   13.93    1.54
   9  -8  16   12.58    1.36
  -1  -8  16   14.80    1.64
   1  -9  16    8.92    2.11
   9  -1  16   16.08    2.25
   8   1  16   14.33    2.17
   8   1  16   15.70    2.24
   8  -9  16   15.59    2.19
   9  -1  16   15.23    2.35
   9  -8  16   11.45    2.33
  -9   1  17   -2.23    1.27
  -8  -1  17    1.22    1.20
   1  -9  17    2.00    1.44
  -1  -8  17    0.75    1.32
   8  -9  17    1.56    1.30
   9  -8  17    0.84    1.20
   8   1  17   -0.75    1.94
   9  -1  17    0.73    2.03
   8  -9  17   -2.95    2.14
   1   8  17   -0.15    1.88
  -1  -8  17    3.07    1.95
   1  -9  17    2.67    2.00
  -1   9  17    0.84    1.96
  -1  -8  18    1.34    1.26
   9  -8  18    1.07    1.09
   8  -9  18    1.16    1.13
   1  -9  18    0.56    1.26
   9  -1  18    1.55    1.85
   9  -8  18    0.68    2.13
   8  -9  18    2.04    1.99
   9  -1  18    1.26    1.99
   9  -8  18    0.16    2.08
   1  -9  18    0.20    1.79
  -1  -8  18    1.51    1.58
   8   1  18    5.12    1.87
   1   8  18   -1.09    1.72
   9  -8  19    0.09    0.93
   8  -9  19    0.38    0.99
   8  -9  19    0.67    1.82
   9  -8  19   -1.95    1.83
   8   1  19    1.66    1.56
   9  -1  19   -1.25    1.65
   9  -1  20   -0.70    1.35
   9  -8  20    1.16    1.50
   8   1  20    0.95    1.29
   8  -9  20   -0.12    1.50
   8  -9  20    0.41    0.83
   9  -9   0   38.38    1.47
  -9   9   0   37.60    0.98
   9  -9   1  142.23    3.02
   9  -9  -1  140.10    2.96
  -9   9   1  136.72    2.76
   9  -9   2  228.00    4.58
   9  -9  -2  226.93    4.48
  -9   9   2  226.09    4.40
  -9   9   3   17.36    1.23
  -9   9   3   21.22    1.05
   0  -9   3   50.85    1.95
   9  -9  -3   27.47    1.15
  -9   0   4 4107.54   77.86
  -9   9   4 4151.52   77.80
   0  -9   4 4120.11   77.87
   9  -9  -4 4148.01   77.73
  -9   0   4 4120.04   77.83
   0  -9   4 4327.91   77.76
   0  -9   5   69.39    2.09
  -9   9   5   64.55    1.74
  -9   0   5   63.34    1.75
   0   9   5   65.58    1.86
  -9   9   5   69.09    1.70
   0  -9   5   64.07    1.56
  -9   0   5   64.79    1.82
   0  -9   6  516.73   10.10
   0  -9   6  563.57   10.13
  -9   0   6  503.03   10.13
   0   9   6  474.06   10.04
  -9   9   6  548.03   10.01
  -9   0   6  545.80   10.08
   0  -9   6  524.56    9.92
  -9   0   7  260.56    5.00
  -9   9   7  255.62    5.00
   0  -9   7  250.28    5.10
  -9   0   7  245.31    5.11
  -9   0   7  237.43    5.27
   0  -9   7  251.06    5.00
  -9   9   7  243.30    5.02
  -9   0   7  249.97    5.02
   0  -9   7  242.04    5.13
  -9   0   8  423.92    8.24
  -9   0   8  420.98    8.33
   0   9   8  423.40    8.38
  -9   0   8  415.61    8.51
   0  -9   8  417.87    8.24
  -9   9   8  424.72    8.27
   0  -9   8  391.15    8.39
  -9   0   8  445.22    8.26
  -9   9   8  445.09    8.23
   0  -9   9  279.22    5.56
  -9   0   9  269.37    5.60
   0   9   9  265.98    5.69
  -9   0   9  263.44    5.80
  -9   9   9  257.57    5.51
   0  -9   9  292.34    5.54
  -9   0   9  274.31    5.50
   9   0   9  279.13    5.79
   9  -9   9  273.75    5.89
   0  -9  10  372.91    7.34
  -9   9  10  369.25    7.36
  -9   0  10  364.29    7.41
   0   9  10  358.38    7.55
  -9   0  10  366.00    7.65
   0  -9  10  383.63    7.36
  -9   0  10  367.10    7.30
   9  -9  10  375.85    7.71
   9   0  10  386.43    7.64
   0  -9  11  224.48    4.67
   0   9  11  213.22    4.97
  -9   0  11  220.64    5.12
  -9   0  11  227.55    4.66
   9   0  11  235.20    5.19
   9  -9  11  235.95    5.25
   0  -9  11  221.82    4.70
   0  -9  12   28.89    2.13
  -9   0  12   23.34    2.20
   0   9  12   27.74    2.11
  -9   0  12   27.68    1.53
   9   0  12   30.15    2.28
   9  -9  12   33.01    2.30
   0  -9  12   27.98    1.63
  -9   0  13   -1.55    2.11
   0   9  13   -1.12    2.00
   0  -9  13   -0.65    1.33
  -9   0  13    0.09    1.27
   0  -9  13    2.24    1.96
   9   0  13    0.61    2.06
   9  -9  13    0.07    2.11
  -9   0  13   -1.04    1.49
   0  -9  14  182.41    4.66
  -9   0  14  173.02    4.72
   0   9  14  171.20    4.50
   0  -9  14  196.58    4.21
   9   0  14  208.53    4.80
   9  -9  14  202.30    4.85
   9  -9  14  195.29    4.26
  -9   0  14  189.48    4.22
   0  -9  15    0.80    1.40
   9   0  15    2.65    2.13
   9  -9  15   -2.99    2.33
  -9   0  15   -0.45    1.32
   9  -9  15    0.97    1.33
   0  -9  16   40.33    2.38
   9   0  16   46.75    2.44
   0   9  16   35.34    2.28
   0  -9  16   39.64    1.78
   9   0  16   44.85    2.53
   9  -9  16   41.74    2.61
   9  -9  16   41.79    1.73
   0  -9  17    4.95    1.92
   0   9  17    3.79    1.89
   0  -9  17    2.53    1.38
   9  -9  17    3.09    1.23
   9   0  17    4.34    1.94
  -9   0  17    4.21    1.25
   9  -9  18   39.64    2.38
   9   0  18   38.25    2.08
   9  -9  18   37.51    1.50
   0  -9  18   34.09    1.61
   9   0  19   11.46    1.64
   9  -9  19   10.88    1.87
   9  -9  19   10.19    1.02
   9  -9  20    3.18    1.47
   5 -10   0   -3.87    1.69
 -10   5   0    1.26    0.92
   5 -10   1  267.15    5.55
 -10   5   1  269.33    5.34
 -10   5  -1  283.65    5.33
 -10   5  -2   51.54    1.09
   5 -10   2   47.72    1.91
 -10   5   2   48.29    1.47
  -5  -5   2   50.20    1.20
  -5  10   2   51.99    1.21
  -5  -5   3  663.19   12.53
  -5  10   3  668.49   12.53
  -5  -5   3  667.15   12.56
   5 -10   3  675.99   12.75
  -5  -5   4    6.23    0.99
   5 -10   4    5.63    1.55
  -5  -5   4    7.77    0.85
  -5  -5   4    7.91    0.78
  -5  10   4    7.62    0.78
   5 -10   5  847.85   16.13
   5   5   5  861.14   16.11
  -5  -5   5  831.21   16.04
   5 -10   5  891.07   16.18
  -5  -5   5  845.19   16.07
  -5  -5   5  853.29   16.04
 -10   5   5  847.21   16.06
   5   5   6    0.99    1.25
   5 -10   6    2.59    1.46
   5 -10   6   -2.20    1.60
  -5  -5   6    1.01    0.98
  -5  -5   6    0.15    0.87
  -5  -5   6    1.48    1.22
 -10   5   6    1.04    1.09
  -5  -5   6    0.11    1.04
 -10   5   7  268.81    5.32
  -5  -5   7  259.88    5.23
  -5  10   7  270.59    5.58
  -5  -5   7  265.60    5.25
 -10   5   7  270.44    5.28
   5 -10   7  257.67    5.46
   5   5   7  257.55    5.38
 -10   5   8   19.38    1.25
  -5  -5   8   21.18    1.10
  -5  -5   8   20.70    1.54
  -5  -5   8   20.49    1.52
  -5  10   8   20.00    1.89
 -10   5   8   17.18    1.29
  -5  -5   8   18.96    1.13
 -10   5   8   18.26    1.23
   5   5   8   20.10    1.54
 -10   5   9  120.46    2.68
  -5  -5   9  118.88    2.58
  -5  -5   9  118.30    2.85
  -5  -5   9  107.88    2.90
 -10   5   9  115.23    3.24
  -5  10   9  109.52    3.16
 -10   5   9  112.16    2.69
  -5  -5   9  108.33    2.65
 -10   5   9  117.39    2.68
   5   5   9  109.50    2.91
   5 -10   9  113.66    3.05
   5   5  10   50.53    2.02
   5   5  10   52.30    2.09
   5 -10  10   55.51    2.21
  -5  -5  10   54.29    1.92
  -5  -5  10   54.96    2.19
 -10   5  10   45.17    2.43
  -5  10  10   48.75    2.38
 -10   5  10   52.14    1.82
  -5  -5  10   52.16    1.55
  -5  -5  10   52.44    1.71
 -10   5  10   51.55    1.74
  10  -5  10   53.79    2.40
  10  -5  11    0.21    2.05
  -5  -5  11   -0.13    1.00
  -5  -5  11    0.65    1.42
 -10   5  11    0.47    2.10
  -5  -5  11   -1.42    1.69
  -5  10  11    1.85    1.98
 -10   5  11   -0.16    1.34
  -5  -5  11    0.33    1.17
 -10   5  11    1.68    1.25
   5   5  11   -0.25    1.66
   5   5  11    0.11    1.75
   5 -10  11    2.26    1.92
   5 -10  12    6.93    1.89
   5   5  12    4.00    1.80
   5   5  12    6.26    1.77
  -5  -5  12    3.76    1.40
   5 -10  12    7.71    1.46
 -10   5  12    5.88    1.44
  -5  10  12    3.14    1.97
  -5  -5  12    3.18    1.91
 -10   5  12    3.43    2.28
  -5  -5  12    4.90    1.42
  -5  -5  12    4.66    1.03
  10  -5  12    5.33    2.22
  -5  -5  13   83.47    2.85
   5   5  13   84.62    2.87
 -10   5  13   83.54    3.24
  -5  10  13   86.19    3.03
  -5  -5  13   83.94    2.43
  10  -5  13   88.73    3.27
   5   5  13   85.99    2.96
   5 -10  13   90.06    3.16
   5 -10  13   89.41    2.50
 -10   5  13   87.40    2.47
   5   5  14   74.13    2.77
  -5  10  14   82.59    3.10
  -5  -5  14   71.44    2.81
  -5  -5  14   79.25    2.34
   5 -10  14   78.45    2.96
  10  -5  14   78.78    3.08
   5   5  14   78.70    2.86
   5 -10  14   82.80    2.40
  10  -5  14   75.40    2.13
 -10   5  14   81.75    2.36
  -5  -5  15   43.80    1.93
  10  -5  15   46.03    2.71
   5   5  15   44.60    2.36
   5 -10  15   36.20    2.58
  10  -5  15   41.97    1.65
 -10   5  15   43.13    1.82
  -5  -5  15   41.65    1.65
   5 -10  15   42.34    1.81
   5   5  16    5.46    2.01
  -5  -5  16    4.46    2.00
   5 -10  16    5.57    2.24
  10  -5  16    3.85    2.37
  10  -5  16    4.12    1.17
   5 -10  16    5.43    1.43
   5   5  17   24.43    2.05
   5 -10  17   23.74    2.28
  10  -5  17   28.00    2.33
   5 -10  17   26.15    1.55
   5   5  18   -1.90    1.41
  10  -5  18   -0.09    2.14
   5 -10  18    0.89    1.91
  10  -5  18    0.64    1.98
   5 -10  18    2.16    1.25
   5   5  19    2.77    1.42
   5 -10  19    2.06    1.73
  10  -5  19    4.50    1.75
   5 -10  19    3.30    1.07
   5 -10  20    2.45    0.94
   5 -10  20    0.40    1.29
  10  -5  20    2.68    1.52
 -10   6   0    0.97    0.73
 -10   4   0    0.94    1.03
 -10   6   0   -1.80    0.86
   6 -10   0    1.12    1.49
 -10   4  -1   60.85    1.43
 -10   4   1   62.98    1.62
   4 -10   1   65.81    2.19
   6 -10  -1   65.86    1.98
   6 -10   1   56.93    2.00
 -10   6  -1   58.34    1.33
 -10   6   1   65.98    1.52
 -10   4   1   57.88    1.63
 -10   6  -1   60.33    1.48
 -10   6   1   65.80    1.55
  -4  10   1   58.86    1.25
  -4  -6   1   58.33    1.26
  -4  -6   2   40.60    0.81
  -4  10   2   37.07    0.80
   6 -10   2   41.40    1.71
   4 -10   2   36.76    1.81
 -10   4   2   44.94    1.31
  -4  -6   2   42.52    0.90
 -10   6   2   40.51    1.18
 -10   4   2   44.53    1.32
 -10   6  -2   42.74    1.02
  -6  10   3   49.19    1.27
  -6  -4   3   44.04    1.23
  -4  -6   3   46.27    1.11
 -10   4   3   44.70    1.50
   4 -10   3   40.17    1.93
   4   6   3   46.68    1.15
  -4  -6   3   44.57    1.21
 -10   6  -3   51.72    1.23
 -10   6   3   40.73    1.37
   4 -10   3   45.79    1.01
  -6  -4   4  399.70    7.72
   4 -10   4  400.36    7.87
   6 -10   4  397.76    7.87
  -4  -6   4  392.89    7.79
 -10   4   4  411.67    7.77
  -4  -6   4  388.11    7.66
   4   6   4  388.08    7.66
  -6  -4   4  390.42    7.71
  -4  -6   4  405.96    7.66
  -6  -4   4  403.85    7.68
   4 -10   4  386.79    7.74
  -6  10   4  419.74    7.65
   4   6   4  409.12    7.72
  -6  -4   4  421.88    7.65
   4   6   5   98.87    2.16
   4 -10   5   83.32    2.21
  -6  10   5   97.81    1.98
  -6  -4   5   83.17    1.96
   4 -10   5   82.90    2.45
   6 -10   5   88.61    2.41
  -4  -6   5   86.99    2.16
  -6  -4   5   77.98    2.01
 -10   4   5   90.05    2.21
   4   6   5   94.18    2.11
  -4  -6   5   88.70    2.10
  -6  -4   5   78.47    2.14
  -4  -6   5   89.04    2.00
 -10   6   5   77.52    2.07
  -6  -4   5   83.83    2.15
 -10   4   5   90.08    2.12
   4   6   6  268.02    5.56
   4   6   6  279.05    5.61
   4 -10   6  302.80    5.70
  -6  -4   6  293.49    5.48
   6 -10   6  276.41    5.67
  -4  -6   6  269.01    5.52
   4 -10   6  289.17    5.71
  -4  10   6  265.45    5.75
  -6  -4   6  280.82    5.63
  -4  -6   6  262.08    5.57
 -10   6   6  291.77    5.54
  -6  -4   6  301.80    5.56
  -4  -6   6  273.47    5.51
 -10   4   6  273.95    5.55
  -6  -4   6  285.63    5.55
   4 -10   7  126.06    3.03
   4   6   7  113.54    2.92
 -10   6   7  137.10    2.86
 -10   4   7  129.00    2.86
   6 -10   7  130.71    3.17
   6   4   7  141.49    3.05
  -4  -6   7  115.92    2.72
  -6  -4   7  124.87    3.02
  -6  10   7  113.03    3.23
  -4  10   7  140.89    3.21
 -10   6   7  125.60    2.83
  -4  -6   7  122.79    2.74
 -10   4   7  121.57    2.82
  -6  -4   7  128.22    2.78
 -10   6   7  131.64    2.80
  -6  -4   7  130.08    2.80
  -4  -6   7  126.90    2.73
  -4  -6   8    4.50    1.40
   4   6   8    3.57    1.36
   4   6   8    3.89    1.37
   4 -10   8    5.98    1.44
 -10   6   8    5.56    1.18
 -10   4   8    4.40    1.16
   4 -10   8    6.60    1.40
  -6  -4   8    5.15    1.42
  -4  -6   8    3.98    1.37
  -6  10   8    4.62    1.78
  -4  10   8    7.62    1.71
  -6  -4   8    3.69    1.47
 -10   4   8    4.89    1.94
 -10   6   8    4.83    1.21
  -6  -4   8    5.23    1.08
  -4  -6   8    3.96    1.05
  -4  -6   8    5.48    0.96
 -10   6   8    5.35    1.12
  -6  -4   8    5.05    1.04
 -10   4   8    4.36    1.13
   6   4   9    2.11    1.42
 -10   6   9    3.61    1.19
   6 -10   9    4.74    1.70
 -10   4   9    3.79    1.17
 -10   4   9    3.55    1.18
  -6  -4   9    3.69    1.07
  -4  -6   9    6.19    0.97
  -6  -4   9    4.12    1.42
  -4  -6   9    3.45    1.43
  -6  10   9    3.91    1.87
  -4  10   9    0.96    1.77
  -6  -4   9    3.51    1.57
 -10   6   9    0.80    2.07
 -10   4   9    4.08    1.93
 -10   6   9    4.07    1.27
  -6  -4   9    4.10    1.20
 -10   6   9    3.17    1.15
  -4  -6   9    4.02    1.06
   4   6   9    2.95    1.47
   4 -10   9   -0.31    1.57
  -4  -6   9    3.83    1.46
   4   6  10   55.14    2.07
   4 -10  10   55.28    2.27
   6   4  10   55.49    2.18
   6 -10  10   57.87    2.29
  -4  -6  10   53.96    1.92
  -6  -4  10   54.28    1.94
  -4  -6  10   54.20    2.12
   4   6  10   53.13    2.08
  -6  -4  10   58.90    2.19
 -10   6  10   51.07    2.70
 -10   4  10   56.65    2.50
  -6  10  10   56.37    2.40
  -4  10  10   48.83    2.33
 -10   6  10   53.70    1.82
 -10   4  10   55.05    1.87
 -10   6  10   56.15    1.81
  -4  -6  10   51.92    1.75
  -6  -4  10   55.87    1.69
  -6  -4  10   53.89    1.81
  -4  -6  10   55.85    1.56
 -10   4  10   56.08    1.78
  10  -4  10   59.11    2.44
  10  -6  10   58.00    2.38
  10  -4  11    3.85    1.98
  10  -6  11    7.00    1.94
  -6  -4  11    5.68    1.10
  -6  -4  11    3.40    1.45
  -4  -6  11    5.24    1.41
 -10   4  11    3.58    2.09
  -6  10  11    6.73    2.03
  -4  10  11    3.79    1.83
  -6  -4  11    4.36    1.84
  -4  -6  11    3.58    1.75
 -10   6  11    3.52    2.22
 -10   4  11    3.86    1.38
 -10   6  11    4.83    1.35
  -6  -4  11    5.04    1.23
  -4  -6  11    4.24    0.97
  -4  -6  11    3.57    1.26
 -10   4  11    4.33    1.28
 -10   6  11    5.09    1.30
   6 -10  11    4.85    1.81
   4   6  11    6.40    1.71
   6   4  11    6.60    1.76
   4   6  11    5.23    1.72
   4 -10  11    6.05    1.77
  -4  -6  12   47.91    1.83
  -6  -4  12   46.66    1.88
 -10   6  12   44.57    1.84
 -10   4  12   46.76    1.88
   4 -10  12   50.80    1.92
  -6  -4  12   42.71    2.27
   4   6  12   46.98    2.22
  -4  -6  12   45.34    2.20
 -10   6  12   41.70    2.61
 -10   4  12   49.33    2.58
  -6  10  12   37.02    2.50
   6   4  12   42.44    2.22
  -4  10  12   47.11    2.47
  -4  -6  12   47.44    1.82
 -10   4  12   48.63    1.74
  -6  -4  12   45.71    1.60
  -6  -4  12   44.63    1.75
   6   4  12   44.52    2.31
   6 -10  12   44.83    2.45
  10  -4  12   53.19    2.61
  10  -6  12   44.61    2.65
   4   6  12   47.19    2.22
   4 -10  12   46.47    2.40
   4   6  13    7.31    1.95
   4   6  13    5.83    1.89
   4 -10  13    5.52    2.10
   6   4  13    8.11    1.96
   6   4  13    5.85    2.05
   6 -10  13    5.99    2.19
   4 -10  13    6.47    1.48
  10  -4  13    6.84    1.19
   6 -10  13    5.16    1.39
 -10   6  13    5.19    1.51
 -10   4  13    5.49    1.44
  -6  10  13    5.12    2.29
  -4  -6  13    5.77    2.03
  -4  10  13    9.15    2.20
 -10   4  13    2.71    2.42
  -6  -4  13    6.71    2.03
  -4  -6  13    5.40    1.38
  -6  -4  13    5.80    1.12
  -6  -4  13    5.46    1.41
  10  -6  13    5.10    2.32
  10  -4  13    2.68    2.21
  -4  10  14    5.37    2.28
   4   6  14    4.21    1.89
  -4  -6  14    6.81    2.02
  -6  -4  14    0.36    1.92
  -6  10  14    6.04    2.31
  -4  -6  14    7.42    1.39
   4 -10  14    9.09    1.37
  -6  -4  14    5.76    1.44
  10  -4  14    5.87    2.32
   6   4  14    7.27    1.97
   6   4  14    8.69    2.05
  10  -6  14    3.76    2.24
   6 -10  14    6.05    2.28
   4   6  14    3.20    2.01
   4 -10  14    6.51    2.16
 -10   4  14    6.14    1.49
 -10   6  14    6.78    1.50
  10  -4  14    5.46    1.18
  10  -6  14    7.02    1.27
   6 -10  14    8.41    1.53
   6 -10  15    1.96    1.39
  10  -4  15    1.59    1.08
  -4  -6  15    5.23    1.40
   4 -10  15    4.87    1.40
   6   4  15    2.84    2.13
  10  -4  15    2.04    2.36
  10  -6  15    1.96    2.36
   6 -10  15    4.48    2.28
 -10   4  15    2.70    1.46
  10  -6  15    4.29    1.25
  -6  -4  15    4.24    1.34
   4   6  16   48.43    2.38
   6   4  16   39.36    2.34
  -6  -4  16   40.77    2.43
   4 -10  16   45.97    2.63
  -4  -6  16   40.13    2.19
  -4  -6  16   48.72    1.92
   6 -10  16   57.27    2.72
   6   4  16   47.65    2.46
   6 -10  16   46.77    2.60
  10  -4  16   49.64    2.58
  10  -6  16   43.02    2.69
  10  -4  16   45.46    1.57
   4 -10  16   46.39    1.85
  10  -6  16   43.55    1.65
   6 -10  16   52.25    2.00
  -6  -4  17    2.21    1.93
  -4  -6  17    0.80    1.88
   6   4  17    0.02    1.86
   4   6  17    0.80    1.80
   4 -10  17    0.72    2.10
   6 -10  17    1.56    2.09
  10  -4  17    0.20    2.11
  10  -6  17   -1.75    2.24
   6 -10  17    1.30    1.37
   4 -10  17    0.50    1.38
  10  -6  17    0.15    1.07
   4   6  18    3.24    1.68
   4 -10  18    5.71    1.87
   6   4  18    4.95    1.68
  10  -4  18    2.11    2.17
  10  -6  18    0.58    2.17
   6 -10  18    1.49    1.94
  10  -4  18    3.89    1.96
  10  -6  18    4.57    2.08
   4 -10  18    1.86    1.23
   6 -10  18    2.42    1.23
   6 -10  19    0.34    1.69
   6   4  19   -3.00    1.47
   4 -10  19   -2.10    1.67
   4   6  19    1.29    1.42
  10  -4  19    0.53    1.70
  10  -6  19    1.29    1.78
   6 -10  19   -1.03    1.13
   4 -10  19   -0.58    1.08
   6 -10  20    1.09    0.90
  10  -6  20    2.02    1.48
  10  -4  20    1.31    1.41
   6 -10  20    1.60    1.42
 -10   7   0    9.97    0.81
   7 -10   0    9.69    1.40
 -10   7   0    9.71    0.81
 -10   3   0    9.79    1.00
 -10   3  -1   94.15    2.05
 -10   3   1   97.62    2.17
   7 -10  -1   91.25    2.39
   3 -10   1  109.58    2.88
   7 -10   1   82.67    2.42
 -10   7   1   97.52    2.06
  -3  -7   1   97.02    1.89
 -10   7   1   97.87    2.06
 -10   7  -1   86.33    1.98
 -10   3   1   98.25    2.26
   3 -10   2   64.23    1.57
   7 -10   2   65.66    2.13
   3 -10   2   76.38    2.32
   7 -10  -2   61.03    2.06
 -10   3  -2   70.10    1.59
 -10   3   2   84.92    1.90
 -10   7   2   68.70    1.73
  -3  -7   2   82.72    1.57
 -10   7  -2   76.91    1.57
 -10   7   2   70.41    1.72
   7 -10  -3  321.00    6.38
   7 -10   3  316.09    6.44
   3 -10   3  357.07    6.54
 -10   3  -3  333.83    6.11
 -10   3   3  342.63    6.35
   3   7   3  313.13    6.14
  -3  -7   3  296.70    6.13
  -3  -7   3  340.70    6.19
 -10   7   3  330.99    6.28
   3   7   3  315.77    6.18
   3 -10   3  327.06    6.23
 -10   7   3  331.56    6.27
 -10   7  -3  332.00    6.14
  -7  10   4   98.76    2.14
  -7  -3   4  104.26    2.15
  -7  -3   4   96.39    2.20
   7 -10   4   88.32    2.50
   3 -10   4  104.47    2.63
  -3  -7   4   89.92    2.49
 -10   3   4   98.77    2.37
   3   7   4   96.55    2.12
  -3  -7   4   92.14    2.09
  -3  -7   4  102.14    2.12
 -10   7   4   88.75    2.27
 -10   3   4  101.29    2.29
 -10   7  -4   95.28    1.95
  -3  -7   4   97.52    2.28
  -7  -3   4   87.86    2.31
   3 -10   4  100.58    2.24
   3   7   4   94.69    2.14
   3   7   5   44.61    1.48
   3 -10   5   50.69    1.61
   7 -10   5   47.34    1.91
  -3  -7   5   49.43    1.73
   3 -10   5   64.93    2.18
   3   7   5   44.90    1.51
  -3  -7   5   46.66    1.48
  -7  -3   5   52.57    1.70
  -7  10   5   47.30    1.40
  -7  -3   5   55.30    1.45
 -10   7   5   53.56    1.62
  -3  -7   5   44.08    1.37
 -10   7   5   56.45    1.50
  -7  -3   5   53.03    1.62
 -10   3   5   43.37    1.57
   3   7   6   16.25    1.25
   3 -10   6   18.69    1.34
  -7  10   6   13.35    1.03
  -7  -3   6   14.58    1.03
   3 -10   6   19.56    1.57
  -3  -7   6   15.33    1.23
   3   7   6   15.89    1.28
  -3  -7   6   12.84    1.01
 -10   7   6   14.39    1.15
  -7  -3   6   10.83    1.06
  -7  -3   6   15.54    1.27
 -10   3   6   12.58    1.14
   3 -10   7  342.28    6.71
   3   7   7  350.38    6.68
 -10   3   7  365.04    6.64
 -10   7   7  350.27    6.60
  -3  -7   7  338.89    6.56
 -10   3   7  338.59    6.64
  -7  -3   7  324.86    6.71
  -3  10   7  326.42    6.78
  -3  -7   7  364.70    6.58
 -10   7   7  323.07    6.61
  -7  -3   7  324.77    6.57
 -10   7   7  332.44    6.57
 -10   3   7  344.74    6.59
  -7  -3   7  325.38    6.58
  -3  -7   7  361.79    6.53
   3   7   8  121.76    2.83
   3 -10   8  114.00    2.89
 -10   7   8  115.31    2.70
 -10   3   8  121.55    2.69
   3 -10   8  114.16    2.77
  -3  -7   8  105.83    2.58
  -7  -3   8  113.21    2.83
  -3  -7   8  114.81    2.81
   3   7   8  118.20    2.81
 -10   3   8  121.35    3.24
  -3  10   8  112.76    2.97
  -7  -3   8  116.86    2.91
  -3  -7   8  120.49    2.63
 -10   7   8  107.38    2.67
  -7  -3   8  104.96    2.64
 -10   7   8  119.36    2.65
 -10   3   8  122.35    2.67
  -7  -3   8  109.44    2.59
  -3  -7   8  122.18    2.50
 -10   3   9   11.40    1.20
   7 -10   9    9.84    1.75
 -10   7   9   18.38    1.32
  -7  -3   9   18.85    1.20
 -10   3   9   10.94    1.25
  -3  -7   9   11.83    1.39
  -7  -3   9   17.22    1.48
 -10   3   9   11.57    1.87
  -3  10   9   16.01    1.69
  -7  -3   9   20.04    1.71
  -3  -7   9   12.55    1.58
  -7  10   9   11.80    2.00
 -10   7   9   14.88    1.38
  -3  -7   9   12.68    1.21
 -10   7   9   17.23    1.27
  -7  -3   9   16.57    1.22
  -3  -7   9   13.64    0.96
   7   3   9   15.85    1.71
   3   7   9   11.86    1.55
  10  -7  10    2.71    1.93
  10  -3  10    2.00    1.86
   7 -10  10    1.89    1.77
   7   3  10    2.43    1.72
 -10   3  10    1.51    1.24
  -3  -7  10    1.72    0.87
  -7  -3  10    2.06    1.15
  -3  -7  10    0.19    1.35
  -7  -3  10    1.96    1.44
  -7  10  10    2.73    2.09
 -10   3  10    2.16    1.91
  -3  10  10    2.80    1.73
  -7  -3  10    1.03    1.70
 -10   7  10    2.15    1.31
 -10   7  10    3.04    1.24
  -7  -3  10    2.94    1.17
  -3  -7  10    1.12    1.08
  -3  -7  10    1.87    1.62
   3   7  10    0.44    1.59
   3   7  10    0.80    1.57
   3 -10  10    0.83    1.66
   3   7  11   10.21    1.69
  -3  -7  11    8.45    1.73
   3   7  11    9.36    1.69
   3 -10  11   10.23    1.76
  -3  -7  11    8.70    1.41
  -7  -3  11   12.27    1.52
  -7  10  11   10.07    2.19
 -10   3  11    5.87    2.17
  -3  10  11    8.00    1.89
  -7  -3  11   10.34    1.81
 -10   3  11    8.52    1.45
 -10   7  11   13.30    1.48
   3 -10  11   13.87    1.40
  -3  -7  11    7.33    1.19
  -7  -3  11   11.63    1.21
 -10   3  11    9.81    1.34
  -7  -3  11   11.69    1.29
  10  -7  11   12.66    2.10
   7 -10  11    9.67    1.94
  10  -3  11   10.35    1.95
   7   3  11   11.12    1.77
   3   7  12   13.09    1.89
  -3  -7  12   12.22    1.91
   3 -10  12   16.34    2.05
   7   3  12   12.00    1.98
   7 -10  12   14.59    2.03
  -3  -7  12   13.43    1.47
 -10   7  12   14.63    1.51
 -10   3  12   11.29    1.54
   3   7  12   13.07    1.80
 -10   3  12   21.41    2.41
  -7  -3  12   13.84    1.95
  -3  10  12   24.50    2.14
  -7  10  12    9.33    2.23
  -3  -7  12   13.83    1.43
 -10   3  12   15.01    1.47
  -7  -3  12   12.13    1.25
  -7  -3  12   13.25    1.43
  10  -7  12   13.99    2.27
  10  -3  12   12.36    2.23
   3   7  13   32.09    2.17
  -7  10  13   28.29    2.40
 -10   3  13   26.88    2.54
  -3  -7  13   30.73    2.17
  -3  10  13   32.07    2.36
  -7  -3  13   31.32    2.19
  -3  -7  13   33.23    1.70
  -7  -3  13   33.15    1.46
   7   3  13   34.96    2.14
   7 -10  13   34.97    2.45
  10  -3  13   35.19    2.46
  10  -7  13   37.12    2.67
   3   7  13   31.68    2.19
   3 -10  13   29.94    2.36
   7   3  13   36.08    2.13
 -10   7  13   31.71    1.74
   3 -10  13   33.04    1.73
  10  -3  13   30.89    1.39
   7 -10  13   33.38    1.70
 -10   3  13   32.47    1.72
   3   7  14   23.74    2.17
  -3  -7  14   26.67    2.15
   7   3  14   29.65    2.19
  -3  10  14   21.66    2.28
  -7  -3  14   26.98    2.29
  -3  -7  14   25.57    1.65
  10  -3  14   28.82    2.51
   7   3  14   26.10    2.32
   7 -10  14   27.44    2.45
  10  -3  14   22.56    1.27
 -10   3  14   27.31    1.66
  10  -7  14   25.42    1.52
   3 -10  14   27.51    1.57
   7 -10  14   27.08    1.67
  -7  -3  14   25.30    1.60
  -3  -7  15    9.29    1.50
   7   3  15   13.26    2.05
   7 -10  15   11.31    2.20
  10  -3  15   11.53    2.41
  10  -7  15   13.48    2.31
   7 -10  15   10.21    1.51
  -7  -3  15   13.90    1.41
 -10   3  15    6.16    1.47
  10  -7  15   12.58    1.33
   3 -10  15   14.44    1.51
  -7  -3  16    3.54    2.07
   3   7  16    4.55    1.87
  -3  -7  16    5.71    1.98
  10  -7  16    3.86    1.22
  -3  -7  16    4.55    1.48
   3 -10  16    7.12    1.47
   7 -10  16    4.74    1.45
   7 -10  16    3.25    2.21
   7   3  16    2.30    1.93
   3 -10  16   11.05    2.12
  10  -3  16    7.73    2.22
  10  -7  16    5.05    2.37
   7   3  16    3.14    2.10
   3   7  17   -0.81    1.80
   7   3  17    2.18    1.85
  -3  -7  17    1.55    1.82
   7 -10  17    0.11    1.28
  10  -7  17    0.07    1.12
   3 -10  17    2.66    1.34
   3 -10  17    2.81    1.93
  10  -3  17   -0.90    2.06
   7 -10  17    0.36    2.17
  -7  -3  17    1.86    1.15
   3   7  18    1.13    1.65
   7   3  18    3.49    1.73
   3 -10  18    1.20    1.82
  10  -7  18    1.19    2.03
  10  -3  18   -1.28    1.88
   7 -10  18    0.43    1.96
  10  -3  18    2.81    2.09
  10  -7  18    0.39    2.13
   3 -10  18    0.24    1.33
  10  -7  18    1.36    0.99
   7 -10  18    0.20    1.19
  10  -3  19    2.19    1.67
   7   3  19    1.54    1.39
   7 -10  19    1.18    1.74
  10  -7  19    1.83    1.82
   7 -10  19    0.63    1.06
   3 -10  19    0.56    1.11
   7 -10  20    0.30    0.89
  10  -3  20   -1.68    1.44
  10  -7  20   -0.77    1.47
   7 -10  20   -0.38    1.42
 -10   2   0    9.32    1.04
   8 -10   0    9.51    1.36
 -10   8   0    7.99    0.71
   8 -10   1  155.48    3.28
   8 -10  -1  152.18    3.24
  10  -8  -1  153.34    3.09
 -10   8   1  154.79    3.07
  -2  -8   1  145.60    2.91
 -10   2   1  159.81    3.20
 -10   8   1  153.37    3.03
 -10   8  -1  149.12    2.95
  10  -8  -2 1165.64   22.06
   8 -10   2 1214.30   22.20
   8 -10  -2 1212.13   22.16
   2 -10   2 1155.01   22.28
 -10   2   2 1174.54   22.16
  -2  -8   2 1162.53   22.04
 -10   8   2 1200.72   22.11
 -10   8   2 1182.35   22.09
 -10   8  -2 1178.21   22.01
   8 -10  -3  692.95   11.72
  10  -8  -3  597.07   11.54
  -2  -8   3  610.79   11.82
   2 -10   3  652.30   11.83
   8 -10   3  607.89   11.74
 -10   2   3  603.17   11.72
  -2  -8   3  560.27   11.52
  -2  -8   3  611.68   11.58
 -10   8   3  671.46   11.66
 -10   8   3  645.15   11.62
  -8  -2   3  681.02   11.79
  -8  10   4 2885.45   52.10
   2 -10   4 2855.38   52.22
  -2  -8   4 2954.77   52.21
   8 -10  -4 2749.89   52.11
   8 -10   4 2906.55   52.19
 -10   2   4 2751.74   52.15
  -2  -8   4 2747.87   52.05
   2   8   4 2713.71   52.06
  -2  -8   4 2841.97   52.07
 -10   8   4 2781.77   52.12
   2 -10   4 2737.05   52.01
  -8  -2   4 2791.08   52.16
 -10   2   4 2810.96   52.14
  -2  -8   4 2854.29   52.11
   2 -10   4 2717.20   52.09
  -2  -8   5   20.44    1.22
   2 -10   5   37.50    1.35
  -8  10   5   28.12    1.19
  -8  -2   5   39.25    1.23
   8 -10  -5   39.64    1.45
   8 -10   5   23.03    1.60
   2 -10   5   31.98    1.73
  -2  -8   5   23.33    1.58
   2   8   5   27.70    1.30
 -10   8   5   39.99    1.25
  -2  -8   5   22.89    1.19
  -8  -2   5   39.33    1.41
 -10   2   5   24.47    1.38
  -2  -8   6  439.69    8.84
   2   8   6  452.36    8.86
   2 -10   6  469.03    8.89
  -8  10   6  451.06    8.80
   2 -10   6  492.91    8.99
  -2  -8   6  466.52    8.90
  -8  -2   6  476.69    8.96
 -10   2   6  450.09    8.90
   2   8   6  445.86    8.86
  -2  -8   6  458.31    8.79
 -10   8   6  434.40    8.83
 -10   8   6  486.87    8.83
  -8  -2   6  459.43    8.85
 -10   2   6  465.76    8.86
   2   8   7   21.02    1.40
   2 -10   7   33.99    1.52
 -10   8   7   32.72    1.32
 -10   2   7   19.51    1.32
  -2  -8   7   17.86    1.36
 -10   2   7   19.55    1.45
  -8  -2   7   32.81    1.56
  -8  -2   7   32.46    1.66
  -2  10   7   27.72    1.63
  -2  -8   7   17.94    1.15
 -10   8   7   28.93    1.36
 -10   8   7   31.70    1.26
 -10   2   7   18.95    1.32
  -8  -2   7   29.74    1.35
   2   8   8  165.29    3.75
   2 -10   8  165.34    3.84
 -10   8   8  177.21    3.69
   8 -10   8  169.72    3.94
 -10   2   8  183.18    3.67
   2 -10   8  156.76    3.73
  -2  -8   8  167.32    3.63
  -8  -2   8  162.66    3.81
 -10   2   8  176.06    3.74
  -2  -8   8  176.12    3.76
 -10   2   8  190.59    4.07
   2   8   8  171.04    3.78
  -8  -2   8  169.73    3.91
  -2  10   8  163.21    3.86
  -2  -8   8  168.95    3.62
 -10   8   8  168.49    3.68
 -10   8   8  180.98    3.66
  -8  -2   8  166.46    3.65
  -2  -8   8  172.33    3.48
  -8  -2   8  166.99    3.63
 -10   2   8  204.94    3.79
  -8  -2   9  243.34    4.78
  -2  -8   9  224.48    4.87
  -8  -2   9  234.74    4.90
   2 -10   9  234.78    4.76
  -2  -8   9  224.63    4.95
 -10   2   9  226.82    5.20
   2   8   9  209.39    4.90
  -8  -2   9  235.06    5.04
  -2  10   9  240.15    5.03
 -10   8   9  233.05    4.81
  -2  -8   9  222.51    4.77
 -10   8   9  248.31    4.79
 -10   2   9  229.28    4.79
  -8  -2   9  231.24    4.79
   8   2   9  246.51    5.03
   8 -10   9  239.38    5.15
 -10   2   9  222.59    4.79
 -10   8   9  253.69    4.79
   8   2  10  117.78    3.16
   2   8  10  108.33    3.00
   2 -10  10  103.82    3.02
   8 -10  10  115.28    3.26
  -2  -8  10  119.05    2.81
  -8  -2  10  109.56    2.87
   2   8  10  110.10    3.02
  -2  -8  10  121.02    3.01
 -10   2  10  117.03    3.28
  -8  -2  10  104.26    3.08
  -2  10  10  118.43    3.13
 -10   8  10  111.65    2.77
  -2  -8  10  112.79    2.71
   2 -10  10  117.25    2.76
  -8  -2  10  104.25    2.71
 -10   2  10  118.00    2.71
  -8  -2  10  116.48    2.68
  10  -8  10  118.37    3.39
  10  -2  10  121.04    3.32
  -8  -2  11  273.03    5.67
  -2  -8  11  272.29    5.60
   2   8  11  261.23    5.81
 -10   2  11  276.46    6.04
  -8  -2  11  262.30    5.90
  -2  10  11  261.95    5.87
  -2  -8  11  259.84    5.83
 -10   8  11  274.33    5.63
  -2  -8  11  267.23    5.55
   2 -10  11  290.08    5.65
  -8  -2  11  277.54    5.53
 -10   2  11  277.11    5.56
   8   2  11  282.08    5.97
  10  -8  11  292.26    6.09
   8 -10  11  288.98    6.08
  10  -2  11  285.04    6.10
   2   8  11  261.63    5.85
   2 -10  11  264.75    5.93
   8 -10  12    8.83    2.01
  -2  -8  12    9.39    1.89
   8   2  12    5.97    1.98
   2 -10  12    3.40    1.93
  -2  -8  12    7.57    1.32
 -10   2  12    6.73    1.46
 -10   8  12    2.49    1.42
  10  -2  12    5.51    1.04
   2 -10  12    4.03    1.42
  10  -2  12    4.82    2.13
  10  -8  12    4.95    2.25
  -8  -2  12    3.49    1.23
  -2  -8  12    5.25    1.25
 -10   2  12    6.02    1.32
  -2  10  12    3.56    1.96
  -8  -2  12    0.28    1.93
   2   8  12    4.81    1.81
 -10   2  12    4.55    2.11
  -2  -8  13   21.82    2.02
  -8  -2  13   15.59    2.17
  -2  10  13   18.23    2.07
   2   8  13   20.85    1.99
 -10   2  13   21.18    2.37
   8   2  13   23.39    2.17
   8 -10  13   21.13    2.30
   2 -10  13   17.94    1.50
 -10   2  13   19.26    1.61
  -2  -8  13   19.70    1.51
 -10   2  13   20.05    1.47
  -8  -2  13   18.61    1.40
  10  -8  13   18.79    2.30
  10  -2  13   18.85    2.38
   2 -10  14   98.17    2.66
 -10   2  14   93.83    2.61
  10  -8  14   99.48    2.62
   8 -10  14  106.90    2.71
  -8  -2  14   93.41    2.61
   2   8  14   93.27    3.02
   2 -10  14   96.40    3.20
   8   2  14   98.04    3.11
  -2  -8  14   94.93    3.07
  -8  -2  14   83.91    3.18
  -2  10  14   89.49    3.15
   8 -10  14  112.07    3.48
  10  -2  14   99.85    3.39
  10  -8  14  101.20    3.38
   8   2  14  102.83    3.22
  -2  -8  14   99.10    2.65
 -10   2  15   34.38    1.77
  -8  -2  15   43.26    1.78
  10  -2  15   35.42    2.47
  10  -8  15   43.33    2.77
   8   2  15   37.55    2.52
   8 -10  15   36.96    2.56
   8 -10  16   29.80    1.62
  10  -8  16   24.65    1.50
  -2  -8  16   28.19    2.33
   2 -10  16   25.40    2.26
   8   2  16   24.72    2.18
  -2  10  16   23.60    2.31
   2   8  16   28.04    2.05
   2 -10  16   28.89    1.66
  -2  -8  16   28.03    1.65
  10  -2  16   37.15    2.40
   8   2  16   23.93    2.32
   8 -10  16   30.14    2.36
  10  -2  16   31.31    2.52
  10  -8  16   26.09    2.54
  -8  -2  17   11.66    1.26
 -10   2  17   10.52    1.31
   2   8  17    9.82    1.82
   8   2  17   11.03    1.88
   2 -10  17   12.94    1.96
  -2  -8  17    7.92    1.83
   8 -10  17   12.39    2.14
  10  -2  17    8.76    2.09
   8   2  17   11.15    2.07
   8 -10  17    7.11    2.20
   2 -10  17   12.59    1.42
   8 -10  17   10.05    1.37
  -2  -8  17   10.49    1.45
  10  -8  17   11.26    1.25
   2 -10  18   15.06    1.87
   8   2  18   15.51    1.82
  10  -2  18   13.70    1.95
   8 -10  18   14.91    2.06
  10  -8  18   11.18    2.16
  10  -2  18   11.61    2.09
   8 -10  18   13.80    1.28
  10  -8  18   13.12    1.14
   2 -10  18   15.02    1.33
  10  -2  19    2.42    1.57
   8   2  19    3.53    1.48
   8 -10  19    2.10    1.67
  10  -8  19    2.86    1.78
   8 -10  19    1.37    1.00
   2 -10  19    2.27    1.11
   8 -10  20    1.62    0.80
  10  -2  20   -0.95    1.27
   8 -10  20    1.13    1.41
  10  -8  20    2.89    1.48
   9 -10   0  170.66    3.23
 -10   9   0  173.84    2.95
  -1  -9   1    7.28    0.56
  10  -9   1    5.18    1.21
   9 -10   1    8.46    1.34
   9 -10  -1    9.73    1.30
  10  -9  -1   11.11    1.09
 -10   9   1    7.60    0.79
 -10   9  -1    9.42    0.58
 -10   9   2  109.40    2.46
  -1  -9   2  113.64    2.28
 -10   9   2  105.37    2.35
 -10   9  -2  113.60    2.17
  10  -9  -2  109.96    2.41
   1 -10   2  116.87    3.00
   9 -10  -2  103.13    2.52
 -10   1   3   20.67    1.43
   1 -10   3   19.34    1.77
   9 -10  -3   17.65    1.24
  10  -9  -3   20.79    0.99
  -1  -9   3   21.06    1.82
   9 -10   3   20.34    1.50
 -10   9   3   18.79    1.20
  -1  -9   3   20.79    0.88
 -10   9   3   18.21    1.00
 -10   1   3   19.21    1.23
  -9  -1   3   17.10    1.38
  -1  -9   4  431.30    8.01
 -10   9   4  400.09    8.07
   9 -10  -4  439.09    8.05
   9 -10   4  429.83    8.16
   1 -10   4  424.36    8.28
  -1  -9   4  424.97    8.23
  -1  -9   4  413.84    8.03
 -10   1   4  418.65    8.11
   1 -10   4  421.04    7.98
  -9  -1   4  391.54    8.12
 -10   1   4  408.83    8.16
  -9  10   5  155.40    3.17
  -9  -1   5  164.22    3.17
   1 -10   5  144.68    3.42
  -1  -9   5  140.01    3.37
 -10   9   5  157.79    3.14
  -9  -1   5  158.08    3.27
  -1  -9   5  134.62    3.08
 -10   1   5  145.20    3.25
 -10   1   6   38.94    1.44
   1 -10   6   35.15    1.73
  -1  -9   6   38.26    1.68
  -9  -1   6   31.21    1.66
 -10   1   6   36.78    1.62
 -10   9   6   30.47    1.43
  -1  -9   6   39.06    1.24
 -10   9   6   32.55    1.32
  -9  -1   6   36.03    1.48
  -1  -9   6   37.58    1.17
 -10   1   6   39.17    1.52
   1 -10   7   10.77    1.34
  -9  10   7   11.98    1.12
  -9  -1   7   10.09    1.11
 -10   9   7   11.13    1.20
 -10   1   7   11.01    1.14
  -1  -9   7   10.02    1.34
 -10   1   7   11.45    1.40
  -9  -1   7    9.97    1.44
  -1  10   7    8.69    1.41
  -9  -1   7    9.85    1.61
 -10   9   7    8.60    1.25
  -1  -9   7   10.02    1.09
 -10   9   7    9.23    1.10
 -10   1   7   11.78    1.21
  -9  -1   7   10.47    1.22
  -9  10   8   25.94    1.29
  -9  -1   8   25.28    1.26
 -10   1   8   25.09    1.32
 -10   9   8   25.08    1.32
   1 -10   8   24.47    1.49
  -9  -1   8   25.24    1.60
 -10   1   8   23.70    1.53
   1   9   8   22.63    1.55
  -9  -1   8   27.09    1.78
  -1  10   8   25.60    1.68
  -1  -9   8   23.60    1.25
 -10   9   8   22.66    1.37
   1 -10   8   25.80    1.28
  -9  -1   8   25.17    1.33
 -10   1   8   23.17    1.37
   1 -10   8   23.71    1.60
  -9  -1   9   55.20    1.78
  -1  -9   9   53.95    1.87
  -9  -1   9   54.36    2.00
   1 -10   9   53.05    1.78
 -10   1   9   49.83    1.91
   1   9   9   48.85    2.01
 -10   1   9   54.19    2.36
  -9  -1   9   53.63    2.23
  -1  10   9   51.02    2.02
  -1  -9   9   53.24    1.69
 -10   9   9   55.63    1.83
   1 -10   9   54.48    1.69
 -10   1   9   56.16    1.78
 -10   1   9   57.93    1.77
 -10   9   9   56.85    1.78
   9   1   9   54.48    2.29
   9 -10   9   55.21    2.37
  -1  -9  10   14.31    1.63
   1 -10  10   10.33    1.72
  -9  -1  10   11.03    1.53
  -1  -9  10   14.15    1.45
   1 -10  10   11.15    1.27
  -9  -1  10    7.81    1.90
   1   9  10   13.06    1.68
  -1  10  10    9.23    1.63
 -10   1  10   15.97    2.10
 -10   9  10   13.09    1.42
  -1  -9  10   14.13    1.28
   1 -10  10   11.88    1.30
  -9  -1  10   11.95    1.30
 -10   1  10   15.09    1.31
  10  -1  10   15.95    1.91
   9   1  10   10.75    1.87
  10  -9  10   10.68    2.13
   9 -10  10   11.90    2.04
 -10   9  11   24.94    1.65
  -1  -9  11   29.55    1.55
   1   9  11   29.14    1.91
  -1  -9  11   32.20    1.96
 -10   1  11   28.04    2.24
  -9  -1  11   25.43    2.11
  -1  10  11   23.18    1.90
   1 -10  11   29.18    1.52
  -1  -9  11   28.82    1.54
 -10   1  11   28.35    1.47
  -9  -1  11   27.61    1.46
   9 -10  11   32.31    2.31
  10  -9  11   27.75    2.24
  10  -1  11   31.36    2.27
   9   1  11   26.48    2.13
  -1  -9  12   23.51    1.49
  -1  -9  12   25.09    2.02
 -10   1  12   26.57    2.27
  -9  -1  12   26.58    2.17
  -1  10  12   22.71    2.05
   1   9  12   25.83    1.96
  -1  -9  12   22.49    1.51
   1 -10  12   27.19    1.49
 -10   1  12   26.85    1.54
  -9  -1  12   27.11    1.48
   9   1  12   24.10    2.11
   9 -10  12   29.63    2.33
  10  -1  12   33.35    2.41
  10  -9  12   26.90    2.53
  -9  -1  13    5.24    2.11
  -1  10  13    4.97    2.02
   1   9  13    3.09    1.90
 -10   1  13    9.86    2.27
  10  -9  13    6.06    2.28
  10  -1  13    2.65    2.17
 -10   1  13    3.03    1.46
   1 -10  13    3.52    1.40
 -10   1  13    3.99    1.34
  -9  -1  13    5.17    1.32
  -1  -9  13    3.02    1.40
   9   1  13    3.86    1.86
  -1  -9  13    2.59    1.92
   1 -10  13    3.62    1.96
   9 -10  13    3.93    2.23
 -10   1  14    3.01    1.49
  -9  -1  14    2.35    1.41
   9 -10  14    3.82    1.49
  10  -9  14    4.65    1.45
  -1  -9  14    3.79    1.89
   1 -10  14    1.91    1.94
  10  -1  14    3.26    2.15
   9   1  14    3.70    2.04
   9 -10  14    1.22    2.30
  10  -9  14    2.24    2.18
   1 -10  14    1.98    1.32
  -1  -9  14    2.26    1.41
  -1  10  14    3.31    1.95
   1   9  14    0.81    1.85
  -9  -1  14    5.75    2.13
  -9  -1  15   26.13    1.64
 -10   1  15   32.51    1.65
  10  -1  15   29.38    2.38
  10  -9  15   29.96    2.52
   9   1  15   32.45    2.26
   9 -10  15   26.49    2.50
   9   1  16    4.37    2.00
   9   1  16    8.36    2.08
   9 -10  16    4.38    2.15
  10  -1  16    2.75    2.06
  10  -1  16    6.08    2.25
  10  -9  16    7.66    2.29
  -1  -9  16    4.55    1.40
  10  -9  16    5.67    1.33
   9 -10  16    4.35    1.37
   1 -10  16    5.44    1.45
   1 -10  16    3.34    1.90
   1   9  16    4.78    1.85
  -1  -9  16    5.90    1.90
  -1  10  16    7.79    2.01
  -9  -1  17    1.74    1.19
 -10   1  17    5.23    1.25
   1 -10  17    2.56    1.39
   9 -10  17    3.40    1.29
  -1  -9  17    3.03    1.31
  10  -9  17    1.53    1.23
   1 -10  17    4.18    1.86
   1   9  17    3.65    1.78
   9 -10  17    2.08    2.19
   9   1  17    2.62    1.85
  10  -1  17    0.61    2.08
  10  -9  17    2.49    2.21
  10  -1  17    1.78    1.91
   9 -10  17    2.73    2.17
   9   1  17    0.02    1.93
   1 -10  18    2.55    1.21
  10  -9  18    2.85    1.08
   9 -10  18    1.66    1.14
   9   1  18    1.37    1.66
  10  -1  18    2.01    1.72
   9 -10  18    0.57    2.01
  10  -9  18    3.70    2.02
  10  -1  18    2.29    1.90
  10  -9  18    1.98    2.02
   9 -10  19    1.57    0.97
  10  -9  19    2.53    0.92
   9   1  19   -1.69    1.48
  10  -1  19    2.48    1.51
   9 -10  19    3.43    1.73
  10  -9  19    0.95    1.73
   9 -10  20    1.99    0.78
  10  -9  20    3.13    1.40
   9 -10  20    2.07    1.48
  10 -10   0   13.28    1.29
 -10  10   0   13.86    0.70
  10 -10   1  165.36    3.45
 -10  10   1  162.77    3.19
  10 -10  -2   14.65    1.14
 -10  10   2   15.74    0.90
 -10   0   2   13.89    1.37
 -10   0   3    1.07    1.26
  10 -10  -3    3.13    0.99
  10 -10   3    1.24    1.40
 -10   0   4    3.65    1.28
   0 -10   4    2.85    0.92
   0 -10   4    1.67    1.60
   0 -10   5  120.24    2.91
 -10  10   5  119.24    2.58
   0 -10   5  116.50    2.49
 -10   0   5  118.92    2.72
 -10   0   6    9.39    1.40
 -10   0   6   10.70    1.08
 -10  10   6    9.69    1.04
 -10   0   6   10.87    1.24
 -10  10   6    9.08    1.20
   0 -10   6   10.45    0.99
 -10   0   7    9.76    1.45
 -10  10   7    6.51    1.26
   0 -10   7   10.20    1.03
 -10  10   7   10.53    1.14
 -10   0   7    8.49    1.12
 -10   0   7    9.20    1.22
   0 -10   8    3.06    1.35
 -10   0   8    2.24    1.42
   0  10   8    3.51    1.43
   0 -10   8    1.68    1.05
 -10  10   8    1.94    1.24
 -10   0   8    2.17    1.18
 -10  10   8    2.52    1.11
 -10   0   8    2.74    1.19
   0 -10   9  119.47    2.85
 -10   0   9  125.05    3.02
   0 -10   9  128.40    2.82
 -10   0   9  127.48    2.84
 -10   0   9  122.77    2.81
 -10   0  10    4.62    1.25
 -10   0  10    4.14    1.51
   0 -10  10    4.20    1.31
   0  10  10    3.87    1.33
 -10   0  10    3.43    1.90
   0 -10  10    3.27    1.19
  10   0  10    4.53    1.85
  10 -10  10    5.18    2.01
   0 -10  11   33.18    1.57
 -10   0  11   29.03    2.16
   0  10  11   27.25    1.90
 -10   0  11   31.07    1.57
  10 -10  11   34.79    2.36
   0 -10  11   32.37    1.89
  10   0  11   38.62    2.31
   0 -10  11   30.04    1.53
   0 -10  12   23.07    2.00
 -10   0  12   20.76    2.22
   0  10  12   22.52    1.97
 -10   0  12   21.84    1.51
  10   0  12   26.03    2.17
  10 -10  12   22.40    2.38
   0 -10  12   21.59    1.46
   0  10  13   35.27    2.22
   0 -10  13   39.97    2.25
 -10   0  13   42.49    1.74
  10   0  13   46.07    2.53
  10 -10  13   42.40    2.63
   0 -10  13   42.02    1.75
 -10   0  13   42.56    1.91
   0  10  14   -2.15    1.89
   0 -10  14    1.44    1.34
  10   0  14   -0.07    2.15
   0 -10  14    0.87    1.91
  10 -10  14    2.74    2.28
 -10   0  14    1.86    1.49
  10 -10  14   -0.08    1.36
  10   0  15    1.04    2.12
  10 -10  15    0.83    2.32
 -10   0  15    1.33    1.38
   0 -10  16    0.27    1.82
   0 -10  16   -0.26    1.35
  10 -10  16    0.20    1.33
  10   0  16   -0.12    1.95
  10   0  16   -1.01    2.09
  10 -10  16   -0.70    2.09
   0 -10  17    8.48    1.38
  10 -10  17   10.90    1.35
  10   0  17   11.69    2.11
  10 -10  17   10.55    2.18
  10   0  17   10.69    1.93
 -10   0  17   10.10    1.34
  10   0  18    2.28    1.64
  10 -10  18    2.64    2.00
  10 -10  18   -0.39    1.93
   0 -10  18   -0.17    1.21
  10 -10  18    0.07    1.09
  10   0  19    1.87    1.39
  10 -10  19   -0.25    1.68
  10 -10  19   -0.18    0.93
  10 -10  20    0.83    1.33
 -11   6   0    1.47    0.76
 -11   5   0    0.86    1.00
   6 -11   0    0.78    1.62
   5 -11   0   -1.88    1.75
 -11   6   0    1.22    0.90
 -11   6  -1  163.74    3.12
   6 -11  -1  160.51    3.63
   5 -11   1  156.05    3.65
   6 -11   1  168.40    3.61
 -11   5   1  152.23    3.29
 -11   6  -1  168.97    3.24
 -11   5  -1  155.47    3.28
 -11   6   1  149.91    3.26
 -11   5   2  414.60    7.88
 -11   5  -2  421.22    7.72
   6 -11   2  396.48    8.03
 -11   6  -2  403.78    7.81
  -5  11   2  410.55    7.73
  -5  -6   2  396.33    7.73
   5 -11   3  219.07    4.55
   6 -11   3  205.19    4.46
  -5  -6   3  207.41    4.14
 -11   6  -3  216.26    4.17
  -6  -5   3  221.27    4.14
  -5  -6   3  205.57    4.09
  -6  11   3  210.68    4.12
  -5  11   3  216.31    4.10
   6 -11   4  186.23    3.89
  -6  -5   4  177.26    3.70
   5 -11   4  191.56    3.93
  -5  -6   4  172.70    3.76
  -6  -5   4  169.63    3.49
   5   6   4  158.75    3.60
  -6  11   4  172.70    3.49
  -5  -6   4  191.76    3.55
  -6  -5   4  173.07    3.55
  -6  -5   4  173.19    3.71
 -11   6   4  172.87    3.61
 -11   5   4  184.72    3.65
  -5  -6   4  182.22    3.77
  -6  11   5  370.62    6.92
   5   6   5  372.12    7.04
  -6  -5   5  350.55    6.92
   5 -11   5  341.04    7.09
   5 -11   5  362.72    7.18
  -5  -6   5  379.57    7.07
  -6  -5   5  339.28    6.99
   6 -11   5  393.72    7.22
  -5  -6   5  385.15    7.04
  -6  -5   5  355.85    7.05
 -11   5   5  365.46    7.04
 -11   6   5  363.69    7.02
  -6  -5   5  343.88    7.01
   5 -11   6   85.34    2.34
   5   6   6   88.32    2.25
  -5  -6   6   82.76    2.10
  -6  -5   6   90.79    2.16
  -6  -5   6   99.60    2.18
  -5  -6   6   84.50    2.13
 -11   5   6   82.64    2.16
  -5  -6   6   73.15    2.01
 -11   6   6   95.39    2.15
  -6  -5   6   89.85    2.04
 -11   5   6   89.18    2.20
   6 -11   6   93.15    2.45
 -11   6   6   87.33    2.21
   6   5   6   89.38    2.30
   5   6   7  125.44    3.03
   6 -11   7  122.26    3.13
   5 -11   7  121.79    3.13
   6   5   7  135.11    3.07
 -11   5   7  126.65    2.94
 -11   6   7  140.47    2.96
   5 -11   7  134.03    3.11
   6 -11   7  120.94    3.08
 -11   6   7  131.59    2.99
 -11   6   7  137.63    2.91
  -5  -6   7  129.85    2.85
 -11   5   7  130.12    2.90
  -6  -5   7  143.25    2.93
  -6  -5   7  136.81    2.91
  -5  -6   7  132.44    2.87
   5   6   8    2.21    1.30
 -11   5   8    2.68    1.20
 -11   6   8    3.90    1.23
 -11   6   8    4.36    1.16
  -6  -5   8    2.14    1.05
 -11   5   8    3.44    1.19
  -5  -6   8    3.09    1.03
  -6  -5   8    3.57    1.46
  -5  -6   8    1.74    1.44
  -5  -6   8    2.82    1.31
  -6  -5   8    1.85    1.39
 -11   6   8    2.93    1.22
  -6  -5   8    2.93    1.02
  -5  -6   8    1.26    1.03
   5   6   8    2.00    1.32
 -11   6   9   33.43    1.51
 -11   5   9   32.15    1.48
  -6  -5   9   30.46    1.32
  -5  -6   9   27.82    1.23
  -5  -6   9   27.06    1.67
  -6  -5   9   30.66    1.71
  -6  -5   9   30.81    1.74
  -5  -6   9   26.42    1.69
   5   6   9   29.52    1.65
  -5  11   9   29.26    2.09
 -11   6   9   30.36    1.51
 -11   5   9   24.56    1.48
  -5  -6   9   28.04    1.33
 -11   5   9   24.82    1.44
 -11   6   9   32.77    1.45
  -6  -5   9   31.27    1.43
   6   5   9   24.35    1.71
   6 -11   9   26.34    1.82
   5   6   9   29.05    1.69
   5 -11   9   31.50    1.79
   5   6  10   68.83    2.35
   6   5  10   68.70    2.27
   5 -11  10   70.59    2.42
   6   5  10   72.26    2.33
   6 -11  10   74.66    2.44
  -5  -6  10   70.11    2.20
  -6  -5  10   70.57    2.24
  -6  -5  10   66.21    2.35
  -5  -6  10   70.16    2.36
   5   6  10   68.94    2.29
  -6  11  10   73.72    2.68
  -5  11  10   76.25    2.70
 -11   6  10   70.29    2.12
 -11   5  10   69.13    2.13
  -5  -6  10   76.01    1.88
  -6  -5  10   64.65    2.00
  -5  -6  10   69.43    2.02
 -11   6  10   74.72    2.04
 -11   5  10   75.12    2.07
  -6  -5  10   70.01    1.89
 -11   6  10   71.57    2.13
 -11   5  10   67.76    2.14
   6   5  11   65.18    2.37
   6 -11  11   66.49    2.51
   5   6  11   63.81    2.39
   5 -11  11   66.73    2.49
  -5  -6  11   65.54    2.18
  -6  -5  11   64.82    2.21
  -6  -5  11   62.27    2.34
  -5  -6  11   69.36    2.43
  -6  11  11   66.71    2.67
  -5  11  11   70.51    2.70
   5   6  11   63.85    2.33
   6   5  11   62.99    2.35
 -11   6  11   65.27    2.10
 -11   5  11   72.95    2.18
  -5  -6  11   67.52    1.80
 -11   6  11   68.93    2.02
  -5  -6  11   67.60    2.07
 -11   5  11   73.92    2.03
  -6  -5  11   65.29    1.85
  -6  -5  11   65.98    2.02
  11  -5  11   75.93    2.85
  11  -6  11   73.19    2.81
   6   5  12    0.16    1.78
   6 -11  12    2.22    2.04
   5   6  12    4.17    1.71
   6   5  12    3.08    1.75
   5   6  12    3.81    1.79
   5 -11  12    4.97    1.96
  -5  -6  12    1.98    1.47
  -6  -5  12    2.20    1.51
 -11   5  12    2.57    1.43
   5 -11  12    1.68    1.35
 -11   6  12    3.81    1.52
  -5  -6  12    5.41    1.81
  -6  11  12    3.82    2.18
  -6  -5  12    4.10    1.88
  -5  11  12    4.14    2.09
 -11   5  12    4.49    1.39
  -5  -6  12    2.04    1.28
  -6  -5  12    1.83    1.27
  -6  -5  12    1.96    1.11
  11  -5  12    5.63    2.31
  11  -6  12    4.39    2.36
 -11   6  13   20.44    1.66
 -11   5  13   24.69    1.67
   6 -11  13   28.84    1.66
   5 -11  13   23.82    1.58
  -5  -6  13   25.55    2.08
   6   5  13   22.47    2.00
  -5  11  13   20.96    2.27
  -6  -5  13   18.12    2.02
   5   6  13   21.62    1.99
  -6  -5  13   19.42    1.21
  -5  -6  13   25.00    1.54
  -6  -5  13   16.75    1.54
   5 -11  13   16.96    2.19
  11  -5  13   28.99    2.59
  11  -6  13   24.92    2.53
   5   6  13   23.01    2.04
   6   5  13   23.18    2.19
   6 -11  13   32.30    2.35
   5 -11  14   16.63    2.17
   6   5  14   14.84    1.94
   6   5  14   15.55    2.15
   6 -11  14   12.73    2.15
   5   6  14   12.81    2.04
   5 -11  14   17.91    1.53
 -11   6  14   16.77    1.62
  11  -6  14   15.50    1.40
 -11   5  14   14.52    1.58
  11  -5  14   12.06    1.20
   6 -11  14   15.08    1.63
   5   6  14   13.68    1.92
  -6  -5  14   13.05    2.04
  -5  -6  14   13.10    1.99
  -5  -6  14   13.01    1.51
  -6  -5  14   16.13    1.46
  11  -6  14   14.77    2.44
  11  -5  14   16.76    2.44
  11  -5  15   13.39    2.27
  11  -6  15   11.61    2.24
   5 -11  15    8.96    2.17
   6   5  15   11.66    2.05
   6 -11  15    7.50    2.24
 -11   5  15   10.01    1.50
  -6  -5  15   10.65    1.32
 -11   6  15    9.89    1.51
  -5  -6  15    8.37    1.28
  -6  -5  16    6.76    2.02
  -5  -6  16    9.24    1.90
   6   5  16    7.26    1.86
  11  -5  16   11.67    2.37
  11  -6  16    4.99    2.38
   5 -11  16    7.50    2.13
   6 -11  16   10.26    2.14
   6 -11  16    8.95    1.51
  11  -5  16    9.59    1.18
   5 -11  16    6.53    1.47
  11  -6  16    7.25    1.14
   6   5  17    6.92    1.70
   5 -11  17    8.23    1.98
   6 -11  17    6.23    2.09
  11  -5  17    4.96    2.04
  11  -5  17    3.31    2.21
  11  -6  17    3.58    2.29
   6 -11  17    6.33    1.40
   5 -11  17    5.24    1.34
  11  -5  18    5.13    2.04
  11  -6  18    5.03    2.13
   5 -11  18    4.81    1.82
  11  -5  18    4.85    1.97
  11  -6  18    6.61    1.96
   6 -11  18    7.51    1.23
   5 -11  18    6.19    1.27
   5 -11  19    1.01    1.53
   6 -11  19   -0.37    1.62
  11  -5  19    0.96    1.63
  11  -6  19    0.41    1.68
   6 -11  19    1.08    1.02
   5 -11  19    1.18    1.06
   5 -11  20    1.52    0.86
   6 -11  20    1.16    0.88
  11  -5  20    2.73    1.39
  11  -6  20    1.55    1.43
 -11   7   0   91.01    1.94
   4 -11   0   85.50    2.65
 -11   4   0   91.12    2.02
   7 -11   0   88.17    2.42
 -11   7   0   90.64    1.98
 -11   4   0   89.37    2.15
 -11   7   1   77.84    1.85
 -11   7  -1   79.29    1.69
 -11   4   1   76.66    1.93
 -11   4  -1   84.09    1.77
   7 -11   1   77.05    2.27
   4 -11   1   82.53    2.50
 -11   7  -1   78.86    1.78
 -11   7   1   76.64    1.84
   7 -11   2  287.79    6.07
   7 -11  -2  298.47    6.09
 -11   4  -2  297.13    5.76
 -11   4   2  312.29    5.94
 -11   7   2  307.82    5.89
  -4  -7   2  303.12    5.78
 -11   7   2  289.70    5.86
 -11   7  -2  312.57    5.81
   4 -11   3  252.71    5.22
   7 -11   3  263.61    5.49
   7 -11  -3  269.46    5.47
   4 -11   3  294.55    5.57
 -11   4   3  269.69    5.34
  -7  -4   3  282.10    5.22
  -7  11   3  264.03    5.20
 -11   7   3  263.41    5.29
  -4  -7   3  270.41    5.19
 -11   7  -3  278.68    5.17
 -11   4   3  264.34    5.32
   4 -11   4  720.43   14.22
  -4  -7   4  759.80   14.32
   7 -11   4  792.55   14.39
  -7  -4   4  715.84   14.23
   4 -11   4  771.41   14.39
 -11   4   4  778.43   14.30
 -11   7   4  691.77   14.24
  -4  -7   4  776.58   14.19
  -7  11   4  766.40   14.18
  -7  -4   4  755.13   14.19
  -7  -4   4  728.84   14.31
 -11   4   4  761.36   14.27
 -11   7   4  801.75   14.27
   4 -11   5  717.68   13.62
  -7  11   5  718.25   13.53
  -7  -4   5  732.02   13.54
   4 -11   5  742.46   13.72
   7 -11   5  667.36   13.69
  -4  -7   5  709.68   13.64
 -11   7   5  731.89   13.58
  -4  -7   5  692.06   13.59
 -11   4   5  699.75   13.62
  -7  -4   5  751.52   13.65
   4   7   6   23.12    1.27
   4 -11   6   20.30    1.38
 -11   4   6   22.65    1.25
  -7  11   6   22.30    1.06
 -11   7   6   19.77    1.27
  -7  -4   6   19.83    1.07
  -4  -7   6   27.97    1.33
 -11   4   6   25.32    1.39
  -7  -4   6   18.51    1.36
 -11   7   6   19.65    1.28
  -4  -7   6   26.96    1.08
  -7  -4   6   18.37    1.13
 -11   7   6   20.16    1.21
 -11   4   6   25.68    1.27
  -4  -7   6   28.64    1.20
  -7  -4   6   18.24    1.28
   4   7   7   74.74    2.14
   4 -11   7   71.45    2.21
   7 -11   7   87.17    2.47
 -11   7   7   73.35    2.11
 -11   4   7   86.33    2.12
   7   4   7   74.64    2.30
  -4  -7   7   87.12    2.05
   4 -11   7   71.18    2.27
  -7  -4   7   76.11    2.34
  -7  -4   7   72.21    2.19
 -11   7   7   78.57    2.12
 -11   7   7   80.76    2.06
  -4  -7   7   84.60    1.99
  -7  -4   7   75.45    2.00
 -11   4   7   97.59    2.20
  -7  -4   7   80.65    2.07
  -4  -7   7   89.50    2.00
   4   7   8   73.23    2.22
 -11   7   8   83.90    2.11
 -11   4   8   85.77    2.13
   4 -11   8   76.59    2.23
  -7  -4   8   77.33    2.29
  -4  11   8   84.69    2.49
  -7  -4   8   73.75    2.22
 -11   7   8   75.02    2.11
  -4  -7   8   77.63    2.02
  -7  -4   8   74.75    2.04
 -11   7   8   78.31    2.06
 -11   4   8   86.03    2.10
  -7  -4   8   78.30    2.06
  -4  -7   8   80.31    1.92
 -11   4   9   55.34    1.82
 -11   7   9   54.38    1.76
  -7  -4   9   54.28    1.64
  -4  -7   9   52.94    1.53
  -7  -4   9   48.00    1.95
  -4  -7   9   56.86    1.94
   4   7   9   47.34    1.93
  -4  11   9   51.52    2.26
  -4  -7   9   50.55    1.93
  -7  -4   9   44.96    1.87
 -11   7   9   49.12    1.74
 -11   4   9   52.90    1.71
 -11   7   9   52.20    1.69
  -7  -4   9   47.01    1.70
  -4  -7   9   52.34    1.65
   7 -11   9   52.29    2.25
   4 -11   9   49.86    2.07
   7   4   9   56.10    2.02
   7   4  10  106.44    2.94
   7 -11  10  114.47    3.05
   4   7  10  100.47    2.86
   4 -11  10   99.95    2.97
  -7  -4  10  113.24    2.84
  -4  -7  10  110.36    2.78
   4   7  10  102.20    2.83
  -4  11  10  113.23    3.11
  -4  -7  10  104.20    2.85
  -7  -4  10   96.02    2.80
 -11   7  10  105.84    2.66
 -11   4  10  106.29    2.74
  -4  -7  10  108.17    2.43
  -4  -7  10  103.73    2.63
  -7  -4  10  109.06    2.53
 -11   7  10  110.97    2.63
  -7  -4  10  101.63    2.61
 -11   4  10  111.85    2.65
 -11   4  10  119.70    2.66
   7   4  11   72.26    2.46
   7 -11  11   69.91    2.64
   4   7  11   64.10    2.35
   4 -11  11   76.32    2.60
  -7  -4  11   69.80    2.25
  -4  -7  11   69.91    2.19
   4   7  11   60.79    2.33
  -4  -7  11   68.39    2.45
  -4  11  11   76.76    2.66
  -7  -4  11   58.61    2.20
 -11   7  11   79.04    2.22
   4 -11  11   76.77    2.13
 -11   4  11   68.33    2.19
  -4  -7  11   68.92    2.00
  -7  -4  11   72.89    1.97
 -11   4  11   69.89    2.07
  -7  -4  11   70.09    2.13
  11  -7  11   75.92    2.97
  11  -4  11   74.86    2.89
  -4  -7  12   26.71    1.68
  -7  -4  12   30.22    1.75
 -11   7  12   28.62    1.71
 -11   4  12   27.23    1.74
   4 -11  12   29.84    1.64
  -4  -7  12   23.42    1.96
   7   4  12   27.81    2.03
  -4  11  12   25.75    2.23
   4   7  12   24.91    1.91
  -7  -4  12   28.71    2.07
  -4  -7  12   24.09    1.48
 -11   4  12   25.88    1.57
  -7  -4  12   30.86    1.42
  -7  -4  12   28.26    1.64
  11  -4  12   27.89    2.51
  11  -7  12   31.46    2.49
   7   4  12   31.03    2.17
   7 -11  12   28.76    2.32
   4   7  12   25.06    2.03
   4 -11  12   26.47    2.18
   4 -11  13    2.02    2.09
   7 -11  13    1.61    2.16
   7   4  13    1.90    1.90
   4   7  13    3.93    1.92
   7   4  13    0.36    1.95
 -11   4  13    1.75    1.46
  11  -4  13    3.49    1.12
 -11   7  13    1.17    1.54
   4 -11  13    1.03    1.37
   7 -11  13    2.21    1.37
  -7  -4  13    1.78    1.93
   4   7  13    2.47    1.82
  -4  -7  13   -0.20    1.90
  -4  11  13   -0.91    2.07
  -4  -7  13    2.69    1.48
  -7  -4  13    0.09    1.20
  11  -7  13    3.64    2.43
  11  -4  13    2.93    2.27
  11  -4  14   16.72    2.42
   7   4  14   13.53    2.02
   7   4  14   18.82    2.08
   7 -11  14   16.84    2.25
   4 -11  14   17.01    2.21
 -11   4  14   17.80    1.62
 -11   7  14   13.40    1.57
  11  -7  14   13.36    1.36
   7 -11  14   16.65    1.58
  11  -4  14   16.23    1.23
  -7  -4  14    9.93    2.04
  -4  -7  14   18.54    2.03
   4 -11  14   12.33    1.49
  -4  -7  14   16.50    1.54
  11  -7  14   14.58    2.31
  11  -4  15   27.06    2.47
  11  -7  15   30.47    2.57
   7   4  15   31.55    2.31
   7 -11  15   35.46    2.49
 -11   4  15   29.19    1.70
  -7  -4  15   25.90    1.58
   7   4  16    2.44    1.87
  -7  -4  16    2.74    1.95
  11  -7  16    4.07    1.16
  -4  -7  16    0.80    1.36
   4 -11  16    4.71    1.47
   7 -11  16    1.30    1.42
  11  -4  16    1.69    2.22
  11  -7  16    0.97    2.19
   4 -11  16    8.09    2.09
   7   4  16    2.79    1.97
   7 -11  16    2.05    2.06
   7   4  17    3.03    1.71
  11  -7  17    7.82    1.10
   7 -11  17    7.62    1.38
   4 -11  17    5.25    1.35
   4 -11  17    5.90    1.95
   7 -11  17    5.99    2.09
  11  -4  17    8.17    2.04
  11  -4  17    5.47    2.18
  11  -7  17    6.73    2.18
  -7  -4  17    6.34    1.17
   4 -11  18    2.78    1.74
   7   4  18    5.94    1.59
  11  -4  18    0.37    2.05
  11  -7  18    1.24    2.12
   7 -11  18    5.34    1.92
  11  -4  18    4.33    1.88
  11  -7  18    3.53    2.03
   4 -11  18    5.84    1.25
   7 -11  18    3.45    1.26
   7 -11  19    0.92    1.58
  11  -4  19    2.47    1.62
  11  -7  19    1.97    1.73
   7 -11  19    0.38    1.07
   4 -11  19    0.76    1.07
   7 -11  20    1.49    0.86
  11  -7  20   -0.23    1.43
   7 -11  20   -0.24    1.26
  11  -4  20   -2.84    1.35
 -11   3   0   22.72    1.25
   8 -11   0   35.78    1.54
   8 -11   1   16.46    1.53
   8 -11  -1   13.99    1.50
   3 -11   1   18.03    1.96
 -11   8   1   15.12    1.02
 -11   3   1   22.84    1.20
 -11   3  -1   18.57    1.00
  -3  -8   1   19.63    0.62
 -11   8  -1   22.89    0.84
 -11   8   1   18.31    0.94
   8 -11  -2  114.05    2.68
   8 -11   2  119.02    2.76
   3 -11   2  100.57    2.95
 -11   3  -2  108.73    2.31
 -11   3   2  112.13    2.53
 -11   8   2  111.75    2.44
  -3  -8   2  106.08    2.25
 -11   8   2  112.17    2.41
 -11   8  -2  121.03    2.26
 -11   3   3  128.88    3.04
  -8  -3   3  149.34    3.14
 -11   8   3  150.27    2.96
  -3  -8   3  127.77    2.78
   3 -11   3  133.67    3.34
   8 -11   3  137.31    3.18
 -11   3   3  131.76    3.02
   8 -11   4  248.86    4.58
   3 -11   4  208.91    4.58
   8 -11  -4  238.71    4.49
  -8  -3   4  189.51    4.28
  -3  -8   4  237.19    4.60
 -11   3   4  200.99    4.43
 -11   8   4  208.56    4.35
  -3  -8   4  207.93    4.25
 -11   8   4  203.95    4.29
  -8  -3   4  217.47    4.43
 -11   3   4  213.53    4.39
  -8  -3   4  224.30    4.31
  -8  11   4  245.94    4.32
   8 -11  -5  469.18    8.68
   3 -11   5  435.63    8.80
  -3  -8   5  428.55    8.71
  -8  11   5  430.46    8.56
  -8  -3   5  471.82    8.59
 -11   8   5  457.67    8.60
 -11   3   5  429.63    8.66
  -8  -3   5  455.43    8.69
   3 -11   6   23.34    1.33
 -11   8   6   23.17    1.27
 -11   3   6   30.08    1.37
  -3  -8   6   26.91    1.46
 -11   3   6   28.19    1.47
 -11   8   6   19.57    1.26
  -3  -8   6   27.01    1.11
 -11   8   6   20.66    1.21
 -11   3   6   28.38    1.35
  -3  -8   6   28.96    1.15
  -8  -3   6   23.64    1.35
   3 -11   7   42.25    1.67
  -8  11   7   37.13    1.35
 -11   8   7   48.61    1.52
 -11   3   7   40.64    1.58
  -8  -3   7   45.13    1.40
   3 -11   7   48.17    1.81
  -3  -8   7   35.45    1.50
 -11   3   7   37.92    1.60
  -8  -3   7   43.59    1.82
  -8  -3   7   43.09    1.78
 -11   8   7   44.26    1.55
  -3  -8   7   37.62    1.33
 -11   8   7   45.46    1.49
  -3  -8   7   40.28    1.33
 -11   3   7   36.15    1.49
  -8  -3   7   46.42    1.56
   3 -11   8   27.87    1.60
   8 -11   8   29.52    1.77
   8   3   8   30.30    1.71
 -11   8   8   28.66    1.44
 -11   3   8   27.11    1.36
   3 -11   8   28.20    1.65
  -3  -8   8   25.12    1.34
  -8  -3   8   28.97    1.70
  -3  11   8   26.83    1.80
  -8  -3   8   26.76    1.67
  -3  -8   8   23.41    1.21
 -11   8   8   31.27    1.43
  -8  -3   8   26.98    1.28
 -11   8   8   30.04    1.37
 -11   3   8   25.64    1.41
  -8  -3   8   29.94    1.40
  -3  -8   8   26.02    1.12
 -11   8   9  130.77    2.95
 -11   3   9  141.22    2.97
  -8  -3   9  126.82    2.89
  -8  -3   9  123.77    3.11
  -3  -8   9  132.61    3.11
  -3  11   9  121.85    3.30
  -8  -3   9  117.97    3.19
 -11   8   9  126.69    2.99
  -3  -8   9  124.97    2.89
 -11   3   9  126.07    2.94
 -11   8   9  131.02    2.91
  -3  -8   9  130.92    2.74
  -8  -3   9  113.58    2.91
   8 -11   9  137.80    3.40
   3 -11   9  129.99    3.20
   8   3   9  122.68    3.22
  11  -3  10    8.30    1.90
   8 -11  10    8.97    1.95
   8   3  10    9.18    1.74
  11  -8  10    5.88    2.07
  -8  -3  10    4.42    1.18
 -11   3  10    6.42    1.32
  -8  -3  10    4.55    1.54
  -3  -8  10   10.19    1.51
  -3  11  10    6.11    1.86
  -8  -3  10    4.92    1.76
   3 -11  10    5.83    1.33
 -11   8  10    6.31    1.42
  -3  -8  10    7.22    1.15
   3 -11  10    5.99    1.63
  -3  -8  10    7.63    1.54
   8 -11  11   17.17    2.11
   3 -11  11   12.71    1.88
   8   3  11   15.34    1.83
  -8  -3  11   14.46    1.62
  -3  -8  11   17.39    1.52
  -3  11  11   12.24    1.97
  -8  -3  11   14.32    1.93
   3   8  11   17.38    1.75
  -3  -8  11   17.13    1.71
   3 -11  11   15.16    1.46
 -11   8  11   14.89    1.52
 -11   3  11   17.51    1.55
  -3  -8  11   16.59    1.28
  -8  -3  11   15.31    1.27
 -11   3  11   17.79    1.45
  11  -3  11   17.93    2.17
  11  -8  11   18.05    2.42
  -3  -8  12   28.70    1.63
   3   8  12   29.15    2.00
  -3  -8  12   25.32    1.99
  -3  11  12   23.20    2.20
  -8  -3  12   26.17    2.12
 -11   8  12   25.47    1.70
 -11   3  12   27.89    1.69
   3 -11  12   29.75    1.72
  -3  -8  12   28.79    1.57
 -11   3  12   28.38    1.58
  -8  -3  12   27.64    1.43
   8   3  12   29.15    2.12
   3   8  12   28.65    1.99
   3 -11  12   22.08    2.14
   8 -11  12   32.45    2.24
  11  -3  12   33.87    2.46
  11  -8  12   31.41    2.48
  -3  -8  13   33.31    1.69
  -3  -8  13   33.29    2.16
  -3  11  13   27.10    2.34
   8   3  13   34.02    2.24
  -8  -3  13   35.62    2.31
 -11   3  13   36.75    1.71
  -3  -8  13   35.34    1.67
  -8  -3  13   38.49    1.55
   8   3  13   35.70    2.36
   8 -11  13   39.32    2.54
  11  -8  13   40.14    2.73
  11  -3  13   41.65    2.50
  11  -3  13   35.83    1.42
 -11   8  13   40.12    1.87
   3 -11  13   37.31    1.79
 -11   3  13   35.76    1.82
  -8  -3  14    5.77    2.07
  -3  11  14    4.55    2.03
  -3  -8  14    7.93    1.52
   3 -11  14    7.48    1.44
   3 -11  14    5.38    2.01
   8   3  14    8.52    1.95
  11  -3  14    7.45    2.36
  11  -8  14    7.66    2.27
   8   3  14    5.70    1.98
   8 -11  14    9.51    2.26
  11  -8  14    7.08    1.32
  -8  -3  14    6.52    1.45
   8 -11  14    7.08    1.42
 -11   3  14    5.82    1.47
   8   3  15   17.30    2.07
   8 -11  15   15.91    2.21
  11  -3  15   19.07    2.27
  11  -8  15   21.98    2.47
 -11   3  15   19.22    1.60
  -8  -3  15   21.20    1.56
   8   3  16    6.46    1.91
  11  -8  16    8.52    1.28
  -3  -8  16    8.55    1.48
   8 -11  16   11.33    1.41
   3 -11  16    9.55    1.44
  11  -8  16   11.60    2.17
   8 -11  16    8.62    2.18
   3 -11  16   10.25    2.01
  11  -3  16   11.12    2.29
   8   3  17    2.30    1.75
   3 -11  17    2.78    1.84
  11  -8  17    2.61    1.13
   8 -11  17    2.28    1.27
   3 -11  17    4.16    1.36
  11  -3  17    1.98    2.06
  11  -3  17    2.16    2.07
  11  -8  17    3.02    2.10
   8 -11  17    4.03    2.13
  -8  -3  17    1.65    1.17
   8   3  18    7.40    1.60
   3 -11  18    6.69    1.23
  11  -8  18    5.88    1.00
   8 -11  18    5.39    1.17
  11  -3  18    5.14    1.91
  11  -8  18    1.57    2.07
  11  -3  18    5.71    1.85
   8 -11  18    4.10    1.93
  11  -8  18    6.17    2.02
  -8  -3  18    5.75    1.03
  11  -3  19    1.68    1.52
   8 -11  19    0.69    1.64
  11  -8  19    1.92    1.73
   8 -11  19    2.75    1.02
   3 -11  19    2.47    1.08
   8 -11  20    0.88    0.78
  11  -8  20    2.28    1.41
   8 -11  20   -0.91    1.35
   9 -11   0   32.97    1.63
 -11   9   0   34.57    1.04
   9 -11   1  192.14    4.01
   9 -11  -1  188.87    3.98
 -11   9   1  187.77    3.74
  -2  -9   1  183.93    3.62
 -11   9  -1  194.30    3.67
 -11   2  -1  196.49    3.82
 -11   2   1  200.70    3.90
 -11   2   2   49.29    1.59
   9 -11   2   44.54    1.77
   2 -11   2   50.08    2.12
   9 -11  -2   37.48    1.63
  -2  -9   2   48.92    1.11
 -11   9   2   40.78    1.39
 -11   9   2   42.53    1.27
 -11   2   2   49.91    1.57
  -2  -9   3  243.30    4.70
 -11   9   3  237.29    4.83
  -2  -9   3  237.84    5.13
   9 -11   3  236.98    5.00
   9 -11  -3  243.93    4.91
   2 -11   3  252.73    5.14
 -11   2   3  248.68    4.93
  -9  -2   3  255.49    5.01
 -11   2   3  237.82    4.92
  -2  -9   4   16.80    0.88
 -11   9   4   16.01    1.21
 -11   9   4   16.25    1.02
 -11   2   4   15.09    1.30
  -9  -2   4   15.97    1.39
   2 -11   4   21.75    1.73
   9 -11  -4   15.59    1.29
  -2  -9   4   16.35    1.70
   9 -11   4   18.19    1.57
  -9  11   5   14.63    1.05
  -9  -2   5   13.62    1.08
  -2  -9   5   15.33    1.53
 -11   9   5   13.96    1.05
  -9  -2   5   14.06    1.33
 -11   2   5   14.46    1.27
 -11   9   6   16.07    1.22
 -11   2   6   19.51    1.30
  -9  -2   6   12.22    1.51
 -11   2   6   22.07    1.44
  -2  -9   6   18.68    1.41
  -2  -9   6   19.07    1.00
 -11   9   6   13.70    1.21
 -11   9   6   14.50    1.13
  -9  -2   6   10.80    1.26
 -11   2   6   18.80    1.27
 -11   9   7   25.16    1.32
 -11   2   7   29.56    1.38
  -9  11   7   29.42    1.29
  -9  -2   7   26.80    1.32
   2 -11   7   25.58    1.61
  -9  -2   7   25.86    1.62
 -11   2   7   25.77    1.54
 -11   9   7   26.76    1.37
  -2  -9   7   24.86    1.16
 -11   9   7   25.79    1.26
  -2  -9   7   29.62    1.08
 -11   2   7   25.71    1.37
  -9  -2   7   26.15    1.39
  -9  -2   8    7.47    1.14
 -11   2   8    7.89    1.16
 -11   9   8    7.81    1.24
   2 -11   8    7.57    1.44
 -11   2   8    7.59    1.37
  -9  -2   8    9.01    1.52
  -2  11   8    4.40    1.57
  -9  -2   8    8.98    1.57
 -11   9   8    9.02    1.30
 -11   9   8    7.98    1.16
  -2  -9   8    6.77    1.09
 -11   2   8    7.90    1.25
  -9  -2   8   10.36    1.25
 -11   2   9    9.25    1.27
   9 -11   9   10.72    1.90
 -11   9   9   10.23    1.20
   9   2   9    8.58    1.71
  -2  -9   9    7.08    1.23
  -2  -9   9    8.92    1.47
  -9  -2   9    7.16    1.54
   2 -11   9    6.21    1.25
  -9  -2   9    3.76    1.68
  -2  11   9    7.36    1.66
   2 -11   9    7.46    1.27
 -11   9   9    2.95    1.38
  -2  -9   9   10.33    1.13
 -11   2   9   10.60    1.29
  -9  -2   9    6.89    1.23
   9   2  10   61.78    2.42
   9 -11  10   61.48    2.53
  -2  -9  10   60.55    1.99
  -9  -2  10   56.94    2.13
  -9  -2  10   62.03    2.43
  -2  11  10   59.39    2.29
  -2  -9  10   61.06    1.81
 -11   9  10   53.94    2.00
   2 -11  10   56.59    1.81
  -9  -2  10   56.65    1.82
 -11   2  10   60.72    1.88
  11  -2  10   63.33    2.46
  11  -9  10   56.85    2.65
   9   2  11   12.78    1.93
  11  -2  11    9.12    2.04
   9 -11  11   10.55    2.15
  11  -9  11   11.57    2.20
  -9  -2  11    8.24    1.26
 -11   2  11   11.59    1.40
  -9  -2  11    8.15    1.58
  -2  -9  11   13.01    1.48
  -9  -2  11    6.53    1.95
  -2  11  11   10.86    1.85
   2 -11  11    9.07    1.42
 -11   9  11    9.17    1.52
  -2  -9  11   11.91    1.35
   2 -11  11    7.34    1.78
  -2  -9  12  104.24    2.68
  -9  -2  12   91.59    3.17
  -2  11  12  100.32    3.11
   2 -11  12  106.33    2.70
 -11   2  12  104.31    2.77
  -2  -9  12   99.68    2.63
 -11   2  12  105.24    2.64
  -9  -2  12   97.61    2.55
  11  -2  12  104.32    3.36
  11  -9  12  113.31    3.38
   9   2  12  109.91    3.16
   9 -11  12  102.65    3.33
   9   2  13    4.03    2.01
   9 -11  13    3.36    2.16
   2 -11  13    2.23    1.89
  -2  -9  13    4.54    1.35
 -11   2  13    3.10    1.56
  11  -2  13    3.52    2.15
  11  -9  13    3.31    2.39
 -11   2  13    5.15    1.34
   2 -11  13    4.77    1.44
  -9  -2  13    4.07    1.29
  -2  -9  13    6.49    1.37
  -2  11  13    7.36    2.01
  -9  -2  13    5.09    2.06
 -11   2  14    6.52    1.48
  -9  -2  14    6.50    1.51
   9 -11  14    5.92    1.42
  -2  11  14    2.92    1.97
   9   2  14    5.73    2.06
   9 -11  14    6.30    2.17
   2 -11  14    7.09    2.07
   9   2  14    5.06    1.94
  11  -2  14    6.65    2.27
  11  -9  14    5.90    2.34
   2 -11  14    4.65    1.46
  -2  -9  14    4.61    1.37
   2 -11  15   14.73    2.07
   9   2  15   15.87    2.04
   9   2  15   14.05    2.18
  11  -2  15   16.00    2.34
   9 -11  15   16.92    2.25
  11  -9  15   16.83    2.33
  -9  -2  15   15.71    1.53
 -11   2  15   14.85    1.56
   9 -11  16    7.06    1.39
  -2  -9  16    7.47    1.44
  11  -9  16    9.53    1.32
   2 -11  16    7.66    1.42
   2 -11  16    9.62    1.94
   9   2  16   10.88    1.93
  11  -2  16    7.89    2.00
  11  -2  16    6.33    2.21
  11  -9  16   11.50    2.34
  -9  -2  17    1.76    1.19
 -11   2  17    3.37    1.28
   2 -11  17    2.45    1.33
  -2  -9  17    1.10    1.33
  11  -9  17    2.14    1.22
   9 -11  17    1.31    1.29
  11  -2  17    5.94    2.03
  11  -2  17    1.83    1.91
   9 -11  17    0.13    2.13
   9   2  17    2.19    1.86
  11  -9  17    2.77    2.06
   9 -11  17   -1.26    2.00
   9   2  17    2.49    1.72
   2 -11  17    3.07    1.81
   2 -11  18    2.21    1.16
  11  -9  18    1.78    1.02
   9 -11  18    1.46    1.13
  11  -2  18   -2.51    1.67
   9 -11  18   -1.30    1.94
  11  -9  18    1.56    2.00
  11  -2  18    2.70    1.85
  11  -9  18    1.96    1.85
   9   2  18    1.48    1.51
   9 -11  19    0.20    0.95
   9 -11  19    3.04    1.65
  11  -9  19    0.16    1.66
  11  -2  19   -0.72    1.52
   9 -11  20   -1.39    1.28
  11  -9  20    0.55    1.36
   9 -11  20   -0.68    0.76
  10 -11   0   87.89    2.24
  11 -10   0   89.32    2.20
 -11  10   0   90.46    1.88
 -11   1   1  178.80    3.70
 -11  10  -1  167.17    3.31
 -11  10   1  176.56    3.40
  11 -10  -1  169.15    3.53
  10 -11  -1  177.82    3.61
  10 -11   1  170.31    3.68
  11 -10   1  174.88    3.62
  11 -10  -2  657.00   12.45
  10 -11  -2  660.62   12.51
  10 -11   2  668.23   12.58
   1 -11   2  660.41   12.72
 -11   1   2  656.54   12.56
 -10  -1   2  687.58   12.63
  -1 -10   2  644.25   12.38
 -11  10   2  656.15   12.43
 -11   1   2  678.18   12.59
  -1 -10   3  522.06    9.86
  10 -11  -3  490.98    9.92
  -1 -10   3  566.28   10.22
   1 -11   3  517.89   10.19
  10 -11   3  554.35   10.06
 -11   1   3  526.50   10.02
 -10  -1   3  517.25   10.05
 -11   1   3  508.89   10.02
  10 -11   4  190.79    4.20
   1 -11   4  222.31    4.39
  -1 -10   4  181.25    4.28
  -1 -10   4  176.35    3.91
 -11  10   4  208.11    3.97
 -10  -1   4  213.72    4.15
 -11   1   4  188.70    4.12
   1 -11   4  212.05    3.94
 -10  -1   5   57.57    1.99
 -11   1   5   66.82    1.90
  -1 -10   5   71.90    2.09
 -11  10   5   54.79    1.72
 -11  10   5   55.56    1.61
 -11   1   5   64.29    1.83
 -10  -1   5   52.39    1.86
 -11   1   6  254.82    5.44
 -10  -1   6  264.49    5.48
 -10  -1   6  276.20    5.42
 -11   1   6  255.13    5.38
 -11  10   6  266.63    5.37
  -1 -10   6  264.10    5.29
 -11  10   6  275.19    5.30
 -10  -1   6  283.88    5.35
 -11  10   6  278.72    5.35
 -11   1   6  260.58    5.37
 -10  11   6  260.48    5.32
 -11  10   7   63.29    1.69
 -10  11   7   56.74    1.62
 -10  -1   7   62.75    1.69
 -11   1   7   54.02    1.76
 -10  -1   7   53.90    1.96
 -11   1   7   52.58    1.91
   1 -11   7   55.99    1.95
  -1 -10   7   51.08    1.60
 -11  10   7   57.45    1.82
 -11  10   7   59.98    1.69
 -10  -1   7   60.14    1.81
 -11   1   7   54.89    1.82
   1 -11   8  211.30    4.45
  -1 -10   8  211.21    4.41
 -11   1   8  219.07    4.50
 -10  -1   8  198.11    4.49
  -1 -10   8  218.77    4.33
 -11  10   8  200.21    4.38
   1 -11   8  210.17    4.33
 -10  -1   8  197.82    4.34
 -11   1   8  215.24    4.39
 -11  10   8  210.97    4.34
 -11   1   8  215.23    4.40
 -10  -1   8  208.05    4.31
 -10  11   8  206.44    4.29
 -11   1   9   33.22    1.52
  10   1   9   33.85    2.04
 -11  10   9   29.43    1.47
  10 -11   9   37.25    2.05
   1 -11   9   28.39    1.60
  -1 -10   9   35.34    1.55
 -11   1   9   32.38    1.68
 -10  -1   9   25.88    1.74
  -1  11   9   29.63    1.79
  -1 -10   9   31.59    1.34
   1 -11   9   27.67    1.38
 -11  10   9   29.80    1.55
 -11   1   9   33.65    1.54
 -10  -1   9   28.78    1.49
  10   1  10  188.78    4.42
 -11  10  10  179.47    4.01
 -10  -1  10  184.83    4.11
   1 -11  10  176.78    3.95
  -1 -10  10  186.05    4.04
  -1  11  10  162.08    4.18
  -1 -10  10  180.30    3.94
   1 -11  10  188.43    3.99
 -11   1  10  179.67    3.94
 -10  -1  10  182.56    3.94
  10 -11  10  192.08    4.48
  11  -1  10  202.27    4.54
  11 -10  10  191.78    4.55
  -1 -10  11   75.33    2.28
  -1  11  11   82.94    2.65
   1 -11  11   81.28    2.30
  -1 -10  11   77.74    2.22
 -10  -1  11   85.10    2.26
 -11   1  11   75.25    2.25
  10   1  11   85.62    2.85
  10 -11  11   77.24    2.92
  11  -1  11   88.44    2.97
  11 -10  11   89.13    3.06
  -1 -10  12   45.10    1.79
  -1 -10  12   42.47    1.79
   1 -11  12   47.11    1.85
  11 -10  12   54.28    2.70
  10   1  12   58.14    2.60
  10 -11  12   48.16    2.67
  11  -1  12   48.42    2.50
 -11   1  12   44.63    1.83
 -10  -1  12   50.03    1.76
   1 -11  12   48.08    2.28
  -1  11  12   42.46    2.29
 -11   1  13   24.17    1.74
   1 -11  13   31.78    1.60
  11  -1  13   27.79    2.43
  11 -10  13   28.32    2.50
  10   1  13   30.03    2.29
  10 -11  13   23.42    2.48
 -10  -1  13   29.26    1.54
  -1 -10  13   21.65    1.55
 -11   1  13   25.26    1.57
   1 -11  13   27.20    2.11
  -1  11  13   28.20    2.15
  10 -11  14   26.76    1.72
 -11   1  14   24.44    1.69
 -10  -1  14   25.02    1.68
  10   1  14   26.17    2.15
  10   1  14   24.67    2.15
  10 -11  14   25.82    2.48
  11  -1  14   24.78    2.37
  11 -10  14   23.32    2.44
  -1 -10  14   23.24    1.56
   1 -11  14   21.42    1.59
  10   1  15    5.22    1.96
  11  -1  15    5.51    2.20
  11 -10  15    8.96    2.32
  10   1  15    3.03    2.10
  10 -11  15    8.95    2.25
 -10  -1  15    4.97    1.42
 -11   1  15    4.67    1.41
  11 -10  16   12.79    1.41
  10 -11  16   13.31    1.47
 -10  -1  16   12.48    1.41
 -11   1  16   14.04    1.47
  -1 -10  16   13.30    1.47
   1 -11  16   11.20    1.45
  10   1  16   12.90    1.93
  11  -1  16   12.77    2.02
 -11   1  17    1.47    1.26
 -10  -1  17    0.22    1.22
   1 -11  17    2.05    1.29
  -1 -10  17    0.04    1.27
  10 -11  17    1.11    1.26
  11 -10  17    0.89    1.19
  10   1  17   -0.34    1.74
  10 -11  17    2.21    2.06
  11  -1  17    3.89    1.93
  11 -10  17   -0.35    2.09
  11  -1  17    6.72    1.85
  10   1  17    0.38    1.89
   1 -11  18    0.83    1.17
  11 -10  18    2.68    1.06
  10 -11  18    3.67    1.11
  10   1  18    1.29    1.54
  11  -1  18    3.75    1.65
  11 -10  18    0.58    1.95
  10 -11  18    3.34    1.93
  11  -1  18    1.57    1.77
  11 -10  18    1.99    1.93
  10 -11  19    2.96    0.94
  11 -10  19    2.02    0.87
  11  -1  19    4.02    1.38
  10   1  19    2.50    1.30
  10 -11  19    6.33    1.67
  11 -10  19    2.53    1.66
  11 -10  20    2.36    1.26
  11 -11   0   44.75    1.60
  11 -11  -1    2.35    1.14
  11 -11   1   -0.52    1.30
  11 -11  -2  108.64    2.47
  11 -11   2  110.94    2.61
   0 -11   2  109.14    3.04
 -11  11   2  107.62    2.31
 -11   0   2  116.15    2.73
 -11   0   3    7.51    1.29
   0 -11   3    7.98    1.83
  11 -11  -3    9.28    1.06
 -11   0   4   24.04    1.50
   0 -11   4   22.47    1.00
 -11  11   4   25.72    1.07
   0 -11   4   22.79    1.12
 -11   0   4   25.38    1.44
   0 -11   5    2.71    0.85
 -11   0   5    3.45    1.10
 -11  11   5    4.41    1.05
 -11   0   5    2.97    1.26
 -11   0   5    3.14    1.36
   0 -11   6  146.09    3.26
 -11  11   6  163.47    3.30
 -11   0   6  167.30    3.35
 -11   0   6  152.92    3.45
 -11   0   6  146.56    3.48
 -11   0   7   85.68    2.41
 -11  11   7   91.53    2.21
 -11   0   7   91.21    2.21
   0 -11   7   82.72    2.11
   0 -11   7   80.36    2.36
 -11   0   7   84.79    2.25
 -11   0   8   38.01    1.72
 -11  11   8   28.66    1.41
 -11   0   8   27.62    1.34
   0 -11   8   24.28    1.36
   0 -11   8   19.17    1.64
 -11   0   8   33.25    1.57
 -11   0   9    0.31    1.54
 -11  11   9    0.79    1.16
 -11   0   9    0.92    1.23
   0 -11   9    0.24    1.11
   0 -11   9    0.45    1.28
 -11   0   9   -1.14    1.32
 -11   0  10    0.50    1.56
   0 -11  10   -0.88    1.35
   0 -11  10    0.27    1.11
  11 -11  10   -0.59    2.02
  11   0  10    1.39    2.01
 -11   0  10    1.16    1.33
   0 -11  11   13.03    1.41
  11 -11  11   14.81    2.37
  11   0  11   12.45    2.18
 -11   0  11    9.94    1.40
   0 -11  11   12.89    1.40
   0 -11  12    0.23    1.28
 -11   0  12    1.33    1.36
  11 -11  12    3.63    2.16
  11   0  12    0.63    1.90
   0 -11  13   -0.10    1.37
 -11   0  13    0.69    1.31
  11 -11  13    0.41    2.28
  11   0  13    1.78    2.11
 -11   0  13    1.40    1.56
 -11   0  14    3.97    1.53
  11   0  14    7.88    2.14
  11 -11  14    3.14    2.26
   0 -11  14    5.54    1.36
  11 -11  15    4.77    1.33
 -11   0  15    2.93    1.39
   0 -11  15    4.11    1.40
  11   0  15    4.23    2.15
  11 -11  15   -0.70    2.12
  11   0  15    4.04    1.98
  11 -11  16   17.96    1.44
 -11   0  16   17.97    1.50
   0 -11  16   18.61    1.48
  11   0  16   20.70    2.01
 -11   0  17    2.09    1.22
  11   0  17    4.53    1.95
  11 -11  17   -0.07    2.05
  11   0  17    3.45    1.68
   0 -11  17    2.55    1.24
  11 -11  17    1.93    1.24
  11 -11  18   11.87    1.98
  11   0  18   10.14    1.60
  11 -11  18    8.59    1.11
  11 -11  19    3.00    0.88
  11 -11  19   -1.14    1.61
 -12   6   0 1774.41   33.34
 -12   6   0 1793.76   33.39
   6 -12   0 1798.99   33.54
 -12   6  -1  841.75   15.76
   6 -12  -1  847.36   16.04
   6 -12   1  829.38   16.01
 -12   6  -1  843.34   15.84
  -6  -6   2  544.73   10.25
  -6  12   2  529.47   10.24
   6 -12   2  564.20   10.54
   6 -12  -2  555.38   10.57
 -12   6  -2  559.84   10.33
   6 -12   3 1026.62   19.10
 -12   6  -3 1038.99   18.92
 -12   6   3 1002.98   18.95
  -6  12   3  987.81   18.85
  -6  -6   3 1003.68   18.85
  -6  -6   4  181.54    3.90
  -6  -6   4  188.01    3.68
  -6  -6   4  193.34    3.92
 -12   6   4  178.64    3.76
  -6  12   4  182.61    3.60
  -6  -6   4  180.02    3.61
  -6  -6   5 1263.73   24.18
  -6  -6   5 1368.71   24.24
 -12   6   5 1302.46   24.19
   6   6   5 1303.26   24.21
   6 -12   5 1203.59   24.23
   6   6   6   35.97    1.51
 -12   6   6   35.95    1.51
   6 -12   6   36.25    1.78
  -6  -6   6   38.05    1.25
 -12   6   6   39.05    1.42
  -6  -6   6   37.24    1.49
   6 -12   7   27.58    1.58
   6   6   7   23.90    1.47
   6 -12   7   25.52    1.63
  -6  -6   7   23.45    1.27
 -12   6   7   19.37    1.36
 -12   6   7   23.68    1.31
  -6  -6   7   21.21    1.16
 -12   6   7   23.43    1.39
  -6  -6   8  187.97    4.11
  -6  -6   8  193.65    3.85
 -12   6   8  177.97    3.93
 -12   6   8  184.37    3.88
  -6  -6   8  173.41    3.82
 -12   6   8  185.34    3.91
 -12   6   9   69.92    2.08
  -6  -6   9   72.22    2.29
  -6  -6   9   70.91    1.89
 -12   6   9   73.86    2.10
  -6  -6   9   66.04    1.95
 -12   6   9   73.33    2.04
   6   6   9   68.55    2.22
   6 -12   9   65.74    2.28
   6   6  10  269.77    5.89
   6 -12  10  272.64    5.99
 -12   6  10  278.90    5.77
  -6  -6  10  282.43    5.85
  -6  -6  10  281.87    5.60
  -6  -6  10  273.02    5.69
 -12   6  10  283.95    5.72
 -12   6  10  294.92    5.75
   6 -12  11   57.71    2.42
   6   6  11   58.11    2.31
 -12   6  11   55.71    1.97
  -6  -6  11   55.87    2.14
  -6  -6  11   59.14    1.71
 -12   6  11   62.28    2.00
  -6  -6  11   51.24    1.92
  12  -6  11   66.17    2.84
   6 -12  12  138.56    3.14
 -12   6  12  127.68    3.17
  -6  -6  12  132.08    3.22
  -6  -6  12  127.01    2.90
  12  -6  12  137.66    3.95
   6   6  12  126.21    3.42
   6 -12  12  129.72    3.59
  12  -6  13    6.94    2.38
  -6  -6  13    2.27    1.39
   6   6  13    1.11    1.83
   6 -12  13    4.86    1.94
 -12   6  13    2.14    1.52
   6 -12  13    4.92    1.39
  12  -6  14   12.41    2.43
   6 -12  14    8.21    2.18
   6   6  14   10.68    1.99
 -12   6  14   11.93    1.59
  12  -6  14   13.28    1.31
   6 -12  14   12.74    1.51
  12  -6  15   98.73    3.35
 -12   6  15   91.48    2.56
  -6  -6  15   98.30    2.46
  -6  -6  16   -0.43    1.18
   6 -12  16   -0.41    2.06
  12  -6  16    0.71    1.03
   6 -12  16   -0.37    1.36
   6 -12  17   31.64    2.21
   6 -12  17   32.14    1.58
  12  -6  18    2.04    2.05
   6 -12  18    2.68    1.71
  12  -6  18    1.02    1.96
   6 -12  18    3.88    1.17
  12  -6  19    4.77    1.62
   6 -12  19    1.85    1.00
   6 -12  20    3.00    0.84
  12  -6  20    3.20    1.30
   7 -12   0   22.32    1.73
 -12   7   0   25.74    1.09
 -12   7   0   24.81    0.95
 -12   5   1   57.50    1.44
   5 -12  -1   60.44    2.21
 -12   7  -1   49.19    1.19
 -12   7   1   42.13    1.37
   5 -12   1   49.85    2.18
   7 -12   1   46.53    1.95
   7 -12  -1   39.64    1.93
 -12   5  -1   43.49    1.47
 -12   7   1   41.15    1.39
 -12   7  -1   52.44    1.33
 -12   5   2   30.32    1.25
 -12   5  -2   18.83    1.19
 -12   7   2   17.69    1.08
   5 -12   2   20.98    1.88
   7 -12   2   26.81    1.78
   7 -12  -2   18.23    1.76
 -12   5   2   29.99    1.24
 -12   7  -2   26.34    1.00
  -7  12   3  130.76    2.83
  -7  -5   3  157.49    2.88
 -12   5   3  129.25    3.05
 -12   7   3  160.00    3.03
  -5  -7   3  128.90    2.85
 -12   7  -3  130.09    2.84
 -12   7   3  157.22    3.00
 -12   5   3  130.68    3.03
   5 -12   3  146.07    3.36
   7 -12   3  149.95    3.34
   7 -12  -3  178.41    3.35
  -7  12   4   29.25    1.02
  -7  -5   4   24.44    1.03
  -7  -5   4   27.78    1.50
  -5  -7   4   28.58    1.65
  -5  -7   4   30.27    1.02
 -12   7   4   22.43    1.22
  -7  -5   4   22.65    1.47
 -12   5   4   29.24    1.29
  -5  -7   4   28.91    1.41
 -12   5   5    8.34    1.12
  -7  -5   5   13.89    1.28
  -5  -7   5   10.03    1.36
  -7  12   5    9.21    0.84
  -7  -5   5   10.78    0.89
 -12   7   5   12.68    1.12
  -5  -7   5    8.68    1.21
   5 -12   6   35.06    1.49
 -12   7   6   34.83    1.37
   7   5   6   34.49    1.55
   7 -12   6   21.12    1.57
 -12   5   6   29.29    1.40
  -5  -7   6   24.51    1.36
   7 -12   6   28.60    1.75
   5 -12   6   38.64    1.75
 -12   7   6   32.60    1.39
 -12   7   6   33.44    1.34
  -5  -7   6   28.19    1.17
  -7  -5   6   30.32    1.25
 -12   5   6   32.11    1.38
  -7  -5   6   35.06    1.42
  -5  -7   6   32.14    1.37
   7   5   7   87.97    2.38
   5 -12   7   79.42    2.34
   5 -12   7   86.84    2.47
   7 -12   7   92.12    2.45
 -12   5   7   94.75    2.22
 -12   7   7   89.03    2.21
 -12   7   7   81.85    2.24
  -5  -7   7   83.86    2.08
 -12   7   7   81.84    2.16
  -7  -5   7   79.02    2.09
 -12   5   7   88.46    2.20
  -7  -5   7   86.21    2.18
  -5  -7   7   95.23    2.16
   5 -12   8   12.93    1.64
  -7  -5   8   30.02    1.81
 -12   7   8    9.54    1.21
  -5  -7   8    7.95    1.08
 -12   7   8    9.39    1.33
 -12   5   8   16.06    1.29
  -7  -5   8    9.46    1.09
  -5  -7   8    8.34    1.08
   7 -12   8    8.00    1.54
 -12   5   8    6.54    1.29
 -12   7   8   10.19    1.33
 -12   7   9  178.74    3.80
 -12   5   9  192.73    3.81
  -7  -5   9  169.62    3.96
  -5  -7   9  183.35    3.98
  -7  -5   9  170.59    3.71
  -5  -7   9  179.72    3.66
 -12   7   9  164.90    3.80
 -12   5   9  178.02    3.84
 -12   5   9  181.59    3.78
  -5  -7   9  174.37    3.74
 -12   7   9  175.58    3.76
  -7  -5   9  162.61    3.71
   7   5   9  164.90    3.97
   7 -12   9  175.64    4.12
   5 -12   9  164.98    3.99
   5 -12  10   16.17    1.76
   7   5  10   17.25    1.67
   7 -12  10   18.27    1.89
 -12   7  10   16.46    1.50
 -12   5  10   17.84    1.52
  -5  -7  10   20.22    1.69
  -7  -5  10   19.16    1.68
  -7  -5  10   17.76    1.25
  -5  -7  10   15.56    1.31
 -12   7  10   17.85    1.42
  -5  -7  10   19.14    1.15
  -7  -5  10   17.48    1.32
 -12   5  10   16.62    1.41
 -12   7  10   15.47    1.48
 -12   5  10   19.45    1.54
   7   5  11   22.86    1.85
   7 -12  11   27.17    2.07
   5 -12  11   20.64    2.01
 -12   7  11   21.87    1.66
 -12   5  11   30.27    1.71
  -7  -5  11   27.42    1.78
  -5  -7  11   27.79    1.74
  -5  -7  11   28.12    1.23
 -12   7  11   26.93    1.56
  -5  -7  11   30.74    1.61
  -7  -5  11   27.21    1.35
 -12   5  11   30.48    1.57
  -7  -5  11   26.41    1.50
  12  -7  11   31.10    2.41
  12  -5  11   34.99    2.46
   7   5  12   17.50    1.93
   5   7  12   12.07    1.86
   5 -12  12   14.01    1.98
   7 -12  12   13.44    2.10
 -12   5  12   14.94    1.59
   5 -12  12   16.82    1.58
 -12   7  12   13.56    1.63
  -5  -7  12   15.74    1.61
  -7  -5  12   13.11    1.63
 -12   5  12   14.66    1.48
  -5  -7  12   13.93    1.42
  -7  -5  12   14.71    1.23
  -7  -5  12   13.63    1.47
  12  -7  12   15.32    2.50
  12  -5  12   16.25    2.34
 -12   5  13   22.02    1.69
 -12   7  13   27.94    1.71
   7 -12  13   24.01    1.72
   5 -12  13   30.56    1.65
  -5  -7  13   23.06    1.70
  -7  -5  13   26.03    1.38
  -5  -7  13   22.73    1.57
   5   7  13   24.82    2.05
   5 -12  13   21.79    2.25
   7   5  13   27.85    2.16
  12  -5  13   27.11    2.62
  12  -7  13   26.94    2.68
   7 -12  13   22.90    2.22
   7   5  14   21.36    2.14
   7 -12  14   19.92    2.15
   5 -12  14   14.69    2.13
  12  -5  14   26.43    2.42
  -5  -7  14   21.76    1.59
  12  -7  14   20.15    2.45
   5 -12  14   16.13    1.57
 -12   7  14   18.26    1.62
  12  -7  14   18.45    1.43
  12  -5  14   23.24    1.30
   7 -12  14   25.07    1.58
 -12   5  14   21.00    1.66
   7 -12  15    5.12    2.18
  12  -5  15    1.26    2.29
  12  -7  15   12.90    2.41
   5 -12  15    7.15    2.11
   7   5  15    9.07    1.97
  -7  -5  15    3.06    1.34
  -5  -7  15    3.53    1.28
 -12   5  15    5.54    1.52
  12  -7  16    3.82    1.12
   7 -12  16    8.74    1.51
   5 -12  16    4.52    1.39
   5 -12  16    6.96    2.03
  -7  -5  16    5.84    1.26
   7 -12  17   -0.71    1.32
   5 -12  17    1.28    1.28
   7 -12  17   -0.02    2.00
  12  -5  17    2.29    2.03
   5 -12  17    2.55    1.88
  12  -5  17    2.21    2.21
  12  -7  17    0.22    2.13
  -7  -5  17    1.02    1.08
   5 -12  18   -0.49    1.62
  12  -5  18    1.42    1.96
  12  -7  18   -0.08    1.96
   7 -12  18    1.08    1.76
  12  -5  18    0.99    1.82
  12  -7  18    3.17    1.91
   5 -12  18    1.47    1.17
   7 -12  18    2.09    1.15
   7 -12  19    0.56    1.49
  12  -5  19    2.93    1.55
  12  -7  19    0.97    1.62
   7 -12  19    2.05    1.06
   5 -12  19    2.55    1.01
   7 -12  20    0.53    0.78
  12  -7  20   -0.35    1.31
 -12   8   0   75.27    1.72
   4 -12   0   80.27    2.54
 -12   4   0   79.54    1.83
 -12   8   0   77.51    1.76
 -12   8   1   31.22    1.17
   8 -12  -1   29.35    1.69
   4 -12   1   32.18    1.98
   8 -12   1   33.53    1.79
 -12   8   1   32.05    1.12
 -12   8  -1   35.87    1.07
 -12   4  -1   31.72    1.09
 -12   4   2  213.36    4.72
   8 -12  -2  224.84    4.85
   8 -12   2  212.04    4.90
   4 -12   2  213.73    5.02
 -12   8   2  221.96    4.67
 -12   4   2  210.69    4.74
  -8  12   3   33.00    1.07
   8 -12  -3   47.08    1.73
   8 -12   3   28.66    1.75
   4 -12   3   34.15    1.95
 -12   4   3   25.22    1.37
 -12   8   3   38.69    1.31
  -4  -8   3   26.83    1.00
 -12   4   3   28.93    1.43
 -12   8   3   45.12    1.35
  -8  -4   4  102.95    2.33
  -8  12   4  113.65    2.34
  -4  -8   4  108.04    2.72
   8 -12  -4   95.58    2.70
  -8  -4   4   94.45    2.44
  -4  -8   4  120.40    2.55
  -4  -8   4  116.42    2.30
 -12   8   4  102.88    2.41
 -12   4   4  123.08    2.54
  -8  -4   4   97.74    2.62
  -8  -4   5  185.06    3.80
  -8  12   5  192.30    3.78
 -12   4   5  185.48    3.95
  -4  -8   5  191.54    4.03
   8 -12  -5  189.32    4.03
 -12   8   5  186.63    3.90
 -12   8   5  185.11    3.85
  -4  -8   5  192.47    3.90
  -8  -4   5  192.28    3.98
 -12   4   5  184.28    3.93
 -12   8   6   16.70    1.24
 -12   4   6   19.44    1.23
 -12   4   6   15.54    1.37
  -4  -8   6   19.32    1.37
   4 -12   6   15.71    1.56
   8 -12   6   22.78    1.64
 -12   8   6   21.54    1.28
  -4  -8   6   15.04    1.01
 -12   8   6   18.76    1.17
 -12   4   6   16.80    1.26
  -4  -8   6   16.93    1.17
  -8  -4   6   18.30    1.32
 -12   4   7    9.09    1.19
 -12   8   7   14.09    1.15
  -8  -4   7   14.73    1.58
  -4  -8   7    7.16    1.18
   4 -12   7   14.81    1.60
 -12   8   7   12.02    1.23
  -4  -8   7    7.88    1.00
 -12   8   7   12.18    1.17
  -4  -8   7    9.31    1.07
  -8  -4   7   12.98    1.26
 -12   4   7    9.38    1.22
   8   4   8  102.72    2.78
 -12   8   8   99.57    2.59
 -12   4   8  117.01    2.60
   8 -12   8  122.00    2.91
   4 -12   8   99.33    2.73
  -8  -4   8   95.52    2.75
 -12   8   8   93.27    2.56
  -4  -8   8  104.88    2.45
 -12   4   8  108.33    2.56
 -12   8   8   97.96    2.49
  -8  -4   8   97.89    2.50
  -4  -8   8  113.02    2.41
 -12   4   9   68.06    2.00
 -12   8   9   77.47    2.07
  -4  -8   9   65.11    1.79
  -8  -4   9   72.30    1.96
  -4  -8   9   63.65    2.26
  -8  -4   9   71.42    2.28
  -8  -4   9   69.61    2.27
 -12   8   9   71.19    2.08
  -4  -8   9   65.95    1.93
 -12   8   9   76.28    1.99
 -12   4   9   64.60    2.01
   8   4   9   69.07    2.32
   8 -12   9   61.84    2.31
   8   4  10   33.86    1.94
   8 -12  10   28.35    2.02
   4 -12  10   29.79    1.93
  -8  -4  10   31.86    1.80
  -4  -8  10   32.32    1.82
  -8  -4  10   28.88    1.87
 -12   8  10   33.54    1.68
 -12   4  10   33.77    1.71
 -12   4  10   34.70    1.59
  -4  -8  10   31.47    1.43
 -12   8  10   35.46    1.58
  -8  -4  10   32.20    1.49
 -12   8  10   35.15    1.66
 -12   4  10   34.95    1.66
   4 -12  11   40.50    2.20
   8   4  11   46.84    2.23
   8 -12  11   43.41    2.38
  -4  -8  11   47.68    1.96
  -8  -4  11   40.75    1.97
  -8  -4  11   40.29    2.15
 -12   8  11   45.12    1.90
   4 -12  11   50.50    1.85
 -12   4  11   41.05    1.86
  -4  -8  11   43.96    1.73
  -8  -4  11   41.34    1.63
 -12   4  11   46.68    1.80
  12  -4  11   46.02    2.56
  12  -8  11   46.75    2.73
  -4  -8  12  106.60    2.81
  -8  -4  12  104.91    2.84
   8   4  12  104.73    3.02
  -8  -4  12   89.11    3.07
 -12   8  12  105.51    2.82
 -12   4  12  104.24    2.84
   4 -12  12  110.84    2.72
  -4  -8  12  102.44    2.67
 -12   4  12  105.87    2.72
  -8  -4  12  102.07    2.58
   8   4  12  115.96    3.12
   8 -12  12  110.11    3.23
   4 -12  12   92.36    3.17
  12  -4  12  110.35    3.51
  12  -8  12  113.07    3.67
   8   4  13    5.35    1.96
   8 -12  13    4.71    2.13
   4 -12  13    6.03    1.97
 -12   4  13    5.76    1.50
  12  -4  13    5.48    1.11
 -12   8  13    4.18    1.54
   4 -12  13    5.90    1.49
  -4  -8  13    5.79    1.42
  -4  -8  13    3.96    1.38
  -8  -4  13    5.37    1.18
  12  -4  13    3.64    2.34
  12  -8  13    4.70    2.33
   8 -12  14   10.75    2.19
   8   4  14   19.61    2.11
  -4  -8  14   10.63    1.48
  12  -8  14   16.27    2.49
  12  -4  14   15.25    2.28
 -12   4  14   15.38    1.62
  12  -8  14   14.33    1.38
   4 -12  14   13.07    1.44
   8 -12  14   11.99    1.51
   8   4  15   12.61    2.03
  12  -4  15    9.27    2.35
   8 -12  15    8.60    2.24
  12  -8  15   13.91    2.31
   4 -12  15   15.27    2.15
  -8  -4  15   10.99    1.41
 -12   4  15    8.34    1.46
   8 -12  16    0.80    1.38
   4 -12  16    1.79    1.38
  12  -8  16    0.78    1.19
   4 -12  16   -0.44    1.95
  -8  -4  16    1.54    1.25
 -12   4  16   -0.53    1.36
  12  -8  17    6.06    1.08
   8 -12  17    6.81    1.31
   4 -12  17    6.91    1.32
   4 -12  17    6.99    1.85
   8 -12  17    5.63    2.07
  12  -4  17    6.25    2.00
  12  -4  17    4.73    2.17
  12  -8  17    4.62    2.14
  -8  -4  17    7.10    1.16
  12  -4  18   -0.34    1.97
  12  -8  18    2.56    2.06
   8 -12  18    2.85    1.81
  12  -4  18    2.21    1.80
  12  -8  18    2.87    1.86
   4 -12  18    3.43    1.27
   8 -12  18    1.29    1.13
   8 -12  19    3.01    1.54
  12  -4  19    2.00    1.48
  12  -8  19    3.16    1.63
   8 -12  19   -0.01    0.99
   4 -12  19    1.42    0.99
   8 -12  20    3.58    0.78
  12  -8  20    5.37    1.32
 -12   3   0   57.77    1.59
   9 -12   0   59.52    1.94
 -12   3   0   57.96    1.74
 -12   9   0   57.61    1.43
   9 -12  -1  430.46    8.33
   9 -12   1  437.86    8.37
   3 -12   1  408.57    8.51
 -12   9   1  451.35    8.19
 -12   3  -1  417.04    8.18
 -12   3   1  431.84    8.24
 -12   9   1  425.84    8.16
 -12   3   1  437.80    8.30
 -12   9  -1  422.17    8.12
 -12   9   2  863.71   16.20
 -12   3   2  847.37   16.24
   9 -12   2  867.17   16.33
   3 -12   2  875.55   16.44
   9 -12  -2  849.93   16.28
 -12   3   2  861.90   16.27
   9 -12   3  359.38    6.46
  -3  -9   3  343.29    6.53
   3 -12   3  324.60    6.55
   9 -12  -3  303.57    6.33
 -12   3   3  329.51    6.33
 -12   9   3  303.39    6.24
 -12   9   3  297.91    6.19
  -3  -9   3  323.20    6.13
 -12   3   3  343.67    6.33
  -9  -3   3  313.51    6.38
  -9  -3   4  351.79    6.78
  -9  12   4  361.18    6.77
  -3  -9   4  368.92    7.04
   9 -12  -4  351.56    6.87
  -3  -9   4  339.34    6.85
  -3  -9   4  348.02    6.72
 -12   9   4  341.21    6.77
 -12   3   4  360.04    6.87
  -9  -3   4  335.40    6.89
  -3  -9   5   90.91    2.48
   9 -12  -5   92.42    2.31
 -12   3   5   93.78    2.33
  -9  12   5   96.96    2.13
 -12   9   5   87.18    2.23
 -12   9   5   86.15    2.15
  -9  -3   5   91.08    2.36
 -12   3   5   94.77    2.28
  -3  -9   5   90.33    2.18
  -3  -9   6  318.48    6.69
   3 -12   6  354.34    6.83
  -9  -3   6  336.79    6.80
 -12   3   6  344.76    6.72
 -12   3   6  338.19    6.68
 -12   9   6  342.12    6.65
 -12   9   6  338.84    6.67
  -3  -9   6  327.52    6.56
 -12   9   6  346.82    6.61
  -9  -3   6  334.94    6.69
  -3  -9   6  344.71    6.59
 -12   3   6  331.79    6.67
   3 -12   7   86.26    2.46
  -9  -3   7   83.27    2.42
 -12   3   7   90.04    2.32
  -9  -3   7   79.36    2.08
  -9  12   7   89.15    2.10
 -12   9   7   83.42    2.20
 -12   3   7   88.16    2.25
  -3  -9   7   85.28    2.08
 -12   9   7   85.52    2.24
 -12   9   7   84.63    2.17
 -12   3   7   89.17    2.23
  -3  -9   7   94.12    2.06
  -9  -3   7   86.52    2.26
   3 -12   8  172.96    3.74
  -9  -3   8  162.68    3.77
  -9  -3   8  171.43    3.61
  -3  -9   8  149.61    3.38
 -12   3   8  165.22    3.60
 -12   9   8  163.22    3.60
  -3  -9   8  156.50    3.49
 -12   9   8  171.54    3.55
 -12   9   8  183.87    3.63
 -12   3   8  165.20    3.64
   9   3   8  178.50    3.84
   9 -12   8  156.32    3.86
 -12   9   9   87.50    2.34
 -12   3   9   87.82    2.38
  -9  -3   9   85.41    2.21
  -3  -9   9   85.28    2.50
  -9  -3   9   84.71    2.50
 -12   9   9   82.30    2.32
  -3  -9   9   77.46    2.16
 -12   9   9   84.05    2.22
 -12   3   9   86.48    2.30
   9   3   9   80.61    2.54
   9 -12   9   88.36    2.79
   9 -12  10  187.12    4.34
   9   3  10  184.94    4.32
  -3  -9  10  183.00    4.07
  -9  -3  10  177.84    4.11
  -9  -3  10  162.55    4.19
 -12   9  10  179.83    3.99
   3 -12  10  186.38    3.98
  -3  -9  10  168.35    3.88
 -12   3  10  181.26    3.93
  -9  -3  10  182.35    3.90
 -12   3  10  184.15    4.00
 -12   9  10  197.21    3.96
   9   3  11  102.83    3.03
   9 -12  11  104.30    3.09
  -3  -9  11  100.28    2.68
  -9  -3  11  102.69    2.80
  -9  -3  11   90.04    2.96
   3 -12  11  104.08    2.65
 -12   3  11   94.99    2.73
 -12   9  11  101.78    2.72
  -3  -9  11   84.76    2.58
  -9  -3  11  103.88    2.52
 -12   3  11  100.18    2.61
  12  -9  11  121.10    3.45
  12  -3  11  109.63    3.38
  -3  -9  12   87.56    2.38
  -9  -3  12   67.39    2.77
   3 -12  12   83.69    2.31
 -12   9  12   75.16    2.44
 -12   3  12   77.26    2.43
 -12   3  12   84.35    2.30
  -3  -9  12   75.15    2.26
  -9  -3  12   78.04    2.22
  12  -3  12   88.70    3.10
  12  -9  12   86.11    3.16
   9   3  12   82.03    2.82
   9 -12  12   83.87    2.97
  -3  -9  13   32.56    1.61
   9   3  13   30.80    2.11
 -12   3  13   35.40    1.70
  -3  -9  13   30.77    1.67
  -9  -3  13   28.24    1.49
   9   3  13   32.41    2.31
   9 -12  13   36.08    2.48
  12  -3  13   38.35    2.52
  12  -9  13   37.07    2.66
   3 -12  13   33.78    1.64
 -12   3  13   32.48    1.79
  -3  -9  14   36.23    1.75
  12  -3  14   44.10    2.64
   9   3  14   40.98    2.42
  12  -9  14   43.72    2.66
   9 -12  14   45.30    2.56
   3 -12  14   39.88    1.80
 -12   3  14   40.04    1.84
  -9  -3  14   36.01    1.81
   9 -12  14   45.84    1.82
  -3  -9  15    6.97    1.49
  12  -3  15   10.84    2.19
   3 -12  15   14.32    2.04
  12  -9  15   18.23    2.44
   9   3  15    9.09    2.01
   9 -12  15   10.47    2.19
  -9  -3  15   16.33    1.47
 -12   3  15   10.26    1.47
  12  -9  15   14.15    1.35
   3 -12  16   30.47    1.66
  -3  -9  16   30.26    1.66
   3 -12  16   25.52    2.05
  12  -9  16   30.25    1.51
   9 -12  16   31.74    1.65
  -9  -3  16   26.53    1.49
 -12   3  16   28.94    1.65
   9 -12  17    8.78    1.34
   3 -12  17    8.95    1.31
  12  -3  17    8.59    1.93
  12  -3  17    8.01    2.03
   9 -12  17    7.95    2.06
  12  -9  17    5.51    2.15
  12  -9  17   10.51    1.24
  -9  -3  17   10.49    1.23
   3 -12  18    8.13    1.21
   9 -12  18    8.16    1.14
  12  -3  18    5.44    1.83
  12  -9  18    6.16    1.90
  12  -3  18    7.61    1.71
   9 -12  18    8.11    1.83
  12  -9  18    7.89    1.90
  -9  -3  18    6.38    1.03
  12  -3  19    3.92    1.41
   9 -12  19    3.91    0.96
   3 -12  19    3.19    1.02
   9 -12  19    4.29    1.52
  12  -9  19    5.28    1.65
 -12  10   0   12.30    0.76
 -12   2   0   13.42    1.13
  10 -12  -1   41.85    1.73
  10 -12   1   46.90    1.79
 -12  10   1   44.66    1.29
   2 -12   1   54.84    2.37
 -12   2  -1   51.54    1.47
 -12   2   1   55.74    1.64
 -12   2   1   61.77    1.78
 -12   2   2   28.46    1.50
 -12   2  -2   35.75    1.17
  10 -12   2   33.34    1.71
   2 -12   2   30.60    2.04
  10 -12  -2   39.85    1.52
 -12   2   2   29.27    1.53
  -2 -10   3  111.80    2.92
  10 -12  -3  114.38    2.53
  10 -12   3  113.61    2.73
 -12  10   3  102.20    2.31
 -10  -2   3  116.35    2.70
 -12   2   3  112.42    2.57
  -2 -10   3   99.13    2.20
 -12  10   3  107.59    2.41
  -2 -10   4   34.86    1.93
  10 -12  -4   39.75    1.43
  -2 -10   4   28.14    1.07
 -12  10   4   37.52    1.25
 -12   2   4   31.33    1.46
 -10  -2   4   34.18    1.61
  10 -12   5   16.87    1.55
 -12   2   5   15.10    1.35
 -12  10   5   20.27    1.23
 -12  10   5   20.88    1.13
  -2 -10   5   17.07    1.12
 -10  -2   5   18.20    1.38
 -12   2   5   16.11    1.33
   2 -12   6   60.65    2.15
 -12   2   6   65.11    2.04
 -10  -2   6   63.64    2.11
 -10  12   6   71.08    1.80
 -10  -2   6   70.79    1.83
 -12   2   6   69.63    1.88
 -12  10   6   67.32    1.92
 -12  10   6   69.37    1.90
  -2 -10   6   60.94    1.67
 -12  10   6   67.36    1.78
  -2 -10   6   63.68    1.68
 -10  -2   6   65.41    1.96
 -12   2   6   66.71    1.91
   2 -12   7   22.97    1.72
 -10  -2   7   24.09    1.69
 -12   2   7   21.23    1.51
 -10  -2   7   25.71    1.23
 -12   2   7   24.79    1.40
 -12  10   7   26.25    1.36
 -10  12   7   24.23    1.21
 -12  10   7   25.25    1.40
  -2 -10   7   22.25    1.17
 -12  10   7   23.93    1.28
 -10  -2   7   25.65    1.46
 -12   2   7   21.01    1.33
   2 -12   8   89.25    2.57
  -2 -10   8   91.25    2.37
 -10  -2   8   91.14    2.57
 -12   2   8   86.99    2.46
 -12  10   8   92.46    2.34
 -12   2   8   92.91    2.35
 -10  -2   8   88.66    2.28
 -10  12   8   87.87    2.22
 -12  10   8   93.05    2.40
  -2 -10   8   86.04    2.22
 -12  10   8   97.67    2.30
 -10  -2   8   92.17    2.38
 -12   2   8   90.03    2.38
  -2 -10   9   34.52    1.56
   2 -12   9   43.67    1.83
 -10  -2   9   43.08    1.95
 -10  -2   9   42.99    1.64
 -12  10   9   40.73    1.71
   2 -12   9   42.69    1.62
  -2 -10   9   36.46    1.49
 -12   2   9   38.10    1.64
  10 -12   9   41.62    2.24
  10   2   9   43.48    2.16
 -12  10   9   40.91    1.55
 -12   2   9   37.02    1.67
  -2 -10  10    9.53    1.21
   2 -12  10    9.85    1.29
 -12  10  10    7.50    1.49
 -10  -2  10    8.94    1.32
 -12   2  10    6.71    1.34
  10   2  10   10.13    1.82
  12  -2  10   10.67    2.14
  10 -12  10    6.75    1.93
  12 -10  10   10.91    2.21
 -10  -2  10    6.89    1.66
  -2 -10  10   10.08    1.53
  -2 -10  11    4.12    1.48
 -10  -2  11    5.92    1.63
 -10  -2  11    6.97    1.31
 -12   2  11    2.55    1.37
   2 -12  11    5.71    1.35
  -2 -10  11    3.06    1.28
  12  -2  11    3.34    2.13
  12 -10  11    7.16    2.28
  10 -12  11    3.04    2.11
  10   2  11    2.41    1.97
  -2 -10  12    2.76    1.39
 -12   2  12    0.25    1.58
  10   2  12    0.44    1.93
  12  -2  12   -0.69    2.19
  10 -12  12    1.89    2.10
  12 -10  12    4.04    2.27
   2 -12  12    0.57    1.31
 -12   2  12    0.49    1.39
  -2 -10  12    0.10    1.25
 -10  -2  12    1.39    1.30
   2 -12  13   24.84    1.67
 -12   2  13   25.77    1.75
  12  -2  13   31.55    2.37
  12 -10  13   29.59    2.56
  10   2  13   27.07    2.10
  10 -12  13   27.36    2.37
  -2 -10  13   25.55    1.53
 -12   2  13   27.89    1.61
 -10  -2  13   25.75    1.49
 -12   2  14   19.88    1.62
  10 -12  14   16.61    1.59
   2 -12  14   17.56    1.47
 -10  -2  14   18.64    1.64
  10 -12  14   18.22    2.40
  10   2  14   17.00    2.11
  12 -10  14   15.20    2.42
  12  -2  14   18.21    2.42
  -2 -10  14   13.11    1.52
  10 -12  15    2.22    1.45
  12 -10  15    0.58    1.29
 -12   2  15    0.63    1.43
  10   2  15   -3.81    1.90
  10   2  15    0.85    2.05
  12  -2  15    1.49    2.19
  10 -12  15    1.40    2.18
  12 -10  15    2.74    2.29
  -2 -10  15    1.62    1.40
   2 -12  15    1.38    1.35
  12 -10  16    4.61    1.30
 -12   2  16    1.41    1.37
 -10  -2  16    3.93    1.29
  10   2  16    2.82    1.70
  12  -2  16    3.41    1.99
  -2 -10  16    3.20    1.32
   2 -12  16    2.87    1.31
  10 -12  16    5.63    1.37
 -12   2  17    1.00    1.27
 -10  -2  17   -0.21    1.17
  12  -2  17   -0.35    1.76
  12  -2  17    1.38    1.96
  12 -10  17    0.89    2.02
  10 -12  17   -1.16    2.05
  10   2  17    2.15    1.77
  10 -12  17   -0.38    1.90
   2 -12  17   -1.04    1.30
  12 -10  17    1.69    1.16
  10 -12  17   -0.19    1.23
 -10  -2  18    6.87    1.04
   2 -12  18    5.54    1.13
  12 -10  18    4.77    1.00
  10 -12  18    5.01    1.11
  10 -12  18    4.88    1.83
  12  -2  18    5.91    1.58
  12 -10  18    4.83    1.87
  12  -2  18    2.76    1.79
  12 -10  18    3.95    1.91
  10 -12  19    0.79    0.91
  12  -2  19    0.02    1.28
  10 -12  19    1.29    1.54
  12 -10  19    2.74    1.62
  12 -11   0    4.18    1.22
  11 -12   0    3.86    1.32
 -12   1   1  153.44    3.27
 -12   1   1  146.96    3.18
 -12  11   1  146.62    2.93
  11 -12  -1  142.50    3.17
  12 -11  -1  139.27    3.08
  11 -12   1  148.64    3.26
  12 -11  -2   31.01    1.28
  11 -12   2   29.72    1.61
  11 -12  -2   38.40    1.47
 -12   1   2   29.73    1.56
 -11  -1   2   38.26    1.62
  11 -12  -3   65.94    1.85
 -12  11   3   71.69    1.72
 -11  -1   3   70.43    2.06
 -12   1   4    9.19    1.36
 -11  -1   4   10.15    1.44
 -11  -1   4    9.48    1.34
  -1 -11   4    8.54    0.78
 -12  11   4   10.37    0.98
 -12   1   4    8.76    1.29
   1 -12   5   29.38    1.79
 -12   1   5   32.84    1.55
 -11  -1   5   28.46    1.60
 -11  -1   5   29.84    1.34
 -11  12   5   30.90    1.32
  -1 -11   5   31.76    1.10
 -12  11   5   29.32    1.19
 -12   1   5   32.01    1.48
 -11  -1   5   29.02    1.51
   1 -12   6   60.45    2.05
  -1 -11   6   52.33    1.96
 -11  -1   6   57.50    2.03
 -12  11   6   58.11    1.79
 -12   1   6   54.28    1.94
 -11  12   6   55.64    1.69
 -12  11   6   60.74    1.71
 -12   1   6   58.98    1.73
 -11  -1   6   60.51    1.74
  -1 -11   6   50.96    1.55
 -12  11   6   58.58    1.65
 -12   1   6   55.83    1.85
 -11  -1   6   57.26    1.88
  -1 -11   7    3.13    1.44
   1 -12   7    2.01    1.50
 -11  -1   7    3.29    1.49
 -11  12   7    3.08    1.05
 -11  -1   7    3.10    1.14
 -12  11   7    2.49    1.17
 -12   1   7    3.26    1.20
   1 -12   7    2.80    1.01
 -12  11   7    4.74    1.29
  -1 -11   7    1.86    0.95
 -11  -1   7    3.47    1.31
 -11  -1   8   12.08    1.62
 -12   1   8   13.13    1.59
 -12  11   8   13.99    1.33
 -12   1   8   12.33    1.30
 -11  -1   8   11.99    1.20
 -11  12   8   12.30    1.17
  -1 -11   8   12.87    1.09
   1 -12   8   12.19    1.11
  -1 -11   8   12.46    1.47
   1 -12   8   16.56    1.63
 -12   1   8   12.32    1.34
 -11  -1   8   12.47    1.32
 -12   1   9   34.71    1.81
 -11  -1   9   35.59    1.88
  11   1   9   35.08    2.06
  11 -12   9   35.89    2.18
 -12  11   9   32.08    1.51
 -12   1   9   37.50    1.59
   1 -12   9   37.77    1.49
  -1 -11   9   29.98    1.47
  -1 -11   9   32.35    1.61
   1 -12   9   33.02    1.71
 -12   1   9   38.78    1.65
 -11  -1   9   34.52    1.59
  -1 -11  10    2.85    1.43
 -11  -1  10    2.73    1.63
   1 -12  10    4.04    1.35
 -12   1  10    0.40    1.36
 -11  -1  10    3.75    1.36
   1 -12  10    2.97    1.30
  -1 -11  10    2.29    1.18
  12  -1  10    1.72    2.12
  11   1  10    4.95    1.90
  12 -11  10    3.54    2.04
  11 -12  10    4.02    2.04
  -1 -11  11   30.11    1.67
  11   1  11   33.01    2.26
  11 -12  11   31.54    2.32
  12  -1  11   37.01    2.45
   1 -12  11   31.18    1.51
  -1 -11  11   26.13    1.53
 -12   1  11   29.99    1.64
 -11  -1  11   29.45    1.57
  12 -11  11   34.26    2.55
  -1 -11  12    5.70    1.42
  11   1  12    5.92    2.03
  12 -11  12    5.57    2.34
  12  -1  12    4.41    2.14
  11 -12  12    7.91    2.29
   1 -12  12    7.81    1.42
 -12   1  12    6.59    1.42
  -1 -11  12    6.97    1.38
 -11  -1  12    4.16    1.35
   1 -12  13   34.74    1.62
 -12   1  13   32.91    1.84
  12  -1  13   38.16    2.44
  12 -11  13   35.99    2.60
  11   1  13   38.29    2.35
  11 -12  13   39.26    2.56
 -12   1  13   31.84    1.65
 -11  -1  13   35.80    1.62
  -1 -11  13   31.04    1.64
  12 -11  14   11.76    2.31
  11   1  14    8.86    2.17
  11 -12  14   12.02    2.16
  12  -1  14   13.00    2.25
 -12   1  14    9.69    1.58
 -11  -1  14   10.14    1.55
  11 -12  15    5.40    1.45
  12 -11  15    4.66    1.39
  11   1  15    1.02    1.89
  12  -1  15    4.83    2.03
  12  -1  15    0.98    2.00
  12 -11  15    5.34    2.30
  11   1  15    3.48    2.01
  11 -12  15    6.91    2.22
  -1 -11  15    4.06    1.42
   1 -12  15    6.22    1.38
  11 -12  16    0.14    1.32
  12 -11  16   -0.98    1.22
 -12   1  16    0.88    1.34
 -11  -1  16   -0.52    1.31
   1 -12  16    0.96    1.33
  -1 -11  16   -0.63    1.29
  11   1  16    0.16    1.74
  11   1  16   -0.19    1.85
  12  -1  16   -0.95    1.87
  11 -12  16    0.61    2.03
 -12   1  17    3.06    1.23
 -11  -1  17    3.20    1.20
  12 -11  17    3.45    1.17
   1 -12  17    2.55    1.24
  -1 -11  17    3.44    1.25
  11 -12  17    5.26    1.26
  11   1  17    5.35    1.63
  11 -12  17    1.87    1.99
  12  -1  17    3.11    1.90
  12  -1  17    3.73    1.71
  12 -11  17    2.47    1.97
  11   1  17    2.33    1.82
   1 -12  18   -0.33    1.11
  12 -11  18    1.13    0.98
  11 -12  18    0.90    1.05
  12  -1  18    1.92    1.48
  11 -12  18    1.24    1.79
  12 -11  18    1.01    1.83
  12  -1  18    2.25    1.70
  12 -11  18    1.58    1.78
  11 -12  19    0.47    0.86
  11 -12  19    2.50    1.53
  12 -11  19   -0.33    1.53
  12 -12   0  157.77    3.40
  12 -12   1   72.47    2.07
  12 -12  -1   74.07    1.96
 -12   0   2   74.54    2.20
  12 -12   2   73.54    2.09
 -12   0   3  137.29    3.16
 -12   0   3  137.41    3.15
 -12   0   4  122.31    2.84
 -12   0   4  117.81    2.86
 -12   0   5  294.30    5.90
 -12  12   5  290.09    5.73
 -12   0   5  306.20    5.78
   0 -12   5  275.45    5.65
   0 -12   5  288.94    5.95
 -12   0   5  290.38    5.83
 -12   0   6  360.16    7.43
 -12   0   6  396.20    7.34
 -12  12   6  370.66    7.30
   0 -12   6  368.70    7.26
   0 -12   6  372.33    7.48
 -12   0   6  370.66    7.40
 -12   0   7  203.91    4.49
 -12  12   7  210.40    4.33
 -12   0   7  209.23    4.37
   0 -12   7  210.02    4.27
   0 -12   7  204.56    4.48
 -12   0   7  201.99    4.38
 -12   0   8  289.58    6.10
 -12   0   8  303.40    5.96
 -12  12   8  303.30    5.94
   0 -12   8  295.23    5.90
   0 -12   8  291.06    6.03
 -12   0   8  285.39    5.98
 -12   0   9   56.08    2.15
 -12  12   9   56.56    1.85
 -12   0   9   54.28    1.83
   0 -12   9   53.50    1.73
   0 -12   9   56.18    1.99
 -12   0   9   59.86    1.92
   0 -12  10   96.50    2.45
 -12   0  10   93.20    2.76
   0 -12  10   95.39    2.57
 -12   0  10   95.39    2.55
  12 -12  10   99.81    3.28
  12   0  10   99.79    3.03
[truncated: 641,629 more chars]
