# Supplementary material for: Directing the Morphology, Packing, and Properties of Chiral Metal–Organic Frameworks by Cation Exchange
Source: Angew Chem Int Ed Engl. 2022 Jun 28;61(34):e202205238. doi: 10.1002/anie.202205238 (PMC9542332; doi:10.1002/anie.202205238)
Supplement: Supplementary file 11 — Supporting Information [file ANIE-61-0-s009.cif]

data_v517
_audit_creation_date               2022-05-02
_audit_creation_method
;
Olex2 1.3
(compiled 2020.11.12 svn.r5f609507 for OlexSys, GUI svn.r6408)
;
_shelx_SHELXL_version_number       '2016/4'
_audit_contact_author_address      ?
_audit_contact_author_email        ?
_audit_contact_author_name         'Linda JW Shimon  '
_audit_contact_author_phone        ?
_publ_contact_author_id_orcid      ?
_publ_section_references
;
Dolomanov, O.V., Bourhis, L.J., Gildea, R.J, Howard, J.A.K. & Puschmann, H.
 (2009), J. Appl. Cryst. 42, 339-341.

Sheldrick, G.M. (2015). Acta Cryst. C71, 3-8.
;
_chemical_name_common              ?
_chemical_name_systematic          ?
_chemical_formula_moiety           'C62 H52 Cl2 Co N4'
_chemical_formula_sum              'C62 H52 Cl2 Co N4'
_chemical_formula_weight           982.90
_chemical_absolute_configuration   'ad'
_chemical_melting_point            ?
loop_
  _atom_type_symbol
  _atom_type_description
  _atom_type_scat_dispersion_real
  _atom_type_scat_dispersion_imag
  _atom_type_scat_source
 'C' 'C' 0.0181 0.0091 'International Tables Vol C Tables 4.2.6.8 and 6.1.1.4'
 'H' 'H' 0.0000 0.0000 'International Tables Vol C Tables 4.2.6.8 and 6.1.1.4'
 'Cl' 'Cl' 0.3639 0.7018 'International Tables Vol C Tables 4.2.6.8 and 6.1.1.4'
 'Co' 'Co' -2.3653 3.6143
 'International Tables Vol C Tables 4.2.6.8 and 6.1.1.4'
 'N' 'N' 0.0311 0.0180 'International Tables Vol C Tables 4.2.6.8 and 6.1.1.4'

_shelx_space_group_comment
;
The symmetry employed for this shelxl refinement is uniquely defined
by the following loop, which should always be used as a source of
symmetry information in preference to the above space-group names.
They are only intended as comments.
;
_space_group_crystal_system        'hexagonal'
_space_group_IT_number             177
_space_group_name_H-M_alt          'P 6 2 2'
_space_group_name_Hall             'P 6 2'
loop_
  _space_group_symop_operation_xyz
 'x, y, z'
 '-y, x-y, z'
 '-x+y, -x, z'
 '-x, -y, z'
 'y, -x+y, z'
 'x-y, x, z'
 'y, x, -z'
 'x-y, -y, -z'
 '-x, -x+y, -z'
 '-y, -x, -z'
 '-x+y, y, -z'
 'x, x-y, -z'

_cell_length_a                     25.9361(10)
_cell_length_b                     25.9361(10)
_cell_length_c                     18.0596(5)
_cell_angle_alpha                  90
_cell_angle_beta                   90
_cell_angle_gamma                  120
_cell_volume                       10520.8(9)
_cell_formula_units_Z              6
_cell_measurement_temperature      100(2)
_cell_measurement_reflns_used      8730
_cell_measurement_theta_min        3.9080
_cell_measurement_theta_max        74.0710
_shelx_estimated_absorpt_T_max     0.870
_shelx_estimated_absorpt_T_min     0.744
_exptl_absorpt_coefficient_mu      2.862
_exptl_absorpt_correction_T_min                     0.698
_exptl_absorpt_correction_T_max                     0.953
_exptl_absorpt_correction_type            gaussian
_exptl_absorpt_process_details
;
CrysAlisPro 1.171.41.111a (Rigaku Oxford Diffraction, 2021)
Numerical absorption correction based on gaussian integration over
a multifaceted crystal model
Empirical absorption correction using spherical harmonics,
implemented in SCALE3 ABSPACK scaling algorithm.
;
_oxdiff_exptl_absorpt_empirical_full_min           0.644
_oxdiff_exptl_absorpt_empirical_full_max           1.515
_oxdiff_exptl_absorpt_empirical_details
;
Empirical correction (ABSPACK) includes:
- Absorption correction using spherical harmonics
- Frame scaling
;
_exptl_absorpt_special_details     ?
_exptl_crystal_colour              pink
_exptl_crystal_density_diffrn      0.931
_exptl_crystal_density_meas        ?
_exptl_crystal_density_method      ?
_exptl_crystal_description         'hexagonal prism'
_exptl_crystal_F_000               3078
_exptl_crystal_size_max            0.11
_exptl_crystal_size_mid            0.08
_exptl_crystal_size_min            0.05
_exptl_transmission_factor_max     ?
_exptl_transmission_factor_min     ?
_diffrn_reflns_av_R_equivalents    0.0318
_diffrn_reflns_av_unetI/netI       0.0330
_diffrn_reflns_Laue_measured_fraction_full  0.998
_diffrn_reflns_Laue_measured_fraction_max  0.966
_diffrn_reflns_limit_h_max         22
_diffrn_reflns_limit_h_min         -32
_diffrn_reflns_limit_k_max         30
_diffrn_reflns_limit_k_min         -16
_diffrn_reflns_limit_l_max         19
_diffrn_reflns_limit_l_min         -22
_diffrn_reflns_number              29325
_diffrn_reflns_point_group_measured_fraction_full  0.998
_diffrn_reflns_point_group_measured_fraction_max  0.956
_diffrn_reflns_theta_full          67.684
_diffrn_reflns_theta_max           74.828
_diffrn_reflns_theta_min           3.408
_diffrn_ambient_temperature        100.15
_diffrn_detector_area_resol_mean   ?
_diffrn_measured_fraction_theta_full  0.998
_diffrn_measured_fraction_theta_max  0.966
_diffrn_measurement_device_type    'XtaLAB Synergy R, HyPix-Arc 150'
_diffrn_measurement_method         '\w scans'
_diffrn_radiation_type             CuK\a
_diffrn_radiation_wavelength       1.54184
_diffrn_source                     'Rotating-anode X-ray tube'
_reflns_Friedel_coverage           0.734
_reflns_Friedel_fraction_full      0.999
_reflns_Friedel_fraction_max       0.943
_reflns_number_gt                  4421
_reflns_number_total               6936
_reflns_special_details
;
 Reflections were merged by SHELXL according to the crystal
 class for the calculation of statistics and refinement.

 Structure factors included contributions from the .fab file.

 _reflns_Friedel_fraction is defined as the number of unique
 Friedel pairs measured divided by the number that would be
 possible theoretically, ignoring centric projections and
 systematic absences.
;
_reflns_threshold_expression       'I > 2\s(I)'
_computing_cell_refinement         'CrysAlisPro 1.171.41.111a (Rigaku OD, 2021)'
_computing_data_collection         'CrysAlisPro 1.171.41.111a (Rigaku OD, 2021)'
_computing_data_reduction          'CrysAlisPro 1.171.41.111a (Rigaku OD, 2021)'
_computing_molecular_graphics      'Olex2 1.3 (Dolomanov et al., 2009)'
_computing_publication_material    'Olex2 1.3 (Dolomanov et al., 2009)'
_computing_structure_refinement    'SHELXL 2016/4 (Sheldrick, 2015)'
_computing_structure_solution      'SHELXT 2018/2 (Sheldrick, 2018)'
_refine_diff_density_max           1.185
_refine_diff_density_min           -0.357
_refine_diff_density_rms           0.069
_refine_ls_abs_structure_details
;
 Flack x determined using 1328 quotients [(I+)-(I-)]/[(I+)+(I-)]
 (Parsons, Flack and Wagner, Acta Cryst. B69 (2013) 249-259).
;
_refine_ls_abs_structure_Flack     0.022(11)
_refine_ls_extinction_coef         .
_refine_ls_extinction_method       none
_refine_ls_goodness_of_fit_ref     1.081
_refine_ls_hydrogen_treatment      constr
_refine_ls_matrix_type             full
_refine_ls_number_parameters       331
_refine_ls_number_reflns           6936
_refine_ls_number_restraints       5
_refine_ls_R_factor_all            0.1137
_refine_ls_R_factor_gt             0.0828
_refine_ls_restrained_S_all        1.082
_refine_ls_shift/su_max            0.002
_refine_ls_shift/su_mean           0.000
_refine_ls_structure_factor_coef   Fsqd
_refine_ls_weighting_details
 'w=1/[\s^2^(Fo^2^)+(0.1832P)^2^] where P=(Fo^2^+2Fc^2^)/3'
_refine_ls_weighting_scheme        calc
_refine_ls_wR_factor_gt            0.2502
_refine_ls_wR_factor_ref           0.2798
_refine_special_details            ?
_olex2_refinement_description
;
1. Fixed Uiso
 At 1.2 times of:
  All C(H) groups, All C(H,H) groups
2. Restrained distances
 C10-C13
 1.5 with sigma of 0.02
 C14-C15
 1.5 with sigma of 0.02
 C13-C14
 1.4 with sigma of 0.02
 C13-C15
 2.4 with sigma of 0.04
 C10-C14
 2.4 with sigma of 0.04
3. Others
 Fixed Sof: H5A(0.5) H5B(0.5) H6A(0.5) H6B(0.5) C13(0.5) H13(0.5) C14(0.5)
 H14(0.5) C33(0.5) H33(0.5) C34(0.5) H34(0.5)
4.a Secondary CH2 refined with riding coordinates:
 C2(H2A,H2B), C4(H4A,H4B), C5(H5A,H5B), C6(H6A,H6B)
4.b Aromatic/amide H refined with riding coordinates:
 C8(H8), C9(H9), C11(H11), C12(H12), C13(H13), C14(H14), C16(H16), C17(H17),
 C18(H18), C19(H19), C21(H21), C22(H22), C24(H24), C25(H25), C26(H26), C27(H27),
  C29(H29), C30(H30), C31(H31), C32(H32), C33(H33), C34(H34)
;
_atom_sites_solution_hydrogens     geom
_atom_sites_solution_primary       ?
_atom_sites_solution_secondary     ?
loop_
  _atom_site_label
  _atom_site_type_symbol
  _atom_site_fract_x
  _atom_site_fract_y
  _atom_site_fract_z
  _atom_site_U_iso_or_equiv
  _atom_site_adp_type
  _atom_site_occupancy
  _atom_site_site_symmetry_order
  _atom_site_calc_flag
  _atom_site_refinement_flags_posn
  _atom_site_refinement_flags_adp
  _atom_site_refinement_flags_occupancy
  _atom_site_disorder_assembly
  _atom_site_disorder_group
 Co1 Co -0.33008(5) 0.000000 0.500000 0.0666(5) Uani 1 2 d S T P . .
 Cl1 Cl -0.37408(9) -0.08495(10) 0.41143(11) 0.0872(6) Uani 1 1 d . . . . .
 N1 N -0.2499(3) 0.0455(3) 0.4382(3) 0.0694(14) Uani 1 1 d . . . . .
 N2 N 0.5909(3) 0.6312(3) 0.4312(4) 0.092(2) Uani 1 1 d . . . . .
 C1 C 0.1145(3) 0.2984(3) 0.0487(3) 0.0636(16) Uani 1 1 d . . . . .
 C2 C 0.1686(3) 0.3387(3) 0.0971(3) 0.0593(14) Uani 1 1 d . . . . .
 H2A H 0.159057 0.364216 0.128278 0.071 Uiso 1 1 calc R U . . .
 H2B H 0.177243 0.313638 0.130388 0.071 Uiso 1 1 calc R U . . .
 C3 C 0.2227(3) 0.3773(3) 0.0513(4) 0.0696(18) Uani 1 1 d . . . . .
 C4 C 0.2368(3) 0.3387(3) 0.0035(3) 0.0691(17) Uani 1 1 d . . . . .
 H4A H 0.246076 0.313316 0.035362 0.083 Uiso 1 1 calc R U . . .
 H4B H 0.272548 0.364199 -0.026729 0.083 Uiso 1 1 calc R U . . .
 C5 C 0.2080(2) 0.4161(5) 0.000000 0.076(3) Uani 1 2 d S T P . .
 H5A H 0.198649 0.442006 0.030582 0.092 Uiso 0.5 1 calc R U P . .
 H5B H 0.243357 0.442008 -0.030581 0.092 Uiso 0.5 1 calc R U P . .
 C6 C 0.1304(2) 0.2608(4) 0.000000 0.0586(19) Uani 1 2 d S T P . .
 H6A H 0.095893 0.234880 -0.031717 0.070 Uiso 0.5 1 calc R U P . .
 H6B H 0.138988 0.234881 0.031717 0.070 Uiso 0.5 1 calc R U P . .
 C7 C 0.0616(3) 0.2610(4) 0.0992(3) 0.075(2) Uani 1 1 d . . . . .
 C8 C 0.0425(4) 0.2919(5) 0.1482(4) 0.101(3) Uani 1 1 d . . . . .
 H8 H 0.061751 0.334133 0.146874 0.121 Uiso 1 1 calc R U . . .
 C9 C -0.0036(5) 0.2607(7) 0.1971(4) 0.114(4) Uani 1 1 d . . . . .
 H9 H -0.016639 0.281697 0.227771 0.137 Uiso 1 1 calc R U . . .
 C10 C -0.0298(4) 0.2024(8) 0.2022(5) 0.124(5) Uani 1 1 d D . . . .
 C11 C -0.0145(3) 0.1695(5) 0.1542(5) 0.105(3) Uani 1 1 d . . . . .
 H11 H -0.035603 0.127203 0.156318 0.126 Uiso 1 1 calc R U . . .
 C12 C 0.0327(3) 0.1996(4) 0.1022(4) 0.079(2) Uani 1 1 d . . . . .
 H12 H 0.044148 0.177868 0.070403 0.095 Uiso 1 1 calc R U . . .
 C13 C -0.0765(7) 0.1820(7) 0.2617(8) 0.063(4) Uani 0.5 1 d D . P A 1
 H13 H -0.084683 0.209933 0.285156 0.076 Uiso 0.5 1 calc R U P A 1
 C14 C -0.1080(9) 0.1217(9) 0.2827(11) 0.073(5) Uani 0.5 1 d D . P A 1
 H14 H -0.099620 0.093563 0.260246 0.087 Uiso 0.5 1 calc R U P A 1
 C15 C -0.1544(4) 0.1030(6) 0.3405(4) 0.100(3) Uani 1 1 d D . . . .
 C16 C -0.1788(4) 0.1332(5) 0.3752(6) 0.109(3) Uani 1 1 d . . . . .
 H16 H -0.162958 0.174491 0.366150 0.131 Uiso 1 1 calc R U . . .
 C17 C -0.2277(4) 0.1026(4) 0.4244(4) 0.087(2) Uani 1 1 d . . . . .
 H17 H -0.244560 0.123585 0.447654 0.105 Uiso 1 1 calc R U . . .
 C18 C -0.2238(3) 0.0180(3) 0.4057(3) 0.0719(18) Uani 1 1 d . . . . .
 H18 H -0.239026 -0.022949 0.416665 0.086 Uiso 1 1 calc R U . . .
 C19 C -0.1767(3) 0.0446(4) 0.3579(4) 0.083(2) Uani 1 1 d . . . . .
 H19 H -0.159900 0.022670 0.337202 0.099 Uiso 1 1 calc R U . . .
 C20 C 0.2758(4) 0.4174(4) 0.0995(4) 0.082(2) Uani 1 1 d . . . . .
 C21 C 0.3284(5) 0.4596(6) 0.0693(5) 0.137(5) Uani 1 1 d . . . . .
 H21 H 0.330359 0.464002 0.017001 0.164 Uiso 1 1 calc R U . . .
 C22 C 0.3796(5) 0.4967(8) 0.1103(6) 0.169(7) Uani 1 1 d . . . . .
 H22 H 0.415220 0.524984 0.086272 0.203 Uiso 1 1 calc R U . . .
 C23 C 0.3771(5) 0.4910(5) 0.1875(5) 0.109(3) Uani 1 1 d . . . . .
 C24 C 0.3251(5) 0.4479(4) 0.2192(4) 0.101(3) Uani 1 1 d . . . . .
 H24 H 0.323121 0.441872 0.271269 0.122 Uiso 1 1 calc R U . . .
 C25 C 0.2749(4) 0.4126(4) 0.1752(4) 0.085(2) Uani 1 1 d . . . . .
 H25 H 0.238996 0.384271 0.198692 0.102 Uiso 1 1 calc R U . . .
 C26 C 0.4313(5) 0.5278(5) 0.2292(5) 0.117(4) Uani 1 1 d . . . . .
 H26 H 0.466623 0.548118 0.200514 0.141 Uiso 1 1 calc R U . . .
 C27 C 0.4380(6) 0.5367(7) 0.2982(7) 0.157(5) Uani 1 1 d . . . . .
 H27 H 0.402066 0.516870 0.325852 0.188 Uiso 1 1 calc R U . . .
 C28 C 0.4903(5) 0.5713(5) 0.3423(6) 0.117(3) Uani 1 1 d . . . . .
 C29 C 0.5462(5) 0.5989(5) 0.3140(5) 0.117(3) Uani 1 1 d . . . . .
 H29 H 0.551819 0.595538 0.262647 0.140 Uiso 1 1 calc R U . . .
 C30 C 0.5944(4) 0.6314(5) 0.3582(5) 0.114(3) Uani 1 1 d . . . . .
 H30 H 0.632189 0.655240 0.335521 0.136 Uiso 1 1 calc R U . . .
 C31 C 0.5393(5) 0.6082(6) 0.4577(5) 0.126(4) Uani 1 1 d . . . . .
 H31 H 0.535961 0.612423 0.509442 0.151 Uiso 1 1 calc R U . . .
 C32 C 0.4864(5) 0.5770(7) 0.4177(7) 0.166(7) Uani 1 1 d . . . . .
 H32 H 0.448781 0.560190 0.441643 0.200 Uiso 1 1 calc R U . . .
 C33 C -0.0870(10) 0.1390(14) 0.2518(11) 0.085(6) Uani 0.5 1 d . . P A 2
 H33 H -0.100540 0.097866 0.245272 0.102 Uiso 0.5 1 calc R U P A 2
 C34 C -0.1020(12) 0.1612(15) 0.2920(13) 0.096(6) Uani 0.5 1 d . . P A 2
 H34 H -0.088789 0.202350 0.297538 0.115 Uiso 0.5 1 calc R U P A 2

loop_
  _atom_site_aniso_label
  _atom_site_aniso_U_11
  _atom_site_aniso_U_22
  _atom_site_aniso_U_33
  _atom_site_aniso_U_23
  _atom_site_aniso_U_13
  _atom_site_aniso_U_12
 Co1 0.0653(6) 0.0913(11) 0.0518(7) 0.0051(7) 0.0025(4) 0.0457(5)
 Cl1 0.0748(12) 0.1073(15) 0.0675(9) -0.0110(10) -0.0020(9) 0.0365(11)
 N1 0.067(3) 0.074(4) 0.061(3) -0.007(3) 0.009(3) 0.030(3)
 N2 0.075(4) 0.093(5) 0.066(4) -0.004(3) -0.014(3) 0.013(4)
 C1 0.065(4) 0.081(4) 0.048(3) 0.000(3) -0.009(3) 0.039(3)
 C2 0.066(4) 0.068(4) 0.048(3) 0.001(3) -0.006(3) 0.036(3)
 C3 0.074(4) 0.070(4) 0.055(3) 0.002(3) -0.016(3) 0.028(3)
 C4 0.061(4) 0.089(5) 0.052(3) 0.011(3) -0.003(3) 0.034(3)
 C5 0.089(5) 0.075(6) 0.061(5) 0.000 -0.011(5) 0.037(3)
 C6 0.055(3) 0.075(5) 0.053(4) 0.000 -0.004(3) 0.037(3)
 C7 0.054(4) 0.123(7) 0.049(3) 0.011(4) -0.004(3) 0.045(4)
 C8 0.082(5) 0.176(9) 0.060(4) -0.009(5) -0.004(4) 0.076(6)
 C9 0.073(5) 0.214(13) 0.056(4) 0.009(6) 0.009(4) 0.072(8)
 C10 0.061(5) 0.246(15) 0.051(4) 0.034(7) 0.008(4) 0.066(8)
 C11 0.063(5) 0.142(8) 0.070(5) 0.035(5) -0.013(4) 0.022(5)
 C12 0.056(4) 0.097(6) 0.061(4) 0.018(4) -0.008(3) 0.021(4)
 C13 0.091(13) 0.070(11) 0.049(8) -0.020(7) -0.013(7) 0.055(10)
 C14 0.079(13) 0.072(12) 0.067(11) -0.012(9) -0.010(9) 0.038(11)
 C15 0.068(5) 0.149(9) 0.059(4) -0.002(5) -0.008(4) 0.036(6)
 C16 0.094(6) 0.093(6) 0.100(6) 0.029(5) -0.008(5) 0.016(5)
 C17 0.080(5) 0.094(6) 0.080(5) 0.002(4) 0.007(4) 0.038(5)
 C18 0.067(4) 0.086(5) 0.055(3) -0.010(3) -0.006(3) 0.033(4)
 C19 0.060(4) 0.112(6) 0.055(4) 0.005(4) 0.004(3) 0.028(4)
 C20 0.091(5) 0.088(5) 0.061(4) 0.003(4) -0.017(4) 0.040(4)
 C21 0.098(7) 0.141(9) 0.084(6) 0.008(6) -0.039(5) -0.007(7)
 C22 0.086(7) 0.225(14) 0.089(6) 0.037(8) -0.019(5) -0.004(8)
 C23 0.106(7) 0.109(7) 0.078(5) -0.001(5) -0.036(5) 0.029(6)
 C24 0.125(7) 0.083(5) 0.061(4) -0.012(4) -0.021(5) 0.026(5)
 C25 0.084(5) 0.088(5) 0.062(4) 0.000(4) -0.014(4) 0.029(4)
 C26 0.103(7) 0.132(8) 0.077(5) 0.010(5) -0.020(5) 0.029(6)
 C27 0.129(10) 0.190(13) 0.102(8) -0.030(8) -0.050(7) 0.043(9)
 C28 0.083(6) 0.135(8) 0.096(6) -0.013(6) -0.015(5) 0.027(6)
 C29 0.111(8) 0.164(9) 0.066(5) -0.031(6) -0.034(5) 0.063(7)
 C30 0.082(5) 0.157(9) 0.060(4) -0.005(5) -0.015(4) 0.029(6)
 C31 0.083(6) 0.170(10) 0.066(5) -0.019(6) -0.011(5) 0.019(6)
 C32 0.087(7) 0.221(14) 0.104(8) -0.053(9) -0.033(6) 0.011(8)
 C33 0.077(14) 0.098(18) 0.074(13) -0.028(12) -0.031(10) 0.040(13)
 C34 0.107(17) 0.099(18) 0.087(15) -0.013(13) -0.010(12) 0.056(15)

_geom_special_details
;
 All esds (except the esd in the dihedral angle between two l.s. planes)
 are estimated using the full covariance matrix.  The cell esds are taken
 into account individually in the estimation of esds in distances, angles
 and torsion angles; correlations between esds in cell parameters are only
 used when they are defined by crystal symmetry.  An approximate (isotropic)
 treatment of cell esds is used for estimating esds involving l.s. planes.
;
loop_
  _geom_bond_atom_site_label_1
  _geom_bond_atom_site_label_2
  _geom_bond_distance
  _geom_bond_site_symmetry_2
  _geom_bond_publ_flag
 Co1 Cl1 2.490(2) 8_556 ?
 Co1 Cl1 2.490(2) . ?
 Co1 N1 2.123(6) . ?
 Co1 N1 2.123(6) 8_556 ?
 Co1 N2 2.167(7) 12_456 ?
 Co1 N2 2.167(7) 5_455 ?
 C13a H13 0.9500 . ?
 C13a C14 1.41(2) . ?
 C14a H14 0.9500 . ?
 C14a C15 1.480(18) . ?
 C33b H33 0.9500 . ?
 C33b C34 1.11(3) . ?
 C34b H34 0.9500 . ?
 N1 C17 1.315(11) . ?
 N1 C18 1.342(9) . ?
 N2 Co1 2.167(7) 6_665 ?
 N2 C30 1.322(11) . ?
 N2 C31 1.256(12) . ?
 C1 C2 1.536(8) . ?
 C1 C4 1.558(9) 11 ?
 C1 C6 1.516(8) . ?
 C1 C7 1.524(9) . ?
 C2 H2A 0.9900 . ?
 C2 H2B 0.9900 . ?
 C2 C3 1.501(9) . ?
 C3 C4 1.501(10) . ?
 C3 C5 1.548(8) . ?
 C3 C20 1.517(10) . ?
 C4 C1 1.558(9) 11 ?
 C4 H4A 0.9900 . ?
 C4 H4B 0.9900 . ?
 C5 C3 1.548(8) 11 ?
 C5 H5A 0.9900 . ?
 C5 H5B 0.9900 . ?
 C6 C1 1.516(8) 11 ?
 C6 H6A 0.9900 . ?
 C6 H6B 0.9900 . ?
 C7 C8 1.438(12) . ?
 C7 C12 1.382(12) . ?
 C8 H8 0.9500 . ?
 C8 C9 1.376(13) . ?
 C9 H9 0.9500 . ?
 C9 C10 1.315(18) . ?
 C10 C11 1.407(16) . ?
 C10 C13 1.502(16) . ?
 C10 C33 1.81(3) . ?
 C11 H11 0.9500 . ?
 C11 C12 1.426(11) . ?
 C12 H12 0.9500 . ?
 C15 C16 1.379(15) . ?
 C15 C19 1.362(14) . ?
 C15 C34 1.68(3) . ?
 C16 H16 0.9500 . ?
 C16 C17 1.422(12) . ?
 C17 H17 0.9500 . ?
 C18 H18 0.9500 . ?
 C18 C19 1.366(10) . ?
 C19 H19 0.9500 . ?
 C20 C21 1.365(13) . ?
 C20 C25 1.371(10) . ?
 C21 H21 0.9500 . ?
 C21 C22 1.401(13) . ?
 C22 H22 0.9500 . ?
 C22 C23 1.400(14) . ?
 C23 C24 1.375(13) . ?
 C23 C26 1.452(13) . ?
 C24 H24 0.9500 . ?
 C24 C25 1.405(11) . ?
 C25 H25 0.9500 . ?
 C26 H26 0.9500 . ?
 C26 C27 1.264(15) . ?
 C27 H27 0.9500 . ?
 C27 C28 1.437(14) . ?
 C28 C29 1.354(14) . ?
 C28 C32 1.379(16) . ?
 C29 H29 0.9500 . ?
 C29 C30 1.363(12) . ?
 C30 H30 0.9500 . ?
 C31 H31 0.9500 . ?
 C31 C32 1.397(13) . ?
 C32 H32 0.9500 . ?

loop_
  _geom_angle_atom_site_label_1
  _geom_angle_atom_site_label_2
  _geom_angle_atom_site_label_3
  _geom_angle
  _geom_angle_site_symmetry_1
  _geom_angle_site_symmetry_3
  _geom_angle_publ_flag
 C34b C33b C10 101(3) . . ?
 C14a C13a C10 120.1(17) . . ?
 C14a C13a H13 120.0 . . ?
 C13a C14a H14 120.7 . . ?
 C13a C14a C15 119(2) . . ?
 C33b C34b C15 102(3) . . ?
 Cl1 Co1 Cl1 178.18(11) . 8_556 ?
 N1 Co1 Cl1 88.83(17) 8_556 . ?
 N1 Co1 Cl1 92.45(16) . . ?
 N1 Co1 Cl1 88.83(17) . 8_556 ?
 C34b C33b H33 129.4 . . ?
 C33b C34b H34 128.9 . . ?
 N1 Co1 Cl1 92.45(16) 8_556 8_556 ?
 N1 Co1 N1 91.0(4) . 8_556 ?
 N1 Co1 N2 175.4(3) . 12_456 ?
 N1 Co1 N2 89.5(3) 8_556 12_456 ?
 N1 Co1 N2 175.4(3) 8_556 5_455 ?
 N1 Co1 N2 89.5(3) . 5_455 ?
 N2 Co1 Cl1 92.1(2) 5_455 8_556 ?
 N2 Co1 Cl1 86.6(2) 12_456 8_556 ?
 N2 Co1 Cl1 86.6(2) 5_455 . ?
 N2 Co1 Cl1 92.1(2) 12_456 . ?
 N2 Co1 N2 90.4(4) 5_455 12_456 ?
 C17 N1 Co1 118.8(5) . . ?
 C17 N1 C18 117.6(7) . . ?
 C18 N1 Co1 123.3(5) . . ?
 C30 N2 Co1 121.5(7) . 6_665 ?
 C31 N2 Co1 122.6(6) . 6_665 ?
 C31 N2 C30 115.9(8) . . ?
 C2 C1 C4 108.4(5) . 11 ?
 C6 C1 C2 108.5(5) . . ?
 C6 C1 C4 107.3(5) . 11 ?
 C6 C1 C7 112.7(6) . . ?
 C7 C1 C2 108.6(5) . . ?
 C7 C1 C4 111.4(5) . 11 ?
 C1 C2 H2A 109.2 . . ?
 C1 C2 H2B 109.2 . . ?
 H2A C2 H2B 107.9 . . ?
 C3 C2 C1 111.9(5) . . ?
 C3 C2 H2A 109.2 . . ?
 C3 C2 H2B 109.2 . . ?
 C2 C3 C4 109.3(6) . . ?
 C2 C3 C5 108.2(5) . . ?
 C2 C3 C20 111.5(5) . . ?
 C4 C3 C5 108.1(5) . . ?
 C4 C3 C20 110.4(6) . . ?
 C20 C3 C5 109.4(6) . . ?
 C1 C4 H4A 109.3 11 . ?
 C1 C4 H4B 109.3 11 . ?
 C3 C4 C1 111.6(5) . 11 ?
 C3 C4 H4A 109.3 . . ?
 C3 C4 H4B 109.3 . . ?
 H4A C4 H4B 108.0 . . ?
 C3 C5 C3 111.6(8) 11 . ?
 C3 C5 H5A 109.3 . . ?
 C3 C5 H5A 109.3 11 . ?
 C3 C5 H5B 109.3 . . ?
 C3 C5 H5B 109.3 11 . ?
 H5A C5 H5B 108.0 . . ?
 C1 C6 C1 112.3(8) . 11 ?
 C1 C6 H6A 109.1 . . ?
 C1 C6 H6A 109.1 11 . ?
 C1 C6 H6B 109.1 11 . ?
 C1 C6 H6B 109.1 . . ?
 H6A C6 H6B 107.9 . . ?
 C8 C7 C1 117.7(8) . . ?
 C12 C7 C1 123.6(7) . . ?
 C12 C7 C8 118.6(7) . . ?
 C7 C8 H8 119.8 . . ?
 C9 C8 C7 120.5(11) . . ?
 C9 C8 H8 119.8 . . ?
 C8 C9 H9 119.3 . . ?
 C10 C9 C8 121.3(11) . . ?
 C10 C9 H9 119.3 . . ?
 C9 C10 C11 120.9(9) . . ?
 C9 C10 C13 108.5(13) . . ?
 C9 C10 C33 143.0(13) . . ?
 C10 C13a H13 120.0 . . ?
 C10 C33b H33 129.4 . . ?
 C11 C10 C13 130.5(14) . . ?
 C11 C10 C33 96.1(13) . . ?
 C10 C11 H11 120.0 . . ?
 C10 C11 C12 119.9(10) . . ?
 C12 C11 H11 120.0 . . ?
 C7 C12 C11 118.7(9) . . ?
 C7 C12 H12 120.7 . . ?
 C11 C12 H12 120.7 . . ?
 C15 C14a H14 120.7 . . ?
 C15 C34b H34 128.9 . . ?
 C16 C15 C14 131.6(13) . . ?
 C16 C15 C34 97.0(13) . . ?
 C19 C15 C14 110.6(12) . . ?
 C19 C15 C16 117.8(8) . . ?
 C19 C15 C34 145.1(13) . . ?
 C15 C16 H16 119.9 . . ?
 C15 C16 C17 120.1(9) . . ?
 C17 C16 H16 119.9 . . ?
 N1 C17 C16 120.9(9) . . ?
 N1 C17 H17 119.6 . . ?
 C16 C17 H17 119.6 . . ?
 N1 C18 H18 117.7 . . ?
 N1 C18 C19 124.6(8) . . ?
 C19 C18 H18 117.7 . . ?
 C15 C19 C18 119.0(9) . . ?
 C15 C19 H19 120.5 . . ?
 C18 C19 H19 120.5 . . ?
 C21 C20 C3 121.4(7) . . ?
 C21 C20 C25 115.8(8) . . ?
 C25 C20 C3 122.8(7) . . ?
 C20 C21 H21 117.8 . . ?
 C20 C21 C22 124.4(9) . . ?
 C22 C21 H21 117.8 . . ?
 C21 C22 H22 120.8 . . ?
 C23 C22 C21 118.5(10) . . ?
 C23 C22 H22 120.8 . . ?
 C22 C23 C26 118.0(10) . . ?
 C24 C23 C22 118.4(8) . . ?
 C24 C23 C26 123.5(8) . . ?
 C23 C24 H24 119.8 . . ?
 C23 C24 C25 120.5(8) . . ?
 C25 C24 H24 119.8 . . ?
 C20 C25 C24 122.5(8) . . ?
 C20 C25 H25 118.8 . . ?
 C24 C25 H25 118.8 . . ?
 C23 C26 H26 115.5 . . ?
 C27 C26 C23 129.1(12) . . ?
 C27 C26 H26 115.5 . . ?
 C26 C27 H27 114.3 . . ?
 C26 C27 C28 131.4(14) . . ?
 C28 C27 H27 114.3 . . ?
 C29 C28 C27 123.3(11) . . ?
 C29 C28 C32 115.7(9) . . ?
 C32 C28 C27 121.1(11) . . ?
 C28 C29 H29 119.5 . . ?
 C28 C29 C30 121.0(9) . . ?
 C30 C29 H29 119.5 . . ?
 N2 C30 C29 122.7(9) . . ?
 N2 C30 H30 118.7 . . ?
 C29 C30 H30 118.7 . . ?
 N2 C31 H31 117.2 . . ?
 N2 C31 C32 125.7(9) . . ?
 C32 C31 H31 117.2 . . ?
 C28 C32 C31 117.9(11) . . ?
 C28 C32 H32 121.0 . . ?
 C31 C32 H32 121.0 . . ?

loop_
  _geom_torsion_atom_site_label_1
  _geom_torsion_atom_site_label_2
  _geom_torsion_atom_site_label_3
  _geom_torsion_atom_site_label_4
  _geom_torsion
  _geom_torsion_site_symmetry_1
  _geom_torsion_site_symmetry_2
  _geom_torsion_site_symmetry_3
  _geom_torsion_site_symmetry_4
  _geom_torsion_publ_flag
 C8 C9 C10 C13a 178.1(9) . . . . ?
 C8 C9 C10 C33b 178.2(13) . . . . ?
 C13a C10 C11 C12 -179.2(10) . . . . ?
 C33b C10 C11 C12 -177.5(9) . . . . ?
 C13a C14a C15 C16 8(3) . . . . ?
 C13a C14a C15 C19 -175.1(14) . . . . ?
 Co1 N1 C17 C16 -171.5(6) . . . . ?
 Co1 N1 C18 C19 171.2(5) . . . . ?
 Co1 N2 C30 C29 168.5(9) 6_665 . . . ?
 Co1 N2 C31 C32 -172.8(12) 6_665 . . . ?
 C34b C15 C16 C17 179.3(11) . . . . ?
 C14a C15 C16 C17 173.8(13) . . . . ?
 C14a C15 C19 C18 -174.4(10) . . . . ?
 C34b C15 C19 C18 178.8(16) . . . . ?
 N1 C18 C19 C15 -0.8(11) . . . . ?
 N2 C31 C32 C28 -1(2) . . . . ?
 C1 C2 C3 C4 -58.4(7) . . . . ?
 C1 C2 C3 C5 59.1(7) . . . . ?
 C1 C2 C3 C20 179.4(6) . . . . ?
 C1 C7 C8 C9 -177.5(7) . . . . ?
 C1 C7 C12 C11 177.1(6) . . . . ?
 C2 C1 C6 C1 -58.4(4) . . . 11 ?
 C2 C1 C7 C8 59.6(7) . . . . ?
 C2 C1 C7 C12 -117.8(7) . . . . ?
 C2 C3 C4 C1 58.9(7) . . . 11 ?
 C2 C3 C5 C3 -59.1(4) . . . 11 ?
 C2 C3 C20 C21 -174.8(10) . . . . ?
 C2 C3 C20 C25 7.5(12) . . . . ?
 C3 C20 C21 C22 -177.8(14) . . . . ?
 C3 C20 C25 C24 176.7(8) . . . . ?
 C4 C1 C2 C3 -58.6(7) 11 . . . ?
 C4 C1 C6 C1 58.4(4) 11 . . 11 ?
 C4 C1 C7 C8 -59.7(7) 11 . . . ?
 C4 C1 C7 C12 122.9(7) 11 . . . ?
 C4 C3 C5 C3 59.1(4) . . . 11 ?
 C4 C3 C20 C21 63.5(12) . . . . ?
 C4 C3 C20 C25 -114.1(9) . . . . ?
 C5 C3 C4 C1 -58.5(7) . . . 11 ?
 C5 C3 C20 C21 -55.2(12) . . . . ?
 C5 C3 C20 C25 127.1(9) . . . . ?
 C6 C1 C2 C3 57.5(7) . . . . ?
 C6 C1 C7 C8 179.7(5) . . . . ?
 C6 C1 C7 C12 2.3(8) . . . . ?
 C7 C1 C2 C3 -179.7(6) . . . . ?
 C7 C1 C6 C1 -178.7(5) . . . 11 ?
 C7 C8 C9 C10 2.4(13) . . . . ?
 C8 C7 C12 C11 -0.3(9) . . . . ?
 C8 C9 C10 C11 -4.5(15) . . . . ?
 C9 C10 C33b C34b -2(3) . . . . ?
 C9 C10 C13a C14a -174.8(15) . . . . ?
 C9 C10 C11 C12 4.1(13) . . . . ?
 C10 C33b C34b C15 -178.7(11) . . . . ?
 C10 C13a C14a C15 -178.8(13) . . . . ?
 C10 C11 C12 C7 -1.6(10) . . . . ?
 C11 C10 C13a C14a 8(2) . . . . ?
 C11 C10 C33b C34b 179.9(18) . . . . ?
 C12 C7 C8 C9 0.0(10) . . . . ?
 C15 C16 C17 N1 0.7(13) . . . . ?
 C16 C15 C34b C33b -166.8(18) . . . . ?
 C16 C15 C19 C18 3.2(11) . . . . ?
 C17 N1 C18 C19 -1.7(10) . . . . ?
 C18 N1 C17 C16 1.7(11) . . . . ?
 C19 C15 C34b C33b 17(3) . . . . ?
 C19 C15 C16 C17 -3.2(13) . . . . ?
 C20 C3 C4 C1 -178.1(5) . . . 11 ?
 C20 C3 C5 C3 179.2(7) . . . 11 ?
 C20 C21 C22 C23 -1(3) . . . . ?
 C21 C20 C25 C24 -1.0(16) . . . . ?
 C21 C22 C23 C24 2(3) . . . . ?
 C21 C22 C23 C26 177.3(14) . . . . ?
 C22 C23 C24 C25 -3.3(19) . . . . ?
 C22 C23 C26 C27 169.0(18) . . . . ?
 C23 C24 C25 C20 2.7(16) . . . . ?
 C23 C26 C27 C28 178.4(14) . . . . ?
 C24 C23 C26 C27 -16(2) . . . . ?
 C25 C20 C21 C22 0(2) . . . . ?
 C26 C23 C24 C25 -178.0(11) . . . . ?
 C26 C27 C28 C29 -5(3) . . . . ?
 C26 C27 C28 C32 176.5(19) . . . . ?
 C27 C28 C29 C30 179.9(13) . . . . ?
 C27 C28 C32 C31 176.0(15) . . . . ?
 C28 C29 C30 N2 10(2) . . . . ?
 C29 C28 C32 C31 -2(2) . . . . ?
 C30 N2 C31 C32 8(2) . . . . ?
 C31 N2 C30 C29 -12.7(17) . . . . ?
 C32 C28 C29 C30 -2(2) . . . . ?

_shelx_res_file
;
TITL v517_auto_a.res in P622
 v517.res created by SHELXL-2016/4 at 10:53:00 on 02-May-2022
REM Old TITL v517_auto in P622
REM SHELXT solution in P622: R1 0.238, Rweak 0.044, Alpha 0.021
REM <I/s> 0.000 for 0 systematic absences, Orientation as input
REM Flack x = 0.079 ( 0.007 ) from 1434 Parsons' quotients
REM Formula found by SHELXT: C51 N15 Cl2 Co
CELL 1.54184 25.9361 25.9361 18.0596 90 90 120
ZERR 6 0.001 0.001 0.0005 0 0 0
LATT -1
SYMM -Y,+X-Y,+Z
SYMM +Y-X,-X,+Z
SYMM -X,-Y,+Z
SYMM +Y,-X+Y,+Z
SYMM -Y+X,+X,+Z
SYMM +Y,+X,-Z
SYMM -Y+X,-Y,-Z
SYMM -X,-X+Y,-Z
SYMM -Y,-X,-Z
SYMM +Y-X,+Y,-Z
SYMM +X,+X-Y,-Z
SFAC C H Cl Co N
UNIT 372 312 12 6 24
DFIX 1.5 C10 C13
DANG 2.4 C13 C15
DANG 2.4 C10 C14
DFIX 1.5 C14 C15
DFIX 1.4 C13 C14

L.S. 4 0 0
PLAN  20
SIZE 0.05 0.08 0.11
TEMP -173
CONF
BOND
list 4
ABIN
MORE -1
BOND $H
fmap 2 53
acta
REM <olex2.extras>
REM <HklSrc "%./v517.hkl">
REM </olex2.extras>

WGHT    0.183200
FVAR       0.26424
CO1   4   -0.330079    0.000000    0.500000    10.50000    0.06526    0.09134 =
         0.05176    0.00509    0.00255    0.04567
CL1   3   -0.374080   -0.084951    0.411435    11.00000    0.07481    0.10725 =
         0.06750   -0.01101   -0.00205    0.03645
N1    5   -0.249905    0.045548    0.438193    11.00000    0.06680    0.07368 =
         0.06136   -0.00659    0.00911    0.03028
N2    5    0.590871    0.631175    0.431222    11.00000    0.07543    0.09347 =
         0.06630   -0.00390   -0.01432    0.01257
C1    1    0.114467    0.298432    0.048688    11.00000    0.06451    0.08128 =
         0.04846    0.00043   -0.00889    0.03899
C2    1    0.168586    0.338692    0.097093    11.00000    0.06591    0.06754 =
         0.04765    0.00070   -0.00623    0.03575
AFIX  23
H2A   2    0.159057    0.364216    0.128278    11.00000   -1.20000
H2B   2    0.177243    0.313638    0.130388    11.00000   -1.20000
AFIX   0
C3    1    0.222722    0.377349    0.051325    11.00000    0.07433    0.06974 =
         0.05478    0.00177   -0.01643    0.02848
C4    1    0.236845    0.338706    0.003482    11.00000    0.06115    0.08890 =
         0.05201    0.01056   -0.00274    0.03350
AFIX  23
H4A   2    0.246076    0.313316    0.035362    11.00000   -1.20000
H4B   2    0.272548    0.364199   -0.026729    11.00000   -1.20000
AFIX   0
C5    1    0.208043    0.416087    0.000000    10.50000    0.08887    0.07462 =
         0.06054    0.00000   -0.01128    0.03731
AFIX  23
H5A   2    0.198649    0.442006    0.030582    10.50000   -1.20000
H5B   2    0.243357    0.442008   -0.030581    10.50000   -1.20000
AFIX   0
C6    1    0.130415    0.260829    0.000000    10.50000    0.05503    0.07492 =
         0.05254    0.00000   -0.00355    0.03746
AFIX  23
H6A   2    0.095893    0.234880   -0.031717    10.50000   -1.20000
H6B   2    0.138988    0.234881    0.031717    10.50000   -1.20000
AFIX   0
C7    1    0.061563    0.261030    0.099154    11.00000    0.05426    0.12253 =
         0.04877    0.01141   -0.00367    0.04483
C8    1    0.042456    0.291904    0.148223    11.00000    0.08236    0.17575 =
         0.05993   -0.00850   -0.00390    0.07631
AFIX  43
H8    2    0.061751    0.334133    0.146874    11.00000   -1.20000
AFIX   0
C9    1   -0.003575    0.260702    0.197106    11.00000    0.07254    0.21382 =
         0.05608    0.00911    0.00858    0.07150
AFIX  43
H9    2   -0.016639    0.281697    0.227771    11.00000   -1.20000
AFIX   0
C10   1   -0.029845    0.202385    0.202215    11.00000    0.06093    0.24594 =
         0.05116    0.03440    0.00782    0.06562
C11   1   -0.014509    0.169463    0.154167    11.00000    0.06269    0.14174 =
         0.07027    0.03511   -0.01345    0.02162
AFIX  43
H11   2   -0.035603    0.127203    0.156318    11.00000   -1.20000
AFIX   0
C12   1    0.032731    0.199593    0.102235    11.00000    0.05585    0.09660 =
         0.06099    0.01782   -0.00845    0.02085
AFIX  43
H12   2    0.044148    0.177868    0.070403    11.00000   -1.20000
AFIX   0
PART 1
C13   1   -0.076459    0.182048    0.261687    10.50000    0.09099    0.06958 =
         0.04906   -0.02050   -0.01336    0.05477
AFIX  43
H13   2   -0.084683    0.209933    0.285156    10.50000   -1.20000
AFIX   0
C14   1   -0.107980    0.121708    0.282696    10.50000    0.07919    0.07178 =
         0.06703   -0.01203   -0.00968    0.03800
AFIX  43
H14   2   -0.099620    0.093563    0.260246    10.50000   -1.20000
AFIX   0
PART 0
C15   1   -0.154407    0.103029    0.340475    11.00000    0.06781    0.14866 =
         0.05867   -0.00248   -0.00759    0.03613
C16   1   -0.178818    0.133190    0.375158    11.00000    0.09437    0.09267 =
         0.09982    0.02949   -0.00778    0.01638
AFIX  43
H16   2   -0.162958    0.174491    0.366150    11.00000   -1.20000
AFIX   0
C17   1   -0.227713    0.102568    0.424409    11.00000    0.07970    0.09393 =
         0.08045    0.00186    0.00660    0.03787
AFIX  43
H17   2   -0.244560    0.123585    0.447654    11.00000   -1.20000
AFIX   0
C18   1   -0.223756    0.017977    0.405681    11.00000    0.06660    0.08632 =
         0.05538   -0.01015   -0.00607    0.03265
AFIX  43
H18   2   -0.239026   -0.022949    0.416665    11.00000   -1.20000
AFIX   0
C19   1   -0.176748    0.044587    0.357923    11.00000    0.06023    0.11236 =
         0.05476    0.00547    0.00367    0.02789
AFIX  43
H19   2   -0.159900    0.022670    0.337202    11.00000   -1.20000
AFIX   0
C20   1    0.275751    0.417441    0.099525    11.00000    0.09053    0.08822 =
         0.06071    0.00269   -0.01713    0.03965
C21   1    0.328364    0.459554    0.069312    11.00000    0.09790    0.14080 =
         0.08353    0.00753   -0.03861   -0.00696
AFIX  43
H21   2    0.330359    0.464002    0.017001    11.00000   -1.20000
AFIX   0
C22   1    0.379613    0.496652    0.110296    11.00000    0.08628    0.22512 =
         0.08851    0.03737   -0.01942   -0.00353
AFIX  43
H22   2    0.415220    0.524984    0.086272    11.00000   -1.20000
AFIX   0
C23   1    0.377143    0.491009    0.187486    11.00000    0.10605    0.10920 =
         0.07787   -0.00070   -0.03576    0.02887
C24   1    0.325120    0.447862    0.219216    11.00000    0.12545    0.08325 =
         0.06108   -0.01214   -0.02141    0.02636
AFIX  43
H24   2    0.323121    0.441872    0.271269    11.00000   -1.20000
AFIX   0
C25   1    0.274890    0.412566    0.175170    11.00000    0.08423    0.08846 =
         0.06226    0.00030   -0.01416    0.02881
AFIX  43
H25   2    0.238996    0.384271    0.198692    11.00000   -1.20000
AFIX   0
C26   1    0.431284    0.527823    0.229168    11.00000    0.10325    0.13217 =
         0.07667    0.00983   -0.01955    0.02916
AFIX  43
H26   2    0.466623    0.548118    0.200514    11.00000   -1.20000
AFIX   0
C27   1    0.437989    0.536653    0.298209    11.00000    0.12927    0.19044 =
         0.10164   -0.02968   -0.05024    0.04328
AFIX  43
H27   2    0.402066    0.516870    0.325852    11.00000   -1.20000
AFIX   0
C28   1    0.490331    0.571319    0.342272    11.00000    0.08285    0.13514 =
         0.09586   -0.01275   -0.01452    0.02675
C29   1    0.546188    0.598906    0.314021    11.00000    0.11143    0.16428 =
         0.06613   -0.03094   -0.03355    0.06286
AFIX  43
H29   2    0.551819    0.595538    0.262647    11.00000   -1.20000
AFIX   0
C30   1    0.594442    0.631422    0.358163    11.00000    0.08244    0.15695 =
         0.06028   -0.00488   -0.01545    0.02899
AFIX  43
H30   2    0.632189    0.655240    0.335521    11.00000   -1.20000
AFIX   0
C31   1    0.539285    0.608206    0.457685    11.00000    0.08283    0.16952 =
         0.06648   -0.01937   -0.01112    0.01854
AFIX  43
H31   2    0.535961    0.612423    0.509442    11.00000   -1.20000
AFIX   0
C32   1    0.486356    0.576992    0.417663    11.00000    0.08652    0.22056 =
         0.10393   -0.05323   -0.03346    0.01060
AFIX  43
H32   2    0.448781    0.560190    0.441643    11.00000   -1.20000
AFIX   0
PART 2
C33   1   -0.087006    0.139036    0.251809    10.50000    0.07695    0.09818 =
         0.07415   -0.02793   -0.03099    0.03982
AFIX  43
H33   2   -0.100540    0.097866    0.245272    10.50000   -1.20000
AFIX   0
C34   1   -0.102048    0.161157    0.291953    10.50000    0.10688    0.09902 =
         0.08676   -0.01304   -0.01027    0.05595
AFIX  43
H34   2   -0.088789    0.202350    0.297538    10.50000   -1.20000
AFIX   0
HKLF 4


REM  v517_auto_a.res in P622
REM R1 =  0.0828 for    4421 Fo > 4sig(Fo)  and  0.1137 for all    6936 data
REM    331 parameters refined using      5 restraints

END

WGHT      0.1832      0.0000

REM Highest difference peak  1.185,  deepest hole -0.357,  1-sigma level  0.069
Q1    1  -0.0361  0.1825  0.1952  11.00000  0.05    0.27
Q2    1   0.0000  0.0000  0.4240  10.16667  0.05    0.25
Q3    1  -0.2245  0.1604  0.5027  11.00000  0.05    0.23
Q4    1  -0.3773 -0.0401  0.4339  11.00000  0.05    0.22
Q5    1   0.2739  0.3624  0.0971  11.00000  0.05    0.22
Q6    1  -0.0123  0.1446  0.1387  11.00000  0.05    0.21
Q7    1   0.4406  0.6317  0.5008  11.00000  0.05    0.20
Q8    1   0.4714  0.7049  0.5015  11.00000  0.05    0.20
Q9    1   0.1903  0.3400  0.0995  11.00000  0.05    0.20
Q10   1  -0.3684 -0.1217  0.4284  11.00000  0.05    0.19
Q11   1  -0.3525 -0.0759  0.4796  11.00000  0.05    0.19
Q12   1  -0.1779  0.1787  0.3838  11.00000  0.05    0.18
Q13   1   0.0060  0.2796  0.1781  11.00000  0.05    0.18
Q14   1   0.4775  0.5794  0.3570  11.00000  0.05    0.18
Q15   1   0.5071  0.5684  0.4048  11.00000  0.05    0.18
Q16   1  -0.2610  0.1009  0.5186  11.00000  0.05    0.18
Q17   1  -0.1413 -0.0416  0.4983  11.00000  0.05    0.18
Q18   1  -0.0186  0.1408  0.0778  11.00000  0.05    0.18
Q19   1   0.3931  0.5094  0.1579  11.00000  0.05    0.17
Q20   1   0.4426  0.7213  0.5000  10.50000  0.05    0.17
;
_shelx_res_checksum                64427
_shelx_hkl_file
;
   0   0   2 7156.59  163.39
   0   0   3  850.50   19.73
   0   0  -3  867.49   19.71
   0   0   4 7626.62  174.12
   0   0  -4 7622.28  174.11
   0   0   5 1404.68   31.64
   0   0  -5 1359.45   31.61
   0   0   6 1547.02   35.32
   0   0  -6 1532.50   35.28
   0   0   7  287.17    7.19
   0   0  -7  300.06    7.06
   0   0  -8  296.23    7.18
   0   0   9  841.13   19.05
   0   0  -9  799.94   19.03
   0   0  10 2582.25   59.25
   0   0  11  173.60    4.93
   0   0 -11  162.15    4.64
   0   0  12 1952.53   45.25
   0   0 -12 1970.35   45.17
   0   0  13 1725.39   39.59
   0   0 -13 1698.96   39.51
   0   0  14  683.04   15.87
   0   0 -14  631.47   15.62
   0   0 -15  220.73    6.29
   0   0 -16   10.21    3.22
   0   0 -17   29.79    3.56
   0   0 -18   22.28    3.30
   0   0 -19  100.93    4.08
   0   0 -20  439.73   10.77
   0   0 -21    8.00    2.34
   1  -1  -2   20.20    0.82
   0  -1   2   23.90    0.92
  -1   0   2   21.31    0.91
  -1   1   2   18.84    0.88
   1  -1   2   20.34    0.92
   1  -1  -2   18.91    0.79
   0  -1  -2   15.28    0.81
  -1   0  -2   19.33    0.83
  -1   1  -3   30.11    1.20
   1  -1  -3   27.90    1.24
  -1   0  -3   29.41    0.88
   1  -1   3   30.41    1.42
  -1   1   3   30.53    1.44
   0  -1   3   26.56    1.54
  -1   0   3   26.43    1.49
  -1   0  -3   28.04    1.17
   0  -1  -3   28.28    1.29
  -1   0  -4   69.32    2.06
   0  -1  -4   63.71    2.02
   1  -1   4   65.08    2.31
  -1   0   4   60.98    2.29
   0  -1   4   64.77    2.29
  -1   1   4   63.11    2.31
   0  -1  -4   64.19    1.58
   0   1   4   59.40    2.31
   1   0   4   61.18    2.33
   1  -1  -4   62.21    2.12
  -1   0  -4   65.14    1.65
  -1   1  -4   62.35    1.99
  -1   0  -5   12.09    0.78
   0  -1  -5   10.51    1.43
  -1   1  -5   10.30    1.36
   1  -1  -5   12.91    1.56
  -1   0  -5   12.48    1.52
   0  -1  -5   11.75    0.68
  -1   1   5   15.11    1.95
   0   1   5   13.17    1.74
   0  -1   5   10.43    1.80
   1  -1   5   13.18    1.98
  -1   0   5   11.19    1.80
   1   0   5   13.79    1.80
  -1   0  -6   66.02    1.67
   1   0  -6   80.11    2.26
   0   1  -6   72.86    2.19
   0  -1   6   79.47    2.50
   1   0   6   70.31    2.53
   1  -1   6   71.37    2.48
  -1   0   6   77.50    2.48
   0   1   6   63.32    2.52
  -1   1   6   74.19    2.45
   0  -1  -6   51.85    1.58
  -1   0  -6   76.94    2.20
   1  -1  -6   69.88    2.24
   0  -1  -6   66.66    2.27
  -1   1  -6   73.13    2.16
   1   0   7    4.51    2.11
   0  -1   7    3.72    2.07
  -1   1   7   -4.97    1.99
   0   1   7    2.25    2.12
  -1   0   7    0.88    2.09
   1  -1   7    5.08    1.97
  -1   0  -7    2.05    0.69
   1  -1  -7   -0.14    1.82
  -1   0  -7    2.04    1.64
   0  -1  -7    1.80    1.83
   0   1  -7    0.11    1.80
  -1   1  -7    2.62    1.68
   1   0  -7    2.67    1.79
  -1   0  -8  214.43    5.02
   0  -1  -8  203.20    5.11
   1  -1  -8  199.70    5.08
   0   1  -8  211.80    5.03
  -1   1  -8  204.00    5.00
   1   0  -8  205.22    5.03
  -1   1   9   48.16    2.64
   0   1   9   47.78    2.65
   1  -1   9   44.05    2.64
   1   0   9   49.43    2.64
  -1   0   9   43.49    2.59
   0  -1   9   38.57    2.57
   1  -1  -9   45.24    2.43
  -1   0  -9   47.93    2.34
  -1   1  -9   39.55    2.33
   0   1  -9   38.23    2.30
   0  -1  -9   43.83    2.44
   1   0  -9   39.92    2.41
  -1   1  10    6.76    2.54
   1   0  10    4.17    2.58
   1  -1  10    4.28    2.50
   0  -1  10    4.70    2.65
   0   1  10    3.32    2.56
  -1   0  10    4.46    2.62
   1   0  11   31.83    2.87
   0  -1  11   41.82    3.11
   1  -1  11   38.85    3.04
   0   1  11   30.95    2.89
  -1   0  11   40.84    3.12
  -1   1  11   32.94    3.00
  -1   0 -11   37.92    2.49
   0   1 -11   41.49    2.55
  -1   1 -11   41.30    2.49
   1  -1 -11   36.25    2.58
   1   0 -11   40.47    2.58
   0  -1 -11   35.46    2.43
  -1   1  12   19.10    3.16
   1   0  12    0.40    2.99
   0   1  12    6.09    2.89
  -1   0  12    5.92    3.26
   1  -1  12   10.03    3.18
   0  -1  12    9.79    3.29
   1  -1 -12    6.45    2.62
   1   0 -12    9.25    2.79
  -1   0 -12    8.35    2.38
   0   1 -12    7.61    2.36
  -1   1 -12    9.60    2.53
   0  -1 -12   11.32    2.60
   1   0  13   15.86    3.62
  -1   1  13   17.87    3.58
   0   1  13   20.66    3.53
  -1   0  13   16.36    3.77
   1  -1  13   20.26    3.65
   0  -1  13   15.10    3.76
   0  -1 -13   21.96    2.95
   1  -1 -13   16.75    2.84
  -1   1 -13   17.68    2.84
   0   1 -13   14.56    2.82
  -1   0 -13   17.84    2.90
   1   0 -13   15.04    2.77
   1  -1  14    2.07    3.98
  -1   1  14   -0.60    3.94
   1   0  14    8.60    3.72
   0   1  14    8.75    3.69
   1  -1 -14   11.67    3.21
  -1   0 -14    7.74    2.94
   0   1 -14    5.64    3.01
   0  -1 -14    8.28    3.07
   1   0 -14    6.25    3.17
  -1   1 -14    5.11    3.04
   0   1  15    0.98    4.05
   1   0  15    3.23    4.07
   1   0 -15    0.67    3.48
  -1   1 -15    3.35    3.19
   0   1 -15   -0.24    3.23
   1  -1 -15   -0.17    3.29
  -1   0 -15    1.29    3.31
   0  -1 -15    0.98    3.45
  -1   0 -16    9.54    3.41
   0   1 -16   10.94    3.43
   1  -1 -16   10.41    3.60
   1   0 -16   12.45    3.48
  -1   1 -16   12.84    3.38
   0  -1 -16    9.94    3.45
  -1   0 -17   11.65    3.38
   1  -1 -17    7.99    3.63
   0  -1 -17    9.45    3.49
  -1   1 -17    6.81    3.37
   1   0 -17   11.32    3.43
   0   1 -17   15.73    3.31
   1   0 -18    0.70    3.20
  -1   1 -18   -7.40    3.35
   1  -1 -18   -1.97    3.38
   0  -1 -18   -2.21    3.35
  -1   0 -18   -2.76    3.31
   0   1 -18   -6.41    3.18
   1  -1 -19    7.07    3.21
  -1   0 -19   -0.94    3.12
   0   1 -19    6.93    3.04
  -1   1 -19    7.15    3.02
   0  -1 -19    5.76    3.25
   1   0 -19    3.92    3.13
  -1   1 -20   31.24    2.85
  -1   0 -20   28.78    2.86
   1   0 -20   31.60    3.08
   1  -1 -20   23.04    3.01
   0  -1 -20   25.10    3.01
   0   1 -20   33.56    2.93
   1   0 -21    4.00    2.37
   0   1 -21    5.94    2.22
   1  -1 -21    2.43    2.49
   0  -1 -21   -0.25    2.39
  -1   0 -21    5.63    2.27
  -2   1   0 9877.14  225.12
   2  -1   0 9862.72  225.14
  -2   1   0 9835.01  225.14
  -1   2  -1 1084.43   24.79
   2  -1  -1 1058.63   24.79
  -1  -1  -1 1073.82   24.80
   1  -2  -1 1102.55   24.79
  -1   2  -1 1115.76   24.79
  -1   2   1 1083.69   24.79
  -2   1   1 1050.30   24.80
   2  -1   1 1073.65   24.81
  -1   2   1 1077.39   24.80
  -2   1  -1 1077.69   24.81
  -2   1  -1 1098.62   24.82
   1  -2   1 1096.33   24.80
  -1   2  -1 1101.63   24.80
   2  -1   2 1698.42   38.94
   1  -2  -2 1649.20   38.93
  -2   1  -2 1768.28   38.94
  -2   1   2 1703.76   38.94
   1  -2   2 1716.62   38.94
  -1   2   2 1692.58   38.93
  -1  -1  -2 1712.50   38.94
  -2   1  -2 1730.37   38.93
   1  -2  -2 1688.81   38.94
   1  -2  -3   92.92    2.44
  -2   1  -3  102.69    2.54
  -1  -1   3   99.56    2.77
  -2   1   3   99.77    2.76
   1  -2   3   93.97    2.75
  -1  -1  -3  110.30    2.61
  -2   1  -3  106.65    2.57
   1  -2  -3   96.32    2.61
  -2   1  -3  107.26    2.44
  -2   1   3  105.99    2.45
  -2   1  -4  137.44    3.26
   1  -2  -4  124.95    3.16
  -2   1   4  135.25    3.59
  -1  -1   4  143.70    3.61
   1  -2   4  137.02    3.58
   1  -2  -4  130.66    3.39
  -1  -1  -4  139.67    3.39
  -2   1  -4  135.17    3.37
  -2   1   4  132.73    3.12
  -2   1  -4  133.51    3.11
   2  -1   4  133.38    3.48
  -1   2   4  139.78    3.51
  -2   1  -5  214.05    4.85
   1  -2  -5  190.32    4.77
   2  -1  -5  222.61    5.00
  -1   2   5  195.30    5.12
   1  -2   5  214.17    5.12
  -1  -1   5  202.54    5.21
   2  -1   5  210.03    5.12
  -2   1   5  220.94    5.10
  -2   1  -5  219.75    4.97
   1  -2  -5  206.10    5.01
  -1  -1  -5  199.57    5.04
  -1   2  -6  129.40    3.14
   2  -1  -6  127.45    3.23
  -2   1  -6  117.86    2.91
  -1  -1   6  125.37    3.54
   2  -1   6  127.04    3.36
  -2   1   6  125.17    3.41
   1   1   6  127.37    3.41
   1  -2   6  122.46    3.42
  -1   2   6  132.34    3.41
   1  -2  -6  132.67    3.23
  -1  -1  -6  130.81    3.26
  -2   1  -6  121.42    3.19
   1   1  -7   17.46    1.97
  -2   1  -7    4.85    1.71
   2  -1  -7   13.66    1.89
  -1   2  -7    5.51    1.69
   1  -2  -7    3.01    1.78
   2  -1   7    4.77    2.13
   1   1   7   -1.01    1.99
  -2   1   7    6.87    2.09
  -1  -1   7    5.76    2.07
   1  -2   7    1.78    2.13
  -1   2   7   13.83    2.22
  -1  -1  -7    6.34    1.82
  -2   1  -7    6.41    0.93
  -2   1  -8    6.68    1.87
   1  -2  -8    3.79    1.96
  -1   2  -8    5.72    1.74
   1   1  -8    2.62    2.09
  -2   1  -8    7.58    0.87
  -1  -1  -8    6.77    1.94
   1  -2  -9    6.33    2.03
  -1  -1  -9    7.31    2.10
  -2   1  -9    9.19    2.08
  -2   1   9    8.83    2.24
   1  -2   9    8.78    2.27
   2  -1   9    7.85    2.31
  -1  -1   9    5.86    2.40
   1   1   9    6.08    2.32
  -1   2   9    9.11    2.28
   1   1  -9    8.25    1.98
   2  -1  -9    9.28    2.22
  -1   2  -9    7.89    2.02
   1   1  10  296.25    7.29
   2  -1  10  294.49    7.35
   1  -2  10  282.74    7.37
  -1  -1  10  293.53    7.36
  -1   2  10  293.36    7.35
  -2   1  10  284.92    7.37
  -2   1  11  143.35    4.47
   1  -2  11  141.56    4.44
   2  -1  11  149.24    4.55
  -1  -1  11  143.34    4.65
   1   1  11  142.54    4.42
  -1   2  11  151.01    4.56
  -1  -1 -11  154.93    4.21
  -1   2 -11  135.56    4.20
   2  -1 -11  142.79    4.31
   1  -2 -11  148.27    4.23
   1   1 -11  143.66    4.24
  -2   1 -11  143.68    4.12
  -1   2  12  218.39    6.21
   1  -2  12  216.02    6.13
   1   1  12  214.26    6.14
   2  -1  12  213.88    6.21
  -2   1  12  233.04    6.13
  -1  -1  12  217.36    6.24
  -2   1 -12  236.79    5.88
  -1  -1 -12  221.76    5.91
  -1   2 -12  206.76    5.81
   1  -2 -12  222.27    5.91
   1   1 -12  218.97    5.94
   2  -1 -12  213.47    5.88
   1  -2  13  258.32    6.96
   1   1  13  249.40    6.98
  -1   2  13  249.25    6.88
   2  -1  13  255.96    6.88
  -2   1  13  261.47    6.96
  -1  -1 -13  240.82    6.62
   1   1 -13  239.29    6.60
  -2   1 -13  244.57    6.53
   2  -1 -13  247.15    6.61
  -1   2 -13  234.03    6.53
   1  -2 -13  247.85    6.70
   2  -1  14  115.63    4.76
  -1   2  14  111.17    4.73
   1   1  14  109.85    4.72
  -1   2 -14  111.61    4.22
   1   1 -14  121.02    4.35
  -2   1 -14  104.91    4.09
   2  -1 -14  103.89    4.26
  -1  -1 -14  105.84    4.07
   1  -2 -14  108.94    4.19
  -1   2  15   28.43    4.05
   1   1  15   23.98    4.05
   2  -1  15   20.79    3.93
  -1   2 -15   26.43    3.40
   1  -2 -15   21.60    3.54
   1   1 -15   25.30    3.43
  -2   1 -15   25.38    3.28
  -1  -1 -15   18.09    3.47
   2  -1 -15   24.72    3.67
   1   1  16    7.24    4.15
   1   1 -16    7.09    3.35
   2  -1 -16    6.97    3.53
  -1   2 -16    8.54    3.20
   1  -2 -16   11.13    3.69
  -2   1 -16   10.76    3.41
  -1  -1 -16   10.04    3.44
  -1  -1 -17   -0.63    3.57
  -1   2 -17   -1.37    3.37
   2  -1 -17    5.82    3.55
   1   1 -17    1.68    3.18
  -2   1 -17    0.39    3.36
   1  -2 -17   -1.48    3.61
   2  -1 -18    8.25    3.37
  -1  -1 -18    1.17    3.21
   1  -2 -18    8.59    3.40
  -1   2 -19    3.77    2.93
   1  -2 -19    6.57    3.24
   1   1 -19    8.04    3.14
  -1  -1 -19    0.02    3.17
  -2   1 -19    6.15    2.99
   2  -1 -19   -1.37    3.20
   1  -2 -20   37.34    3.11
  -2   1 -20   33.05    2.79
   2  -1 -20   38.31    3.12
  -1   2 -20   33.90    2.83
  -1  -1 -20   39.87    2.99
   1   1 -20   34.25    2.93
   1   1 -21    2.13    2.26
   2  -1 -21    1.29    2.35
   1  -2 -21    1.83    2.43
  -2   0   0 1068.03   24.71
  -2   2   0 1061.06   24.74
   2   0   0 1111.92   24.73
  -2   2   0 1113.71   24.74
  -2   2   0 1067.05   24.72
  -2   2   1 1268.98   29.00
  -2   2  -1 1258.12   29.00
   0  -2  -1 1325.85   29.01
  -2   0  -1 1269.31   29.00
  -2   0   1 1252.63   28.99
   2   0  -1 1245.53   28.99
  -2   2  -1 1248.12   29.02
   0   2  -1 1256.26   28.99
   2  -2  -1 1244.41   28.99
  -2   2  -1 1259.11   29.02
   2   0   1 1289.65   29.02
  -2   2   1 1322.44   29.03
   2  -2   1 1262.17   28.99
  -2   2   1 1307.77   28.99
  -2   2   2 1620.92   36.65
   2  -2   2 1593.45   36.65
   0  -2   2 1600.10   36.63
   0  -2  -2 1623.18   36.66
  -2   0  -2 1594.52   36.66
  -2   2  -2 1610.79   36.64
   2  -2  -2 1576.37   36.65
   2   0   2 1567.32   36.65
  -2   2  -2 1602.65   36.67
  -2   2   2 1623.85   36.67
  -2   0  -2 1633.03   36.65
  -2   2   2 1601.93   36.64
  -2   2  -2 1607.25   36.64
  -2   0  -3   35.31    1.37
   0  -2  -3   32.77    1.44
  -2   2  -3   39.62    1.08
  -2   2   3   35.50    1.07
   2  -2  -3   31.29    1.41
  -2   2  -3   36.37    1.25
  -2   0  -3   37.76    1.15
   2  -2   3   37.30    1.49
  -2   2   3   35.31    1.60
   0  -2   3   44.24    1.70
  -2   0   3   40.47    1.67
   0  -2  -4  137.72    3.46
  -2   0  -4  141.78    3.33
  -2   2  -4  130.83    3.09
  -2   2   4  131.90    3.10
  -2   2  -4  125.50    3.29
   2  -2  -4  135.45    3.41
  -2   0  -4  129.07    3.13
  -2   2   4  133.12    3.52
   2  -2   4  139.75    3.46
  -2   0   4  129.56    3.55
   0  -2   4  127.21    3.53
  -2   0  -5  890.68   19.45
   0  -2  -5  841.59   19.46
  -2   0  -5  826.40   19.33
  -2   2  -5  875.56   19.43
   2  -2  -5  847.87   19.46
   2  -2   5  889.76   19.50
  -2   0   5  862.74   19.52
  -2   2   5  895.51   19.49
   0  -2   5  874.23   19.52
  -2   0  -5  821.97   19.34
  -2   0   6  108.58    3.06
   2   0   6   99.59    3.02
  -2   2   6   93.79    3.06
   0   2   6   91.31    3.03
   0  -2   6  105.50    3.08
   2  -2   6  105.35    3.03
   0  -2  -6   90.79    2.81
  -2   2  -6  104.96    2.74
   2  -2  -6   95.56    2.86
  -2   0  -6   94.65    2.85
  -2   2   7   35.24    2.36
   2  -2   7   39.91    2.38
   0   2   7   22.01    2.42
  -2   0   7   32.18    2.51
   0  -2   7   35.62    2.53
   2   0   7   25.65    2.48
   0   2  -7   51.74    2.16
   2   0  -7   36.15    2.23
  -2   2  -7   39.57    1.67
  -2   2  -7   57.05    2.06
  -2   0  -7   33.83    2.01
   0  -2  -7   29.40    2.22
   2   0  -8  148.10    3.90
   0   2  -8  139.03    3.87
  -2   2  -8  126.94    3.47
  -2   2  -8  135.36    3.79
   2  -2  -8  145.93    3.95
  -2   0  -8  139.85    3.86
  -2   2   9  154.43    4.30
  -2   0   9  149.20    4.36
   2   0   9  156.75    4.41
   0  -2   9  153.81    4.36
   0   2   9  157.59    4.40
   2  -2   9  149.84    4.28
   2   0  -9  140.27    4.19
  -2   0  -9  141.30    4.11
   2  -2  -9  138.74    4.20
   0  -2  -9  150.17    4.14
  -2   2  -9  145.60    4.01
   0   2  -9  147.60    4.15
   0   2  10   26.34    2.69
   2  -2  10   30.89    2.64
   2   0  10   29.93    2.68
  -2   2  10   28.53    2.64
  -2   0  10   27.83    2.70
   0  -2  10   29.10    2.70
  -2   2  11   30.96    2.90
   0   2  11   26.65    2.95
  -2   0  11   30.73    3.09
   2  -2  11   30.10    2.96
   0  -2  11   32.49    3.10
   2   0  11   28.34    2.94
   0   2 -11   28.37    2.28
   0  -2 -11   24.67    2.52
  -2   0 -11   32.01    2.48
   2  -2 -11   29.58    2.41
   2   0 -11   31.26    2.55
  -2   2 -11   29.25    2.33
   2  -2  12   12.63    3.15
   0  -2  12   13.54    3.41
   0   2  12   18.40    2.88
   2   0  12   17.44    2.90
  -2   0  12   18.01    3.38
  -2   2  12   18.22    3.20
   2   0 -12   26.10    2.70
   0   2 -12    7.63    2.41
  -2   0 -12   11.25    2.54
   2  -2 -12   11.96    2.74
   0  -2 -12   17.71    2.63
  -2   2 -12   13.53    2.39
  -2   2 -13   33.96    2.73
   2  -2 -13   30.03    3.13
   0  -2 -13   30.14    2.80
   2   0 -13   30.04    3.00
  -2   0 -13   31.56    2.87
   0   2 -13   29.23    2.74
   2   0  13   29.56    3.60
   0   2  13   24.73    3.58
  -2   2  13   30.76    3.73
   2  -2  13   27.71    3.71
  -2   2 -14    7.25    3.07
   0  -2 -14    3.69    3.22
   0   2 -14    2.12    2.95
  -2   0 -14   -0.56    2.94
   2  -2 -14    6.12    3.42
   2   0 -14    2.20    3.09
   0   2  14    0.24    3.75
   2   0  14    1.49    3.78
   2  -2  14    3.84    3.89
  -2   2  14    2.41    3.83
   2  -2 -15    3.79    3.28
  -2   2 -15    1.73    2.96
  -2   0 -15    6.56    3.22
   2   0 -15    6.90    3.43
   0   2 -15    8.17    3.34
   0  -2 -15    7.17    3.20
   0   2  15   13.96    4.08
   2   0  15    9.06    4.07
   0  -2 -16    4.69    3.29
   2   0 -16    1.69    3.47
  -2   0 -16    1.90    3.25
   2  -2 -16   -0.90    3.64
   0   2 -16    2.10    3.20
  -2   2 -16   -0.99    3.08
   2   0  16    0.20    4.01
   0   2  16   -7.20    4.07
   2   0 -17    3.62    3.51
   0   2 -17    0.37    3.23
  -2   2 -17   -2.55    3.28
  -2   0 -17   -2.08    3.25
   2  -2 -17   -1.75    3.59
   0  -2 -17   -0.07    3.57
   2   0 -18    7.03    3.41
   2  -2 -18    3.35    3.27
   0  -2 -18    4.74    3.31
  -2   0 -19    7.27    3.13
   0  -2 -19   12.70    3.31
   2   0 -19    4.83    3.31
  -2   2 -19   13.42    3.00
   2  -2 -19    9.75    3.23
  -2   2 -20   25.59    2.77
   2   0 -20   28.16    2.90
   2  -2 -20   29.68    3.08
   0  -2 -20   35.68    3.06
  -2   0 -20   33.48    3.04
   0   2 -20   32.52    2.79
   2   0 -21   12.73    2.40
   2  -2 -21   17.28    2.56
   0  -2 -21   12.73    2.38
   2   0 -22    0.06    1.57
   3  -1 -22    1.42    1.67
   1   2 -21    0.15    2.21
   3  -1 -21    0.47    2.40
   2  -3 -21    3.63    2.48
   2  -3 -20   13.37    3.00
   1   2 -20   13.31    2.64
   3  -1 -20   15.56    2.85
  -1  -2 -20   13.65    2.90
  -3   1 -20   18.59    2.67
   3  -1 -19   -0.71    3.22
  -2   3 -19   -3.59    2.77
  -3   1 -19    0.71    2.94
   2  -3 -19   -2.47    3.27
  -1  -2 -19    7.62    3.16
   1   2 -19    2.74    2.97
   3  -1 -18   12.04    3.56
   2  -3 -18   18.28    3.50
   2  -3 -17   14.10    3.71
  -3   1 -17    9.91    3.13
   1   2 -17   14.92    3.22
  -1  -2 -17   12.71    3.43
  -2   3 -17   15.47    3.24
   3  -1 -17   18.00    3.56
  -2   3 -16   14.83    3.05
  -3   1 -16   13.65    3.17
   3  -1 -16   16.78    3.56
  -1  -2 -16   11.85    3.35
   2  -3 -16   14.25    3.66
   1   2 -16   16.11    3.36
   2   1  16   19.45    4.05
  -1   3  16   15.68    4.04
  -3   1 -15   12.33    3.17
  -2   3 -15   17.37    3.18
   1   2 -15   12.20    3.17
  -1  -2 -15    9.72    3.40
   2  -3 -15   16.57    3.68
   3  -1 -15   16.31    3.56
   3  -2  15   16.76    3.75
  -1   3  15   10.26    4.10
   2   1  15   11.81    4.03
   1   2 -14   54.19    3.58
  -1  -2 -14   50.79    3.45
  -3   1 -14   49.56    3.28
   2  -3 -14   50.15    3.61
   3  -1 -14   55.26    3.73
  -2   3 -14   55.13    3.35
   2   1  14   57.06    4.09
  -1   3  14   53.67    4.14
   3  -2  14   54.59    4.11
  -1  -2 -13   92.13    3.63
  -3   1 -13   95.73    3.68
  -2   3 -13   96.93    3.64
   3  -1 -13   93.50    3.83
   1   2 -13   92.86    3.63
   2  -3 -13   93.51    3.82
   2   1  13   97.81    4.06
  -1   3  13   91.21    4.28
   3  -2  13   95.98    4.10
  -3   2  13   93.59    4.33
  -3   1 -12   24.25    2.60
  -1  -2 -12   27.45    2.81
  -2   3 -12   28.80    2.41
   2  -3 -12   29.69    2.79
  -3   2  12   26.29    3.24
   2   1  12   24.88    3.19
   1  -3  12   24.38    3.40
   3  -2  12   27.47    3.11
  -1   3  12   24.16    2.99
   3  -1 -12   26.56    2.66
   1   2 -12   28.37    2.68
  -2   3 -11   48.18    2.50
   1   2 -11   42.64    2.50
   2  -3 -11   42.89    2.63
  -1  -2 -11   38.60    2.63
   3  -1 -11   43.15    2.59
  -3   1 -11   46.50    2.48
   2   1  11   40.77    3.10
   3  -2  11   40.81    2.95
  -3   2  11   42.55    3.07
   1  -3  11   42.18    3.14
  -1   3  11   43.31    2.99
   2  -3 -10   18.92    2.31
  -1   3  10   19.60    2.66
   2   1  10   20.32    2.62
  -3   2  10   19.28    2.67
   1  -3  10   14.23    2.67
   3  -2  10   19.16    2.50
  -2  -1  10   15.08    2.77
   3  -1 -10   18.46    2.27
  -3   1  -9  519.52   12.50
  -2   3  -9  536.47   12.50
  -1  -2  -9  531.70   12.58
   3  -1  -9  502.12   12.56
   2  -3  -9  527.17   12.52
   1  -3   9  545.50   12.61
  -3   2   9  529.44   12.62
   2   1   9  511.02   12.59
  -2  -1   9  560.49   12.68
  -1   3   9  534.34   12.61
   3  -2   9  543.22   12.56
   1   2  -9  551.32   12.51
  -3   1  -8   69.08    2.53
   2  -3  -8   68.66    2.53
  -2   3  -8   70.65    2.38
  -1  -2  -8   67.69    2.69
  -2  -1   8   63.33    2.91
   2   1   8   61.27    2.64
  -2   3  -8   65.47    2.18
   1   2  -8   69.46    2.64
   3  -1  -8   64.25    2.66
  -3   1  -7  135.69    3.31
   2  -3  -7  134.10    3.42
  -1  -2  -7  134.22    3.42
   3  -1  -7  134.42    3.40
  -2   3  -7  139.46    3.22
  -3   1  -7  129.29    2.86
   3  -2   7  143.60    3.64
   2   1   7  126.95    3.44
  -3   2   7  126.59    3.43
  -2  -1   7  129.22    3.68
  -1   3   7  129.74    3.51
   1  -3   7  134.91    3.55
  -1  -2  -6  629.70   14.57
  -3   1  -6  666.07   14.53
   2  -3  -6  659.09   14.55
  -3   1  -6  613.57   14.36
  -3   2   6  605.40   14.36
  -2   3  -6  671.43   14.51
  -3   1  -6  652.68   14.42
  -2  -1   6  650.43   14.61
   1  -3   6  621.63   14.60
  -3   2   6  644.68   14.59
   3  -2   6  660.87   14.56
  -1   3   6  632.62   14.59
  -3   1  -5  407.42    9.60
   2  -3  -5  395.53    9.62
  -1  -2  -5  391.22    9.65
  -3   2   5  418.13    9.47
  -3   1  -5  403.92    9.47
  -2  -1   5  449.13    9.76
   3  -2   5  416.98    9.66
   1  -3   5  421.79    9.71
  -3   2   5  421.86    9.67
  -3   1  -5  414.25    9.53
  -2   3  -5  416.12    9.60
  -1  -2  -4  233.83    5.77
  -3   1  -4  252.01    5.71
   2  -3  -4  225.60    5.76
  -3   1  -4  247.30    5.67
  -3   2   4  234.81    5.60
   3  -2   4  255.90    5.81
   1  -3   4  243.42    5.87
  -3   2   4  244.94    5.83
  -2  -1   4  241.02    5.96
  -3   2   3    8.61    0.96
  -3   1  -3    9.45    1.07
  -1  -2  -3   10.12    1.29
  -2   3  -3   10.82    0.83
   2   1   3    8.68    0.70
   2  -3  -3    8.68    1.17
  -3   1  -3    9.24    1.17
  -1   3   3    6.87    0.85
   1  -3   3    8.82    1.43
  -3   2   3    9.32    1.44
  -3   2   2 2615.56   62.24
  -3   2   2 2723.02   62.25
  -1  -2  -2 2770.07   62.26
   2  -3  -2 2732.42   62.25
  -3   1  -2 2763.38   62.24
  -2   3  -2 2732.00   62.23
  -1   3   2 2744.81   62.24
  -3   1  -2 2763.50   62.26
  -2   3  -2 2690.70   62.26
  -3   2   1  722.72   16.16
  -2   3  -1  691.67   16.13
  -1  -2  -1  716.52   16.17
   2  -3  -1  714.60   16.14
  -2   3  -1  690.35   16.18
  -3   1  -1  697.60   16.19
  -3   2   1  705.59   16.21
  -2   3  -1  700.27   16.15
  -3   2   1  716.06   16.18
  -3   2   0  313.42    7.04
  -3   2   0  302.91    7.01
  -3   1   0  314.63    7.01
  -2   3   0  289.24    7.02
  -2   3   0  324.90    7.06
  -2   3   0  286.60    7.07
  -3   2   0  292.68    7.11
  -3   1   0  316.23    7.07
  -3   2   0  296.05    7.08
   3  -2  -1  729.39   16.93
   1  -3  -1  783.95   16.96
  -2   3   1  733.94   16.95
  -2   3   1  743.88   16.98
  -3   2  -1  717.25   16.99
  -3   2  -1  723.05   16.96
  -3   1   1  742.77   16.96
  -1   3  -1  735.02   16.95
   2   1  -1  754.68   16.93
  -3   2  -1  710.24   16.99
   2  -3   2 2487.05   57.24
  -2  -1  -2 2502.02   57.25
   1  -3  -2 2522.13   57.24
  -3   2  -2 2535.74   57.22
  -2   3   2 2483.14   57.23
  -3   1   2 2513.77   57.24
  -3   2  -2 2454.77   57.27
  -2   3   2 2532.16   57.25
  -1   3  -2 2504.28   57.24
  -3   2  -2 2497.37   57.24
   2  -3   3    4.13    1.32
  -3   1   3    6.23    1.56
  -1  -2   3    3.25    0.56
   1  -3  -3    3.92    1.25
  -2  -1  -3    2.59    1.33
  -2   3   3    2.94    0.82
  -3   2  -3    3.02    0.97
  -3   2  -3    3.08    1.29
  -2   3   3    2.08    1.05
  -3   2  -3    3.68    0.91
  -3   2  -4  204.59    4.95
   1  -3  -4  203.73    5.10
  -2  -1  -4  196.42    5.05
  -3   2  -4  212.34    5.00
  -3   2  -4  214.31    4.86
  -2   3   4  217.48    5.06
  -3   1   4  204.07    5.17
   2  -3   4  200.86    5.11
  -1  -2   4  211.75    5.27
   1  -3  -5  384.52    9.39
  -3   2  -5  377.59    9.35
  -2  -1  -5  400.16    9.39
  -3   2  -5  395.20    9.23
   3  -2  -5  413.39    9.40
  -3   2  -5  400.00    9.34
  -3   1   5  403.64    9.24
  -2   3   5  420.37    9.42
   2  -3   5  420.28    9.45
  -3   1   5  418.54    9.45
  -1  -2   5  431.77    9.54
   3  -2  -6  699.43   15.53
  -3   2  -6  679.95   15.43
  -3   1   6  651.08   15.33
  -3   2  -6  671.93   15.47
  -2  -1  -6  664.79   15.52
   1  -3  -6  686.69   15.50
  -3   1   6  664.49   15.57
  -1  -2   6  689.82   15.57
   3  -1   6  690.01   15.55
   2  -3   6  682.63   15.54
  -2   3   6  694.99   15.53
   1  -3  -7  131.51    3.76
  -3   2  -7  144.96    3.60
  -2  -1  -7  137.17    3.74
   3  -1   7  143.91    3.87
   2  -3   7  136.04    3.80
  -1  -2   7  125.28    3.97
  -3   1   7  132.96    3.91
   1   2   7  130.57    3.77
  -2   3   7  140.02    3.95
  -1   3  -7  134.79    3.64
   3  -2  -7  133.74    3.70
  -3   2  -7  134.64    3.39
   1  -3  -8   58.83    2.60
   3  -2  -8   57.93    2.56
  -2  -1  -8   64.04    2.54
  -3   2  -8   61.18    2.36
  -1  -2   8   54.72    2.80
   1   2   8   59.28    2.54
   2   1  -8   60.75    2.43
  -3   2  -8   57.79    1.82
  -1   3  -8   65.67    2.40
  -2  -1  -9  535.07   12.54
  -1   3  -9  536.96   12.51
   3  -2  -9  497.49   12.55
   1  -3  -9  489.88   12.55
  -3   2  -9  540.32   12.49
  -3   1   9  549.05   12.61
  -1  -2   9  567.07   12.67
   3  -1   9  544.00   12.60
  -2   3   9  530.83   12.56
   2  -3   9  539.71   12.61
   1   2   9  516.09   12.58
   2   1  -9  545.26   12.55
   3  -2 -10   24.11    2.31
   1  -3 -10   23.21    2.20
  -1  -2  10   25.77    2.84
  -2   3  10   29.30    2.61
   1   2  10   25.63    2.68
   3  -1  10   28.10    2.70
   2  -3  10   24.05    2.68
  -3   1  10   27.81    2.68
  -1   3 -11   47.32    2.52
   1  -3 -11   49.16    2.68
  -3   2 -11   49.82    2.48
   2   1 -11   48.44    2.66
  -2  -1 -11   48.92    2.69
   3  -2 -11   50.15    2.86
  -3   1  11   53.81    3.15
   2  -3  11   51.09    3.15
   1   2  11   46.92    3.19
  -2   3  11   47.41    3.05
   3  -1  11   46.98    3.06
  -3   2 -12   19.56    2.66
   3  -2 -12   28.21    2.85
   1  -3 -12   27.42    2.84
  -2  -1 -12   26.63    2.71
  -2   3  12   32.51    3.14
   1   2  12   25.11    3.21
   3  -1  12   29.03    3.02
  -3   1  12   31.50    3.42
   2  -3  12   25.76    3.29
  -1   3 -12   23.82    2.64
   2   1 -12   21.59    2.63
   2  -3  13  105.87    4.53
  -2   3  13  111.21    4.26
   1   2  13  101.02    4.23
   3  -1  13   98.15    4.45
  -1   3 -13  103.19    3.85
   2   1 -13  108.46    4.04
   3  -2 -13  104.88    4.02
   1  -3 -13   99.67    3.89
  -3   2 -13  102.61    3.71
  -2  -1 -13  108.48    3.78
   1   2  14   55.61    4.18
  -2   3  14   62.46    4.22
   3  -1  14   62.57    4.13
  -3   2 -14   56.50    3.27
   2   1 -14   50.78    3.34
   3  -2 -14   57.09    3.66
  -1   3 -14   61.99    3.37
   1  -3 -14   55.83    3.74
  -2  -1 -14   59.04    3.46
  -2   3  15   10.92    3.69
   3  -1  15   13.12    4.06
   1   2  15    8.68    4.02
   1  -3 -15   19.33    3.46
  -2  -1 -15   14.85    3.37
  -3   2 -15    9.70    3.02
   3  -2 -15   19.37    3.55
   2   1 -15   12.17    3.48
  -1   3 -15   13.94    3.22
   3  -1  16    9.60    4.03
   1   2  16   10.45    4.01
  -1   3 -16   11.07    3.10
   1  -3 -16   12.73    3.43
  -2  -1 -16   11.70    3.29
   2   1 -16   17.32    3.61
  -3   2 -16   13.47    3.17
   3  -2 -16    9.55    3.51
   1  -3 -17   15.84    3.73
  -2  -1 -17   12.14    3.43
   3  -2 -17   16.95    3.40
  -3   2 -17   12.39    3.17
   2   1 -17   17.03    3.40
  -1   3 -17   14.93    3.17
   3  -2 -18   15.98    3.36
  -2  -1 -19   -1.99    3.04
  -3   2 -19    1.47    2.84
   2   1 -19    2.02    3.06
  -1   3 -19    0.23    2.87
   1  -3 -19   -6.34    3.35
  -1   3 -20   13.03    2.59
   2   1 -20   11.88    2.80
   3  -2 -20   13.89    2.96
   1  -3 -20   14.72    2.98
  -2  -1 -20   15.13    2.79
   2   1 -21    2.78    2.29
   3  -2 -21    2.81    2.37
   1  -3 -21   -2.00    2.38
  -3   0   0  430.08   10.19
  -3   3   0  436.70   10.20
  -3   3   0  448.60   10.23
  -3   3   0  462.61   10.26
   3  -3   1 7036.29  160.75
  -3   3   1 7036.90  160.75
  -3   3   1 7069.78  160.76
   0  -3  -1 7031.19  160.78
   3  -3  -1 7032.09  160.76
  -3   3   1 7008.22  160.79
  -3   3  -1 7011.12  160.81
  -3   3   1 6993.29  160.80
  -3   3  -1 7047.25  160.80
  -3   0   1 7057.43  160.77
  -3   3  -1 7141.01  160.78
  -3   3   1 7001.67  160.78
  -3   3  -2 4611.89  105.30
  -3   3   2 4600.62  105.30
  -3   3   2 4650.35  105.29
   3  -3   2 4715.48  105.30
  -3   0  -2 4753.41  105.31
   0  -3  -2 4888.88  105.32
  -3   3  -2 4518.49  105.28
   3  -3  -2 4654.13  105.30
  -3   3  -2 4623.31  105.33
  -3   3   2 4527.43  105.33
   0   3  -2 4536.92  105.28
  -3   3  -2 4582.61  105.33
  -3   0   2 4523.98  105.28
  -3   0  -3 3492.92   78.00
   0  -3  -3 3453.39   78.01
  -3   3  -3 3395.24   77.97
  -3   0   3 3391.49   77.97
  -3   3   3 3459.38   77.98
  -3   3  -3 3444.01   78.02
  -3   3  -3 3506.89   77.98
   0   3   3 3327.77   77.96
   3  -3  -3 3464.42   78.00
   0  -3   3 3336.34   77.96
  -3   3   3 3503.48   78.00
   3  -3   3 3391.68   78.00
  -3   3  -4  459.40   10.31
  -3   3  -4  477.37   10.38
   3  -3  -4  409.06   10.36
  -3   3   4  422.78   10.27
  -3   3  -4  460.36   10.26
   3  -3   4  494.08   10.41
  -3   3   4  476.90   10.42
  -3   0  -4  429.35   10.36
   0  -3  -4  405.96   10.39
  -3   3  -5   67.81    2.41
  -3   3   5   70.97    2.05
  -3   3  -5   89.18    2.06
  -3   3   5   73.45    2.62
   0  -3   5   78.67    2.88
   3  -3   5  120.43    2.70
  -3   0   5   81.68    2.93
  -3   0  -5   76.43    2.43
   0  -3  -5   79.48    2.65
  -3   3  -5  122.48    2.41
   3  -3  -5   71.35    2.50
  -3   3  -6  403.47    9.22
   0  -3  -6  373.07    9.30
   3  -3  -6  382.79    9.29
  -3   3  -6  412.21    9.21
  -3   0  -6  414.32    9.26
  -3   3   6  402.47    9.33
  -3   0   6  418.05    9.36
   3  -3   6  409.36    9.33
   0  -3   6  436.31    9.36
  -3   0  -6  374.75    9.06
   3  -3   7   22.87    1.98
   0  -3   7   22.66    2.44
  -3   3   7   20.26    2.02
  -3   0   7   27.52    2.42
   0   3   7   25.78    2.08
   3   0   7   23.51    2.09
   0  -3  -7   11.94    1.99
  -3   3  -7   28.36    1.63
  -3   0  -7   31.12    1.96
  -3   3  -7   29.93    1.53
   3  -3  -7   17.53    2.05
  -3   0   8  136.87    4.04
   3   0   8  123.64    3.81
   0   3   8  114.03    3.80
   0  -3   8  131.54    4.04
   3  -3  -8  136.83    3.80
  -3   0  -8  144.66    3.76
   0  -3  -8  123.11    3.86
  -3   3  -8  141.46    3.63
   3   0  -8  138.41    3.79
  -3   3  -8  134.80    3.45
   0   3  -8  139.82    3.72
   0   3   9  580.45   13.37
  -3   3   9  544.73   13.35
   3   0   9  572.67   13.36
  -3   0   9  582.55   13.46
   0  -3   9  596.30   13.47
   3  -3   9  543.65   13.36
  -3   3  -9  586.05   13.29
   3  -3  -9  521.47   13.30
   0  -3  -9  551.73   13.37
  -3   0  -9  570.32   13.30
   3   0  -9  565.37   13.34
   0   3  -9  605.02   13.34
  -3   3  10  354.22    8.72
   0  -3  10  360.29    8.74
   0   3  10  351.95    8.77
  -3   0  10  360.19    8.74
   3  -3  10  348.31    8.72
   3   0  10  366.69    8.77
   3   0 -10  350.03    8.58
   3  -3 -10  354.82    8.60
   0  -3 -10  349.29    8.60
   3   0  11  870.78   20.23
   0   3  11  879.80   20.23
  -3   3  11  857.97   20.23
   3  -3  11  880.60   20.23
  -3   3 -11  886.30   20.14
  -3   0 -11  866.17   20.14
   0   3 -11  850.72   20.15
   3  -3 -11  868.85   20.19
   3   0 -11  852.89   20.18
   0  -3 -11  842.92   20.18
   3  -3  12  408.67   10.38
   0   3  12  426.18   10.39
   3   0  12  429.84   10.40
  -3   3  12  411.67   10.37
   3   0 -12  407.38   10.21
  -3   0 -12  425.24   10.16
  -3   3 -12  420.34   10.13
   3  -3 -12  419.69   10.25
   0  -3 -12  427.07   10.25
   0   3 -12  411.39   10.15
   3   0  13  333.90    8.78
   3  -3  13  341.74    8.67
  -3   3  13  348.34    8.68
   0   3  13  333.90    8.79
   0   3 -13  324.55    8.42
   0  -3 -13  331.88    8.60
  -3   3 -13  346.17    8.46
  -3   0 -13  340.51    8.53
   3   0 -13  342.31    8.55
   3  -3 -13  316.73    8.56
  -3   3  14  321.48    8.31
   0   3  14  307.11    8.29
   3   0  14  307.82    8.30
   3  -3  14  318.00    8.31
   3  -3 -14  302.81    8.12
  -3   3 -14  280.79    7.85
   3   0 -14  320.93    8.10
   0  -3 -14  320.91    8.18
  -3   0 -14  294.58    7.99
   0   3 -14  311.38    8.02
   0   3  15   58.56    4.18
   3   0  15   59.79    4.19
  -3   0 -15   57.27    3.63
   0   3 -15   58.41    3.57
   3   0 -15   59.69    3.94
   3  -3 -15   61.47    3.96
  -3   3 -15   57.27    3.50
   0  -3 -15   57.35    3.85
   0  -3 -16   77.04    4.25
  -3   0 -16   78.11    3.94
   0   3  16   77.42    4.72
   3   0  16   81.84    4.74
   3  -3 -16   80.09    4.07
   0   3 -16   75.65    3.96
   3   0 -16   86.07    4.25
  -3   3 -16   79.95    3.90
   3   0 -17   67.95    3.81
   3  -3 -17   68.16    3.92
   0   3 -17   69.82    3.83
  -3   3 -17   76.10    3.66
   0  -3 -17   73.86    4.06
  -3   0 -17   68.41    3.80
  -3   3 -19   30.80    2.96
   3   0 -19   35.78    3.42
   3  -3 -19   30.01    3.37
   0  -3 -19   32.94    3.51
   0   3 -19   40.12    3.09
  -3   0 -19   31.83    3.16
   0   3 -20    6.20    2.49
   3   0 -20   13.12    2.87
   3  -3 -20   12.15    2.99
  -3   0 -20   10.71    2.61
   0  -3 -20   11.41    2.99
   3  -3 -21   33.67    2.70
   3   0 -21   40.32    2.60
   3   0 -22    3.69    1.69
  -4   2   0  162.73    3.81
  -2   4   0  162.18    3.86
  -4   2   0  171.22    4.02
   2  -4  -1 2315.68   53.92
  -2   4   1 2359.85   53.91
  -2   4  -1 2364.43   53.93
  -2   4   1 2411.76   53.93
  -2   4   1 2318.59   53.95
  -4   2  -1 2328.51   53.98
  -4   2   1 2333.71   53.99
  -4   2  -1 2341.41   53.97
  -2   4  -1 2413.72   53.95
  -4   2   1 2400.97   53.95
  -4   2  -2  213.12    4.80
  -2  -2  -2  185.97    4.92
   2  -4  -2  192.44    4.88
  -4   2   2  204.30    4.93
  -2   4   2  190.05    4.90
  -4   2  -2  217.51    4.98
  -2   4  -2  240.22    4.93
  -4   2  -3 8107.63  185.11
   2  -4  -3 8067.83  185.13
   2  -4   3 8227.31  185.14
  -4   2   3 8355.97  185.14
  -4   2  -3 8208.80  185.15
  -2   4   3 7964.92  185.12
  -2  -2  -3 8057.38  185.14
  -2   4  -3 7932.88  185.13
  -4   2   4   12.36    1.08
  -4   2  -4   15.04    1.12
  -4   2  -4   14.09    1.40
  -2   4   4   13.92    1.11
   2  -4   4    8.72    1.67
  -4   2   4   12.28    1.61
   2  -4  -4   12.97    1.39
  -4   2  -4   15.16    1.23
  -2  -2  -4   12.18    1.54
  -4   2  -5    2.67    0.91
  -4   2   5    7.83    0.89
   2  -4  -5    3.56    1.58
  -4   2  -5   -0.82    1.35
  -2  -2  -5    4.47    1.53
  -4   2  -5    0.90    1.34
   2  -4   5    7.83    1.89
  -2   4   5    1.76    1.64
  -4   2   5    3.93    1.79
   4  -2   5    4.45    1.76
   4  -2  -6   50.75    2.16
  -4   2  -6   53.45    1.73
  -4   2   6   44.46    1.34
  -4   2  -6   45.19    1.32
   2  -4  -6   51.51    2.16
  -2  -2  -6   54.00    2.00
  -4   2  -6   50.98    1.87
  -2   4   6   44.64    2.07
  -4   2   6   40.50    2.27
   2  -4   6   45.04    2.33
   4  -2   6   47.25    2.19
  -2   4  -7   72.06    2.46
   4  -2  -7   77.60    2.60
   2  -4  -7   80.98    2.79
  -4   2  -7   75.22    2.39
  -2  -2  -7   71.97    2.64
  -4   2  -7   75.67    2.15
  -4   2   7   73.00    2.71
  -2   4   7   74.09    2.65
   2  -4   7   79.54    2.80
   4  -2   7   77.41    2.73
   2   2   8   20.32    2.17
  -4   2  -8   24.16    1.91
   2  -4  -8   22.55    2.20
  -2  -2  -8   23.83    2.10
   4  -2  -8   23.76    2.10
  -2   4  -8   22.34    1.82
   2  -4   9   85.21    3.25
   4  -2   9   84.09    3.20
   2   2   9   87.07    3.13
  -4   2   9   84.22    3.24
  -2   4   9   88.24    3.21
  -2   4  -9   92.72    2.90
  -2  -2  -9   88.20    3.07
  -4   2  -9   91.62    2.92
   2   2  -9   82.55    3.05
  -2   4  -9   84.82    2.61
   4  -2  10  141.88    4.36
   2  -4  10  153.79    4.37
  -4   2  10  156.12    4.37
   2   2  10  136.54    4.44
  -2   4  10  138.30    4.33
  -2  -2 -10  140.38    4.18
   4  -2 -10  153.79    4.17
   2  -4 -10  138.33    4.15
   2   2 -10  157.55    4.19
  -2   4 -11  164.28    4.42
   2  -4 -11  151.38    4.57
  -2  -2 -11  153.37    4.51
   4  -2 -11  160.06    4.60
   2   2 -11  171.55    4.61
  -4   2 -11  155.01    4.43
   4  -2  11  159.64    4.68
   2   2  11  155.87    4.94
   2  -4  11  164.08    4.93
  -4   2  11  161.69    4.92
  -2   4  11  155.67    4.70
   2   2 -12  118.36    3.97
  -2  -2 -12  112.33    4.03
  -4   2 -12  115.41    3.75
   2  -4 -12  120.98    3.97
  -2   4 -12  117.89    3.78
   4  -2 -12  110.97    3.89
   2  -4  12  119.97    4.17
  -4   2  12  115.43    4.20
   2   2  12  115.19    4.29
   4  -2  12  111.99    4.34
  -2   4  12  111.40    4.33
   2   2 -13   80.18    3.54
   2  -4 -13   65.93    3.49
   4  -2 -13   71.74    3.60
  -4   2 -13   79.00    3.26
  -2  -2 -13   77.98    3.55
  -2   4 -13   76.64    3.44
  -2   4  13   78.85    3.82
   2   2  13   73.73    3.94
   4  -2  13   72.42    3.84
  -2   4 -14   89.37    3.63
   2   2 -14   90.02    3.96
  -2  -2 -14   87.20    4.04
   4  -2 -14   89.27    4.17
   2  -4 -14   83.72    3.99
  -4   2 -14   90.44    3.80
   4  -2  14   89.57    4.28
  -2   4  14   93.33    4.30
   2   2  14   89.03    4.54
  -2   4 -15   12.90    3.12
   4  -2 -15    3.34    3.58
   2   2 -15    5.90    3.39
   2  -4 -15    5.95    3.69
  -2  -2 -15   12.30    3.47
  -4   2 -15    7.97    3.08
  -2   4  15   13.03    4.02
   2   2  15    7.47    3.70
   4  -2  15   15.10    4.02
   2  -4 -16   10.18    3.66
  -2   4 -16    3.12    3.03
  -2  -2 -16    3.77    3.31
  -4   2 -16    6.86    3.16
   2   2 -16    1.52    3.36
   4  -2 -16    6.24    3.69
   2   2  16   -0.25    3.92
   2   2 -17   32.59    3.56
  -2  -2 -17   28.00    3.65
   2  -4 -17   28.58    3.80
  -2   4 -17   20.57    3.27
  -4   2 -17   20.49    3.13
   4  -2 -17   22.52    3.32
   2  -4 -19   31.04    3.50
   4  -2 -19   28.50    3.42
   2   2 -19   34.60    3.17
  -2   4 -19   29.47    2.87
  -2  -2 -19   30.46    3.29
  -4   2 -19   28.14    2.90
   2   2 -20   -2.00    2.65
   4  -2 -20    0.05    2.80
   2  -4 -20   -0.25    2.95
   2   2 -21   42.97    2.50
   4  -2 -21   43.21    2.68
   4  -2 -22    1.81    1.71
   4  -1 -22   -3.20    1.63
   4  -1 -21    5.35    2.40
   3  -4 -21    6.79    2.47
   3  -4 -20   10.99    2.99
   1   3 -20   13.63    2.57
   4  -1 -20   11.24    2.93
  -1  -3 -20   10.58    2.84
   1   3 -19   12.03    2.96
   3  -4 -19    1.60    3.32
  -3   4 -19    9.19    2.70
   4  -1 -19    0.47    3.23
  -1  -3 -19    7.51    3.24
  -4   1 -19    3.23    3.00
   4  -1 -17    1.41    3.47
  -1  -3 -17    2.13    3.54
  -4   1 -17    5.46    3.11
   1   3 -17    5.30    3.35
  -3   4 -17    3.78    2.97
   3  -4 -17    4.61    3.51
   3   1  16    0.55    3.91
  -1   4  16    5.71    4.11
   1   3 -16    5.48    3.23
   3  -4 -16    9.36    3.82
  -4   1 -16    2.35    3.13
   4  -1 -16    2.60    3.67
  -1  -3 -16    1.79    3.47
  -3   4 -16    2.33    3.04
  -1   4  15    5.30    3.86
   3   1  15    5.01    3.99
   4  -3  15    6.83    3.90
  -4   1 -15    3.26    3.06
   3  -4 -15    6.43    3.62
  -1  -3 -15    4.09    3.35
   4  -1 -15    7.69    3.45
   1   3 -15    5.42    3.18
  -3   4 -15    4.54    2.94
   4  -3  14   48.21    4.04
  -1   4  14   52.98    3.74
   3   1  14   47.35    3.94
   1   3 -14   52.68    3.40
  -1  -3 -14   50.15    3.34
   4  -1 -14   47.88    3.62
  -4   1 -14   44.64    3.23
  -3   4 -14   46.28    3.05
   3  -4 -14   50.72    3.65
  -4   3  13   74.89    3.87
   3   1  13   79.09    3.90
  -1   4  13   76.31    3.93
   4  -3  13   73.49    3.82
  -4   1 -13   70.49    3.32
   1   3 -13   70.97    3.32
  -1  -3 -13   70.35    3.71
  -3   4 -13   73.16    3.24
   3  -4 -13   78.74    3.53
   4  -1 -13   73.57    3.63
  -4   3  12   38.94    3.25
  -1   4  12   37.56    3.24
   3   1  12   38.66    3.40
   4  -3  12   32.43    3.18
  -3   4 -12   33.27    2.59
  -4   1 -12   36.77    2.74
  -1  -3 -12   38.71    2.95
   1   3 -12   36.95    2.67
   3  -4 -12   34.41    2.78
   4  -1 -12   30.94    2.93
   3   1  11   31.83    3.08
  -4   3  11   31.78    2.95
   4  -3  11   35.11    2.86
  -1   4  11   38.23    3.00
  -3   4 -11   33.60    2.29
   3  -4 -11   37.43    2.57
   1   3 -11   32.29    2.49
  -4   1 -11   32.56    2.44
  -1  -3 -11   33.79    2.68
   4  -1 -11   33.63    2.67
  -4   3  10   49.70    2.86
   1  -4  10   48.02    3.05
   3   1  10   55.97    2.96
   4  -3  10   53.99    2.67
  -1   4  10   55.02    2.81
   4  -1 -10   46.67    2.56
  -1  -3 -10   48.72    2.64
   3  -4 -10   50.23    2.62
  -3   4  -9   34.55    1.81
   1   3  -9   31.15    2.34
   3   1   9   40.80    2.64
  -1   4   9   42.05    2.63
  -4   3   9   43.85    2.56
   1  -4   9   39.84    2.63
   4  -3   9   42.75    2.41
  -4   1  -9   37.65    2.26
  -3   4  -9   36.71    2.09
  -3   4  -8  238.92    6.09
   4  -1  -8  263.06    6.26
   1  -4   8  250.58    6.36
  -1   4   8  239.77    6.28
   3   1   8  262.07    6.34
  -4   1  -8  256.43    6.16
  -1  -3  -8  244.43    6.29
   3  -4  -8  266.95    6.25
  -3   4  -8  250.00    6.12
  -3   4  -7   11.09    1.56
   3  -4  -7   10.53    1.91
  -3   4  -7    9.83    1.56
  -1  -3  -7    8.05    1.94
  -4   1  -7   11.96    1.74
  -1   4   7    8.40    2.05
  -4   3   7    7.79    1.94
   1  -4   7   10.06    2.31
   4  -3   7   11.39    2.07
  -4   1  -6   40.21    1.29
  -1  -3  -6   42.52    2.00
  -4   1  -6   39.77    1.85
   3  -4  -6   43.18    2.00
  -4   3   6   40.51    1.24
  -3   4  -6   45.96    1.73
  -4   1  -6   44.75    1.45
   4  -3   6   44.83    2.18
   1  -4   6   50.64    2.31
  -4   3   6   42.18    2.12
  -1  -3  -5  211.55    5.37
  -4   1  -5  214.22    5.27
   3  -4  -5  204.85    5.30
  -4   3   5  220.56    5.12
  -3   4  -5  227.38    5.23
  -4   1  -5  217.42    5.19
   1  -4   5  227.83    5.44
  -4   3   5  216.04    5.35
   4  -3   5  227.42    5.34
  -4   3   4   11.05    1.05
  -4   1  -4   11.32    1.24
  -1  -3  -4   16.60    1.64
   3  -4  -4   17.80    1.48
  -3  -1   4   10.18    0.73
  -3   4  -4   12.73    0.96
   3   1   4   18.74    0.82
  -4   1  -4   13.96    1.29
  -1   4   4   16.35    0.92
   4  -3   4   16.80    1.46
  -4   3   4   10.95    1.53
   4  -3   3  985.40   22.78
  -4   3   3  979.10   22.77
  -4   3   3  985.41   22.78
  -4   1  -3 1019.92   22.78
  -1  -3  -3 1007.44   22.82
   3  -4  -3  982.38   22.79
  -3   4  -3 1017.77   22.75
  -1   4   3  959.56   22.75
  -4   1  -3 1005.13   22.79
  -3   4  -3 1018.98   22.82
  -3  -1   3  992.21   22.71
  -4   3   2  228.07    5.62
  -4   3   2  239.14    5.58
  -1  -3  -2  233.54    5.67
  -4   1  -2  245.64    5.57
   3  -4  -2  224.17    5.57
  -4   3   2  213.95    5.68
  -3   4  -2  242.76    5.56
  -3   4  -2  259.34    5.72
  -4   3   2  237.25    5.73
  -4   1  -2  231.20    5.67
  -3   4  -2  269.48    5.70
  -4   3   1  151.28    3.82
  -3   4  -1  161.02    3.65
  -4   3   1  162.60    3.72
   3  -4  -1  157.63    3.68
  -3   4  -1  142.41    3.93
  -4   3   1  158.03    3.89
  -3   4  -1  149.25    3.89
  -4   3   1  155.15    3.97
  -3   4  -1  152.72    3.77
  -4   3   0 1197.43   27.32
  -4   1   0 1165.76   27.30
  -4   3   0 1186.03   27.30
  -3   4   0 1216.30   27.34
  -3   4   0 1177.27   27.31
  -3   4   0 1240.99   27.37
  -4   3   0 1194.80   27.37
  -4   1   0 1198.96   27.34
  -4   3   0 1214.37   27.35
   4  -3  -1  152.47    3.74
  -3   4   1  169.99    3.79
  -3  -1  -1  162.00    3.74
   1  -4  -1  174.10    3.85
  -3   4   1  166.19    3.85
  -1   4  -1  159.59    3.84
  -3   4   1  158.56    3.99
  -4   3  -1  146.97    4.05
  -4   3  -1  156.95    3.88
  -4   1   1  159.97    3.90
  -4   3  -1  164.11    4.01
   3  -4   2  263.64    6.24
   1  -4  -2  270.16    6.31
  -3  -1  -2  269.41    6.30
  -4   3  -2  276.43    6.16
  -3   4   2  245.10    6.23
  -4   3  -2  283.78    6.39
  -3   4   2  243.35    6.32
  -4   1   2  267.55    6.25
  -4   3  -2  264.88    6.44
  -1   4  -2  283.58    6.24
  -4   3  -2  261.41    6.27
  -3   4   3  903.15   21.69
  -4   3  -3  957.88   21.67
   3  -4   3  986.67   21.70
  -3  -1  -3  922.61   21.72
  -4   3  -3  969.56   21.66
   1  -4  -3  956.19   21.72
  -4   1   3  942.04   21.68
  -3   4   3  910.81   21.66
  -4   3  -3  984.01   21.74
  -3   4   3  902.04   21.72
  -1   4  -3  969.61   21.67
   3  -4   4    7.40    1.57
  -3   4   4   11.96    1.52
  -1  -3   4    9.96    0.60
   1  -4  -4   10.91    1.56
  -3  -1  -4    9.76    1.52
  -4   3  -4    9.74    1.10
  -3   4   4   10.26    0.96
   4  -3  -4    7.48    1.39
  -4   3  -4    9.78    1.55
  -4   3  -4   11.96    1.04
  -4   3  -5  239.67    5.86
   4  -3  -5  245.20    5.89
  -4   3  -5  247.99    5.69
  -4   1   5  253.11    6.03
  -3   4   5  240.52    5.92
   3  -4   5  242.20    5.92
  -3  -1  -5  237.69    5.93
   1  -4  -5  228.59    5.97
  -4   3  -5  254.33    5.79
   1  -4  -6   39.16    2.08
  -3  -1  -6   42.18    1.86
  -4   3  -6   41.87    1.69
  -4   3  -6   41.03    1.21
   4  -3  -6   38.10    1.87
  -4   3  -6   42.92    1.74
  -3   4   6   39.68    2.01
  -4   1   6   43.79    2.23
   3  -4   6   39.80    2.08
  -4   1   6   41.56    1.31
   4  -3  -7    5.01    1.93
   3  -4   7    4.75    1.89
  -4   1   7    6.47    2.30
  -3   4   7    5.49    2.01
   4  -1   7    3.25    1.96
  -4   3  -7    6.67    1.41
   1  -4  -7    6.19    1.84
  -4   3  -7    8.10    1.48
  -3  -1  -7    5.94    1.71
  -4   3  -8  241.76    5.76
   1  -4  -8  240.20    5.87
  -3  -1  -8  231.04    5.86
   4  -3  -8  238.63    5.84
   1   3   8  235.34    5.93
  -4   1   8  230.31    5.98
   4  -1   8  216.86    5.91
  -1   4  -8  235.88    5.78
  -4   3  -8  229.60    5.61
  -3  -1  -9   31.14    2.28
  -4   3  -9   34.03    2.02
  -3   4   9   33.84    2.27
   4  -1   9   29.24    2.54
   3  -4   9   31.27    2.45
  -4   1   9   35.22    2.63
   1   3   9   34.60    2.58
  -1   4  -9   31.27    2.04
   1  -4 -10   58.61    2.78
   4  -3 -10   56.24    2.75
   4  -1  10   67.67    3.02
   3  -4  10   64.24    2.93
  -3   4  10   68.19    2.89
  -4   1  10   61.22    3.16
   1   3  10   62.97    3.09
   3   1 -10   55.52    2.73
  -3   4  11   34.80    2.90
   3  -4  11   35.60    3.00
   4  -1  11   36.07    3.04
   1   3  11   32.34    3.13
  -4   3 -11   37.59    2.29
   4  -3 -11   35.45    2.52
  -3  -1 -11   35.06    2.69
   1  -4 -11   35.57    2.54
   3   1 -11   34.84    2.53
  -1   4 -11   36.38    2.35
   1   3  12   37.27    3.41
   3  -4  12   36.23    3.27
   4  -1  12   37.12    3.23
  -3   4  12   40.75    3.20
   3   1 -12   34.99    2.94
   1  -4 -12   35.12    2.94
  -1   4 -12   38.70    2.57
  -4   3 -12   39.26    2.60
  -3  -1 -12   40.01    2.86
   4  -3 -12   37.24    2.77
   3  -4  13   64.91    3.87
   4  -1  13   77.53    3.90
  -3   4  13   75.56    3.82
   1   3  13   78.23    3.91
  -1   4 -13   76.50    3.42
   1  -4 -13   73.74    3.42
   4  -3 -13   67.82    3.46
  -4   3 -13   69.37    3.13
   3   1 -13   69.14    3.57
  -3  -1 -13   71.16    3.48
  -3   4  14   56.74    4.04
   4  -1  14   50.68    3.73
   1   3  14   49.99    3.99
  -3  -1 -14   54.39    3.38
   3   1 -14   48.67    3.51
   4  -3 -14   47.94    3.75
   1  -4 -14   51.74    3.77
  -4   3 -14   50.41    3.21
  -1   4 -14   51.12    3.33
   1   3  15   10.89    3.96
   4  -1  15   11.03    3.81
  -3   4  15   12.24    3.90
  -4   3 -15   10.06    2.98
   4  -3 -15    5.54    3.55
  -1   4 -15    4.87    2.94
   1  -4 -15   11.38    3.44
  -3  -1 -15    2.13    3.27
   3   1 -15    5.58    3.36
   1   3  16    2.94    3.80
   4  -1  16    1.38    4.09
   4  -3 -16    4.36    3.68
  -3  -1 -16    1.83    3.33
   3   1 -16    4.43    3.26
  -1   4 -16    3.94    3.14
   1  -4 -16   -0.20    3.73
  -4   3 -16    4.86    3.09
  -1   4 -17    2.73    3.14
  -3  -1 -17   -2.17    3.33
  -4   3 -17    5.13    2.89
   1  -4 -17    1.60    3.57
   4  -3 -17    1.80    3.55
   3   1 -17    1.02    3.34
  -4   3 -19    4.58    2.74
   1  -4 -19    5.31    3.21
   4  -3 -19    7.37    3.21
  -1   4 -19    6.50    2.88
   3   1 -19    5.25    3.15
  -3  -1 -19    5.57    3.10
   3   1 -20   10.62    2.89
   4  -3 -20   11.68    2.90
   1  -4 -20   14.90    3.01
   4  -3 -21    9.14    2.40
   3   1 -21   -0.04    2.24
   3   1 -22   -1.51    1.63
  -4   0   0   91.66    2.29
  -4   4   0   96.06    2.46
  -4   4   0   94.86    2.58
   4  -4   1  339.16    7.40
  -4   4   1  338.95    7.40
  -4   0  -1  312.85    7.43
   4  -4  -1  310.31    7.42
  -4   4   1  317.63    7.59
  -4   4  -1  330.50    7.63
  -4   4   1  325.36    7.63
  -4   0   1  322.52    7.50
  -4   4  -1  319.15    7.62
  -4   4  -1  309.50    7.51
  -4   4   1  320.64    7.51
  -4   4   2  586.62   13.06
  -4   4  -2  558.33   13.05
  -4   4   2  585.62   13.01
   4  -4   2  561.45   13.01
   0  -4  -2  569.23   13.08
  -4   4  -2  553.81   12.97
   4  -4  -2  580.87   13.03
  -4   4  -2  569.70   13.15
  -4   4   2  591.28   13.14
  -4   4  -2  542.50   13.12
  -4   0   2  578.14   13.02
   0   4  -2  556.91   13.00
   4  -4   3 1201.34   27.12
  -4   4   3 1180.27   27.12
  -4   0  -3 1181.41   27.14
   0  -4  -3 1127.97   27.16
   4  -4  -3 1170.46   27.12
  -4   4  -3 1189.91   27.08
  -4   4   3 1141.20   27.11
  -4   4  -3 1189.46   27.11
  -4   4  -3 1278.93   27.21
  -4   4   3 1131.63   27.17
   0   4  -3 1204.46   27.08
  -4   4  -3 1221.57   27.20
  -4   0   3 1184.50   27.09
  -4   0  -4   29.66    1.56
  -4   4  -4   31.37    1.25
   4  -4  -4   32.29    1.58
   0  -4  -4   26.13    1.80
  -4   4  -4   31.91    1.21
  -4   4   4   31.93    1.25
  -4   4  -4   29.14    1.79
   0   4   4   26.67    1.03
  -4   4   4   28.72    1.65
   4  -4   4   30.29    1.62
  -4   0   4   33.24    1.16
  -4   4  -5  603.94   13.76
  -4   0   5  595.08   13.63
  -4   4  -5  602.22   13.62
  -4   4   5  575.77   13.62
  -4   4   5  611.30   13.73
   4  -4   5  606.63   13.74
   4  -4  -5  574.72   13.73
  -4   4  -5  595.32   13.67
  -4   0  -5  600.61   13.74
   0  -4  -5  573.79   13.76
  -4   4   6  154.00    3.70
   4  -4   6  159.95    4.11
  -4   4   6  152.21    4.10
   4  -4  -6  150.61    4.02
  -4   0  -6  151.77    4.04
   0  -4  -6  151.24    4.07
  -4   4  -6  156.56    3.88
  -4   4   7    0.86    1.98
   4  -4   7    1.71    2.00
  -4   0  -7   -4.02    1.74
   0  -4  -7    1.75    2.00
   4  -4  -7    0.67    1.92
  -4   4  -7    0.01    1.54
  -4   4  -7    3.32    1.56
   0   4   8   30.99    2.37
   4   0   8   28.80    2.37
  -4   4  -8   31.51    1.74
  -4   0  -8   29.77    2.12
   0  -4  -8   29.71    2.30
   4  -4  -8   25.80    2.20
  -4   4  -8   30.21    1.72
   4   0   9    7.76    2.41
  -4   4   9    4.51    2.29
   4  -4   9    4.75    2.31
   0   4   9    6.17    2.39
  -4   4  -9    7.16    1.74
  -4   0  -9    7.73    1.98
   0   4  -9    5.91    2.05
   4   0  10   10.54    2.60
   4  -4  10   11.04    2.47
  -4   4  10    9.21    2.35
   0   4  10   10.64    2.64
   4  -4 -10   11.35    2.20
   0  -4 -10    9.88    2.32
   4   0 -10    7.08    2.15
  -4   4  11    1.66    2.66
   0   4  11    0.89    2.93
   4   0  11   -1.76    2.90
   4  -4  11    0.27    2.74
   0  -4 -11   -1.09    2.56
   4  -4 -11   -7.30    2.40
  -4   4 -11   -2.56    2.04
  -4   0 -11   -4.34    2.44
   4   0 -11   -2.20    2.37
   0   4 -11    3.08    2.21
  -4   4  12   14.98    3.10
   4  -4  12   10.71    3.13
   4   0  12   11.93    3.24
   0   4  12   16.60    3.20
  -4   4 -12   15.05    2.38
   4  -4 -12   12.83    2.80
   0  -4 -12   11.45    2.86
  -4   0 -12   13.45    2.63
   4   0 -12   14.36    2.84
   0   4 -12   14.34    2.43
   4   0  13    6.62    3.17
   4  -4  13   -0.08    3.28
   0   4  13    0.82    3.16
  -4   4  13    1.96    3.27
   4  -4 -13    1.36    3.04
  -4   4 -13   -2.56    2.57
  -4   0 -13   -2.06    2.79
   0  -4 -13    1.69    3.17
   4   0 -13   -1.37    2.80
   0   4 -13    4.28    2.64
  -4   0 -14    2.68    2.96
   0  -4 -14    3.57    3.26
   4  -4 -14    9.68    3.43
   0   4 -14    1.27    2.90
  -4   4 -14   -2.77    2.60
   4   0 -14   -0.11    3.33
   4   0  14    2.64    3.78
   4  -4  14    1.44    3.58
  -4   4  14    1.08    3.60
   0   4  14    1.33    3.77
   4  -4 -15    9.53    3.68
  -4   0 -15    5.04    3.18
   0  -4 -15   11.70    3.63
   4   0 -15   11.02    3.54
   0   4 -15    7.38    3.21
  -4   4 -15    9.92    2.99
   4   0  15    9.43    3.86
   0   4  15   11.16    3.85
   4  -4 -16   -0.15    3.42
  -4   4 -16    3.01    2.90
  -4   0 -16    2.56    3.17
   4   0 -16   -1.30    3.47
   0   4 -16   -2.38    3.32
   0  -4 -16    1.57    3.34
   0   4  16   -0.32    3.72
   4   0  16   -0.03    3.76
   4   0 -17   65.29    3.94
   0   4 -17   66.04    3.56
   4  -4 -17   62.08    3.89
  -4   0 -17   63.02    3.61
  -4   4 -17   60.49    3.51
   0  -4 -17   60.84    3.73
   4   0 -19    0.69    3.12
   0   4 -19    3.37    2.84
   4  -4 -19    3.46    3.25
   0  -4 -19    3.78    3.16
  -4   0 -19    2.29    2.93
   0   4 -20    5.22    2.40
   4  -4 -20   13.37    3.02
   4   0 -20   12.80    2.92
   0  -4 -20   10.60    2.87
   4   0 -21   -1.97    2.38
   4  -4 -21    1.63    2.46
   4   0 -22    7.20    1.76
   5  -2 -22    0.71    1.64
   5  -2 -21    2.18    2.33
   3  -5 -21   -1.79    2.38
   5  -2 -20    3.01    2.87
   2   3 -20    0.93    2.60
   3  -5 -20    3.79    2.90
   2   3 -19   -1.64    3.03
   5  -2 -19    2.04    3.29
   3  -5 -19   10.36    3.32
  -2  -3 -19    5.55    3.20
  -2  -3 -17   23.57    3.64
   5  -2 -17   23.64    3.58
   3  -5 -17   20.52    3.90
   2   3 -17   22.56    3.46
  -5   2 -17   22.54    3.09
  -3   5 -17   20.89    3.06
   3   2  16   20.86    3.80
  -2   5  16   21.90    4.05
  -5   2 -16   20.76    3.11
  -3   5 -16   21.09    3.12
  -2  -3 -16   20.90    3.61
   3  -5 -16   19.73    3.78
   2   3 -16   24.69    3.50
   5  -2 -16   18.46    3.75
  -2   5  15   18.49    3.67
   5  -3  15   16.78    3.95
   3   2  15   17.32    3.70
  -3   5 -15   18.28    3.06
   5  -2 -15   17.59    3.65
   2   3 -15   20.05    3.22
  -2  -3 -15   17.52    3.45
  -5   2 -15   21.02    3.09
   3  -5 -15   21.16    3.78
   2   3 -14    8.94    3.05
   3   2  14    4.03    3.45
   5  -3  14    4.46    3.43
  -2   5  14    9.20    3.74
  -2  -3 -14    7.78    3.33
   3  -5 -14    9.31    3.22
  -5   2 -14    7.21    2.85
   5  -2 -14   20.02    3.38
  -3   5 -14   10.50    2.74
   3   2  13   43.66    3.62
  -2   5  13   45.48    3.71
   5  -3  13   51.25    3.60
   2   3 -13   50.95    3.32
  -2  -3 -13   43.54    3.23
  -5   2 -13   49.48    2.88
   5  -2 -13   49.32    3.20
   3  -5 -13   49.05    3.21
  -3   5 -13   48.30    2.94
   5  -2 -12   19.09    2.71
   2   3 -12   15.08    2.70
  -2   5  12   20.22    3.12
   5  -3  12   14.89    3.02
   3   2  12   21.71    3.19
  -5   2 -12   21.13    2.52
   3  -5 -12   16.25    2.89
  -3   5 -12   21.91    2.43
  -2  -3 -12   16.99    2.81
   2   3 -11  105.85    3.84
  -2   5  11  122.55    4.15
   3   2  11  121.27    4.15
  -5   3  11  134.33    4.06
   5  -3  11  116.04    4.04
   5  -2 -11  116.10    3.90
   3  -5 -11  111.22    3.96
  -2  -3 -11  124.64    3.98
  -5   2 -11  117.15    3.65
  -3   5 -11  127.21    3.63
   2   3 -10  105.18    3.41
  -2   5  10  110.79    3.66
   3   2  10  113.29    3.82
   5  -3  10  108.87    3.63
  -5   3  10  106.67    3.83
  -2  -3 -10  113.54    3.63
   5  -2 -10  103.84    3.51
   3  -5 -10  104.49    3.57
  -3   5  -9   69.81    2.47
  -2   5   9   78.86    2.99
   2  -5   9   72.42    3.01
   5  -3   9   76.97    2.94
  -5   3   9   71.86    3.01
   3   2   9   77.54    3.12
  -5   2  -9   72.08    2.65
  -3   5  -9   70.71    2.58
   5  -2  -8   72.09    2.76
  -3   5  -8   80.36    2.44
  -3   5  -8   78.98    2.60
   3  -5  -8   75.27    2.79
  -2  -3  -8   72.21    2.83
  -5   2  -8   74.39    2.45
   5  -3   8   71.98    2.87
   2  -5   8   75.52    2.99
  -5   3   8   70.68    2.74
  -2   5   8   74.84    2.75
   3  -5  -7  364.66    8.54
  -5   2  -7  359.45    8.44
  -2  -3  -7  369.70    8.59
  -5   2  -7  345.28    8.26
  -5   3   7  345.56    8.26
   5  -2  -7  403.04    8.58
  -3   5  -7  388.06    8.45
  -5   2  -7  359.05    8.35
   5  -3   7  366.49    8.58
  -5   3   7  366.24    8.60
  -2  -3  -6  236.22    5.44
   3  -5  -6  221.46    5.41
  -5   2  -6  232.52    5.26
  -5   2  -6  230.18    5.11
  -2   5   6  234.77    5.43
  -5   3   6  236.95    5.12
  -3  -2   6  215.59    5.02
  -5   2  -6  234.57    5.23
   2  -5   6  242.26    5.51
   5  -3   6  242.90    5.35
  -5   3   6  227.82    5.43
  -5   2  -5  637.76   14.66
  -5   3   5  642.00   14.66
  -5   2  -5  648.00   14.72
  -5   3   5  651.59   14.77
   5  -3   5  600.13   14.74
  -5   2  -5  650.00   14.71
  -2  -3  -5  626.27   14.78
   3  -5  -5  634.65   14.75
  -5   3   4   55.38    2.02
  -2  -3  -4   39.31    1.95
   3  -5  -4   39.87    1.87
  -5   2  -4   45.98    1.63
  -2   5   4   40.08    1.59
  -5   2  -4   45.75    1.93
  -5   3   4   53.36    1.62
  -5   3   3 2169.18   51.25
  -2  -3  -3 2237.14   51.28
  -5   2  -3 2249.13   51.23
   3  -5  -3 2338.28   51.26
  -5   3   3 2233.35   51.27
  -2   5   3 2143.95   51.24
  -5   2  -3 2285.02   51.28
  -3   5  -3 2307.96   51.27
  -5   3   2  557.92   13.02
  -2  -3  -2  563.29   13.04
   3  -5  -2  553.28   12.96
  -2   5   2  560.51   13.01
  -5   2  -2  563.29   13.08
  -3   5  -2  562.62   12.97
  -3   5  -2  580.64   13.03
  -5   3   2  571.82   13.03
  -3   5  -1  122.51    3.07
  -2   5   1  124.94    2.88
   3  -5  -1  110.49    2.95
  -5   3   1  136.77    3.39
  -5   2  -1  139.55    3.36
  -3   5  -1  104.87    3.20
  -5   3   1  124.26    3.20
  -5   2  -1  114.77    3.34
  -3   5   0  561.33   12.88
  -3   5   0  576.55   12.93
  -5   3   0  527.27   12.86
  -5   2   0  554.19   12.86
  -3   5   0  568.06   12.96
  -5   2   0  604.83   12.99
  -5   3   0  601.95   13.01
  -5   2   0  554.58   12.95
  -5   3   0  536.57   12.96
  -2   5  -1  134.17    3.57
  -3   5   1  144.25    3.49
   2  -5  -1  149.82    3.47
  -3  -2  -1  146.91    3.31
  -3   5   1  134.19    3.39
  -3   5   1  159.49    3.73
  -5   3  -1  145.12    3.79
  -5   3  -1  122.80    3.71
  -5   2   1  124.10    3.59
  -5   3  -2  508.97   11.39
   2  -5  -2  495.44   11.38
  -5   3  -2  491.31   11.29
  -3   5   2  507.74   11.35
  -3   5   2  490.62   11.41
  -5   3  -2  487.18   11.48
  -5   3  -2  477.30   11.51
  -2   5  -2  499.45   11.38
  -5   2   2  483.61   11.39
   3   2  -2  487.14   11.26
  -3  -2  -3 2163.10   49.75
   2  -5  -3 2102.60   49.73
  -5   3  -3 2186.58   49.69
  -5   3  -3 2206.39   49.78
  -3   5   3 2148.40   49.75
  -5   2   3 2164.18   49.73
  -2   5  -3 2231.63   49.72
  -5   3  -3 2182.95   49.73
  -3  -2  -4   34.58    1.80
   2  -5  -4   37.74    1.71
  -5   3  -4   32.92    1.32
  -5   2   4   38.78    1.56
  -5   3  -4   34.37    1.84
  -3   5   4   33.82    1.56
  -5   3  -4   36.09    1.41
  -5   3  -5  666.66   14.89
  -3  -2  -5  645.82   14.98
   2  -5  -5  650.41   14.98
  -5   3  -5  657.11   14.95
   3  -5   5  651.77   14.96
  -3   5   5  636.23   14.95
  -5   3  -5  645.53   14.85
  -5   2   5  624.59   14.86
  -3  -2  -6  237.14    5.32
   2  -5  -6  249.04    5.34
  -5   3  -6  257.93    5.16
  -5   3  -6  235.48    5.00
   5  -3  -6  234.88    5.30
  -5   3  -6  246.31    5.20
  -5   2   6  237.14    5.03
   5  -2   6  232.46    5.34
  -3   5   6  240.87    5.29
  -5   2   6  237.41    5.39
   3  -5   6  242.53    5.34
  -5   2   7  331.78    7.87
  -3  -2  -7  346.11    8.19
  -5   3  -7  353.07    8.06
   2  -5  -7  353.82    8.22
  -5   3  -7  326.13    7.85
   5  -3  -7  360.81    8.18
  -5   3  -7  356.16    8.02
  -3   5   7  363.38    8.20
   3  -5   7  357.67    8.23
   5  -3  -8   61.07    2.58
  -2   5  -8   64.09    2.38
  -3  -2  -8   64.00    2.64
  -5   3  -8   63.72    2.27
   2  -5  -8   61.84    2.77
  -5   3  -8   61.63    2.01
   5  -2   8   62.41    2.52
  -5   2   8   60.00    2.79
  -3   5   8   55.31    2.71
   3  -5   8   63.12    2.60
  -3   5   9   76.69    2.87
   3  -5   9   74.37    3.11
   2   3   9   74.65    3.13
   5  -2   9   83.87    2.98
  -5   2   9   70.72    3.03
  -5   3  -9   79.77    2.70
  -2   5  -9   71.17    2.66
   3  -5  10  115.74    3.96
  -3   5  10  119.74    3.78
   2   3  10  115.23    3.91
   5  -2  10  112.89    3.79
   2  -5 -10  109.06    3.63
  -3  -2 -10  121.42    3.68
   5  -3 -10  106.45    3.65
   3   2 -10  117.48    3.57
   3  -5  11  128.81    4.10
   5  -2  11  128.18    4.14
   2   3  11  121.96    4.17
  -3   5  11  118.66    3.99
  -3  -2 -11  111.69    3.89
   5  -3 -11  123.17    3.91
   2  -5 -11  118.31    3.80
  -5   3 -11  114.66    3.60
  -2   5 -11  118.54    3.68
   3   2 -11  117.04    3.81
   2   3  12   21.81    3.17
   5  -2  12   15.87    3.13
  -3   5  12   19.10    3.15
  -3  -2 -12   20.29    2.81
  -5   3 -12   16.01    2.38
   2  -5 -12   16.90    2.89
   3   2 -12   22.96    2.67
  -2   5 -12   17.01    2.35
   5  -3 -12   19.74    2.66
   5  -2  13   51.05    3.70
   2   3  13   53.96    3.71
  -3   5  13   57.11    3.65
  -3  -2 -13   57.65    3.20
  -2   5 -13   56.79    2.93
   2  -5 -13   47.89    3.48
   3   2 -13   57.33    3.38
  -5   3 -13   56.44    3.05
   5  -3 -13   51.94    3.50
   5  -2  14   12.11    3.66
  -3   5  14    9.82    3.53
   2   3  14   10.75    3.47
   2  -5 -14    8.28    3.55
  -3  -2 -14   11.20    3.05
   5  -3 -14   14.61    3.40
  -2   5 -14   11.16    2.91
  -5   3 -14   11.50    2.71
   3   2 -14   12.55    3.30
   2  -5 -15   21.90    3.76
   5  -3 -15   20.37    3.74
  -2   5 -15   16.48    3.15
   3   2 -15   23.31    3.45
  -3  -2 -15   21.92    3.45
  -5   3 -15   19.57    3.00
  -3   5  15   20.08    3.98
   5  -2  15   22.78    3.71
   2   3  15   18.57    3.79
   2  -5 -16   17.58    3.59
  -5   3 -16   23.30    3.09
   3   2 -16   19.84    3.33
   5  -3 -16   23.86    3.70
  -3  -2 -16   18.62    3.55
  -2   5 -16   19.48    3.12
   2   3  16   20.63    3.85
   5  -2  16   26.94    4.07
   5  -3 -17   24.53    3.51
  -5   3 -17   20.99    3.08
  -3  -2 -17   20.48    3.51
  -2   5 -17   25.57    3.16
   2  -5 -17   18.83    3.54
   3   2 -17   25.56    3.61
  -5   3 -18   -1.92    2.85
  -3  -2 -19   -1.64    3.04
   3   2 -19    0.68    3.11
  -2   5 -19   -0.15    2.63
   5  -3 -19   -0.31    3.32
   2  -5 -19    2.57    3.41
   2  -5 -20    0.81    2.92
   5  -3 -20    5.72    2.74
   3   2 -20   -0.05    2.67
   3   2 -21    0.10    2.07
   5  -3 -21   -0.89    2.37
   5  -3 -22    1.33    1.70
   5  -1 -22    2.33    1.75
   4  -5 -21    4.94    2.41
   5  -1 -21    1.16    2.34
   5  -1 -20    5.86    2.89
   4  -5 -20    2.80    2.95
   1   4 -20    4.18    2.41
  -5   1 -19   18.85    2.79
  -1  -4 -19   20.13    3.36
   4  -5 -19   27.01    3.52
   5  -1 -19   23.18    3.35
   1   4 -19   26.62    2.93
  -4   5 -18   11.65    2.65
  -1  -4 -17   53.49    3.94
  -5   1 -17   50.86    3.40
  -4   5 -17   50.32    3.25
   4  -5 -17   52.54    3.95
   1   4 -17   54.42    3.68
   5  -1 -17   64.15    3.67
   1   4 -16   68.80    3.86
   4  -5 -16   69.10    4.24
  -4   5 -16   73.74    3.64
   5  -1 -16   74.80    3.93
  -1  -4 -16   69.90    3.91
  -5   1 -16   72.42    3.83
  -1   5  16   73.31    4.45
   4   1  16   74.38    4.50
   1   4 -15   48.47    3.39
   5  -1 -15   43.01    3.76
   4  -5 -15   40.56    3.88
  -4   5 -15   42.32    3.09
  -1  -4 -15   45.97    3.71
  -5   1 -15   46.78    3.16
   4   1  15   45.55    4.22
  -1   5  15   45.25    4.13
   1   4 -14   52.38    3.52
   4  -5 -14   55.83    3.56
   5  -1 -14   56.66    3.80
  -4   5 -14   51.56    3.18
  -1  -4 -14   55.28    3.84
  -5   1 -14   55.25    3.27
  -1   5  14   46.43    3.81
   4   1  14   53.62    3.96
   5  -4  14   55.10    4.14
   5  -1 -13   32.79    3.15
   4  -5 -13   34.49    3.28
  -1  -4 -13   33.99    3.29
  -5   1 -13   28.40    2.90
   1   4 -13   31.54    2.99
  -4   5 -13   31.62    2.70
  -1   5  13   28.31    3.62
   4   1  13   32.89    3.63
   5  -4  13   33.75    3.48
  -5   1 -12   93.61    3.58
  -4   5 -12  102.68    3.35
  -1  -4 -12   98.73    3.69
   1   4 -12   98.17    3.61
   4  -5 -12   97.09    3.82
   5  -1 -12  102.81    3.75
  -1   5  12  102.36    3.93
   4   1  12  104.62    4.15
   5  -4  12  105.25    4.01
  -5   4  12   99.19    4.12
   1   4 -11  271.99    6.79
   4  -5 -11  271.44    6.80
  -5   1 -11  259.01    6.76
   5  -1 -11  273.30    6.93
  -1  -4 -11  267.12    6.81
  -4   5 -11  259.08    6.67
   4   1  11  277.95    7.13
  -1   5  11  266.41    6.98
   5  -4  11  269.43    6.98
  -5   4  11  262.21    6.90
   5  -1 -10  116.79    3.73
   1   4 -10  120.79    3.66
  -1  -4 -10  119.95    3.73
   4  -5 -10  116.03    3.70
  -1   5  10  133.54    4.05
   4   1  10  120.20    3.86
  -5   4  10  123.03    3.90
   5  -4  10  121.63    3.82
  -4   5  -9  349.24    8.78
  -5   1  -9  375.50    8.91
  -4   5  -9  375.21    8.81
   5  -4   9  361.74    8.94
  -1   5   9  386.22    8.99
  -5   4   9  370.13    8.96
   4   1   9  392.03    9.00
  -4   5  -8  388.47    9.28
  -1   5   8  386.21    9.40
  -1  -4  -8  388.50    9.42
  -5   1  -8  400.32    9.30
  -4   5  -8  400.71    9.24
   4  -5  -8  380.79    9.38
   4  -5  -7   85.46    2.24
  -5   1  -7   37.82    1.94
  -4   5  -7   70.48    1.88
  -5   4   7   30.94    1.25
  -4  -1   7   27.16    1.26
  -4   5  -7   43.37    2.04
  -5   1  -7   30.22    1.27
   5  -4   7   37.78    2.26
  -5   4   7   31.04    2.17
  -4   5  -6  325.02    7.40
  -4   5  -6  323.13    7.54
  -5   4   6  312.82    7.30
  -4  -1   6  304.36    7.27
  -5   1  -6  336.28    7.48
   4  -5  -6  309.08    7.50
  -1  -4  -6  304.99    7.55
   5  -4   6  329.49    7.52
  -5   4   6  315.01    7.52
  -4  -1   5  335.40    7.90
  -1  -4  -5  346.77    8.17
   4  -5  -5  347.87    8.10
  -5   1  -5  353.90    8.09
  -5   4   5  347.10    7.98
  -4   5  -5  364.45    8.19
  -4   5  -5  373.90    8.02
  -1   5   5  325.75    7.92
  -5   4   5  356.06    8.11
   5  -4   5  351.64    8.10
   5  -4   4  660.19   15.17
  -5   4   4  677.49   15.18
  -5   1  -4  672.19   15.17
  -1  -4  -4  638.20   15.23
   4  -5  -4  634.31   15.18
  -4   5  -4  680.02   15.13
  -1   5   4  650.02   15.12
  -4   5  -4  667.91   15.12
  -4   5  -4  686.42   15.26
  -4  -1   4  644.43   15.06
  -5   4   4  662.16   15.14
  -5   4   3 8540.50  195.01
   5  -4   3 8631.29  194.99
  -5   4   3 8568.69  195.00
  -5   1  -3 8679.63  195.01
  -1  -4  -3 8630.19  195.04
   4  -5  -3 8613.97  195.01
  -5   4   3 8607.49  195.04
  -4   5  -3 8623.11  195.00
  -1   5   3 8592.15  195.00
  -4   5  -3 8671.07  195.06
  -4  -1   3 8275.35  194.96
  -4   5  -3 8617.31  195.04
   5  -4   2 3089.43   70.41
  -5   4   2 3042.28   70.44
  -1  -4  -2 3099.89   70.47
   4  -5  -2 3013.31   70.42
  -5   4   2 3069.61   70.48
   1   4  -2 3108.61   70.39
  -4   5  -2 3094.28   70.44
  -4   5  -2 3090.40   70.50
  -5   4   2 3060.72   70.50
  -4   5  -2 3152.01   70.48
  -5   4   1 2973.82   69.09
  -4   5  -1 3056.47   69.03
  -5   4   1 3017.95   69.07
  -5   1  -1 3015.97   69.06
   4  -5  -1 3013.73   69.05
  -4   5  -1 3083.82   69.15
  -5   4   1 2954.01   69.12
  -4   5  -1 2982.62   69.12
  -5   4   1 2989.07   69.14
  -4   5  -1 3047.59   69.08
  -5   4   0 2547.18   58.11
  -5   1   0 2531.08   58.08
  -5   4   0 2538.03   58.09
  -4   5   0 2560.09   58.08
  -4   5   0 2502.44   58.10
  -4   5   0 2505.80   58.16
  -5   4   0 2488.91   58.16
  -5   1   0 2530.87   58.13
  -4   5   0 2612.81   58.14
  -5   4   0 2600.12   58.14
   5  -4  -1 3370.29   77.78
  -4   5   1 3391.25   77.81
  -4  -1  -1 3496.89   77.79
  -5   4  -1 3422.13   77.89
  -4   5   1 3379.02   77.88
  -4   5   1 3342.33   77.83
  -1   5  -1 3598.41   77.84
  -4   5   1 3377.29   77.87
  -5   4  -1 3328.66   77.84
  -5   1   1 3311.34   77.84
  -5   4  -1 3445.71   77.87
  -5   4  -2 3306.41   75.87
   1  -5  -2 3354.22   75.94
  -4   5   2 3342.11   75.92
  -5   4  -2 3319.52   75.99
   5  -4  -2 3289.46   75.90
  -4   5   2 3305.54   75.97
  -5   4  -2 3299.72   75.98
  -5   1   2 3344.39   75.92
  -1   5  -2 3356.66   75.91
  -4   5   2 3320.74   75.89
  -5   4  -2 3344.45   75.93
  -5   4  -3 9848.65  224.43
  -4   5   3 9818.66  224.42
   4  -5   3 9871.11  224.42
  -4  -1  -3 9841.83  224.45
   1  -5  -3 9753.19  224.46
  -5   4  -3 9999.00  224.40
  -4   5   3 9684.57  224.42
  -5   4  -3 9922.95  224.48
   5  -4  -3 9794.10  224.43
  -4   5   3 9708.61  224.46
  -5   4  -3 9739.73  224.49
  -1   5  -3 9831.60  224.41
  -5   1   3 9788.42  224.42
  -5   4  -4  564.35   13.04
   4  -5   4  581.82   13.09
  -4   5   4  551.71   13.08
  -4  -1  -4  625.68   13.15
  -5   4  -4  578.65   13.02
   1  -5  -4  554.90   13.14
  -4   5   4  547.82   13.04
  -5   4  -4  574.02   13.16
   5  -4  -4  590.20   13.09
  -4   5   4  535.26   13.11
  -5   1   4  547.95   13.04
  -5   4  -5  319.56    7.21
   1  -5  -5  303.05    7.33
  -5   4  -5  309.87    7.16
  -5   1   5  299.31    7.19
  -4   5   5  304.79    7.16
  -5   4  -5  319.25    7.34
   5  -4  -5  300.31    7.31
  -4  -1  -5  310.97    7.32
  -4   5   5  296.55    7.29
   4  -5   5  318.48    7.30
  -5   4  -6  382.14    8.85
  -5   1   6  356.29    8.72
  -5   4  -6  364.16    8.66
   5  -4  -6  378.79    8.84
   1  -5  -6  374.25    8.89
  -4  -1  -6  390.67    8.87
  -5   4  -6  385.18    8.76
   4  -5   6  381.49    8.87
  -4   5   6  396.55    8.88
  -5   1   7    8.82    0.99
   1  -5  -7   11.04    2.07
  -4  -1  -7   13.67    1.93
  -5   4  -7   10.94    0.86
   5  -4  -7    9.04    1.82
  -5   4  -7   11.57    1.65
  -4   5   7    9.49    1.94
   1  -5  -8  474.97   12.10
  -4  -1  -8  514.41   12.08
   5  -4  -8  523.66   12.08
  -5   4  -8  508.51   11.96
   5  -1   8  518.58   12.11
  -5   4  -8  528.17   11.97
  -5   4  -9  297.25    7.21
   1   4   9  310.45    7.40
  -4   5   9  298.09    7.31
   5  -1   9  286.61    7.41
   4  -5   9  293.50    7.33
  -1   5  -9  299.12    7.23
   5  -4 -10   41.58    2.47
  -4  -1 -10   42.57    2.53
   1  -5 -10   41.33    2.57
   5  -1  10   46.53    2.92
   4  -5  10   43.90    2.75
   1   4  10   40.33    2.73
  -4   5  10   38.96    2.64
   4   1 -10   43.43    2.45
  -1   5 -11  187.12    5.27
  -4  -1 -11  184.27    5.35
   5  -4 -11  181.79    5.40
  -5   4 -11  191.29    5.15
   5  -1  11  179.31    5.54
   4  -5  11  201.58    5.45
  -4   5  11  192.16    5.59
   1   4  11  200.73    5.70
   4   1 -11  188.87    5.41
   4  -5  12   59.19    3.56
   1   4  12   67.49    3.71
   5  -1  12   61.93    3.37
  -4   5  12   61.53    3.49
   5  -4 -12   61.02    3.14
   1  -5 -12   65.43    3.31
   4   1 -12   57.82    3.22
  -5   4 -12   62.15    2.72
  -4  -1 -12   64.49    3.15
  -1   5 -12   62.02    2.95
  -4  -1 -13   69.61    3.51
   1   4  13   72.17    3.98
  -4   5  13   75.88    3.86
   5  -1  13   67.20    3.89
  -1   5 -13   62.21    3.07
   5  -4 -13   74.86    3.53
  -5   4 -13   66.93    3.17
   1  -5 -13   68.61    3.57
   4   1 -13   72.79    3.52
  -4  -1 -14   48.27    3.47
   5  -1  14   54.93    3.71
  -4   5  14   49.13    4.07
   1   4  14   49.43    3.96
   4   1 -14   51.56    3.56
  -5   4 -14   50.30    3.11
   1  -5 -14   53.14    3.74
  -1   5 -14   56.06    3.23
   5  -4 -14   49.24    3.59
  -4  -1 -15   54.78    3.71
   1  -5 -15   59.00    3.76
   1   4  15   57.87    4.36
   5  -1  15   63.23    4.32
  -1   5 -15   61.15    3.52
  -5   4 -15   57.70    3.29
   5  -4 -15   57.05    4.08
   4   1 -15   60.95    3.80
  -4  -1 -16  102.55    4.41
  -5   4 -16   98.64    4.11
   1  -5 -16  106.06    4.61
   1   4  16  108.37    4.90
   5  -1  16  118.75    4.93
   4   1 -16  105.64    4.35
   5  -4 -16  113.27    4.43
  -1   5 -16  104.41    4.24
   5  -4 -17   26.82    3.62
  -1   5 -17   29.46    3.21
  -4  -1 -17   31.41    3.47
   4   1 -17   37.66    3.73
   1  -5 -17   41.70    3.71
  -5   4 -17   32.89    2.91
  -5   4 -18   11.26    2.78
  -1   5 -19   16.80    2.75
   4   1 -19   18.61    3.11
   5  -4 -19   13.75    3.26
   1  -5 -19   16.44    3.26
  -4  -1 -19   14.35    2.97
   4   1 -20    3.14    2.74
   5  -4 -20   -2.15    2.92
   1  -5 -20    2.31    2.88
   4   1 -21    1.40    2.16
   5  -4 -21   -0.75    2.35
   4   1 -22    3.38    1.40
  -5   5   0   33.43    1.38
  -5   5   0   34.11    1.71
  -5   5   0   33.63    1.97
  -5   0  -1  496.40   11.57
  -5   5   1  498.03   11.61
   5  -5  -1  500.90   11.55
  -5   5   1  521.88   11.76
  -5   5  -1  537.96   11.80
  -5   5  -1  558.82   11.76
  -5   5   1  460.70   11.74
  -5   5   1  449.96   11.66
  -5   5  -1  549.43   11.65
   5  -5   2   86.26    2.12
  -5   5   2   85.86    2.11
   0  -5  -2   81.87    2.54
   5  -5  -2   78.43    2.14
  -5   5  -2   82.37    2.38
  -5   5   2   82.60    2.35
  -5   5   2   88.03    2.74
  -5   5   2   79.45    2.74
  -5   0   2   84.64    2.27
  -5   5  -2   75.32    2.65
   0   5  -2   79.06    2.14
  -5   5   3   64.82    1.94
   5  -5   3   73.34    1.97
  -5   0  -3   72.25    2.16
   0  -5  -3   68.63    2.30
   5  -5  -3   66.14    1.98
  -5   5  -3   67.01    1.71
  -5   5  -3   64.23    2.02
  -5   5   3   58.69    2.02
  -5   5  -3   65.70    2.59
  -5   5   3   62.91    2.38
  -5   5  -3   73.66    2.50
  -5   0   3   67.75    1.88
   0   5  -3   71.62    1.80
  -5   0  -4  963.93   22.24
   0  -5  -4  955.81   22.27
   5  -5  -4 1002.41   22.23
  -5   5  -4  984.88   22.16
  -5   5   4  952.23   22.19
  -5   5  -4  969.93   22.19
  -5   5  -4 1038.62   22.31
   0   5   4  940.93   22.16
  -5   0   4  956.32   22.16
   5  -5   4  976.72   22.21
  -5   5   4  950.76   22.20
   5  -5   5   63.54    2.70
  -5   5   5   74.59    2.65
  -5   0  -5   63.59    2.66
   0  -5  -5   77.13    2.79
  -5   5  -5   55.59    2.43
   5  -5  -5   74.73    2.69
  -5   5   5   69.46    2.42
  -5   5  -5   65.40    2.39
  -5   5  -5   63.08    2.88
   0   5   5   59.03    2.21
  -5   0  -6   82.33    2.72
   0  -5  -6   73.03    2.84
  -5   5  -6  105.53    2.42
   5  -5  -6   83.98    2.63
  -5   5  -6   84.25    2.24
  -5   5   6   80.97    2.23
  -5   5  -6   95.93    2.75
  -5   0   6   73.19    2.21
  -5   5   6   81.59    2.67
   5  -5   6  110.79    2.80
  -5   5  -7  148.99    3.84
  -5   0   7  138.96    3.45
   5  -5  -7  145.79    3.89
  -5   5  -7  142.49    3.66
   0  -5  -7  133.31    4.04
  -5   0  -7  140.04    3.87
  -5   5   7  147.16    3.88
   5  -5   7  138.35    3.87
   5  -5  -8    8.95    1.95
   0  -5  -8   10.65    2.28
  -5   5  -8   10.41    1.57
  -5   0  -8    9.83    2.03
   0   5   8   11.56    2.17
   5   0   8   12.62    2.15
  -5   5  -8   11.23    1.72
   5  -5   9   12.17    2.17
   0   5   9   13.31    2.60
  -5   5   9   13.62    2.24
   5   0   9   15.69    2.56
  -5   0  -9   14.25    2.12
  -5   5  -9   10.27    1.75
  -5   5  10    6.17    2.47
   5  -5  10    9.09    2.53
   0   5  10    9.65    2.66
   5   0  10    9.07    2.66
   5  -5 -10    6.28    2.34
  -5   0 -10    7.53    2.16
   0  -5 -10    9.23    2.33
   5   0 -10    7.74    2.25
   0   5 -10    6.55    2.12
   0   5  11  167.11    4.95
   5  -5  11  154.87    4.74
   5   0  11  158.28    4.91
  -5   5  11  156.87    4.69
   5  -5 -11  152.30    4.61
   0  -5 -11  155.55    4.66
  -5   0 -11  163.31    4.49
  -5   5 -11  150.71    4.25
   0   5 -11  159.18    4.54
   5   0 -11  159.24    4.55
   5  -5 -12   37.26    3.05
   0   5 -12   36.00    2.70
   0  -5 -12   39.40    2.87
  -5   5 -12   34.37    2.51
   5   0 -12   35.74    2.84
  -5   0 -12   36.63    2.77
  -5   5  12   34.74    3.21
   5  -5  12   36.14    3.25
   0   5  12   41.47    3.35
   5   0  12   38.61    3.24
  -5   5  13    2.26    3.37
   0   5  13    0.82    3.39
   5   0  13   -0.68    3.33
   5  -5  13    3.91    3.36
   5  -5 -13    1.03    3.19
   0  -5 -13    0.39    3.20
  -5   5 -13    1.98    2.38
  -5   0 -13    2.07    2.75
   0   5 -13    3.87    2.75
   5   0 -13    1.87    3.00
   0   5  14    7.08    3.69
   5   0  14    5.23    3.55
  -5   5 -14   11.60    2.60
   0  -5 -14    5.69    3.54
  -5   0 -14    3.72    2.95
   5  -5 -14    4.99    3.49
   0   5 -14    6.15    2.96
   5   0 -14    5.74    3.46
   5   0  15   22.56    4.04
   0   5  15   16.46    3.98
   5   0 -15   21.26    3.64
  -5   0 -15   17.06    3.14
   0  -5 -15   12.08    3.58
   0   5 -15   19.43    3.29
   5  -5 -15   18.83    3.67
  -5   5 -15   21.26    2.91
   0   5  16    3.33    3.91
   5   0  16    2.44    3.80
   0   5 -16    3.56    3.25
   0  -5 -16    2.29    3.55
   5  -5 -16   -3.12    3.79
   5   0 -16   -1.38    3.63
  -5   5 -16    1.11    2.79
  -5   0 -16    2.89    3.20
  -5   0 -17   12.22    3.23
   0   5  17    2.12    4.05
   5   0  17    5.72    4.15
   0  -5 -17    5.21    3.72
  -5   5 -17    8.67    2.72
   5   0 -17    9.36    3.40
   0   5 -17   10.83    3.22
   5  -5 -17    9.16    3.57
   5   0 -19   13.88    3.18
   5  -5 -19   15.18    3.20
   0   5 -19   16.03    2.75
   0  -5 -19   14.60    3.29
   5   0 -20   13.50    2.83
   5  -5 -20   13.03    2.92
   5   0 -21   -2.10    2.18
   5  -5 -21    2.34    2.39
   5   0 -22    0.31    1.53
  -6   3   0  198.15    4.65
  -3   6   0  200.59    4.84
  -6   3   0  190.96    4.95
  -3   6   1 3062.93   68.77
   3  -6  -1 2981.39   68.80
  -6   3  -1 2956.00   68.80
  -6   3  -1 2958.42   68.89
  -6   3  -1 2981.76   68.87
  -6   3   1 3069.44   68.85
  -3   6  -1 3055.65   68.84
  -3   6   1 2976.27   68.86
  -3  -3  -2  151.76    3.61
   3  -6  -2  143.80    3.82
  -3   6   2  152.29    4.00
  -6   3  -2  158.26    4.19
  -6   3  -2  146.94    4.15
   3   3  -2  163.00    3.64
  -6   3   2  158.34    3.97
  -6   3  -3  317.65    7.20
  -3  -3  -3  313.70    7.38
   3  -6  -3  301.02    7.31
  -3   6   3  302.89    7.33
  -6   3  -3  323.75    7.42
  -6   3   3  300.99    7.33
  -3   6  -3  308.39    7.33
  -3  -3  -4 4992.12  113.86
  -6   3  -4 4994.74  113.81
   3  -6  -4 4976.33  113.84
  -6   3   4 4966.78  113.84
  -6   3  -4 5083.17  113.87
  -3   6   4 4880.69  113.83
  -3   6  -4 4992.08  113.84
  -6   3   4 4988.49  113.82
  -6   3  -4 4992.04  113.82
  -3  -3  -5 1636.76   32.56
   3  -6  -5 1589.52   32.55
  -6   3  -5 1622.28   32.49
  -6   3   5 1593.00   32.52
  -3   6   5 1587.32   32.48
  -6   3  -5 1677.74   32.56
  -6   3   5 1611.61   32.48
  -6   3  -5 1622.39   32.48
  -3   6   6 1722.89   39.89
   6  -3   6 1728.27   39.88
  -3  -3  -6 1741.99   39.91
  -6   3  -6 1805.90   39.86
   3  -6  -6 1730.56   39.90
  -6   3   6 1742.01   39.87
  -6   3  -6 1757.23   39.87
  -6   3  -6 1717.73   39.81
  -6   3   6 1725.67   39.81
  -6   3  -7  504.06   11.26
   3  -6  -7  481.14   11.34
  -6   3   7  478.26   11.13
  -6   3  -7  469.80   11.11
   6  -3  -7  483.23   11.32
  -6   3  -7  485.22   11.23
  -3  -3  -7  504.63   11.39
   6  -3   8  923.29   22.36
  -3   6   8  958.41   22.35
  -3   6  -8  985.69   22.29
   6  -3  -8  991.02   22.37
  -6   3  -8  983.18   22.30
   3  -6  -8  941.04   22.38
  -3  -3  -8  973.15   22.38
  -3   6  -9  314.06    7.71
  -6   3  -9  328.20    7.71
   3   3   9  328.31    7.94
   6  -3   9  336.36    7.86
  -3   6   9  339.50    7.90
   3   3  10  112.17    3.98
  -3   6  10  114.33    3.66
   6  -3  10  112.84    3.72
  -3  -3 -10  119.39    3.76
   3  -6 -10  105.75    3.73
   6  -3 -10  122.11    3.57
   3   3 -11  209.34    5.53
  -6   3 -11  208.37    5.29
   6  -3 -11  206.11    5.55
  -3   6 -11  194.59    5.31
   3  -6 -11  195.64    5.55
  -3   6  11  208.70    5.54
   3   3  11  198.53    5.84
   6  -3  11  202.80    5.60
  -3  -3 -11  203.11    5.49
   3   3 -12  256.05    6.47
   6  -3 -12  244.07    6.53
   3  -6 -12  249.40    6.59
  -6   3 -12  234.62    6.33
  -3   6 -12  260.70    6.37
  -3  -3 -12  236.46    6.56
   3   3  12  256.37    6.89
   6  -3  12  241.60    6.55
  -3   6  12  232.66    6.48
   3   3 -13  152.81    4.90
   3  -6 -13  166.28    5.13
  -3   6 -13  156.88    4.63
   6  -3 -13  169.01    4.95
  -6   3 -13  152.27    4.64
  -3  -3 -13  154.81    4.97
   3   3  13  158.26    5.40
   6  -3  13  163.13    5.10
  -3   6  13  159.74    5.05
  -3   6 -14  195.08    5.49
   6  -3 -14  207.73    5.95
   3  -6 -14  181.10    6.03
   3   3 -14  192.80    5.78
  -3  -3 -14  192.55    5.71
  -6   3 -14  186.43    5.57
   3   3  14  195.63    6.13
  -3   6  14  198.22    5.86
   6  -3  14  206.45    5.94
   3  -6 -15  109.84    4.67
   3   3 -15   96.94    4.26
  -3   6 -15  102.05    3.90
   6  -3 -15  105.42    4.39
  -6   3 -15   98.02    3.87
  -3  -3 -15  100.73    4.41
  -3   6  15  105.65    4.67
   3   3  15  110.76    4.62
   6  -3  15  110.30    4.69
   3   3 -16   70.84    4.10
  -3   6 -16   73.46    3.54
   6  -3 -16   75.02    4.07
  -6   3 -16   73.51    3.66
   3  -6 -16   77.83    4.30
  -3  -3 -16   69.81    3.94
  -3   6  16   65.19    4.26
   3   3  16   75.14    4.53
   6  -3  16   74.53    4.38
   6  -3 -17   14.89    3.55
  -3   6 -17   13.90    2.85
   3  -6 -17   15.52    3.58
  -6   3 -17   13.78    2.92
   3   3 -17   14.25    3.43
  -3  -3 -17   11.62    3.48
   3   3  17   16.41    4.04
  -3   6 -18   50.12    3.10
  -6   3 -18   58.26    3.34
   3   3  18   60.05    4.42
   3  -6 -19   88.72    4.16
   6  -3 -19   89.10    4.02
   3   3 -19   90.09    3.84
   3  -6 -20    8.53    2.96
   3   3 -20    8.87    2.59
   6  -3 -20    6.58    2.78
   6  -3 -21    7.22    2.29
   3   3 -21    5.58    2.02
   6  -3 -22    2.03    1.58
   6  -2 -22   -0.83    1.63
   6  -2 -21    2.40    2.26
   4  -6 -20    0.38    2.84
   2   4 -20    4.87    2.46
   2   4 -19   10.63    2.87
   4  -6 -19    3.65    3.36
   6  -2 -19    7.74    3.21
  -6   2 -18   10.08    2.84
  -2  -4 -17   19.94    3.62
   4  -6 -17   27.70    3.52
   6  -2 -17   30.61    3.50
   2   4 -17   28.22    3.45
  -4   6 -17   27.29    2.88
  -6   2 -17   20.00    2.97
   4   2  17   26.82    4.26
   6  -2 -16   33.12    3.79
  -4   6 -16   36.29    3.13
   2   4 -16   37.43    3.48
  -6   2 -16   33.17    3.24
   4  -6 -16   32.85    3.90
  -2  -4 -16   40.89    3.65
   4   2  16   29.29    4.17
  -2   6  16   34.04    3.96
   4   2  15   21.26    3.98
   6  -4  15   26.47    3.81
  -2   6  15   25.04    3.91
   2   4 -15   25.90    3.47
  -2  -4 -15   22.30    3.71
  -6   2 -15   24.30    3.15
  -4   6 -15   23.43    2.91
   4  -6 -15   29.36    3.61
   6  -2 -15   23.68    3.67
   6  -4  14   26.61    3.74
  -2   6  14   31.62    3.60
   4   2  14   29.50    3.70
   2   4 -14   24.94    3.21
  -2  -4 -14   26.67    3.19
   6  -2 -14   27.76    3.50
  -6   2 -14   22.47    2.98
   4  -6 -14   24.94    3.70
  -4   6 -14   24.90    2.82
   6  -2 -13   71.34    3.43
  -4   6 -13   70.72    3.12
   2   4 -13   72.13    3.45
   4  -6 -13   64.58    3.59
   6  -4  13   73.85    3.60
   4   2  13   74.17    3.94
  -2   6  13   73.76    3.92
  -6   2 -13   70.70    3.22
  -2  -4 -13   75.25    3.74
   2   4 -12  141.36    4.35
   6  -2 -12  133.17    4.43
  -4   6 -12  139.47    4.03
   4  -6 -12  125.43    4.37
  -6   2 -12  133.31    4.16
   4   2  12  146.52    4.93
   6  -4  12  136.47    4.58
  -2   6  12  137.35    4.45
  -2  -4 -12  128.26    4.53
  -2   6  11   59.49    3.26
   4   2  11   63.74    3.30
   6  -4  11   58.86    3.13
   4  -6 -11   57.05    3.03
  -6   2 -11   56.96    2.69
  -4   6 -11   62.24    2.50
   6  -2 -11   59.96    3.04
  -2  -4 -11   61.37    2.94
   2   4 -11   62.36    2.95
  -6   4  10   47.09    2.87
   6  -4  10   44.44    2.53
   4   2  10   45.52    2.84
  -2   6  10   50.33    2.99
  -2  -4 -10   44.31    2.73
   4  -6 -10   43.28    2.51
   6  -2 -10   43.19    2.48
  -4   6  -9  109.18    3.16
  -6   2  -9  109.39    3.30
   4   2   9  114.00    3.72
  -4   6  -9  104.77    3.20
  -2   6   9  115.10    3.55
  -6   4   9  108.87    3.57
   6  -4   9  100.73    3.43
  -4   6  -8   31.41    2.09
   6  -2  -8   30.28    2.28
   6  -4   8   30.54    2.26
  -2   6   8   36.23    2.27
  -6   4   8   29.24    2.32
  -6   2  -8   34.76    2.01
   4  -6  -8   31.91    2.26
  -2  -4  -8   35.93    2.41
  -4   6  -8   32.92    1.83
   4  -6  -7  262.24    6.31
  -6   2  -7  259.02    6.21
  -2  -4  -7  254.93    6.31
  -6   4   7  250.38    5.99
  -4   6  -7  264.61    6.14
  -4   6  -7  266.91    6.31
  -6   2  -7  248.03    5.98
   6  -4   7  266.23    6.28
  -6   4   7  246.85    6.35
   6  -4   6   93.57    2.76
  -6   4   6   86.58    2.87
  -2  -4  -6   93.89    3.05
   4  -6  -6   94.47    2.82
  -6   2  -6   93.47    2.68
  -6   4   6   89.31    2.46
  -4   6  -6  101.55    3.00
  -4   6  -6   89.46    2.58
  -6   2  -6   96.40    2.64
  -6   2  -6   95.21    2.49
   6  -4   5  279.36    6.94
  -6   4   5  296.77    7.01
  -6   2  -5  304.18    6.91
  -2  -4  -5  276.68    7.03
   4  -6  -5  309.89    6.97
  -4   6  -5  305.62    7.13
  -6   2  -5  310.54    6.95
  -2   6   5  280.31    6.82
  -6   4   5  283.34    6.85
  -2  -4  -4  439.07   10.40
  -6   2  -4  451.26   10.31
   4  -6  -4  430.92   10.33
  -6   4   4  437.85   10.39
  -2   6   4  443.15   10.32
  -4   6  -4  460.00   10.42
  -6   2  -4  455.97   10.40
  -6   4   4  436.09   10.31
   6  -4   4  450.57   10.32
  -6   4   3  347.77    8.66
  -6   2  -3  378.71    8.61
  -2  -4  -3  361.53    8.75
   4  -6  -3  351.68    8.63
  -6   4   3  352.99    8.72
  -4   6  -3  380.75    8.61
  -4   6  -3  402.02    8.80
  -2   6   3  370.49    8.66
  -6   2  -3  374.81    8.75
  -4   6  -3  396.12    8.73
  -6   4   2 1797.95   40.49
  -4   6  -2 1838.87   40.49
   4  -6  -2 1725.14   40.43
  -2   6   2 1760.71   40.47
  -4   6  -2 1798.55   40.54
  -6   4   2 1751.47   40.47
  -6   2  -2 1729.46   40.51
  -6   4   2 1782.06   40.53
  -4   6  -2 1770.43   40.44
  -4   6  -1  497.24   11.21
   4  -6  -1  476.76   11.14
  -6   2  -1  489.13   11.16
  -6   4   1  474.64   11.19
  -2   6   1  503.97   11.10
  -4   6  -1  478.33   11.35
  -6   4   1  462.70   11.39
  -6   2  -1  481.51   11.35
  -4   6  -1  477.74   11.27
  -6   4   1  482.42   11.28
  -6   4   0  675.83   15.84
  -4   6   0  698.01   15.79
  -4   6   0  703.39   15.86
  -6   2   0  679.54   15.77
  -4   6   0  697.25   15.74
  -6   4   0  676.87   15.77
  -4   6   0  659.12   15.89
  -6   4   0  687.04   15.92
  -6   4   0  687.48   15.88
  -6   2   0  683.60   15.87
  -6   4  -1  561.38   12.98
  -4   6   1  574.42   12.93
  -4   6   1  543.39   13.04
  -2   6  -1  567.59   12.94
  -4   6   1  556.00   12.87
  -4   6   1  572.73   13.03
  -6   4  -1  556.46   13.08
  -6   4  -1  555.18   13.05
  -6   2   1  546.38   12.97
  -6   4  -2 1696.19   38.50
  -4   6   2 1684.62   38.47
   2  -6  -2 1684.95   38.49
  -4  -2  -2 1659.92   38.41
  -4   6   2 1694.71   38.53
  -6   4  -2 1676.09   38.55
  -2   6  -2 1706.08   38.48
  -6   4  -2 1693.99   38.57
  -6   2   2 1684.36   38.49
  -4  -2  -3  364.14    8.41
  -6   4  -3  372.09    8.23
   2  -6  -3  351.61    8.38
  -4   6   3  335.28    8.30
  -6   4  -3  369.63    8.51
  -4   6   3  347.31    8.42
  -6   2   3  340.13    8.34
  -2   6  -3  374.17    8.34
  -6   4  -3  347.85    8.35
  -6   4  -4  457.44   10.28
  -4   6   4  421.57   10.29
  -4  -2  -4  421.36   10.37
  -6   4  -4  457.62   10.23
   2  -6  -4  421.03   10.35
  -6   4  -4  461.03   10.42
  -4   6   4  430.79   10.36
  -2   6  -4  447.95   10.29
  -6   2   4  452.36   10.29
  -6   4  -5  245.07    5.92
  -4   6   5  242.56    6.01
   4  -6   5  262.71    6.11
  -4  -2  -5  256.70    6.14
  -6   4  -5  250.84    5.91
   2  -6  -5  258.72    6.09
  -6   4  -5  255.87    6.14
   6  -4  -5  248.30    6.03
  -4   6   5  258.93    6.01
  -6   2   5  241.46    5.96
  -4  -2  -6   67.33    2.65
   2  -6  -6   76.91    2.60
  -6   4  -6   82.41    2.31
  -6   2   6   67.48    2.32
  -6   4  -6   78.08    2.15
  -6   4  -6   79.28    2.53
   6  -4  -6   74.32    2.62
  -6   2   6   89.37    2.25
  -4   6   6   87.91    2.61
   4  -6   6   78.53    2.68
  -4   6   7  265.73    6.21
   4  -6   7  240.63    6.19
  -4  -2  -7  254.38    6.20
   2  -6  -7  228.04    6.21
  -6   4  -7  261.92    6.02
  -6   4  -7  248.98    5.84
  -6   2   7  244.67    5.97
   6  -4  -7  249.65    6.18
  -6   4  -7  255.24    6.07
  -6   2   7  247.61    5.87
  -4  -2  -8   29.75    2.29
   2  -6  -8   25.63    2.20
   6  -4  -8   28.41    2.25
  -6   4  -8   28.60    1.75
  -6   2   8   24.38    1.58
  -6   4  -8   24.92    1.64
   4  -6   8   23.25    2.22
  -4   6   8   25.23    2.14
   6  -2   8   27.52    2.29
  -2   6  -9   94.83    3.06
  -6   4  -9   92.67    2.92
   2   4   9   97.11    3.53
   4  -6   9  101.96    3.32
  -4   6   9   92.45    3.27
   6  -2   9   98.44    3.22
   4   2 -10   54.18    2.64
   2  -6 -10   48.28    2.75
   6  -4 -10   51.66    2.56
  -4  -2 -10   50.03    2.61
   6  -2  10   58.54    2.97
   2   4  10   52.36    2.90
  -4   6  10   50.52    2.70
   4  -6  10   49.07    2.92
   4   2 -11   47.65    2.71
   6  -4 -11   51.16    2.78
   2  -6 -11   51.83    2.94
  -6   4 -11   46.29    2.29
  -2   6 -11   47.59    2.44
  -4  -2 -11   47.60    2.93
  -4   6  11   48.15    2.94
   6  -2  11   47.51    3.14
   2   4  11   40.50    3.14
   4   2 -12  150.52    4.66
   2  -6 -12  135.96    4.70
   6  -4 -12  148.30    4.64
  -6   4 -12  150.26    4.29
  -2   6 -12  154.97    4.35
   2   4  12  154.72    5.11
   6  -2  12  145.80    4.74
  -4   6  12  147.37    4.79
  -4  -2 -12  140.16    4.53
   2  -6 -13   66.11    3.54
   4   2 -13   62.96    3.27
   6  -4 -13   62.23    3.70
  -2   6 -13   63.59    3.20
  -6   4 -13   63.77    2.99
  -4  -2 -13   61.30    3.33
   2   4  13   69.20    3.87
  -4   6  13   64.68    3.63
   6  -2  13   59.66    3.77
  -4   6  14   25.60    3.76
   2   4  14   28.73    3.67
   6  -2  14   25.02    3.54
   4   2 -14   26.27    3.36
   2  -6 -14   22.16    3.58
  -6   4 -14   24.30    2.80
  -4  -2 -14   27.63    3.41
   6  -4 -14   25.86    3.40
  -2   6 -14   23.16    2.96
   6  -2  15   21.60    3.92
  -4   6  15   28.71    3.81
   2   4  15   25.31    3.92
   4   2 -15   27.28    3.50
  -6   4 -15   25.88    2.94
  -2   6 -15   20.92    2.99
   2  -6 -15   18.71    3.76
   6  -4 -15   24.54    3.79
  -4  -2 -15   18.57    3.42
   6  -4 -16   32.18    3.77
   2  -6 -16   35.84    3.66
  -2   6 -16   34.97    3.13
  -4  -2 -16   33.71    3.53
   4   2 -16   34.45    3.72
   6  -2  16   34.14    3.99
   2   4  16   39.06    4.14
  -6   4 -16   33.63    2.94
  -2   6 -17   17.56    2.92
  -6   4 -17   22.61    2.76
   2  -6 -17   18.77    3.53
   4   2 -17   22.41    3.26
   6  -4 -17   24.53    3.58
   2   4  17   15.58    4.23
  -4  -2 -17   21.10    3.45
  -2   6 -18   10.43    2.83
   4   2 -19    8.16    3.02
   6  -4 -19    8.23    3.23
   2  -6 -19    8.16    3.25
   6  -4 -20    8.64    2.84
   4   2 -20    6.10    2.67
   2  -6 -20    4.32    2.85
   4   2 -21    4.89    2.00
   6  -4 -21    4.39    2.31
   6  -1 -22    1.10    1.47
   6  -1 -21    1.33    2.18
   5  -6 -21    3.69    2.23
   5  -6 -20    0.29    2.79
   1   5 -20    1.38    2.37
   6  -1 -20    1.16    2.73
   1   5 -19   12.20    2.77
   6  -1 -19    4.95    3.14
   5  -6 -19   10.12    3.24
  -1  -5 -19    5.64    3.23
   1   5 -18    5.11    2.99
  -6   1 -18    9.60    2.85
   1   5 -17   21.54    3.17
  -1  -5 -17   22.99    3.56
   5  -6 -17   23.46    3.42
   6  -1 -17   13.37    3.41
   5   1  17   19.99    4.00
  -1   6  17   30.20    4.21
  -6   1 -17   20.55    3.11
   6  -1 -16   40.44    3.78
   1   5 -16   46.86    3.56
   5  -6 -16   41.97    3.97
  -5   6 -16   41.15    2.99
   5   1  16   46.90    4.13
  -1   6  16   48.48    4.05
  -6   1 -16   39.55    3.43
  -1  -5 -16   41.52    3.90
  -5   6 -15   25.13    2.90
  -6   1 -15   27.61    3.13
   6  -1 -15   31.33    3.72
  -1  -5 -15   29.92    3.64
   5  -6 -15   21.76    3.85
   1   5 -15   24.78    3.29
   5   1  15   30.82    3.85
  -1   6  15   26.93    3.89
   5  -6 -14   38.00    3.48
  -5   6 -14   41.10    2.78
   1   5 -14   39.58    3.15
   6  -1 -14   40.58    3.50
  -1  -5 -14   36.56    3.60
  -6   1 -14   38.35    3.17
  -1   6  14   43.84    4.00
   6  -5  14   45.85    3.86
   5   1  14   38.68    3.75
   5   1  13   12.99    3.51
   6  -5  13   12.74    3.43
  -1   6  13   17.97    3.47
   1   5 -13   17.46    2.88
   6  -1 -13   11.27    3.10
  -6   1 -13   19.84    2.80
  -1  -5 -13   15.87    3.07
   5  -6 -13   14.09    3.15
  -5   6 -13   17.38    2.46
   1   5 -12  144.41    4.38
   6  -1 -12  145.51    4.56
  -5   6 -12  139.23    4.13
   5  -6 -12  146.12    4.45
  -6   1 -12  144.33    4.30
  -1  -5 -12  142.33    4.62
   5   1  12  148.28    5.04
  -1   6  12  135.92    4.75
  -6   5  12  131.82    4.63
   6  -5  12  143.78    4.69
   1   5 -11   73.35    2.98
  -1  -5 -11   68.54    3.14
  -5   6 -11   71.79    2.68
   6  -1 -11   64.37    2.96
   5  -6 -11   58.92    3.14
  -6   1 -11   67.10    2.94
   6  -5  11   65.81    3.09
  -6   5  11   66.78    3.41
   5   1  11   63.34    3.36
  -1   6  11   70.91    3.52
   6  -1 -10   46.22    2.51
   5  -6 -10   46.12    2.63
  -1  -5 -10   42.58    2.68
   6  -5  10   41.69    2.70
   5   1  10   39.91    2.74
  -6   5  10   43.11    2.76
  -1   6  10   43.36    2.88
  -5   6  -9   44.31    2.09
  -6   1  -9   46.46    2.32
  -5   6  -9   47.98    2.07
   5   1   9   41.77    2.78
  -6   5   9   42.84    2.51
  -1   6   9   43.43    2.68
   6  -5   9   44.98    2.42
  -6   1  -8  306.12    7.53
  -5   6  -8  308.22    7.44
  -1  -5  -8  329.71    7.64
   5  -6  -8  317.59    7.58
  -5   6  -8  324.56    7.58
  -1   6   8  334.90    7.67
  -6   5   8  282.35    7.57
   6  -5   8  303.74    7.56
  -6   1  -7   35.44    1.91
   5  -6  -7   27.43    2.09
  -1  -5  -7   29.64    2.35
  -5   6  -7   32.57    1.62
  -6   5   7   34.15    1.30
  -5   6  -7   34.73    2.10
  -6   1  -7   32.52    1.38
  -6   5   7   33.61    2.16
   6  -5   7   31.33    2.03
  -6   1  -6   81.55    2.42
  -1  -5  -6   79.44    2.57
  -5   6  -6   77.62    2.12
  -6   5   6   83.38    2.02
  -5   6  -6   78.12    2.65
  -6   5   6   83.36    2.47
   6  -5   6   80.11    2.47
  -6   5   5  300.02    6.72
  -6   1  -5  303.85    6.70
  -1  -5  -5  288.41    6.82
   5  -6  -5  285.45    6.70
  -5   6  -5  293.19    6.57
  -6   5   5  298.39    6.61
  -5   6  -5  304.82    6.59
  -5   6  -5  303.34    6.90
  -1   6   5  292.18    6.55
   6  -5   4 1639.78   36.01
  -6   5   4 1547.71   36.01
  -6   1  -4 1570.55   36.02
  -1  -5  -4 1545.34   36.06
   5  -6  -4 1571.68   36.02
  -6   5   4 1546.30   36.07
  -5   6  -4 1594.86   36.00
  -5   6  -4 1539.72   35.96
  -1   6   4 1571.17   35.99
  -5   6  -4 1580.56   36.11
  -5   6  -4 1636.89   36.09
  -6   5   4 1560.85   36.01
  -6   5   3   47.88    1.79
  -6   5   3   48.98    1.62
   6  -5   3   40.14    1.53
  -1  -5  -3   49.48    2.08
   5  -6  -3   43.57    1.60
  -6   5   3   47.87    2.13
  -5   6  -3   43.97    1.64
  -5   6  -3   47.40    1.26
  -5   6  -3   45.75    2.25
  -1   6   3   48.10    1.71
  -6   5   3   50.27    2.22
   1   5  -3   41.51    1.20
  -5   6  -3   35.03    2.19
   6  -5   2 1403.17   32.04
  -5   6  -2 1372.49   32.17
  -6   5   2 1422.26   32.16
   5  -6  -2 1407.26   32.06
   1   5  -2 1405.80   32.04
  -5   6  -2 1369.69   32.10
  -5   6  -2 1413.05   32.20
  -6   5   2 1381.85   32.21
  -6   5   2 1421.27   32.11
  -6   5   1   85.58    2.54
  -6   1  -1   90.73    2.26
   5  -6  -1   82.07    2.15
  -6   5   1   83.27    2.38
  -5   6  -1   93.33    2.43
   6  -5   1   83.47    2.04
  -5   6  -1   86.54    2.98
  -6   5   1   98.89    2.87
  -6   5   1   90.93    2.71
  -5   6  -1   81.09    2.83
  -6   5   0 1207.08   27.33
  -6   1   0 1151.46   27.29
  -6   5   0 1175.81   27.29
  -5   6   0 1167.13   27.29
  -5   6   0 1235.09   27.32
  -5   6   0 1274.24   27.41
  -6   5   0 1256.79   27.44
  -6   5   0 1179.49   27.38
  -5   6   0 1164.10   27.39
  -5   6   1   65.31    1.61
  -5  -1  -1   68.42    1.75
  -5   6   1   56.25    1.92
   6  -5  -1   70.66    1.69
  -5   6   1   73.67    2.64
  -6   5  -1   70.19    2.67
  -6   5  -1   58.99    2.68
  -6   1   1   57.51    2.25
  -6   5  -1   59.82    2.13
  -5   6   1   67.96    2.15
  -5   6   1   64.55    2.44
  -5   6   2 1453.73   33.30
   1  -6  -2 1454.27   33.38
  -5  -1  -2 1456.95   33.30
  -5   6   2 1476.78   33.36
  -5   6   2 1467.83   33.43
   6  -5  -2 1441.71   33.32
  -6   5  -2 1523.01   33.47
  -5   6   2 1449.42   33.44
  -6   5  -2 1455.66   33.43
  -6   1   2 1444.67   33.36
  -1   6  -2 1466.12   33.34
  -6   5  -2 1435.88   33.37
  -6   5  -3   36.40    1.71
  -5   6   3   40.47    1.51
   5  -6   3   42.22    1.61
   1  -6  -3   51.93    1.93
  -6   5  -3   44.16    1.21
  -5   6   3   39.88    1.64
  -6   5  -3   43.31    2.34
   6  -5  -3   52.20    1.55
  -5   6   3   43.16    2.08
  -1   6  -3   38.45    1.58
  -6   1   3   41.62    1.64
  -6   5  -3   35.28    2.34
  -6   5  -4 1570.87   35.80
  -5   6   4 1612.23   35.80
   5  -6   4 1569.39   35.80
  -5  -1  -4 1576.49   35.84
   1  -6  -4 1526.23   35.85
  -6   5  -4 1574.47   35.75
  -5   6   4 1548.87   35.78
   6  -5  -4 1547.25   35.80
  -6   5  -4 1629.40   35.90
  -1   6  -4 1544.79   35.77
  -5   6   4 1544.24   35.86
  -6   1   4 1537.54   35.78
  -5  -1  -5  278.55    6.35
   1  -6  -5  273.26    6.36
   6  -5  -5  254.86    6.27
  -6   5  -5  280.11    6.15
  -5   6   5  272.84    6.17
  -6   5  -5  283.43    6.17
  -6   5  -5  288.42    6.44
  -5   6   5  292.65    6.29
   5  -6   5  279.80    6.28
  -6   1   5  271.30    6.15
  -5  -1  -6   82.15    2.74
  -6   5  -6   87.34    2.40
   1  -6  -6   74.85    2.91
   6  -5  -6   94.86    2.64
  -6   5  -6   87.71    2.28
  -6   5  -6   91.80    2.86
  -6   1   6   84.73    2.34
   5  -6   6   85.09    2.66
  -5   6   6   80.38    2.70
   5  -6   7   30.68    2.02
  -5   6   7   28.05    1.98
  -5  -1  -7   29.58    2.13
  -6   5  -7   31.09    1.62
   6  -5  -7   31.52    2.07
   1  -6  -7   31.54    2.34
  -6   5  -7   31.55    1.22
  -6   5  -7   33.77    2.04
  -6   1   7   28.36    1.43
  -6   1   7   29.63    1.39
   6  -5  -8  314.90    7.85
   1  -6  -8  332.27    7.98
  -6   5  -8  341.85    7.73
  -5  -1  -8  335.52    7.85
  -6   5  -8  327.16    7.79
  -5   6   8  308.71    7.83
   5  -6   8  304.14    7.84
   6  -1   8  334.34    7.95
   6  -1   9   40.59    2.60
  -5   6   9   47.03    2.37
   5  -6   9   46.26    2.45
   1   5   9   40.23    2.80
  -6   5  -9   45.79    2.04
   5   1 -10   43.68    2.61
  -1   6 -10   45.19    2.41
  -5  -1 -10   38.10    2.58
   1  -6 -10   34.26    2.54
   6  -5 -10   40.71    2.54
  -5   6  10   41.44    2.66
   5  -6  10   45.62    2.80
   6  -1  10   42.44    2.85
   1   5  10   41.53    2.78
   5   1 -11   58.35    2.86
  -1   6 -11   59.48    2.76
  -5  -1 -11   51.57    2.82
  -5   6  11   57.60    3.08
   1   5  11   61.29    3.34
   6  -1  11   61.67    3.37
   1  -6 -11   58.64    2.95
   6  -5 -11   63.76    2.88
  -6   5 -11   54.94    2.43
  -5  -1 -12  151.51    4.43
   6  -5 -12  142.94    4.64
   5   1 -12  145.52    4.60
  -1   6 -12  153.91    4.36
   1  -6 -12  130.84    4.68
  -6   5 -12  143.53    4.17
   6  -1  12  138.68    4.77
   5  -6  12  143.57    4.70
   1   5  12  157.15    5.06
  -5   6  12  148.03    4.75
  -6   5 -13   17.34    2.49
  -5  -1 -13   15.00    2.72
   1  -6 -13   13.52    3.09
   6  -5 -13   15.85    3.05
   1   5  13   13.99    3.58
   6  -1  13   18.14    3.56
  -5   6  13   17.39    3.35
   5   1 -13   15.68    3.09
  -1   6 -13   16.66    2.67
  -5  -1 -14   42.46    3.50
   6  -1  14   38.85    4.02
  -5   6  14   44.68    3.82
   1   5  14   37.60    3.73
  -6   5 -14   40.78    2.82
   1  -6 -14   34.97    3.74
   5   1 -14   41.93    3.32
  -1   6 -14   45.30    3.23
   6  -5 -14   40.11    3.63
   1   5  15   23.30    3.82
   6  -1  15   25.11    3.88
  -1   6 -15   22.78    3.02
  -5  -1 -15   20.89    3.14
   1  -6 -15   22.01    3.68
   5   1 -15   23.83    3.53
   6  -5 -15   17.55    3.54
  -6   5 -15   15.49    2.83
  -5  -1 -16   51.51    3.47
  -6   5 -16   42.23    3.12
   1  -6 -16   51.25    3.97
   6  -1  16   54.19    4.13
   1   5  16   50.66    4.26
   6  -5 -16   51.17    3.84
   5   1 -16   53.02    3.90
  -1   6 -16   56.40    3.34
  -5  -1 -17   19.64    3.45
   6  -1  17   21.92    4.15
   1   5  17   24.16    4.07
   6  -5 -17   20.20    3.51
  -1   6 -17   25.02    2.96
   5   1 -17   23.76    3.52
   1  -6 -17   16.84    3.54
  -1   6 -18    2.54    2.85
  -5  -1 -18    1.58    3.09
   5   1 -19   11.16    3.03
   6  -5 -19    7.76    3.20
  -1   6 -19    7.11    2.61
   1  -6 -19    8.65    3.37
   6  -5 -20    3.16    2.81
   5   1 -20   -0.11    2.70
   5   1 -21    2.08    2.11
   6  -5 -21    2.63    2.30
   5   1 -22    0.84    1.33
  -6   6   0  160.31    3.79
  -6   6   0  151.62    4.22
  -6   6   0  151.91    4.13
  -6   6   0  151.20    3.97
  -6   6   1  366.54    8.48
  -6   0  -1  364.51    8.44
   6  -6  -1  364.31    8.39
  -6   6  -1  389.00    8.57
  -6   6   1  331.34    8.57
  -6   6  -1  398.33    8.79
  -6   6   1  350.99    8.71
  -6   6   1  360.44    8.66
  -6   6  -1  374.20    8.72
  -6   6   2  908.55   20.73
   6  -6   2  920.97   20.74
  -6   0  -2  897.13   20.76
   6  -6  -2  909.21   20.75
  -6   6   2  860.58   20.83
   0   6  -2  904.91   20.77
  -6   6   2  903.80   20.91
  -6   6  -2  906.36   20.81
  -6   6  -2  911.87   20.93
  -6   6   2  900.91   20.92
  -6   6  -2  923.47   20.91
  -6   6   3 2616.76   60.26
   6  -6   3 2680.46   60.26
   0  -6  -3 2864.17   60.36
   6  -6  -3 2667.88   60.28
  -6   6  -3 2570.11   60.22
  -6   6  -3 2629.12   60.30
  -6   6   3 2607.66   60.30
  -6   6   3 2655.18   60.37
  -6   6  -3 2621.83   60.39
  -6   6   3 2608.34   60.38
  -6   0   3 2627.36   60.27
  -6   6  -3 2831.94   60.38
   0   6  -3 2625.87   60.25
  -6   6   4   40.53    1.61
   6  -6   4   33.09    1.62
   0  -6  -4   36.82    2.06
  -6   0  -4   34.69    1.86
  -6   6  -4   45.79    1.28
   6  -6  -4   39.53    1.66
  -6   6  -4   45.47    1.62
  -6   6   4   39.40    1.62
   0   6   4   39.48    1.52
  -6   6  -4   41.40    2.30
  -6   6  -4   38.00    2.34
  -6   6   4   35.25    2.21
  -6   0   4   43.83    1.40
  -6   0  -5 2269.79   50.92
   0  -6  -5 2164.25   50.93
  -6   6  -5 2218.41   50.84
   6  -6  -5 2254.76   50.90
  -6   6   5 2256.20   50.86
  -6   6  -5 2243.36   50.86
   0   6   5 2172.82   50.83
  -6   6  -5 2287.33   50.97
   6  -6   5 2237.99   50.89
  -6   6   5 2238.53   50.89
  -6   0   5 2202.45   50.83
   0  -6  -6  975.61   22.73
  -6   0  -6 1040.41   22.69
   6  -6  -6 1003.33   22.66
  -6   6  -6 1015.44   22.58
  -6   6  -6  981.86   22.57
  -6   6   6  978.81   22.57
  -6   6  -6 1010.97   22.73
  -6   6   6  989.28   22.65
   6  -6   6  981.13   22.64
  -6   0   6  938.95   22.53
  -6   6  -7 2950.50   66.84
   6  -6  -7 2864.98   66.91
   0  -6  -7 2953.40   66.94
  -6   0  -7 2919.24   66.90
  -6   6   7 2883.21   66.89
   6  -6   7 2925.58   66.89
  -6   6  -7 2954.85   66.93
  -6   6  -8 1224.36   27.10
   6  -6  -8 1203.05   27.17
  -6   0  -8 1158.74   27.15
   6  -6   8 1128.91   27.16
  -6   6   8 1156.36   27.16
  -6   6  -8 1184.01   27.17
  -6   6   9  695.78   16.13
   6  -6   9  698.84   16.15
   6   0   9  687.04   16.20
   0   6   9  697.90   16.20
  -6   6  -9  684.96   16.02
   0  -6  -9  680.89   16.16
   0  -6 -10  140.61    4.48
   6  -6 -10  157.73    4.46
  -6   0 -10  147.43    4.26
   0   6  10  149.98    4.62
  -6   6  10  152.69    4.46
   6  -6  10  153.20    4.50
   6   0  10  144.34    4.56
   6   0 -10  150.35    4.40
   0   6 -10  165.63    4.25
   6  -6 -11  138.39    4.07
  -6   6 -11  124.37    3.70
   0  -6 -11  121.35    4.17
  -6   0 -11  145.82    3.87
   0   6  11  135.70    4.39
   6  -6  11  120.03    4.03
   6   0  11  129.91    4.39
  -6   6  11  111.72    4.00
   0   6 -11  116.85    3.92
   6   0 -11  116.15    4.07
   6   0 -12   37.53    2.92
  -6   6 -12   30.83    2.29
   0   6 -12   32.85    2.73
   6  -6 -12   37.39    2.85
   6   0  12   43.38    3.39
  -6   6  12   38.14    3.10
   0   6  12   39.80    3.40
   6  -6  12   36.28    3.06
  -6   0 -12   39.76    2.65
   0  -6 -12   38.98    3.31
   0   6 -13   64.83    3.25
   6   0 -13   66.40    3.46
   6  -6 -13   68.38    3.62
  -6   6 -13   60.37    2.87
   0   6  13   61.87    3.73
   6   0  13   60.30    3.82
   0  -6 -13   60.92    3.81
  -6   0 -13   59.08    3.14
   0   6 -14   51.87    3.42
  -6   6 -14   55.23    2.99
   6  -6 -14   62.56    3.76
   6   0 -14   63.24    3.71
   0   6  14   60.91    4.08
   6   0  14   60.31    4.12
  -6   0 -14   57.23    3.50
   0  -6 -14   65.10    3.76
  -6   6 -15  139.24    4.55
   6  -6 -15  150.11    5.31
   6   0 -15  159.46    5.23
   0   6 -15  154.00    4.91
   0   6  15  146.43    5.41
   6   0  15  151.62    5.45
  -6   0 -15  146.87    4.83
   0  -6 -15  148.82    5.15
   0   6 -16   58.51    3.51
   6  -6 -16   56.79    4.06
   6   0 -16   48.04    3.93
   0   6  16   51.50    4.09
   6   0  16   64.72    4.12
   0  -6 -16   60.37    3.99
  -6   0 -16   52.51    3.44
   6  -6 -17  121.96    4.89
   0   6 -17  132.15    4.43
   6   0 -17  133.11    4.61
   0   6  17  123.60    5.39
   6   0  17  133.14    5.39
  -6   0 -17  117.31    4.45
   0  -6 -17  118.09    4.80
   0   6 -18   59.35    3.25
   0   6 -19   16.75    2.68
   6  -6 -19   18.45    3.19
   6   0 -19   18.35    3.23
   0  -6 -19   13.20    3.32
   6  -6 -20   19.38    2.91
   6   0 -20   18.59    2.79
   6   0 -21    3.96    2.07
   6  -6 -21    7.18    2.32
   6   0 -22    2.60    1.32
   7  -3 -22    0.97    1.49
   7  -3 -21    4.28    2.24
   7  -3 -20   10.57    2.77
   3   4 -20    1.63    2.46
   4  -7 -20    4.73    2.89
   3   4 -19    1.66    2.83
   7  -3 -19    3.05    3.13
   4  -7 -19   -0.20    3.21
   3   4 -18    6.40    3.19
   4   3  18    2.34    4.05
  -3  -4 -18    0.16    3.30
   4  -7 -17   16.00    3.44
   3   4 -17   19.50    3.35
   7  -3 -17   18.30    3.22
   4   3  17   19.17    4.04
  -7   3 -17   14.72    2.93
  -3  -4 -17   17.75    3.42
   4  -7 -16   33.39    3.74
  -4   7 -16   31.36    2.90
   3   4 -16   31.81    3.52
   7  -3 -16   42.35    3.63
  -3  -4 -16   35.97    3.72
  -7   3 -16   34.68    3.07
  -3   7  16   25.20    3.87
   4   3  16   36.78    3.96
  -3   7  15    7.84    3.43
   4   3  15    7.15    3.87
   7  -4  15    2.30    3.61
  -3  -4 -15    3.77    3.25
  -4   7 -15    1.54    2.69
  -7   3 -15    9.60    2.79
   7  -3 -15    5.44    3.58
   4  -7 -15    6.76    3.74
   3   4 -15    4.29    3.36
  -3   7  14    7.83    3.56
   4   3  14   11.92    3.58
   7  -4  14    8.14    3.21
  -4   7 -14    3.68    2.57
  -3  -4 -14    8.94    3.25
  -7   3 -14    4.69    2.61
   7  -3 -14    7.37    3.55
   4  -7 -14    2.24    3.52
   3   4 -14    3.24    3.29
  -3   7  13   15.37    3.24
   7  -4  13    9.42    3.10
   4   3  13   13.15    3.77
   4  -7 -13   11.51    3.24
  -3  -4 -13   13.23    3.27
  -7   3 -13   16.62    2.58
  -4   7 -13   18.31    2.49
   3   4 -13   17.74    3.13
   7  -3 -13   17.03    3.21
   4  -7 -12   60.36    3.30
   7  -3 -12   55.38    3.21
  -4   7 -12   62.97    2.81
  -3  -4 -12   55.84    3.18
  -7   3 -12   59.40    2.77
   7  -4  12   58.77    3.37
   4   3  12   53.53    3.68
  -3   7  12   53.28    3.34
   3   4 -12   61.06    3.20
  -4   7 -11   24.57    2.23
   7  -3 -11   25.72    2.69
   4  -7 -11   23.34    2.70
  -3  -4 -11   27.50    2.72
  -7   3 -11   23.46    2.19
  -3   7  11   27.35    2.89
   4   3  11   25.45    3.00
   7  -4  11   24.52    2.85
   7  -3 -10    3.06    2.24
   4   3  10    1.62    2.81
  -3   7  10    2.83    2.36
   7  -4  10   -0.82    2.40
  -3  -4 -10    3.15    2.31
   4  -7 -10    4.19    2.15
   7  -4   9   40.38    2.42
  -3   7   9   39.92    2.50
  -4   7  -9   40.18    2.02
  -7   3  -9   44.57    2.14
  -7   3  -8  280.88    6.85
   4  -7  -8  274.00    7.03
  -7   4   8  272.64    6.85
  -4   7  -8  307.37    6.84
   7  -3  -8  278.35    7.02
  -3  -4  -8  283.68    7.03
   7  -4   8  285.19    6.99
  -3   7   8  280.92    6.94
  -3  -4  -7   39.89    2.38
  -7   3  -7   38.78    1.83
   4  -7  -7   30.61    2.22
  -7   4   7   30.07    1.91
  -7   4   7   35.08    1.45
  -4   7  -7   35.72    2.23
  -4   7  -7   37.96    1.77
  -7   3  -7   31.96    1.72
  -7   3  -7   35.71    1.42
   7  -4   6   99.81    2.98
  -3  -4  -6  107.48    3.20
  -7   3  -6   96.90    2.80
  -7   4   6   98.96    2.91
  -7   3  -6  102.37    2.94
  -7   4   6  102.23    2.70
  -7   3  -6  103.87    2.72
  -7   3  -5  243.64    5.54
  -3  -4  -5  225.43    5.77
   4  -7  -5  214.18    5.64
  -7   4   5  221.12    5.66
  -3   7   5  229.36    5.55
  -7   3  -5  237.50    5.70
  -7   3  -5  229.24    5.57
   7  -4   5  238.04    5.61
  -7   4   5  237.01    5.56
  -7   4   4  417.48   10.20
   4  -7  -4  423.51   10.20
  -3  -4  -4  425.29   10.29
  -7   3  -4  457.67   10.14
  -3   7   4  437.39   10.20
  -7   3  -4  437.60   10.29
  -4   7  -4  465.79   10.26
  -7   4   4  425.93   10.25
   4  -7  -3  818.08   18.26
  -3   7   3  793.29   18.30
  -7   4   3  770.32   18.31
  -4   7  -3  791.16   18.32
  -7   3  -3  780.99   18.36
  -7   4   3  794.92   18.28
  -7   4   2  243.79    5.98
   4  -7  -2  244.47    5.86
  -3   7   2  241.67    6.02
  -7   4   2  239.13    6.05
  -4   7  -2  257.29    6.03
  -7   4   1 1239.41   27.82
  -4   7  -1 1219.20   27.79
  -7   3  -1 1198.44   27.75
  -3   7   1 1220.04   27.71
  -4   7  -1 1232.77   27.90
  -3   7   1 1184.63   27.84
  -7   4   1 1181.73   27.92
  -7   3  -1 1265.83   27.89
  -4   7  -1 1201.91   27.84
  -7   3  -1 1184.73   27.87
  -7   4   1 1189.48   27.85
  -7   4   0   32.91    1.93
  -4   7   0   32.87    1.75
  -4   7   0   32.09    2.08
  -3   7   0   43.18    2.00
  -7   3   0   36.33    1.51
  -7   4   0   40.04    1.56
  -4   7   0   36.20    1.27
  -4   7   0   35.49    2.23
  -7   4   0   30.01    2.45
  -7   3   0   36.22    2.02
  -7   4   0   45.87    2.27
  -7   4  -1 1191.46   27.86
  -4   7   1 1217.80   27.83
  -4   7   1 1231.14   27.90
  -7   4  -1 1206.27   27.80
  -4   7   1 1203.35   27.77
  -7   4  -1 1174.91   27.94
  -3   7  -1 1261.66   27.86
  -7   3   1 1221.65   27.87
  -7   4  -1 1221.84   27.91
  -7   4  -2  255.54    6.06
  -4   7   2  246.92    6.07
   3  -7  -2  226.40    5.90
  -4  -3  -2  250.40    5.74
  -7   4  -2  250.05    6.22
  -7   4  -2  258.96    6.25
  -7   3   2  243.78    6.02
  -3   7  -2  269.64    6.01
  -7   4  -3  855.92   18.89
   3  -7  -3  787.31   18.86
  -4   7   3  805.44   18.94
  -7   4  -3  814.61   18.97
  -7   3   3  820.57   18.89
  -3   7  -3  839.66   18.90
  -7   4  -4  469.79   11.18
  -7   4  -4  498.26   11.11
  -4  -3  -4  492.79   11.26
  -4   7   4  469.79   11.23
  -7   4  -4  490.24   11.31
  -3   7  -4  480.67   11.19
  -7   3   4  456.33   11.19
   3  -7  -4  485.29   11.21
  -4   7   5  235.60    5.65
  -7   4  -5  239.31    5.59
  -7   3   5  226.00    5.62
  -4  -3  -5  213.24    5.80
  -7   4  -5  239.45    5.55
   3  -7  -5  244.34    5.71
  -7   4  -5  245.96    5.77
  -4   7   5  221.17    5.64
  -7   3   5  230.99    5.66
  -4   7   6  116.91    3.23
  -4  -3  -6  113.47    3.37
   3  -7  -6  114.71    3.27
  -7   4  -6  116.43    2.98
  -7   3   6  108.86    3.07
   7  -4  -6  112.58    3.21
  -7   4  -6  113.97    3.23
  -7   4  -6  113.09    2.93
  -7   3   6  105.73    2.98
  -4  -3  -7   34.14    2.35
   3  -7  -7   37.12    2.21
  -7   4  -7   35.59    1.75
  -7   4  -7   34.84    1.39
  -7   3   7   32.63    1.74
   7  -4  -7   31.35    2.10
  -7   4  -7   35.40    1.89
  -7   3   7   29.14    1.48
  -7   4  -8  274.12    6.37
   3  -7  -8  248.15    6.59
  -7   3   8  247.48    6.31
   7  -3   8  267.57    6.52
  -4   7   8  270.61    6.55
  -4  -3  -8  243.37    6.55
  -3   7  -8  282.24    6.41
   7  -4  -8  263.86    6.53
  -4   7   9   41.99    2.51
   7  -3   9   41.96    2.62
  -7   4  -9   46.06    2.11
  -3   7  -9   44.60    2.12
   3   4  10    2.22    2.80
  -4   7  10    2.77    2.45
   7  -3  10    5.95    2.43
   3  -7 -10   -1.03    2.39
  -4  -3 -10    0.99    2.35
  -3   7 -10    4.56    1.86
   7  -4 -10    6.51    2.26
  -3   7 -11   27.43    2.35
   3  -7 -11   23.72    2.66
   7  -4 -11   27.56    2.74
   7  -3  11   26.93    2.91
   3   4  11   25.61    3.02
  -4   7  11   22.10    2.84
  -4  -3 -11   26.44    2.76
   4   3 -11   28.00    2.65
  -3   7 -12   55.88    2.71
  -7   4 -12   50.01    2.70
   3  -7 -12   51.99    3.19
  -4   7  12   50.62    3.27
   3   4  12   52.05    3.64
   7  -3  12   55.77    3.23
  -4  -3 -12   48.54    3.27
   4   3 -12   57.14    3.19
   3   4  13   11.98    3.77
   7  -3  13   14.65    3.32
  -4   7  13    7.83    3.01
   7  -4 -13   13.35    3.20
  -3   7 -13   13.01    2.53
  -4  -3 -13   10.50    2.96
  -7   4 -13    9.16    2.52
   3  -7 -13    6.26    3.27
   4   3 -13   11.23    3.20
  -4   7  14    6.21    3.27
   3   4  14    6.29    3.56
   7  -3  14    3.77    3.58
  -4  -3 -14    7.44    3.40
  -7   4 -14    2.93    2.62
   7  -4 -14   16.01    3.44
   3  -7 -14    8.54    3.62
  -3   7 -14    8.50    2.80
   4   3 -14    4.94    3.32
   3   4  15    2.74    3.82
   7  -3  15    8.69    3.53
  -4   7  15    5.86    3.59
  -3   7 -15    5.54    2.79
   7  -4 -15    1.39    3.35
  -7   4 -15    4.18    2.70
   3  -7 -15    3.39    3.64
  -4  -3 -15    5.08    3.53
   4   3 -15    2.48    3.17
  -3   7 -16   31.46    2.96
   7  -4 -16   38.18    3.74
   4   3 -16   34.81    3.43
  -7   4 -16   33.57    3.02
   3  -7 -16   38.27    3.83
  -4  -3 -16   35.55    3.41
   7  -3  16   36.49    3.89
   3   4  16   27.56    3.95
  -3   7 -17   18.44    2.84
   7  -4 -17   21.24    3.49
   3  -7 -17   20.63    3.66
   4   3 -17   15.98    3.16
  -4  -3 -17   18.87    3.55
   3   4  17   22.78    4.04
   3   4  18    7.17    4.08
   3  -7 -19   -2.63    3.37
   4   3 -19    4.08    2.96
   7  -4 -19    3.22    3.21
   3  -7 -20    0.05    2.84
   7  -4 -20    6.49    2.68
   4   3 -20    4.89    2.48
  -7   4 -21    1.50    1.10
   4   3 -21    6.38    1.86
   7  -4 -21    1.57    2.24
   7  -4 -22    0.81    1.40
   7  -2 -22    0.32    1.51
   7  -2 -21    1.15    2.17
   5  -7 -20    7.05    2.99
   7  -2 -20   12.01    2.81
   2   5 -20    8.21    2.35
   2   5 -19   18.53    2.85
   5  -7 -19   11.52    3.34
   7  -2 -19   17.03    3.22
   2   5 -18   18.12    3.12
  -2  -5 -18   21.45    3.52
   5   2  18   21.97    4.08
   2   5 -17   18.08    3.21
   7  -2 -17   14.22    3.47
   5  -7 -17   19.10    3.55
  -2  -5 -17   17.91    3.59
  -7   2 -17   12.23    2.90
   5   2  17   18.65    4.23
  -2   7  17   11.09    3.71
   2   5 -16   29.03    3.51
  -2  -5 -16   17.21    3.58
   7  -2 -16   23.66    3.66
   5  -7 -16   27.96    3.81
   5   2  16   24.58    4.02
  -7   2 -16   28.40    3.00
   5   2  15    5.09    3.59
  -2   7  15    1.04    3.77
   7  -2 -15    9.92    3.87
  -2  -5 -15    5.72    3.59
  -7   2 -15    7.24    2.97
  -5   7 -15    6.04    2.63
   5  -7 -15    6.73    3.27
   2   5 -15    4.53    3.27
   5   2  14   14.62    3.84
  -2   7  14   16.43    3.63
   7  -5  14   16.49    3.57
  -5   7 -14   13.88    2.62
   5  -7 -14   17.68    3.49
  -7   2 -14   15.36    2.93
   2   5 -14   20.29    3.18
   7  -2 -14   17.56    3.44
   7  -2 -13   53.77    3.55
   2   5 -13   59.20    3.33
   5  -7 -13   57.92    3.48
  -5   7 -13   60.80    2.86
   5   2  13   58.49    3.85
  -2   7  13   60.88    3.59
   7  -5  13   54.01    3.61
  -2  -5 -13   53.67    3.48
  -7   2 -13   57.35    3.15
   7  -5  12   12.89    2.90
   5   2  12   13.89    3.51
  -2   7  12   16.94    3.01
   5  -7 -12   12.63    2.76
  -2  -5 -12   15.39    3.03
  -7   2 -12   15.46    2.51
  -5   7 -12   17.73    2.14
   2   5 -12   17.06    2.70
   7  -2 -12   15.76    2.77
  -5   7 -11   30.41    2.12
  -2  -5 -11   27.76    2.84
   7  -2 -11   28.89    2.75
   5   2  11   32.82    3.27
  -2   7  11   30.16    3.03
   7  -5  11   34.78    2.68
  -7   2 -11   28.45    2.26
   5  -7 -10  170.37    4.70
  -7   5  10  158.64    4.46
  -2   7  10  166.81    4.74
   7  -5  10  169.68    4.61
   5   2  10  170.90    4.99
  -2  -5 -10  153.43    4.78
   7  -2 -10  178.35    4.69
  -5   7  -9  151.44    3.95
  -2   7   9  146.76    4.37
  -7   5   9  152.82    4.28
   7  -5   9  154.43    4.23
  -7   2  -9  156.35    4.10
  -2  -5  -9  139.09    4.35
   7  -2  -9  146.88    4.19
  -5   7  -8  271.75    6.50
   5  -7  -8  278.42    6.69
  -5   7  -8  258.18    6.70
  -7   5   8  255.97    6.71
   7  -5   8  278.99    6.66
  -2   7   8  274.74    6.75
  -7   2  -8  271.21    6.60
  -5   7  -7 1429.38   32.85
   5  -7  -7 1440.88   32.92
  -7   5   7 1457.50   32.93
  -7   5   7 1425.21   32.81
  -5   7  -7 1506.74   32.99
  -2  -5  -7 1389.55   32.96
  -7   2  -7 1477.63   32.89
  -7   2  -7 1388.99   32.82
  -7   2  -6  386.69    9.26
   5  -7  -6  380.32    9.30
  -7   5   6  378.59    9.16
  -7   5   6  387.47    9.31
  -5   7  -6  392.71    9.38
  -5   7  -6  391.96    9.15
  -7   2  -6  395.83    9.19
  -7   5   6  409.07    9.30
   7  -5   6  388.20    9.27
   7  -5   5  466.66   10.83
  -2  -5  -5  472.56   10.95
  -7   2  -5  481.75   10.84
   5  -7  -5  493.48   10.87
  -7   5   5  447.06   10.92
  -5   7  -5  478.22   10.99
  -5   7  -5  457.14   10.75
  -2   7   5  454.03   10.78
  -7   5   5  456.63   10.80
   7  -5   4  599.62   13.90
  -7   2  -4  605.37   13.92
  -2  -5  -4  607.65   14.06
   5  -7  -4  603.07   13.94
  -5   7  -4  609.81   13.91
  -7   5   4  604.29   14.01
  -5   7  -4  616.38   14.09
  -2   7   4  571.14   13.91
  -5   7  -4  634.29   14.03
  -7   5   4  598.98   13.93
   5  -7  -3  975.43   22.81
  -5   7  -3 1011.23   22.82
  -2   7   3 1006.52   22.85
  -5   7  -3 1021.14   22.96
  -7   5   3  979.58   22.89
  -5   7  -3 1016.25   22.90
  -7   5   3  977.33   22.84
   7  -5   3  987.87   22.78
  -7   5   2  179.84    4.63
  -7   2  -2  182.99    4.49
   5  -7  -2  196.36    4.49
  -5   7  -2  198.41    4.59
  -5   7  -2  189.07    4.97
  -7   5   2  182.95    4.91
  -5   7  -2  174.39    4.82
  -7   5   2  188.32    4.76
  -7   5   1 2511.17   57.02
  -2   7   1 2497.42   56.93
   5  -7  -1 2496.10   56.95
  -7   2  -1 2504.99   56.97
  -7   5   1 2514.06   56.98
  -5   7  -1 2473.32   56.99
  -5   7  -1 2470.76   56.92
  -5   7  -1 2479.91   57.09
  -7   5   1 2479.33   57.10
  -5   7  -1 2496.63   57.05
  -7   5   1 2530.33   57.06
  -7   5   0  602.03   13.49
  -7   5   0  548.46   13.41
  -7   2   0  590.89   13.41
  -5   7   0  609.35   13.38
  -5   7   0  550.32   13.44
  -5   7   0  563.38   13.60
  -7   5   0  561.50   13.65
  -5   7   0  614.13   13.54
  -7   5   0  566.09   13.56
  -7   2   0  592.13   13.53
  -7   5  -1 1978.93   44.89
  -5   7   1 1987.18   44.83
  -7   5  -1 1940.23   44.85
  -5   7   1 2004.06   44.87
  -2   7  -1 1987.40   44.88
  -5   7   1 1988.20   44.92
   7  -5  -1 1909.91   44.79
  -5   7   1 2011.24   44.94
  -7   5  -1 2004.28   44.97
  -7   5  -1 1926.93   44.95
  -7   2   1 1980.00   44.90
  -7   5  -2   99.46    2.96
  -5   7   2   98.90    2.84
   2  -7  -2   89.15    2.80
  -5  -2  -2  116.29    2.51
  -5   7   2  107.06    3.22
  -7   5  -2  104.06    3.25
  -2   7  -2  105.79    2.82
  -7   2   2   77.03    2.93
  -7   5  -2   93.74    3.31
  -7   5  -3  746.89   17.35
  -5   7   3  752.16   17.27
   2  -7  -3  727.85   17.36
  -5   7   3  764.64   17.32
  -5   7   3  745.19   17.43
  -7   5  -3  763.79   17.49
  -7   5  -3  760.76   17.48
  -2   7  -3  766.04   17.31
  -7   2   3  744.59   17.33
  -7   5  -4  424.92    9.70
  -5   7   4  421.18    9.68
  -7   5  -4  407.84    9.61
  -5  -2  -4  414.13    9.80
   2  -7  -4  409.47    9.75
  -5   7   4  428.32    9.70
   7  -5  -4  415.43    9.70
  -5   7   4  418.72    9.81
  -2   7  -4  421.13    9.70
  -7   2   4  394.00    9.70
  -7   5  -5  407.85    9.50
  -5   7   5  409.12    9.55
   2  -7  -5  421.48    9.65
  -5  -2  -5  419.35    9.64
  -7   5  -5  403.48    9.46
  -7   5  -5  411.98    9.70
   7  -5  -5  412.82    9.56
  -5   7   5  413.69    9.61
  -7   2   5  392.48    9.52
  -5   7   6  321.86    7.81
   5  -7   6  325.15    7.87
  -5  -2  -6  331.56    7.94
   2  -7  -6  298.40    7.91
  -7   5  -6  315.85    7.68
  -7   5  -6  327.69    7.93
   7  -5  -6  324.62    7.82
  -7   2   6  316.09    7.72
  -7   2   6  318.96    7.74
  -7   2   7 1318.97   30.11
   2  -7  -7 1315.00   30.25
  -7   5  -7 1350.65   30.13
   7  -5  -7 1344.11   30.21
  -5  -2  -7 1342.09   30.23
  -7   5  -7 1283.62   30.08
  -7   5  -7 1326.13   30.22
  -7   2   7 1273.20   30.12
  -5  -2  -8  390.14    8.98
   7  -5  -8  343.96    8.93
  -7   5  -8  384.30    8.78
  -7   5  -8  368.15    8.85
   5  -7   8  361.13    8.96
  -5   7   8  375.46    8.87
   7  -2   8  376.80    8.95
   5  -7   9  199.19    5.23
  -5   7   9  187.55    5.10
   7  -2   9  194.77    5.23
  -7   5  -9  201.45    4.93
   2  -7  -9  190.03    5.24
  -2   7  -9  196.15    5.05
   7  -5 -10  206.34    5.66
   2  -7 -10  213.15    5.76
  -5  -2 -10  212.95    5.66
   2   5  10  209.86    5.89
  -5   7  10  208.34    5.63
   7  -2  10  215.07    5.78
  -2   7 -10  232.37    5.51
   2  -7 -11   56.70    3.25
  -7   5 -11   63.89    2.67
   7  -5 -11   67.92    3.11
  -5  -2 -11   66.36    3.13
  -5   7  11   60.57    3.08
   7  -2  11   60.18    3.41
   2   5  11   54.90    3.58
   5   2 -11   72.72    3.17
  -5   7  12   -0.52    2.77
   7  -2  12    4.09    3.05
   2   5  12    3.01    3.40
  -7   5 -12    2.83    2.20
   2  -7 -12   -0.06    2.77
  -5  -2 -12   -1.69    2.86
   7  -5 -12   -2.43    2.69
   5   2 -12    0.29    2.90
  -2   7 -12    4.34    2.35
  -2   7 -13   49.70    2.99
   7  -5 -13   56.31    3.42
   5   2 -13   52.52    3.48
  -7   5 -13   52.48    2.83
   2  -7 -13   54.17    3.68
  -5  -2 -13   55.26    3.18
  -5   7  13   52.19    3.52
   7  -2  13   52.81    3.43
   2   5  13   55.65    3.81
   7  -2  14    9.53    3.57
   2   5  14   11.32    3.86
  -5   7  14   14.87    3.50
   7  -5 -14    6.54    3.46
  -5  -2 -14    7.48    3.32
  -2   7 -14    6.08    2.87
   2  -7 -14   12.71    3.36
  -7   5 -14    7.00    2.71
   5   2 -14    8.76    3.37
   7  -2  15    8.49    3.81
   2   5  15   11.48    3.66
  -5  -2 -15   10.33    3.39
   2  -7 -15   13.10    3.70
  -2   7 -15    8.91    2.90
  -7   5 -15    5.73    2.69
   7  -5 -15    3.80    3.51
   5   2 -15    7.51    3.53
   2  -7 -16    4.36    3.78
   7  -5 -16    3.16    3.55
   5   2 -16    6.40    3.27
  -2   7 -16    4.24    2.99
  -5  -2 -16    2.76    3.27
   7  -5 -17   12.10    3.45
  -2   7 -17   15.17    2.82
   2  -7 -17   18.38    3.54
   5   2 -17   18.19    3.22
   7  -2  17   14.90    3.77
   2   5  17   16.95    4.23
  -5  -2 -17   16.95    3.36
  -2   7 -18    7.15    2.74
   2   5  18   11.30    4.03
   5   2 -19   25.11    3.13
   7  -5 -19   22.02    3.22
   2  -7 -19   24.71    3.42
   7  -5 -20   11.25    2.85
   5   2 -20    8.44    2.58
   5   2 -21    0.96    1.94
   7  -5 -21    1.28    2.18
   7  -1 -21    2.00    2.09
   7  -1 -20    1.75    2.69
   6  -7 -20   -3.01    2.72
   1   6 -19    2.61    2.63
   7  -1 -19    8.32    3.08
   6  -7 -19    2.57    3.19
   6  -7 -18    3.10    3.32
   1   6 -18   -1.05    2.81
   6   1  18    5.87    3.81
  -1  -6 -18   -0.34    3.26
   7  -1 -17    5.98    3.45
   1   6 -17    8.07    3.10
   6  -7 -17   11.47    3.60
   6   1  17    9.58    4.13
  -1   7  17   14.76    4.13
  -7   1 -17    5.44    2.78
  -1  -6 -17    8.79    3.67
  -7   1 -16   28.11    3.12
  -1  -6 -16   23.68    3.69
   6  -7 -16   22.04    3.57
   1   6 -16   31.55    3.28
   7  -1 -16   20.71    3.46
   6  -7 -15    6.67    3.44
  -1  -6 -15    8.57    3.56
   7  -1 -15    4.83    3.54
  -7   1 -15    6.18    3.00
  -1   7  15   13.29    3.83
   6   1  15    9.55    3.77
   1   6 -15    9.54    3.25
  -1   7  14    9.55    3.51
   6   1  14    3.28    3.72
  -7   1 -14    5.36    3.02
  -1  -6 -14    2.83    3.51
   6  -7 -14   10.89    3.57
  -6   7 -14   -1.93    2.56
   7  -1 -14    3.11    3.39
   1   6 -14    6.17    3.14
  -6   7 -13   33.51    2.49
   6  -7 -13   33.02    3.37
   1   6 -13   38.52    3.08
   7  -1 -13   39.29    3.22
  -1  -6 -13   33.77    3.27
  -7   1 -13   33.92    2.93
  -1   7  13   35.60    3.47
   6   1  13   32.66    3.74
   7  -6  13   38.16    3.40
   6   1  12    3.04    3.40
  -1   7  12    5.02    3.02
   7  -6  12    6.62    3.01
  -7   1 -12    4.38    2.43
  -1  -6 -12    4.67    2.98
   6  -7 -12    4.79    2.72
  -6   7 -12    5.79    2.13
   7  -1 -12    4.56    2.72
   1   6 -12    6.63    2.67
   7  -6  11    3.48    2.57
   6   1  11    9.45    2.93
  -7   6  11    6.93    2.76
  -1   7  11   11.86    2.97
  -6   7 -11    7.76    1.91
  -7   1 -11    7.74    2.18
  -1  -6 -11    7.40    2.70
   6  -7 -11    9.96    2.68
   7  -1 -11    4.27    2.47
   1   6 -11   11.78    2.39
   6  -7 -10   50.13    2.61
  -7   1 -10   53.89    2.43
  -1  -6 -10   51.82    2.95
  -1   7  10   56.54    2.91
   7  -6  10   54.81    2.71
  -7   6  10   54.80    2.91
   6   1  10   55.88    3.13
   7  -1 -10   56.97    2.69
  -1   7   9    6.81    2.38
  -7   6   9    8.04    2.29
   7  -6   9    9.97    2.10
  -1  -6  -9    8.30    2.34
  -6   7  -9    6.98    1.60
  -6   7  -8   36.53    1.74
   6  -7  -8   38.11    2.17
  -6   7  -8   38.59    2.24
  -7   1  -8   39.35    2.11
  -7   6   8   39.62    2.27
   7  -6   8   35.69    2.21
  -7   1  -7   50.77    2.16
  -1  -6  -7   44.78    2.53
  -6   7  -7   45.15    1.79
   6  -7  -7   42.02    2.24
  -7   6   7   50.45    1.66
  -6   7  -7   46.65    2.47
  -7   1  -7   48.17    1.76
  -7   6   7   49.84    2.27
   7  -6   7   47.72    2.23
   6  -7  -6  255.53    5.86
  -6   7  -6  237.43    5.61
  -7   6   6  222.50    5.65
  -6   7  -6  241.47    6.03
   7  -6   6  232.95    5.78
  -7   6   6  245.09    5.81
  -7   1  -6  241.80    5.82
  -1  -6  -6  228.57    6.05
   6  -7  -5   63.28    2.22
  -6   7  -5   71.73    1.89
  -7   6   5   74.26    2.57
  -6   7  -5   73.01    2.08
  -7   6   5   65.13    2.12
  -1   7   5   67.24    2.01
  -6   7  -5   70.10    2.64
   7  -6   5   56.75    2.20
  -7   6   5   66.89    2.25
  -1  -6  -5   67.01    2.66
  -7   1  -5   74.30    2.31
  -1  -6  -4   40.58    2.31
  -6   7  -4   52.10    1.42
   6  -7  -4   44.21    1.80
  -7   6   4   49.82    1.90
  -6   7  -4   53.83    1.77
  -7   6   4   43.69    2.23
  -6   7  -4   53.27    2.50
  -1   7   4   45.19    1.80
  -6   7  -4   62.22    2.43
   7  -6   4   49.47    1.71
  -7   6   4   53.18    1.79
   7  -6   3  183.81    4.57
  -6   7  -3  223.09    4.98
   1   6  -3  200.23    4.51
  -6   7  -3  184.43    4.47
   6  -7  -3  181.14    4.63
  -7   6   3  205.40    4.99
  -6   7  -3  204.33    4.68
  -6   7  -3  201.58    5.02
  -7   6   3  205.34    5.04
  -7   6   3  210.47    4.74
  -7   6   2  294.62    6.98
   7  -6   2  280.40    6.79
  -7   1  -2  300.51    6.87
   6  -7  -2  295.17    6.85
  -6   7  -2  285.18    7.29
  -7   6   2  288.78    7.12
  -6   7  -2  301.62    7.18
  -7   6   2  285.90    7.25
   1   6  -2  313.06    6.86
  -6   7  -2  301.50    6.95
  -7   6   1   55.35    2.11
  -6   7  -1   50.81    1.92
   6  -7  -1   56.82    1.48
  -7   1  -1   51.96    1.68
  -7   6   1   52.71    1.86
  -6   7  -1   47.23    2.63
  -7   6   1   50.42    2.51
  -6   7  -1   50.03    2.38
  -7   6   1   51.91    2.42
  -7   6   0  281.14    6.72
  -7   6   0  266.26    6.60
  -6   7   0  288.49    6.57
  -6   7   0  276.19    6.65
  -6   7   0  274.58    6.94
  -7   6   0  292.44    6.91
  -7   6   0  271.71    6.86
  -6   7   0  296.51    6.84
  -7   6  -1   50.15    1.98
  -7   6  -1   41.81    1.60
  -6  -1  -1   39.11    1.42
  -6   7   1   41.70    1.65
   7  -6  -1   53.89    1.28
  -6   7   1   47.84    1.90
  -7   6  -1   47.53    2.49
  -6   7   1   49.78    2.70
  -7   1   1   43.56    2.04
  -6   7   1   46.82    2.39
  -7   6  -1   30.12    2.47
  -7   6  -2  267.01    6.92
  -6  -1  -2  274.51    6.76
   7  -6  -2  287.95    6.77
  -6   7   2  269.69    6.92
  -7   6  -2  276.92    7.14
  -6   7   2  264.87    7.09
  -1   7  -2  290.38    6.86
  -7   1   2  291.08    6.93
  -7   6  -2  284.51    7.14
  -7   6  -3  190.27    4.77
  -6   7   3  189.44    4.60
   1  -7  -3  202.52    4.87
   7  -6  -3  204.18    4.65
  -6   7   3  198.04    5.07
  -6   7   3  184.76    4.73
  -7   6  -3  198.23    5.08
  -6   7   3  180.09    5.00
  -7   6  -3  204.47    5.14
  -1   7  -3  207.28    4.68
  -7   1   3  182.26    4.69
   6  -7   4   67.18    2.01
  -6   7   4   61.19    1.93
   1  -7  -4   55.87    2.38
  -7   6  -4   60.48    1.63
   7  -6  -4   56.55    1.94
  -7   6  -4   64.33    2.04
  -6   7   4   58.37    1.97
  -7   6  -4   66.48    2.71
  -6   7   4   56.35    2.48
  -1   7  -4   67.14    1.85
  -7   1   4   62.01    1.93
   1  -7  -5   73.12    2.46
  -6  -1  -5   52.52    2.30
   7  -6  -5   56.76    1.98
  -7   6  -5   52.84    1.67
  -6   7   5   54.21    1.89
  -7   6  -5   57.83    1.89
   1   6   5   58.67    1.63
  -7   6  -5   64.68    2.67
  -6   7   5   54.01    1.99
   6  -7   5   63.84    2.11
  -7   1   5   52.57    1.79
   1  -7  -6  218.52    5.52
  -6  -1  -6  220.36    5.44
   7  -6  -6  218.89    5.40
  -7   6  -6  218.41    5.21
  -7   6  -6  225.78    5.22
  -7   6  -6  232.46    5.60
  -6   7   6  224.83    5.37
   6  -7   6  230.05    5.41
   7  -6  -7   45.99    2.21
  -7   6  -7   40.24    1.68
  -7   6  -7   40.16    1.52
   6  -7   7   40.79    2.13
  -6   7   7   36.78    2.06
   1  -7  -7   42.44    2.57
  -6  -1  -7   40.77    2.30
  -7   6  -7   46.54    2.31
  -7   6  -8   36.40    1.71
   7  -6  -8   33.66    2.27
   6  -7   8   30.71    2.28
  -6   7   8   36.46    2.10
  -6  -1  -8   39.45    2.31
  -7   6  -8   39.24    2.12
   7  -1   9    3.99    2.25
   6  -7   9    6.23    2.31
  -6   7   9    1.45    2.02
  -7   6  -9    6.24    1.58
   1  -7  -9    4.58    2.24
   1  -7 -10   48.91    2.86
   7  -6 -10   55.05    2.74
   1   6  10   50.87    3.14
  -6   7  10   46.46    2.77
   7  -1  10   51.21    2.85
   6  -7  10   50.03    2.83
  -6  -1 -10   50.09    2.74
  -1   7 -10   57.91    2.51
  -6   7  11    8.75    2.49
   6  -7  11    7.70    2.81
   1   6  11   14.68    2.97
   7  -1  11   10.57    2.91
  -6  -1 -11   13.08    2.59
  -7   6 -11    6.57    1.91
   7  -6 -11    5.67    2.75
   1  -7 -11   11.68    2.74
  -1   7 -11    3.66    2.22
   6   1 -11    6.26    2.59
   1   6  12    9.32    3.47
   7  -1  12    2.02    2.99
  -6   7  12    7.13    2.97
  -7   6 -12    6.28    2.11
  -6  -1 -12    4.28    2.61
   1  -7 -12    5.99    3.11
   7  -6 -12    6.71    2.88
   6   1 -12    2.97    2.80
  -1   7 -12    4.39    2.44
  -7   6 -13   38.76    2.61
  -1   7 -13   49.46    2.98
   7  -6 -13   41.32    3.19
   6   1 -13   45.61    3.43
  -6   7  13   41.34    3.42
   1   6  13   39.76    3.73
   7  -1  13   42.71    3.59
   1  -7 -13   39.28    3.56
  -6  -1 -13   37.80    3.20
   7  -1  14    4.11    3.57
   1   6  14    6.36    3.69
  -6  -1 -14    8.09    3.03
   1  -7 -14    9.49    3.59
   7  -6 -14   11.33    3.39
   6   1 -14    3.83    3.43
  -1   7 -14    5.63    2.89
   1  -7 -15    5.73    3.73
   7  -6 -15   12.55    3.38
  -1   7 -15   -1.45    3.04
   1   6  15    2.12    3.76
   7  -1  15    9.33    3.81
  -6  -1 -15    6.43    3.04
   6   1 -15    2.83    3.47
  -6  -1 -16   23.30    3.38
   1  -7 -16   27.44    3.87
  -1   7 -16   25.26    3.14
   7  -6 -16   21.45    3.74
   6   1 -16   22.21    3.65
   6   1 -17   10.49    3.36
   1  -7 -17   11.89    3.44
  -1   7 -17    4.60    2.82
   7  -6 -17   10.60    3.48
  -6  -1 -17    6.56    3.18
   1   6  17    5.10    4.03
   7  -1  17   14.38    4.10
  -1   7 -18   -1.27    2.76
   7  -6 -18   -0.88    3.38
   6   1 -18    2.78    3.25
   1  -7 -18    0.81    3.48
   1   6  18    1.46    3.80
   6   1 -19    1.98    2.99
   7  -6 -19    3.09    3.02
   7  -6 -20    1.81    2.71
   6   1 -20    2.22    2.57
   7  -6 -21   -3.07    2.21
   6   1 -21    1.53    1.94
  -7   7   0   38.91    2.05
  -7   7   0   33.55    2.51
  -7   7   0   37.17    1.67
  -7   0  -1  961.79   22.07
  -7   7   1  970.99   22.09
   7  -7  -1  948.05   22.02
  -7   7  -1  985.92   22.15
  -7   7   1  970.73   22.15
  -7   7  -1  967.82   22.31
  -7   7   1  949.46   22.27
  -7   7  -1  996.23   22.23
  -7   7   1  957.19   22.23
  -7   0  -2  928.14   21.22
   7  -7  -2  921.40   21.21
   0   7  -2  932.46   21.24
  -7   7  -2  922.88   21.30
  -7   7   2  928.67   21.29
  -7   7  -2  912.94   21.43
  -7   7   2  927.26   21.43
  -7   7   2  924.48   21.39
  -7   7  -2  930.20   21.41
  -7   7   3  264.47    6.22
   7  -7   3  279.57    6.24
  -7   0  -3  256.01    6.23
   7  -7  -3  265.09    6.26
  -7   7   3  259.77    6.53
  -7   7   3  263.87    6.38
  -7   7  -3  264.06    6.34
  -7   7  -3  267.67    6.64
  -7   7   3  250.08    6.57
  -7   7  -3  277.40    6.59
   0   7  -3  274.71    6.24
  -7   7   4    4.25    1.44
  -7   7  -4    3.68    1.44
   7  -7   4    1.73    1.18
  -7   7   4    3.14    1.24
   0  -7  -4    2.95    2.00
  -7   7  -4    1.77    0.67
   7  -7  -4    0.78    1.28
  -7   7   4    2.55    2.09
  -7   7  -4    2.46    2.14
  -7   7   4    2.77    1.99
  -7   7  -4   -0.71    2.18
   0   7  -4    3.60    0.85
  -7   0   4    2.74    1.03
   0  -7  -5  241.87    6.17
   7  -7  -5  253.97    5.98
  -7   7  -5  244.07    5.80
  -7   7  -5  251.87    5.91
  -7   7   5  252.94    6.21
  -7   7   5  248.02    5.92
   0   7   5  244.75    5.85
  -7   7  -5  257.95    6.25
  -7   7   5  260.08    5.94
   7  -7   5  257.25    5.95
  -7   0   5  238.78    5.79
  -7   7  -6  230.15    5.68
   7  -7  -6  239.35    5.88
  -7   7   6  236.14    5.74
  -7   7  -6  240.49    5.73
  -7   7  -6  247.60    6.11
  -7   7   6  253.29    5.88
   7  -7   6  251.33    5.88
   0  -7  -6  242.77    6.11
  -7   0  -6  240.37    5.96
  -7   7  -7  111.84    2.91
   7  -7  -7  113.52    3.30
  -7   7   7  107.05    2.92
  -7   7  -7  120.88    3.50
   7  -7   7  114.93    3.25
  -7   7   7  108.83    3.25
  -7   0  -7  109.52    3.34
   0  -7  -7  109.11    3.55
  -7   7   8   11.78    1.98
   7  -7   8   13.11    2.04
   7  -7  -8    9.25    2.09
  -7   0  -8   13.66    1.94
  -7   7  -8   10.75    1.42
   0  -7  -9   62.36    2.76
   7  -7  -9   65.52    2.73
  -7   7  -9   55.36    2.17
   0   7   9   65.72    2.86
   7   0   9   65.00    2.90
   7  -7   9   57.98    2.73
  -7   7   9   65.55    2.70
   0   7  10   10.07    2.88
   7   0  10    8.64    2.85
  -7   7  10    8.73    2.38
   7  -7  10   10.03    2.46
  -7   0 -10    7.85    2.29
   0  -7 -10    6.48    2.42
   7  -7 -10    9.38    2.42
   7  -7  11    4.55    2.80
   0   7  11    2.34    3.02
  -7   7  11    2.62    2.75
   7   0  11   -0.05    2.94
  -7   0 -11    0.80    2.27
   7  -7 -11    1.55    2.53
   0  -7 -11    0.05    2.68
   0   7 -11    4.08    2.40
   7   0 -11   -0.65    2.65
   0   7  12    9.72    3.65
   7  -7  12   14.43    2.98
  -7   7  12    9.43    2.88
   7   0  12   13.04    3.61
   0  -7 -12   10.79    2.79
  -7   0 -12   12.00    2.73
   7  -7 -12   11.80    2.93
   7   0 -12   12.15    2.94
   0   7 -12   11.47    2.52
   0   7 -13   37.35    3.10
   7  -7 -13   35.31    3.33
   7   0 -13   38.45    3.23
   0  -7 -13   38.68    3.70
  -7   0 -13   33.14    2.97
   0   7  13   43.96    3.57
   7   0  13   37.14    3.43
   0  -7 -14    2.56    3.63
   7  -7 -14   -1.34    3.42
  -7   0 -14    0.25    2.98
   0   7  14    6.31    3.71
   7   0  14   -1.81    3.74
   0   7 -14   -4.76    2.98
   7   0 -14   -3.90    3.32
   7  -7 -15   17.98    3.62
   0  -7 -15   17.54    3.85
   0   7 -15   13.13    2.98
  -7   0 -15   16.41    3.31
   0   7  15   16.40    3.73
   7   0  15   21.18    3.73
   7   0 -15   22.96    3.71
   7   0 -16   -0.35    3.43
   0  -7 -16   -0.90    3.35
   7  -7 -16    3.66    3.52
   0   7 -16   -2.03    3.07
  -7   0 -16   -0.73    3.02
   7   0 -17   14.40    3.40
   7  -7 -17   12.31    3.24
   0   7 -17    7.97    2.99
   0   7  17   10.32    3.92
   7   0  17    2.69    3.92
   0  -7 -17   11.68    3.68
   7  -7 -18    1.14    3.36
   7   0 -18    2.59    3.26
   0   7 -18    4.36    2.73
   0  -7 -18    5.22    3.43
   7  -7 -19    6.88    3.14
   7   0 -19   -0.27    3.01
   7  -7 -20   -4.06    2.62
   7   0 -20   -2.11    2.58
   7   0 -21    0.39    2.00
   7  -7 -21    0.77    2.11
  -4   8   0 1013.08   23.31
  -4   8   0  975.28   23.35
  -8   4   0 1020.03   23.22
  -4   8   0 1023.29   23.18
  -8   4   0  974.56   23.38
  -8   4   0 1025.54   23.33
  -4   8   1   37.31    2.19
  -4   8   1   43.94    1.41
  -8   4  -1   41.68    1.63
  -8   4  -1   42.01    2.45
  -4   8  -1   49.28    2.15
  -8   4  -1   46.81    2.46
  -8   4   1   45.75    2.23
  -4   8   2  130.45    3.75
   4  -8  -2  140.29    3.47
  -8   4  -2  136.85    3.93
  -8   4  -2  137.16    3.96
  -4   8  -2  133.22    3.65
  -8   4   2  130.65    3.72
  -8   4   3   45.83    1.90
  -8   4  -3   40.78    2.00
  -4   8   3   32.42    2.05
   4  -8  -3   30.47    1.71
  -4  -4  -3   34.80    0.98
  -8   4  -3   43.56    2.35
  -8   4   3   37.11    1.98
  -4   8  -3   48.69    1.99
  -8   4  -4  979.04   22.08
  -8   4   4  952.94   22.08
   4  -8  -4  982.55   22.08
  -4   8   4  954.36   22.10
  -8   4  -4  947.68   22.16
  -8   4   4  941.10   22.08
  -4   8  -4  950.44   22.08
  -8   4   5  932.48   21.36
  -8   4  -5  962.74   21.35
  -8   4  -5  926.19   21.31
  -4  -4  -5  897.83   21.46
  -4   8   5  921.38   21.37
  -8   4  -5  950.96   21.44
  -8   4   5  905.61   21.37
   4  -8  -5  915.78   21.39
  -8   4   6 1254.23   28.73
  -8   4  -6 1243.08   28.71
   8  -4   6 1278.90   28.78
  -4   8   6 1274.66   28.77
  -4  -4  -6 1257.54   28.84
  -8   4  -6 1259.51   28.72
   4  -8  -6 1243.57   28.81
  -4   8   6 1189.89   28.72
  -8   4  -6 1287.71   28.82
  -8   4   6 1260.55   28.77
   4  -8  -7    7.33    2.01
  -4  -4  -7    8.74    2.16
  -8   4  -7   11.81    1.51
  -8   4   7    8.19    1.63
   8  -4  -7    7.95    1.82
  -8   4  -7    8.74    1.74
  -8   4  -7    7.89    1.22
  -8   4   7   11.85    1.33
  -8   4  -8  218.78    5.34
  -4   8  -8  228.30    5.35
  -4   8  -8  206.36    5.58
   8  -4   8  218.15    5.48
  -4   8   8  212.90    5.51
  -8   4   8  207.07    5.36
   8  -4   9    6.45    2.43
  -4   8   9    5.44    2.47
   4  -8  -9    4.53    2.23
  -4  -4  -9    1.66    2.34
  -8   4  -9    4.23    1.69
  -4   8  -9    4.67    2.11
  -4   8  -9    5.13    1.67
   8  -4  -9    1.02    1.98
   4   4  10    1.81    2.82
   8  -4  10    3.98    2.37
  -4   8  10    4.82    2.35
   4  -8 -10    2.44    2.43
  -4  -4 -10    1.60    2.35
  -4   8 -10    2.60    2.08
   8  -4 -10    1.40    2.28
   8  -4  11    3.19    2.72
   4   4  11    4.86    3.24
  -4   8  11    7.28    2.61
   4  -8 -11    5.57    2.75
  -4  -4 -11    3.77    2.76
  -8   4 -11    3.44    1.95
  -4   8 -11    1.84    1.88
   8  -4 -11    6.99    2.68
   8  -4 -12  175.06    5.15
   4  -8 -12  176.62    5.21
  -4   8 -12  169.43    4.83
   4   4  12  185.09    5.50
  -4   8  12  179.66    5.20
   8  -4  12  168.72    5.20
  -4  -4 -12  186.17    5.23
  -8   4 -12  166.49    4.78
   4   4 -12  172.40    5.17
   4   4  13   25.59    3.88
  -4   8  13   21.49    3.35
   8  -4  13   18.51    3.35
  -4  -4 -13   18.93    3.38
   8  -4 -13   18.51    3.06
  -4   8 -13   27.22    2.67
  -8   4 -13   19.86    2.50
   4  -8 -13   22.96    3.47
   4   4 -13   19.91    3.13
  -4   8  14   19.34    3.43
   4   4  14   21.56    3.87
   8  -4  14   17.97    3.40
  -4  -4 -14   14.61    3.49
  -8   4 -14   19.53    2.72
  -4   8 -14   21.02    2.61
   4  -8 -14   22.69    3.71
   4   4 -14   21.06    3.26
   4   4 -15   35.51    3.49
   8  -4 -15   36.58    3.44
   4  -8 -15   29.05    3.76
  -4   8 -15   30.50    2.89
  -4  -4 -15   32.23    3.48
  -4   8  15   29.48    3.76
   8  -4  15   29.25    3.82
   4   4  15   33.62    3.95
  -4  -4 -16   32.84    3.83
   4  -8 -16   20.76    3.72
   4   4 -16   34.48    3.37
   8  -4 -16   30.49    3.79
   8  -4 -17    0.98    3.39
   4  -8 -17    6.13    3.30
   4   4 -17    1.73    3.31
  -4  -4 -17    7.18    3.42
   4   4  17    4.37    3.98
   8  -4 -18   36.55    3.60
   4   4 -18   32.98    3.33
   4  -8 -18   35.06    3.68
   4   4  18   30.63    4.29
   4  -8 -19    2.27    3.26
   4   4 -19   -3.55    2.77
   8  -4 -19    1.09    3.16
   8  -4 -20    3.62    2.56
   4   4 -20    0.45    2.36
   4   4 -21    2.20    1.81
   8  -4 -21    1.42    2.08
   8  -3 -21   -0.16    2.07
   5  -8 -20    2.41    2.68
   8  -3 -20    3.11    2.58
   3   5 -20    5.43    2.26
   5  -8 -19    4.97    3.12
   3   5 -19    4.96    2.69
   8  -3 -19    3.84    3.12
   5  -8 -18   -2.11    3.51
   8  -3 -18    4.42    3.20
   3   5 -18    1.32    3.05
   5   3  18    1.11    3.98
   8  -3 -17    5.01    3.50
   3   5 -17   -1.55    3.12
   5  -8 -17    4.40    3.24
  -3  -5 -17    4.17    3.52
   5   3  17    8.03    4.11
   3   5 -16   21.65    3.40
   8  -3 -16   16.02    3.64
   5  -8 -16   22.01    3.46
  -3  -5 -16   15.80    3.71
   8  -3 -15   35.90    3.73
  -3   8  15   34.62    3.81
   8  -5  15   29.67    3.73
   5   3  15   36.55    4.05
  -3  -5 -15   42.22    3.55
   5  -8 -15   39.49    3.83
  -8   3 -15   37.73    3.02
   3   5 -15   35.98    3.49
  -3   8  14    7.79    3.60
   5   3  14    4.41    3.72
   8  -5  14    3.94    3.51
  -3  -5 -14   11.42    3.57
   8  -3 -14   12.61    3.44
  -8   3 -14    7.88    2.78
  -5   8 -14    8.77    2.55
   5  -8 -14   15.24    3.32
   3   5 -14   11.21    3.20
  -3   8  13    2.32    3.03
   5   3  13    4.83    3.63
   8  -5  13    0.02    3.13
  -8   3 -13    1.25    2.57
  -3  -5 -13    3.38    3.37
   5  -8 -13    4.72    3.32
   3   5 -13    2.22    2.75
   8  -3 -13    2.10    2.89
  -5   8 -12   40.97    2.54
   5  -8 -12   48.31    3.10
   8  -3 -12   38.30    3.08
   8  -5  12   42.89    3.16
   5   3  12   43.09    3.54
  -3   8  12   42.23    3.23
  -3  -5 -12   40.89    3.11
  -8   3 -12   36.19    2.70
   3   5 -12   40.93    2.99
   8  -3 -11    1.45    2.63
  -5   8 -11    3.36    1.92
  -3  -5 -11    5.58    2.82
  -8   3 -11    1.69    2.18
   5  -8 -11    3.04    2.72
   8  -5  11    4.43    2.62
  -3   8  11    6.50    2.90
   5   3  11    4.27    2.95
   8  -3 -10   18.47    2.31
   5   3  10   19.26    2.99
  -3   8  10   16.76    2.78
   8  -5  10   16.24    2.39
  -3  -5 -10   16.80    2.44
   5  -8 -10   16.47    2.33
  -5   8  -9   71.01    2.39
   5  -8  -9   68.81    2.81
  -8   5   9   65.08    2.52
  -3   8   9   71.94    2.93
   8  -5   9   68.33    2.81
  -8   3  -9   70.45    2.55
  -3  -5  -9   68.61    2.99
   8  -3  -9   74.02    2.82
  -5   8  -9   72.47    2.79
  -5   8  -8   78.87    2.50
   8  -5   8   80.71    2.73
  -3   8   8   84.78    3.03
  -8   3  -8   81.38    2.65
   5  -8  -7  103.06    3.14
  -8   5   7  100.82    3.05
  -8   5   7   98.20    2.68
  -5   8  -7   96.67    2.80
  -3  -5  -7  101.21    3.38
  -8   3  -7  101.36    2.91
  -8   3  -7  100.11    2.71
   8  -5   6  434.70    9.89
  -8   3  -6  433.22    9.86
  -3  -5  -6  439.30   10.03
   5  -8  -6  415.01    9.94
  -8   5   6  409.67    9.94
  -5   8  -6  418.48    9.79
  -5   8  -6  424.39   10.04
  -3   8   6  406.40    9.79
  -8   5   6  424.87    9.83
  -8   3  -6  417.16    9.85
  -8   5   5  100.34    2.68
  -8   3  -5   91.84    2.78
   8  -5   5   93.03    2.69
  -3  -5  -5   90.24    3.09
  -8   3  -5   94.75    2.60
   5  -8  -5   82.36    2.80
  -5   8  -5  102.65    3.12
  -8   3  -5   87.87    2.90
  -3   8   5   92.59    2.65
  -8   5   5   87.99    2.88
   8  -5   4   10.81    1.33
  -5   8  -4   10.33    1.84
   5  -8  -4   10.29    1.50
  -5   8  -4   10.31    2.31
  -8   5   4   14.88    1.53
  -3   8   4   10.73    1.56
  -8   3  -4    9.13    1.95
  -8   5   4    6.81    1.84
  -8   5   3   19.49    1.85
   5  -8  -3   28.81    1.55
  -3   8   3   26.07    1.85
  -5   8  -3   27.16    2.32
  -8   3  -3   26.29    2.07
  -8   5   3   24.78    1.97
  -5   8  -3   28.26    2.03
  -5   8  -2  194.40    4.59
   5  -8  -2  179.86    4.50
  -8   3  -2  189.31    4.49
  -3   8   2  188.93    4.75
  -5   8  -2  174.87    4.96
  -8   5   2  182.92    4.78
  -5   8  -2  197.85    4.83
  -8   5   2  183.12    4.73
  -8   5   1  456.90   10.51
  -5   8  -1  449.72   10.43
  -8   5   1  433.42   10.39
  -8   3  -1  458.72   10.39
  -3   8   1  444.34   10.29
  -5   8  -1  440.09   10.64
  -8   3  -1  453.83   10.62
  -8   5   1  456.19   10.69
  -8   5   1  440.32   10.55
  -5   8  -1  458.15   10.55
  -5   8   0  147.78    4.82
  -3   8   0  146.76    4.94
  -8   3   0  160.77    4.74
  -5   8   0  149.96    4.67
  -5   8   0  140.35    5.12
  -8   5   0  166.79    5.19
  -5   8   0  160.36    5.07
  -8   3   0  161.41    5.09
  -8   5  -1  569.28   12.57
  -3   8  -1  518.95   12.56
  -5   8   1  550.29   12.52
  -5   8   1  557.84   12.65
  -5   8   1  539.02   12.45
  -8   5  -1  516.81   12.49
  -5   8   1  525.30   12.67
  -8   5  -1  553.98   12.72
  -8   3   1  545.14   12.59
  -8   5  -1  543.55   12.66
  -3   8  -2  168.83    4.36
  -8   3   2  178.18    4.43
  -8   5  -2  173.34    4.77
  -5   8   2  167.56    4.34
  -5   8   2  172.69    4.56
  -8   5  -2  167.94    4.72
  -8   5  -2  181.35    4.43
  -8   5  -3   24.26    1.80
   3  -8  -3   18.49    1.60
  -5   8   3   23.17    1.99
  -8   5  -3   22.49    2.37
  -8   3   3   23.52    1.79
  -3   8  -3   24.86    1.65
  -5  -3  -3   19.45    0.82
  -8   5  -4   11.08    1.50
   3  -8  -4   14.11    1.69
  -8   5  -4   12.15    2.16
  -5   8   4    8.71    1.89
  -8   3   4   11.64    1.61
  -3   8  -4   11.08    1.50
  -8   3   5   90.61    2.74
  -8   5  -5   94.27    2.67
   3  -8  -5   85.97    2.86
  -8   5  -5   91.00    2.43
  -5  -3  -5   80.02    3.00
  -5   8   5   91.90    2.68
   8  -5  -5   99.33    2.68
  -5   8   5   87.61    2.78
  -8   5  -5   97.39    3.05
  -8   3   5   95.24    2.70
  -8   3   6  432.39   10.14
  -8   5  -6  433.53   10.10
  -5   8   6  439.00   10.18
  -8   5  -6  427.90   10.07
  -5  -3  -6  431.61   10.36
   3  -8  -6  433.14   10.27
   8  -5  -6  435.19   10.18
  -8   5  -6  435.89   10.28
  -8   3   6  437.85   10.14
  -8   3   7   99.91    2.78
  -5  -3  -7   98.27    3.30
  -8   5  -7  101.98    2.80
   3  -8  -7   97.10    3.26
  -8   5  -7   99.42    2.70
   8  -5  -7  107.06    3.09
  -8   5  -7  100.18    3.12
  -8   3   7  100.21    2.84
  -8   5  -8   90.83    2.68
   8  -5  -8   81.49    2.94
  -8   5  -8   85.69    2.79
  -5   8   8   97.39    3.02
   8  -3   8   94.57    3.07
  -8   5  -9   58.00    2.24
   3  -8  -9   57.39    2.73
   8  -5  -9   58.12    2.54
   8  -3   9   57.65    2.79
  -5   8   9   61.76    2.68
  -5  -3  -9   57.89    2.79
  -3   8  -9   61.72    2.38
   3  -8 -10   22.97    2.57
   8  -3  10   27.04    2.74
   3   5  10   26.47    3.07
  -5   8  10   26.62    2.37
  -5  -3 -10   27.32    2.47
   8  -5 -10   18.26    2.31
  -3   8 -10   23.67    2.31
  -3   8 -10   19.39    1.96
  -5   8  11   13.29    2.65
   8  -3  11    9.29    2.80
   3   5  11   11.99    2.97
  -8   5 -11    9.82    1.94
  -5  -3 -11   12.79    2.77
   3  -8 -11    7.26    2.78
   5   3 -11    5.99    2.51
   8  -5 -11    5.45    2.39
  -3   8 -11    5.86    1.98
  -5  -3 -12   25.44    3.02
  -3   8 -12   29.79    2.41
   8  -5 -12   33.58    2.97
   3  -8 -12   30.57    3.08
  -5   8  12   31.57    2.93
   8  -3  12   37.27    3.24
   3   5  12   31.39    3.35
  -8   5 -12   27.33    2.26
   5   3 -12   30.52    2.92
   3   5  13   -1.08    3.58
   8  -3  13    1.91    2.95
  -5   8  13    5.54    3.22
  -5  -3 -13   -1.51    2.95
   8  -5 -13    1.22    3.42
  -8   5 -13   -0.97    2.29
   3  -8 -13    4.16    3.14
   5   3 -13    4.38    2.94
  -3   8 -13    1.18    2.57
  -3   8 -14    7.95    2.91
   3  -8 -14    7.68    3.65
   8  -5 -14    9.46    3.20
  -5   8  14   10.99    3.49
   3   5  14    8.79    3.71
   8  -3  14    7.04    3.59
  -5  -3 -14    4.60    3.18
   5   3 -14    8.05    3.16
   3  -8 -15   28.45    3.50
   8  -5 -15   35.12    3.79
  -3   8 -15   31.49    2.94
  -5   8  15   33.21    3.70
   8  -3  15   34.93    3.90
   3   5  15   34.91    4.01
  -5  -3 -15   40.98    3.82
   5   3 -15   30.90    3.47
  -5  -3 -16   23.72    3.52
   3  -8 -16   19.19    3.71
   8  -5 -16   21.73    3.45
  -3   8 -16   18.95    2.91
   5   3 -16   22.11    3.39
   3  -8 -17    1.91    3.57
   8  -5 -17   -0.37    3.36
   5   3 -17    2.47    3.20
   3   5  17    4.09    4.17
   8  -5 -18    1.81    3.30
   5   3 -18    3.12    3.22
   3  -8 -18    4.14    3.53
   3   5  18    7.03    4.01
   3  -8 -19   -2.90    3.23
   8  -5 -19    1.80    3.08
   5   3 -19   -0.25    2.93
   8  -5 -20    1.60    2.61
   5   3 -20   -0.13    2.49
   8  -5 -21   -1.18    2.01
   5   3 -21   -2.09    1.78
   8  -2 -21    0.33    1.97
   6  -8 -20   -1.13    2.67
   8  -2 -20    1.12    2.59
   8  -2 -19    1.91    3.16
   6  -8 -19    2.00    3.09
   2   6 -19    3.17    2.60
   8  -2 -18    0.23    3.13
   6  -8 -18    7.48    3.42
   2   6 -18   -0.32    2.87
   6   2  18    8.05    4.00
   6  -8 -17    0.09    3.38
   2   6 -17    2.86    3.05
   8  -2 -17    1.90    3.40
  -2  -6 -17    3.02    3.40
   6   2  17    8.16    4.06
  -2   8  17    3.83    3.57
   2   6 -16   21.70    3.17
   8  -2 -16   18.90    3.49
   6  -8 -16   17.30    3.62
  -2  -6 -16   17.15    3.73
  -8   2 -16   16.90    2.88
   8  -2 -15   19.29    3.48
   6  -8 -15   21.50    3.69
   6   2  15   14.75    3.94
  -2   8  15   11.45    3.38
  -8   2 -15   15.10    3.03
  -2  -6 -15   12.09    3.68
   2   6 -15   18.04    3.26
  -2  -6 -14   12.28    3.57
   6  -8 -14    6.01    3.56
   8  -6  14   10.32    3.36
   6   2  14    7.58    3.79
  -2   8  14    9.50    3.43
  -8   2 -14   10.81    2.77
   8  -2 -14    8.45    3.24
   2   6 -14   14.01    3.07
   8  -2 -13    0.18    3.16
   2   6 -13    2.91    2.90
   6  -8 -13    3.21    3.01
  -2  -6 -13   -1.01    3.24
  -8   2 -13    2.26    2.75
   8  -6  13    4.61    3.32
   6   2  13    1.30    3.65
  -2   8  13    5.83    3.24
   8  -2 -12   15.75    3.03
   2   6 -12   19.12    2.90
  -8   2 -12   15.58    2.52
  -2  -6 -12   22.10    3.21
   6  -8 -12   14.32    2.85
   8  -6  12   17.21    3.05
  -2   8  12   21.12    3.21
   6   2  12   18.81    3.25
   8  -2 -11   17.82    2.61
  -2   8  11   15.92    3.21
   6   2  11   18.77    2.94
   8  -6  11   20.24    2.70
  -8   2 -11   18.84    2.23
  -2  -6 -11   17.53    2.82
   6  -8 -11   17.89    2.62
  -2  -6 -10   97.96    3.81
  -8   2 -10  108.07    3.38
   6  -8 -10  103.00    3.57
  -8   6  10  101.82    3.28
   8  -2 -10  115.55    3.54
   6   2  10  106.76    4.00
   8  -6  10  103.21    3.48
  -2   8  10  112.62    3.60
  -2  -6  -9   18.87    2.38
   6  -8  -9   19.55    2.13
  -8   6   9   16.34    2.02
   8  -2  -9   17.08    2.18
  -6   8  -9   14.11    1.62
  -6   8  -9   16.83    2.15
   8  -6   9   15.02    2.20
  -2   8   9   16.84    2.31
  -8   2  -8  165.46    4.48
  -8   6   8  174.72    4.57
  -6   8  -8  170.60    4.32
   8  -6   8  176.68    4.49
  -2   8   8  174.18    4.68
  -6   8  -7   17.48    1.37
  -2  -6  -7   17.44    2.21
   6  -8  -7   13.95    2.02
  -8   6   7   16.53    1.37
  -8   2  -7   18.01    1.81
  -8   2  -7   20.53    1.50
  -2  -6  -6  288.02    7.71
  -8   2  -6  338.08    7.52
  -6   8  -6  322.34    7.37
   6  -8  -6  325.66    7.57
  -8   6   6  317.65    7.62
  -8   6   6  305.61    7.43
  -6   8  -6  349.34    7.75
  -2   8   6  282.56    7.33
   8  -6   6  344.76    7.51
  -2  -6  -5   79.88    2.85
   6  -8  -5   73.55    2.41
  -8   6   5   69.80    2.77
  -6   8  -5   78.14    3.03
  -6   8  -5   76.02    2.06
  -2   8   5   77.95    2.33
   8  -6   5   85.65    2.44
  -8   6   5   77.13    2.38
  -6   8  -4  200.85    5.38
  -8   6   4  207.00    5.32
   6  -8  -4  211.54    5.13
  -6   8  -4  216.01    5.11
  -6   8  -4  198.83    5.49
  -2   8   4  224.52    5.17
  -6   8  -4  201.18    4.93
  -8   6   4  221.84    5.16
   8  -6   4  220.94    5.06
   8  -6   3   48.45    1.50
  -6   8  -3   40.35    2.33
   2   6  -3   45.89    1.20
  -8   6   3   42.76    2.24
   6  -8  -3   40.70    1.68
  -6   8  -3   45.53    1.86
  -6   8  -3   46.12    2.58
  -2   8   3   42.70    1.95
  -8   6   3   45.81    2.51
  -8   6   3   46.15    1.92
  -8   6   2   95.38    2.84
   6  -8  -2   92.07    2.50
  -8   2  -2  100.22    2.58
  -6   8  -2   98.98    2.71
   8  -6   2   95.96    2.36
  -6   8  -2   93.78    3.23
  -8   6   2   94.31    3.06
  -6   8  -2   92.81    3.15
  -8   6   1  568.36   13.59
  -8   6   1  601.05   13.51
  -8   2  -1  588.68   13.48
  -2   8   1  557.30   13.40
  -6   8  -1  623.51   13.55
   8  -6   1  586.12   13.37
  -6   8  -1  646.71   13.75
  -8   6   1  584.85   13.73
  -8   6   1  589.06   13.67
  -6   8  -1  629.92   13.68
  -8   6   0 1168.80   27.31
  -6   8   0 1177.85   27.27
  -6   8   0 1217.97   27.22
  -8   6   0 1166.16   27.25
  -8   2   0 1197.54   27.23
  -6   8   0 1115.14   27.38
  -8   6   0 1171.11   27.41
  -6   8   0 1239.19   27.36
  -8   6   0 1206.26   27.37
  -6   8   1  550.86   13.08
  -8   6  -1  599.69   13.30
  -6   8   1  578.54   13.18
  -8   6  -1  601.82   13.21
  -2   8  -1  617.88   13.27
  -6   8   1  595.70   13.24
  -6   8   1  591.73   13.38
   8  -6  -1  558.71   13.11
  -6   8   1  554.36   13.42
  -8   6  -1  617.44   13.44
  -8   6  -1  620.41   13.44
  -8   2   1  581.41   13.31
  -8   6  -2   95.07    2.79
  -6  -2  -2   94.91    2.32
  -6   8   2   97.27    3.09
  -6   8   2   91.54    2.75
  -6   8   2   90.17    2.30
  -6   8   2   96.48    3.14
   8  -6  -2  100.12    2.38
  -8   6  -2   95.64    3.32
  -8   2   2   86.38    2.77
  -8   6  -2   84.58    3.26
  -2   8  -2   90.45    2.65
  -8   6  -3   43.70    1.84
  -6  -2  -3   33.89    1.20
   2  -8  -3   36.27    1.99
  -6   8   3   35.79    1.74
  -6   8   3   37.88    1.34
   8  -6  -3   39.21    1.46
  -6   8   3   35.58    2.28
  -8   6  -3   45.31    2.44
  -2   8  -3   36.89    1.65
  -8   6  -3   45.44    2.50
  -8   2   3   39.98    1.83
  -8   6  -4  232.49    5.36
  -6   8   4  228.09    5.26
  -6   8   4  215.03    5.29
   2  -8  -4  231.78    5.45
  -8   6  -4  206.40    5.13
   8  -6  -4  236.16    5.29
  -6   8   4  222.47    5.58
  -8   6  -4  220.55    5.67
  -2   8  -4  214.77    5.29
  -8   2   4  225.33    5.34
  -6   8   5   78.48    2.37
  -8   6  -5   73.47    1.97
   2  -8  -5   72.30    2.64
  -8   6  -5   74.45    2.30
   8  -6  -5   70.88    2.34
  -6   8   5   76.42    2.56
  -8   6  -5   74.69    2.86
  -6  -2  -6  329.08    7.75
   2  -8  -6  289.41    7.68
  -8   6  -6  323.08    7.47
   8  -6  -6  303.22    7.64
  -6   8   6  335.49    7.61
  -8   6  -6  324.29    7.52
  -8   6  -6  331.69    7.77
  -8   2   6  313.31    7.51
  -8   6  -7   15.23    1.35
   8  -6  -7   16.12    1.86
   2  -8  -7   14.07    2.27
  -6  -2  -7   16.27    2.20
  -8   6  -7   14.91    1.31
  -8   6  -7   20.16    2.05
  -8   2   7   16.81    1.50
  -8   6  -8  175.75    4.25
   8  -2   8  174.34    4.57
  -8   6  -8  170.41    4.50
  -6   8   8  168.03    4.49
   8  -6  -9   13.13    2.20
  -6  -2  -9   14.80    2.21
   2  -8  -9   12.86    2.25
  -8   6  -9   13.02    1.62
  -6   8   9   15.49    2.08
   8  -2   9   13.77    2.40
  -6  -2 -10  101.01    3.63
   2  -8 -10  104.26    3.80
  -2   8 -10  108.45    3.36
   8  -6 -10  102.96    3.60
   2   6  10  111.58    3.96
  -6   8  10  101.39    3.51
   8  -2  10  110.57    3.68
   8  -2  11   19.45    3.22
   2   6  11   16.41    3.02
  -6   8  11   22.03    2.71
  -6  -2 -11   22.29    2.65
   2  -8 -11   19.13    2.97
   8  -6 -11   21.24    2.50
  -2   8 -11   17.98    2.18
   6   2 -11   19.21    2.69
  -6   8  12   19.53    3.03
   8  -2  12   21.08    3.15
   2   6  12   28.26    3.19
  -6  -2 -12   21.49    2.92
   8  -6 -12   22.58    3.05
   2  -8 -12   20.14    3.06
   6   2 -12   18.88    3.03
  -2   8 -12   21.40    2.50
   8  -6 -13    1.66    3.14
   2  -8 -13    6.99    3.40
  -6  -2 -13    1.95    3.09
   2   6  13    3.57    3.64
  -6   8  13    3.90    3.31
   8  -2  13    7.65    3.25
  -2   8 -13    5.80    2.68
   6   2 -13    1.49    2.99
   2  -8 -14   12.31    3.34
  -2   8 -14   11.29    2.88
   8  -6 -14   15.14    3.59
  -6  -2 -14   13.02    3.43
  -6   8  14   13.10    3.36
   8  -2  14   16.95    3.46
   2   6  14   11.81    3.84
   6   2 -14   18.67    3.53
  -2   8 -15   17.05    2.94
   2  -8 -15   10.78    3.56
   8  -6 -15   14.24    3.49
  -6  -2 -15   13.27    3.43
   2   6  15   13.99    3.90
   8  -2  15   13.75    3.47
   6   2 -15   16.10    3.57
  -2   8 -16   19.88    2.94
   6   2 -16   25.29    3.58
   2  -8 -16   21.71    3.79
   8  -6 -16   24.12    3.63
  -6  -2 -16   14.74    3.36
   8  -6 -17    0.07    3.49
   6   2 -17    8.76    3.39
   2   6  17    6.12    4.01
   8  -2  17    2.35    3.69
   2  -8 -17    0.61    3.28
   8  -6 -18    6.31    3.33
   6   2 -18    8.64    3.23
   2   6  18    2.55    4.05
   2  -8 -18    9.71    3.44
   6   2 -19    3.21    2.92
   8  -6 -19    5.37    3.01
   8  -6 -20    3.38    2.58
   6   2 -20    1.17    2.48
   6   2 -21    0.26    1.97
  -8   6 -21    0.09    1.10
   8  -6 -21    0.26    2.09
   8  -1 -21    5.93    1.92
   8  -1 -20   13.32    2.62
   7  -8 -20    7.93    2.78
   7  -8 -19   12.53    3.04
   1   7 -19   10.15    2.56
   8  -1 -19   15.73    3.04
   7  -8 -18   14.17    3.28
   1   7 -18   13.79    2.84
   8  -1 -18   14.87    3.34
   7   1  18   17.86    3.73
   8  -1 -17   18.86    3.36
   7  -8 -17   16.08    3.29
  -1   8  17   16.96    4.07
   7   1  17   20.59    4.04
  -1  -7 -17   13.76    3.45
   8  -1 -16   26.14    3.63
   1   7 -16   25.85    3.20
   7  -8 -16   27.79    3.67
  -1  -7 -16   18.44    3.81
   1   7 -15   95.21    3.88
   7  -8 -15   84.69    4.17
   8  -1 -15   85.85    4.27
  -1  -7 -15   78.91    4.46
  -8   1 -15   82.08    3.80
  -1   8  15   86.21    4.15
   7   1  15   84.25    4.37
   7  -8 -14   32.12    3.69
  -1  -7 -14   36.55    3.73
  -8   1 -14   33.67    3.21
   7   1  14   44.69    3.73
  -1   8  14   38.88    3.74
   8  -1 -14   31.08    3.51
   1   7 -14   28.58    3.19
  -1  -7 -13   17.74    3.27
   7  -8 -13   13.58    3.22
  -8   1 -13   16.79    2.84
  -1   8  13   21.20    3.43
   7   1  13   13.26    3.73
   1   7 -13   17.30    2.97
   8  -1 -13   16.47    3.24
  -1  -7 -12    6.32    3.10
   7  -8 -12    8.60    2.84
   1   7 -12    6.40    2.68
   8  -1 -12    7.13    2.77
  -8   1 -12    7.82    2.38
   7   1  12    8.60    3.46
  -1   8  12    6.53    3.27
   8  -7  12    9.11    3.01
  -1  -7 -11   26.18    3.05
   7  -8 -11   28.72    2.81
  -8   7  11   28.65    2.47
   1   7 -11   28.03    2.55
   8  -1 -11   30.69    2.77
  -8   1 -11   27.45    2.55
   7   1  11   30.13    3.23
   8  -7  11   28.05    2.67
  -1   8  11   26.47    2.97
  -8   1 -10  221.36    5.74
  -1  -7 -10  205.87    6.01
   7  -8 -10  231.19    5.87
  -8   7  10  213.88    5.79
   8  -1 -10  224.25    5.91
   7   1  10  222.46    5.99
   8  -7  10  235.57    5.87
  -1   8  10  224.72    5.95
  -1  -7  -9  350.00    8.87
   7  -8  -9  366.51    8.77
  -8   7   9  357.22    8.82
  -7   8  -9  369.38    8.82
  -1   8   9  353.98    8.87
   8  -7   9  365.92    8.75
  -8   7   9  372.95    8.80
  -7   8  -8  610.11   14.59
   8  -7   8  636.97   14.70
  -8   7   8  646.71   14.74
  -8   1  -8  645.83   14.73
  -8   7   8  628.11   14.78
   7  -8  -7 1151.63   26.02
  -7   8  -7 1110.19   25.90
  -1  -7  -7 1109.58   26.08
  -8   1  -7 1168.49   26.03
  -8   7   7 1112.84   25.91
  -8   7   7 1150.08   26.07
   7  -8  -6  733.54   16.98
  -7   8  -6  731.80   16.85
  -7   8  -6  749.05   16.90
  -8   7   6  751.33   16.91
  -8   7   6  719.03   16.96
   8  -7   6  743.85   16.94
  -1  -7  -6  686.54   17.07
  -8   1  -6  719.30   16.98
  -7   8  -5  606.00   14.76
   7  -8  -5  653.79   14.89
  -7   8  -5  655.05   14.86
  -8   7   5  654.44   14.88
  -1   8   5  627.49   14.83
  -7   8  -5  661.92   15.10
   8  -7   5  650.21   14.85
  -7   8  -4 1196.94   28.91
   7  -8  -4 1301.32   29.01
  -8   7   4 1296.68   29.03
  -7   8  -4 1314.67   29.01
  -8   7   4 1266.74   29.12
  -1   8   4 1282.63   29.02
  -7   8  -4 1362.05   29.18
  -7   8  -4 1337.38   29.16
   8  -7   4 1276.97   28.97
   8  -7   3  893.98   20.44
  -8   1  -3  871.09   20.47
   7  -8  -3  874.36   20.47
  -7   8  -3  920.22   20.53
  -8   7   3  901.26   20.55
  -7   8  -3  898.02   20.70
  -8   7   3  902.82   20.69
   1   7  -3  896.51   20.43
  -7   8  -3  904.96   20.66
  -8   7   3  878.21   20.63
  -8   7   2  824.23   19.60
   8  -7   2  799.49   19.45
  -8   1  -2  860.97   19.53
   7  -8  -2  790.32   19.49
  -7   8  -2  823.50   19.72
  -8   7   2  825.16   19.70
  -8   7   2  867.99   19.74
  -7   8  -2  833.61   19.59
   1   7  -2  863.05   19.52
  -8   7   1  763.44   17.68
  -7   8  -1  777.80   17.66
  -8   7   1  756.34   17.62
   7  -8  -1  755.18   17.54
  -8   1  -1  766.25   17.59
  -7   8  -1  764.15   17.83
  -8   7   1  779.64   17.82
  -8   7   1  785.65   17.79
  -7   8  -1  785.49   17.76
  -8   7   0   50.35    2.18
  -7   8   0   54.63    1.80
  -8   7   0   56.58    1.85
  -7   8   0   55.44    2.04
  -7   8   0   48.62    2.78
  -8   7   0   46.71    2.82
  -7   8   0   55.84    2.64
  -8   7   0   55.04    2.56
  -8   7  -1 1034.73   24.00
  -8   7  -1 1065.06   23.94
  -7   8   1 1032.34   23.93
   8  -7  -1 1041.33   23.86
  -7   8   1 1035.14   23.99
  -7   8   1 1062.07   24.11
  -8   7  -1 1035.45   24.13
  -8   7  -1 1040.84   24.11
  -7   8   1 1052.68   24.07
  -8   7  -2 1041.61   23.46
  -7   8   2  983.47   23.32
  -7  -1  -2 1045.29   23.36
   8  -7  -2 1040.01   23.36
  -7   8   2 1054.25   23.54
  -7   8   2 1019.37   23.44
  -8   7  -2 1040.79   23.59
  -7   8   2 1025.68   23.56
  -8   1   2 1008.34   23.45
  -1   8  -2 1040.57   23.41
  -8   7  -2 1013.63   23.57
  -7   8   3 1044.61   24.50
  -7  -1  -3 1084.90   24.52
   8  -7  -3 1059.32   24.53
  -7   8   3 1064.61   24.59
  -7   8   3 1083.36   24.70
  -8   7  -3 1105.81   24.62
  -8   7  -3 1073.40   24.76
  -7   8   3 1058.14   24.72
  -8   7  -3 1093.71   24.73
  -1   8  -3 1092.05   24.55
  -8   1   3 1052.86   24.58
  -7   8   4 1633.65   36.96
   1  -8  -4 1693.61   37.09
  -8   7  -4 1516.91   36.91
   8  -7  -4 1627.45   36.99
  -7   8   4 1617.45   37.14
  -8   7  -4 1680.98   37.02
  -7   8   4 1647.59   37.01
  -8   7  -4 1709.94   37.17
  -8   7  -4 1734.06   37.17
  -7   8   4 1655.96   37.13
  -1   8  -4 1666.68   36.97
  -8   1   4 1614.91   36.99
  -7   8   5  839.76   19.27
   1  -8  -5  860.02   19.41
  -8   7  -5  827.16   19.19
   8  -7  -5  833.12   19.30
  -7   8   5  837.01   19.28
  -8   7  -5  861.28   19.29
   1   7   5  838.85   19.23
  -8   7  -5  880.55   19.46
  -7   8   5  862.71   19.42
  -8   1   5  803.09   19.24
  -7  -1  -6 1032.31   24.25
   1  -8  -6 1014.11   24.26
  -8   7  -6 1068.98   24.09
   8  -7  -6 1045.36   24.19
  -7   8   6 1048.38   24.14
  -8   7  -6 1073.32   24.14
  -8   7  -6 1095.38   24.32
  -7   8   6 1037.25   24.16
   7  -8   6 1062.41   24.18
  -8   1   6 1027.75   24.09
  -8   7  -7  969.12   22.13
   1  -8  -7  922.04   22.11
  -7  -1  -7  968.18   22.10
  -8   7  -7  940.32   21.93
   8  -7  -7  974.24   22.04
  -8   7  -7  957.92   21.93
   7  -8   8  528.95   12.27
  -7   8   8  514.38   12.24
   1  -8  -9  255.86    6.72
  -7  -1  -9  253.51    6.62
   8  -1   9  279.70    6.70
  -7   8   9  264.52    6.60
   7  -8   9  271.89    6.66
   8  -7  -9  259.91    6.62
  -7  -1 -10  162.39    4.58
   1  -8 -10  156.24    4.82
   8  -7 -10  167.94    4.73
   1   7  10  168.52    4.83
   8  -1  10  163.56    4.88
  -7   8  10  171.00    4.62
   1  -8 -11    6.52    2.80
   8  -7 -11    6.32    2.61
   1   7  11    7.19    3.09
  -7   8  11    6.21    2.46
   8  -1  11    8.15    2.99
  -7  -1 -11    6.17    2.47
  -1   8 -11    6.42    2.21
   7   1 -11    3.90    2.51
   1  -8 -12    5.18    2.92
   8  -7 -12   10.24    2.81
  -1   8 -12    8.60    2.53
   7   1 -12    9.75    3.06
   8  -1  12   11.07    3.20
  -7   8  12   11.05    2.95
   1   7  12   11.08    3.42
  -7  -1 -12   12.47    2.83
   1  -8 -13   29.60    3.77
   8  -7 -13   32.65    3.38
  -7   8  13   27.64    2.84
   8  -1  13   32.19    3.61
   1   7  13   36.29    3.75
  -7  -1 -13   26.94    3.27
  -1   8 -13   25.70    2.83
   7   1 -13   27.18    3.42
   1  -8 -14    6.95    3.73
   8  -7 -14    7.76    3.08
   1   7  14    8.52    3.43
   8  -1  14    8.09    3.53
  -7  -1 -14    4.84    3.25
   7   1 -14    7.60    3.39
  -1   8 -14    4.56    2.89
   7   1 -15  118.48    4.64
  -1   8 -15  111.11    4.06
   8  -7 -15  112.40    4.39
   1  -8 -15  109.62    4.85
  -7  -1 -15  103.26    4.32
   8  -1  15  116.20    4.65
   1   7  15  113.69    4.81
   1  -8 -16   26.23    3.69
   8  -7 -16   27.56    3.64
  -1   8 -16   32.78    3.12
   7   1 -16   35.05    3.64
   8  -7 -17   36.40    3.55
   7   1 -17   41.04    3.58
   1  -8 -17   34.18    3.57
   8  -1  17   39.96    4.25
   1   7  17   33.82    4.03
  -1   8 -18   11.16    2.62
   8  -7 -18    9.84    3.29
   7   1 -18   11.02    3.35
   1  -8 -18   11.39    3.35
   1   7  18   10.78    3.70
   7   1 -19    5.17    2.86
   8  -7 -19    2.84    2.95
   8  -7 -20    3.19    2.59
   7   1 -20    3.81    2.48
   8  -7 -21    7.88    2.03
   7   1 -21   10.25    1.90
  -8   8   0  245.28    6.09
  -8   8   0  228.59    5.67
  -8   8   0  247.37    5.99
  -8   8   0  237.54    5.81
  -8   8  -1   22.89    1.62
  -8   8   1   40.00    1.74
   8  -8  -1   55.28    1.18
  -8   8   1   23.39    2.00
  -8   8  -1   25.65    1.98
  -8   8   1   17.88    2.65
  -8   8  -1   21.52    2.70
  -8   8   1   40.51    2.51
  -8   8  -1   28.71    2.49
  -8   8  -2    0.56    1.59
  -8   8   2    0.56    1.73
   8  -8  -2    1.70    0.91
  -8   0  -2    1.64    1.03
  -8   8   2    0.61    2.14
   0   8  -2   -0.60    1.27
  -8   8  -2    0.81    2.62
  -8   8   2   -0.43    2.42
  -8   8  -2   -0.64    2.21
  -8   8   3    6.67    1.71
  -8   8  -3    4.95    1.58
  -8   0  -3    2.02    1.09
  -8   8   3    7.95    2.40
   0   8  -3    1.33    1.12
  -8   8  -3   10.54    2.34
  -8   8   3    7.14    2.17
   8  -8  -3    7.65    1.13
  -8   8   4    6.46    1.19
   8  -8   4    7.90    1.22
  -8   8  -4    2.89    2.31
   0   8  -4    8.96    0.91
   8  -8  -4    8.43    1.31
  -8   8   4    7.42    2.19
  -8   8  -4   11.91    2.42
  -8   8   4    5.08    1.45
  -8   8  -4    7.31    1.48
   8  -8  -5 1278.10   28.17
  -8   8   5 1223.35   28.15
  -8   8  -5 1223.46   28.14
   0   8   5 1194.95   28.12
  -8   8  -5 1228.47   28.32
   0  -8  -5 1222.17   28.27
   8  -8   5 1235.79   28.13
  -8   8   5 1216.11   28.12
  -8   8   6   98.91    2.87
  -8   8  -6  107.49    2.85
  -8   8   6  103.52    3.39
   8  -8  -6  108.48    3.04
   0  -8  -6   94.97    3.43
  -8   8   6  100.51    2.95
   8  -8   6  109.37    3.00
  -8   8   7  140.04    3.56
  -8   8  -7  137.92    3.54
  -8   8   7  142.59    4.14
   8  -8  -7  148.34    3.90
  -8   8   7  135.50    3.75
  -8   0  -7  133.73    3.83
  -8   8   8   99.87    3.35
  -8   0  -8   97.85    3.21
   0  -8  -8   89.55    3.41
  -8   8   8   96.66    3.07
   8  -8   8  103.15    3.12
  -8   8   9    4.72    2.31
   0  -8  -9    4.62    2.38
   8  -8  -9    2.44    2.19
  -8   8  -9    5.42    2.06
  -8   8   9    6.03    2.09
   8  -8   9    1.87    2.05
   8  -8 -10   35.31    2.51
  -8   8  10   38.73    2.71
   0   8  10   37.33    3.00
   8  -8  10   39.90    2.63
  -8   8  10   38.60    2.58
   8   0  10   41.73    3.09
   0  -8 -10   34.67    2.99
  -8   0 -10   39.92    2.66
   8  -8 -11    3.08    2.60
   0  -8 -11   -0.52    2.81
  -8   8  11   -0.48    2.49
   8   0 -11    3.59    2.81
   0   8 -11    0.20    2.17
   0   8  11    3.27    3.05
   8   0  11    0.83    3.06
  -8   0 -11    1.45    2.65
   0  -8 -12   -1.73    3.28
   8  -8 -12   -2.07    2.70
  -8   8  12    1.37    2.50
   8   0 -12    2.71    2.84
   0   8 -12   -1.49    2.54
   0   8  12   -0.16    3.33
   8   0  12    2.24    3.35
  -8   0 -12    0.81    2.83
   0   8  13   66.53    4.01
   8   0  13   72.22    4.11
   0  -8 -13   69.52    4.12
  -8   0 -13   63.11    3.55
   0   8 -13   76.15    3.44
   8   0 -13   73.21    3.94
   8  -8 -13   64.70    3.63
   0   8 -14    0.75    2.83
   8   0 -14   -3.95    3.48
   0   8  14   -2.00    3.37
   8   0  14    1.30    3.39
   8  -8 -14    2.61    3.20
   0  -8 -14    1.73    3.83
  -8   0 -14   -1.59    3.03
   0   8  15   89.19    4.39
   8   0  15   90.63    4.38
   8   0 -15   91.83    4.35
   8  -8 -15   90.29    4.37
   0   8 -15   89.92    3.91
   0  -8 -15   98.85    4.43
   8   0 -16   -0.87    3.45
   0   8 -16    0.91    3.00
   8  -8 -16   -1.46    3.50
   0  -8 -16   -0.03    3.75
   0   8  17   23.44    3.94
   8   0  17   30.63    3.95
   0   8 -18   -2.23    2.54
   8  -8 -18    5.01    3.20
   8   0 -18   -2.74    3.17
   0   8  18    7.57    3.53
   8   0  18    7.57    3.51
   8  -8 -19   -0.11    2.97
   8   0 -19    1.51    2.92
   8   0 -20    1.15    2.43
   8  -8 -20   -0.44    2.46
   8   0 -21    6.26    1.82
  -8   8 -21    1.13    1.28
   9  -4 -21    3.83    1.95
   9  -4 -20    2.60    2.49
   4   5 -20    0.43    2.25
   4   5 -19    1.79    2.67
   9  -4 -19    0.73    2.86
   5  -9 -19    0.70    3.05
   5   4  18   10.99    3.98
   4   5 -18    8.46    3.10
   9  -4 -18   12.61    3.31
   5  -9 -18   21.97    3.48
   5   4  17   28.73    4.15
   5  -9 -17   20.79    3.64
   9  -4 -17   28.57    3.24
   4   5 -16   29.51    3.51
   5  -9 -16   31.19    3.76
   9  -4 -16   28.62    3.51
   5   4  15   49.74    4.18
   9  -5  15   49.36    3.88
  -4   9  15   49.17    3.55
   9  -4 -15   54.28    3.85
   4   5 -15   49.92    3.41
  -4  -5 -15   47.76    3.76
   5  -9 -15   50.65    3.85
  -4   9  14   92.22    4.13
   5   4  14   85.52    4.59
   9  -5  14   80.74    3.95
  -4  -5 -14   76.37    4.35
   5  -9 -14   83.52    4.13
   9  -4 -14   82.17    4.13
   4   5 -14   91.94    4.04
   4   5 -13   30.00    3.28
   5   4  13   31.60    3.94
  -4   9  13   29.04    3.38
   9  -5  13   27.97    3.34
  -4  -5 -13   24.90    3.35
   5  -9 -13   29.64    3.49
   9  -4 -13   35.34    3.30
   4   5 -12   57.29    3.07
   5   4  12   56.11    3.90
   9  -5  12   56.01    3.31
  -4   9  12   59.09    3.22
   5  -9 -12   55.70    3.17
   9  -4 -12   55.09    3.11
  -5   9 -12   55.59    2.59
  -9   4 -12   55.82    2.71
  -4  -5 -12   54.86    3.35
   5   4  11  126.44    4.41
  -4   9  11  123.89    4.11
   9  -5  11  117.50    3.99
  -4  -5 -11  111.81    4.17
  -9   4 -11  124.84    3.66
  -5   9 -11  119.93    3.54
   5  -9 -11  124.52    4.12
   9  -4 -11  122.72    3.98
  -5   9 -10  404.59    9.70
  -4   9  10  407.53    9.68
   9  -5  10  403.84    9.63
  -4  -5 -10  382.41    9.75
   9  -4 -10  393.88    9.62
   5  -9 -10  388.31    9.72
   9  -4  -9   65.17    2.69
  -5   9  -9   65.21    2.88
   9  -5   9   62.50    2.71
  -4   9   9   63.67    2.74
  -9   4  -9   68.72    2.41
  -4  -5  -9   67.11    2.93
  -5   9  -9   59.72    2.29
   5  -9  -9   62.50    2.85
  -5   9  -8   98.33    2.92
  -5   9  -8  102.71    3.41
  -9   4  -8  101.43    2.99
   9  -5   8  109.11    3.27
  -4   9   8  107.54    3.30
   5  -9  -7   39.00    2.22
  -5   9  -7   36.77    1.69
  -5   9  -7   35.98    2.57
  -9   4  -7   38.50    1.78
  -9   4  -7   36.18    1.71
  -9   5   7   37.90    1.75
  -9   4  -6  501.55   11.95
  -9   5   6  531.06   11.95
   5  -9  -6  504.55   12.03
  -4  -5  -6  495.62   12.12
  -9   4  -6  523.91   11.92
   9  -5   6  527.73   12.00
  -9   4  -6  523.47   12.06
  -4   9   6  492.35   11.93
  -9   5   6  511.29   12.02
   5  -9  -5  498.38   12.01
  -9   5   5  475.89   12.02
  -9   4  -5  495.52   12.09
  -4   9   5  522.30   11.99
  -5   9  -5  530.65   12.06
  -9   4  -5  511.20   11.99
  -9   5   5  530.81   12.00
   9  -5   5  535.49   11.96
  -9   4  -4  431.49    9.79
  -9   5   4  429.41    9.77
  -4   9   4  448.88    9.83
  -5   9  -4  399.66    9.99
   5  -9  -4  396.60    9.73
  -9   4  -4  400.54    9.90
  -5   9  -4  421.78    9.81
  -9   5   4  389.91    9.81
  -9   5   3   66.26    2.39
  -5   9  -3   62.06    2.87
  -4   9   3   72.21    2.50
   5  -9  -3   66.88    2.12
  -9   4  -3   61.14    2.81
  -9   5   3   54.40    2.47
  -5   9  -3   66.09    2.51
  -9   5   2  325.87    7.78
  -5   9  -2  325.03    7.95
  -4   9   2  326.19    7.86
   5  -9  -2  323.75    7.63
  -9   4  -2  318.86    7.64
  -9   4  -2  317.18    7.98
  -5   9  -2  349.06    7.82
  -9   5   2  319.17    7.84
  -9   4  -1  478.98   11.32
  -4   9   1  478.33   11.23
  -5   9  -1  498.82   11.56
  -4   9   1  466.11   11.50
  -9   4  -1  536.83   11.54
  -5   9  -1  529.37   11.51
  -9   5   1  482.68   11.49
  -9   5   1  479.98   11.44
  -9   5   0   38.68    2.15
  -5   9   0   39.45    2.27
  -4   9   0   44.26    2.26
  -9   4   0   35.93    1.73
  -5   9   0   42.93    1.47
  -4   9   0   44.92    1.39
  -9   5   0   43.49    1.77
  -4   9   0   35.06    2.46
  -5   9   0   44.57    2.57
  -9   5   0   38.83    2.75
  -9   5   0   43.55    2.43
  -9   4   0   39.30    2.30
  -9   5  -1  534.21   12.43
  -5   9   1  528.67   12.49
  -5   9   1  528.68   12.49
  -9   5  -1  539.41   12.33
  -5   9   1  532.76   12.26
  -9   5  -1  502.85   12.59
  -9   4   1  525.02   12.45
  -4   9  -1  551.52   12.42
  -9   5  -1  524.83   12.54
  -9   5  -2  325.88    7.93
  -5   9   2  316.28    7.96
  -9   5  -2  329.34    7.75
  -9   5  -2  340.88    8.10
  -9   5  -2  331.05    8.07
  -4   9  -2  347.24    7.90
  -9   4   2  327.93    7.93
  -9   5  -3   65.92    2.38
  -5   9   3   64.37    2.61
   4  -9  -3   60.38    2.19
  -9   5  -3   64.49    2.81
  -9   4   3   61.82    2.37
  -4   9  -3   57.90    2.30
  -9   5  -4  432.05    9.49
  -9   4   4  424.61    9.53
  -5   9   4  404.00    9.54
  -9   5  -4  433.19    9.63
  -4   9  -4  390.96    9.45
  -9   4   4  423.77    9.50
  -5  -4  -4  386.02    9.23
   4  -9  -4  411.82    9.48
  -5   9   5  493.08   11.81
  -9   4   5  499.14   11.86
  -9   5  -5  530.22   11.85
   4  -9  -5  522.51   11.88
  -9   5  -5  541.89   11.99
  -4   9  -5  493.80   11.87
  -5   9   5  471.78   11.88
  -9   4   5  521.79   11.87
  -9   4   6  456.97   10.45
  -9   5  -6  446.71   10.42
  -9   5  -6  435.31   10.37
  -5  -4  -6  430.43   10.62
   4  -9  -6  452.46   10.55
  -5   9   6  449.58   10.47
   9  -5  -6  460.15   10.47
  -5   9   6  442.31   10.46
  -9   5  -6  441.83   10.57
  -9   4   6  441.00   10.46
  -9   5  -7   51.41    1.91
  -9   4   7   52.44    1.93
   4  -9  -7   52.20    2.54
   9  -5  -7   51.75    2.34
  -5  -4  -7   49.30    2.70
  -9   5  -7   56.24    1.91
  -9   5  -7   55.36    2.34
  -9   4   7   53.52    2.12
   9  -4   8   99.54    3.10
  -5   9   8  101.00    3.09
  -9   5  -8   88.50    2.78
  -4   9  -8   92.02    3.42
   4  -9  -9   54.50    2.75
   9  -5  -9   52.03    2.60
   9  -4   9   54.99    2.64
  -5   9   9   49.39    2.64
  -5  -4  -9   54.15    2.72
  -4   9  -9   55.16    2.82
  -4   9  -9   56.10    2.27
   9  -5 -10  390.83    9.32
   4  -9 -10  380.32    9.43
  -4   9 -10  359.87    9.16
  -5   9  10  384.04    9.34
   9  -4  10  407.68    9.36
  -5  -4 -10  387.49    9.38
  -4   9 -10  387.86    9.41
  -4   9 -11  127.90    3.81
   4  -9 -11  127.73    4.23
   9  -5 -11  130.68    4.23
   9  -4  11  132.57    4.28
   4   5  11  135.08    4.56
  -5   9  11  139.20    4.24
  -5  -4 -11  136.87    4.33
  -4   9 -12   50.63    2.61
   9  -5 -12   52.20    3.20
  -5   9  12   47.16    3.30
   9  -4  12   54.69    3.26
   4   5  12   57.04    3.83
   4  -9 -12   51.79    3.47
  -5  -4 -12   48.04    3.28
   5   4 -12   57.21    3.29
   9  -5 -13   32.45    3.37
  -4   9 -13   32.24    2.64
   4  -9 -13   26.20    3.54
   4   5  13   35.10    4.00
   9  -4  13   33.39    3.36
  -5   9  13   29.83    3.34
  -5  -4 -13   38.70    3.62
   5   4 -13   31.09    3.46
  -4   9 -14   85.80    3.40
   9  -5 -14   86.40    3.95
   5   4 -14   88.05    4.09
  -5  -4 -14   81.08    4.03
   4  -9 -14   79.92    4.07
  -5   9  14   77.63    3.95
   9  -4  14   87.55    4.21
   4   5  14   84.41    4.59
   5   4 -15   45.69    3.61
   9  -5 -15   51.23    3.66
  -5   9  15   51.82    3.80
   9  -4  15   54.05    3.60
   4   5  15   48.15    4.15
   4  -9 -15   49.05    3.76
  -5  -4 -15   52.80    3.85
   4  -9 -16   21.98    3.61
   9  -5 -16   28.43    3.53
   5   4 -16   26.36    3.36
   9  -5 -17   27.33    3.19
   4   5  17   33.14    4.22
   5   4 -18    8.31    3.17
   9  -5 -18   16.28    3.27
   4  -9 -18   12.59    3.72
   4   5  18    8.70    3.95
   4  -9 -19   -2.07    3.04
   5   4 -19    1.55    2.75
   9  -5 -19    2.18    2.93
   9  -5 -20    0.59    2.43
   5   4 -20    4.82    2.31
   5   4 -21    2.97    1.73
   9  -5 -21    3.17    1.96
   9  -3 -21   12.42    1.97
   9  -3 -20   11.73    2.58
   3   6 -20   12.79    2.18
   6  -9 -19   15.14    3.20
   3   6 -19   15.31    2.62
   9  -3 -19   15.54    3.00
   9  -3 -18   73.01    3.76
   3   6 -18   65.39    3.62
   6  -9 -18   63.69    3.90
   6   3  17   54.95    4.41
   6  -9 -16   52.81    3.93
  -3  -6 -16   61.53    4.03
   9  -3 -16   60.95    3.84
   3   6 -16   60.81    3.71
   9  -3 -15   85.36    4.39
   3   6 -15   82.08    3.88
   6  -9 -15   82.68    4.28
  -3  -6 -15   79.64    4.14
  -3   9  15   76.78    4.15
   6   3  15   79.99    4.25
   6  -9 -14  114.38    4.54
   9  -3 -14  106.00    4.49
   3   6 -14  107.80    4.31
   9  -6  14  115.75    4.39
  -3   9  14  121.96    4.47
   6   3  14  119.96    4.75
  -3  -6 -14  118.63    4.93
  -9   3 -14  103.88    3.96
   6  -9 -13  125.88    4.65
   9  -3 -13  125.88    4.56
   6   3  13  135.58    5.04
   9  -6  13  128.56    4.59
  -3   9  13  127.99    4.55
  -9   3 -13  121.40    4.14
  -3  -6 -13  132.91    4.57
   3   6 -13  132.49    4.42
   9  -3 -12   86.65    3.78
   6  -9 -12   86.79    3.73
   6   3  12   94.63    4.03
   9  -6  12   87.43    3.69
  -3   9  12   95.56    3.78
  -3  -6 -12   92.71    3.85
  -9   3 -12   85.54    3.30
   3   6 -12   97.11    3.74
   6  -9 -11   56.52    2.93
   9  -3 -11   47.41    2.97
  -3   9  11   53.26    3.06
   6   3  11   49.90    3.54
   9  -6  11   51.20    3.04
  -9   3 -11   48.77    2.51
  -3  -6 -11   50.70    3.20
   6  -9 -10  173.36    4.93
   9  -3 -10  177.56    4.91
  -6   9 -10  177.59    4.81
  -3   9  10  179.80    4.95
   9  -6  10  172.67    4.82
  -9   3 -10  167.70    4.65
  -3  -6 -10  173.04    5.10
   6  -9  -9  343.02    8.09
  -9   6   9  316.14    8.01
  -6   9  -9  346.84    8.23
   9  -3  -9  354.48    8.09
  -3   9   9  343.07    8.13
   9  -6   9  342.55    8.08
  -3  -6  -9  319.38    8.20
  -9   3  -9  298.39    7.94
  -6   9  -8  251.61    6.13
  -9   6   8  252.01    6.34
  -6   9  -8  276.00    6.54
  -3   9   8  248.72    6.34
   9  -6   8  270.55    6.32
  -3  -6  -8  252.39    6.46
  -9   3  -8  246.06    6.26
   6  -9  -7 2050.26   47.55
  -6   9  -7 2046.44   47.45
  -9   6   7 2085.57   47.46
  -6   9  -7 2116.09   47.64
  -9   3  -7 2113.12   47.51
  -9   3  -7 2050.40   47.47
  -3  -6  -6 1092.39   25.04
   6  -9  -6 1115.99   24.96
   9  -6   6 1130.47   24.93
  -6   9  -6 1058.05   24.85
  -3   9   6 1036.78   24.88
  -9   6   6 1112.53   24.92
  -9   3  -6 1077.26   24.93
  -9   6   5 2377.85   54.92
   6  -9  -5 2409.13   54.87
   9  -6   5 2393.02   54.83
  -6   9  -5 2398.66   54.78
  -3   9   5 2365.68   54.86
  -6   9  -5 2358.70   54.92
  -9   6   5 2454.64   54.86
   6  -9  -4  682.62   15.47
  -6   9  -4  660.46   15.70
  -3   9   4  669.05   15.51
   9  -6   4  672.91   15.42
  -9   6   4  679.25   15.52
  -9   6   4  666.77   15.58
  -6   9  -4  634.99   15.58
   6  -9  -3  937.93   22.22
  -9   3  -3  980.15   22.22
  -3   9   3  964.55   22.31
  -6   9  -3  970.78   22.44
  -6   9  -3  962.15   22.35
  -9   6   3  972.33   22.34
  -9   6   3  983.21   22.28
   9  -6   3  972.01   22.18
  -9   6   2  329.54    7.93
  -6   9  -2  335.82    7.88
  -9   3  -2  329.83    7.81
   6  -9  -2  348.87    7.79
  -6   9  -2  323.23    8.19
  -3   9   2  327.44    7.98
  -9   6   2  321.55    8.22
  -6   9  -2  341.04    8.03
  -9   6   2  316.08    8.05
  -9   6   1  238.10    6.52
  -9   3  -1  262.52    6.34
  -9   6   1  244.31    6.37
  -6   9  -1  230.81    6.46
  -6   9  -1  261.28    6.73
  -9   6   1  242.11    6.83
  -6   9  -1  263.57    6.66
  -9   6   1  239.33    6.65
  -9   6   0   50.02    2.10
  -9   3   0   45.44    1.70
  -6   9   0   50.61    1.48
  -9   6   0   40.21    1.82
  -3   9   0   42.23    1.24
  -3   9   0   38.91    2.26
  -6   9   0   40.08    1.97
  -6   9   0   34.94    1.11
   9  -6   0   35.67    1.10
  -6   9   0   55.64    2.72
  -9   6   0   54.36    2.74
  -9   3   0   41.46    2.42
  -9   6   0   42.52    2.44
  -9   6  -1  165.10    4.18
  -6   9   1  159.30    4.15
  -3   9  -1  162.11    4.22
  -6   9   1  165.80    4.46
  -9   6  -1  159.71    4.00
  -6   9   1  162.10    3.91
  -6   9   1  150.08    4.39
  -9   6  -1  160.94    4.60
  -9   3   1  159.47    4.28
  -9   6  -1  156.91    4.44
  -9   6  -2  499.05   11.70
  -6   9   2  512.57   11.79
  -6   9   2  491.13   11.64
  -6   9   2  519.20   11.79
  -9   6  -2  494.82   11.59
  -9   6  -2  504.14   11.90
  -3   9  -2  492.55   11.63
  -9   6  -2  514.53   11.88
  -9   3   2  490.81   11.68
  -6   9   3  960.97   22.21
  -9   6  -3  990.25   22.33
   3  -9  -3  978.21   22.31
  -6  -3  -3  965.17   22.18
  -6   9   3  976.09   22.40
  -9   6  -3  913.66   22.47
  -9   6  -3  972.36   22.46
  -9   3   3  976.47   22.33
  -3   9  -3  986.07   22.30
  -9   6  -4  738.93   16.75
  -6   9   4  729.38   16.65
   3  -9  -4  707.41   16.76
  -6  -3  -4  712.84   16.59
   9  -6  -4  712.76   16.68
  -9   6  -4  734.41   16.90
  -6   9   4  748.20   16.84
  -9   3   4  734.33   16.74
  -3   9  -4  729.08   16.71
  -9   6  -5 2217.04   49.74
   3  -9  -5 2152.02   49.79
  -6   9   5 2175.52   49.71
   9  -6  -5 2198.83   49.73
  -3   9  -5 2117.53   49.73
  -6   9   5 2209.96   49.80
  -9   6  -5 2200.06   49.86
  -9   3   5 2127.92   49.74
  -9   3   6 1581.65   35.39
  -6   9   6 1567.82   35.38
  -9   6  -6 1499.22   35.31
   3  -9  -6 1476.31   35.43
  -9   6  -6 1565.56   35.37
   9  -6  -6 1572.44   35.40
  -6   9   6 1540.03   35.42
  -9   6  -6 1592.10   35.50
  -9   3   6 1520.03   35.37
  -9   3   7 1728.01   39.13
   9  -6  -7 1779.57   39.19
  -9   6  -7 1695.42   39.10
  -9   6  -7 1712.93   39.25
  -9   3   7 1639.82   39.12
   3  -9  -7 1705.75   39.23
  -6  -3  -7 1721.85   39.24
  -9   6  -8  311.76    7.78
   9  -3   8  332.39    7.88
  -6   9   8  324.24    7.75
   9  -6  -9  389.22    9.17
  -6  -3  -9  391.03    9.35
   3  -9  -9  371.07    9.27
   9  -3   9  376.82    9.26
  -6   9   9  377.08    9.15
   9  -6 -10  182.73    5.22
   3  -9 -10  182.97    5.29
  -6  -3 -10  189.78    5.31
   9  -3  10  190.13    5.16
  -6   9  10  188.19    5.10
  -3   9 -10  187.89    5.26
  -3   9 -10  200.68    5.02
   9  -6 -11   67.25    3.06
  -3   9 -11   64.61    2.70
  -6  -3 -11   66.99    3.36
   3  -9 -11   60.44    3.23
  -6   9  11   62.36    3.18
   3   6  11   62.66    3.73
   9  -3  11   66.37    3.36
  -3   9 -11   63.47    2.99
   9  -6 -12   73.07    3.25
  -3   9 -12   76.56    3.07
  -6  -3 -12   73.09    3.84
   3  -9 -12   66.85    3.56
   3   6  12   69.66    3.78
  -6   9  12   69.47    3.45
   9  -3  12   76.36    3.64
   6   3 -12   76.68    3.45
  -3   9 -13  172.38    5.08
   9  -6 -13  179.89    5.34
  -6  -3 -13  182.87    5.55
   3  -9 -13  168.93    5.63
   3   6  13  188.39    5.76
  -6   9  13  179.02    5.39
   9  -3  13  181.18    5.50
   6   3 -13  180.23    5.50
   9  -6 -14   23.73    3.45
   3  -9 -14   25.77    3.64
  -3   9 -14   25.25    2.75
  -6  -3 -14   23.64    3.32
   3   6  14   30.37    3.76
   9  -3  14   31.92    3.50
  -6   9  14   25.60    3.33
   6   3 -14   29.99    3.47
  -3   9 -15  136.53    4.39
   6   3 -15  141.15    4.90
   9  -6 -15  143.82    4.84
   9  -3  15  137.08    5.06
   3   6  15  142.86    5.09
   3  -9 -15  138.47    5.11
  -6  -3 -15  123.38    4.92
   9  -6 -16   64.37    3.82
   6   3 -16   66.45    3.86
   3  -9 -16   61.69    4.21
   3   6  17   49.36    4.35
   9  -6 -18   43.07    3.53
   6   3 -18   49.18    3.51
   3  -9 -18   39.99    3.73
   6   3 -19   14.27    2.78
   9  -6 -19   18.47    2.96
   9  -6 -20    6.32    2.55
   6   3 -20    8.60    2.46
   6   3 -21    8.19    1.77
   9  -6 -21    9.67    1.90
   9  -2 -21    5.82    1.87
   9  -2 -20    4.44    2.42
   7  -9 -20    3.26    2.48
   9  -2 -19    3.11    2.89
   2   7 -19    0.53    2.45
   7  -9 -19   -0.36    2.90
   7  -9 -18    3.38    3.24
   9  -2 -18    2.10    3.23
   2   7 -18    3.56    2.83
   7   2  18    2.32    3.72
   7   2  17    2.06    3.99
  -2   9  17    3.31    3.70
  -2  -7 -16   18.01    3.57
   7  -9 -16   15.32    3.52
   2   7 -16   19.35    3.14
   9  -2 -16   20.51    3.40
   9  -2 -15    1.78    3.54
   7  -9 -15   -0.24    3.53
  -2  -7 -15    0.54    3.75
  -2   9  15   -1.77    3.39
   7   2  15    2.40    3.66
   2   7 -15   -0.13    3.06
   7  -9 -14    8.72    3.32
  -2  -7 -14    5.30    4.00
  -9   2 -14    4.03    2.65
  -2   9  14    0.49    3.42
   7   2  14    3.21    3.68
   9  -2 -14    7.19    3.43
   2   7 -14    5.86    3.20
   7  -9 -13    8.86    3.37
  -2  -7 -13    3.32    3.48
  -9   2 -13    7.40    2.74
   7   2  13    7.50    4.00
  -2   9  13    7.66    3.25
   9  -7  13    4.49    3.22
   2   7 -13    5.44    2.83
   9  -2 -13    6.03    3.24
  -2  -7 -12    8.38    3.13
   7  -9 -12    9.43    3.07
  -9   2 -12    8.81    2.62
   9  -7  12    9.37    2.96
  -2   9  12    8.34    3.08
   7   2  12   13.99    3.37
   9  -2 -12    5.16    2.83
   2   7 -12   11.09    2.83
   7  -9 -11   38.55    2.80
   9  -2 -11   37.41    2.75
  -2  -7 -11   35.54    3.25
  -9   2 -11   39.31    2.68
   7   2  11   40.20    3.29
  -2   9  11   40.07    3.10
   9  -7  11   36.64    2.68
  -2  -7 -10   26.24    2.91
   7  -9 -10   23.57    2.57
  -9   7  10   24.71    2.32
   9  -2 -10   26.96    2.44
  -9   2 -10   30.87    2.33
   7   2  10   24.73    3.03
  -2   9  10   27.46    2.83
   9  -7  10   23.43    2.43
  -2  -7  -9   19.50    2.45
   7  -9  -9   14.53    2.25
  -9   7   9   15.56    2.18
  -7   9  -9   19.39    2.34
  -2   9   9   16.71    2.50
   9  -7   9   16.95    2.13
  -9   7   8   37.15    2.28
  -7   9  -8   36.09    2.53
   9  -7   8   40.14    2.02
  -9   2  -8   36.10    2.11
  -2  -7  -8   35.83    2.47
  -7   9  -7   75.72    3.17
  -9   7   7   76.19    2.88
  -9   7   7   80.06    2.38
   7  -9  -7   70.05    2.61
  -9   2  -7   77.66    2.44
   7  -9  -6  353.76    8.35
  -9   7   6  339.15    8.28
  -2  -7  -6  364.50    8.57
   9  -7   6  352.85    8.28
   7  -9  -5  279.37    7.02
  -9   7   5  294.44    7.04
  -2   9   5  306.05    7.01
  -7   9  -5  279.12    7.24
   9  -7   5  300.31    6.95
  -7   9  -4    1.60    2.14
   7  -9  -4    2.13    1.40
  -7   9  -4    1.48    1.55
  -9   7   4   -0.82    2.10
  -2   9   4    3.56    1.64
  -7   9  -4    7.49    2.46
  -9   7   4    5.79    1.63
   9  -7   4    5.07    1.16
  -9   7   3   54.48    2.16
   9  -7   3   33.19    1.47
  -9   2  -3   26.50    1.71
   7  -9  -3   32.03    1.73
  -7   9  -3   31.37    1.96
  -2   9   3   28.51    2.12
  -7   9  -3   61.21    2.90
  -9   7   3   24.97    2.80
  -9   7   3   54.67    2.52
   2   7  -3   24.32    1.37
  -9   7   2   79.14    2.58
   7  -9  -2   75.91    2.16
  -9   2  -2   76.79    2.21
  -7   9  -2   79.30    2.49
   9  -7   2   80.30    1.93
  -7   9  -2   80.67    3.20
  -9   7   2   73.59    3.09
  -7   9  -2   76.07    2.94
  -9   7   2   80.97    2.85
  -9   7   1   22.33    2.00
  -7   9  -1   22.72    1.79
  -9   7   1   22.52    1.51
  -9   2  -1   23.38    1.37
  -7   9  -1   20.96    1.38
  -9   7   1   21.12    2.49
  -7   9  -1   19.89    2.34
  -7   9  -1   24.13    2.35
  -9   7   1   20.24    2.25
  -9   7   0   20.73    1.88
  -7   9   0   20.36    1.34
  -9   7   0   18.06    1.54
  -2   9   0   19.08    0.82
  -7   9   0   18.19    1.72
  -9   7   0   14.94    2.51
  -7   9   0   15.20    2.64
  -7   9   0   22.01    2.08
  -9   7   0   18.52    2.35
  -9   7  -1   32.56    1.97
  -9   7  -1   29.86    1.64
  -7   9   1   30.69    1.39
   9  -7  -1   32.55    0.98
  -2   9  -1   27.21    1.86
  -7   9   1   25.27    1.92
  -7   9   1   28.89    2.52
  -9   7  -1   27.87    2.58
  -9   2   1   35.73    2.06
  -9   7  -1   30.15    2.55
  -7   9   1   32.80    2.36
  -7   9   2   90.48    2.24
  -9   7  -2   97.10    3.32
  -9   2   2   86.90    2.89
  -2   9  -2  102.91    2.74
   9  -7  -2   93.67    2.36
  -7   9   2   99.83    3.18
  -7   9   2   90.97    2.78
  -7   9   2   92.95    3.16
  -9   7  -2   94.06    3.31
  -9   7  -2   98.90    2.88
  -9   7  -3   31.92    1.95
  -7   9   3   38.40    1.29
  -7  -2  -3   32.71    1.26
   9  -7  -3   37.08    1.44
  -7   9   3   33.82    1.93
  -7   9   3   34.61    2.44
  -9   7  -3   30.95    2.66
  -2   9  -3   33.64    1.77
  -9   7  -4    5.31    1.52
  -7   9   4   -3.03    1.20
   2  -9  -4    3.00    1.98
  -7  -2  -4    0.90    0.88
  -7   9   4    3.65    1.44
   9  -7  -4    5.05    1.31
  -7   9   4    2.47    2.18
  -9   7  -4    3.30    2.31
  -9   2   4    0.10    1.51
   2  -9  -5  315.72    7.27
   9  -7  -5  294.90    7.09
  -7   9   5  291.01    7.06
  -9   7  -5  312.41    7.15
  -9   7  -5  298.45    7.42
  -7   9   5  276.14    7.30
  -9   2   5  300.66    7.07
   2  -9  -6  340.39    7.85
   9  -7  -6  336.56    7.74
  -7   9   6  324.67    7.65
  -9   7  -6  328.58    7.65
  -9   7  -6  324.83    7.91
  -9   7  -7   82.91    2.44
  -9   2   7   83.63    2.68
   9  -7  -7   86.29    2.75
  -7   9   8   45.31    2.17
   2  -9  -8   47.63    2.62
   9  -7  -9   19.17    2.25
   2  -9  -9   17.38    2.46
  -7   9   9   17.59    2.15
   9  -2   9   21.02    2.52
  -7  -2  -9   18.02    2.42
  -7  -2 -10   25.53    2.66
  -2   9 -10   25.93    2.25
   9  -7 -10   24.82    2.44
   2  -9 -10   23.48    2.66
  -7   9  10   23.67    2.45
   9  -2  10   24.08    2.69
   2   7  10   29.91    3.00
   9  -7 -11   38.89    3.04
  -7  -2 -11   44.03    3.03
   2  -9 -11   45.29    2.97
   2   7  11   43.46    3.44
   9  -2  11   46.01    3.25
  -7   9  11   44.35    2.77
  -2   9 -11   45.88    2.91
  -2   9 -11   41.12    2.61
   2  -9 -12   10.84    3.20
   9  -7 -12    9.77    3.01
  -2   9 -12    9.55    2.43
   7   2 -12   12.47    3.20
  -7  -2 -12    9.72    2.94
  -7   9  12    9.15    2.93
   9  -2  12   11.38    2.99
   2   7  12    7.24    3.35
   9  -7 -13    7.61    2.93
   2  -9 -13    5.94    3.41
  -7   9  13    7.23    2.94
  -7  -2 -13   11.65    3.03
   2   7  13   12.04    3.94
  -7   9  13    7.53    3.16
   9  -2  13    9.68    3.40
  -2   9 -13   10.64    2.69
   7   2 -13    7.01    3.38
   2  -9 -14    4.43    3.62
   9  -7 -14    7.44    3.17
  -7  -2 -14    8.99    3.17
   9  -2  14    6.63    3.46
   2   7  14    4.43    3.61
   7   2 -14    2.17    3.41
  -2   9 -14    3.36    2.74
   9  -2  15   -6.24    3.43
   2   7  15   -1.09    3.58
   2  -9 -15    2.33    3.62
  -2   9 -15   -2.65    2.91
   9  -7 -15   -2.18    3.25
   7   2 -15    5.07    3.26
   9  -7 -16   14.14    3.52
  -2   9 -16   22.64    2.83
   7   2 -16   16.91    3.35
   2  -9 -16   15.08    3.69
   9  -2  17   -5.08    3.81
   2   7  17   -1.04    3.98
   7   2 -18    5.56    3.13
   9  -7 -18    1.10    3.27
   2   7  18    6.23    3.70
   9  -7 -19    3.93    2.81
   7   2 -19   -0.24    2.84
   9  -7 -20    0.77    2.45
   7   2 -20    5.92    2.43
   7   2 -21    5.15    1.79
   9  -7 -21    3.47    1.85
   9  -1 -21    2.66    1.73
  -8   9 -21    0.22    1.29
   9  -1 -20    0.48    2.35
   8  -9 -20    1.32    2.45
   8  -9 -19   -1.42    2.80
   9  -1 -19    6.87    2.87
   8  -9 -18    3.42    3.22
   1   8 -18    2.39    2.65
   9  -1 -18   -0.18    3.12
   8   1  18    6.00    3.64
  -1   9  17    1.24    3.69
   8   1  17    5.42    3.74
   1   8 -16    7.03    2.99
   9  -1 -16    9.22    3.45
   8  -9 -16   10.49    3.42
  -1   9  16   10.57    3.71
  -1  -8 -16   11.64    3.51
   1   8 -15   38.08    3.25
   8  -9 -15   35.25    3.75
   9  -1 -15   41.26    3.77
  -1  -8 -15   32.87    3.79
  -1   9  15   42.67    3.71
   8   1  15   44.55    3.85
   8  -9 -14   -0.21    3.35
  -1  -8 -14    1.41    4.00
  -1   9  14    0.31    3.59
   8   1  14    0.75    3.52
   1   8 -14    1.82    3.10
   9  -1 -14   -0.75    3.20
   8  -9 -13   50.63    3.70
   9  -1 -13   54.16    3.61
  -1  -8 -13   50.59    3.71
  -9   1 -13   54.89    3.17
   8   1  13   56.11    3.84
  -1   9  13   55.81    3.65
   1   8 -13   54.35    3.26
  -1  -8 -12   23.53    3.38
   8  -9 -12   21.96    2.93
   1   8 -12   21.32    2.71
   9  -1 -12   18.09    3.05
  -9   1 -12   25.64    2.70
  -1   9  12   26.30    3.49
   8   1  12   21.76    3.25
  -1  -8 -11    5.77    2.87
   8  -9 -11   11.48    2.66
  -9   8  11   10.91    2.43
   9  -1 -11    7.40    2.82
  -9   1 -11    4.60    2.48
   9  -8  11   10.51    2.61
   8   1  11   13.87    3.18
  -1   9  11    9.12    3.04
  -9   8  10   21.79    2.45
   8  -9 -10   17.51    2.51
  -9   1 -10   13.59    2.43
  -1  -8 -10   25.82    2.88
   9  -8  10   18.25    2.44
  -1   9  10   26.08    2.90
   8   1  10   19.66    2.93
  -1  -8  -9    1.83    2.54
   8  -9  -9    1.20    2.10
  -9   8   9    0.74    2.24
  -8   9  -9    2.37    2.28
  -1   9   9    1.38    2.53
   9  -8   9   -1.05    1.99
  -9   8   8   66.36    2.81
  -8   9  -8   70.62    3.00
  -1  -8  -8   68.12    2.93
   9  -8   8   64.59    2.54
  -8   9  -7  407.73    9.81
   8  -9  -7  409.36    9.61
  -9   8   7  400.55    9.45
  -9   8   7  397.44    9.68
   8  -9  -6   48.57    2.08
  -8   9  -6   45.81    1.94
  -9   8   6   49.47    1.98
  -9   8   6   43.97    2.55
   9  -8   6   49.62    2.00
  -1   9   5  107.71    2.98
  -8   9  -5  112.31    3.03
  -9   8   5  116.61    3.05
   9  -8   5  107.59    2.91
  -9   1  -4   47.58    2.01
  -9   8   4   50.26    2.29
  -8   9  -4   60.66    2.24
  -1   9   4   47.46    2.25
  -9   8   4   46.59    2.82
   9  -8   4   61.87    1.95
  -9   1  -3  183.87    4.42
   8  -9  -3  178.86    4.41
  -8   9  -3  180.04    5.07
   1   8  -3  182.83    4.34
  -8   9  -3  174.51    4.89
  -9   8   3  174.61    4.99
  -8   9  -3  187.71    4.61
  -9   8   3  188.09    4.68
   1   8  -2  157.88    3.59
  -8   9  -2  147.34    3.80
  -9   8   2  148.20    3.78
   8  -9  -2  137.62    3.43
  -9   1  -2  141.76    3.54
  -8   9  -2  132.54    4.27
  -9   8   2  134.26    4.23
  -8   9  -2  120.92    4.09
  -9   8   2  127.89    4.16
  -9   8   1  279.68    6.72
  -8   9  -1  281.78    6.70
  -9   1  -1  275.71    6.54
  -8   9  -1  281.71    6.59
  -9   8   1  271.89    6.59
  -8   9  -1  279.42    7.09
  -9   8   1  264.09    7.04
  -8   9  -1  280.03    6.91
  -9   8   1  283.65    6.91
  -9   8   0   15.76    1.87
  -8   9   0   17.85    2.41
  -8   9   0   18.10    1.89
  -8   9   0   17.91    1.49
  -1   9   0   18.85    0.70
  -9   8   0   13.85    1.50
  -8   9   0   17.73    2.66
  -9   8   0   13.77    2.46
  -9   8   0   17.84    2.20
  -9   8  -1  294.78    6.79
  -8   9   1  278.51    6.68
  -9   8  -1  281.42    6.69
   9  -8  -1  272.21    6.48
  -8   9   1  298.57    6.77
  -1   9  -1  311.93    6.76
  -8   9   1  279.16    7.12
  -9   8  -1  278.30    7.12
  -9   8  -1  295.94    7.05
  -8   9   1  278.14    7.01
  -8  -1  -2  141.62    3.45
   9  -8  -2  138.96    3.40
  -9   8  -2  149.98    3.85
  -8   9   2  143.70    3.79
  -9   8  -2  141.01    4.24
  -8   9   2  131.19    4.21
  -1   9  -2  149.35    3.68
  -9   8  -2  134.47    4.21
  -8   9   3  166.83    4.16
  -8  -1  -3  180.36    4.23
   9  -8  -3  178.42    4.26
  -9   8  -3  187.52    4.53
  -8   9   3  177.83    4.44
  -9   8  -3  180.52    4.93
  -8   9   3  172.61    4.86
  -1   9  -3  184.95    4.34
  -8   9   4   79.73    2.38
   9  -8  -4   50.96    2.47
  -8   9   4   78.50    2.70
  -9   8  -4   63.15    2.72
  -9   8  -4   54.94    3.17
  -9   1   4   65.61    2.55
  -8   9   4   83.16    3.20
  -8   9   5   93.64    2.64
   1  -9  -5   86.39    3.22
   9  -8  -5  103.42    2.74
  -8   9   5   98.95    3.31
  -8   9   5   91.51    2.78
  -9   8  -5   97.22    2.78
   1   8   5   97.71    2.62
  -8   9   5   99.25    3.25
  -9   1   5   91.24    2.59
  -8   9   6   51.52    2.04
  -9   8  -6   59.08    2.03
   9  -8  -6   56.97    2.16
   1  -9  -6   52.99    2.54
  -8   9   6   52.54    2.04
  -9   8  -7  378.02    8.94
  -8   9   7  379.75    9.29
   9  -8  -7  387.41    9.09
   1  -9  -8   58.66    2.76
  -9   8  -8   60.03    2.67
  -8   9   8   60.28    2.38
   1  -9  -9    4.79    2.57
   9  -8  -9    1.54    2.24
  -8  -1  -9    2.99    2.24
  -8   9   9    1.67    2.03
   9  -1   9    3.78    2.46
   1  -9 -10   17.23    2.67
   9  -8 -10   16.06    2.48
  -8   9  10   15.86    2.66
  -8  -1 -10   17.05    2.39
  -8   9  10   15.32    2.43
   1   8  10   21.39    2.80
   9  -1  10   19.89    2.98
   1  -9 -11    6.25    3.14
   9  -8 -11    7.38    2.66
  -8   9  11    6.88    2.67
  -1   9 -11    6.54    2.34
   8   1 -11   10.41    3.04
  -8  -1 -11    9.13    2.52
  -8   9  11    9.37    2.59
   1   8  11   11.30    3.26
   9  -1  11   13.24    3.05
   1  -9 -12   21.63    3.40
   9  -8 -12   27.02    3.16
  -8   9  12   21.90    2.79
  -1   9 -12   18.06    2.60
   8   1 -12   17.05    3.25
  -8  -1 -12   20.76    2.87
   9  -1  12   24.45    3.64
   1   8  12   25.09    3.40
   8   1 -13   53.43    3.56
  -1   9 -13   54.48    3.19
   9  -8 -13   57.19    3.58
  -8   9  13   52.36    3.24
   1  -9 -13   57.10    3.86
  -8  -1 -13   56.01    3.44
   1   8  13   55.53    4.01
   9  -1  13   60.31    3.61
   1   8  14    3.17    3.60
   9  -1  14   -1.30    3.55
   1  -9 -14   -2.02    3.68
   9  -8 -14    2.50    3.26
  -1   9 -14    3.69    2.78
   8   1 -14   -3.21    3.43
   8   1 -15   46.00    3.82
   9  -8 -15   45.08    3.74
  -1   9 -15   40.32    3.08
   9  -1  15   42.48    3.84
   1   8  15   40.45    3.87
   1  -9 -15   41.06    4.03
   8   1 -16    8.24    3.51
  -1   9 -16   12.28    2.77
   9  -8 -16   11.48    3.31
   9  -1  16    7.69    3.78
   1   8  16   10.31    3.86
   1  -9 -16   17.75    3.77
  -1   9 -17   -0.97    2.64
   1   8  17   -0.63    3.70
   9  -8 -18    6.69    3.08
   8   1 -18    3.02    3.15
   1   8  18   -0.86    3.62
   8   1 -19    1.06    2.88
   9  -8 -19    4.32    2.86
   8   1 -20    3.43    2.37
   9  -8 -20   -0.47    2.35
   8   1 -21   -2.07    1.79
  -9   8 -21    0.77    1.04
  -9   9   0   80.23    2.69
  -9   9   0   74.29    3.22
  -9   9   0   74.11    2.35
  -9   9   1  120.78    3.88
  -9   9  -1  126.76    3.89
  -9   9  -1  119.36    4.33
  -9   9   1  113.38    4.36
  -9   9  -1  127.06    3.69
   0   9  -2  253.17    6.02
  -9   9  -2  243.03    6.17
  -9   9   2  238.29    6.18
   9  -9  -2  254.56    5.89
  -9   9   2  244.04    6.54
  -9   0  -2  259.64    5.95
  -9   0  -3   59.08    1.87
  -9   9  -3   61.26    2.35
   9  -9  -3   55.17    1.80
  -9   9   3   60.27    2.78
   0   9  -3   59.79    1.88
   9  -9  -4 4360.98  102.16
  -9   9  -4 4524.18  102.20
  -9   9   4 4434.13  102.19
  -9   9   4 4548.30  102.31
  -9   0  -4 4524.48  102.14
   0   9   5   83.34    2.47
  -9   9  -5   82.30    2.63
  -9   9   5   85.67    2.66
  -9   9   5   81.42    3.13
   9  -9  -5   82.21    2.51
  -9   9  -6  673.83   15.29
  -9   9   6  626.34   14.99
  -9   9   6  654.67   15.17
  -9   9  -6  649.26   14.99
   0  -9  -6  637.10   15.16
   9  -9  -6  654.84   15.02
  -9   9  -7  306.12    7.41
  -9   9   7  298.16    7.03
  -9   9   7  301.83    7.36
  -9   9  -7  285.48    7.01
  -9   9   7  282.05    7.05
   9  -9  -7  305.38    7.16
  -9   9   8  455.36   10.89
  -9   9  -8  452.40   10.92
   0  -9  -8  456.07   10.92
  -9   9   8  452.31   10.72
   9  -9   8  455.88   10.73
  -9   9  -9  249.73    6.68
   9  -9  -9  267.67    6.54
   0  -9  -9  252.96    6.80
  -9   9   9  271.92    6.73
   9  -9 -10  430.56   10.12
  -9   9  10  423.52   10.19
   0   9  10  420.34   10.27
   9   0  10  408.90   10.24
   0  -9 -10  399.96   10.25
   9  -9 -11  254.52    7.00
  -9   9  11  257.61    6.90
   9   0 -11  275.28    7.01
   0   9 -11  285.34    6.89
   0  -9 -11  263.32    7.07
   9   0  11  267.44    7.13
   0   9  11  272.47    7.08
   9  -9 -12   30.10    3.27
  -9   9  12   31.46    2.91
   0  -9 -12   32.33    3.37
   9   0  12   37.44    3.61
   0   9  12   45.04    3.50
   9   0 -12   40.80    3.35
   0   9 -12   47.20    2.99
   9  -9 -13    7.66    2.95
   0  -9 -13   13.03    3.53
   9   0  13    9.17    3.62
   0   9  13    8.79    3.52
   9   0 -13   15.52    3.42
   0   9 -13    8.05    2.80
   9   0 -14  334.06    8.55
   9  -9 -14  331.53    8.45
   0   9 -14  329.68    8.27
   0   9  14  319.66    8.47
   9   0  14  323.17    8.55
   9  -9 -15    4.82    3.41
   0  -9 -15    5.98    3.72
   0   9  15   10.39    3.37
   9   0  15    6.27    3.39
   9   0 -15    9.97    3.51
   0   9 -15    7.88    2.86
   9  -9 -16  102.01    4.36
   0   9 -16  105.96    4.04
   9   0 -16  109.33    4.33
   0   9  16   96.80    4.50
   9   0  16  100.78    4.58
   0  -9 -16   90.35    4.49
   0   9 -17   15.79    2.80
   0   9  17   12.27    3.73
   9   0  17   12.37    3.79
   9   0 -18   75.86    3.77
   0   9  18   70.22    3.97
   9   0  18   78.65    4.00
   9  -9 -18   69.47    3.75
   9   0 -19   25.77    2.90
   9  -9 -19   24.46    2.94
   9   0 -20    2.97    2.34
   9  -9 -20    3.86    2.29
   9   0 -21    7.12    1.70
  -9   9 -21    3.26    1.17
  -5  10   0   14.13    2.19
 -10   5   0   11.65    1.60
  -5  10   0   13.18    1.07
  -5  10   0   15.07    2.22
 -10   5   0   13.09    2.33
 -10   5   0   10.00    2.18
 -10   5  -1  333.89    8.00
 -10   5   1  335.57    7.99
  -5  10   1  315.40    8.08
  -5  10  -1  317.06    8.13
  -5  10   1  333.94    8.07
  -5  10   1  334.85    7.70
 -10   5  -1  339.53    7.81
 -10   5  -1  322.12    8.17
 -10   5   1  320.29    8.05
  -5  10  -1  343.29    7.98
 -10   5  -1  320.14    8.17
 -10   5  -2   53.70    2.51
 -10   5   2   61.07    2.46
  -5  10  -2   49.78    2.88
  -5  10   2   48.37    2.59
 -10   5  -2   43.75    1.86
 -10   5  -2   46.50    2.76
 -10   5   2   53.50    2.56
  -5  10  -2   65.53    2.44
 -10   5   3  744.31   17.36
 -10   5  -3  771.97   17.35
   5 -10  -3  733.76   17.27
 -10   5  -3  749.63   17.25
  -5  10   3  768.90   17.40
 -10   5  -3  769.12   17.45
  -5  10  -3  742.00   17.34
 -10   5   3  717.61   17.35
 -10   5   4   12.85    2.01
  -5  10  -4   10.72    1.96
 -10   5  -4   13.89    2.24
  -5  10   4   18.43    1.99
 -10   5  -4   15.10    2.04
 -10   5   4   13.75    1.99
   5 -10  -4   14.59    1.77
 -10   5   5  939.74   21.30
 -10   5  -5  937.61   21.29
   5 -10  -5  902.64   21.29
  -5  10   5  911.86   21.32
 -10   5  -5  927.70   21.39
  -5  10  -5  920.87   21.31
 -10   5   5  916.69   21.31
 -10   5  -6   15.34    1.68
 -10   5   6   13.24    1.78
   5 -10  -6   10.84    1.94
  -5  10  -6   19.52    2.62
  -5  10   6   13.26    1.71
  10  -5   6   15.61    1.79
 -10   5  -6   16.40    2.12
  -5  10   6   14.41    1.69
 -10   5   6   13.18    1.81
  10  -5  -7  219.93    5.59
  -5  10  -7  222.56    5.91
   5 -10  -7  234.48    5.71
 -10   5  -7  224.16    5.61
 -10   5   7  213.81    5.42
 -10   5  -7  218.80    5.42
  -5  -5  -8   31.67    2.55
  10  -5   8   31.98    2.08
  -5  10   8   31.54    2.18
  -5  10  -8   33.71    2.71
  -5  10  -8   31.59    1.76
  10  -5  -9  149.35    4.25
   5 -10  -9  155.92    4.43
  -5  -5  -9  146.95    4.50
  10  -5   9  156.23    4.39
  -5  10   9  154.81    4.39
  -5  10  -9  156.05    4.56
  10  -5 -10   72.75    3.08
   5 -10 -10   62.31    3.21
  -5  -5 -10   67.16    3.22
  -5  10  10   71.48    2.94
  10  -5  10   73.15    3.04
  -5  10 -10   75.30    3.29
   5 -10 -11    6.13    2.72
  -5  -5 -11    4.01    2.76
   5   5  11    1.56    3.30
  -5  10  11    4.94    2.69
  10  -5  11    4.93    2.77
  10  -5 -11    6.65    2.69
   5 -10 -12    9.15    3.10
  -5  -5 -12    8.01    3.18
  -5  10  12   12.91    2.91
  10  -5  12   13.87    2.86
   5   5  12    9.25    3.54
  10  -5 -12   13.01    2.71
   5   5 -12   11.95    3.02
  10  -5 -13   96.30    4.16
   5 -10 -13  100.80    4.09
  -5  -5 -13   98.91    4.35
  -5  10  13   97.22    3.99
   5   5  13   99.54    4.72
  10  -5  13  107.59    4.17
   5   5 -13  100.68    4.28
  10  -5 -14  110.50    4.42
   5   5 -14  113.06    4.35
  -5  10  14  108.87    4.40
  10  -5  14  112.42    4.47
   5   5  14  110.24    4.92
   5 -10 -14  107.96    4.59
  -5  -5 -14  106.56    4.46
   5   5 -15   88.40    4.15
  10  -5 -15   90.37    4.07
   5 -10 -15   84.93    4.37
  -5  10  15   89.09    4.19
  10  -5  15   83.78    4.23
   5   5  15   83.01    4.34
   5   5  16    8.31    3.81
   5 -10 -16    4.24    3.65
  10  -5 -16    5.85    3.35
   5   5 -16    9.70    3.33
   5   5  17   43.31    4.34
  10  -5 -18   -0.02    3.15
   5   5 -18    2.15    2.91
   5   5  18    1.95    3.77
   5 -10 -18    2.69    3.34
   5   5 -19    3.22    2.52
  10  -5 -19    3.23    2.77
  10  -5 -20    0.26    2.31
   5   5 -20    3.01    2.25
  10  -5 -21    1.48    1.75
  10  -4 -21    0.93    1.78
  10  -4 -20    0.80    2.34
   4   6 -20   -0.58    2.04
   4   6 -19    5.34    2.52
  10  -4 -19    0.81    2.72
   6 -10 -19   -2.04    2.87
   4   6 -18    1.66    2.87
  10  -4 -18    7.09    3.12
   6   4  18    8.18    3.74
   6 -10 -18    8.22    3.38
   6   4  17   -2.56    3.91
  10  -4 -16   86.00    4.07
   4   6 -16   81.36    4.00
   6 -10 -16   75.00    4.19
  -4  10  16   77.33    4.22
   6   4  16   77.82    4.62
  -4  10  15    1.40    3.28
   6   4  15    4.85    3.69
   6 -10 -15    6.24    3.50
  10  -4 -15    5.77    3.50
   4   6 -15    6.03    3.35
   6 -10 -14   15.26    3.49
  10  -4 -14   15.15    3.12
  -4  -6 -14   16.20    3.60
  10  -6  14   10.73    3.47
  -4  10  14   16.35    3.30
   6   4  14   16.67    3.73
   4   6 -14   15.39    3.15
   6 -10 -13    3.36    3.36
  -4  -6 -13    5.92    3.54
  -4  10  13    3.16    3.14
  10  -6  13    6.82    3.16
   6   4  13    5.63    3.59
  10  -4 -13    0.10    3.18
   4   6 -13    2.67    3.27
   6 -10 -12   68.70    3.66
  10  -4 -12   68.97    3.57
  -4  -6 -12   63.13    3.86
   6   4  12   70.28    4.02
  -4  10  12   70.94    3.55
  10  -6  12   63.58    3.40
   4   6 -12   76.95    3.50
   6 -10 -11    8.44    2.64
  -4  -6 -11    7.59    3.12
  -4  10  11   12.51    2.88
  10  -6  11    7.69    2.66
   6   4  11    6.56    3.21
  10  -4 -11    9.75    2.70
   6 -10 -10   78.55    3.22
  10  -6  10   81.68    3.12
  10  -4 -10   77.09    3.03
  -6  10 -10   83.26    3.31
   6 -10  -9   16.92    2.30
  10  -6   9   14.90    2.06
  -4  10   9   15.28    2.22
  10  -4  -9   13.72    2.26
  -6  10  -9   17.41    2.69
 -10   6   8    1.48    1.88
  -6  10  -8    5.00    2.51
  -4  -6  -8    4.17    2.28
 -10   4  -8    2.94    1.62
  10  -6   8    4.66    1.92
  -4  10   8    1.85    2.10
  -6  10  -7  155.97    4.41
 -10   6   7  143.36    3.76
  -4  10   7  135.63    3.89
 -10   4  -7  141.95    3.77
   6 -10  -7  150.29    4.00
  -6  10  -6  290.83    7.22
  -6  10  -6  283.25    6.69
  10  -6   6  285.63    6.83
 -10   4  -6  290.05    6.88
 -10   6   6  274.41    6.85
   6 -10  -6  285.31    6.91
  10  -6   5   67.31    2.22
  -4  10   5   66.88    2.45
   6 -10  -5   67.68    2.41
 -10   4  -5   62.85    2.54
 -10   6   5   69.87    2.38
  -6  10  -5   64.28    2.56
  -4  10   4  367.46    8.62
   6 -10  -4  373.59    8.52
 -10   4  -4  365.04    8.64
 -10   6   4  342.27    8.58
  10  -6   4  370.36    8.43
 -10   6   4  361.36    8.67
  -6  10  -4  329.69    8.64
  -4  10   3   72.24    2.72
 -10   4  -3   69.88    2.21
   6 -10  -3   69.12    2.25
 -10   6   3   76.46    2.50
 -10   6   3   64.56    2.80
  -6  10  -3   80.97    2.71
  -4  10   2   30.73    2.18
  -6  10  -2   34.07    2.60
 -10   4  -2   30.59    1.56
 -10   6   2   26.38    2.36
  -6  10  -2   30.67    2.15
 -10   6   2   31.67    2.27
 -10   6   1   52.22    2.44
 -10   4  -1   49.35    1.95
  -4  10   1   49.01    1.50
  -6  10  -1   47.25    2.68
  -4  10   1   48.54    2.40
 -10   6   1   50.88    2.90
 -10   6   1   44.50    2.53
  -6  10  -1   49.85    2.52
 -10   6   0    1.29    2.13
  -4  10   0    3.34    2.08
  -6  10   0   -1.23    2.26
  -6  10   0    1.70    1.13
  -4  10   0    1.36    0.87
 -10   4   0    0.26    1.42
 -10   6   0   -1.99    1.55
  -4  10   0    4.84    2.34
  -6  10   0    2.41    2.27
 -10   6   0    4.47    2.35
 -10   4   0   -4.57    2.24
 -10   6   0   -0.04    2.17
 -10   6  -1   47.13    2.46
  -6  10   1   51.30    2.49
  -6  10   1   49.85    2.66
 -10   6  -1   43.42    1.92
  -6  10   1   47.98    1.61
 -10   6  -1   44.09    2.90
 -10   6  -1   43.67    2.79
  -4  10  -1   41.91    2.35
 -10   6  -2   36.25    2.22
  -6  10   2   35.55    2.57
 -10   6  -2   35.79    1.82
 -10   6  -2   37.08    2.65
 -10   4   2   33.22    2.25
  -6  10   3   87.73    3.20
 -10   6  -3   96.47    3.31
 -10   6  -3   88.30    2.96
  -4  10  -3   93.37    2.82
 -10   4   3   89.35    2.92
 -10   6  -4  361.27    8.55
 -10   4   4  357.89    8.60
  -6  10   4  358.09    8.41
  -6  10   4  375.00    8.67
 -10   6  -4  351.50    8.77
 -10   4   4  347.00    8.58
  -4  10  -4  347.20    8.55
 -10   4   5   86.36    2.85
 -10   6  -5   87.80    2.70
  -6  10   5   92.17    2.58
   4 -10  -5   87.73    2.90
  10  -6  -5   86.38    2.63
 -10   6  -5   83.09    3.11
  -6  10   5   88.88    2.91
  -4  10  -5   81.12    2.68
 -10   4   5   83.97    2.71
 -10   6  -6  269.81    6.51
 -10   4   6  268.04    6.58
   4 -10  -6  274.15    6.73
 -10   4   6  260.16    6.56
  10  -6  -6  275.99    6.59
 -10   6  -6  266.28    6.75
  -6  10   6  266.06    6.61
  -6  10   6  280.24    6.52
 -10   6  -7  128.76    3.36
  10  -6  -7  126.89    3.61
 -10   4   7  124.80    3.43
  10  -4   7  124.42    3.62
 -10   4   7  126.49    3.44
  -6  10   8    2.75    1.88
  10  -4   8    0.58    2.09
   4 -10  -8   -0.81    2.16
   4 -10  -9   16.38    2.48
  -6  -4  -9   14.82    2.44
  -6  10   9   12.28    2.11
  10  -4   9   13.28    2.37
  -4  10  -9   16.54    2.63
  10  -6  -9   14.40    2.07
  10  -6 -10   90.06    3.22
   4 -10 -10   82.83    3.51
  -6  -4 -10   80.24    3.37
  10  -4  10   99.04    3.60
  -6  10  10   84.04    3.21
  -4  10 -10   94.09    3.52
  -4  10 -10   83.30    2.91
   4 -10 -11   14.37    2.87
  -6  -4 -11   10.10    2.91
   4   6  11   13.73    3.17
  10  -4  11   11.27    2.85
  -6  10  11    9.30    2.47
  -4  10 -11   16.14    2.64
  -4  10 -11   13.94    2.10
  10  -6 -11    7.76    2.64
  -4  10 -12   70.79    2.92
  10  -6 -12   73.07    3.32
   4 -10 -12   63.73    3.73
  -6  -4 -12   69.24    3.75
   4   6  12   72.07    4.06
  10  -4  12   71.08    3.64
  -6  10  12   63.29    3.48
   6   4 -12   73.78    3.64
  -4  10 -13    3.70    2.40
  10  -6 -13    3.52    3.16
   4 -10 -13    1.54    3.08
  -6  -4 -13    9.01    3.27
   6   4 -13    5.85    3.35
  -6  10  13    2.45    3.14
   4   6  13    3.57    3.67
  10  -4  13    0.12    3.26
   6   4 -14   13.53    3.22
   4   6  14   18.95    3.71
  -6  10  14   22.20    3.47
  10  -4  14   10.33    3.35
   4 -10 -14   16.83    3.64
  10  -6 -14   11.75    3.29
   6   4 -15    5.15    3.50
  10  -4  15    5.29    3.36
   4   6  15    4.09    3.67
   4 -10 -15    7.88    3.52
  10  -6 -15    5.25    3.41
  -6  10  15    1.12    2.99
  10  -6 -16   81.30    3.99
   6   4 -16   89.75    4.08
  10  -4  16   78.65    4.36
   4   6  16   84.95    4.69
   4 -10 -16   81.49    4.23
   4   6  17    0.53    3.89
   6   4 -18    2.06    3.06
  10  -6 -18   -0.52    3.12
   4   6  18    5.54    3.68
   4 -10 -18    4.38    3.25
   6   4 -19    2.63    2.62
  10  -6 -19    3.74    2.79
   6   4 -20   -0.22    2.27
  10  -6 -20    0.83    2.41
 -10   6 -20    1.98    1.43
   6   4 -21    0.70    1.52
  10  -6 -21    1.98    1.71
  10  -3 -21   -2.90    1.69
  10  -3 -20    3.01    2.41
   3   7 -19    2.74    2.39
   7 -10 -19    1.96    2.88
   3   7 -18    0.29    2.79
  10  -3 -18    1.47    3.05
   7   3  18    2.15    3.62
   7 -10 -18    0.02    3.18
   7   3  17   -1.61    3.87
  -3  10  17   -1.80    2.97
   7   3  16    4.71    3.96
  -3  10  16   -1.71    3.43
   7 -10 -16    3.10    3.29
  10  -3 -16    5.83    3.36
   3   7 -16    0.09    3.21
  -3  10  15   19.47    3.59
   7   3  15   13.40    3.55
   7 -10 -15   17.67    3.41
  10  -3 -15   16.82    3.59
   3   7 -15   16.03    3.31
   7 -10 -14   26.12    3.59
  -3  -7 -14   27.63    3.65
   7   3  14   26.78    3.79
  -3  10  14   20.86    3.44
  10  -3 -14   30.48    3.56
   3   7 -14   27.05    3.16
   7 -10 -13   58.00    3.67
  10  -3 -13   65.74    3.45
  -3  -7 -13   58.13    4.12
  10  -7  13   68.64    3.71
   7   3  13   73.02    4.19
  -3  10  13   61.42    3.62
   3   7 -13   71.63    3.65
   7 -10 -12   12.17    2.89
  -3  -7 -12   10.94    3.20
 -10   3 -12   11.28    2.34
  -3  10  12   19.37    3.13
  10  -7  12   16.07    2.95
   7   3  12   20.18    3.62
  10  -3 -12   13.91    3.09
   3   7 -12   12.04    2.96
   7 -10 -11   15.27    2.61
  10  -3 -11   19.81    2.74
  -3  -7 -11   20.75    3.06
 -10   3 -11   19.56    2.28
  10  -7  11   20.01    2.75
  -3  10  11   19.95    3.02
   7   3  11   18.21    3.13
 -10   3 -10    0.39    2.02
  -3  -7 -10   -0.32    2.76
   7 -10 -10    0.26    2.36
 -10   7  10   -0.19    2.14
  10  -3 -10   -4.29    2.36
  -7  10 -10   -3.45    2.49
  10  -7  10    2.47    2.30
  -3  10  10    3.31    2.59
   7 -10  -9   27.02    2.44
  10  -3  -9   28.00    2.30
  -7  10  -9   30.41    2.56
  -3  -7  -9   26.23    2.67
 -10   7   9   25.88    2.26
  -3  10   9   25.46    2.50
  10  -7   9   25.27    2.12
  10  -7   8  128.70    3.73
  -3  -7  -8  129.37    4.11
  -7  10  -8  144.44    4.24
  -3  10   8  136.39    3.94
 -10   7   8  136.46    3.90
   7 -10  -7  373.98    9.13
 -10   7   7  389.59    8.99
  -7  10  -7  390.41    9.32
 -10   3  -7  362.85    9.03
 -10   7   7  395.39    9.17
 -10   7   6   33.65    2.18
   7 -10  -6   32.58    1.99
 -10   7   6   32.31    1.90
  -7  10  -6   42.99    2.77
 -10   3  -6   41.13    2.12
  10  -7   6   35.79    1.84
  -7  10  -5   68.62    3.07
  -3  10   5   77.73    2.55
  10  -7   5   83.93    2.36
 -10   7   5   75.63    2.56
   7 -10  -5   67.45    2.51
  -3  10   4   92.92    2.95
 -10   7   4   90.43    2.97
   7 -10  -3  344.47    7.99
 -10   3  -3  327.77    8.01
  10  -7   3  351.54    7.89
  -3  10   3  348.91    8.18
  -7  10  -3  322.60    8.28
 -10   7   3  317.84    8.17
 -10   7   2   75.64    2.53
 -10   3  -2   70.50    2.21
  -7  10  -2   74.35    2.53
  10  -7   2   73.09    1.81
  -3  10   2   71.15    2.70
 -10   7   2   71.18    3.06
 -10   7   2   74.45    2.88
 -10   7   1   72.76    2.38
 -10   7   1   73.15    2.03
  -7  10  -1   72.70    1.79
 -10   3  -1   79.14    1.86
  -7  10  -1   73.75    2.13
  -7  10  -1   66.34    2.94
 -10   7   1   63.99    2.99
  -7  10  -1   63.32    2.65
 -10   7   1   80.39    2.56
 -10   7   0    7.02    2.10
  -7  10   0   14.10    1.41
 -10   7   0    3.94    1.62
  -7  10   0    1.60    2.34
  -3  10   0   54.61    2.39
  -7  10   0    9.14    1.87
  -7  10   0    8.80    2.56
 -10   7   0    9.87    2.63
 -10   7   0    4.85    2.35
 -10   7  -1   81.43    2.66
  -7  10   1   60.49    1.76
 -10   7  -1  125.10    2.64
  10  -7  -1   81.80    1.88
  -7  10   1   94.01    2.55
  -3  10  -1   90.59    2.68
  -7  10   1   94.67    3.16
 -10   7  -1   99.98    3.18
 -10   3   1  104.35    2.86
 -10   7  -2   94.45    3.10
 -10   7  -2   98.81    2.85
  -7  10   2  105.63    2.93
  -7  10   2  104.14    2.41
  10  -7  -2   90.21    2.50
  -7  10   2  111.91    3.39
 -10   7  -2   92.69    3.55
  -3  10  -2  104.99    2.93
 -10   3   2   89.62    3.12
 -10   3   3  351.93    8.82
  -3  10  -3  403.55    8.79
  -7  10   3  356.98    8.80
  -7  10   3  376.10    8.59
  10  -7  -3  350.73    8.64
  -7  10   3  397.46    9.03
 -10   7  -3  366.67    9.08
 -10   7  -3  387.76    8.82
 -10   7  -4  125.45    3.53
  -7  10   4  131.49    3.18
   3 -10  -4  112.62    3.51
  -7  -3  -4  131.79    3.05
  -7  10   4  120.26    3.88
  10  -7  -4  118.98    3.26
  -7  10   4  130.32    3.75
  -3  10  -4  131.07    3.42
 -10   3   4  111.09    3.44
 -10   7  -5   64.72    2.30
   3 -10  -5   55.16    2.52
  10  -7  -5   61.80    2.09
  -7  10   5   62.07    2.04
  -7  10   5   59.36    2.56
  -3  10  -5   55.33    2.08
 -10   3   5   57.57    2.17
 -10   3   6   40.21    2.07
   3 -10  -6   29.70    2.18
  10  -7  -6   36.26    1.93
  -7  10   6   38.40    1.80
 -10   7  -6   38.78    1.84
  -7  10   6   36.73    2.15
 -10   3   6   31.87    1.74
 -10   3   7  394.96    9.05
 -10   7  -7  368.65    8.98
  10  -7  -7  385.86    9.07
   3 -10  -8  125.31    3.87
  10  -3   8  135.03    3.84
  -7  10   8  124.58    3.60
  -7  10   9   16.97    2.00
  10  -3   9   24.17    2.35
   3 -10  -9   20.04    2.48
  10  -7  -9   18.25    2.27
   3 -10 -10   -1.64    2.73
  -7  10  10    0.72    2.30
  10  -3  10    1.09    2.45
  -7  -3 -10   -0.87    2.65
  -3  10 -10   -1.90    2.62
  -3  10 -10    2.29    1.98
  10  -7 -10    2.94    2.41
   3 -10 -11   18.31    3.07
  10  -7 -11   15.73    2.67
  -7  10  11   17.90    2.66
  10  -3  11   13.89    3.11
   3   7  11   16.02    3.15
  -7  -3 -11   15.58    2.96
  -3  10 -11   14.09    2.18
  -3  10 -11   16.47    2.70
  -3  10 -12   11.33    2.44
   7   3 -12   13.14    3.27
  10  -3  12   13.66    3.04
  -7  10  12   20.28    2.83
   3   7  12   16.50    3.64
  10  -7 -12    8.20    2.99
   3 -10 -12   10.56    3.11
  10  -7 -13   71.61    3.57
  -3  10 -13   67.28    3.13
  -7  10  13   65.91    3.64
   7   3 -13   64.21    3.81
  -7  10  13   67.43    3.68
   3   7  13   64.19    4.22
  10  -3  13   65.80    3.60
   3 -10 -13   79.16    4.05
   7   3 -14   28.92    3.49
  -7  10  14   34.97    3.17
   3 -10 -14   30.30    3.76
  10  -7 -14   21.50    3.45
  -3  10 -14   26.79    2.74
   3   7  14   34.30    3.93
  10  -3  14   34.39    3.53
   7   3 -15   12.48    3.27
  10  -3  15   19.02    3.61
   3   7  15   11.76    3.57
   3 -10 -15   10.94    3.58
  10  -7 -15   19.04    3.29
   7   3 -16    1.28    3.45
   3 -10 -16    5.12    3.82
  10  -7 -16    3.66    3.41
  10  -3  16    5.81    3.55
   3   7  16    4.84    3.95
   3   7  17   -0.57    3.87
   7   3 -18    4.30    2.98
  10  -7 -18   -0.27    2.99
   3   7  18    1.97    3.60
  10  -7 -19    5.01    2.66
   7   3 -19    3.71    2.65
   7   3 -20    1.30    2.33
  10  -7 -20    0.75    2.31
 -10   7 -20    0.99    1.42
   7   3 -21    0.36    1.66
  10  -7 -21    2.30    1.69
  10  -2 -21    2.00    1.63
  -8  10 -21    0.11    1.15
  10  -2 -20    0.39    2.30
  10  -2 -19    5.59    2.82
   8 -10 -19    5.17    2.83
   8 -10 -18   24.81    3.18
  10  -2 -18   27.43    3.11
   2   8 -18   28.88    2.81
   8   2  18   23.71    3.61
   2   8 -17   21.80    2.94
   8   2  17   29.38    3.85
  -2  10  17   25.83    3.77
   8 -10 -16   42.26    3.54
  10  -2 -16   50.58    3.67
   2   8 -16   42.30    3.39
   8   2  16   42.36    4.19
  -2  10  16   53.10    3.91
   8 -10 -15   79.74    4.12
   2   8 -15   79.02    3.76
  10  -2 -15   77.97    3.88
  -2  10  15   78.49    4.14
   8   2  15   72.59    4.34
  -2  -8 -14  184.41    5.99
   8   2  14  197.51    6.12
  -2  10  14  178.92    5.85
   8 -10 -14  187.88    5.89
  10  -2 -14  203.44    5.84
   2   8 -14  199.09    5.75
  10  -2 -13    3.42    3.29
   2   8 -13    7.90    3.11
  -2  -8 -13    4.93    3.72
   8   2  13   11.92    3.71
  -2  10  13    8.22    3.26
   8 -10 -13    4.94    3.29
   2   8 -12    5.41    2.85
  10  -2 -12    7.98    3.10
  -2  -8 -12    3.93    3.19
  -2  10  12   -2.52    3.32
  10  -8  12    4.04    2.81
   8   2  12    4.03    3.38
   8 -10 -11  305.05    7.94
  -2  -8 -11  303.55    8.05
  10  -2 -11  314.44    7.91
   8   2  11  318.04    8.14
  -2  10  11  310.77    7.94
  10  -8  11  316.41    7.86
 -10   8  11  299.84    7.78
   8 -10 -10   91.84    3.27
  -2  -8 -10   83.89    3.66
  -8  10 -10   83.40    3.41
  10  -2 -10   90.54    3.42
 -10   8  10   84.60    3.17
  -2  10  10   84.43    3.42
  10  -8  10   87.09    3.20
  10  -8   9  242.35    6.05
   8 -10  -9  236.16    6.19
  -8  10  -9  230.62    6.34
  -2  -8  -9  239.87    6.32
  -2  10   9  250.85    6.24
 -10   8   9  233.21    6.15
  -2  -8  -8  185.06    5.05
  -8  10  -8  177.95    5.16
 -10   8   8  177.87    4.94
  10  -8   8  186.50    4.75
   8 -10  -7   23.83    1.91
 -10   8   7   24.68    2.37
 -10   8   7   24.21    1.65
  -8  10  -7   23.64    2.55
 -10   2  -7   25.69    1.92
   8 -10  -6  539.69   13.06
 -10   8   6  553.58   13.04
  -8  10  -6  585.97   13.33
 -10   8   6  569.57   13.21
  10  -8   6  566.11   13.01
   8 -10  -5   26.23    1.76
 -10   8   5   31.47    1.83
  -2  10   5   23.85    1.71
  -8  10  -5   26.20    2.56
  10  -8   5   27.76    1.47
   8 -10  -4 2996.66   69.31
  -2  10   4 3044.12   69.36
 -10   2  -4 3035.35   69.29
  10  -8   4 3050.76   69.25
 -10   8   4 3026.10   69.35
  -8  10  -4 3014.04   69.32
  -8  10  -3  820.78   18.21
   8 -10  -3  764.21   18.12
 -10   2  -3  811.72   18.15
  -2  10   3  806.14   18.27
  10  -8   3  768.24   18.05
 -10   8   3  823.47   18.26
   8 -10  -2 1293.99   30.05
 -10   2  -2 1327.81   30.09
 -10   8   2 1316.82   30.16
  -8  10  -2 1322.33   30.14
 -10   2  -1  174.51    4.24
 -10   8   1  156.86    4.34
  -8  10  -1  175.08    4.26
 -10   8   1  172.07    4.96
 -10   8   1  177.21    4.51
  -8  10  -1  172.11    4.40
  -8  10   0    8.81    1.48
  -2  10   0   15.35    0.77
 -10   8   0   11.99    1.54
  -8  10   0   11.76    1.84
  -8  10   0   19.07    2.46
 -10   8   0   19.98    2.70
 -10   8   0   12.90    2.10
  -2  10  -1   97.58    3.02
  -8  10   1  103.11    3.09
  -8  10   1   97.71    3.66
 -10   8  -1  106.19    3.19
 -10   8  -1  100.00    2.93
  -8  10   1  110.13    2.81
 -10   8  -2 1099.47   24.92
  10  -8  -2 1056.15   24.83
  -8  10   2 1091.12   24.96
  -8  10   2 1102.28   25.12
  -2  10  -2 1101.00   24.94
 -10   8  -2 1119.32   24.99
 -10   8  -3  562.79   12.46
  -8  10   3  500.96   12.23
  10  -8  -3  549.92   12.29
  -8  -2  -3  546.82   12.27
  -8  10   3  529.21   12.43
  -8  10   3  549.09   12.65
 -10   2   3  521.55   12.44
  -2  10  -3  561.64   12.39
  -8  10   4 2702.09   62.84
  -8  -2  -4 2765.67   62.84
  10  -8  -4 2725.71   62.88
  -8  10   4 2737.77   63.03
 -10   8  -4 2813.98   62.94
  -8  10   4 2792.10   62.93
 -10   8  -4 2761.21   63.09
  -8  10   4 2851.17   63.06
  -2  10  -4 2741.52   62.89
 -10   2   4 2704.55   62.92
 -10   8  -5    3.39    1.61
  -8  10   5    2.19    1.27
  -8  -2  -5    0.78    1.01
   2 -10  -5    2.75    2.09
  -8  10   5    3.73    2.31
  -8  10   5    1.43    1.68
  10  -8  -5    1.36    1.48
  -8  10   5    0.28    2.14
 -10   2   5    2.49    1.31
  10  -8  -6  562.69   12.58
   2 -10  -6  566.79   12.80
  -8  10   6  510.94   12.51
 -10   8  -6  527.83   12.55
  -8  10   6  559.62   12.82
 -10   8  -7   10.78    2.33
  10  -8  -7   12.38    1.87
 -10   8  -7   13.43    1.47
 -10   2   7   11.28    1.78
   2 -10  -8  295.52    7.10
 -10   8  -8  276.60    7.09
  -8  10   8  278.66    6.87
   2 -10  -9  280.43    7.10
  10  -2   9  285.65    7.02
  10  -8  -9  286.58    6.91
  10  -8 -10  160.74    4.65
  10  -2  10  161.81    4.61
  -8  10  10  153.95    4.46
   2 -10 -10  153.21    4.76
  10  -8 -11  372.73    9.27
  -8  10  11  371.23    9.39
  -2  10 -11  392.87    9.20
  -2  10 -11  378.64    9.40
   2   8  11  379.36    9.53
  10  -2  11  385.66    9.34
  -8  10  11  369.12    9.24
   2 -10 -11  348.01    9.45
   8   2 -12   15.35    3.26
  -2  10 -12   19.53    2.64
  -8  10  12   17.86    3.02
  10  -2  12   13.05    3.29
  -8  10  12   20.83    2.93
   2   8  12   11.20    3.43
   2 -10 -12   11.42    3.50
  10  -8 -12   12.86    2.83
  -2  10 -13   23.24    2.82
   8   2 -13   18.75    3.46
   2   8  13   23.19    3.57
  10  -2  13   22.05    3.46
   2 -10 -13   24.39    3.75
  10  -8 -13   18.40    3.28
  -8  10  13   18.25    3.01
  10  -8 -14  166.33    5.08
  -2  10 -14  163.30    4.92
   8   2 -14  170.60    5.43
   2 -10 -14  154.75    5.58
   2   8  14  163.07    5.58
  10  -2  14  160.05    5.34
  -2  10 -15   36.77    3.01
  10  -8 -15   36.24    3.44
   8   2 -15   40.04    3.61
   2 -10 -15   41.21    4.01
   2   8  15   31.15    3.88
  10  -2  15   34.81    3.72
  10  -8 -16   57.36    3.79
   8   2 -16   59.72    3.85
   2 -10 -16   53.96    3.85
   2   8  16   57.16    4.40
  10  -2  16   57.21    4.03
   2   8  17    0.43    3.64
  10  -2  17   12.20    3.73
   8   2 -18   28.49    3.21
  10  -8 -18   20.89    3.17
   2   8  18   17.49    3.54
  10  -8 -19    6.73    2.75
   8   2 -19    4.48    2.70
  10  -8 -20    4.64    2.25
 -10   8 -20    2.41    1.60
   8   2 -20    2.92    2.29
   8   2 -21    1.34    1.57
  -9  10 -21    1.05    1.11
  10  -1 -21    3.49    1.52
  10  -1 -20    3.60    2.21
   9 -10 -19   -1.49    2.73
  10  -1 -19    2.26    2.72
   9 -10 -18    7.29    3.04
   1   9 -18    4.10    2.50
  10  -1 -18    1.55    3.02
   9   1  18    1.19    3.48
   1   9 -17    5.40    2.69
  -1  10  17    1.25    3.54
   9   1  17   11.99    3.65
   9 -10 -16   14.00    3.30
   1   9 -16   13.57    2.87
  10  -1 -16   15.67    3.55
   9   1  16   10.54    3.89
  -1  10  16   14.16    3.56
   1   9 -15   37.86    3.24
  10  -1 -15   50.41    3.67
   9 -10 -15   44.44    3.75
  10  -1 -14    2.95    3.48
   1   9 -14    4.12    3.00
   9 -10 -14    0.23    3.37
   9   1  14    2.51    3.55
  -1  10  14   -5.22    3.28
  -1  -9 -14    3.81    3.81
   1   9 -13    3.21    2.98
  10  -1 -13    4.11    3.19
   9 -10 -13    6.96    3.20
   9   1  13   -0.40    3.70
  -1  10  13    4.82    3.26
  -1  -9 -13    0.62    3.67
   1   9 -12   21.61    2.93
  10  -1 -12   21.58    3.23
   9 -10 -12   21.44    3.02
  -1  10  12   26.26    3.37
   9   1  12   16.39    3.34
  -1  -9 -12   19.37    3.65
  -1  -9 -11   36.33    3.50
   9 -10 -11   38.57    3.01
  10  -1 -11   42.20    3.14
  -1  10  11   42.14    3.10
   9   1  11   41.03    3.54
 -10   9  11   37.38    2.83
   9 -10 -10   16.60    2.54
 -10   9  10   10.17    2.53
  -1  -9 -10   12.89    2.98
  10  -9  10   12.93    2.25
  -1  10  10   15.19    2.77
   9 -10  -9   34.93    2.49
  -9  10  -9   39.29    2.77
  -1  -9  -9   44.23    2.99
  10  -9   9   42.64    2.39
 -10   9   9   43.32    2.76
  -1  -9  -8   26.13    2.59
 -10   9   8   28.90    2.45
  -9  10  -8   25.93    2.76
  10  -9   8   22.64    2.02
   9 -10  -7   10.16    1.78
 -10   9   7    9.96    2.40
 -10   9   7    9.82    1.57
  -9  10  -7   15.32    2.69
  -1  -9  -7   11.49    2.26
  -9  10  -6   28.46    2.74
  -9  10  -6   28.97    1.77
 -10   9   6   25.93    1.81
   9 -10  -6   21.28    1.81
 -10   9   6   30.18    2.42
 -10   1  -5  131.73    3.47
   9 -10  -5  144.48    3.60
 -10   9   5  134.97    3.73
  -9  10  -5  133.02    3.69
  -9  10  -5  132.94    4.28
  -1  10   5  136.08    3.60
  -9  10  -5  135.80    4.25
 -10   9   5  146.45    4.07
   9 -10  -4  354.52    8.52
  -1  10   4  346.71    8.63
  -9  10  -4  345.72    8.98
 -10   1  -4  362.32    8.50
 -10   9   4  361.24    8.79
  -9  10  -4  391.09    8.86
 -10   9   4  383.07    8.64
  -9  10  -4  371.13    8.63
 -10   1  -3   20.08    1.42
   9 -10  -3   26.81    1.33
 -10   9   3   17.20    2.04
   1   9  -3   21.25    1.20
  -9  10  -3   23.21    1.90
   1   9  -2  156.04    3.63
 -10   9   2  151.39    3.91
  -9  10  -2  157.19    3.90
 -10   9   1    5.50    1.92
  -9  10  -1    6.03    1.83
 -10   9   1    2.83    1.66
  -9  10  -1    5.93    1.46
 -10   9   0  132.00    3.72
  -9  10   0  151.50    3.69
 -10   9   0  134.97    3.95
  -9  10   0  148.69    3.93
 -10   9  -1    4.42    2.04
  -9  10   1    5.22    1.83
  -1  10  -1    3.12    1.76
  -9  10   1   -2.84    1.47
 -10   9  -1   -2.47    1.65
 -10   9  -2  140.53    4.01
  -9  10   2  142.29    3.91
 -10   9  -2  135.63    3.82
  10  -9  -3   13.74    1.22
  -9  -1  -3   19.31    1.23
  -9  10   3   18.01    2.30
  -9  10   3   19.84    1.94
 -10   9  -3   18.97    2.46
  -1  10  -3   18.32    1.50
 -10   9  -3   19.98    1.84
  10  -9  -4  415.16    9.50
  -9  10   4  429.74    9.83
 -10   9  -4  414.53    9.61
  -9  10   4  399.41    9.58
 -10   9  -4  381.77    9.90
  -9  -1  -4  401.13    9.45
  10  -9  -5  111.69    3.19
  -9  10   5  130.34    3.69
 -10   9  -5  112.32    3.32
  -9  10   5  118.43    3.33
 -10   9  -5  108.08    3.92
   1   9   5  115.15    3.13
  -9  -1  -5  122.24    3.00
  -9  10   5  118.76    3.05
  10  -9  -6   35.56    1.87
 -10   9  -6   33.12    1.84
  -9  10   6   35.01    1.89
  -9  10   6   29.65    2.48
 -10   9  -6   36.13    2.78
  -9  -1  -6   33.90    1.40
  -9  10   6   32.72    1.67
  -9  10   7   15.00    2.59
 -10   9  -7   16.09    1.57
  10  -9  -7   17.51    1.85
 -10   9  -7   16.68    2.43
   1 -10  -7   16.19    2.35
   1 -10  -8   25.84    2.49
  -9  10   8   26.81    2.66
 -10   9  -8   24.01    2.45
  -9  10   8   27.17    1.95
   1 -10  -9   37.99    2.72
  -9  10   9   40.87    2.78
  10  -9  -9   31.83    2.46
 -10   9  -9   36.12    2.53
  -9  10   9   35.49    2.23
  10  -9 -10   10.01    2.28
  -9  10  10   13.76    2.71
   1 -10 -10   12.16    2.92
  -9  10  10   13.03    2.20
  10  -1  10    9.74    2.61
  10  -9 -11   47.43    3.01
  -9  10  11   48.28    3.11
  -1  10 -11   46.79    2.69
   1 -10 -11   38.31    3.42
   1   9  11   42.68    3.55
  10  -1  11   46.41    3.31
  10  -9 -12   28.88    3.02
  -9  10  12   21.28    2.90
   9   1 -12   28.73    3.33
  -1  10 -12   21.91    2.80
   1 -10 -12   27.48    3.65
  10  -1  12   26.67    3.50
   1   9  12   19.42    3.49
  10  -9 -13    5.43    2.99
  -9  10  13    5.60    2.92
   9   1 -13    4.53    3.39
  -1  10 -13    4.61    2.78
   1 -10 -13    8.48    3.92
   1   9  13    5.14    3.51
  10  -1  13    7.49    3.44
   9   1 -14    0.93    3.29
  -1  10 -14    2.95    2.80
   1 -10 -14    3.82    3.63
   1   9  14    3.36    3.55
  10  -1  14   -2.91    3.34
  10  -9 -14    0.51    3.18
  10  -9 -15   53.07    3.68
   9   1 -15   48.47    3.57
  -1  10 -15   46.92    3.13
   1 -10 -15   50.60    3.90
  10  -9 -16   10.58    3.19
  -1  10 -16    4.79    2.68
  10  -1  16    9.22    3.59
   1   9  16   12.02    3.85
   9   1 -16   11.75    3.19
  10  -1  17   11.82    3.63
   1   9  17    0.72    3.56
   1   9  18    0.18    3.44
   9   1 -18    5.75    3.11
  10  -9 -18    6.63    3.01
  10  -9 -19    1.90    2.65
   9   1 -19   -0.56    2.67
   9   1 -20   -0.49    2.26
  10  -9 -20    3.69    2.16
 -10   9 -20    2.89    1.59
   9   1 -21    1.18    1.51
 -10  10   0    4.73    1.69
 -10  10   0    6.12    2.02
 -10  10   0    3.91    2.38
 -10  10  -1  163.32    4.00
 -10  10  -1  158.63    4.53
 -10  10   1  156.07    4.43
 -10  10   1  151.83    4.21
 -10  10  -1  161.78    4.24
 -10  10  -2   12.55    1.68
   0  10  -2   12.40    1.50
 -10  10   2   10.76    2.28
 -10  10  -2    8.06    2.52
 -10  10  -2   11.41    2.04
 -10  10   2   12.54    2.03
 -10  10  -3    2.61    1.77
 -10  10   3    2.30    1.97
  10 -10  -3    1.25    1.13
 -10   0  -3    1.45    1.22
   0  10  -3    1.42    1.23
 -10  10   3    3.04    2.25
 -10  10  -3    0.99    2.49
 -10  10  -3    2.12    2.57
 -10  10   4    1.38    1.76
 -10  10  -4    0.10    1.73
 -10   0  -4    0.48    1.23
  10 -10  -4    1.06    1.27
 -10  10   4   -2.18    2.52
 -10  10  -4    1.21    2.71
 -10  10  -4   -1.30    2.65
  10 -10  -5  194.25    5.06
 -10  10  -5  215.68    5.13
 -10  10   5  201.43    5.15
 -10  10  -5  214.63    5.65
 -10   0  -5  205.27    4.96
 -10  10   5  216.91    5.53
 -10  10   6   23.42    2.56
 -10  10   6   20.80    1.76
 -10  10  -6   22.82    1.71
  10 -10  -6   21.42    1.78
 -10  10  -6   21.80    2.72
 -10   0  -6   19.63    1.35
 -10  10  -7   24.64    2.73
 -10  10   7   18.45    1.73
 -10  10  -7   19.60    1.65
 -10  10   7   19.43    2.65
  10 -10  -7   13.87    1.86
 -10  10   8    1.21    2.52
 -10  10  -8    1.28    2.53
   0 -10  -8    2.12    2.37
  10 -10  -9  116.87    3.65
 -10  10  -9  118.08    3.96
   0 -10  -9  113.49    3.97
  10 -10 -10   10.87    2.46
 -10  10  10   12.87    2.75
   0  10  10   15.36    3.01
  10   0  10   17.98    2.95
   0 -10 -10   12.53    2.95
  10 -10 -11   54.58    3.04
 -10  10  11   56.62    3.17
  10   0 -11   56.25    3.40
   0  10  11   49.48    3.37
  10   0  11   53.57    3.47
   0 -10 -11   54.58    3.56
   0 -10 -12   40.34    3.86
   0  10 -12   34.80    2.89
  10   0 -12   33.16    3.43
   0  10  12   32.76    3.57
  10   0  12   33.29    3.60
 -10  10  12   34.64    2.97
  10 -10 -12   35.09    3.22
  10 -10 -13   42.77    3.50
  10   0 -13   47.31    3.58
   0  10 -13   47.01    3.18
   0 -10 -13   43.37    3.93
   0  10  13   53.37    4.02
  10   0  13   50.71    3.93
  10 -10 -14    5.87    3.31
   0 -10 -14    5.25    3.82
   0  10  14    0.88    3.53
  10   0  14    7.98    3.56
   0  10 -14    5.28    2.97
  10   0 -14    0.58    3.52
  10 -10 -15    2.42    3.23
  10   0 -15    1.49    3.30
   0  10 -15   -0.51    2.75
  10   0 -16    4.08    3.15
  10 -10 -16   -1.59    3.15
   0  10  16    4.44    3.60
  10   0  16    5.60    3.74
   0  10 -17   26.93    2.65
  10 -10 -17   22.43    3.24
  10   0 -17   30.24    3.42
  10   0  17   30.38    3.63
   0  10  17   20.22    3.53
  10 -10 -18    0.87    2.87
  10   0 -18   -3.97    3.10
   0  10  18    0.81    3.15
  10   0  18   -0.48    3.17
  10   0 -19    3.12    2.61
  10 -10 -19    1.45    2.49
  10   0 -20   -1.83    2.18
 -10  10 -20   -2.29    1.54
  10   0 -21   -0.96    1.43
  11  -5 -21    4.66    1.49
  11  -5 -20    5.67    2.13
   5   6 -20    5.29    2.05
   5   6 -19    1.66    2.39
  11  -5 -19    0.56    2.68
  11  -5 -18    8.85    3.05
   5   6 -18   16.87    2.85
   6 -11 -18   13.11    3.23
   6   5  18   11.14    3.52
   6   5  17    6.72    3.88
   5   6 -16    6.79    3.08
  -5  11  16    6.89    3.16
   6   5  16   10.90    4.03
   6 -11 -16    7.77    3.54
  11  -5 -16    8.17    3.26
   5   6 -15   11.96    3.20
   6 -11 -15   16.14    3.41
  11  -5 -15   15.95    3.31
   6   5  14   28.59    4.18
  -5  11  14   26.70    3.26
  11  -6  14   30.74    3.25
   5   6 -14   28.67    3.51
   6 -11 -14   35.91    3.60
  11  -5 -14   24.95    3.40
   5   6 -13   29.34    3.32
  11  -5 -13   35.31    3.35
   6 -11 -13   36.22    3.55
  -5  11  13   23.91    3.03
  11  -6  13   27.43    3.27
   6   5  13   35.07    3.86
  11  -5 -12    3.15    2.98
   6 -11 -12    2.49    2.99
  -5  11  12    0.84    2.83
   6   5  12    5.03    3.60
  11  -6  12    1.61    2.97
   6 -11 -11   68.11    3.36
  -6  11 -11   62.83    3.24
  11  -5 -11   66.18    3.22
   6   5  11   71.98    3.80
  -5  11  11   67.54    3.24
  11  -6  11   63.97    3.11
  11  -5 -10   82.37    3.15
  -6  11 -10   84.58    3.53
  -5  11  10   81.31    3.19
  11  -6  10   87.09    3.23
   6 -11 -10   86.47    3.45
  11  -5  -9   36.31    2.45
  -6  11  -9   49.02    3.11
   6 -11  -9   40.23    2.68
  -5  11   9   43.79    2.43
  11  -6   9   43.17    2.43
  -6  11  -8    9.14    2.56
  11  -5  -8    4.37    1.93
 -11   6   8    5.61    1.91
  11  -6   8    6.91    2.02
  -5  11   8    5.00    2.06
   6 -11  -8    7.42    2.18
  -6  11  -7  143.51    4.40
 -11   6   7  146.69    3.90
  -5  11   7  137.70    3.84
  11  -6   7  135.92    3.81
 -11   5  -7  139.33    3.74
 -11   6   7  142.97    3.76
  -6  11  -6  115.75    3.90
 -11   5  -6  117.49    3.29
 -11   6   6  123.77    3.29
  11  -6   6  110.13    3.18
  11  -6   5  457.35   10.35
 -11   6   5  450.90   10.47
 -11   5  -5  433.11   10.47
  -6  11  -5  464.27   10.72
   6 -11  -5  429.28   10.45
  -5  11   5  429.77   10.48
  -6  11  -5  436.66   10.53
   6 -11  -4   91.72    2.72
 -11   5  -4   86.94    2.67
 -11   6   4   78.84    3.01
 -11   5  -4   96.11    3.03
  -6  11  -4   90.20    3.01
  -6  11  -4   96.26    3.31
  -5  11   4   77.64    3.02
 -11   5  -3  232.34    5.81
 -11   5  -3  245.65    6.06
 -11   6   3  239.09    6.03
  -6  11  -3  248.49    6.02
  -5  11   3  233.75    6.04
 -11   5  -2  509.45   10.73
 -11   6   2  403.85   10.88
 -11   5  -2  449.17   10.89
  -6  11  -2  480.76   10.90
  -5  11   2  417.68   10.91
  -5  11   1  142.64    3.50
 -11   5  -1  139.17    3.77
  -6  11  -1  147.83    3.56
  -5  11   1  147.35    4.21
 -11   5  -1  142.51    4.16
 -11   6   1  139.24    4.16
  -6  11  -1  141.63    4.14
  -6  11   0   -2.57    1.22
 -11   5   0    1.21    1.69
 -11   6   0    0.83    1.57
  -5  11   0    3.71    1.07
 -11   6   0    5.12    2.18
  -5  11   0    3.19    2.27
  -6  11   1  170.29    4.66
 -11   6  -1  160.91    4.21
  -6  11   1  162.69    4.00
 -11   5   1  168.67    4.60
 -11   6  -1  168.79    4.56
 -11   5   1  159.41    4.51
  -5  11  -1  172.48    4.46
  -6  11   2  389.36    9.48
 -11   6  -2  394.82    9.31
 -11   5   2  370.25    9.51
 -11   6  -2  391.21    9.46
 -11   5   2  380.70    9.44
  -6  11   3  210.50    5.55
 -11   6  -3  201.15    5.18
 -11   6  -3  217.32    5.44
 -11   5   3  220.93    5.51
 -11   5   3  213.05    5.42
  -5  11  -3  213.31    5.37
  -6  11   4   88.24    3.22
 -11   5   4  102.42    3.34
 -11   6  -4  105.32    3.17
  -5  11  -4  117.02    3.13
 -11   5   4  100.88    3.19
   5 -11  -4   91.85    3.04
  -6  11   5  417.12   10.00
 -11   6  -5  437.75   10.10
 -11   5   5  443.82   10.14
   5 -11  -5  409.91   10.13
  -6  11   5  414.73   10.16
  -5  11  -5  451.59   10.15
 -11   5   5  423.81   10.12
  -6  11   6  102.76    3.11
  -5  11  -6  119.11    3.94
  11  -6  -6  125.41    3.21
   5 -11  -6  110.33    3.36
  -6  11   6  111.41    3.34
 -11   6  -6  117.50    3.23
 -11   5   6  108.48    3.27
  11  -6  -7  136.86    3.79
  -5  11  -7  145.11    4.36
 -11   5   7  132.99    3.66
 -11   6  -7  135.41    3.60
  11  -5   7  142.08    3.77
  -6  11   8    4.33    2.06
  11  -5   8    6.39    1.93
  11  -6  -8    7.39    2.01
  -5  11  -8    7.65    2.52
   5 -11  -8   11.66    2.19
  -5  11  -9   42.66    2.90
  11  -6  -9   43.74    2.53
   5 -11  -9   42.63    2.59
  -6  11   9   41.11    2.37
  11  -5   9   45.60    2.62
  -5  11 -10   86.85    3.57
  11  -6 -10   85.44    3.25
   5 -11 -10   87.37    3.33
  11  -5  10   93.33    3.31
  -6  11  10   81.72    3.18
   5 -11 -11   65.67    3.28
  11  -6 -11   62.95    3.12
   5   6  11   75.60    3.82
  -5  11 -11   60.25    3.39
  11  -5  11   70.56    3.17
  -6  11  11   66.92    3.05
  11  -6 -12    3.31    2.97
   5 -11 -12    4.72    3.23
  11  -5  12    0.98    2.99
   5   6  12    0.41    3.60
  -6  11  12    6.99    2.83
   6   5 -13   38.38    3.25
  11  -6 -13   33.73    3.13
   5 -11 -13   29.82    3.44
  -6  11  13   41.35    3.29
  11  -5  13   40.25    3.34
   5   6  13   41.53    3.91
   6   5 -14   23.74    3.54
   5 -11 -14   18.47    3.59
  11  -6 -14   25.71    3.37
   5   6  14   25.72    4.16
  -6  11  14   22.49    3.22
  11  -5  14   23.61    3.22
   6   5 -15   16.20    3.14
  11  -6 -15   11.60    3.35
   5 -11 -15   17.63    3.40
  11  -6 -16    8.09    3.16
  -6  11  16    2.48    2.94
   5 -11 -16    5.15    3.54
   5   6  16    6.41    4.04
   6   5 -16    8.70    3.27
   5   6  17   10.92    3.90
   6   5 -18    6.54    2.93
  11  -6 -18   13.93    3.05
   5   6  18    9.53    3.46
   6   5 -19   -1.58    2.54
  11  -6 -19    0.76    2.66
 -11   6 -19   -0.99    1.63
   6   5 -20    3.85    2.05
  11  -6 -20    4.05    2.26
  11  -6 -21    4.05    1.59
  11  -4 -21    4.13    1.58
  11  -4 -20    3.44    2.19
   4   7 -19    1.48    2.33
  11  -4 -19    4.99    2.63
   4   7 -18   15.43    2.80
  11  -4 -18   16.68    3.07
   7 -11 -18   15.75    3.22
   7   4  18   13.74    3.55
   4   7 -17   14.09    3.04
  -4  11  17   12.41    2.91
   7 -11 -17   12.73    3.33
   7   4  17   16.27    4.04
   7 -11 -16    8.99    3.31
  11  -4 -16    5.88    3.02
   7   4  16   12.05    3.93
  -4  11  16   15.42    3.60
   4   7 -16    9.45    3.12
   4   7 -15   40.87    3.52
  11  -4 -15   43.92    3.41
   7 -11 -15   40.96    3.76
  11  -4 -14   24.55    3.41
   7 -11 -14   23.72    3.25
  11  -7  14   20.83    3.24
  -4  11  14   19.50    3.40
   7   4  14   22.73    3.85
   4   7 -14   22.45    3.13
   7 -11 -13    0.67    3.29
  -4  11  13   -0.26    3.06
  11  -7  13    0.53    3.11
   7   4  13    1.08    3.72
   4   7 -13    8.08    3.19
  11  -4 -13    7.46    3.15
  11  -4 -12   51.15    3.45
   7   4  12   53.58    3.95
  11  -7  12   50.48    3.12
  -4  11  12   59.97    3.24
   7 -11 -12   49.43    3.47
  11  -4 -11  111.40    3.82
   7 -11 -11  113.09    3.96
   7   4  11  114.11    4.53
  11  -7  11  114.91    3.93
  -4  11  11  107.47    3.87
  11  -7  10  153.17    4.32
  -4  11  10  145.64    4.45
   7 -11 -10  156.25    4.54
  11  -4 -10  146.77    4.47
   7 -11  -9   89.81    3.17
  -4  11   9   87.14    3.10
  11  -7   9   94.79    3.03
  -7  11  -9   97.79    3.61
  11  -4  -9   94.72    3.17
   7 -11  -8  109.93    3.53
  -7  11  -8  118.83    3.90
 -11   7   8  104.00    3.41
  -4  11   8  109.42    3.38
  11  -7   8  113.92    3.27
 -11   7   7   85.76    2.63
  -7  11  -7   87.95    3.54
 -11   4  -7   83.03    2.70
 -11   7   7   80.26    2.90
   7 -11  -6   17.49    1.85
  -7  11  -6   19.06    2.72
  11  -7   6   17.21    1.63
 -11   7   6   14.56    1.74
 -11   4  -6   11.25    1.94
 -11   7   6   15.30    2.08
  11  -7   5  916.02   21.30
   7 -11  -5  879.18   21.36
 -11   7   5  949.65   21.39
 -11   4  -5  969.77   21.43
  -4  11   5  918.60   21.41
  -7  11  -5  955.06   21.59
  11  -7   4  754.41   16.92
 -11   4  -4  702.96   16.96
   7 -11  -4  716.72   17.00
 -11   7   4  744.94   17.07
  -7  11  -4  784.91   17.26
  -4  11   4  727.42   17.09
  11  -7   3  332.77    7.61
  -4  11   3  330.58    7.97
  -7  11  -3  340.13    8.13
 -11   7   3  319.89    7.89
 -11   4  -3  323.38    7.75
   7 -11  -3  317.92    7.73
  -4  11   2  309.66    7.52
 -11   7   2  316.21    7.47
 -11   4  -2  298.26    7.28
  -4  11   1   72.22    2.92
  -7  11  -1   86.55    2.24
  -4  11   1   66.06    1.99
 -11   4  -1   84.85    2.40
 -11   7   1   76.42    2.85
  -4  11   0   86.24    2.28
 -11   7   0   80.23    2.74
 -11   4   0   82.23    3.19
 -11   7   0   89.87    3.08
  -4  11   0   86.71    3.04
  -7  11   1   76.10    2.38
 -11   7  -1   77.12    2.89
 -11   4   1   74.67    3.02
 -11   7  -2  436.83    9.64
  11  -7  -2  408.12    9.48
  -7  11   2  417.99    9.92
  -4  11  -2  413.32    9.74
 -11   7  -2  412.70    9.74
 -11   7  -3  423.61   10.09
 -11   7  -3  463.35    9.96
  -7  11   3  395.63   10.21
  -7  11   3  413.44    9.81
  11  -7  -3  423.63    9.86
  -7  11   3  454.75   10.23
 -11   7  -3  435.58   10.30
 -11   4   3  395.90   10.03
  -4  11  -3  437.56   10.03
 -11   4   4  989.29   22.74
  -4  11  -4 1007.39   22.73
  -7  11   4  973.88   22.91
  11  -7  -4  984.14   22.65
 -11   7  -4 1029.70   22.77
  -7  11   4  995.46   22.84
  -7  11   4  955.10   22.61
 -11   4   5  745.09   16.81
 -11   7  -5  731.99   16.75
   4 -11  -5  722.43   16.81
  -7  11   5  687.70   16.65
  11  -7  -5  777.89   16.71
  -7  11   5  730.92   16.85
  -4  11  -5  696.16   16.73
 -11   4   5  706.28   16.75
 -11   4   6   57.77    2.28
 -11   7  -6   52.43    2.10
   4 -11  -6   43.25    2.46
  11  -7  -6   44.55    2.10
  -7  11   6   51.95    2.03
  -7  11   6   54.79    2.37
 -11   4   6   49.23    2.04
 -11   7  -7  107.95    3.04
 -11   7  -7  110.00    3.55
 -11   4   7  106.13    3.16
  11  -7  -7  108.82    3.28
   4 -11  -8   95.23    3.34
 -11   7  -8   84.87    3.12
  11  -4   8   96.69    3.17
  -7  11   8   93.86    2.89
  -4  11  -9   63.89    3.18
  11  -7  -9   62.12    2.63
  11  -4   9   60.50    2.83
  -7  11   9   55.35    2.51
   4 -11  -9   57.46    2.86
  -4  11 -10  108.95    3.93
  -4  11 -10  109.96    3.32
  11  -7 -10  107.35    3.65
  -7  11  10  103.00    3.48
  11  -4  10  108.54    3.70
   4 -11 -10  109.38    3.93
   4 -11 -11   63.36    3.51
  -4  11 -11   66.77    3.45
  11  -7 -11   63.88    3.14
  -7  11  11   68.64    3.08
  11  -4  11   61.89    3.28
   4   7  11   59.02    3.88
  11  -7 -12   25.66    3.14
   7   4 -12   26.28    3.46
   4 -11 -12   32.10    3.42
  -7  11  12   24.59    2.87
   4   7  12   32.44    3.65
  11  -4  12   28.76    3.18
   7   4 -13   16.25    3.43
  11  -4  13   19.41    3.27
  -7  11  13   18.78    3.08
   4   7  13   16.11    3.84
   4 -11 -13   19.35    3.45
  11  -7 -13   13.21    3.11
  -7  11  13   20.39    3.30
   7   4 -14   52.47    3.57
  11  -7 -14   46.29    3.43
   4 -11 -14   43.92    3.86
  11  -4  14   46.67    3.69
   4   7  14   45.37    4.01
  -7  11  14   47.86    3.38
  -7  11  14   49.97    3.45
   4 -11 -15   58.91    4.02
   7   4 -15   60.81    3.98
  11  -7 -15   63.37    3.75
  11  -7 -16    1.18    3.16
   4 -11 -16    4.42    3.56
   4   7  16    4.96    3.96
  11  -4  16   -3.62    3.66
   7   4 -16    2.25    3.09
  11  -7 -17   14.37    3.31
   4   7  17   20.09    4.03
   7   4 -18   11.66    2.98
  11  -7 -18    8.52    3.04
   4   7  18   11.17    3.56
  11  -7 -19    2.67    2.53
   7   4 -19    5.25    2.58
 -11   7 -19    0.27    1.76
   7   4 -20    4.07    2.13
  11  -7 -20    2.62    2.19
 -11   7 -20    1.17    1.29
   7   4 -21    4.19    1.37
  11  -7 -21    2.37    1.53
  11  -3 -21    2.04    1.51
  -8  11 -21   -0.11    1.10
  11  -3 -20   -3.62    2.18
  11  -3 -19    9.45    2.70
   3   8 -19    5.05    2.24
   8 -11 -19    1.45    2.64
   3   8 -18   12.38    2.69
  11  -3 -18   13.20    3.04
   8 -11 -18   10.24    3.26
   8   3  18   16.22    3.40
  -3  11  17    5.56    3.00
  -3  11  17    0.99    3.26
   8   3  17    2.95    3.78
   8 -11 -17    0.50    3.20
   3   8 -17    4.17    2.96
  11  -3 -17    1.50    3.27
  -3  11  16   15.83    3.46
   8   3  16   10.36    3.77
   8 -11 -16   15.44    3.23
  11  -3 -16   19.45    3.33
   3   8 -16   21.30    3.20
  11  -3 -15   29.44    3.55
   8 -11 -15   32.72    3.50
   3   8 -15   33.38    3.24
   8   3  14   11.59    3.75
  -3  11  14   11.15    3.38
   8 -11 -14   13.60    3.41
  11  -3 -14   11.98    3.42
   3   8 -14   14.03    3.10
  11  -3 -13   70.33    3.83
   8 -11 -13   69.61    3.98
   8   3  13   71.46    4.22
  -3  11  13   78.42    3.80
   3   8 -12   47.06    3.26
  11  -8  12   36.13    3.04
   8   3  12   40.70    3.87
  -3  11  12   42.06    3.38
   8 -11 -12   40.24    3.28
  11  -3 -12   39.60    3.29
  11  -3 -11   17.16    2.80
   8 -11 -11   19.77    2.94
  -3  11  11   19.61    2.86
   8   3  11   24.54    3.31
  11  -8  11   16.12    2.61
   8 -11 -10   13.95    2.48
 -11   8  10   15.98    2.37
  11  -3 -10   18.01    2.51
  -8  11 -10   18.15    2.75
  11  -8  10   15.59    2.25
  -3  11  10   10.50    2.69
   8 -11  -9  145.00    4.19
 -11   8   9  135.84    4.22
  -3  11   9  147.76    4.26
  11  -8   9  147.25    4.05
  -8  11  -9  137.00    4.52
   8 -11  -8   42.25    2.27
  -8  11  -8   48.30    2.87
 -11   8   8   40.99    2.50
  11  -8   8   48.34    2.16
   8 -11  -7   65.46    2.61
 -11   8   7   71.27    2.38
  -8  11  -7   72.82    3.28
 -11   3  -7   63.62    2.49
 -11   8   7   66.19    2.79
   8 -11  -6   20.53    1.91
  -8  11  -6   27.63    2.71
 -11   8   6   21.99    2.22
 -11   3  -6   22.84    2.03
 -11   8   6   20.27    1.83
  -3  11   5  427.38    9.92
  -8  11  -5  434.21   10.20
 -11   3  -5  429.79    9.82
   8 -11  -5  404.84    9.86
 -11   8   5  397.01   10.00
  -8  11  -5  408.50   10.07
 -11   8   5  428.55    9.91
 -11   3  -4  228.73    5.39
   8 -11  -4  205.32    5.39
 -11   8   4  240.21    5.53
 -11   8   4  210.55    5.73
  -8  11  -4  230.95    5.95
  -3  11   4  215.27    5.58
  -8  11  -3  129.96    4.21
  -3  11   3  129.82    3.71
   8 -11  -3  123.61    3.36
 -11   3  -3  138.97    3.43
 -11   8   3  128.94    3.76
  -3  11   2  120.65    3.67
  -8  11  -2  115.56    3.53
 -11   3  -2  122.92    3.25
 -11   8   2  124.51    3.52
  -8  11  -1   12.28    2.00
 -11   3  -1    8.65    1.57
  -8  11  -1   12.88    1.44
 -11   8   1    9.22    2.08
  -3  11   0    5.55    2.11
  -8  11   0    7.75    2.03
  -8  11   0    3.66    1.54
  -8  11   1   10.60    2.00
  -3  11  -1   13.10    1.97
 -11   8  -1    1.38    1.81
  -8  11   1    4.67    1.39
 -11   8  -1    8.92    2.16
 -11   8  -2  152.14    4.07
 -11   8  -2  145.70    3.82
  -8  11   2  138.26    3.97
 -11   3   2  147.90    3.98
  -8  11   2  155.13    4.27
 -11   8  -2  130.60    4.32
  -3  11  -2  138.59    3.87
 -11   8  -3  127.82    3.57
  11  -8  -3  138.27    3.29
  -8  11   3  116.20    3.71
  -8  11   3  138.34    4.05
  -3  11  -3  129.47    3.58
 -11   3   3  129.66    3.72
 -11   8  -3  119.96    4.14
 -11   8  -3  140.57    3.71
  11  -8  -4  275.41    6.13
  -8  11   4  269.64    6.66
 -11   3   4  258.60    6.27
  -3  11  -4  264.33    6.24
 -11   8  -4  275.69    6.36
  11  -8  -5  361.35    8.46
  -8  11   5  338.53    8.37
 -11   8  -5  386.75    8.54
  -8  11   5  382.86    8.87
 -11   8  -5  362.23    8.87
 -11   3   5  353.87    8.49
  11  -8  -6   39.82    1.90
 -11   3   6   36.65    2.09
 -11   8  -6   34.23    1.87
  -8  11   6   30.33    2.63
 -11   8  -6   31.58    2.63
  -8  11   6   30.61    1.58
 -11   8  -7   48.70    2.00
 -11   8  -7   46.74    2.73
 -11   3   7   49.88    2.26
  11  -8  -7   46.67    2.22
   3 -11  -8   28.22    2.44
 -11   8  -8   31.72    2.41
  -8  11   8   31.73    1.89
  11  -8  -9  134.14    3.94
  11  -3   9  141.18    4.18
   3 -11  -9  136.25    4.15
  -3  11 -10   10.63    3.01
  -3  11 -10   11.32    2.07
  -8  11  10    8.74    2.24
  11  -3  10    5.92    2.76
  11  -8 -10   11.33    2.38
   3 -11 -10   10.65    2.94
  -3  11 -11   17.63    2.30
  -3  11 -11   19.26    2.88
  -8  11  11   14.53    3.21
  11  -3  11   19.76    3.18
   3   8  11   23.08    3.45
  -8  11  11   14.21    2.49
  11  -8 -11   16.82    2.65
   3 -11 -11   17.80    3.13
   8   3 -12   34.91    3.43
  -8  11  12   35.67    3.38
  -8  11  12   29.81    2.92
   3   8  12   38.98    3.76
  11  -3  12   39.42    3.31
  11  -8 -12   32.78    3.13
   3 -11 -12   31.52    3.32
  -3  11 -12   37.88    2.64
  -3  11 -13   79.72    3.34
  11  -8 -13   85.74    3.83
  -8  11  13   77.38    3.86
   8   3 -13   92.35    4.06
   3   8  13   80.04    4.33
  11  -3  13   83.29    4.04
   3 -11 -13   80.45    4.05
  11  -8 -14   20.01    3.29
  -8  11  14   16.75    3.02
   3   8  14   15.31    3.77
  11  -3  14   21.87    3.39
   3 -11 -14   16.30    3.77
   8   3 -14   23.44    3.42
  11  -8 -15   36.53    3.31
   3 -11 -15   33.09    3.71
   8   3 -15   34.79    3.65
  11  -8 -16   27.17    3.29
   3   8  16   19.42    3.83
  11  -3  16   22.57    3.57
   3 -11 -16   16.67    3.62
   8   3 -16   22.17    3.29
  11  -8 -17    1.28    3.10
   3   8  17    4.44    3.82
  11  -3  17    9.77    3.32
   8   3 -18    7.02    3.03
  11  -8 -18    8.41    2.94
   3   8  18    5.39    3.41
  11  -8 -19    3.93    2.64
   8   3 -19    4.53    2.58
  11  -8 -20    0.38    2.05
 -11   8 -20    0.76    1.46
   8   3 -20    1.95    2.11
   8   3 -21    1.65    1.38
  11  -2 -21    0.96    1.40
  11  -2 -20    2.68    2.13
   9 -11 -19   -3.28    2.54
  11  -2 -19    2.10    2.64
  11  -2 -18    0.71    2.88
   2   9 -18    4.92    2.48
   9 -11 -18    2.93    2.91
   9   2  18    0.70    3.36
  11  -2 -17    8.48    3.24
   9 -11 -17    5.71    3.23
   2   9 -17    8.85    2.82
   9   2  17    7.29    3.70
  -2  11  17    4.51    3.31
  11  -2 -16   18.08    3.39
   9 -11 -16   15.48    3.33
  -2  11  16   15.58    3.56
   9   2  16   14.75    3.92
   9 -11 -15   28.71    3.35
   2   9 -15   32.44    3.09
  11  -2 -15   31.42    3.40
  11  -2 -14   15.07    3.46
   2   9 -14   16.85    3.04
   9 -11 -14   10.23    3.28
   9   2  14   13.10    3.68
  -2  11  14   15.33    3.43
  11  -2 -13    2.78    3.34
   2   9 -13    4.00    3.01
   9 -11 -13    3.22    3.04
  -2  11  13    0.21    3.30
   9   2  13    6.30    3.74
   2   9 -12  138.81    4.57
  -2  11  12  134.54    4.78
   9   2  12  146.96    5.00
   9 -11 -12  140.92    4.66
  11  -2 -12  136.42    4.71
  11  -2 -11   25.41    2.94
 -11   9  11   21.70    2.65
   9   2  11   26.92    3.46
  -2  11  11   19.60    2.89
   9 -11 -11   24.51    2.89
   9 -11 -10   76.75    3.32
  11  -2 -10   80.81    3.31
  -9  11 -10   81.10    3.39
 -11   9  10   74.82    3.25
  -2  11  10   79.70    3.43
   9 -11  -9    5.66    2.25
  -9  11  -9    6.25    2.82
  -2  11   9    6.49    2.54
 -11   9   9    5.13    2.52
 -11   9   8    7.37    2.34
  -9  11  -8   13.54    2.69
   9 -11  -8   12.43    2.02
   9 -11  -7   37.06    2.11
 -11   9   7   36.43    1.92
  -9  11  -7   44.66    2.99
 -11   9   7   40.72    2.62
 -11   2  -7   43.05    2.25
  -9  11  -6   25.73    2.87
 -11   9   6   28.29    1.93
   9 -11  -6   27.50    1.87
 -11   9   6   29.19    2.48
 -11   2  -5   38.39    1.67
   9 -11  -5   33.73    1.84
  -9  11  -5   37.98    2.93
  -2  11   5   37.70    1.92
 -11   9   5   33.73    2.53
  -9  11  -5   37.35    2.68
 -11   9   5   41.57    2.09
  -2  11   4   29.72    2.05
  -9  11  -4   32.03    2.90
   9 -11  -4   29.66    1.59
 -11   2  -4   30.17    1.61
 -11   9   4   32.14    2.36
  -9  11  -4   29.48    2.48
 -11   9   4   31.86    2.01
  -9  11  -4   36.40    1.93
  -9  11  -3  329.26    7.69
 -11   9   3  324.41    7.73
 -11   2  -3  320.58    7.54
   9 -11  -3  314.22    7.49
  -2  11   3  320.57    7.74
  -9  11  -3  339.12    8.00
 -11   9   3  300.59    8.02
 -11   9   3  312.96    7.91
  -9  11  -3  308.51    7.91
   2   9  -2   37.11    1.53
  -9  11  -2   39.29    2.09
 -11   2  -2   32.14    1.67
  -9  11  -2   31.43    1.77
  -9  11  -2   36.18    2.94
 -11   9   2   32.78    2.32
  -9  11  -2   36.62    2.55
 -11   9   2   37.33    2.66
  -9  11  -1  179.43    4.62
 -11   9   1  175.94    4.52
  -9  11  -1  179.86    4.44
 -11   9   1  174.29    4.74
  -9  11  -1  173.69    4.82
 -11   9   1  174.93    4.91
  -9  11   0   22.16    2.08
  -9  11   0   21.10    2.55
 -11   9   0   21.81    1.84
  -9  11   0   18.78    1.63
 -11   9   0   17.19    2.22
 -11   9   0   15.44    2.50
  -9  11   1  208.34    5.29
  -2  11  -1  213.87    5.20
 -11   9  -1  213.22    5.16
  -9  11   1  201.31    5.06
 -11   9  -1  200.99    5.56
  -9  11   1  211.52    5.47
 -11   9  -1  198.70    5.36
 -11   9  -2   42.02    2.49
 -11   9  -2   55.72    2.05
 -11   9  -2   40.93    2.89
 -11   9  -2   49.70    2.77
  -9  11   2   40.14    2.77
  -2  11  -2   55.07    2.11
  -9  11   2   46.98    2.39
 -11   9  -3  352.50    8.20
 -11   9  -3  346.85    8.26
  -9  11   3  343.23    8.26
 -11   9  -3  343.74    8.51
  -9  11   3  342.87    8.43
  -2  11  -3  336.50    8.15
 -11   9  -3  348.63    8.61
  -9  11   4   29.85    2.05
 -11   9  -4   30.26    2.04
  -9  11   4   22.89    2.71
  -9  -2  -4   27.29    1.26
  11  -9  -4   27.91    1.47
 -11   9  -4   29.89    2.91
 -11   9  -4   32.75    2.85
 -11   9  -5   42.67    2.10
  -9  11   5   39.19    2.79
  11  -9  -5   38.89    1.81
 -11   9  -5   46.50    2.92
  -9  11   6   27.60    2.60
 -11   9  -6   29.71    1.88
 -11   9  -6   30.48    2.75
  11  -9  -6   28.02    1.80
  11  -9  -7   39.66    2.05
   2 -11  -7   38.71    2.64
 -11   9  -7   42.15    1.90
  -9  11   7   45.48    2.94
 -11   9  -7   44.81    2.69
 -11   2   7   39.37    2.16
  -9  11   8   12.98    2.83
  11  -9  -8   10.14    2.04
 -11   9  -8   12.89    2.41
   2 -11  -8   10.63    2.59
  11  -9  -9    7.67    2.17
  11  -2   9   10.47    2.63
   2 -11  -9   10.71    2.92
  -9  11   9   14.76    2.86
  11  -9 -10   72.91    3.16
  -9  11  10   68.46    3.46
   2 -11 -10   73.63    3.77
  11  -9 -11   20.95    2.80
  -9  11  11   20.93    2.95
  -2  11 -11   23.16    3.16
  -2  11 -11   20.92    2.43
   2   9  11   22.08    3.39
  11  -2  11   21.23    2.99
   2 -11 -11   18.87    3.37
  -2  11 -12  116.18    4.00
  11  -9 -12  121.80    4.32
  -9  11  12  122.62    4.34
  -2  11 -12  123.69    4.38
   9   2 -12  125.81    4.55
   2   9  12  127.58    4.62
  11  -2  12  128.96    4.52
   2 -11 -12  127.28    4.97
  11  -9 -13    3.36    3.02
  -9  11  13    3.06    3.03
  -2  11 -13    7.12    2.61
   9   2 -13    0.31    3.43
  11  -2  13    5.23    3.26
   2   9  13    6.80    3.76
   2 -11 -13    2.94    3.70
  -2  11 -14   11.32    2.63
   9   2 -14   18.11    3.50
  11  -9 -14   19.58    3.22
   2 -11 -14   13.99    3.77
   2   9  14   16.79    3.72
  11  -2  14   18.75    3.52
  11  -9 -15   29.30    3.44
   9   2 -15   34.63    3.48
   2 -11 -15   32.09    3.57
  11  -2  16   18.66    3.64
   2   9  16   16.13    3.98
   9   2 -16   21.65    3.37
  11  -9 -16   20.46    3.15
   9   2 -17    9.21    3.31
  11  -9 -17    7.12    3.16
   2   9  17    3.70    3.66
  11  -2  17    5.84    3.37
   9   2 -18   -0.02    2.95
  11  -9 -18    2.32    2.71
   2   9  18    5.29    3.37
  11  -9 -19    0.61    2.46
   9   2 -19    3.28    2.51
 -11   9 -20   -0.33    1.50
   9   2 -20    1.13    2.09
   9   2 -21    1.81    1.35
 -10  11 -20    1.53    1.51
  11  -1 -20    1.59    2.03
  10 -11 -19    5.44    2.45
  11  -1 -19    9.12    2.53
  11  -1 -18    3.91    2.98
  10 -11 -18    2.19    2.81
  10   1  18    7.34    3.27
  -1  11  17    7.73    3.26
  10   1  17    0.75    3.50
  10 -11 -17   -1.46    3.10
   1  10 -17    5.14    2.58
  11  -1 -17   -1.79    3.15
  10   1  16   11.46    3.63
  -1  11  16   19.46    3.55
  11  -1 -16   13.68    3.28
  11  -1 -15    9.31    3.20
   1  10 -15   12.07    2.85
  10 -11 -15    9.47    3.30
   1  10 -14   44.57    3.25
  11  -1 -14   46.05    3.67
  10   1  14   42.82    3.67
  -1  11  14   40.41    3.55
  10 -11 -14   41.10    3.49
  10   1  13   47.26    3.91
  -1  11  13   48.15    3.62
  10 -11 -13   39.29    3.33
  11  -1 -13   52.41    3.52
   1  10 -13   50.58    3.19
  10   1  12   67.28    3.95
  -1  11  12   63.81    3.70
  10 -11 -12   55.86    3.36
  11  -1 -12   59.91    3.73
   1  10 -12   67.60    3.23
 -11  10  11  137.81    4.51
  -1  11  11  147.78    4.73
  10   1  11  150.62    4.75
  11  -1 -11  142.50    4.44
  10 -11 -10  242.72    6.44
 -11  10  10  240.98    6.49
  -1  11  10  254.33    6.55
 -11  10   9   14.54    2.60
 -10  11  -9   16.68    2.78
  10 -11  -9   18.23    2.24
 -10  11  -8  320.82    8.05
 -11  10   8  307.41    7.98
  10 -11  -8  319.34    7.72
 -11  10   7   89.17    2.76
 -10  11  -7   97.10    3.71
 -11  10   7   95.39    3.32
  10 -11  -6  403.55    9.45
 -11  10   6  404.63    9.47
 -10  11  -6  390.17    9.44
 -10  11  -6  422.89    9.94
 -11   1  -6  391.65    9.35
 -11  10   6  401.71    9.74
 -11   1  -5   53.22    1.92
  10 -11  -5   57.64    2.08
 -10  11  -5   60.80    3.30
 -11  10   5   53.25    2.33
 -10  11  -5   57.34    2.26
 -10  11  -5   58.79    3.07
 -11  10   5   51.43    2.93
  10 -11  -4  233.68    5.75
 -11   1  -4  249.65    5.78
  -1  11   4  231.70    5.94
 -10  11  -4  244.01    6.46
 -10  11  -4  245.35    5.93
 -11  10   4  242.51    6.00
 -11  10   4  244.61    6.32
 -10  11  -4  253.72    6.32
 -11  10   4  219.33    6.20
 -11   1  -3  493.09   11.71
 -10  11  -3  545.74   12.21
 -10  11  -3  496.91   11.86
 -11  10   3  512.96   11.85
 -11  10   3  506.23   12.10
 -11  10   3  497.70   11.99
 -10  11  -3  510.91   12.01
 -10  11  -2  720.99   16.77
 -11   1  -2  720.46   16.71
 -10  11  -2  741.24   17.06
 -10  11  -2  731.84   16.84
   1  10  -2  727.22   16.72
 -11  10   2  734.74   16.84
 -11  10   2  724.31   17.03
 -10  11  -2  719.08   17.01
 -11  10   2  701.80   17.00
 -11  10   1  146.25    3.88
 -10  11  -1  153.70    3.86
 -10  11  -1  142.27    4.48
 -11  10   1  152.55    4.15
 -10  11  -1  148.91    4.11
 -11  10   1  142.31    4.62
 -11  10   1  147.95    4.43
 -10  11  -1  149.75    4.48
 -10  11   0  114.69    3.21
 -11  10   0  117.51    3.24
 -10  11   0  120.60    3.91
 -11  10   0  111.65    3.95
 -10  11   0  113.85    3.87
 -11  10   0  119.60    3.77
 -10  11   0  114.82    3.49
 -11  10   0  115.27    3.54
 -10  11   1  211.88    5.08
 -11  10  -1  189.32    5.10
 -10  11   1  197.03    5.60
 -11  10  -1  210.20    5.59
 -11  10  -1  200.07    5.54
 -10  11   1  199.43    5.54
 -11  10  -1  201.95    5.28
  -1  11  -1  211.68    5.13
 -10  11   1  204.70    5.19
 -11  10  -2  932.74   21.43
 -10  11   2  885.70   21.67
 -11  10  -2  948.81   21.70
 -11  10  -2  920.49   21.64
 -10  11   2  906.73   21.60
  -1  11  -2  940.29   21.42
 -10  11   2  925.75   21.47
 -11  10  -2  950.10   21.50
 -10  -1  -3  670.68   16.23
 -11  10  -3  732.36   16.34
 -11  10  -3  709.79   16.65
 -10  11   3  683.53   16.59
  -1  11  -3  704.57   16.28
 -11  10  -3  714.41   16.55
 -10  11   3  730.13   16.56
 -11  10  -3  724.11   16.40
 -10  11   3  720.60   16.37
 -10  -1  -4  177.81    4.29
 -11  10  -4  185.75    4.60
 -10  11   4  162.47    4.65
 -10  11   4  164.10    5.02
 -11  10  -4  183.59    5.03
 -10  11   4  184.64    4.91
 -11  10  -4  177.12    5.01
  11 -10  -5  129.09    3.40
 -10  -1  -5  123.63    3.27
 -10  11   5  133.33    3.63
 -11  10  -5  135.73    3.58
 -11  10  -5  128.81    4.14
 -10  11   5  135.89    4.03
 -10  11   5  129.80    3.99
 -11  10  -6  275.31    7.15
 -11  10  -6  275.55    6.77
 -10  11   6  280.86    6.81
 -10  11   6  286.13    7.19
  11 -10  -6  281.01    6.75
 -11  10  -7   42.86    2.93
 -11  10  -7   40.64    1.94
 -10  11   7   43.23    2.86
  11 -10  -7   40.85    2.08
 -10  11   8  284.34    7.16
  11 -10  -8  271.90    6.80
 -11  10  -8  288.21    7.13
 -10  11   9   57.67    3.22
  11 -10  -9   52.96    2.73
 -11  10  -9   61.17    2.98
   1 -11  -9   52.66    3.15
  11 -10 -10  222.78    5.87
 -10  11  10  228.48    6.12
   1 -11 -10  213.14    6.28
  11  -1  10  226.10    6.16
  11 -10 -11   84.99    3.52
 -10  11  11   85.09    3.72
  -1  11 -11   87.27    3.32
   1  10  11   89.58    3.89
  11  -1  11   87.67    3.84
  11 -10 -12   62.89    3.41
 -10  11  12   61.90    3.40
  -1  11 -12   66.81    3.67
  -1  11 -12   60.74    3.11
  10   1 -12   64.47    3.67
   1 -11 -12   62.03    4.00
   1  10  12   59.47    3.90
  11  -1  12   62.64    3.58
  11 -10 -13   22.37    3.10
 -10  11  13   20.03    3.02
   1 -11 -13   16.36    3.68
   1  10  13   27.96    3.79
  11  -1  13   26.41    3.30
  10   1 -13   21.57    3.40
  -1  11 -13   22.06    2.76
   1  10  14   71.09    3.89
  11  -1  14   66.61    3.73
  11 -10 -14   66.91    3.76
  -1  11 -14   68.89    3.35
  10   1 -14   75.59    3.84
  -1  11 -15   26.17    2.78
  10   1 -15   32.35    3.40
  11 -10 -15   22.97    3.32
   1  10  16   28.21    3.73
  11  -1  16   28.58    3.70
  10   1 -16   29.43    3.27
  11  -1  17    3.03    3.37
   1  10  17    7.63    3.46
  10   1 -17    3.78    3.35
  11 -10 -17    6.02    2.90
   1  10  18    0.51    3.27
  10   1 -18    9.49    3.03
  11 -10 -18    3.95    2.80
  11 -10 -19    7.60    2.37
  10   1 -19    9.80    2.54
 -11  10 -20    0.18    1.44
  10   1 -20    2.27    2.02
 -11  11   0   24.15    2.14
 -11  11   0   17.28    1.67
 -11  11   0   20.62    2.95
 -11  11   0   18.80    2.75
 -11  11  -1    0.68    2.13
 -11  11   1    1.47    2.19
   0  11  -1    3.33    1.78
 -11  11  -1    1.59    1.60
 -11  11   1    1.48    1.60
 -11  11  -1    5.16    2.78
 -11  11   1    2.02    2.68
 -11  11   1   -2.98    2.51
 -11  11  -1   -0.10    2.54
 -11  11  -2  117.59    3.61
 -11  11   2  115.47    3.62
 -11  11  -2  126.35    3.38
 -11  11   2  108.47    4.02
 -11  11  -2  117.00    4.04
 -11  11   2  120.07    3.93
   0  11  -2  127.27    3.27
 -11  11  -2  127.63    3.94
 -11  11  -3   11.69    2.01
 -11  11   3   14.40    2.07
 -11  11   3   14.03    2.65
 -11  11  -3   12.66    1.75
 -11   0  -3   13.33    1.38
 -11  11  -3    7.55    2.88
 -11  11   3   13.79    2.56
 -11  11  -3    9.87    2.73
 -11  11   4   20.95    2.08
 -11   0  -4   20.91    1.42
 -11  11  -4   23.60    2.78
 -11  11   4   23.52    2.60
 -11  11  -4   23.07    2.89
 -11  11  -4   23.10    2.01
 -11  11   4   22.66    2.73
 -11  11   5    1.84    1.78
 -11  11  -5    1.35    1.73
 -11  11   5    4.70    2.59
 -11  11  -5    3.27    2.82
 -11   0  -5    4.54    1.26
  11 -11  -6  103.99    3.07
 -11  11  -6  103.92    3.98
 -11  11   6  111.30    3.64
 -11   0  -6  106.54    2.87
 -11  11  -7   66.54    3.44
 -11  11   7   75.31    3.44
 -11  11  -8   16.26    2.76
  11 -11  -8   17.83    1.97
 -11  11   8   22.65    2.68
 -11  11  -9    6.43    2.68
  11 -11  -9    5.95    2.09
 -11  11   9    5.04    2.74
 -11  11  10    2.05    2.97
   0  11  10    3.29    2.98
  11   0  10    2.56    3.10
  11 -11 -10    1.82    2.35
  11 -11 -11   36.56    2.90
  11   0 -11   46.85    3.46
   0  11  11   38.18    3.36
  11   0  11   35.45    3.35
 -11  11  11   42.38    3.19
   0  11 -12   -0.22    2.71
  11   0 -12    1.33    3.18
 -11  11  12    4.00    2.99
  11 -11 -12   -3.21    2.96
   0  11  12    2.26    3.40
  11   0  12   -0.04    3.50
  11   0 -13    1.29    3.22
   0  11 -13    0.61    2.82
  11 -11 -13   -2.38    3.05
   0  11  13    0.32    3.65
  11   0  13    3.15    3.64
  11   0 -14   15.94    3.51
   0  11 -14   11.73    2.89
  11 -11 -14   12.89    3.17
   0  11  14   11.93    3.37
  11   0  14   13.77    3.34
  11   0 -15   15.37    3.40
   0  11 -15    9.40    2.79
   0  11  15    8.89    3.55
  11   0  15    6.98    3.65
  11 -11 -15    8.07    3.11
  11   0  16   37.39    3.77
   0  11  16   36.22    3.73
   0  11  17    1.35    3.26
  11   0  17    2.95    3.33
  11 -11 -17    1.76    2.95
  11   0 -17   -1.85    3.00
   0  11  18    6.13    2.94
  11   0  18   15.60    3.01
  11 -11 -18   15.66    2.64
  11   0 -18   16.18    3.02
   0  11  18   12.90    2.77
  11   0 -19   -0.88    2.47
  11 -11 -19    2.85    2.26
  11   0 -20   -0.53    1.93
 -11  11 -20    1.61    1.55
 -12   6   0 1890.44   43.03
  -6  12   0 1867.73   42.97
 -12   6   0 1883.49   43.16
  -6  12   1  836.15   19.29
 -12   6  -1  824.00   19.11
  -6  12  -1  827.84   19.03
  -6  12   1  811.73   19.02
  -6  12  -1  814.17   19.33
 -12   6  -1  805.96   19.30
 -12   6   1  869.10   19.24
 -12   6  -1  859.45   19.26
  -6  12  -2  585.18   13.77
 -12   6  -2  575.84   13.52
  -6  12   2  566.31   13.70
 -12   6  -2  582.83   13.67
 -12   6   2  599.60   13.69
  -6  12  -3 1183.06   27.87
 -12   6  -3 1199.28   27.67
  -6  12   3 1201.55   27.86
 -12   6  -3 1197.60   27.78
 -12   6   3 1231.07   27.76
  -6  12  -4  114.01    3.87
 -12   6  -4  116.64    3.23
 -12   6   4  114.59    3.63
 -12   6  -4  122.69    3.51
  -6  12  -5 1381.10   31.32
   6 -12  -5 1305.04   31.13
  -6  12   5 1325.48   31.18
 -12   6   5 1377.23   31.15
 -12   6  -5 1388.23   31.15
  -6  12  -6   37.57    3.04
  12  -6  -6   34.86    2.04
   6 -12  -6   35.78    2.20
 -12   6   6   39.44    2.18
 -12   6  -6   39.48    2.10
 -12   6   6   34.03    2.22
 -12   6   7   37.05    2.15
  -6  12   7   33.52    1.97
  12  -6   7   34.59    2.03
 -12   6   7   39.17    2.07
 -12   6  -7   40.37    1.99
   6 -12  -8  262.70    6.66
  -6  12   8  244.77    6.48
  12  -6   8  262.86    6.55
  12  -6  -8  274.62    6.58
  -6  12  -8  283.66    7.11
  12  -6  -9  125.93    3.85
   6 -12  -9  134.88    4.15
  -6  12   9  120.82    3.83
  12  -6   9  136.46    3.91
  -6  12  -9  139.61    4.38
  12  -6 -10  397.20    9.74
   6 -12 -10  406.48    9.80
  -6  12  10  387.99    9.67
  12  -6  10  393.60    9.67
  -6  12 -10  412.02   10.00
  12  -6 -11   89.33    3.45
   6 -12 -11   81.88    3.81
  -6  12  11   87.25    3.44
  12  -6  11   98.52    3.45
  -6  12 -11   94.32    3.88
  12  -6 -12  203.94    5.92
   6 -12 -12  197.90    6.01
  -6  12  12  199.07    5.72
  12  -6  12  209.98    5.82
   6   6  12  213.82    6.42
   6   6 -13   15.01    3.39
  -6  12  13    9.63    2.97
  12  -6  13   10.44    2.96
   6   6  13    8.35    3.61
  12  -6 -13    9.84    3.12
   6 -12 -13   11.34    3.47
   6   6 -14   20.16    3.35
   6   6  14   13.06    4.30
  -6  12  14   18.63    3.13
  12  -6  14   17.21    3.24
  12  -6 -14   21.60    3.35
   6 -12 -14   19.62    3.64
  -6  12  14   16.34    3.55
  -6  12  15  143.18    5.21
   6 -12 -15  153.88    5.38
   6   6 -15  173.07    5.18
  12  -6 -15  169.28    5.27
  12  -6 -16   -2.74    3.05
  -6  12  16   -0.22    3.00
   6 -12 -16    4.66    3.33
   6   6  16    3.85    3.97
   6   6 -16    4.80    3.01
  12  -6 -17   63.30    3.50
   6   6 -17   60.93    3.56
   6   6  17   60.14    4.26
   6 -12 -17   57.45    3.72
   6   6 -18    8.26    2.83
  12  -6 -18   14.44    2.87
   6   6  18   11.61    3.39
 -12   6 -18    5.42    1.92
  12  -6 -19   13.18    2.58
   6   6 -19    7.95    2.42
   6   6  19    8.00    2.87
 -12   6 -19    5.88    1.55
   6   6 -20    9.46    1.87
  12  -6 -20    8.63    2.01
  12  -5 -20    1.07    1.92
   5   7 -19    3.21    2.19
  12  -5 -19    6.55    2.51
   7   5  19    8.05    2.91
  12  -5 -18    8.00    2.90
   5   7 -18    8.44    2.72
   7   5  18    5.59    3.32
   5   7 -17    0.23    2.91
  12  -5 -17    0.29    3.05
   7 -12 -17    0.26    3.22
   7   5  17    1.35    3.83
  12  -5 -16   11.10    3.17
  -5  12  16    6.69    3.17
   5   7 -16    6.66    3.19
   7 -12 -16   10.12    3.36
   7   5  16   10.92    3.87
   5   7 -15    8.61    3.32
  -5  12  15    3.34    3.47
   7 -12 -15    6.78    3.43
  12  -5 -15    7.23    3.09
   7 -12 -14   31.84    3.58
  12  -5 -14   39.10    3.52
   7   5  14   39.30    4.39
  -5  12  14   29.63    3.30
   5   7 -14   36.96    3.52
   5   7 -13   40.25    3.52
   7 -12 -13   42.21    3.64
  -5  12  13   41.01    3.31
   7   5  13   36.07    3.99
  12  -7  13   42.44    3.14
  12  -5 -13   44.50    3.36
  12  -5 -12   16.35    2.82
  12  -7  12   13.09    2.81
   7   5  12   15.40    3.78
  -5  12  12   10.28    2.94
   7 -12 -12   12.91    2.97
  12  -5 -11   20.51    2.73
   7   5  11   22.90    3.43
  -5  12  11   21.65    2.80
  12  -7  11   24.15    2.59
  -7  12 -11   24.91    2.96
   7 -12 -11   21.39    2.90
  -7  12 -10   41.19    3.06
  12  -5 -10   38.76    2.71
   7 -12 -10   33.70    2.75
  -5  12  10   30.73    2.75
  12  -7  10   36.46    2.51
  12  -5  -9  211.81    5.51
  -7  12  -9  221.47    5.95
  -5  12   9  210.38    5.49
  12  -7   9  203.07    5.39
   7 -12  -9  198.60    5.53
   7 -12  -8    8.28    2.20
  12  -5  -8    6.43    2.12
  -7  12  -8    7.89    2.84
  12  -7   8    8.57    1.90
  -5  12   8    6.45    2.06
 -12   7   7  109.27    3.44
 -12   5  -7  104.65    3.23
  -5  12   7  110.70    3.29
 -12   7   7  112.72    3.23
  -7  12  -6   51.88    3.00
   7 -12  -6   45.43    2.31
 -12   7   6   51.19    2.48
 -12   7   6   43.05    2.23
 -12   5  -6   47.19    2.27
 -12   7   5   14.71    2.01
 -12   5  -5   14.59    2.13
  -7  12  -5   18.76    2.59
   7 -12  -5    9.50    1.77
 -12   5  -5   15.56    1.69
  -5  12   5   14.68    2.00
 -12   7   5   10.22    2.14
 -12   5  -4   52.53    2.08
   7 -12  -4   57.72    2.17
 -12   5  -4   64.68    2.61
 -12   7   4   47.97    2.58
 -12   7   4   59.61    2.55
  -5  12   4   52.87    2.53
  -7  12  -4   60.74    3.01
 -12   5  -3  245.36    5.84
  -7  12  -3  247.04    6.30
 -12   5  -3  240.89    6.19
 -12   7   3  244.63    6.02
  -7  12  -2    9.72    2.75
 -12   5  -2    4.72    1.66
 -12   5  -2    5.04    2.44
 -12   7   2    6.96    2.15
  -5  12   2    6.19    2.52
  -7  12  -1   30.39    2.59
 -12   5  -1   22.78    1.84
  -7  12  -1   27.41    1.46
 -12   7   1   26.53    2.48
 -12   7   1   24.86    2.42
  -7  12   0    6.98    1.28
  -5  12   0    7.84    1.02
 -12   7   0    6.46    1.80
 -12   7   0    5.86    2.45
 -12   7   0    6.28    2.44
 -12   7  -1   36.02    2.56
  -7  12   1   32.20    1.54
 -12   7  -1   38.22    2.08
  -5  12  -1   34.75    1.35
  -5  12  -1   30.49    2.74
 -12   7  -1   32.37    2.85
  -7  12   1   34.46    2.50
 -12   7  -1   37.76    2.84
 -12   5   2   11.95    2.29
 -12   7  -2   16.79    2.30
  -7  12   2   14.59    2.38
 -12   7  -2   16.12    1.73
  -5  12  -2   12.79    2.51
 -12   7  -2   12.89    2.67
 -12   7  -2   14.31    2.81
 -12   7  -3  205.99    5.35
 -12   5   3  206.17    5.41
 -12   7  -3  198.84    5.14
  -7  12   3  214.23    5.56
  -5  12  -3  203.60    5.56
 -12   7  -3  217.57    5.52
  -5  12  -3  198.66    5.25
 -12   7  -4   70.69    2.66
 -12   5   4   70.80    2.90
 -12   7  -4   75.72    2.41
  -7  12   4   63.99    3.20
  12  -7  -4   64.88    2.17
  -5  12  -4   71.45    2.59
 -12   7  -4   74.20    3.03
  -7  12   4   69.03    2.05
 -12   5   5    7.30    2.12
 -12   7  -5    7.97    1.96
  -7  12   5    6.50    1.36
   5 -12  -5   12.64    1.89
  12  -7  -5   10.11    1.56
 -12   7  -5   11.63    2.50
  -5  12  -5    9.60    1.82
 -12   5   6   40.49    2.22
 -12   7  -6   40.34    2.03
  12  -7  -6   36.93    1.97
  -5  12  -6   43.39    3.10
 -12   7  -6   40.83    2.56
  -7  12   6   35.23    1.74
  12  -5   7  105.04    3.19
  -7  12   7  106.17    3.10
   5 -12  -7  100.77    3.46
 -12   7  -7  108.26    3.13
 -12   7  -7  108.90    3.57
 -12   5   7  108.83    3.18
  12  -5   8    5.73    2.02
   5 -12  -8   12.96    2.50
  -5  12  -8    5.18    2.97
  12  -7  -8    9.38    2.09
  12  -7  -9  217.10    5.67
   5 -12  -9  218.92    5.91
  12  -5   9  228.51    5.77
  -7  12   9  206.72    5.63
  -5  12  -9  236.79    6.16
  12  -7 -10   35.26    2.66
   5 -12 -10   31.88    2.98
  12  -5  10   38.51    2.73
  -7  12  10   33.57    2.42
  -5  12 -10   37.99    3.10
  12  -7 -11   36.74    2.92
   5 -12 -11   31.34    3.21
  -5  12 -11   33.30    3.17
   5   7  11   28.46    3.43
  -7  12  11   26.80    2.59
  12  -5  11   33.87    2.83
  -7  12  12   11.29    2.80
   5   7  12    9.06    3.76
  12  -5  12   13.43    2.93
  12  -7 -12   12.05    3.01
   5 -12 -12   14.33    3.12
  12  -7 -13   45.97    3.32
  -7  12  13   45.85    3.64
   7   5 -13   50.67    3.62
   5 -12 -13   45.38    3.54
  12  -5  13   46.17    3.41
   5   7  13   45.01    4.07
  -7  12  13   36.56    3.13
  12  -7 -14   46.27    3.59
  -7  12  14   43.67    3.52
   7   5 -14   50.22    3.68
   5 -12 -14   34.05    3.55
  -7  12  14   36.81    3.11
   5   7  14   48.44    4.38
  12  -5  14   47.95    3.44
   7   5 -15   12.13    3.39
  -7  12  15    4.43    3.12
   5 -12 -15    6.92    3.72
  12  -7 -15    0.46    3.26
  -7  12  16    8.55    3.03
   5 -12 -16    2.99    3.44
   5   7  16    5.22    3.95
   7   5 -16    4.15    3.07
  12  -7 -17   -1.79    3.09
   7   5 -17    3.77    3.10
   5   7  17    0.63    3.78
   7   5 -18    7.43    2.83
  12  -7 -18    5.38    2.80
   5   7  18    8.84    3.33
 -12   7 -18   13.01    2.02
  12  -7 -19    1.82    2.40
   7   5 -19    2.27    2.46
   5   7  19    2.00    2.87
 -12   7 -19    1.26    1.62
   7   5 -20    3.19    1.95
  12  -7 -20    5.80    1.87
  12  -4 -20    6.87    1.93
   4   8 -19    2.94    2.15
  12  -4 -19   -2.69    2.45
  12  -4 -18    3.41    2.83
   4   8 -18    4.87    2.57
   8 -12 -18    6.70    2.89
   8   4  18    8.05    3.26
  12  -4 -17   10.50    3.09
   4   8 -17    5.58    3.00
  -4  12  17    7.31    2.93
   8   4  17    7.49    3.83
   8 -12 -17    9.75    3.35
   8   4  16   -1.02    3.92
  -4  12  16    6.75    3.22
  -4  12  16    2.86    3.37
   8 -12 -15   13.26    3.47
  12  -4 -15   14.90    3.25
   4   8 -15   19.60    3.32
   8 -12 -14   20.10    3.42
  12  -4 -14   13.24    3.19
   8   4  14   20.98    4.04
  -4  12  14   14.08    3.24
   4   8 -14   13.65    3.33
   8 -12 -13    5.76    3.22
  -4  12  13    9.86    2.93
   8   4  13   12.25    3.69
  12  -4 -13    9.07    3.24
   4   8 -13    5.06    3.25
  12  -4 -12  172.78    4.98
   8   4  12  173.88    5.71
   8 -12 -12  159.15    4.98
  12  -4 -11   60.52    3.29
   8 -12 -11   54.96    3.17
   8   4  11   61.45    3.73
  -4  12  11   52.81    3.19
  -4  12  10   49.30    2.95
  12  -4 -10   44.65    2.83
  -8  12 -10   47.50    3.19
   8 -12 -10   42.81    2.92
  12  -4  -9   90.18    3.37
  -8  12  -9   95.28    3.73
   8 -12  -9   94.19    3.43
 -12   8   9   92.24    3.28
  -4  12   9   99.62    3.33
   8 -12  -8  129.52    3.82
  -4  12   8  120.92    3.76
 -12   8   8  124.99    3.93
  -8  12  -8  133.46    4.44
  -8  12  -7   21.02    2.97
 -12   8   7   16.93    1.81
 -12   4  -7   18.75    1.96
 -12   8   7   21.89    2.27
  -8  12  -6   17.12    2.82
 -12   8   6   18.39    1.89
 -12   8   6   10.19    2.20
 -12   4  -6   14.70    2.09
   8 -12  -6   11.32    1.82
   8 -12  -5  209.87    5.35
 -12   4  -5  217.81    5.31
 -12   4  -5  221.09    5.62
 -12   8   5  209.73    5.49
 -12   8   5  203.17    5.57
  -8  12  -5  218.70    5.69
  -8  12  -5  230.18    5.91
  -4  12   5  218.37    5.49
 -12   4  -4  104.44    3.04
   8 -12  -4  117.97    3.12
 -12   8   4  107.40    3.37
  -8  12  -4   99.81    3.53
 -12   8   4  112.13    3.59
  -4  12   4  106.36    3.36
  -8  12  -4  124.90    3.93
 -12   4  -3   44.56    1.91
 -12   8   3   43.18    2.49
  -8  12  -3   43.03    2.63
 -12   8   3   43.73    2.63
  -8  12  -3   37.34    3.03
 -12   4  -2  211.21    5.18
  -8  12  -2  227.63    5.69
  -8  12  -2  210.37    5.52
 -12   8   2  211.28    5.53
 -12   8   1   20.64    2.38
  -8  12  -1   18.44    2.52
  -8  12  -1   20.36    1.51
 -12   4  -1   20.58    1.78
  -8  12  -1   21.87    2.67
 -12   8   1   19.52    2.85
 -12   8   1   21.78    2.61
 -12   8   0   79.87    2.95
  -4  12   0   79.50    2.12
  -8  12   0   79.54    2.36
 -12   8   0   83.66    2.72
  -8  12   0   82.29    3.24
 -12   8   0   78.34    3.39
 -12   8   0   85.47    3.29
  -8  12   0   81.71    3.24
 -12   8  -1   27.76    2.35
  -8  12   1   23.97    2.43
 -12   8  -1   22.57    2.69
 -12   8  -1   28.68    2.50
  -4  12  -1   24.54    1.18
 -12   8  -1   26.84    1.76
  -8  12   1   24.47    1.55
 -12   8  -2  211.25    5.44
 -12   8  -2  208.64    5.25
 -12   8  -2  210.37    5.77
  -8  12   2  216.28    5.54
 -12   8  -2  200.99    5.67
  -4  12  -2  206.82    5.32
 -12   8  -3   26.42    2.10
 -12   8  -3   25.42    1.82
  -8  12   3   29.82    2.71
 -12   8  -3   27.24    2.66
 -12   8  -3   24.63    3.01
  12  -8  -4  116.83    3.17
 -12   4   4  111.80    3.45
  -4  12  -4  130.31    3.43
  -8  12   4  121.34    4.05
 -12   8  -4  124.88    3.91
 -12   8  -4  129.65    3.62
  12  -8  -5  214.45    5.31
 -12   4   5  208.66    5.43
  -8  12   5  222.37    5.86
 -12   8  -5  228.02    5.85
 -12   4   5  220.36    5.59
 -12   8  -5  219.67    5.52
  -8  12   6   18.05    2.97
 -12   8  -6   16.89    1.82
 -12   4   6   15.08    2.07
 -12   8  -6   17.80    2.56
  12  -8  -6   19.60    1.71
   4 -12  -7   12.66    2.35
  -8  12   7    8.45    2.95
 -12   8  -7   12.91    2.47
 -12   8  -7   13.68    1.73
 -12   4   7   12.13    1.92
   4 -12  -8  139.80    4.39
  12  -8  -8  149.04    4.05
 -12   8  -8  145.46    4.29
  12  -4   8  145.86    4.15
  12  -8  -9   87.97    3.25
  -4  12  -9   93.14    3.80
   4 -12  -9   84.94    3.53
  12  -4   9   90.52    3.21
  12  -8 -10   39.35    2.81
  -8  12  10   41.73    3.42
  -4  12 -10   45.59    3.25
   4 -12 -10   45.14    3.14
  12  -4  10   44.43    2.84
  -8  12  10   40.23    2.41
   4 -12 -11   42.52    3.40
  12  -8 -11   52.21    3.10
  -8  12  11   55.98    3.61
  -4  12 -11   52.39    3.51
   4   8  11   44.25    3.70
  12  -4  11   51.32    3.26
  -8  12  11   51.99    2.82
  12  -8 -12  154.30    4.73
  -8  12  12  156.16    5.11
   4 -12 -12  139.94    5.01
   4   8  12  158.34    5.47
  12  -4  12  152.09    4.86
  12  -8 -13    9.07    3.08
  -8  12  13    8.46    3.26
   8   4 -13    9.08    3.40
   4 -12 -13   11.96    3.59
  12  -4  13    5.62    3.10
   4   8  13    9.26    3.60
  12  -8 -14   15.73    3.09
  -8  12  14   13.62    3.19
   8   4 -14   13.37    3.58
   4 -12 -14   18.18    3.72
   4   8  14   16.87    4.04
  12  -4  14   16.15    3.39
   8   4 -15   11.03    3.23
  -8  12  15   12.50    3.14
   4 -12 -15   19.73    3.65
  12  -8 -15   19.87    3.24
   4   8  16    2.82    3.93
  12  -4  16    0.93    3.33
   8   4 -16   -2.09    3.26
   8   4 -17   12.64    3.17
  12  -8 -17    8.98    2.95
   4   8  17   16.91    3.86
   8   4 -18    3.72    2.90
  12  -8 -18    4.64    2.76
   4   8  18    6.60    3.23
  12  -8 -19    0.72    2.37
   8   4 -19    4.90    2.51
 -12   8 -19    4.18    1.76
  12  -8 -20    5.74    1.93
 -12   8 -20    3.38    1.23
  12  -3 -20    7.81    2.02
  12  -3 -19   15.92    2.57
   3   9 -18   19.18    2.58
  12  -3 -18   26.02    2.93
   9 -12 -18   20.82    2.95
   9   3  18   19.68    3.30
   3   9 -17   28.27    3.07
  12  -3 -17   31.63    3.37
   9 -12 -17   25.19    3.24
  -3  12  17   26.33    3.13
   9   3  17   32.97    3.73
  -3  12  17   20.10    3.15
  -3  12  16   53.38    3.52
   9   3  16   55.56    4.00
  -3  12  15   32.60    3.44
   3   9 -15   33.61    3.15
   9 -12 -15   28.18    3.51
  12  -3 -15   33.55    3.45
   9 -12 -14   60.29    3.53
  12  -3 -14   59.75    3.66
   3   9 -14   62.00    3.52
   9   3  14   69.23    4.11
  -3  12  14   58.66    3.55
   3   9 -13   58.84    3.56
   9 -12 -13   56.94    3.49
  -3  12  13   53.33    3.38
   9   3  13   61.27    4.13
  12  -3 -13   57.49    3.58
   9   3  12  113.39    4.64
  -3  12  12  117.55    4.37
  12  -3 -12  112.70    4.36
  12  -3 -11  173.81    5.19
   9 -12 -11  169.55    5.06
   9   3  11  175.56    5.54
  -3  12  11  168.96    5.20
   9 -12 -10  214.06    5.81
  12  -3 -10  221.04    5.87
  -9  12 -10  215.53    6.09
  -3  12  10  214.48    5.86
 -12   9  10  205.57    5.73
  -9  12  -9  107.05    3.96
   9 -12  -9   92.68    3.38
 -12   9   9   96.91    3.51
  -3  12   9  101.77    3.50
  -9  12  -8  285.79    7.19
 -12   9   8  274.22    6.89
  -9  12  -7   96.32    3.87
 -12   9   7   89.17    3.29
 -12   9   6  469.46   11.23
   9 -12  -6  467.22   11.22
  -9  12  -6  498.75   11.62
 -12   3  -6  485.87   11.35
 -12   9   6  478.56   11.39
  -9  12  -5   86.37    3.68
   9 -12  -5   83.91    2.74
 -12   3  -5   94.28    2.68
 -12   9   5   91.97    2.96
  -9  12  -5   87.98    3.33
 -12   9   5   96.03    3.26
  -3  12   4  378.10    8.98
  -9  12  -4  359.94    9.27
   9 -12  -4  360.09    8.80
 -12   3  -4  382.29    8.80
  -9  12  -4  373.86    9.16
 -12   9   4  367.55    9.06
 -12   9   4  391.31    8.94
 -12   3  -3  296.27    7.36
  -9  12  -3  327.22    7.82
 -12   9   3  308.22    7.73
  -9  12  -3  322.27    7.75
 -12   9   3  313.49    7.58
 -12   9   2  907.90   21.30
  -9  12  -2  916.41   21.28
 -12   3  -2  907.87   21.19
  -9  12  -2  950.67   21.19
  -9  12  -2  873.57   21.50
 -12   9   2  925.61   21.46
  -9  12  -2  938.48   21.38
 -12   9   2  911.61   21.42
 -12   9   1  461.17   10.82
  -9  12  -1  433.87   10.78
  -9  12  -1  464.53   10.67
  -9  12  -1  439.52   11.10
 -12   9   1  474.87   11.04
  -9  12  -1  462.66   11.00
 -12   9   1  456.92   10.99
 -12   9   0   96.72    3.41
  -9  12   0  102.18    3.24
 -12   9   0  105.11    3.12
  -9  12   0   98.77    2.87
  -9  12   0  103.68    3.85
 -12   9   0  103.93    3.67
 -12   9   0   98.30    3.58
  -9  12   0  108.26    3.52
 -12   9  -1  567.08   12.93
  -3  12  -1  548.22   12.90
  -9  12   1  553.50   12.92
 -12   9  -1  557.68   12.83
  -9  12   1  587.04   12.78
  -3  12  -1  526.57   12.65
  -9  12   1  558.02   13.08
 -12   9  -1  542.42   13.17
  -9  12   1  580.85   13.03
 -12   9  -1  524.94   13.07
 -12   9  -2  886.57   20.19
  -9  12   2  854.50   20.18
  -9  12   2  867.05   20.33
 -12   9  -2  867.51   20.37
  -3  12  -2  883.07   20.15
  -9  12   2  889.26   20.32
 -12   9  -2  828.59   20.34
 -12   9  -2  876.34   20.12
 -12   9  -3  494.89   11.33
 -12   9  -3  477.47   11.25
  -9  12   3  462.63   11.46
  -3  12  -3  492.92   11.24
 -12   9  -3  467.52   11.55
 -12   9  -3  476.36   11.59
  -9  12   3  458.70   11.52
  -9  12   4  405.92    9.56
 -12   9  -4  404.35    9.33
 -12   3   4  365.80    9.25
 -12   9  -4  426.24    9.62
  -9  12   4  372.97    9.52
 -12   9  -5  117.92    3.51
  -9  12   5  119.71    3.97
  -9  12   5  118.50    3.81
 -12   9  -5  127.83    4.05
  12  -9  -5  121.89    3.26
  -9  12   6  396.26    9.71
 -12   9  -6  400.18    9.31
 -12   3   6  378.25    9.42
  -9  12   6  397.30    9.51
 -12   9  -6  406.98    9.67
  12  -9  -6  384.47    9.29
  -9  12   7  142.34    4.49
 -12   9  -7  143.49    4.25
  -9  12   8  206.89    5.74
  12  -9  -8  199.36    5.20
 -12   9  -8  207.38    5.52
   3 -12  -8  196.60    5.55
  12  -9  -9  143.67    4.22
  -9  12   9  144.65    4.66
  12  -3   9  144.48    4.40
   3 -12  -9  144.61    4.53
  12  -9 -10  226.96    6.02
  -9  12  10  232.87    6.35
  -3  12 -10  229.64    6.44
  -3  12 -10  220.87    5.86
  12  -3  10  226.23    6.10
   3 -12 -10  226.86    6.28
   3 -12 -11  135.96    4.78
  12  -9 -11  141.95    4.35
  -9  12  11  136.96    4.81
  -3  12 -11  143.45    4.22
  -3  12 -11  146.08    4.80
  12  -3  11  145.59    4.65
   3   9  11  137.81    5.00
  12  -9 -12  134.67    4.40
  -3  12 -12  124.77    4.10
  -9  12  12  130.61    4.70
  -3  12 -12  135.71    4.69
   9   3 -12  143.09    4.96
   3 -12 -12  132.25    4.77
   3   9  12  139.22    4.85
  12  -3  12  130.10    4.69
  12  -9 -13   66.67    3.57
  -9  12  13   71.63    3.83
   9   3 -13   75.72    3.98
   3 -12 -13   60.29    4.12
   3   9  13   70.31    4.24
  12  -3  13   69.11    3.75
  12  -9 -14   95.59    3.88
   9   3 -14  102.78    4.10
  -9  12  14   76.71    3.98
   3 -12 -14   87.90    4.37
   3   9  14   99.06    4.58
  12  -3  14   87.28    3.92
  12  -3  15    9.77    3.41
  12  -9 -15   12.97    3.16
   9   3 -15   11.63    3.47
  12  -3  16   57.14    3.62
   3   9  16   55.98    3.97
   9   3 -17    9.93    3.21
  12  -9 -17   11.13    2.99
  12  -3  17    8.67    3.10
   3   9  17    9.88    3.59
   9   3 -18   13.68    2.93
  12  -9 -18   12.87    2.67
   3   9  18   20.47    3.27
  12  -9 -19   13.53    2.39
   9   3 -19   11.86    2.49
 -12   9 -19   10.38    1.77
   9   3 -20   13.42    2.03
 -12   9 -20    7.73    1.26
  12  -9 -20   11.31    1.92
  12  -2 -20    0.90    1.82
 -10  12 -20    0.38    1.45
  12  -2 -19    5.72    2.45
  12  -2 -18   10.55    2.77
  10 -12 -18    6.43    2.71
  10   2  18    9.41    3.14
  12  -2 -17    0.31    3.01
   2  10 -17   -0.77    2.62
  -2  12  17    3.95    3.06
  10 -12 -17   -2.38    2.93
  10   2  17   -2.66    3.42
  -2  12  17    3.92    3.21
  -2  12  16    1.63    3.32
  10   2  16    2.90    3.52
  -2  12  15   -0.04    3.23
  10   2  15   -1.27    3.78
  10 -12 -15    8.20    3.13
   2  10 -15    1.80    2.96
  12  -2 -15    0.09    3.25
  10   2  14   37.82    3.77
  -2  12  14   33.86    3.34
  10 -12 -14   31.19    3.30
   2  10 -14   39.21    3.07
  12  -2 -14   28.51    3.44
  12  -2 -13   48.77    3.64
  10 -12 -13   48.58    3.44
  10   2  13   44.43    4.00
  -2  12  13   48.18    3.50
   2  10 -13   51.14    3.49
  12  -2 -12    1.74    3.14
   2  10 -12   -0.58    2.99
  10 -12 -12    0.19    2.83
  -2  12  12    3.12    3.40
  10   2  12    4.04    3.32
  12  -2 -11    8.78    2.77
 -12  10  11    3.45    2.63
  10 -12 -11    8.01    2.81
  10   2  11    6.30    3.42
  -2  12  11   10.67    3.04
  10 -12 -10   24.44    2.72
 -12  10  10   25.67    2.74
  12  -2 -10   27.15    2.94
 -10  12 -10   31.00    3.11
  -2  12  10   24.41    3.03
 -10  12  -9   65.55    3.48
 -12  10   9   59.42    3.05
  -2  12   9   62.33    3.07
  10 -12  -9   59.21    2.81
 -10  12  -8  142.78    4.70
 -12   2  -8  136.49    3.73
 -12  10   7   43.94    2.82
 -10  12  -7   55.69    3.14
  10 -12  -6   71.31    2.52
 -12   2  -6   73.25    2.37
 -12  10   6   66.96    3.14
 -10  12  -6   75.24    3.35
  10 -12  -5   29.82    1.69
 -12   2  -5   35.16    1.71
 -10  12  -5   33.09    2.86
 -10  12  -5   36.23    2.75
 -12  10   5   31.58    2.57
 -12  10   4   36.80    2.14
 -10  12  -4   30.59    2.21
 -12   2  -4   40.45    1.77
  -2  12   4   35.50    2.16
 -10  12  -4   31.41    3.06
 -12  10   4   33.31    2.55
 -10  12  -4   35.14    2.71
 -12  10   3  182.99    4.72
 -10  12  -3  185.42    4.70
 -12   2  -3  179.25    4.45
 -10  12  -3  172.48    5.31
 -12  10   3  166.51    5.19
 -10  12  -3  184.07    5.10
 -12  10   3  173.61    4.92
 -10  12  -2   35.10    2.21
 -12  10   2   37.36    2.30
 -12   2  -2   39.11    1.80
 -10  12  -2   42.33    1.93
 -10  12  -2   31.43    3.04
 -12  10   2   38.32    2.95
 -12  10   2   31.50    2.56
 -10  12  -2   41.04    2.65
 -12  10   1   35.25    2.42
 -10  12  -1   39.99    2.31
 -10  12  -1   31.66    1.85
 -10  12  -1   36.27    2.92
 -10  12  -1   31.67    2.83
 -12  10   1   38.13    2.68
 -12  10   0    3.69    2.20
 -12  10   0    1.75    1.90
 -10  12   0    3.70    1.68
 -12  10   0    0.91    2.91
 -10  12   0    1.63    2.63
 -10  12   0    4.13    2.59
 -12  10   0    3.11    2.47
 -10  12   0    5.58    2.15
 -10  12   1   31.13    1.93
 -12  10  -1   39.81    1.99
 -12  10  -1   32.30    3.08
 -10  12   1   38.52    2.92
 -12  10  -1   39.46    2.81
 -10  12   1   31.97    2.65
 -12  10  -1   32.00    2.45
 -10  12   1   39.88    2.24
  -2  12  -1   41.40    2.18
 -12  10  -2   25.54    1.84
 -12  10  -2   28.66    2.31
 -10  12   2   28.86    2.15
 -10  12   2   30.23    2.71
 -12  10  -2   30.13    2.75
  -2  12  -2   29.61    1.93
 -12  10  -2   30.54    2.79
 -10  12   2   29.00    2.63
 -10  12   3  183.82    5.03
 -12  10  -3  197.07    5.04
 -10  12   3  201.32    5.39
  -2  12  -3  187.44    4.79
 -12  10  -3  192.38    5.44
 -12  10  -3  198.88    5.51
 -10  12   3  192.39    5.29
 -12  10  -4   35.16    2.19
 -10  12   4   28.15    2.09
 -12  10  -4   27.56    2.88
 -10  12   4   38.87    2.94
 -10  12   4   30.36    2.73
 -12  10  -4   34.49    2.95
 -10  12   5   28.78    2.81
 -12  10  -5   22.70    2.06
 -10  12   5   27.60    2.64
 -12  10  -5   31.03    2.84
 -10  12   6   73.28    3.31
 -12  10  -6   74.45    3.30
 -10  12   7   49.66    3.00
 -12  10  -7   48.23    3.06
 -10  12   8  115.31    4.27
 -12  10  -8  120.77    4.13
  12 -10  -8  123.28    3.63
 -10  12   9   51.59    3.39
  12  -2   9   53.72    2.90
 -12  10  -9   55.85    2.93
  12 -10  -9   50.71    2.51
  12 -10 -10   22.49    2.55
 -10  12  10   14.25    3.11
  12  -2  10   24.88    3.10
   2 -12 -10   16.26    2.85
  12 -10 -11    5.85    2.64
 -10  12  11   10.14    3.12
  -2  12 -11   16.21    3.27
  -2  12 -11   10.20    2.46
   2  10  11    7.91    3.42
  12  -2  11    9.92    2.91
   2 -12 -11    8.51    3.31
  12 -10 -12   -3.08    2.77
 -10  12  12   -0.54    3.09
  10   2 -12    1.08    3.25
  -2  12 -12    6.42    2.47
  -2  12 -12   -0.35    3.22
  12  -2  12   -1.53    3.25
   2  10  12    4.33    3.36
   2 -12 -12   -0.41    3.59
  10   2 -13   52.25    3.70
  -2  12 -13   48.59    2.91
  12 -10 -13   46.94    3.19
 -10  12  13   46.68    3.44
   2  10  13   44.41    3.92
  12  -2  13   45.76    3.39
   2  10  14   37.67    3.87
  12  -2  14   40.72    3.29
  12 -10 -14   43.91    3.38
  10   2 -14   39.89    3.48
  12  -2  15    0.46    3.31
   2  10  15   -1.53    3.66
  10   2 -15    5.29    3.21
  12 -10 -15    4.65    2.98
  12  -2  16    1.88    3.44
   2  10  16    7.53    3.51
  12 -10 -17   -1.43    2.77
  10   2 -17    2.58    3.21
   2  10  17    1.75    3.39
  12  -2  17   -4.47    3.32
  10   2 -18   12.01    2.91
  12 -10 -18   14.45    2.65
   2  10  18    8.69    3.10
  12 -10 -19    4.91    2.15
 -12  10 -19    4.23    1.85
  10   2 -19    3.99    2.34
 -12  10 -20   -0.61    1.29
  10   2 -20    2.62    1.91
 -11  12 -20   -0.94    1.36
  12  -1 -20    2.43    1.75
  12  -1 -19    1.51    2.32
  12  -1 -18    1.77    2.73
  11 -12 -18    1.98    2.60
  11   1  18    5.70    3.03
  -1  12  17   11.61    3.13
  11   1  17    8.37    3.23
  11 -12 -17   10.81    2.87
  12  -1 -17    9.83    3.02
  11   1  16    1.77    3.50
  -1  12  16   -5.31    3.35
   1  11 -16    0.46    2.68
  -1  12  15    6.64    3.38
  11   1  15   11.15    3.59
  12  -1 -15   11.80    3.34
   1  11 -15   12.15    2.85
  11 -12 -15    8.42    3.06
   1  11 -14   10.62    2.90
  12  -1 -14   15.91    3.45
  11 -12 -14   10.08    3.14
   1  11 -13   52.97    3.28
  12  -1 -13   52.02    3.66
  11   1  13   56.04    3.73
  -1  12  13   52.48    3.64
  11 -12 -13   51.96    3.56
  11   1  12    9.98    3.55
  -1  12  12    9.26    3.21
  11 -12 -12    9.94    2.87
   1  11 -12    9.76    2.84
  12  -1 -12    8.66    3.25
  11 -12 -11   36.11    2.89
  12  -1 -11   36.95    3.24
 -12  11  11   35.93    3.08
  11   1  11   41.68    3.43
  -1  12  11   33.50    3.34
 -12  11  10    2.85    2.86
 -11  12 -10    5.32    2.88
  -1  12  10    2.44    2.76
  11 -12 -10    2.57    2.45
  11 -12  -9   38.08    2.41
 -11  12  -9   39.80    3.06
 -12  11   9   38.47    3.04
 -11  12  -8   15.36    3.04
  11 -12  -8   19.25    2.05
 -12  11   8   16.85    2.74
 -11  12  -7    0.04    3.09
 -12  11   7   38.50    3.00
 -12   1  -6   68.66    2.21
 -12  11   6   62.83    3.17
 -11  12  -6   71.90    3.59
 -12   1  -5   48.43    1.91
 -11  12  -5   56.71    3.35
 -11  12  -5   50.93    3.20
 -12  11   5   55.25    3.03
 -12  11   4    4.19    2.54
 -12   1  -4    4.93    1.41
 -11  12  -4    4.74    2.93
 -12  11   4    3.12    2.62
 -11  12  -4    4.72    2.58
 -12   1  -3   81.59    2.52
 -12  11   3   81.49    3.63
 -11  12  -3   89.28    3.36
 -12  11   3   92.71    3.31
 -11  12  -3   98.44    3.62
 -11  12  -2   51.36    2.16
 -11  12  -2   48.36    3.30
 -12  11   2   48.16    3.18
 -12  11   2   46.40    2.88
 -11  12  -2   49.14    3.00
 -12  11   1  151.36    4.28
 -11  12  -1  145.45    4.27
 -11  12  -1  155.30    4.83
 -12  11   1  146.44    4.78
 -11  12  -1  163.75    4.67
 -12  11   1  151.76    4.61
 -11  12  -1  156.31    4.00
 -11  12   0    5.36    2.08
 -12  11   0    5.41    2.24
 -12  11   0    6.84    1.76
 -11  12   0    4.66    1.63
 -11  12   0    8.19    2.64
 -12  11   0    6.30    2.88
 -12  11   0    6.66    2.81
 -11  12   0    4.65    2.65
 -11  12   1  157.92    4.16
 -12  11  -1  159.35    4.18
  -1  12  -1  161.68    4.24
 -12  11  -1  157.12    4.44
 -11  12   1  147.88    4.43
 -11  12   1  169.66    4.72
 -12  11  -1  171.49    4.77
 -11  12   1  159.21    4.82
 -12  11  -1  163.07    4.80
 -12  11  -2   34.93    2.99
  -1  12  -2   42.70    1.96
 -11  12   2   43.99    2.79
 -12  11  -2   43.31    3.22
 -11  12   2   39.19    3.06
 -12  11  -3   96.70    3.69
 -11  12   3   92.45    3.54
 -11  12   3   94.51    3.52
 -12  11  -3   92.98    3.72
 -11  12   4    4.28    2.72
 -12  11  -4    4.31    2.87
 -11  12   4    4.63    2.63
 -12  11  -4    1.54    2.90
 -11  12   5   57.39    2.88
 -12  11  -5   55.88    3.35
 -11  12   5   53.80    3.16
 -12  11  -6   64.97    3.51
 -11  12   6   69.80    3.23
 -12  11  -7    3.06    3.07
 -11  12   7   82.44    3.32
 -12  11  -8   14.33    2.75
 -11  12   8   10.08    2.92
  12 -11  -8   11.38    2.00
  12 -11  -9   38.60    2.39
 -12  11  -9   42.12    3.01
 -11  12   9   40.39    3.08
  12  -1  10    4.28    2.95
  12 -11 -10    3.97    2.32
 -11  12  10    2.26    2.92
  12 -11 -11   38.44    2.82
   1  11  11   40.16    3.36
  12  -1  11   38.11    3.27
 -11  12  11   45.53    3.45
  -1  12 -12    3.29    2.69
  11   1 -12    7.01    3.38
  -1  12 -12    9.18    3.39
 -11  12  12    8.42    3.17
   1  11  12    6.45    3.47
  12  -1  12    7.50    3.19
  12 -11 -12   11.41    2.91
  11   1 -13   63.42    3.86
 -11  12  13   52.21    3.48
  12 -11 -13   65.93    3.42
  -1  12 -13   50.44    3.13
   1  11  13   57.39    3.72
  12  -1  13   57.03    3.84
  12 -11 -14   14.50    3.02
  11   1 -14   14.87    3.46
  -1  12 -14   18.11    2.70
  12 -11 -15   13.37    3.17
  12  -1  15   11.12    3.36
   1  11  15   15.28    3.60
  11   1 -15   11.98    3.32
   1  11  16   -1.05    3.54
  12  -1  16    6.29    3.42
  12  -1  17    9.71    3.16
   1  11  17   10.18    3.30
  11   1 -17   11.04    3.21
  12 -11 -17    8.28    2.90
   1  11  18    0.35    2.96
  11   1 -18    0.81    2.80
  12 -11 -18   -0.16    2.53
  11   1 -19    2.58    2.33
  12 -11 -19    1.52    2.08
 -12  11 -19    1.89    1.84
  11   1 -20    0.80    1.77
 -12  11 -20    1.05    1.29
 -12  12   0  224.05    5.80
 -12  12   0  216.17    5.67
 -12  12   1   98.37    3.99
 -12  12  -1  104.24    4.02
 -12  12   1  103.84    3.70
 -12  12  -1  101.74    3.84
   0  12  -1   99.60    3.00
 -12  12   2   80.01    3.58
 -12  12  -2   92.20    3.71
 -12  12  -2   90.27    3.71
 -12  12   2   87.99    3.71
 -12  12   3  208.95    5.64
 -12  12  -3  194.87    5.69
 -12  12   3  201.72    5.78
 -12  12  -3  211.27    5.88
 -12   0  -4  174.32    4.41
 -12  12  -4  183.22    4.64
 -12  12  -4  173.47    5.27
 -12  12   4  180.85    5.16
 -12  12   4  180.69    5.18
 -12  12  -4  179.83    5.27
 -12  12   5  432.26   10.84
 -12  12  -5  461.93   10.94
 -12  12  -6  470.61   11.20
 -12  12   6  467.27   11.23
 -12  12  -6  494.63   11.65
 -12  12   6  485.37   11.55
 -12  12  -7  305.52    7.77
 -12  12   7  289.93    7.65
 -12  12  -8  444.49   11.07
 -12  12   8  453.20   11.05
 -12  12  -9   66.86    3.50
 -12  12   9   63.07    3.51
  12 -12  -9   68.15    2.82
  12 -12 -10  151.21    4.51
  12   0  10  150.89    4.86
   0  12  10  143.92    4.90
 -12  12  10  150.61    4.81
  12   0 -11   18.44    3.08
 -12  12  11   13.93    3.08
   0  12  11   20.87    3.38
  12   0  11   10.44    3.48
  12 -12 -11   13.45    2.78
   0  12 -12  199.58    5.57
  12   0 -12  205.64    5.93
  12 -12 -12  195.78    5.70
   0  12  12  196.45    5.98
  12   0  12  207.30    5.91
 -12  12  12  191.67    5.77
   0  12  13   54.76    3.98
  12   0  13   51.69    3.96
  12 -12 -13   56.10    3.38
   0  12 -13   43.40    3.06
  12   0 -13   47.21    3.71
  12 -12 -14   21.20    2.99
  12   0 -14   24.57    3.48
   0  12 -14   23.39    2.88
   0  12  15   16.38    3.44
  12   0  15   18.93    3.56
  12 -12 -15   18.96    2.95
  12   0 -15   22.73    3.32
  12 -12 -16   14.29    2.97
   0  12  16   16.42    3.35
  12   0  16   14.61    3.41
  12   0 -17   55.48    3.29
  12 -12 -17   42.74    3.03
   0  12  17   47.04    3.36
  12   0  17   46.44    3.41
  12   0 -18   15.32    2.80
  12 -12 -18   13.58    2.54
  12   0  18   19.37    2.76
   0  12  18   21.82    2.73
   0  12  18   14.53    2.65
  12   0 -19   16.61    2.27
 -12  12 -19    8.25    1.87
  12   0 -20    7.80    1.75
 -12  12 -20    4.08    1.26
  13  -6 -20    2.16    1.67
   6   7 -20    2.03    1.66
  13  -6 -19    1.70    2.22
   6   7 -19    0.61    2.14
   7   6  19    1.19    2.67
   6   7 -18    2.87    2.62
  13  -6 -18    1.39    2.61
   7   6  18   -3.20    3.19
 -13   6 -18    2.70    1.76
   6   7 -17    4.15    2.98
  13  -6 -17    0.93    2.89
   7   6  17   -0.52    3.71
 -13   6 -17    0.44    2.02
   7   6  16   -0.44    3.94
  -6  13  16   -4.93    3.11
  13  -6 -15    9.26    3.21
  -6  13  15    4.76    3.43
   6   7 -15    5.24    3.26
   7   6  15   12.29    4.16
   7 -13 -15    8.90    3.48
   6   7 -14   24.09    3.38
   7   6  14   28.97    3.79
  13  -6 -14   26.78    3.29
   7 -13 -14   28.36    3.52
   7 -13 -13    3.02    3.25
  13  -6 -13    3.74    2.96
   7   6  13   -0.70    3.87
  -6  13  13   -1.46    2.84
   6   7 -13   -4.19    3.14
  -6  13  12   36.24    2.93
   7   6  12   42.40    3.95
  13  -6 -12   37.96    3.18
   7 -13 -12   40.58    3.41
  13  -6 -11    6.38    2.83
  -6  13  11    8.39    2.52
  -7  13 -11    5.73    3.04
   7 -13 -11    3.20    3.00
  13  -6 -10   16.16    2.52
  -6  13  10   13.13    2.43
  -7  13 -10   14.41    3.11
   7 -13 -10   16.22    2.73
  -7  13  -9  111.97    4.35
   7 -13  -9  103.44    3.76
  -6  13   9  110.65    3.57
  13  -6  -9  107.22    3.56
   7 -13  -8   71.65    3.03
  13  -6  -8   76.44    2.93
  -7  13  -8   80.38    3.85
  -6  13   8   76.92    2.81
  13  -6  -7   25.21    1.96
  -7  13  -7   27.64    3.00
  -6  13   7   21.00    1.81
   7 -13  -7   21.31    2.19
 -13   7   7   19.60    2.23
 -13   6  -6   35.18    1.93
 -13   7   6   35.55    2.32
  -7  13  -6   38.95    2.99
   7 -13  -5  117.90    3.48
 -13   7   5  121.76    3.66
  -7  13  -5  122.27    3.67
  -7  13  -5  120.41    4.20
  -7  13  -4   23.72    2.95
 -13   6  -4   22.64    2.32
 -13   7   4   20.53    2.33
  -7  13  -4   22.08    2.20
 -13   7   4   21.72    2.23
  -6  13   3   49.53    3.07
 -13   6  -3   50.72    2.19
  -7  13  -3   57.08    3.15
 -13   7   3   50.45    2.74
 -13   6  -3   51.42    2.83
 -13   7   3   52.67    2.72
  -7  13  -3   59.14    2.59
  -6  13   2   45.72    2.80
 -13   6  -2   45.33    2.05
  -7  13  -2   46.42    2.88
  -6  13   2   48.86    2.63
 -13   6  -2   46.28    2.89
 -13   7   2   44.51    2.79
  -7  13  -2   51.98    2.58
 -13   7   2   44.02    2.65
  -7  13  -1   17.61    2.32
  -6  13   1   12.69    2.55
  -7  13  -1   12.88    1.32
 -13   6  -1   13.28    1.70
  -6  13   1   11.23    2.41
  -7  13  -1   11.56    2.84
 -13   7   1   12.85    2.53
 -13   6  -1    9.76    2.60
 -13   7   1   12.36    2.49
  -6  13   0    2.66    2.38
  -7  13   0    6.25    2.29
  -6  13   0    5.17    1.14
  -7  13   0    8.39    1.28
  -7  13   0    5.24    2.74
  -6  13   0    3.72    2.61
 -13   7   0    7.84    2.63
 -13   6   0    5.44    2.61
 -13   6   0    4.28    2.43
 -13   7   0    7.28    2.51
 -13   7  -1   10.20    2.40
 -13   6   1    8.08    2.61
  -6  13  -1    8.74    2.06
  -7  13   1   14.89    2.56
  -6  13  -1    8.91    1.24
 -13   7  -1   10.26    1.79
  -6  13  -1    9.99    2.49
  -7  13   1    7.81    2.59
 -13   6   1    7.02    2.37
  -7  13   2   35.29    2.70
 -13   7  -2   32.78    2.00
  -6  13  -2   37.24    2.97
  -7  13   2   33.31    2.71
 -13   6   2   37.63    2.73
 -13   7  -2   34.85    2.63
 -13   6   2   29.64    2.41
  -6  13  -3   51.72    3.11
  -7  13   3   50.72    2.88
 -13   6   3   50.78    2.53
 -13   6   3   54.22    2.71
 -13   7  -3   52.24    2.65
  -7  13   3   49.86    3.02
  -6  13  -4   27.81    2.97
 -13   6   4   26.13    2.16
 -13   7  -4   29.81    2.30
 -13   6   4   25.07    2.44
  -7  13   4   34.53    2.75
 -13   6   5  133.48    3.87
  -6  13  -5  133.04    4.35
  13  -7  -5  135.75    3.59
 -13   6   6   33.04    2.21
  13  -7  -6   34.59    2.02
   6 -13  -7   17.64    2.40
  13  -6   7   23.48    1.99
  -6  13  -7   24.34    3.17
  13  -7  -8   83.90    2.93
   6 -13  -8   91.56    3.30
  13  -6   8   84.40    2.97
  -6  13  -8   93.86    3.85
  13  -7  -9   93.91    3.29
   6 -13  -9   92.22    3.58
  13  -6   9   95.52    3.33
  -6  13  -9  100.02    3.96
  13  -6  10   10.53    2.43
  -7  13  10    9.64    2.21
   6 -13 -10   11.77    2.84
  13  -7 -10   10.53    2.46
  -6  13 -10   10.84    3.30
  -7  13  11    6.22    2.40
  13  -6  11   11.26    2.69
   6 -13 -11   10.53    3.00
  -6  13 -11   11.65    3.23
  13  -7 -11   12.55    2.72
  13  -7 -12   43.67    3.07
   6 -13 -12   44.08    3.40
  13  -6  12   39.91    3.07
   6   7  12   44.50    3.97
  13  -7 -13    0.66    3.12
  -7  13  13   -2.39    3.53
   6 -13 -13    8.41    3.28
   6   7  13    0.96    3.85
  13  -6  13   -1.74    2.87
   7   6 -13    5.38    3.32
  13  -7 -14   24.41    3.21
   7   6 -14   23.38    3.39
   6 -13 -14   27.65    3.74
   6   7  14   25.32    3.84
  13  -7 -15   12.33    3.18
  -7  13  15   12.83    3.33
   6 -13 -15    6.41    3.51
   7   6 -15   12.24    3.30
   6   7  15   12.97    4.10
   6   7  16   -1.00    3.94
  -7  13  16   -0.93    3.01
  13  -7 -17    0.02    2.83
   7   6 -17    4.83    2.99
   6   7  17    0.27    3.68
 -13   7 -17    0.86    2.08
   7   6 -18    2.40    2.69
  13  -7 -18    4.12    2.63
   6   7  18   -2.38    3.18
 -13   7 -18    1.89    1.87
  13  -7 -19    0.75    2.15
   7   6 -19   -2.37    2.29
   6   7  19   -0.65    2.69
 -13   7 -19    0.89    1.42
   7   6 -20   -3.01    1.70
  13  -7 -20    1.23    1.74
  13  -5 -20    4.83    1.76
   8   5  19   -3.54    2.64
   5   8 -19    4.36    1.99
  13  -5 -19   -2.14    2.25
   8   5  18    0.93    3.16
  13  -5 -18    0.85    2.67
   5   8 -18    1.92    2.49
   5   8 -17    2.79    2.89
  13  -5 -17    3.16    2.84
  -5  13  17    5.79    2.88
   8   5  17    7.90    3.52
   8 -13 -17    1.45    3.10
  -5  13  16    0.67    3.23
 -13   5 -16    7.75    2.09
   8   5  16    6.99    3.78
  13  -5 -15   28.85    3.33
  -5  13  15   31.87    3.72
   5   8 -15   27.70    3.33
  -5  13  15   27.64    3.14
   8   5  15   33.32    4.02
   8 -13 -15   30.37    3.39
  13  -5 -14   27.50    3.36
   8 -13 -14   27.80    3.54
   8   5  14   30.50    4.20
   5   8 -14   31.48    3.40
   5   8 -13   33.96    3.36
  -5  13  13   31.15    3.08
   8   5  13   29.09    3.66
   8 -13 -13   31.10    3.34
  13  -5 -13   34.33    3.30
   8   5  12  151.84    5.31
  -5  13  12  136.39    4.54
  13  -5 -12  143.25    4.60
   8 -13 -12  135.20    4.72
  13  -5 -11   15.75    2.87
  -5  13  11   17.56    2.66
  -8  13 -11   21.26    3.17
   8 -13 -11   15.53    2.88
  -8  13 -10  257.89    6.86
   8 -13 -10  243.61    6.63
  -5  13  10  242.58    6.50
  13  -5 -10  255.89    6.56
   8 -13  -9   41.91    2.72
  13  -5  -9   45.21    2.66
  -8  13  -9   47.52    3.37
  -5  13   9   44.11    2.55
  13  -5  -8  242.86    5.97
  -5  13   8  220.64    5.94
   8 -13  -8  227.45    6.06
 -13   8   8  230.03    6.07
 -13   8   7    6.13    2.35
  -8  13  -7    3.45    3.08
  -5  13   7    9.43    1.88
 -13   5  -6  123.14    3.40
   8 -13  -6  116.87    3.56
 -13   8   6  122.51    3.75
  -8  13  -6  130.41    4.26
   8 -13  -5   22.24    1.86
 -13   8   5   20.72    2.40
  -8  13  -5   20.35    2.46
  -8  13  -5   17.95    2.93
 -13   8   4   47.00    2.65
  -8  13  -4   48.22    2.65
  -8  13  -4   50.10    3.18
 -13   5  -3  139.32    3.72
  -8  13  -3  128.37    4.50
 -13   8   3  138.40    4.00
 -13   5  -3  139.40    4.17
 -13   8   3  134.58    4.18
  -8  13  -3  136.74    4.09
  -5  13   2  176.58    4.76
 -13   5  -2  162.19    4.31
  -8  13  -2  165.27    4.18
  -8  13  -2  169.46    5.02
  -5  13   2  158.51    4.71
 -13   8   2  170.10    4.58
 -13   5  -2  163.04    4.74
 -13   8   2  165.29    4.72
  -8  13  -2  168.24    4.71
  -5  13   1  148.17    4.18
 -13   5  -1  135.77    3.83
  -8  13  -1  139.98    3.66
  -8  13  -1  142.62    4.50
  -5  13   1  149.76    4.34
 -13   8   1  144.74    4.21
  -8  13  -1  152.75    4.32
 -13   8   1  136.12    4.32
  -5  13   0  508.30   11.71
  -5  13   0  493.98   11.83
  -8  13   0  491.64   11.83
 -13   8   0  479.54   11.57
  -5  13   0  490.53   11.39
  -8  13   0  491.44   11.46
  -8  13   0  511.15   11.79
 -13   8   0  488.70   11.78
 -13   8   0  497.19   11.74
 -13   8  -1   86.26    3.22
  -8  13   1   87.61    3.52
  -5  13  -1   88.39    3.41
 -13   8  -1   84.25    2.75
  -8  13   1   80.46    2.40
  -5  13  -1   79.76    2.26
 -13   5   1   82.93    3.13
 -13   8  -1   90.07    3.46
  -8  13   1   88.07    3.34
 -13   8  -1   84.35    3.54
 -13   8  -2  152.43    4.21
 -13   5   2  128.75    4.36
 -13   8  -2  143.07    3.96
  -5  13  -2  152.46    4.58
  -8  13   2  146.29    4.50
 -13   8  -2  154.62    4.54
 -13   8  -2  150.25    4.49
  -8  13   2  148.30    4.35
 -13   5   2  134.61    4.16
  -8  13   3  130.31    3.98
 -13   8  -3  118.21    4.09
 -13   8  -3  125.02    3.76
  -8  13   3  128.49    3.91
  -5  13  -3  134.11    4.18
  -5  13  -4   22.94    2.80
  -8  13   4   23.01    2.43
 -13   8  -4   20.38    2.67
  -8  13   4   27.22    2.75
  13  -8  -5   46.08    1.92
  -8  13   5   48.62    3.08
  -5  13  -5   50.18    3.29
  -8  13   5   45.51    2.64
 -13   8  -5   47.11    2.90
 -13   8  -5   50.03    2.12
  -5  13  -6  102.83    3.84
  -8  13   6   93.01    3.95
 -13   8  -6   93.59    3.55
  13  -8  -6   99.95    2.93
   5 -13  -7   12.50    2.13
  -8  13   7   12.07    3.16
  -5  13  -7   13.40    3.14
 -13   8  -7   13.44    2.49
  13  -5   7   13.30    2.00
  13  -8  -8  164.09    4.48
  -8  13   8  162.21    5.24
  -5  13  -8  174.02    5.18
   5 -13  -8  159.96    4.81
  13  -5   8  165.79    4.51
  13  -8  -9  100.09    3.38
  -5  13  -9  102.83    4.08
   5 -13  -9  103.79    3.86
  13  -5   9   96.92    3.46
  13  -8 -10  269.05    7.09
  -8  13  10  281.86    7.67
  -5  13 -10  284.82    7.63
   5 -13 -10  275.27    7.44
  13  -5  10  284.59    7.19
  13  -8 -11   14.59    2.79
  -8  13  11   11.22    3.58
  -5  13 -11   11.13    3.22
   5 -13 -11   14.83    3.43
  13  -5  11   12.60    2.85
  13  -8 -12  182.53    5.38
  -8  13  12  182.38    5.74
   5 -13 -12  173.67    5.73
   5   8  12  194.23    5.95
  13  -5  12  184.81    5.42
  13  -8 -13   15.88    3.09
  -8  13  13   11.93    3.50
   5 -13 -13   14.43    3.54
  13  -5  13   13.66    3.01
   5   8  13    7.94    3.68
   8   5 -13   14.29    3.34
  13  -8 -14   31.49    3.25
   8   5 -14   35.60    3.74
   5 -13 -14   30.60    3.71
   5   8  14   28.86    4.12
  13  -5  14   33.39    3.25
   8   5 -15   19.38    3.30
  13  -5  15   27.69    3.21
   5   8  15   20.11    3.99
  13  -8 -15   20.32    3.17
  -8  13  15   13.59    3.23
   5   8  16    9.95    3.77
  -8  13  16    1.57    2.97
   8   5 -17    2.19    3.09
  13  -8 -17   -2.99    2.79
   5   8  17    5.74    3.52
  13  -8 -18    9.14    2.60
   8   5 -18    2.28    2.75
   5   8  18    8.72    3.14
 -13   8 -18    1.85    1.92
  13  -8 -19   -0.25    2.21
   8   5 -19   -1.18    2.33
   5   8  19   -3.17    2.64
 -13   8 -19    2.84    1.56
   8   5 -20    4.32    1.72
  13  -8 -20    1.38    1.52
  13  -4 -20    1.33    1.59
  -9  13 -20   -0.37    1.42
  13  -4 -19    2.68    2.27
   9   4  18    5.06    3.00
   4   9 -18    7.36    2.42
  13  -4 -18    0.51    2.69
  13  -4 -17    3.11    2.92
   4   9 -17   -2.24    2.76
  -4  13  17   -4.45    2.89
   9   4  17   -6.96    3.50
   9 -13 -17   -1.85    2.94
  -4  13  16    2.07    3.12
   9   4  16   -3.39    3.68
  -4  13  16    3.57    3.39
  -4  13  15   16.36    3.12
   9   4  15   18.40    3.90
   9 -13 -15   22.64    3.27
  13  -4 -15   19.88    3.42
   4   9 -15   16.84    3.19
   9 -13 -14    2.77    3.20
   4   9 -14    1.42    3.15
  13  -4 -14    3.00    3.26
  -4  13  13   16.54    3.03
   9   4  13   25.97    3.66
   9 -13 -13   19.34    3.24
  13  -4 -13   24.49    3.33
   4   9 -13   23.91    3.23
  13  -4 -12   56.12    3.27
   9 -13 -12   53.91    3.46
   9   4  12   52.23    4.13
  -4  13  12   54.95    3.37
  -4  13  11   26.98    2.92
   9 -13 -11   16.47    2.98
  13  -4 -11   23.62    2.99
  13  -4 -10   31.35    2.78
  -9  13 -10   30.21    3.41
   9 -13 -10   30.39    2.80
  -4  13  10   29.82    2.70
   9 -13  -9    2.34    2.42
 -13   9   9    5.65    2.50
  13  -4  -9   -0.28    2.27
  -9  13  -9    1.74    2.92
  -4  13   9    1.32    2.29
 -13   9   8    9.13    2.46
  -4  13   8   12.91    2.29
   9 -13  -8    8.42    2.10
 -13   4  -7   17.91    1.86
  -9  13  -7   20.58    3.17
  -9  13  -6    8.62    2.92
 -13   9   6    6.83    2.45
   9 -13  -6    5.10    1.81
   9 -13  -5    4.39    1.68
  -9  13  -5    9.50    2.47
 -13   9   5    8.31    2.30
  -9  13  -5    7.22    2.86
 -13   4  -4   11.06    1.73
 -13   9   4    8.66    2.43
  -9  13  -4   13.21    2.38
  -9  13  -4    8.21    2.69
 -13   4  -3   13.31    1.64
  -9  13  -3    8.68    2.80
  -9  13  -3   11.20    2.38
 -13   9   3    9.50    2.54
  -4  13   2  173.10    4.99
  -9  13  -2  178.70    5.36
 -13   4  -2  173.62    4.63
  -9  13  -2  190.03    4.60
 -13   9   2  191.12    5.14
  -9  13  -2  193.58    5.06
 -13   9   1    6.77    2.28
  -4  13   1   12.91    2.26
  -9  13  -1   11.81    1.55
  -4  13   1   13.10    2.44
  -9  13  -1   15.38    2.79
 -13   9   1   11.90    2.60
  -9  13  -1   11.96    2.54
 -13   9   0   11.69    2.39
  -4  13   0   17.24    2.19
  -9  13   0   13.56    2.65
 -13   9   0   12.72    2.01
  -9  13   0   11.47    1.58
  -4  13   0   14.66    2.64
 -13   9   0    9.18    2.90
  -9  13   0   17.82    2.67
 -13   9   0   14.95    2.51
 -13   9  -1   10.91    2.22
  -9  13   1    7.79    1.45
 -13   9  -1    6.94    1.77
  -9  13   1    8.12    2.44
 -13   9  -1    8.47    2.47
 -13   9  -1    8.32    2.95
  -9  13   1    8.32    2.86
  -9  13   2  203.09    5.43
 -13   9  -2  193.29    5.56
 -13   9  -2  203.98    5.62
  -9  13   2  191.43    5.51
 -13   9  -3    7.15    2.63
  -9  13   3    5.60    2.46
 -13   9  -3    1.83    2.72
  -9  13   3    7.33    2.70
  -9  13   4   20.99    2.76
  -9  13   4   19.35    2.39
 -13   9  -4   23.39    2.70
  -9  13   5    9.47    2.90
 -13   9  -5   13.08    1.82
 -13   9  -5   12.27    2.67
  -9  13   5   17.17    2.42
 -13   9  -6    3.56    2.71
  -9  13   6    2.41    2.20
  -9  13   6    1.51    2.72
 -13   9  -7   20.47    2.72
  -9  13   7   15.46    2.87
   4 -13  -8    9.02    2.39
  13  -9  -8    8.50    1.95
  -9  13   8   14.80    3.21
  -4  13  -8    9.36    3.13
 -13   9  -8    8.51    2.54
  13  -4   8    7.08    2.21
  13  -9  -9    3.48    2.11
  -9  13   9    4.84    3.24
  -4  13  -9    1.79    3.27
  13  -4   9    3.57    2.48
   4 -13  -9    1.91    2.74
  13  -9 -10   26.37    2.61
  -9  13  10   29.33    3.56
  -4  13 -10   22.60    3.21
  13  -4  10   30.07    2.88
   4 -13 -10   25.70    3.25
  13  -9 -11   24.45    2.70
  -9  13  11   21.47    3.52
  -4  13 -11   24.20    3.45
  13  -4  11   21.33    3.06
   4 -13 -11   22.44    3.37
  13  -9 -12   56.10    3.25
  -9  13  12   58.55    3.66
  -4  13 -12   53.30    3.78
   4   9  12   64.93    4.22
  13  -4  12   61.33    3.37
   4 -13 -12   56.73    3.73
  13  -9 -13   19.22    3.10
  -9  13  13   16.47    3.52
  13  -4  13   18.80    3.24
   4   9  13   19.94    3.59
   4 -13 -13   17.71    3.45
   9   4 -13   21.46    3.52
   9   4 -14    4.19    3.38
  13  -9 -14   -0.60    3.01
   9   4 -15   21.43    3.35
  13  -4  15   17.72    3.24
   4   9  15   23.96    3.91
  13  -9 -15   21.83    3.01
  -9  13  15   21.55    3.31
  13  -4  16    4.89    3.29
   4   9  16    8.75    3.66
   9   4 -17    0.32    3.01
  13  -9 -17   -2.08    2.79
   4   9  17   -1.75    3.48
  13  -9 -18   -0.93    2.43
   9   4 -18    0.68    2.69
 -13   9 -18    3.81    2.00
   4   9  18    3.78    3.04
 -13   9 -19    1.11    1.65
  13  -9 -19    0.98    2.07
   9   4 -19    2.49    2.31
  13  -9 -20    0.08    1.53
   9   4 -20   -0.41    1.82
 -10  13 -20    3.65    1.37
  13  -3 -20    3.91    1.61
  13  -3 -19    5.11    2.30
  10   3  18    6.95    2.99
  13  -3 -18   10.83    2.61
   3  10 -17    4.52    2.73
  13  -3 -17    4.50    2.98
  -3  13  17    2.41    2.96
  10 -13 -17    7.49    2.89
  10   3  17    5.11    3.36
   3  10 -16    6.12    2.92
  10   3  16    6.72    3.59
  -3  13  16   11.17    3.10
  10 -13 -16    6.27    3.02
  10   3  15    9.39    3.67
  -3  13  15    6.21    3.15
   3  10 -15   12.17    3.09
  10 -13 -15    6.74    3.19
  13  -3 -15   12.18    3.11
  13  -3 -14   44.26    3.46
   3  10 -14   47.40    3.19
  10 -13 -14   39.31    3.50
  -3  13  13   32.13    3.28
  10   3  13   30.72    3.82
   3  10 -13   26.75    3.30
  13  -3 -13   31.81    3.43
  10 -13 -13   25.73    3.25
  13  -3 -12  113.78    4.24
  10 -13 -12  104.55    3.92
  10   3  12  115.80    4.60
  -3  13  12   97.95    4.17
  10 -13 -11   31.73    2.75
  10   3  11   32.35    3.76
  -3  13  11   28.28    3.15
  13  -3 -11   29.92    3.09
  -3  13  10  233.75    6.18
  10 -13 -10  225.77    6.08
 -13  10  10  218.62    6.15
  13  -3 -10  235.77    6.18
 -10  13 -10  227.17    6.43
  -3  13   9   51.98    2.81
 -13  10   9   54.33    3.03
  10 -13  -9   49.11    2.79
 -13   3  -9   53.10    2.24
 -10  13  -8  203.81    5.85
  10 -13  -8  186.80    5.09
 -13   3  -8  192.34    4.88
 -13  10   8  197.05    5.41
 -13   3  -7   33.09    1.87
 -13  10   7   31.94    1.99
 -13  10   7   29.81    2.80
 -13   3  -7   32.71    2.36
 -13  10   6   41.04    2.69
 -10  13  -6   37.51    3.44
 -10  13  -5   24.42    3.10
 -10  13  -5   19.09    2.72
 -13  10   5   19.48    2.68
 -13   3  -4   46.67    1.98
 -10  13  -4   52.06    2.88
 -13  10   4   54.65    2.95
 -10  13  -4   57.18    3.31
 -13   3  -3   67.04    2.33
 -10  13  -3   65.56    3.00
 -13  10   3   76.42    3.09
 -10  13  -3   74.46    3.42
  -3  13   3   60.63    2.73
 -10  13  -2  508.03   12.09
 -13   3  -2  507.43   12.05
  -3  13   2  518.08   12.32
 -10  13  -2  514.57   12.57
 -13  10   2  535.70   12.49
 -10  13  -2  540.17   12.43
 -13  10   2  529.70   12.41
  -3  13   1   31.73    2.49
 -10  13  -1   25.98    1.76
 -10  13  -1   32.24    2.92
 -13  10   1   30.68    3.10
 -13  10   1   29.53    2.54
 -10  13  -1   32.30    2.78
  -3  13   0    1.27    2.16
 -10  13   0    3.42    1.49
 -13  10   0   -0.08    2.76
 -10  13   0    1.78    2.70
 -13  10   0    0.65    2.72
 -10  13   0    4.67    2.58
 -10  13   1   30.13    1.73
 -13  10  -1   31.24    2.95
 -10  13   1   32.38    2.89
 -13  10  -1   28.40    2.85
 -10  13   1   35.30    2.84
 -13  10  -2  525.87   13.06
 -10  13   2  558.20   13.04
 -10  13   2  537.83   13.06
 -13  10  -2  557.99   13.15
  -3  13  -3   87.17    2.81
 -13  10  -3   86.98    3.75
 -10  13   3   86.59    3.64
 -13  10  -3   84.04    3.63
 -10  13   3   87.91    3.47
 -13  10  -4   60.07    2.37
 -13  10  -4   61.42    3.13
 -10  13   4   55.28    3.09
 -10  13   4   54.64    3.18
 -10  13   5   19.28    3.00
 -10  13   5   21.58    2.58
 -13  10  -5   24.78    2.81
 -10  13   6   32.03    3.02
 -10  13   6   37.49    2.61
 -13  10  -6   35.77    3.02
 -13  10  -7   23.65    1.93
 -13  10  -7   28.61    2.90
 -13   3   7   24.69    2.13
 -13  10  -8  186.54    5.38
  13 -10  -8  183.29    4.91
 -10  13   8  192.12    5.63
 -10  13   9   35.27    3.40
  13  -3   9   41.47    2.85
  13 -10  -9   39.35    2.46
 -10  13  10  237.23    6.65
  13  -3  10  246.17    6.44
  13 -10 -10  230.00    6.28
  -3  13 -11   22.64    3.40
 -10  13  11   17.59    3.49
   3  10  11   18.03    3.68
  13  -3  11   26.30    3.02
  13 -10 -11   27.94    2.79
  -3  13 -12  127.44    4.82
 -10  13  12  120.46    4.80
   3  10  12  138.30    4.88
  13  -3  12  127.42    4.49
  13 -10 -12  122.93    4.30
  10   3 -13   36.72    3.50
  13 -10 -13   34.56    3.17
 -10  13  13   36.38    3.36
   3  10  13   39.41    3.99
  13  -3  13   39.37    3.37
  13 -10 -14   47.62    3.36
  10   3 -14   57.55    3.78
   3  10  15   10.90    3.69
  13  -3  15    8.36    3.21
  13 -10 -15   10.02    2.93
  10   3 -15   13.36    3.35
  13 -10 -16    7.81    2.96
   3  10  16    9.43    3.58
  13  -3  16    7.55    3.19
  10   3 -17   -0.63    3.11
  13 -10 -17    8.30    2.71
   3  10  17    5.43    3.35
  13 -10 -18    8.24    2.45
  10   3 -18   10.86    2.75
   3  10  18    6.87    2.97
 -13  10 -18    5.80    2.05
  10   3 -19    6.97    2.29
 -13  10 -19    0.81    1.66
  13 -10 -19    3.34    2.05
  10   3 -20    4.26    1.80
  13  -2 -20    1.85    1.67
 -11  13 -20    0.44    1.34
  13  -2 -19    5.43    2.21
 -11  13 -19    3.54    1.86
  11   2  18    2.46    2.96
  13  -2 -18    2.28    2.51
  13  -2 -17    7.27    2.96
   2  11 -17    6.15    2.47
  -2  13  17   13.26    3.08
  11 -13 -17    9.09    2.79
  11   2  17   15.24    3.38
   2  11 -16   14.51    2.78
  11 -13 -16   15.35    2.88
  -2  13  16    8.59    3.07
  11   2  16   17.82    3.42
  13  -2 -16   21.75    3.26
   2  11 -15    3.82    2.84
  13  -2 -15   12.90    3.17
  -2  13  15    6.45    3.15
  11   2  15   10.52    3.64
  11 -13 -15    7.90    3.03
  13  -2 -14   10.53    3.32
   2  11 -14    6.53    2.97
  11 -13 -14    5.72    3.09
   2  11 -13   25.51    2.99
  13  -2 -13   24.08    3.27
  -2  13  13   24.69    3.32
  11   2  13   24.27    3.45
  11 -13 -13   24.45    3.11
  13  -2 -12    7.85    3.03
  -2  13  12    8.48    3.46
  11   2  12    6.28    3.59
  11 -13 -12    4.02    2.80
  -2  13  11   92.72    3.82
  11 -13 -11   94.86    3.64
  13  -2 -11  102.64    4.01
 -13  11  11   95.13    3.79
  11   2  11   90.05    4.27
  11 -13 -10   10.91    2.60
  13  -2 -10    9.57    2.92
  -2  13  10    8.04    2.97
 -11  13 -10   14.11    3.04
 -13  11  10   12.07    2.83
 -11  13  -9  126.39    4.58
  11 -13  -9  114.90    3.77
 -13   2  -9  123.82    3.47
 -13  11   9  126.29    4.12
  11 -13  -8    4.91    2.00
 -13   2  -8    8.01    1.66
 -11  13  -8    3.74    3.09
 -13  11   8    9.31    2.67
 -13  11   7  218.97    5.50
 -13   2  -7  214.77    5.37
 -11  13  -7  212.92    6.17
 -13   2  -7  209.82    5.66
 -13  11   7  231.94    6.02
 -13  11   6    1.28    1.91
 -11  13  -6    0.82    3.25
 -13  11   6   -2.26    2.71
 -11  13  -5  128.72    4.32
 -13  11   5  132.61    4.31
 -11  13  -5  139.99    4.77
 -13   2  -4   99.39    2.85
 -13  11   4   96.73    3.70
 -11  13  -4  103.48    3.73
 -11  13  -4   99.96    4.18
 -13   2  -3   65.51    2.22
 -13  11   3   58.45    3.38
 -13  11   3   59.56    3.21
 -11  13  -3   61.45    3.00
  -2  13   3   59.54    2.65
 -11  13  -3   61.49    3.41
 -11  13  -2   26.72    3.21
 -13  11   2   25.44    2.97
 -11  13  -2   29.03    2.97
 -13  11   2   33.56    2.81
 -11  13  -1   77.37    2.60
 -11  13  -1   80.52    3.54
 -13  11   1   83.06    3.68
 -13  11   1   91.27    3.51
 -11  13  -1   84.62    3.42
  -2  13   0    3.56    2.11
 -11  13   0    5.02    1.68
 -11  13   0    5.85    2.66
 -13  11   0    4.69    2.90
 -11  13   0    2.55    3.08
 -13  11   0    4.25    3.01
 -13  11  -1   49.36    3.16
 -11  13   1   49.29    2.96
 -11  13   1   49.94    3.23
 -13  11  -1   53.38    3.09
 -11  13   2   32.74    2.97
 -13  11  -2   25.74    2.97
 -11  13   2   32.09    3.04
 -13  11  -2   30.34    3.23
 -11  13   3   52.29    3.18
 -13  11  -3   55.00    3.32
 -11  13   3   51.48    3.07
 -13  11  -3   58.27    3.43
 -13  11  -4  105.11    3.13
 -13  11  -4  111.07    4.04
 -11  13   4   97.53    3.83
 -13  11  -4  102.75    4.03
 -11  13   4  100.79    3.77
 -11  13   5  117.29    4.04
 -13  11  -5  126.92    4.28
 -11  13   5  123.92    4.32
 -13  11  -6   15.27    2.98
 -13  11  -6   12.75    1.89
 -11  13   6   11.37    3.04
 -11  13   7  209.75    5.97
 -13  11  -7  211.34    5.38
 -13   2   7  212.53    5.54
 -13  11  -7  221.91    6.08
 -13  11  -8   20.79    2.86
 -11  13   8   16.19    3.16
 -11  13   9  103.54    4.23
  13 -11  -9  101.34    3.36
 -13  11  -9  106.35    3.89
  13  -2   9  104.47    3.81
 -11  13  10    0.37    3.12
  13 -11 -10    0.11    2.37
  13  -2  10   -1.02    2.80
 -11  13  11   98.81    4.20
  13 -11 -11   97.06    3.64
  -2  13 -11  106.02    4.60
  -2  13 -11   93.88    3.53
   2  11  11  101.91    4.38
  13  -2  11  103.02    4.05
  -2  13 -12    1.91    2.52
  11   2 -12    9.72    3.40
  -2  13 -12    4.64    3.48
 -11  13  12    1.93    3.25
  13  -2  12    5.71    3.53
   2  11  12    0.52    3.51
  13 -11 -12    2.58    2.75
  11   2 -13   43.59    3.73
  13 -11 -13   41.30    3.28
   2  11  13   45.86    3.68
  13  -2  13   37.52    3.48
 -11  13  13   39.15    3.43
  13 -11 -14   18.10    3.04
  11   2 -14   25.60    3.52
  13  -2  15    4.70    3.35
   2  11  15   -0.81    3.57
  13 -11 -15    4.43    2.93
  11   2 -15   10.38    3.22
  13 -11 -16    7.43    2.84
   2  11  16   12.92    3.35
  13  -2  16    7.44    3.13
  13 -11 -17    7.23    2.74
  11   2 -17   14.29    3.13
   2  11  17    4.59    3.29
  13  -2  17   10.71    3.03
  13 -11 -18    0.65    2.34
  11   2 -18    2.14    2.66
   2  11  18    3.57    2.93
 -13  11 -18    0.79    2.07
 -13  11 -19    2.41    1.70
  13 -11 -19    1.84    1.98
  11   2 -19    1.40    2.20
  11   2 -20    2.99    1.63
 -12  13 -20    0.17    1.15
  13  -1 -20   -0.48    1.44
 -12  13 -19    3.50    1.76
  13  -1 -19    2.77    2.11
  12   1  18    5.94    2.69
  13  -1 -18    2.46    2.57
  -1  13  18    4.10    2.45
  13  -1 -17    5.30    2.89
  12 -13 -17    2.12    2.65
  12   1  17   -1.73    3.08
  -1  13  17    5.74    2.87
  -1  13  17    7.94    3.06
  12   1  16    6.99    3.30
  -1  13  16    5.16    3.07
  13  -1 -16    8.53    3.11
  12 -13 -16    7.65    2.82
   1  12 -16    8.60    2.51
  -1  13  15   -0.93    3.14
  12   1  15    6.36    3.51
  13  -1 -15   -1.16    3.16
  13  -1 -14    3.17    3.25
   1  12 -14    5.46    2.78
  12 -13 -14    5.96    2.96
  13  -1 -13    7.19    3.23
   1  12 -13    1.18    2.78
  -1  13  13    6.00    3.19
  12   1  13    5.57    3.42
  12 -13 -13    4.16    2.88
   1  12 -12    4.91    2.78
  13  -1 -12    6.11    3.29
  12 -13 -12    4.27    2.78
  12   1  12    1.82    3.46
  -1  13  12    4.41    3.28
  13  -1 -11   20.89    3.05
 -13  12  11   15.38    3.07
  12   1  11   15.05    3.37
  -1  13  11   17.75    3.17
 -13  12  10   10.12    3.06
  -1  13  10   17.59    3.08
 -12  13 -10   14.67    3.09
  12 -13 -10    9.48    2.49
 -12  13  -9    7.16    3.23
 -13  12   9   15.98    3.00
 -12  13  -8    2.32    3.02
 -13  12   8    2.54    2.76
 -12  13  -7    9.89    3.04
 -13  12   7    7.93    2.90
 -13  12   7    9.95    2.05
 -12  13  -6   32.98    3.34
 -13  12   6   25.31    3.18
 -13  12   6   25.85    2.19
 -13  12   5   26.84    2.13
 -12  13  -5   28.04    2.12
 -13   1  -5   26.38    1.61
 -12  13  -5   28.85    3.35
 -13  12   5   32.25    2.78
 -12  13  -5   28.84    3.09
 -13  12   4    2.77    1.98
 -12  13  -4    5.43    2.07
 -13  12   4    8.65    2.84
 -13   1  -4    4.07    1.44
 -12  13  -4    5.00    1.72
  -1  13   4    3.20    2.02
 -12  13  -4    1.65    3.21
 -12  13  -4    5.82    3.05
 -13  12   3    4.69    2.14
 -12  13  -3    6.92    2.01
 -12  13  -3    6.63    1.83
 -13  12   3    6.74    2.90
 -12  13  -3    6.44    3.07
 -13  12   3    7.13    2.86
 -12  13  -3    7.26    2.75
 -12  13  -2   29.59    3.13
 -13  12   2   30.79    3.10
 -13  12   2   38.39    2.78
 -12  13  -2   29.33    3.09
 -13  12   1   45.19    3.29
 -12  13  -1   47.47    3.42
 -12  13  -1   49.03    3.24
 -13  12   1   42.30    3.14
 -12  13   0   43.99    3.16
 -13  12   0   40.49    3.38
  -1  13   0   46.97    2.41
 -12  13   0   40.75    3.01
 -13  12   0   41.45    3.12
 -13  12  -1   44.93    3.25
 -12  13   1   49.42    3.34
 -12  13   1   48.58    3.25
 -13  12  -1   49.24    3.15
 -13  12  -2   31.96    3.21
 -12  13   2   30.07    3.20
 -12  13   2   31.95    2.93
 -13  12  -2   23.52    3.04
 -13  12  -3    9.90    2.06
 -12  13   3    5.66    2.85
 -12  13   3   12.39    2.09
 -13  12  -3   10.83    1.85
 -13  12  -3    8.00    3.15
 -12  13   3    8.23    2.92
 -13  12  -3   14.41    3.04
 -13  12  -4    5.54    1.95
 -13  12  -4    7.93    1.86
 -13  12  -4    3.70    3.06
 -12  13   4    9.44    2.88
 -13  12  -4    9.59    3.06
 -12  13   4    9.98    1.96
 -12  13   4    7.45    2.90
 -12  13   5   15.54    2.63
 -13  12  -5   16.61    3.02
 -13  12  -5   15.71    1.94
 -13  12  -5   16.59    1.95
 -12  13   5   15.68    2.00
 -12  13   5   13.34    2.80
 -13  12  -6   37.07    2.22
 -12  13   6   45.57    3.27
 -13  12  -6   39.11    3.18
 -13  12  -7   16.66    3.02
 -12  13   7   17.97    3.10
 -13  12  -7   14.72    1.99
 -13  12  -8    3.45    3.04
 -12  13   8    3.64    2.95
 -13  12  -9   16.45    3.02
 -12  13   9   17.67    3.19
 -12  13  10   12.98    3.36
  13 -12 -10   16.91    2.49
  13  -1  10   11.31    2.95
 -12  13  11   18.34    3.29
   1  12  11   23.50    3.48
  13  -1  11   19.37    3.26
  13 -12 -11   15.94    2.84
  -1  13 -12    6.83    2.69
  -1  13 -12    5.15    3.61
  12   1 -12    3.92    3.40
 -12  13  12    1.87    3.14
   1  12  12    2.71    3.38
  13  -1  12    7.37    3.20
  13 -12 -12    3.61    2.75
  12   1 -13    6.27    3.41
  -1  13 -13    4.61    2.61
 -12  13  13    2.21    2.99
  13 -12 -13    5.11    2.85
  13  -1  13    4.55    3.28
   1  12  13    6.17    3.47
  13 -12 -14    3.26    3.04
  12   1 -14    3.51    3.33
  12   1 -15    1.05    3.20
  13  -1  15    5.00    3.35
   1  12  15    1.42    3.44
  12   1 -16    9.52    3.14
  13 -12 -16    9.26    2.81
  13  -1  16    5.34    3.19
   1  12  16    8.65    3.26
  13 -12 -17    3.43    2.53
  12   1 -17    3.07    2.90
   1  12  17    0.05    3.07
  13  -1  17   -0.78    2.93
   1  12  18    3.42    2.63
   1  12  18    3.73    2.63
 -13  12 -18    4.21    2.09
  13 -12 -18    3.52    2.31
  12   1 -18    7.50    2.65
 -13  12 -19    1.96    1.71
  12   1 -19    1.17    2.09
  12   1 -20   -0.46    1.48
 -13  13   0    7.10    2.99
 -13  13   0    4.78    3.16
 -13  13   0    2.60    2.14
 -13  13  -1  299.17    7.26
 -13  13   1  291.03    7.89
 -13  13  -1  298.17    7.84
 -13  13   1  298.51    7.78
 -13  13  -1  306.78    7.73
 -13  13  -1  299.27    7.40
 -13  13   1  303.27    7.38
 -13  13  -2   49.43    2.23
 -13  13  -2   46.58    3.59
 -13  13   2   46.51    3.15
 -13  13  -2   51.10    3.40
 -13  13   2   51.09    3.30
 -13  13  -2   53.13    2.48
 -13  13   2   51.73    2.58
 -13  13  -3    5.01    1.84
 -13  13  -3    1.24    3.33
 -13  13   3    3.40    3.05
 -13  13   3    2.62    2.68
 -13  13  -3    4.67    2.98
 -13  13  -3    3.30    2.10
 -13  13   3    6.07    2.12
 -13  13  -4   11.44    1.91
 -13  13   4   16.72    2.92
 -13  13  -4   10.19    3.29
 -13  13  -4   11.01    2.83
 -13  13   4   17.06    3.02
 -13  13  -4   13.25    2.20
 -13  13   4   13.84    2.07
 -13  13  -5   53.35    2.32
 -13  13  -5   50.47    3.54
 -13  13  -5   47.41    2.51
 -13  13   5   50.15    2.47
 -13  13   5   53.93    3.36
 -13  13  -6   50.76    3.50
 -13  13  -6   48.14    2.49
 -13  13  -7    4.41    2.98
 -13  13   7    2.78    2.87
 -13  13  -8    3.79    3.07
 -13  13   8    4.39    2.94
 -13  13  -9   61.44    3.73
 -13  13   9   71.97    3.70
   0  13  10    3.15    3.19
  13   0  10    5.03    3.19
 -13  13  10    0.23    3.17
  13 -13 -11  163.46    5.04
  13   0 -11  195.69    5.43
   0  13  11  174.88    5.46
  13   0  11  181.04    5.59
 -13  13  11  159.36    5.35
   0  13 -12    1.12    3.56
  13   0 -12    4.91    3.12
   0  13 -12    3.79    2.65
 -13  13  12    2.76    3.04
   0  13  12    3.50    3.28
  13   0  12    6.24    3.15
  13 -13 -12    5.63    2.79
   0  13  13   -1.00    3.45
  13   0  13   -2.71    3.55
  13 -13 -13    1.63    2.84
   0  13 -13    2.87    2.60
  13   0 -13   -0.99    3.30
   0  13  14   -4.72    3.29
  13   0  14    3.92    3.30
  13 -13 -14   -0.14    2.74
   0  13 -14   -2.40    2.57
  13   0 -14   -1.72    3.29
   0  13  15   14.98    3.34
  13   0  15   24.26    3.42
  13 -13 -16    2.49    2.72
  13   0 -16    9.54    3.04
   0  13  16    4.23    3.11
  13   0  16    7.26    3.18
  13   0 -17    6.75    2.82
  13 -13 -17    7.28    2.57
   0  13  17    3.84    2.78
  13   0  17    1.99    2.81
   0  13  18   -0.03    2.41
  13   0 -18    6.30    2.50
 -13  13 -18    3.68    2.06
  13   0 -19   -1.10    2.03
 -13  13 -19    3.50    1.69
  13   0 -20    0.48    1.31
  -7  14   0  162.27    4.03
 -14   7   0  159.32    4.74
  -7  14   0  167.26    4.92
  -7  14   0  166.40    4.69
  -7  14  -1  433.65   10.20
  -7  14   1  416.62   10.17
  -7  14  -1  397.95    9.64
 -14   7   1  406.41   10.05
  -7  14   1  443.60   10.09
  -7  14  -1  423.21   10.04
  -7  14  -2   61.93    3.43
  -7  14   2   62.98    3.00
  -7  14  -2   69.70    2.09
  -7  14  -2   67.90    2.91
 -14   7   2   55.40    2.93
  -7  14   2   60.62    3.28
  -7  14  -3    3.23    3.04
  -7  14  -3   10.59    2.29
 -14   7   3    8.27    2.36
  -7  14   3    5.72    2.51
  -7  14   3    9.69    2.84
  -7  14   4   14.37    2.73
 -14   7  -4   16.85    1.77
  -7  14  -4   20.97    3.16
  -7  14   4   14.83    2.45
  -7  14  -4   16.76    2.23
 -14   7   4   17.33    2.35
  -7  14   5   99.13    3.86
  14  -7  -5   88.11    2.76
  -7  14  -5   99.21    4.01
 -14   7  -5   95.09    2.96
  -7  14   5   83.30    3.26
  -7  14  -5   99.00    3.24
 -14   7   5   90.71    3.21
 -14   7  -6   40.82    2.14
 -14   7  -6   37.48    2.33
 -14   7   6   37.75    2.30
 -14   7   6   34.60    2.41
  -7  14  -6   35.63    3.50
 -14   7  -7    5.17    1.93
   7 -14  -7   25.30    2.30
 -14   7  -7    6.93    1.96
 -14   7   7    7.24    1.97
  14  -7  -7    0.86    1.96
  -7  14  -7   19.03    3.28
  -7  14  -8    5.52    3.32
  14  -7  -8    6.96    2.07
   7 -14  -8    5.03    2.49
  -7  14  -9  213.38    6.20
  14  -7  -9  206.86    5.52
   7 -14  -9  205.13    5.78
  14  -7 -10   14.96    2.61
  -7  14 -10   13.48    3.32
   7 -14 -10   18.46    3.13
  -7  14 -11  459.36   11.23
   7 -14 -11  451.45   11.16
  14  -7 -11  436.53   10.90
  14  -7 -12    8.27    2.78
  -7  14  12   12.24    3.86
   7 -14 -12   16.98    3.38
   7   7  12   12.37    3.88
  14  -7 -13   17.54    3.11
  -7  14  13   15.39    3.61
   7 -14 -13   18.02    3.44
   7   7  13   12.48    3.63
   7   7 -13   18.41    3.43
   7   7 -14   28.66    3.52
   7 -14 -14   24.99    3.32
  14  -7 -14   30.31    3.19
  14  -7 -15   10.38    2.91
  -7  14  15    6.42    3.31
   7   7 -15    7.04    3.27
 -14   7 -15    3.07    2.35
   7   7  15    6.01    4.16
  14  -7 -16    1.37    2.88
  -7  14  16    2.40    3.03
 -14   7 -16    3.57    2.19
   7   7  16    3.91    3.90
   7   7 -16    1.58    3.07
  14  -7 -17   11.20    2.75
   7   7 -17    3.28    2.87
   7   7  17    0.57    3.48
 -14   7 -17    4.04    2.03
   7   7 -18    1.49    2.55
  14  -7 -18    2.97    2.44
   7   7  18    1.26    2.97
 -14   7 -18   -0.42    1.64
  14  -7 -19    2.51    1.97
   7   7 -19    0.13    2.04
   7   7  19    3.39    2.45
  14  -7 -20    0.96    1.33
   7   7 -20   -0.73    1.36
  14  -6 -20    2.55    1.34
  -8  14 -20    0.92    1.33
   6   8 -19    2.75    1.88
  14  -6 -19    0.60    2.03
   8   6  19   -0.82    2.51
   6   8 -18   10.12    2.46
  14  -6 -18   11.77    2.54
   8   6  18   10.58    2.96
   6   8 -17   -1.03    2.80
  14  -6 -17    7.63    2.76
 -14   6 -17    0.08    1.89
   8   6  17    2.92    3.35
  14  -6 -16   -2.38    3.04
  -6  14  16    5.26    3.21
   6   8 -16    4.55    3.06
 -14   6 -16    1.92    2.13
   8   6  16   -1.59    3.78
  14  -6 -15    4.36    3.09
  -6  14  15    1.45    3.40
   6   8 -15    7.89    3.05
   8 -14 -15    5.01    3.20
   8   6  15    7.61    4.08
   8 -14 -14    2.71    3.37
   6   8 -14    2.05    3.24
  14  -6 -14    4.20    3.05
   6   8 -13   38.82    3.50
  14  -6 -13   35.58    3.29
   8   6  13   45.91    4.07
   8 -14 -13   38.08    3.55
  14  -6 -12   41.07    3.25
   8 -14 -12   43.82    3.39
   8 -14 -11    5.92    3.05
  14  -6 -11    3.81    2.86
  -6  14  10   20.60    2.42
  -8  14 -10   23.93    3.40
   8 -14 -10   19.86    2.85
  14  -6 -10   22.79    2.67
  -6  14   9   -3.06    2.32
  14  -6  -9    0.88    2.19
   8 -14  -9    4.56    2.46
  -8  14  -9    3.85    3.12
  14  -6  -8   63.25    2.72
   8 -14  -8   60.24    2.92
 -14   6  -8   60.36    2.49
 -14   8   7   69.76    2.69
  -8  14  -7   78.45    3.58
  14  -6  -7   77.91    2.76
   8 -14  -7   73.48    2.83
 -14   6  -7   71.15    2.55
 -14   6  -7   73.03    2.78
 -14   8   7   73.13    2.95
  -8  14  -6   11.63    2.98
 -14   6  -6    9.82    1.70
 -14   8   6   10.39    2.36
 -14   8   6    5.44    2.01
 -14   6  -5    2.96    2.16
 -14   8   5    0.77    2.09
 -14   6  -5    3.19    1.73
  -8  14  -5    3.77    2.89
  -8  14  -5    4.25    2.36
 -14   8   5    1.66    2.30
  -6  14   5    1.80    2.21
  -8  14  -4   33.90    3.05
  -6  14   4   24.22    2.44
  -8  14  -4   27.81    2.48
 -14   8   4   32.88    2.59
  -6  14   3   36.53    2.91
  -8  14  -3   40.28    2.73
 -14   8   3   33.91    2.53
  -8  14  -3   37.68    3.14
  -6  14   3   35.77    2.66
  -8  14  -2  130.45    4.54
  -6  14   2  132.98    4.09
  -8  14  -2  135.37    3.45
  -6  14   2  131.95    4.13
  -8  14  -2  133.09    4.07
 -14   8   2  121.17    3.99
  -8  14  -1    5.44    2.90
  -6  14   1    6.21    2.69
  -8  14  -1    5.54    1.41
 -14   8   1    7.21    2.54
  -6  14   1    4.38    2.58
  -8  14  -1    7.04    2.49
  -8  14   0   21.31    1.49
  -6  14   0   19.01    2.81
  -8  14   0   23.61    2.92
  -8  14   0   24.77    2.45
 -14   8   0   23.96    2.82
  -6  14   0   26.51    2.46
  -8  14   1   12.27    2.70
  -6  14  -1   12.56    2.24
  -6  14  -1   11.34    1.19
  -8  14   1   13.90    2.84
  -6  14  -1   12.89    2.63
 -14   8  -1   13.29    2.74
 -14   6   1    8.55    2.38
  -6  14  -2  148.30    4.36
  -8  14   2  137.02    4.22
  -6  14  -2  126.59    3.40
  -6  14  -2  139.81    3.95
 -14   6   2  127.96    4.02
  -8  14   2  147.93    4.16
  -6  14  -3   34.44    2.91
  -8  14   3   29.76    2.59
 -14   6   3   30.50    2.49
  -6  14  -3   30.64    2.28
  -8  14   3   38.61    2.91
  -8  14   4   34.51    3.05
 -14   8  -4   38.69    2.02
  -6  14  -4   39.09    3.06
  -8  14   4   44.15    2.65
 -14   6   4   36.94    2.38
  -6  14  -4   37.91    2.27
 -14   6   5    0.55    2.20
 -14   8  -5    0.55    1.99
  -8  14   5    1.00    3.07
 -14   8  -5    0.53    1.77
  -6  14  -5   -0.45    3.13
  -8  14   5    0.12    2.25
 -14   6   5    0.44    2.06
  -8  14   6    1.02    3.06
  -6  14  -6    4.76    3.21
 -14   8  -6    1.05    1.85
 -14   6   6    1.02    1.99
 -14   8  -6    3.18    1.94
  -6  14  -7   61.00    3.72
 -14   8  -7   63.44    2.48
  -8  14   7   59.18    3.67
 -14   6   7   62.55    2.56
  14  -8  -7   55.75    2.39
  -6  14  -8   64.52    3.59
  -8  14   8   58.97    3.86
   6 -14  -8   59.01    3.03
  14  -8  -8   52.93    2.52
  14  -8  -9    3.36    2.23
  -6  14  -9    3.16    3.09
  -8  14   9    8.23    3.41
   6 -14  -9    1.84    2.52
  14  -8 -10   27.88    2.69
  -6  14 -10   28.59    3.51
   6 -14 -10   34.03    3.07
  -8  14  10   25.34    3.63
  -6  14 -11   16.41    3.59
   6 -14 -11   11.57    3.15
  14  -8 -11   12.47    2.79
  -8  14  11    8.43    3.71
  14  -8 -12   52.57    3.25
  -8  14  12   53.59    4.06
   6 -14 -12   55.58    3.78
   6   8  12   65.15    4.21
  14  -8 -13   45.62    3.31
  -8  14  13   45.72    3.74
   6 -14 -13   50.32    3.68
   8   6 -13   47.11    3.69
   6   8  13   48.04    4.05
   8   6 -14   13.34    3.27
  14  -8 -14    2.78    2.92
   8   6 -15    8.06    3.26
  -8  14  15   12.71    3.26
   6   8  15    6.11    4.07
  14  -8 -15    6.27    2.80
  14  -8 -16   -0.94    2.93
  -8  14  16    0.91    2.90
 -14   8 -16    1.36    2.31
   6   8  16    2.93    3.79
   8   6 -16    4.61    3.03
   8   6 -17    2.59    2.99
   6   8  17    1.67    3.38
 -14   8 -17   -0.64    2.10
  14  -8 -18    6.29    2.34
   8   6 -18    4.56    2.59
   6   8  18    6.06    2.97
 -14   8 -18    8.50    1.75
  14  -8 -19    2.95    1.99
   8   6 -19   -0.26    2.14
   6   8  19    3.68    2.49
 -14   8 -19    1.56    1.31
   8   6 -20    1.85    1.53
  14  -5 -20    2.05    1.37
  -9  14 -20    1.63    1.28
  14  -5 -19    5.42    2.09
  14  -5 -18    4.70    2.47
   5   9 -18    2.00    2.36
   9   5  18   -2.58    2.91
  -5  14  17    3.56    2.81
   9   5  17    5.95    3.32
   5   9 -17    0.70    2.67
  14  -5 -17    9.16    2.73
  14  -5 -16    5.06    3.08
  -5  14  16    1.27    3.24
   5   9 -16    6.94    2.96
   9 -14 -16    5.66    3.03
   9   5  16    4.45    3.75
  14  -5 -15   10.28    3.08
  -5  14  15    7.66    3.58
   5   9 -15    6.61    3.03
   9 -14 -15    6.84    3.24
   9   5  15   10.79    4.05
  14  -5 -14   16.33    3.16
   5   9 -14   12.98    3.29
 -14   5 -14    9.99    2.19
   9 -14 -14   13.08    3.38
  14  -5 -13   19.82    3.20
   5   9 -13   17.02    3.33
   9 -14 -13   19.48    3.31
 -14   5 -13   16.59    2.35
   9   5  13   13.76    3.70
  -5  14  13   14.66    2.89
  14  -5 -12    4.08    3.01
   9   5  12   10.22    3.86
  -5  14  12    6.68    2.72
   9 -14 -12    5.96    3.10
  14  -5 -11    5.68    2.70
  -5  14  11    6.53    2.70
  -9  14 -11    6.55    3.48
  14  -5 -10   68.08    3.19
  -9  14 -10   65.17    3.81
   9 -14 -10   69.20    3.33
 -14   5 -10   63.37    2.80
  -5  14  10   69.13    3.20
   9 -14  -9   18.26    2.49
  14  -5  -9   14.31    2.54
  -5  14   9   10.96    2.29
  -9  14  -9   11.52    3.38
 -14   5  -9   17.48    2.05
  -5  14   8   50.57    2.54
  14  -5  -8   49.20    2.48
  -9  14  -8   54.73    3.63
   9 -14  -8   48.45    2.53
 -14   5  -8   52.29    2.27
 -14   9   8   50.45    2.83
 -14   9   7   77.04    2.92
  -9  14  -7   67.21    3.89
 -14   5  -7   86.28    2.96
  -5  14   7   82.00    2.84
 -14   9   7   77.20    3.25
   9 -14  -7   75.65    2.92
  -9  14  -6    0.49    3.09
 -14   5  -6    2.59    2.10
 -14   9   6    0.78    2.09
 -14   9   6    1.44    2.44
 -14   5  -5   15.62    2.39
 -14   9   5   14.17    2.02
 -14   5  -5   14.45    1.83
  -9  14  -5   19.08    3.01
  -9  14  -5   15.57    2.62
 -14   9   5   17.46    2.42
  -5  14   4    1.57    2.28
  -9  14  -4    4.09    2.92
  -9  14  -4    3.84    2.39
 -14   9   4   -0.84    2.61
  -5  14   3   10.68    2.34
  -9  14  -3    6.82    2.97
 -14   9   3    8.62    2.56
  -9  14  -3   11.29    2.62
  -5  14   2    5.70    2.65
  -9  14  -2    7.23    1.55
  -5  14   2    6.93    2.54
  -9  14  -2    7.84    3.00
 -14   9   2    3.89    2.53
  -9  14  -2    9.09    2.51
  -5  14   1    3.76    2.36
  -9  14  -1    3.78    1.53
  -9  14  -1    9.88    2.82
  -5  14   1    3.60    2.40
  -9  14  -1    3.79    2.42
 -14   9   1    5.68    2.61
  -9  14   0  173.83    5.29
  -5  14   0  180.29    5.10
  -9  14   0  168.28    4.46
  -5  14   0  195.27    4.97
 -14   9   0  180.33    5.15
  -9  14   0  188.57    5.16
  -5  14  -1    2.92    2.62
 -14   9  -1    4.95    2.98
  -9  14   1    4.71    2.92
 -14   9  -1   -0.96    2.74
  -5  14  -1    2.74    2.13
  -9  14   1    5.21    2.51
  -9  14   2   19.43    2.76
  -5  14  -2   12.03    2.11
  -5  14  -2   11.70    1.14
  -5  14  -2   11.17    2.82
  -9  14   2   11.94    2.62
 -14   9  -2   10.77    2.77
 -14   5   2   15.48    2.41
 -14   9  -2   12.89    2.77
  -9  14   3   17.18    2.73
 -14   9  -3   11.76    1.81
  -5  14  -3   17.55    2.81
 -14   9  -3   16.77    2.82
  -9  14   3   13.51    2.72
  -5  14  -3   11.54    2.03
 -14   5   3   14.48    2.22
  -9  14   4   -1.38    2.97
 -14   9  -4    0.43    1.77
  -5  14  -4    1.77    3.08
  -9  14   4    1.67    2.57
 -14   9  -4    1.69    2.86
 -14   5   4    4.34    2.00
 -14   9  -5   22.02    1.91
  -5  14  -5   17.95    3.24
  -9  14   5   20.34    3.05
 -14   9  -5   20.35    2.92
  -9  14   5   22.43    2.58
 -14   5   5   17.00    2.38
 -14   9  -5   18.74    2.11
 -14   9  -6    0.34    1.97
  -9  14   6   -0.61    3.01
  -9  14   6   -0.62    2.31
 -14   9  -6   -0.29    2.76
 -14   9  -6   -0.81    2.02
 -14   5   6   -0.01    2.03
  -5  14  -6    1.16    2.95
  -9  14   7   70.83    3.52
 -14   9  -7   66.18    2.63
  -5  14  -7   65.87    3.81
 -14   9  -7   65.03    3.32
 -14   5   7   70.76    2.72
  -5  14  -8   44.82    3.65
  -9  14   8   43.07    3.49
  14  -5   8   47.00    2.59
  14  -9  -8   44.36    2.34
  -5  14  -9    5.89    3.42
  -9  14   9   11.27    3.50
  14  -5   9   10.87    2.42
  14  -9  -9    8.19    2.25
  -5  14 -10   68.54    3.96
  -9  14  10   78.11    4.10
  14  -5  10   72.87    3.28
  14  -9 -10   65.00    3.19
  -5  14 -11    2.80    3.39
  14  -5  11   -0.36    2.74
  14  -9 -11    2.58    2.71
  -5  14 -12   13.03    3.43
  -9  14  12    4.66    3.47
   5   9  12   13.23    3.89
  14  -5  12   13.53    2.85
  14  -9 -12    7.39    2.74
   9   5 -13   20.06    3.49
  -9  14  13   17.97    3.60
   5   9  13   24.48    3.69
  14  -9 -13   18.67    3.07
   9   5 -14    8.99    3.30
  -9  14  14   10.31    3.38
  14  -9 -14    6.49    2.89
   9   5 -15    5.32    3.29
   5   9  15    7.55    4.01
  -9  14  15    5.28    3.29
  14  -9 -16    8.17    2.87
 -14   9 -16    5.58    2.45
   5   9  16    6.17    3.74
   9   5 -16    6.30    3.21
   9   5 -17    6.88    2.95
  14  -9 -17    4.39    2.61
   5   9  17    5.47    3.36
 -14   9 -17    4.04    2.16
  14  -9 -18    1.90    2.27
   9   5 -18    1.89    2.60
   5   9  18    1.83    2.86
 -14   9 -18    1.12    1.87
  14  -9 -19   -0.95    1.93
   9   5 -19    2.69    2.14
 -14   9 -19    0.04    1.37
   9   5 -20    0.08    1.60
  14  -4 -20    2.19    1.42
 -10  14 -20    3.42    1.24
  14  -4 -19    9.07    2.04
 -10  14 -19    5.03    1.81
  14  -4 -18    0.72    2.44
  10   4  18   -2.50    2.88
  -4  14  17    1.96    2.84
  10   4  17    1.36    3.38
   4  10 -17    1.74    2.59
  14  -4 -17    0.38    2.85
  14  -4 -16   13.69    3.01
  -4  14  16   17.13    3.31
   4  10 -16   12.18    2.88
  10 -14 -16   14.26    2.99
  10   4  16   13.10    3.55
  -4  14  15   17.10    3.78
  14  -4 -15   18.49    3.29
  10   4  15   21.75    3.73
  -4  14  15   18.40    3.07
   4  10 -14   28.85    3.21
  14  -4 -14   27.53    3.32
  10 -14 -14   24.83    3.16
   4  10 -13   67.11    3.65
  10   4  13   64.00    4.19
  -4  14  13   55.29    3.32
  14  -4 -13   61.59    3.62
  10 -14 -13   62.10    3.61
 -14   4 -13   61.55    2.69
  14  -4 -12    6.96    3.08
  10   4  12    6.44    3.64
  -4  14  12    5.05    2.89
 -14   4 -12    2.04    2.07
  10 -14 -12    5.41    2.94
  -4  14  11   74.41    3.69
  14  -4 -11   88.65    3.56
  10 -14 -11   79.32    3.67
 -14   4 -11   82.37    3.01
  14  -4 -10   11.00    2.75
  -4  14  10    6.89    2.69
 -10  14 -10    8.93    3.18
 -14   4 -10    4.19    1.97
  -4  14   9  157.98    4.53
  14  -4  -9  158.65    4.64
 -10  14  -9  165.53    5.38
  10 -14  -9  143.95    4.54
 -14   4  -9  159.08    4.21
 -14  10   9  153.48    4.72
  10 -14  -8   21.30    2.33
  -4  14   8   21.28    2.30
 -10  14  -8   21.85    3.49
 -14  10   8   19.13    2.73
 -14   4  -8   19.44    1.87
 -14   4  -7    7.92    2.28
 -14  10   7   14.73    1.92
 -14   4  -7    4.63    1.82
 -10  14  -7   14.70    3.23
 -14  10   7    8.33    2.69
 -14  10   6   89.40    3.14
 -10  14  -6  107.89    4.07
 -14   4  -6  100.09    3.50
 -14  10   6  106.48    3.65
 -14   4  -6   92.01    2.98
 -14  10   5   11.47    2.07
 -14   4  -5   10.98    2.45
 -10  14  -5   15.22    3.01
 -14  10   5    6.24    2.54
 -10  14  -5   16.51    2.67
 -14   4  -5   12.02    1.69
 -14  10   4   11.60    2.69
 -10  14  -4   10.50    2.60
 -10  14  -4    7.69    3.28
  -4  14   4   10.89    2.14
 -14  10   4    7.37    2.16
 -10  14  -3  220.35    6.03
  -4  14   3  192.24    5.48
 -10  14  -3  214.36    5.64
 -14  10   3  200.58    5.68
 -14  10   3  203.72    5.32
 -10  14  -2  311.35    7.87
  -4  14   2  276.58    7.52
 -10  14  -2  322.70    7.61
 -14  10   2  288.36    7.60
  -4  14   2  300.49    7.60
  -4  14   1  179.46    5.15
 -10  14  -1  184.05    4.69
  -4  14   1  192.64    5.18
 -10  14  -1  198.01    5.56
 -14  10   1  183.39    5.53
 -14  10   1  184.46    5.36
 -10  14  -1  189.79    5.19
  -4  14   0   37.09    2.51
 -10  14   0   38.22    1.81
 -14  10   0   35.91    3.25
 -14  10   0   35.02    2.95
 -10  14   0   38.95    2.96
  -4  14   0   38.94    2.81
 -10  14   0   40.38    3.16
 -14  10  -1  238.97    6.61
 -10  14   1  251.03    6.47
 -14  10  -1  226.02    6.45
  -4  14  -1  246.63    6.15
 -10  14   1  242.27    6.55
 -14  10  -2  181.21    4.99
 -14  10  -2  200.27    5.69
 -14  10  -2  184.81    5.62
 -10  14   2  204.01    5.40
  -4  14  -2  202.25    5.09
 -10  14   2  201.17    5.55
 -14  10  -3  195.19    4.95
 -10  14   3  185.66    5.52
 -14  10  -3  189.66    5.62
 -14  10  -3  199.15    5.73
 -10  14   3  184.65    5.53
 -10  14   4    5.39    2.89
 -14  10  -4    0.21    3.00
 -10  14   4    2.87    2.65
 -14  10  -4    2.98    2.19
 -14  10  -4    0.63    1.90
 -14  10  -5   43.83    2.41
 -10  14   5   44.27    3.38
 -10  14   5   43.49    2.79
 -14  10  -5   44.33    3.24
 -14   4   5   47.00    2.66
 -14  10  -5   46.49    2.24
 -14  10  -6  105.64    3.32
 -10  14   6  103.45    3.66
 -14  10  -6  104.11    3.91
 -14   4   6  113.36    3.63
 -14  10  -6  114.08    3.31
 -10  14   7   41.44    3.37
 -14  10  -7   42.63    2.28
 -14  10  -7   45.65    3.15
 -14   4   7   42.72    2.48
 -10  14   8   28.24    3.24
  -4  14  -8   27.37    3.53
 -14  10  -8   19.94    2.86
  14  -4   8   27.40    2.45
  -4  14  -9  147.12    4.93
 -10  14   9  130.57    4.84
  14  -4   9  145.11    4.25
  14 -10  -9  132.21    4.07
  -4  14 -10   27.11    3.53
 -10  14  10   19.57    3.68
  14  -4  10   22.89    2.74
  14 -10 -10   18.65    2.49
  -4  14 -11  123.75    4.84
  14  -4  11  126.15    4.28
  14 -10 -11  115.74    4.05
  -4  14 -12    5.70    3.42
 -10  14  12    3.38    3.52
   4  10  12    3.52    3.69
  14  -4  12    1.87    2.99
  14 -10 -12    4.29    2.70
  14 -10 -13   61.58    3.30
  10   4 -13   62.22    3.81
   4  10  13   58.46    4.12
  14  -4  13   53.03    3.41
 -10  14  13   60.47    3.78
  10   4 -14   10.38    3.37
 -10  14  14   12.11    3.28
  14 -10 -14   13.13    2.85
  10   4 -15   12.40    3.13
  14  -4  15   13.90    3.12
   4  10  15   15.33    3.71
 -10  14  15   10.56    3.06
  14  -4  16   20.72    3.09
   4  10  16   21.52    3.58
  14 -10 -16   22.53    2.89
  10   4 -16   22.48    3.22
  14 -10 -17    0.14    2.48
  10   4 -17    1.93    2.93
 -14  10 -17    1.24    2.21
   4  10  17    2.68    3.37
  14 -10 -18    2.90    2.24
  10   4 -18    6.51    2.62
 -14  10 -18    2.07    1.90
   4  10  18    9.35    2.89
  14 -10 -19    6.01    1.81
 -14  10 -19    2.12    1.46
  10   4 -19    5.32    2.11
  10   4 -20    4.81    1.52
 -11  14 -20    0.39    1.12
 -11  14 -19    4.41    1.78
  14  -3 -19    5.64    2.03
  14  -3 -18    2.27    2.40
  11   3  18    2.02    2.71
  -3  14  17    4.76    2.87
  11   3  17    7.09    3.15
   3  11 -17    7.39    2.48
  14  -3 -17    6.04    2.84
  14  -3 -16   12.51    3.07
  -3  14  16   10.11    3.47
   3  11 -16   13.41    2.77
  11   3  16   12.06    3.41
  11 -14 -16    7.45    2.89
  11   3  15   25.75    3.60
  -3  14  15   13.97    3.08
  -3  14  14   14.53    2.97
   3  11 -14   18.82    2.97
  14  -3 -14   18.93    3.11
  11 -14 -14    8.42    3.13
  -3  14  13    5.03    2.98
  11   3  13    6.83    3.64
  14  -3 -13    6.61    3.22
   3  11 -13   12.02    3.09
  11 -14 -13    6.78    3.00
  -3  14  12   22.41    3.15
  11   3  12   25.49    3.75
  14  -3 -12   20.80    3.25
  11 -14 -12   17.86    3.03
  11   3  11   10.83    3.49
  -3  14  11   10.60    2.95
  14  -3 -11    7.48    3.09
  11 -14 -11    3.12    2.80
  -3  14  10   38.01    2.90
  11 -14 -10   35.72    2.78
 -14   3 -10   39.42    2.23
 -14  11  10   34.54    3.02
 -11  14 -10   43.35    3.54
  14  -3 -10   40.75    3.08
  -3  14   9   54.93    3.06
 -11  14  -9   61.69    3.67
 -14  11   9   57.70    3.26
  11 -14  -9   63.30    2.89
 -14   3  -9   60.29    2.43
 -11  14  -8   55.57    3.62
 -14   3  -8   50.69    2.19
 -14  11   8   50.18    3.14
 -14  11   7   56.20    2.56
 -14   3  -7   57.18    2.28
 -11  14  -7   64.60    3.69
 -14   3  -7   55.06    2.82
 -14  11   7   56.72    3.18
 -14  11   6  189.06    4.97
 -14   3  -6  182.56    4.71
 -11  14  -6  196.35    5.72
 -14   3  -6  193.18    5.24
 -14  11   6  180.82    5.31
 -14  11   5   29.79    2.85
 -11  14  -5   24.57    2.91
 -11  14  -5   32.70    3.55
 -14  11   5   30.63    2.28
  -3  14   4   37.60    2.46
 -11  14  -4   41.46    2.80
 -14  11   4   41.29    3.05
 -11  14  -4   40.58    3.63
 -14  11   4   37.87    2.47
  -3  14   3   99.23    3.50
 -11  14  -3  108.99    4.27
 -11  14  -3  109.34    3.72
 -14  11   3  101.92    3.90
 -14  11   3  103.55    3.38
  -3  14   2   18.34    2.50
 -11  14  -2   17.76    2.88
 -14  11   2   22.43    2.97
 -14  11   2   20.80    3.18
 -11  14  -2   21.67    3.18
 -14  11   2   19.88    2.22
  -3  14   1   35.78    2.70
 -11  14  -1   27.27    3.29
 -14  11   1   34.88    3.34
 -11  14  -1   27.35    2.24
 -14  11   1   34.87    2.45
  -3  14   1   32.10    2.62
 -14  11   1   37.43    3.18
 -11  14  -1   29.88    2.82
 -14  11   0   22.51    2.33
  -3  14   0   30.19    2.40
 -11  14   0   25.22    2.21
 -14  11   0   26.05    1.95
 -11  14   0   29.65    3.00
 -14  11   0   24.45    3.25
 -11  14   0   26.49    3.07
 -14  11   0   27.85    2.94
 -14  11  -1   31.74    2.39
 -11  14   1   28.32    2.29
 -14  11  -1   27.30    2.04
 -14  11  -1   34.69    3.35
 -11  14   1   32.62    3.15
 -11  14   1   36.76    2.99
 -14  11  -1   27.07    3.12
  -3  14  -1   28.85    2.21
 -14  11  -2   16.78    2.30
 -11  14   2   20.04    2.95
 -14  11  -2   22.87    2.01
 -14  11  -2   20.21    3.25
 -11  14   2   23.15    3.09
 -14  11  -2   17.69    3.16
 -14  11  -3  112.59    3.47
 -14  11  -3  107.64    3.32
 -11  14   3  110.64    4.09
 -14  11  -3  111.22    4.27
 -14  11  -3  111.30    4.31
 -11  14   3  104.83    4.03
 -11  14   4   33.15    3.00
 -14  11  -4   30.96    3.27
 -11  14   4   30.90    3.26
 -14  11  -4   34.42    2.28
 -14  11  -4   34.47    2.04
 -14  11  -5   45.22    2.39
 -14  11  -5   41.09    2.31
 -11  14   5   41.15    3.04
 -14  11  -5   43.94    3.39
 -11  14   5   47.47    3.29
 -14   3   6  169.97    4.75
 -14  11  -6  165.51    4.48
 -14  11  -6  163.16    4.55
 -11  14   6  163.53    4.81
 -14  11  -6  171.69    5.23
 -11  14   6  168.90    5.17
 -14  11  -7   31.64    2.09
 -11  14   7   34.80    3.40
 -14  11  -7   36.69    3.01
 -14   3   7   35.55    2.54
 -11  14   8   50.56    3.61
 -14  11  -8   46.13    3.30
  14  -3   9   45.38    2.85
 -11  14   9   46.55    3.52
  -3  14 -10   38.38    3.63
 -11  14  10   27.07    3.52
  14  -3  10   29.95    3.08
  14 -11 -10   32.22    2.54
  -3  14 -11   12.80    3.67
 -11  14  11    9.66    3.53
   3  11  11    2.82    3.29
  14  -3  11    8.26    3.03
  14 -11 -11    2.91    2.60
  -3  14 -12   26.40    3.70
 -11  14  12   25.54    3.56
  14  -3  12   31.33    3.24
   3  11  12   28.00    3.83
  14 -11 -12   21.49    2.90
  14  -3  13    9.29    3.02
   3  11  13    9.96    3.61
  11   3 -13   15.76    3.29
  14 -11 -13   10.94    2.92
  11   3 -14   20.20    3.49
  14 -11 -14   24.60    3.04
  14  -3  14   25.24    3.19
   3  11  15   25.50    3.63
  14  -3  15   19.76    3.24
  14  -3  16    7.61    2.97
   3  11  16   12.02    3.42
  14 -11 -16   10.19    2.72
  11   3 -16   10.16    3.27
  11   3 -17    6.54    2.93
  14 -11 -17    3.61    2.52
   3  11  17    7.85    3.16
 -14  11 -17    5.38    2.26
  14 -11 -18    3.79    2.07
  11   3 -18    6.45    2.53
   3  11  18    1.40    2.69
 -14  11 -18    3.08    2.00
  11   3 -19    6.23    2.01
 -14  11 -19    4.99    1.53
  14 -11 -19    2.39    1.69
  11   3 -20   -0.28    1.39
  14  -2 -19    0.90    1.84
 -12  14 -19   -0.97    1.72
  14  -2 -18    2.11    2.33
 -12  14 -18    1.86    2.12
  12   2  18    2.46    2.67
  12   2  17    0.42    3.01
  14  -2 -17   -0.96    2.79
  -2  14  17    3.14    2.92
  14  -2 -16    2.71    3.01
   2  12 -16    0.26    2.54
  -2  14  16    1.87    3.34
  12 -14 -16   -0.15    2.75
  12   2  16    5.48    3.32
  -2  14  15    6.25    3.04
  12   2  15    4.64    3.56
  12   2  14   20.00    3.75
  -2  14  14   21.68    3.17
  12 -14 -14   13.89    2.88
  14  -2 -14   18.12    3.08
   2  12 -14   18.50    2.86
  12   2  13   19.87    3.44
  12 -14 -13   19.53    2.96
  14  -2 -13   22.10    3.32
   2  12 -13   19.63    2.94
  14  -2 -12   49.10    3.27
  12 -14 -12   45.85    3.21
  12   2  12   47.96    3.82
  -2  14  12   49.84    3.71
  14  -2 -11    6.66    3.01
 -14  12  11    4.77    2.96
  12 -14 -11    6.76    2.72
  12   2  11   11.49    3.51
  -2  14  11   14.04    2.95
  -2  14  10   88.25    3.79
  14  -2 -10   98.23    3.91
 -12  14 -10   85.86    4.13
 -14  12  10   88.13    3.82
 -12  14  -9   47.45    3.63
 -14  12   9   39.93    3.27
 -12  14  -8   25.21    3.50
 -14  12   8   32.25    3.13
 -14   2  -7   22.82    1.80
 -12  14  -7   26.12    3.50
 -14   2  -7   23.09    2.66
 -14  12   7   27.98    2.95
 -14  12   7   26.18    2.17
 -14  12   6    2.77    2.05
 -12  14  -6    4.34    3.42
 -14   2  -6    4.13    1.62
 -14  12   5   30.84    3.10
 -12  14  -5   29.44    3.09
 -12  14  -5   30.49    3.51
 -14  12   5   32.67    2.22
 -14  12   4   29.75    2.34
 -12  14  -4   28.53    2.04
  -2  14   4   28.70    2.34
 -12  14  -4   28.35    3.23
 -14  12   4   33.51    3.13
 -12  14  -4   32.75    3.08
 -14  12   3   24.99    2.37
 -12  14  -3   26.14    2.38
 -12  14  -3   26.88    2.01
  -2  14   3   24.62    2.38
 -14  12   3   27.00    3.26
 -12  14  -3   26.89    3.36
 -14  12   3   30.40    3.10
 -12  14  -3   22.57    2.84
 -12  14  -2  137.09    4.22
 -14  12   2  159.85    4.21
 -12  14  -2  148.45    3.96
 -12  14  -2  139.53    5.04
  -2  14   2  147.27    4.43
 -14  12   2  146.82    4.94
 -12  14  -2  152.75    4.70
 -14  12   2  152.65    4.74
 -14  12   1   28.46    3.38
 -12  14  -1   33.51    3.42
  -2  14   1   37.74    2.58
 -12  14  -1   34.63    2.33
 -14  12   1   31.59    2.46
 -14  12   1   32.44    3.14
 -12  14  -1   33.50    3.15
 -14  12   0   -2.74    2.19
  -2  14   0    2.39    2.12
 -12  14   0    1.09    2.26
 -14  12   0    0.35    1.99
 -14  12   0    4.28    3.23
 -12  14   0    2.07    2.89
 -14  12   0    2.59    2.86
 -12  14   0    1.65    2.79
 -12  14   1   22.17    2.26
 -14  12  -1   25.32    2.39
 -14  12  -1   24.42    1.93
 -14  12  -1   20.68    3.38
 -12  14   1   22.92    3.28
 -14  12  -1   26.40    3.04
  -2  14  -1   26.26    2.07
 -12  14   1   26.47    2.90
 -14  12  -2  160.74    4.37
 -12  14   2  150.31    4.37
 -14  12  -2  148.76    4.18
 -12  14   2  162.12    4.90
 -14  12  -2  154.59    5.09
 -14  12  -2  145.08    4.73
 -12  14   2  166.93    4.91
 -14  12  -3   20.77    2.16
 -12  14   3   22.10    3.15
 -12  14   3   24.95    2.18
 -14  12  -3   21.58    2.10
 -14  12  -3   21.23    3.28
 -12  14   3   22.40    2.79
 -14  12  -3   21.45    3.29
 -14  12  -4   26.94    2.21
 -12  14   4   29.02    3.07
 -14  12  -4   24.54    2.04
 -12  14   4   25.52    2.79
 -14  12  -4   27.05    3.35
 -14  12  -4   26.76    3.25
 -12  14   5   34.60    3.10
 -14  12  -5   29.87    3.29
 -14  12  -5   33.33    2.29
 -12  14   5   30.96    3.09
 -14  12  -5   29.98    2.19
 -14  12  -6    3.97    3.12
 -14  12  -6    1.33    1.98
 -14  12  -6    4.78    2.05
 -12  14   6   -2.43    3.15
 -14  12  -7   23.76    3.22
 -14  12  -7   17.91    2.02
 -12  14   7   23.51    3.35
 -14   2   7   19.28    2.36
 -14  12  -8   23.77    3.13
 -12  14   8   31.70    3.41
 -14  12  -9   36.04    3.19
  14  -2   9   39.43    2.98
 -12  14   9   34.41    3.40
  14  -2  10   90.39    3.71
 -12  14  10   85.89    4.24
  -2  14 -11   15.95    3.84
 -12  14  11   15.10    3.50
   2  12  11   13.01    3.56
  14  -2  11   14.15    3.16
  14 -12 -11    8.66    2.63
  -2  14 -12   51.51    3.85
  12   2 -12   48.07    3.72
  14 -12 -12   44.11    3.07
   2  12  12   45.29    3.74
  14  -2  12   52.41    3.79
 -12  14  12   41.58    3.54
  14  -2  13   19.78    3.00
  14 -12 -13   23.23    2.88
  12   2 -13   24.46    3.62
   2  12  14   20.91    3.81
  14  -2  14   20.88    3.34
  14 -12 -14   23.05    2.92
  12   2 -14   25.81    3.40
  14  -2  15    0.56    3.07
   2  12  15    0.80    3.50
   2  12  16    2.23    3.33
  14  -2  16    0.95    2.91
  14 -12 -16   -6.94    2.75
  12   2 -16    3.64    3.12
  14 -12 -17    3.44    2.35
  12   2 -17    5.38    2.90
   2  12  17    2.87    3.06
  14  -2  17   -1.44    2.60
 -14  12 -17    2.26    2.33
  12   2 -18   -0.01    2.46
   2  12  18    5.89    2.61
 -14  12 -18   -1.31    2.00
  14 -12 -18   -1.66    2.08
   2  12  18    0.38    2.47
  12   2 -19    2.18    1.96
 -14  12 -19    1.89    1.56
  12   2 -20    1.85    1.28
  14  -1 -19   -0.57    1.78
 -13  14 -19   -0.32    1.62
  14  -1 -18   11.86    2.30
  13   1  18   13.10    2.33
 -13  14 -18    9.49    2.07
  -1  14  18    8.63    2.29
  14  -1 -17   12.16    2.68
  13   1  17    5.05    2.81
 -13  14 -17   12.33    2.42
  -1  14  17    9.83    2.95
  -1  14  16   10.23    2.92
  13   1  16   12.61    3.18
  13 -14 -16   13.74    2.60
  14  -1 -16   18.11    3.07
   1  13 -15   16.14    2.58
  13 -14 -15   18.70    2.78
  -1  14  15   19.86    3.15
  13   1  15   17.04    3.36
  13 -14 -14    2.10    2.74
  13   1  14   -4.41    3.46
  -1  14  14    6.28    3.21
   1  13 -14    3.69    2.69
  14  -1 -14    4.87    3.19
  13 -14 -13    3.48    2.75
  14  -1 -13    5.25    3.25
   1  13 -13    3.49    2.80
  14  -1 -12   31.14    3.16
   1  13 -12   22.14    2.94
  13   1  12   25.65    3.56
  -1  14  12   23.19    3.20
  14  -1 -11   44.65    3.35
 -14  13  11   37.60    3.35
  13   1  11   36.99    3.35
  -1  14  11   35.30    3.34
 -14  13  10   68.40    3.76
 -13  14 -10   66.92    3.85
  -1  14  10   66.94    3.44
 -13  14  -9    6.29    3.26
 -14  13   9    6.46    3.14
 -13  14  -8   75.04    4.03
 -14  13   8   66.33    3.60
 -13  14  -7   54.48    3.71
 -14  13   7   51.23    2.52
 -14  13   7   56.54    3.41
 -13  14  -6  156.50    4.89
 -14  13   6  149.19    4.76
 -14  13   5  146.60    4.42
 -13  14  -5  162.89    4.32
 -13  14  -5  150.93    5.15
 -13  14  -5  160.71    5.19
 -14  13   5  163.52    5.05
 -13  14  -5  152.36    4.29
 -13  14  -4   58.14    2.57
 -14  13   4   55.60    2.72
 -13  14  -4   59.77    2.58
 -13  14  -4   57.65    3.76
 -13  14  -4   54.72    3.70
 -14  13   4   61.41    3.47
 -13  14  -3  153.13    4.20
 -14  13   3  134.89    4.08
 -13  14  -3  144.04    4.00
  -1  14   3  143.30    4.27
 -14  13   3  135.34    4.85
 -13  14  -3  144.06    5.09
 -14  13   3  152.49    4.71
 -13  14  -3  142.30    4.67
 -13  14  -2  117.22    3.41
 -14  13   2  109.88    4.42
 -13  14  -2  113.67    4.59
 -13  14  -2  122.04    4.26
 -14  13   2  121.23    4.24
 -13  14  -2  114.51    3.68
 -14  13   2  112.62    3.67
 -13  14  -1  182.11    4.94
 -13  14  -1  185.97    5.86
 -14  13   1  187.36    5.83
 -13  14  -1  190.15    5.72
 -14  13   1  202.04    5.60
 -13  14  -1  192.97    5.09
 -14  13   1  203.54    5.13
 -13  14   0   70.58    2.59
 -14  13   0   68.74    2.59
 -14  13   0   74.24    3.85
 -13  14   0   75.40    3.62
 -13  14   0   70.47    3.53
 -14  13   0   71.46    3.77
  -1  14   0   73.07    2.85
 -14  13   0   71.76    2.95
 -13  14   0   68.36    2.93
 -14  13  -1  102.33    3.25
 -13  14   1  107.27    4.25
 -14  13  -1  115.83    4.33
 -13  14   1  112.03    3.97
 -14  13  -1   99.42    4.23
 -13  14   1  102.91    3.41
 -14  13  -1  105.38    3.49
 -14  13  -2   78.87    2.77
 -14  13  -2   88.17    3.91
 -13  14   2   85.78    3.89
 -14  13  -2   86.53    3.93
 -13  14   2   82.75    3.65
 -14  13  -2   78.85    2.96
 -13  14   2   76.89    3.05
 -14  13  -3  130.43    3.65
 -14  13  -3  120.84    4.47
 -13  14   3  126.53    4.28
 -14  13  -3  130.13    4.52
 -13  14   3  124.91    4.34
 -13  14   3  123.98    3.81
 -14  13  -3  116.07    3.81
 -14  13  -4   38.09    2.30
 -14  13  -4   36.91    3.38
 -13  14   4   39.42    3.25
 -13  14   4   37.10    3.18
 -13  14   4   36.43    2.50
 -14  13  -4   33.96    2.43
 -14  13  -5  140.99    3.95
 -14  13  -5  135.00    4.78
 -13  14   5  132.28    4.61
 -13  14   5  140.93    4.02
 -14  13  -5  133.52    4.01
 -14  13  -6  151.48    4.27
[truncated: 650,362 more chars]
