# Supplementary material for: Directing the Morphology, Packing, and Properties of Chiral Metal–Organic Frameworks by Cation Exchange
Source: Angew Chem Int Ed Engl. 2022 Jun 28;61(34):e202205238. doi: 10.1002/anie.202205238 (PMC9542332; doi:10.1002/anie.202205238)
Supplement: Supplementary file 12 — Supporting Information [file ANIE-61-0-s003.cif]

data_v519
_audit_creation_date               2022-05-08
_audit_creation_method
;
Olex2 1.3
(compiled 2020.11.12 svn.r5f609507 for OlexSys, GUI svn.r6408)
;
_shelx_SHELXL_version_number       '2016/4'
_audit_contact_author_address      ?
_audit_contact_author_email        ?
_audit_contact_author_name         'Linda JW Shimon'
_audit_contact_author_phone        ?
_publ_contact_author_id_orcid      ?
_publ_section_references
;
Dolomanov, O.V., Bourhis, L.J., Gildea, R.J, Howard, J.A.K. & Puschmann, H.
 (2009), J. Appl. Cryst. 42, 339-341.

Sheldrick, G.M. (2015). Acta Cryst. C71, 3-8.
;
_chemical_name_common              ?
_chemical_name_systematic          ?
_chemical_formula_moiety           'C62 H52 Cu N4, 2(Cl) + [Solvent]'
_chemical_formula_sum              'C62 H52 Cl2 Cu N4'
_chemical_formula_weight           987.51
_chemical_absolute_configuration   'ad'
_chemical_melting_point            ?
loop_
  _atom_type_symbol
  _atom_type_description
  _atom_type_scat_dispersion_real
  _atom_type_scat_dispersion_imag
  _atom_type_scat_source
 'C' 'C' 0.0181 0.0091 'International Tables Vol C Tables 4.2.6.8 and 6.1.1.4'
 'H' 'H' 0.0000 0.0000 'International Tables Vol C Tables 4.2.6.8 and 6.1.1.4'
 'Cl' 'Cl' 0.3639 0.7018 'International Tables Vol C Tables 4.2.6.8 and 6.1.1.4'
 'Cu' 'Cu' -1.9646 0.5888
 'International Tables Vol C Tables 4.2.6.8 and 6.1.1.4'
 'N' 'N' 0.0311 0.0180 'International Tables Vol C Tables 4.2.6.8 and 6.1.1.4'

_shelx_space_group_comment
;
The symmetry employed for this shelxl refinement is uniquely defined
by the following loop, which should always be used as a source of
symmetry information in preference to the above space-group names.
They are only intended as comments.
;
_space_group_crystal_system        'hexagonal'
_space_group_IT_number             177
_space_group_name_H-M_alt          'P 6 2 2'
_space_group_name_Hall             'P 6 2'
loop_
  _space_group_symop_operation_xyz
 'x, y, z'
 '-y, x-y, z'
 '-x+y, -x, z'
 '-x, -y, z'
 'y, -x+y, z'
 'x-y, x, z'
 'y, x, -z'
 'x-y, -y, -z'
 '-x, -x+y, -z'
 '-y, -x, -z'
 '-x+y, y, -z'
 'x, x-y, -z'

_cell_length_a                     25.2359(18)
_cell_length_b                     25.2359(18)
_cell_length_c                     18.2488(8)
_cell_angle_alpha                  90
_cell_angle_beta                   90
_cell_angle_gamma                  120
_cell_volume                       10064.7(15)
_cell_formula_units_Z              6
_cell_measurement_reflns_used      9328
_cell_measurement_temperature      100.00(11)
_cell_measurement_theta_max        67.6400
_cell_measurement_theta_min        4.0330
_shelx_estimated_absorpt_T_max     0.931
_shelx_estimated_absorpt_T_min     0.883
_exptl_absorpt_coefficient_mu      1.446
_exptl_absorpt_correction_T_max    1.00000
_exptl_absorpt_correction_T_min    0.81856
_exptl_absorpt_correction_type     multi-scan
_exptl_absorpt_process_details
;
CrysAlisPro 1.171.41.111a (Rigaku Oxford Diffraction, 2021)
Empirical absorption correction using spherical harmonics,
implemented in SCALE3 ABSPACK scaling algorithm.
;
_exptl_absorpt_special_details     ?
_exptl_crystal_colour              'green'
_exptl_crystal_density_diffrn      0.978
_exptl_crystal_density_meas        ?
_exptl_crystal_density_method      ?
_exptl_crystal_description         'hexagonal prism'
_exptl_crystal_F_000               3090
_exptl_crystal_size_max            0.088
_exptl_crystal_size_mid            0.082
_exptl_crystal_size_min            0.05
_exptl_transmission_factor_max     ?
_exptl_transmission_factor_min     ?
_diffrn_reflns_av_R_equivalents    0.0561
_diffrn_reflns_av_unetI/netI       0.0383
_diffrn_reflns_Laue_measured_fraction_full  0.999
_diffrn_reflns_Laue_measured_fraction_max  0.999
_diffrn_reflns_limit_h_max         30
_diffrn_reflns_limit_h_min         -23
_diffrn_reflns_limit_k_max         26
_diffrn_reflns_limit_k_min         -27
_diffrn_reflns_limit_l_max         21
_diffrn_reflns_limit_l_min         -21
_diffrn_reflns_number              40085
_diffrn_reflns_point_group_measured_fraction_full  0.999
_diffrn_reflns_point_group_measured_fraction_max  0.999
_diffrn_reflns_theta_full          67.684
_diffrn_reflns_theta_max           68.235
_diffrn_reflns_theta_min           3.503
_diffrn_ambient_temperature        100.15
_diffrn_detector_area_resol_mean   10.0000
_diffrn_detector_type              'HyPix-Arc 150'
_diffrn_measured_fraction_theta_full  0.999
_diffrn_measured_fraction_theta_max  0.999
_diffrn_measurement_details
;
List of Runs (angles in degrees, time in seconds):

  # Type    Start    End  Width  t~exp~   \w     \q     \k     \f   Frames
-------------------------------------
  1  \w     42.00  68.00   0.50   30.00    -------------------------------------   77.18-117.00   1.00   52
  2  \w     45.00  71.00   0.50   30.00    -------------------------------------   77.18-116.00 173.00   52
  3  \w     36.00 107.00   0.50   30.00    -------------------------------------   65.37  15.00 -30.00  142
  4  \w     34.00  90.00   0.50   30.00    -------------------------------------   65.37-125.00 -90.00  112
  5  \w    -96.00 -71.00   0.50   30.00    -------------------------------------  -65.87-168.00  28.00   50
  6  \w     63.00 119.00   0.50   30.00    -------------------------------------   77.18  15.00 150.00  112
  7  \w     64.00 106.00   0.50   30.00    -------------------------------------   77.18 162.00-120.00   84
  8  \w     43.00 110.00   0.50   30.00    -------------------------------------   77.18   0.00 -60.00  134
  9  \w     78.00 103.00   0.50   30.00    -------------------------------------   77.18-125.00 -30.00   50
 10  \w     48.00  78.00   0.50   30.00    -------------------------------------   77.18-125.00   0.00   60
 11  \w     62.00  92.00   0.50   30.00    -------------------------------------   77.18   0.00 150.00   60
;
_diffrn_measurement_device         'four-circle diffractometer'
_diffrn_measurement_device_type    'XtaLAB Synergy R, HyPix-Arc 150'
_diffrn_measurement_method         '\w scans'
_diffrn_radiation_type             CuK\a
_diffrn_radiation_wavelength       1.54184
_diffrn_source                     ?
_reflns_Friedel_coverage           0.740
_reflns_Friedel_fraction_full      1.000
_reflns_Friedel_fraction_max       1.000
_reflns_number_gt                  2713
_reflns_number_total               6185
_reflns_special_details
;
 Reflections were merged by SHELXL according to the crystal
 class for the calculation of statistics and refinement.

 Structure factors included contributions from the .fab file.

 _reflns_Friedel_fraction is defined as the number of unique
 Friedel pairs measured divided by the number that would be
 possible theoretically, ignoring centric projections and
 systematic absences.
;
_reflns_threshold_expression       'I > 2\s(I)'
_computing_cell_refinement         'CrysAlisPro 1.171.41.111a (Rigaku OD, 2021)'
_computing_data_collection         'CrysAlisPro 1.171.41.111a (Rigaku OD, 2021)'
_computing_data_reduction          'CrysAlisPro 1.171.41.111a (Rigaku OD, 2021)'
_computing_molecular_graphics      'Olex2 1.3 (Dolomanov et al., 2009)'
_computing_publication_material    'Olex2 1.3 (Dolomanov et al., 2009)'
_computing_structure_refinement    'SHELXL 2016/4 (Sheldrick, 2015)'
_computing_structure_solution      'SHELXT 2018/2 (Sheldrick, 2018)'
_refine_diff_density_max           0.441
_refine_diff_density_min           -0.203
_refine_diff_density_rms           0.049
_refine_ls_abs_structure_details
;
 Flack x determined using 820 quotients [(I+)-(I-)]/[(I+)+(I-)]
 (Parsons, Flack and Wagner, Acta Cryst. B69 (2013) 249-259).
;
_refine_ls_abs_structure_Flack     0.05(2)
_refine_ls_extinction_coef         .
_refine_ls_extinction_method       none
_refine_ls_goodness_of_fit_ref     0.902
_refine_ls_hydrogen_treatment      constr
_refine_ls_matrix_type             full
_refine_ls_number_parameters       325
_refine_ls_number_reflns           6185
_refine_ls_number_restraints       66
_refine_ls_R_factor_all            0.1280
_refine_ls_R_factor_gt             0.0753
_refine_ls_restrained_S_all        0.907
_refine_ls_shift/su_max            0.001
_refine_ls_shift/su_mean           0.000
_refine_ls_structure_factor_coef   Fsqd
_refine_ls_weighting_details
 'w=1/[\s^2^(Fo^2^)+(0.1633P)^2^] where P=(Fo^2^+2Fc^2^)/3'
_refine_ls_weighting_scheme        calc
_refine_ls_wR_factor_gt            0.2126
_refine_ls_wR_factor_ref           0.2587
_refine_special_details            ?
_olex2_refinement_description
;
1. Fixed Uiso
 At 1.2 times of:
  All C(H) groups, All C(H,H) groups
2. Restrained distances
 C23-C26
 1.5 with sigma of 0.02
 C28-C27
 1.5 with sigma of 0.02
 C27-C26
 1.4 with sigma of 0.02
 C27-C23
 2.4 with sigma of 0.04
 C23-C27
 2.4 with sigma of 0.04
 C28-C26
 2.4 with sigma of 0.04
3. Uiso/Uaniso restraints and constraints
Uanis(C30) = Uanis(C31)
4. Rigid body (RIGU) restrains
 C23, C28, C27, H27, C26, H26, C33, H33, C34, H34
 with sigma for 1-2 distances of 0.004 and sigma for 1-3 distances of 0.004
 C10, C8, C9
 with sigma for 1-2 distances of 0.004 and sigma for 1-3 distances of 0.004
 C7, C10, C8, H8, C9, H9
 with sigma for 1-2 distances of 0.001 and sigma for 1-3 distances of 0.001
 C25, C20, C24, C21
 with sigma for 1-2 distances of 0.004 and sigma for 1-3 distances of 0.004
5. Others
 Fixed Sof: H4A(0.5) H4B(0.5) H6A(0.5) H6B(0.5) C27(0.75) H27(0.75) C26(0.75)
 H26(0.75) C33(0.25) H33(0.25) C34(0.25) H34(0.25)
6.a Secondary CH2 refined with riding coordinates:
 C2(H2A,H2B), C4(H4A,H4B), C6(H6A,H6B), C5(H5A,H5B)
6.b Aromatic/amide H refined with riding coordinates:
 C25(H25), C29(H29), C22(H22), C16(H16), C24(H24), C32(H32), C21(H21),
 C11(H11), C12(H12), C19(H19), C18(H18), C27(H27), C26(H26), C8(H8), C14(H14),
 C13(H13), C30(H30), C17(H17), C9(H9), C31(H31), C33(H33), C34(H34)
;
_atom_sites_solution_hydrogens     geom
_atom_sites_solution_primary       ?
_atom_sites_solution_secondary     ?
loop_
  _atom_site_label
  _atom_site_type_symbol
  _atom_site_fract_x
  _atom_site_fract_y
  _atom_site_fract_z
  _atom_site_U_iso_or_equiv
  _atom_site_adp_type
  _atom_site_occupancy
  _atom_site_site_symmetry_order
  _atom_site_calc_flag
  _atom_site_refinement_flags_posn
  _atom_site_refinement_flags_adp
  _atom_site_refinement_flags_occupancy
  _atom_site_disorder_assembly
  _atom_site_disorder_group
 Cu1 Cu 0.67132(6) 1.000000 1.000000 0.1519(9) Uani 1 2 d S T P . .
 Cl1 Cl 0.71568(17) 1.1029(2) 0.90459(15) 0.2170(16) Uani 1 1 d . . . . .
 N2 N -0.2530(3) 0.7056(4) 0.9409(3) 0.135(2) Uani 1 1 d . . . . .
 C1 C 0.2268(4) 0.8434(4) 0.5503(3) 0.120(2) Uani 1 1 d . . . . .
 C25 C 0.0316(3) 0.8327(4) 0.6051(3) 0.118(2) Uani 1 1 d . . . . .
 H25 H 0.044077 0.866608 0.573071 0.142 Uiso 1 1 calc R U . . .
 C20 C 0.0595(3) 0.7982(4) 0.5999(3) 0.118(2) Uani 1 1 d . . . . .
 C2 C 0.1716(3) 0.8275(4) 0.5958(3) 0.1137(19) Uani 1 1 d . . . . .
 H2A H 0.180814 0.861892 0.629327 0.136 Uiso 1 1 calc R U . . .
 H2B H 0.161814 0.791181 0.626189 0.136 Uiso 1 1 calc R U . . .
 C23 C -0.0344(4) 0.7718(7) 0.6999(4) 0.154(4) Uani 1 1 d D . . . .
 C4 C 0.1308(2) 0.8692(2) 0.500000 0.111(3) Uani 1 2 d S T P . .
 H4A H 0.095157 0.860164 0.468790 0.133 Uiso 0.5 1 calc R U P . .
 H4B H 0.139838 0.904843 0.531211 0.133 Uiso 0.5 1 calc R U P . .
 C7 C 0.2825(5) 0.8583(4) 0.5972(4) 0.141(3) Uani 1 1 d . . . . .
 C29 C -0.2268(4) 0.7583(4) 0.9089(3) 0.130(3) Uani 1 1 d . . . . .
 H29 H -0.241254 0.785885 0.918963 0.156 Uiso 1 1 calc R U . . .
 C3 C 0.1153(3) 0.8137(3) 0.5486(3) 0.111(2) Uani 1 1 d . . . . .
 C6 C 0.2113(2) 0.7887(2) 0.500000 0.125(3) Uani 1 2 d S T P . .
 H6A H 0.247425 0.798195 0.469529 0.150 Uiso 0.5 1 calc R U P . .
 H6B H 0.201806 0.752575 0.530470 0.150 Uiso 0.5 1 calc R U P . .
 C22 C -0.0081(5) 0.7356(5) 0.6960(3) 0.162(4) Uani 1 1 d . . . . .
 H22 H -0.022992 0.701117 0.727426 0.195 Uiso 1 1 calc R U . . .
 C16 C 0.5544(6) 0.9547(6) 0.8145(4) 0.163(4) Uani 1 1 d . . . . .
 H16 H 0.561148 0.964165 0.763814 0.195 Uiso 1 1 calc R U . . .
 C24 C -0.0135(3) 0.8198(4) 0.6547(3) 0.135(3) Uani 1 1 d . . . . .
 H24 H -0.030764 0.845714 0.657278 0.162 Uiso 1 1 calc R U . . .
 C5 C 0.1016(3) 0.7599(3) 0.4970(3) 0.120(2) Uani 1 1 d . . . . .
 H5A H 0.089739 0.722681 0.526540 0.143 Uiso 1 1 calc R U . . .
 H5B H 0.066664 0.751614 0.464886 0.143 Uiso 1 1 calc R U . . .
 C32 C -0.1784(4) 0.7763(5) 0.8604(4) 0.147(3) Uani 1 1 d . . . . .
 H32 H -0.160790 0.815949 0.839195 0.177 Uiso 1 1 calc R U . . .
 N1 N 0.6001(4) 0.9669(4) 0.9349(3) 0.151(3) Uani 1 1 d . . . . .
 C10 C 0.3858(6) 0.8905(7) 0.6825(4) 0.175(4) Uani 1 1 d . . . . .
 C21 C 0.0412(4) 0.7479(4) 0.6460(3) 0.138(3) Uani 1 1 d . . . . .
 H21 H 0.059854 0.723264 0.644709 0.165 Uiso 1 1 calc R U . . .
 C28 C -0.1560(4) 0.7414(6) 0.8424(4) 0.151(4) Uani 1 1 d D . . . .
 C15 C 0.4974(6) 0.9221(6) 0.8409(4) 0.155(3) Uani 1 1 d . . . . .
 C11 C 0.3300(5) 0.8723(5) 0.7160(4) 0.158(3) Uani 1 1 d . . . . .
 H11 H 0.325601 0.869453 0.767769 0.190 Uiso 1 1 calc R U . . .
 C12 C 0.2807(5) 0.8585(5) 0.6700(4) 0.164(4) Uani 1 1 d . . . . .
 H12 H 0.242816 0.848360 0.692424 0.197 Uiso 1 1 calc R U . . .
 C19 C 0.4902(5) 0.9085(6) 0.9147(4) 0.187(5) Uani 1 1 d . . . . .
 H19 H 0.451133 0.882939 0.935977 0.224 Uiso 1 1 calc R U . . .
 C18 C 0.5443(5) 0.9347(5) 0.9567(4) 0.151(3) Uani 1 1 d . . . . .
 H18 H 0.538916 0.927735 1.008011 0.182 Uiso 1 1 calc R U . . .
 C27 C -0.1083(6) 0.7704(8) 0.7804(7) 0.136(4) Uani 0.75 1 d D . P A 1
 H27 H -0.099067 0.808729 0.759876 0.163 Uiso 0.75 1 calc R U P A 1
 C26 C -0.0822(6) 0.7427(9) 0.7576(7) 0.148(5) Uani 0.75 1 d D . P A 1
 H26 H -0.092568 0.703744 0.776852 0.177 Uiso 0.75 1 calc R U P A 1
 C8 C 0.3368(6) 0.8746(7) 0.5665(5) 0.213(6) Uani 1 1 d . . . . .
 H8 H 0.339734 0.876372 0.514558 0.256 Uiso 1 1 calc R U . . .
 C14 C 0.4441(5) 0.9011(5) 0.7968(5) 0.180(4) Uani 1 1 d . . . . .
 H14 H 0.405993 0.880959 0.821743 0.216 Uiso 1 1 calc R U . . .
 C13 C 0.4417(5) 0.9064(5) 0.7277(5) 0.181(4) Uani 1 1 d . . . . .
 H13 H 0.479285 0.921963 0.701806 0.217 Uiso 1 1 calc R U . . .
 C30 C -0.1826(5) 0.6862(6) 0.8790(6) 0.182(3) Uani 1 1 d . . . . .
 H30 H -0.168248 0.658328 0.870220 0.218 Uiso 1 1 calc R U . . .
 C17 C 0.6029(5) 0.9741(5) 0.8618(4) 0.162(4) Uani 1 1 d . . . . .
 H17 H 0.642565 0.994860 0.840673 0.195 Uiso 1 1 calc R U . . .
 C9 C 0.3891(6) 0.8892(8) 0.6070(4) 0.226(6) Uani 1 1 d . . . . .
 H9 H 0.426133 0.898086 0.583267 0.271 Uiso 1 1 calc R U . . .
 C31 C -0.2299(5) 0.6707(7) 0.9283(6) 0.182(3) Uani 1 1 d . . . . .
 H31 H -0.245998 0.632996 0.953943 0.218 Uiso 1 1 calc R U . . .
 C33 C -0.1073(14) 0.7334(14) 0.7957(10) 0.089(6) Uani 0.25 1 d . . P A 2
 H33 H -0.096396 0.702645 0.801290 0.106 Uiso 0.25 1 calc R U P A 2
 C34 C -0.0827(17) 0.7832(13) 0.7422(16) 0.099(7) Uani 0.25 1 d . . P A 2
 H34 H -0.093010 0.814256 0.734706 0.119 Uiso 0.25 1 calc R U P A 2

loop_
  _atom_site_aniso_label
  _atom_site_aniso_U_11
  _atom_site_aniso_U_22
  _atom_site_aniso_U_33
  _atom_site_aniso_U_23
  _atom_site_aniso_U_13
  _atom_site_aniso_U_12
 Cu1 0.1442(9) 0.257(2) 0.0921(9) -0.0378(11) -0.0189(6) 0.1285(11)
 Cl1 0.233(3) 0.317(5) 0.1282(17) 0.019(2) 0.0105(19) 0.158(3)
 N2 0.124(5) 0.150(6) 0.086(3) 0.003(4) 0.007(3) 0.036(5)
 C1 0.154(6) 0.155(6) 0.066(3) -0.012(4) -0.024(4) 0.088(5)
 C25 0.105(4) 0.146(6) 0.080(3) -0.020(4) -0.001(3) 0.045(4)
 C20 0.123(5) 0.136(5) 0.054(3) -0.022(3) -0.013(3) 0.034(4)
 C2 0.145(6) 0.132(6) 0.064(2) -0.018(3) -0.022(4) 0.069(4)
 C23 0.114(6) 0.230(12) 0.074(4) -0.028(6) -0.005(4) 0.051(7)
 C4 0.130(5) 0.130(5) 0.067(4) -0.035(5) -0.035(5) 0.061(6)
 C7 0.169(6) 0.170(7) 0.090(4) -0.045(5) -0.041(4) 0.089(6)
 C29 0.112(5) 0.155(7) 0.076(3) 0.014(4) -0.017(4) 0.032(5)
 C3 0.127(5) 0.119(5) 0.070(3) -0.001(3) -0.009(3) 0.050(4)
 C6 0.164(6) 0.164(6) 0.073(4) -0.008(5) -0.008(5) 0.101(7)
 C22 0.149(8) 0.204(10) 0.058(3) 0.007(4) -0.004(5) 0.031(8)
 C16 0.169(9) 0.260(12) 0.087(4) -0.014(6) -0.024(6) 0.129(9)
 C24 0.108(5) 0.174(7) 0.071(3) -0.020(4) -0.007(3) 0.030(5)
 C5 0.162(6) 0.114(4) 0.077(3) -0.018(4) -0.023(4) 0.065(4)
 C32 0.124(6) 0.228(10) 0.066(3) 0.011(5) -0.002(4) 0.071(7)
 N1 0.143(6) 0.237(8) 0.094(4) -0.011(4) 0.010(4) 0.110(6)
 C10 0.181(9) 0.287(13) 0.091(3) -0.029(6) -0.022(5) 0.143(9)
 C21 0.158(6) 0.156(6) 0.068(3) 0.000(4) -0.011(4) 0.056(5)
 C28 0.122(6) 0.238(11) 0.069(4) -0.018(5) -0.004(4) 0.071(7)
 C15 0.155(8) 0.252(11) 0.093(5) -0.017(6) -0.022(6) 0.128(8)
 C11 0.173(8) 0.229(10) 0.084(4) 0.007(5) -0.019(6) 0.109(8)
 C12 0.170(8) 0.211(10) 0.100(5) -0.007(6) -0.030(6) 0.087(7)
 C19 0.149(8) 0.300(15) 0.104(5) 0.011(7) -0.009(6) 0.107(9)
 C18 0.140(7) 0.232(10) 0.082(4) -0.016(5) -0.019(5) 0.094(7)
 C27 0.135(10) 0.173(12) 0.106(8) 0.027(8) -0.011(6) 0.081(10)
 C26 0.131(9) 0.206(16) 0.086(7) -0.034(9) -0.020(6) 0.068(10)
 C8 0.176(7) 0.347(16) 0.108(5) -0.029(8) -0.036(4) 0.124(9)
 C14 0.171(9) 0.252(11) 0.112(5) -0.003(6) -0.041(6) 0.103(8)
 C13 0.186(9) 0.276(12) 0.113(5) -0.038(6) -0.054(6) 0.141(9)
 C30 0.165(7) 0.188(7) 0.158(7) -0.009(6) 0.017(5) 0.063(6)
 C17 0.157(7) 0.248(11) 0.102(5) 0.014(5) 0.016(5) 0.116(7)
 C9 0.189(7) 0.408(19) 0.090(3) -0.050(7) -0.037(5) 0.155(11)
 C31 0.165(7) 0.188(7) 0.158(7) -0.009(6) 0.017(5) 0.063(6)
 C33 0.116(17) 0.107(17) 0.034(9) -0.017(10) -0.016(8) 0.048(15)
 C34 0.112(19) 0.073(15) 0.091(17) -0.004(12) -0.005(12) 0.031(14)

_geom_special_details
;
 All esds (except the esd in the dihedral angle between two l.s. planes)
 are estimated using the full covariance matrix.  The cell esds are taken
 into account individually in the estimation of esds in distances, angles
 and torsion angles; correlations between esds in cell parameters are only
 used when they are defined by crystal symmetry.  An approximate (isotropic)
 treatment of cell esds is used for estimating esds involving l.s. planes.
;
loop_
  _geom_bond_atom_site_label_1
  _geom_bond_atom_site_label_2
  _geom_bond_distance
  _geom_bond_site_symmetry_2
  _geom_bond_publ_flag
 Cu1 N2 1.976(7) 12_677 ?
 Cu1 N2 1.976(7) 5 ?
 Cu1 N1 1.960(7) . ?
 Cu1 N1 1.960(7) 8_677 ?
 C27a H27 0.9500 . ?
 C27a C26 1.248(17) . ?
 C26a H26 0.9500 . ?
 C33b H33 0.9500 . ?
 C33b C34 1.46(4) . ?
 C34b H34 0.9500 . ?
 N2 Cu1 1.976(7) 6 ?
 N2 C29 1.292(10) . ?
 N2 C31 1.298(13) . ?
 C1 C2 1.495(10) . ?
 C1 C7 1.524(11) . ?
 C1 C6 1.536(9) . ?
 C1 C5 1.521(10) 10_666 ?
 C25 H25 0.9500 . ?
 C25 C20 1.371(11) . ?
 C25 C24 1.361(9) . ?
 C20 C3 1.569(10) . ?
 C20 C21 1.395(10) . ?
 C2 H2A 0.9900 . ?
 C2 H2B 0.9900 . ?
 C2 C3 1.545(9) . ?
 C23 C22 1.371(15) . ?
 C23 C24 1.337(13) . ?
 C23 C26 1.489(16) . ?
 C23 C34 1.59(4) . ?
 C4 H4A 0.9900 . ?
 C4 H4B 0.9900 . ?
 C4 C3 1.535(9) . ?
 C4 C3 1.535(9) 10_666 ?
 C7 C12 1.329(11) . ?
 C7 C8 1.341(13) . ?
 C29 H29 0.9500 . ?
 C29 C32 1.389(11) . ?
 C3 C5 1.544(9) . ?
 C6 C1 1.536(9) 10_666 ?
 C6 H6A 0.9900 . ?
 C6 H6B 0.9900 . ?
 C22 H22 0.9500 . ?
 C22 C21 1.446(13) . ?
 C16 H16 0.9500 . ?
 C16 C15 1.339(13) . ?
 C16 C17 1.372(12) . ?
 C24 H24 0.9500 . ?
 C5 C1 1.520(10) 10_666 ?
 C5 H5A 0.9900 . ?
 C5 H5B 0.9900 . ?
 C32 H32 0.9500 . ?
 C32 C28 1.306(13) . ?
 N1 C18 1.287(10) . ?
 N1 C17 1.342(9) . ?
 C10 C11 1.385(13) . ?
 C10 C13 1.506(13) . ?
 C10 C9 1.383(11) . ?
 C21 H21 0.9500 . ?
 C28 C27 1.544(15) . ?
 C28 C30 1.379(15) . ?
 C28 C33 1.59(4) . ?
 C15 C19 1.380(12) . ?
 C15 C14 1.423(14) . ?
 C11 H11 0.9500 . ?
 C11 C12 1.393(12) . ?
 C12 H12 0.9500 . ?
 C19 H19 0.9500 . ?
 C19 C18 1.409(12) . ?
 C18 H18 0.9500 . ?
 C8 H8 0.9500 . ?
 C8 C9 1.391(15) . ?
 C14 H14 0.9500 . ?
 C14 C13 1.272(11) . ?
 C13 H13 0.9500 . ?
 C30 H30 0.9500 . ?
 C30 C31 1.386(14) . ?
 C17 H17 0.9500 . ?
 C9 H9 0.9500 . ?
 C31 H31 0.9500 . ?

loop_
  _geom_angle_atom_site_label_1
  _geom_angle_atom_site_label_2
  _geom_angle_atom_site_label_3
  _geom_angle
  _geom_angle_site_symmetry_1
  _geom_angle_site_symmetry_3
  _geom_angle_publ_flag
 N2 Cu1 N2 90.8(5) 5 12_677 ?
 N1 Cu1 N2 173.8(4) 8_677 5 ?
 C33b C34b C23 102(3) . . ?
 N1 Cu1 N2 89.7(3) . 5 ?
 C27a C26a C23 119(2) . . ?
 N1 Cu1 N2 89.7(3) 8_677 12_677 ?
 C26a C27a C28 118.8(19) . . ?
 N1 Cu1 N2 173.8(4) . 12_677 ?
 N1 Cu1 N1 90.5(4) 8_677 . ?
 C29 N2 Cu1 125.6(8) . 6 ?
 C29 N2 C31 116.5(9) . . ?
 C31 N2 Cu1 117.6(8) . 6 ?
 C2 C1 C7 111.9(5) . . ?
 C2 C1 C6 107.8(6) . . ?
 C34b C33b C28 106(3) . . ?
 C26a C27a H27 120.6 . . ?
 C27a C26a H26 120.5 . . ?
 C34b C33b H33 127.1 . . ?
 C33b C34b H34 129.2 . . ?
 C2 C1 C5 108.3(6) . 10_666 ?
 C7 C1 C6 110.2(6) . . ?
 C5 C1 C7 109.7(7) 10_666 . ?
 C5 C1 C6 108.8(4) 10_666 . ?
 C20 C25 H25 119.1 . . ?
 C24 C25 H25 119.1 . . ?
 C24 C25 C20 121.9(8) . . ?
 C25 C20 C3 124.4(7) . . ?
 C25 C20 C21 119.7(7) . . ?
 C21 C20 C3 115.8(8) . . ?
 C1 C2 H2A 109.2 . . ?
 C1 C2 H2B 109.2 . . ?
 C1 C2 C3 112.2(4) . . ?
 H2A C2 H2B 107.9 . . ?
 C23 C26a H26 120.5 . . ?
 C3 C2 H2A 109.2 . . ?
 C23 C34b H34 129.2 . . ?
 C3 C2 H2B 109.2 . . ?
 C22 C23 C26 104.5(13) . . ?
 C22 C23 C34 144.7(15) . . ?
 C24 C23 C22 118.0(9) . . ?
 C24 C23 C26 137.5(14) . . ?
 C24 C23 C34 97.2(15) . . ?
 H4A C4 H4B 108.1 . . ?
 C3 C4 H4A 109.5 . . ?
 C3 C4 H4A 109.5 10_666 . ?
 C3 C4 H4B 109.5 . . ?
 C3 C4 H4B 109.5 10_666 . ?
 C3 C4 C3 110.6(8) 10_666 . ?
 C12 C7 C1 122.3(9) . . ?
 C12 C7 C8 116.6(9) . . ?
 C8 C7 C1 121.0(7) . . ?
 N2 C29 H29 118.7 . . ?
 N2 C29 C32 122.6(10) . . ?
 C32 C29 H29 118.7 . . ?
 C2 C3 C20 109.4(5) . . ?
 C4 C3 C20 111.1(7) . . ?
 C4 C3 C2 109.3(5) . . ?
 C4 C3 C5 107.0(4) . . ?
 C5 C3 C20 111.5(6) . . ?
 C5 C3 C2 108.3(6) . . ?
 C1 C6 C1 112.2(8) 10_666 . ?
 C1 C6 H6A 109.2 . . ?
 C1 C6 H6A 109.2 10_666 . ?
 C1 C6 H6B 109.2 10_666 . ?
 C1 C6 H6B 109.2 . . ?
 H6A C6 H6B 107.9 . . ?
 C23 C22 H22 118.6 . . ?
 C23 C22 C21 122.7(9) . . ?
 C21 C22 H22 118.6 . . ?
 C15 C16 H16 120.5 . . ?
 C15 C16 C17 119.1(8) . . ?
 C17 C16 H16 120.5 . . ?
 C25 C24 H24 119.0 . . ?
 C23 C24 C25 122.0(10) . . ?
 C23 C24 H24 119.0 . . ?
 C1 C5 C3 111.9(6) 10_666 . ?
 C1 C5 H5A 109.2 10_666 . ?
 C1 C5 H5B 109.2 10_666 . ?
 C3 C5 H5A 109.2 . . ?
 C3 C5 H5B 109.2 . . ?
 H5A C5 H5B 107.9 . . ?
 C29 C32 H32 118.4 . . ?
 C28 C32 C29 123.2(11) . . ?
 C28 C27a H27 120.6 . . ?
 C28 C33b H33 127.1 . . ?
 C28 C32 H32 118.4 . . ?
 C18 N1 Cu1 124.2(5) . . ?
 C18 N1 C17 111.1(8) . . ?
 C17 N1 Cu1 124.7(7) . . ?
 C11 C10 C13 120.6(7) . . ?
 C9 C10 C11 119.7(9) . . ?
 C9 C10 C13 119.5(10) . . ?
 C20 C21 C22 115.7(9) . . ?
 C20 C21 H21 122.2 . . ?
 C22 C21 H21 122.2 . . ?
 C32 C28 C27 111.2(12) . . ?
 C32 C28 C30 113.9(9) . . ?
 C32 C28 C33 147.6(16) . . ?
 C30 C28 C27 134.8(13) . . ?
 C30 C28 C33 98.5(16) . . ?
 C16 C15 C19 118.1(9) . . ?
 C16 C15 C14 123.4(9) . . ?
 C19 C15 C14 118.5(11) . . ?
 C10 C11 H11 121.6 . . ?
 C10 C11 C12 116.7(8) . . ?
 C12 C11 H11 121.6 . . ?
 C7 C12 C11 125.1(10) . . ?
 C7 C12 H12 117.4 . . ?
 C11 C12 H12 117.4 . . ?
 C15 C19 H19 122.0 . . ?
 C15 C19 C18 116.0(10) . . ?
 C18 C19 H19 122.0 . . ?
 N1 C18 C19 128.7(8) . . ?
 N1 C18 H18 115.6 . . ?
 C19 C18 H18 115.6 . . ?
 C7 C8 H8 118.4 . . ?
 C7 C8 C9 123.2(8) . . ?
 C9 C8 H8 118.4 . . ?
 C15 C14 H14 116.3 . . ?
 C13 C14 C15 127.4(12) . . ?
 C13 C14 H14 116.3 . . ?
 C10 C13 H13 116.5 . . ?
 C14 C13 C10 126.9(11) . . ?
 C14 C13 H13 116.5 . . ?
 C28 C30 H30 119.6 . . ?
 C28 C30 C31 120.9(13) . . ?
 C31 C30 H30 119.6 . . ?
 C16 C17 H17 116.6 . . ?
 N1 C17 C16 126.8(9) . . ?
 N1 C17 H17 116.6 . . ?
 C10 C9 C8 118.4(11) . . ?
 C10 C9 H9 120.8 . . ?
 C8 C9 H9 120.8 . . ?
 N2 C31 C30 122.7(13) . . ?
 N2 C31 H31 118.6 . . ?
 C30 C31 H31 118.6 . . ?

loop_
  _geom_torsion_atom_site_label_1
  _geom_torsion_atom_site_label_2
  _geom_torsion_atom_site_label_3
  _geom_torsion_atom_site_label_4
  _geom_torsion
  _geom_torsion_site_symmetry_1
  _geom_torsion_site_symmetry_2
  _geom_torsion_site_symmetry_3
  _geom_torsion_site_symmetry_4
  _geom_torsion_publ_flag
 Cu1 N2 C29 C32 -171.2(5) 6 . . . ?
 Cu1 N2 C31 C30 170.1(8) 6 . . . ?
 C26a C23 C22 C21 -179.9(7) . . . . ?
 C34b C23 C22 C21 -175(2) . . . . ?
 C34b C23 C24 C25 178.9(12) . . . . ?
 C26a C23 C24 C25 -177.9(10) . . . . ?
 Cu1 N1 C18 C19 -179.4(9) . . . . ?
 Cu1 N1 C17 C16 -176.3(8) . . . . ?
 N2 C29 C32 C28 0.9(11) . . . . ?
 C1 C2 C3 C20 -179.3(6) . . . . ?
 C1 C2 C3 C4 -57.4(8) . . . . ?
 C1 C2 C3 C5 58.9(8) . . . . ?
 C1 C7 C12 C11 -179.2(9) . . . . ?
 C1 C7 C8 C9 179.3(12) . . . . ?
 C25 C20 C3 C2 115.8(7) . . . . ?
 C25 C20 C3 C4 -5.1(8) . . . . ?
 C25 C20 C3 C5 -124.4(7) . . . . ?
 C25 C20 C21 C22 1.1(9) . . . . ?
 C20 C25 C24 C23 -1.9(10) . . . . ?
 C20 C3 C5 C1 -177.1(6) . . . 10_666 ?
 C2 C1 C7 C12 -2.1(12) . . . . ?
 C2 C1 C7 C8 -179.0(11) . . . . ?
 C2 C1 C6 C1 59.3(4) . . . 10_666 ?
 C2 C3 C5 C1 -56.6(7) . . . 10_666 ?
 C23 C22 C21 C20 -1.8(12) . . . . ?
 C4 C3 C5 C1 61.2(7) . . . 10_666 ?
 C7 C1 C2 C3 178.8(7) . . . . ?
 C7 C1 C6 C1 -178.2(7) . . . 10_666 ?
 C7 C8 C9 C10 -4(2) . . . . ?
 C29 N2 C31 C30 -4.8(14) . . . . ?
 C29 C32 C28 C30 -3.2(12) . . . . ?
 C3 C20 C21 C22 176.9(6) . . . . ?
 C3 C4 C3 C20 178.7(5) 10_666 . . . ?
 C3 C4 C3 C2 57.8(4) 10_666 . . . ?
 C3 C4 C3 C5 -59.3(4) 10_666 . . . ?
 C6 C1 C2 C3 -59.8(7) . . . . ?
 C6 C1 C7 C12 -122.1(9) . . . . ?
 C6 C1 C7 C8 61.1(12) . . . . ?
 C22 C23 C34b C33b -2(3) . . . . ?
 C22 C23 C26a C27a 170.4(11) . . . . ?
 C22 C23 C24 C25 1.1(12) . . . . ?
 C16 C15 C19 C18 4.9(18) . . . . ?
 C16 C15 C14 C13 4(2) . . . . ?
 C24 C25 C20 C3 -174.7(5) . . . . ?
 C24 C25 C20 C21 0.7(9) . . . . ?
 C24 C23 C26a C27a -11(2) . . . . ?
 C24 C23 C34b C33b -178.2(17) . . . . ?
 C24 C23 C22 C21 0.8(14) . . . . ?
 C5 C1 C2 C3 57.7(7) 10_666 . . . ?
 C5 C1 C7 C12 118.1(10) 10_666 . . . ?
 C5 C1 C7 C8 -58.7(12) 10_666 . . . ?
 C5 C1 C6 C1 -57.9(4) 10_666 . . 10_666 ?
 C32 C28 C27a C26a 179.2(11) . . . . ?
 C32 C28 C33b C34b -13(3) . . . . ?
 C32 C28 C30 C31 1.7(14) . . . . ?
 C10 C11 C12 C7 3.7(18) . . . . ?
 C21 C20 C3 C2 -59.8(7) . . . . ?
 C21 C20 C3 C4 179.4(5) . . . . ?
 C21 C20 C3 C5 60.0(7) . . . . ?
 C28 C27a C26a C23 -177.6(9) . . . . ?
 C28 C33b C34b C23 179.1(15) . . . . ?
 C28 C30 C31 N2 2.5(16) . . . . ?
 C15 C16 C17 N1 -3.8(18) . . . . ?
 C15 C19 C18 N1 -4.5(19) . . . . ?
 C15 C14 C13 C10 -172.6(11) . . . . ?
 C11 C10 C13 C14 5(2) . . . . ?
 C11 C10 C9 C8 5(2) . . . . ?
 C12 C7 C8 C9 2(2) . . . . ?
 C29 C32 C28 C27a 172.8(7) . . . . ?
 C29 C32 C28 C33b 179.4(17) . . . . ?
 C19 C15 C14 C13 -175.9(13) . . . . ?
 C18 N1 C17 C16 4.4(15) . . . . ?
 C8 C7 C12 C11 -2.2(18) . . . . ?
 C14 C15 C19 C18 -174.9(10) . . . . ?
 C13 C10 C11 C12 -180.0(10) . . . . ?
 C13 C10 C9 C8 -179.7(13) . . . . ?
 C30 C28 C33b C34b 169.0(17) . . . . ?
 C30 C28 C27a C26a -5.9(19) . . . . ?
 C17 C16 C15 C19 -1.4(18) . . . . ?
 C17 C16 C15 C14 178.4(10) . . . . ?
 C17 N1 C18 C19 -0.1(16) . . . . ?
 C9 C10 C11 C12 -5(2) . . . . ?
 C9 C10 C13 C14 -169.3(14) . . . . ?
 C33b C28 C30 C31 -179.8(12) . . . . ?
 C27a C28 C30 C31 -173.1(10) . . . . ?
 C31 N2 C29 C32 3.3(11) . . . . ?

_smtbx_masks_special_details
;
A solvent mask was calculated and 641 electrons were
found in a volume of 3994\%A^3^ in 2 voids per unit cell.
This is consistent with the presence of
3[H2O], 1[Cl], 6[H2O] per Asymmetric Unit
which account for 642 electrons
per unit cell.
;
loop_
  _smtbx_masks_void_nr
  _smtbx_masks_void_average_x
  _smtbx_masks_void_average_y
  _smtbx_masks_void_average_z
  _smtbx_masks_void_volume
  _smtbx_masks_void_count_electrons
  _smtbx_masks_void_content
 1 0.000 0.000 -0.492 788.0 276.1 '18 H2O,6 Cl'
 2 -0.375 0.029 -0.005 3206.1 365.2 '36 H2O'

_smtbx_masks_void_probe_radius     1.2
_smtbx_masks_void_truncation_radius  1.2
_shelx_res_file
;
TITL v519_auto_a.res in P622
 v519.res created by SHELXL-2016/4 at 11:00:00 on 08-May-2022
REM Old TITL v519_auto in P6/mmm
REM SHELXT solution in P622: R1 0.348, Rweak 0.034, Alpha 0.020
REM <I/s> 0.000 for 0 systematic absences, Orientation as input
REM Flack x = 0.159 ( 0.022 ) from 880 Parsons quotients
REM Formula found by SHELXT: C138 N55 Cl6 Cu3
rem sump 0.5 0.01 1.0 2 1.0 3
CELL 1.54184 25.2359 25.2359 18.2488 90 90 120
ZERR 6 0.0018 0.0018 0.0008 0 0 0
LATT -1
SYMM -Y,+X-Y,+Z
SYMM +Y-X,-X,+Z
SYMM -X,-Y,+Z
SYMM +Y,-X+Y,+Z
SYMM -Y+X,+X,+Z
SYMM +Y,+X,-Z
SYMM -Y+X,-Y,-Z
SYMM -X,-X+Y,-Z
SYMM -Y,-X,-Z
SYMM +Y-X,+Y,-Z
SYMM +X,+X-Y,-Z
SFAC C H Cl Cu N
UNIT 372 312 12 6 24
DFIX 1.5 C23 C26
DANG 2.4 C27 C23
DFIX 1.5 C28 C27
DFIX 1.4 C27 C26
DANG 2.4 C23 C27
DANG 2.4 C28 C26
RIGU C23 C28 C27 H27 C26 H26 C33 H33 C34 H34
RIGU C10 C8 C9
RIGU 0.001 0.001 C7 C10 C8 H8 C9 H9
RIGU C25 C20 C24 C21
EADP C30 C31

L.S. 4 0 0
PLAN  18
SIZE 0.05 0.082 0.088
TEMP -173
CONF
BOND
list 4
MORE -1
BOND $H
ABIN
fmap 2 53
acta
SHEL 40 0.83
REM <olex2.extras>
REM <HklSrc "%./v519.hkl">
REM </olex2.extras>

WGHT    0.163300
FVAR       0.29863
CU1   4    0.671323    1.000000    1.000000    10.50000    0.14422    0.25706 =
         0.09209   -0.03775   -0.01888    0.12853
CL1   3    0.715683    1.102918    0.904592    11.00000    0.23265    0.31717 =
         0.12816    0.01918    0.01054    0.15765
N2    5   -0.253010    0.705603    0.940930    11.00000    0.12407    0.15038 =
         0.08597    0.00343    0.00686    0.03581
C1    1    0.226774    0.843433    0.550253    11.00000    0.15420    0.15497 =
         0.06585   -0.01234   -0.02430    0.08786
C25   1    0.031574    0.832706    0.605067    11.00000    0.10497    0.14625 =
         0.07968   -0.02049   -0.00074    0.04539
AFIX  43
H25   2    0.044077    0.866608    0.573071    11.00000   -1.20000
AFIX   0
C20   1    0.059500    0.798180    0.599940    11.00000    0.12250    0.13554 =
         0.05431   -0.02224   -0.01310    0.03419
C2    1    0.171575    0.827462    0.595843    11.00000    0.14467    0.13236 =
         0.06423   -0.01801   -0.02151    0.06938
AFIX  23
H2A   2    0.180814    0.861892    0.629327    11.00000   -1.20000
H2B   2    0.161814    0.791181    0.626189    11.00000   -1.20000
AFIX   0
C23   1   -0.034389    0.771815    0.699865    11.00000    0.11391    0.22951 =
         0.07382   -0.02800   -0.00493    0.05119
C4    1    0.130795    0.869205    0.500000    10.50000    0.12994    0.12994 =
         0.06724   -0.03478   -0.03478    0.06125
AFIX  23
H4A   2    0.095157    0.860164    0.468790    10.50000   -1.20000
H4B   2    0.139838    0.904843    0.531211    10.50000   -1.20000
AFIX   0
C7    1    0.282459    0.858258    0.597221    11.00000    0.16936    0.17018 =
         0.09002   -0.04464   -0.04132    0.08899
C29   1   -0.226827    0.758340    0.908905    11.00000    0.11217    0.15516 =
         0.07570    0.01394   -0.01669    0.03188
AFIX  43
H29   2   -0.241254    0.785885    0.918963    11.00000   -1.20000
AFIX   0
C3    1    0.115270    0.813683    0.548624    11.00000    0.12737    0.11911 =
         0.07000   -0.00140   -0.00904    0.04975
C6    1    0.211284    0.788716    0.500000    10.50000    0.16423    0.16423 =
         0.07291   -0.00839   -0.00839    0.10101
AFIX  23
H6A   2    0.247425    0.798195    0.469529    10.50000   -1.20000
H6B   2    0.201806    0.752575    0.530470    10.50000   -1.20000
AFIX   0
C22   1   -0.008149    0.735649    0.695985    11.00000    0.14949    0.20358 =
         0.05806    0.00696   -0.00398    0.03103
AFIX  43
H22   2   -0.022992    0.701117    0.727426    11.00000   -1.20000
AFIX   0
C16   1    0.554385    0.954666    0.814538    11.00000    0.16920    0.25993 =
         0.08693   -0.01417   -0.02446    0.12861
AFIX  43
H16   2    0.561148    0.964165    0.763814    11.00000   -1.20000
AFIX   0
C24   1   -0.013546    0.819809    0.654678    11.00000    0.10777    0.17408 =
         0.07073   -0.02010   -0.00718    0.03028
AFIX  43
H24   2   -0.030764    0.845714    0.657278    11.00000   -1.20000
AFIX   0
C5    1    0.101606    0.759854    0.496963    11.00000    0.16207    0.11450 =
         0.07717   -0.01828   -0.02335    0.06550
AFIX  23
H5A   2    0.089739    0.722681    0.526540    11.00000   -1.20000
H5B   2    0.066664    0.751614    0.464886    11.00000   -1.20000
AFIX   0
C32   1   -0.178427    0.776317    0.860365    11.00000    0.12449    0.22812 =
         0.06590    0.01135   -0.00226    0.07064
AFIX  43
H32   2   -0.160790    0.815949    0.839195    11.00000   -1.20000
AFIX   0
N1    5    0.600093    0.966911    0.934868    11.00000    0.14274    0.23684 =
         0.09365   -0.01095    0.01026    0.11009
C10   1    0.385762    0.890458    0.682528    11.00000    0.18108    0.28747 =
         0.09119   -0.02889   -0.02187    0.14312
C21   1    0.041156    0.747886    0.646042    11.00000    0.15822    0.15642 =
         0.06832   -0.00042   -0.01132    0.05645
AFIX  43
H21   2    0.059854    0.723264    0.644709    11.00000   -1.20000
AFIX   0
C28   1   -0.155990    0.741379    0.842419    11.00000    0.12240    0.23755 =
         0.06879   -0.01817   -0.00362    0.07084
C15   1    0.497400    0.922106    0.840892    11.00000    0.15475    0.25230 =
         0.09327   -0.01678   -0.02167    0.12798
C11   1    0.330001    0.872312    0.715986    11.00000    0.17291    0.22876 =
         0.08409    0.00727   -0.01947    0.10899
AFIX  43
H11   2    0.325601    0.869453    0.767769    11.00000   -1.20000
AFIX   0
C12   1    0.280694    0.858460    0.669999    11.00000    0.17046    0.21134 =
         0.09995   -0.00698   -0.03002    0.08695
AFIX  43
H12   2    0.242816    0.848360    0.692424    11.00000   -1.20000
AFIX   0
C19   1    0.490205    0.908476    0.914726    11.00000    0.14931    0.30032 =
         0.10371    0.01073   -0.00850    0.10682
AFIX  43
H19   2    0.451133    0.882939    0.935977    11.00000   -1.20000
AFIX   0
C18   1    0.544331    0.934734    0.956700    11.00000    0.14016    0.23207 =
         0.08243   -0.01639   -0.01943    0.09362
AFIX  43
H18   2    0.538916    0.927735    1.008011    11.00000   -1.20000
AFIX   0
PART 1
C27   1   -0.108322    0.770439    0.780374    10.75000    0.13475    0.17251 =
         0.10621    0.02690   -0.01059    0.08103
AFIX  43
H27   2   -0.099067    0.808729    0.759876    10.75000   -1.20000
AFIX   0
C26   1   -0.082167    0.742748    0.757628    10.75000    0.13056    0.20582 =
         0.08565   -0.03411   -0.02028    0.06820
AFIX  43
H26   2   -0.092568    0.703744    0.776852    10.75000   -1.20000
AFIX   0
PART 0
C8    1    0.336794    0.874636    0.566495    11.00000    0.17637    0.34667 =
         0.10810   -0.02875   -0.03594    0.12425
AFIX  43
H8    2    0.339734    0.876372    0.514558    11.00000   -1.20000
AFIX   0
C14   1    0.444114    0.901141    0.796776    11.00000    0.17133    0.25245 =
         0.11193   -0.00345   -0.04142    0.10283
AFIX  43
H14   2    0.405993    0.880959    0.821743    11.00000   -1.20000
AFIX   0
C13   1    0.441744    0.906366    0.727679    11.00000    0.18635    0.27619 =
         0.11342   -0.03765   -0.05449    0.14064
AFIX  43
H13   2    0.479285    0.921963    0.701806    11.00000   -1.20000
AFIX   0
C30   1   -0.182556    0.686153    0.878970    11.00000    0.16539    0.18833 =
         0.15813   -0.00912    0.01676    0.06347
AFIX  43
H30   2   -0.168248    0.658328    0.870220    11.00000   -1.20000
AFIX   0
C17   1    0.602864    0.974115    0.861837    11.00000    0.15668    0.24831 =
         0.10244    0.01371    0.01597    0.11632
AFIX  43
H17   2    0.642565    0.994860    0.840673    11.00000   -1.20000
AFIX   0
C9    1    0.389072    0.889210    0.606968    11.00000    0.18852    0.40827 =
         0.09001   -0.04988   -0.03666    0.15537
AFIX  43
H9    2    0.426133    0.898086    0.583267    11.00000   -1.20000
AFIX   0
C31   1   -0.229858    0.670699    0.928308    11.00000    0.16539    0.18833 =
         0.15813   -0.00912    0.01676    0.06347
AFIX  43
H31   2   -0.245998    0.632996    0.953943    11.00000   -1.20000
AFIX   0
PART 2
C33   1   -0.107292    0.733411    0.795655    10.25000    0.11585    0.10654 =
         0.03353   -0.01732   -0.01609    0.04814
AFIX  43
H33   2   -0.096396    0.702645    0.801290    10.25000   -1.20000
AFIX   0
C34   1   -0.082730    0.783220    0.742170    10.25000    0.11249    0.07329 =
         0.09103   -0.00397   -0.00481    0.03095
AFIX  43
H34   2   -0.093010    0.814256    0.734706    10.25000   -1.20000
AFIX   0
HKLF 4


REM  v519_auto_a.res in P622
REM R1 =  0.0753 for    2713 Fo > 4sig(Fo)  and  0.1280 for all    6185 data
REM    325 parameters refined using     66 restraints

END

WGHT      0.1656      0.0000

REM Highest difference peak  0.441,  deepest hole -0.203,  1-sigma level  0.049
Q1    1  -0.0719  0.8470  0.6235  11.00000  0.05    0.18
Q2    1   0.6841  1.1229  0.9439  11.00000  0.05    0.17
Q3    1   0.1837  0.8387  0.5935  11.00000  0.05    0.16
Q4    1   0.3120  0.9100  0.6138  11.00000  0.05    0.15
Q5    1  -0.2395  0.6981  0.9445  11.00000  0.05    0.15
Q6    1   0.7109  1.1630  0.9079  11.00000  0.05    0.14
Q7    1   0.6566  1.0436  0.8905  11.00000  0.05    0.14
Q8    1  -0.2557  0.6580  0.9038  11.00000  0.05    0.13
Q9    1   0.2193  0.8608  0.6110  11.00000  0.05    0.13
Q10   1  -0.2644  0.7073  0.9095  11.00000  0.05    0.13
Q11   1  -0.2197  0.6383  1.0303  11.00000  0.05    0.12
Q12   1  -0.1883  0.6234  1.0000  10.50000  0.05    0.12
Q13   1   0.0034  0.8216  0.6222  11.00000  0.05    0.12
Q14   1  -0.0255  0.8681  0.6229  11.00000  0.05    0.11
Q15   1   0.4051  0.8635  0.6431  11.00000  0.05    0.11
Q16   1  -0.2138  0.6221  1.0088  11.00000  0.05    0.11
Q17   1   0.7649  1.1574  0.9629  11.00000  0.05    0.11
Q18   1   0.0587  0.7793  0.6171  11.00000  0.05    0.10
;
_shelx_res_checksum                93731
_shelx_hkl_file
;
   0   0  -2 7552.69  346.98
   0   0  -2 8158.07  347.01
   0   0  -2 8284.23  347.00
   0   0   3  699.23   26.41
   0   0  -3  541.92   26.43
   0   0  -3  583.24   26.38
   0   0   3  634.25   26.42
   0   0  -3  670.31   26.43
   0   0  -4 6091.35  254.22
   0   0  -4 5713.50  254.16
   0   0   4 6114.01  254.21
   0   0   4 6279.03  254.21
   0   0  -5 1015.76   40.22
   0   0   5  984.11   40.20
   0   0  -5  903.52   40.11
   0   0   5  943.53   40.17
   0   0  -6  347.71   13.78
   0   0   6  328.89   13.74
   0   0  -7   14.77    2.00
   0   0   7   14.48    1.89
   0   0   7   10.30    1.51
   0   0   8   92.60    4.53
   0   0   9  248.61   11.26
   0   0  -9  262.16   11.31
   0   0 -10 2248.78   96.34
   0   0 -11    6.60    2.76
   0   0 -11    8.33    2.07
   0   0  11    4.40    2.03
   0   0  12  874.10   37.38
   0   0 -12  846.13   37.56
   0   0 -12  872.08   37.41
   0   0 -13  607.56   27.10
   0   0  13  610.84   26.84
   0   0 -13  635.06   26.91
   0   0  14  167.18    7.98
   0   0 -14  170.06    8.48
   0   0  15   66.30    4.37
   0   0 -15   80.76    4.05
   0   0 -15   66.09    5.50
   0   0  16    4.74    2.75
   0   0 -16    4.94    3.61
   0   0 -16    1.58    2.00
   0   0  17   -1.49    2.57
   0   0 -17    1.18    4.03
   0   0 -18   37.61    4.75
   0   0  18   51.99    3.80
   0   0  19   39.47    3.14
   0   0 -19   43.43    2.79
   0   0 -20   31.47    9.54
   0   0 -20  346.31    9.40
   0   0 -21    0.92    3.03
   0   0 -22   19.97    2.38
  -1   1   2   14.80    0.78
  -1   0  -2   11.92    1.08
   0  -1  -2   14.85    0.98
   1  -1  -2   13.36    0.85
  -1   1  -2   12.85    1.06
   1   0  -2    8.67    0.90
   1  -1  -2    8.14    1.02
   0  -1  -2    8.68    0.81
  -1   0  -2    7.66    0.86
   1  -1  -2    8.83    0.75
   1  -1   2    6.29    0.80
  -1   1   2    8.28    0.72
   1   0  -2   11.31    0.87
  -1   1   2   12.04    0.81
   0   1  -2   11.00    1.04
  -1   0   2    9.59    0.76
   0  -1   2   10.33    0.84
   1  -1  -2   13.76    1.07
   1  -1  -2   11.62    0.83
   1  -1   2    7.59    0.87
   0   1   2   11.09    0.69
  -1   1  -3   11.57    1.48
   0  -1  -3   13.95    1.35
   1  -1  -3   16.50    1.21
  -1   0  -3   14.93    1.46
  -1   0  -3   12.61    1.28
   1  -1  -3   12.93    1.12
   0  -1  -3   13.66    1.17
   1   0   3   13.23    1.29
   1  -1   3   13.60    1.20
  -1   1   3   11.56    1.04
   1   0  -3   11.00    1.28
   0   1  -3   14.88    1.44
   0   1   3   13.89    0.93
   1   0  -3   14.77    1.11
   0  -1   3   14.16    1.17
  -1   0   3   13.33    1.16
   1  -1  -3   13.10    1.07
   1  -1   3   12.54    1.22
  -1   0  -4   79.45    3.78
   1  -1  -4   75.67    3.70
   0  -1  -4   76.71    3.76
  -1   1  -4   80.37    3.84
   0  -1  -4   83.92    3.66
   1  -1  -4   83.64    3.65
  -1   0  -4   82.28    3.72
  -1   1   4   79.04    3.59
   1   0   4   76.34    3.65
   0   1   4   79.29    3.66
   1  -1   4   79.84    3.67
   0   1  -4   76.83    3.80
   1   0  -4   80.35    3.76
   0   1  -4   78.79    3.49
   1   0  -4   79.09    3.56
   0  -1   4   75.54    3.66
   1  -1   4   79.89    3.72
  -1   0   4   73.35    3.64
   1  -1  -4   76.88    3.56
   0  -1  -5    2.90    1.48
  -1   0  -5    4.57    1.60
  -1   1   5    5.73    1.28
   0   1   5    4.16    1.30
   1   0   5    4.50    1.54
   1  -1   5    5.09    1.48
   0   1  -5    2.88    0.87
   1  -1  -5    4.02    1.01
   1   0  -5    2.83    1.02
   1   0   5    2.77    1.64
  -1   0   5    3.57    1.45
   0  -1   5    5.09    1.48
  -1   1   5    3.67    1.44
   1  -1   5    4.37    1.56
   0   1  -5    2.80    1.76
   1  -1  -5    4.07    1.58
  -1   1  -5    3.04    1.94
  -1   0  -5    3.51    1.88
   1   0  -5    3.66    1.73
   0  -1  -5    3.23    1.67
  -1   0  -6  119.83    5.71
   0  -1  -6  129.19    5.65
  -1   1  -6  120.92    5.74
   1  -1  -6  113.75    5.61
   0  -1  -6  129.70    5.59
   0   1   6  131.12    5.54
   1   0   6  127.41    5.59
  -1   1   6  130.48    5.51
   1  -1   6  121.31    5.53
  -1   0   6  130.42    5.59
   0  -1   6  123.32    5.59
   1  -1  -6  116.04    5.39
  -1   1   6  132.79    5.57
   0   1   6  123.54    5.62
   1  -1   6  126.79    5.65
   1   0  -6  115.49    5.38
   0   1  -6  118.35    5.33
   1   0   6  126.46    5.67
   0   1  -6  122.55    5.73
   1   0  -6  126.10    5.64
   0   1  -7   15.02    1.99
   1   0  -7   16.80    2.07
  -1   1  -7   15.62    2.07
  -1   0  -7   13.13    2.10
   0  -1  -7   17.18    2.06
   0   1   7    9.60    1.71
   1   0   7   13.07    1.85
  -1   1   7   14.31    1.67
  -1   0   7   18.13    1.84
   1   0   7   14.97    1.94
   0   1   7   18.63    1.94
   0  -1   7   15.59    1.78
   1   0  -7   16.31    1.16
   1  -1   7   15.77    1.97
  -1   1   7   17.36    1.87
   0   1  -7   12.66    0.93
   1  -1  -7   16.74    1.89
   1   0   8  206.94    9.87
   0   1   8  246.76    9.90
  -1   0   8  224.21    9.88
   0  -1   8  212.47    9.90
   1  -1   8  216.05    9.91
   0   1   8  234.99    9.94
  -1   1   8  228.35    9.88
   1   0   8  229.75    9.92
   1   0  -8  213.73    9.93
   1  -1  -8  229.34    9.92
  -1   0  -9   17.16    2.15
   0   1  -9   13.33    2.09
   0  -1  -9   13.73    2.12
  -1   1  -9   17.51    2.17
   1  -1  -9    9.51    2.74
   0   1   9   14.21    2.11
   1   0   9   15.90    2.06
   1  -1   9   15.29    2.00
  -1   0   9   11.63    1.93
   0  -1   9   13.90    2.09
  -1   1   9   12.93    2.03
   1   0   9   12.69    1.83
   0   1   9    9.13    1.82
   0   1 -10    6.40    2.03
   0  -1 -10    8.01    2.09
   1   0 -10    9.06    2.04
  -1   0 -10    5.49    2.15
  -1   1 -10    6.61    2.10
   1  -1 -10    6.13    1.97
   1  -1  11   44.72    3.03
  -1   0  11   47.17    2.98
   0  -1 -11   45.31    3.65
   0   1  11   44.15    2.93
   1   0  11   42.72    2.99
   1  -1 -11   49.81    3.57
  -1   1  11   47.98    2.88
   0  -1  11   46.27    2.99
   1   0 -11   48.17    3.49
   0   1 -11   43.82    3.13
  -1   0 -11   50.25    3.09
   0  -1 -11   46.58    3.02
   1   0 -11   47.48    3.10
  -1   1 -11   43.76    3.06
   1  -1 -11   41.04    2.88
   0   1 -12    0.19    2.14
   1   0 -12   -0.91    2.93
   0  -1 -12   -1.49    3.24
   1  -1 -12    0.67    3.05
   0  -1  12    0.45    2.19
  -1   0 -12    2.32    3.19
   0   1 -12   -1.07    3.11
   0  -1 -12    2.20    2.20
   1  -1 -12    4.26    2.11
  -1   1 -12    2.09    2.41
  -1   0 -12    6.63    2.27
   0   1  12    1.32    2.21
  -1   1  12    2.54    2.14
   1  -1  12    3.60    2.18
   1   0  12    5.57    2.35
  -1   0  12    4.70    2.00
  -1   1 -13   17.88    2.59
   1  -1 -13   13.52    3.30
   1   0 -13   21.35    3.55
   0  -1 -13   18.89    3.40
   0  -1  13   16.94    2.38
  -1   0 -13   16.77    3.53
  -1   1 -13   14.69    3.56
  -1   0  13   19.51    2.42
   1  -1  13   15.09    2.61
   0  -1 -13   15.89    2.49
  -1   0 -13   18.18    2.77
  -1   1  13   16.50    2.44
   1   0  13   17.85    2.52
   0   1  13   15.83    2.60
  -1   0 -14    3.54    2.53
   0  -1 -14    3.16    2.33
  -1   0  14    2.90    2.28
  -1   1  14    4.35    2.49
  -1   1 -14    5.46    3.65
   1  -1 -14    5.90    3.76
   0  -1 -14    3.80    3.41
   0  -1  14    4.92    2.45
  -1   0 -14    3.59    3.39
   1   0  14    4.93    2.57
   1  -1  14    5.60    2.56
   1   0 -14    4.57    3.33
   0   1 -14    1.48    3.57
   0   1  14    5.50    2.56
   1  -1 -14    3.47    2.00
   1   0 -14    3.75    1.99
   1  -1 -15    2.78    3.64
  -1   0 -15   -1.32    3.96
  -1   1  15   -0.35    2.52
   1   0 -15   10.50    3.76
   0  -1  15    5.80    2.66
   1  -1  15    0.67    2.65
   1   0  15    1.67    2.81
  -1   0  15    4.55    2.68
   0   1 -15  -10.00    4.18
   0   1  15    0.50    2.70
   0  -1 -15   -1.73    3.81
  -1   1 -15   12.55    3.95
   1   0 -15   -0.51    2.04
   0   1 -15   -1.18    1.98
   1  -1 -15    1.64    2.09
   0  -1 -15    1.54    1.92
   0  -1 -16    6.08    3.75
  -1   0 -16    4.06    4.09
  -1   1  16    5.13    2.60
   0   1 -16   -0.28    3.74
  -1   1 -16    4.01    3.95
   1   0  16    5.77    2.76
   0   1  16    1.32    2.58
   1  -1  16    5.87    2.69
   1   0 -16   -0.48    3.77
   1  -1 -16   -5.20    4.01
   0  -1  16    3.61    2.67
  -1   0  16    2.83    2.62
   1  -1 -16    2.81    2.03
  -1   1 -16    3.78    2.06
   0   1 -16    2.70    2.18
   1   0 -16    3.43    2.08
   0  -1 -16    6.49    2.15
  -1   0 -16    3.49    2.00
   1  -1 -17    3.75    3.89
   0   1  17    2.99    2.57
   0  -1 -17    4.27    3.70
   1   0 -17    0.74    3.88
  -1   1  17    3.45    2.53
  -1   0  17    7.07    2.59
   1  -1  17    4.67    2.77
  -1   1 -17    3.09    3.90
   0   1 -17    4.23    4.03
   1   0  17    1.50    2.77
  -1   0 -17   -1.37    3.90
   0  -1  17    2.52    2.57
   1  -1  18    1.37    2.62
  -1   1  18    2.81    2.43
   0  -1  18   -2.10    2.49
  -1   0  18   -0.80    2.51
   1  -1 -18    2.95    3.74
  -1   1 -18    1.54    3.62
   0   1  18    1.47    2.61
   0  -1 -18   -0.19    3.73
   0   1 -18    1.47    3.75
   1   0  18   -0.04    2.68
   1   0 -18   -3.05    4.00
  -1   0 -18   -2.68    3.63
   0   1 -18   -1.45    2.27
  -1   0 -18    0.98    2.15
   1   0 -18   -0.87    2.08
  -1   1 -18    1.60    2.20
   0  -1 -18    0.11    2.17
   1  -1 -18    0.55    2.07
   0   1 -19    1.80    3.79
   1   0  19    4.02    2.61
   0  -1 -19    2.06    3.65
   0   1  19    5.19    2.48
   1   0 -19   -3.63    3.75
   1  -1  19    1.83    2.56
  -1   0 -19    0.24    3.98
  -1   1  19    6.76    2.40
  -1   1 -19   -1.35    3.86
  -1   1 -19    3.31    2.15
   1  -1 -19    7.53    2.47
   0  -1 -19    8.43    2.03
   0   1 -19    2.20    2.03
   1   0 -19    6.74    2.51
  -1   0 -19    7.20    2.19
   1  -1 -19   -0.13    3.66
  -1   1 -20    5.02    3.47
   1   0 -20   21.75    2.12
   0   1 -20   19.48    2.16
   0  -1 -20   22.37    2.18
  -1   1 -20   18.76    2.48
   1  -1 -20   21.18    2.11
  -1   0 -20   25.85    2.52
   0   1 -20    6.59    3.64
   1  -1 -20    3.89    3.43
   0  -1 -20    1.08    3.45
  -1   0 -20    0.30    3.51
   1   0 -20    2.81    3.50
  -1   0 -21    2.84    1.56
  -1   1 -21    0.07    1.55
   1  -1 -21   -0.21    2.91
  -1   0 -21    5.65    2.87
  -1   1 -21    0.82    2.76
   0   1 -21    2.87    3.04
   1   0 -21    0.56    3.02
   0  -1 -21    2.18    2.91
   0  -1 -22    1.57    2.12
   1   0 -22    0.40    2.11
   1  -1 -22    1.52    2.10
  -1   0 -22    0.53    2.25
  -1   1 -22    3.53    2.23
   0   1 -22   -0.82    2.15
  -1   1 -22    8.42    2.31
  -2   1   0 8792.69  381.48
   2  -1   0 9061.94  381.48
  -2   1  -1  541.34   23.83
   2  -1  -1  558.59   23.82
   2  -1  -1  557.65   23.82
   2  -1   1  575.98   23.81
   1  -2  -1  533.09   23.82
  -2   1  -1  556.03   23.81
   2  -1  -1  534.68   23.83
  -1   2  -1  588.45   23.83
   2  -1   1  537.21   23.81
   1  -2  -1  540.01   23.83
  -1  -1  -1  516.82   23.82
   2  -1  -1  538.45   23.83
   1  -2   1  558.37   23.82
   1  -2  -1  575.96   23.80
   1   1  -1  584.31   23.80
   2  -1   1  560.19   23.81
   2  -1  -1  553.17   23.81
  -2   1   2 2458.54  107.64
  -2   1  -2 2463.29  107.67
   1  -2  -2 2521.14  107.65
   2  -1   2 2567.74  107.66
  -1  -1  -2 2573.06  107.66
  -2   1  -2 2549.82  107.66
   1  -2  -2 2595.61  107.65
   2  -1  -2 2540.34  107.66
   1   1  -2 2563.27  107.64
  -1   2  -2 2539.77  107.67
   2  -1  -2 2486.50  107.66
   2  -1  -2 2508.63  107.64
   2  -1   2 2495.01  107.63
   2  -1  -2 2322.92  107.68
  -1  -1   2 2557.57  107.65
   1  -2   2 2572.48  107.66
   1  -2  -2 2420.10  107.67
  -2   1   2 2561.07  107.64
   2  -1  -2 2501.05  107.65
   2  -1   2 2499.81  107.66
   1  -2  -3  236.35   10.25
  -2   1  -3  230.95   10.29
  -1  -1  -3  236.47   10.29
   2  -1  -3  230.31   10.27
  -1  -1  -3  235.21   10.24
   1  -2  -3  248.68   10.22
  -2   1  -3  246.42   10.25
   2  -1   3  235.38   10.25
  -2   1   3  225.98   10.19
   2  -1  -3  235.86   10.22
   2  -1  -3  230.60   10.25
   1   1  -3  227.06   10.28
  -1   2  -3  225.57   10.30
  -1  -1   3  236.83   10.23
   1  -2  -3  258.24   10.32
   2  -1  -3  244.06   10.31
   1  -2   3  242.67   10.26
  -2   1   3  243.29   10.22
   2  -1   3  241.18   10.25
  -1  -1  -4   51.45    2.77
  -2   1  -4   50.94    2.90
   1  -2  -4   50.98    2.61
   1  -2  -4   52.75    2.56
  -2   1  -4   55.35    2.75
  -1  -1  -4   53.13    2.61
  -2   1   4   48.42    2.45
   2  -1   4   51.42    2.61
  -1   2   4   54.99    2.58
   1   1  -4   50.18    2.78
  -1   2  -4   46.50    2.98
   2  -1  -4   51.70    2.60
   2  -1  -4   48.51    2.59
  -1  -1   4   51.53    2.63
   2  -1  -4   50.86    2.93
   1  -2   4   52.73    2.67
  -2   1   4   46.90    2.52
   1   1   4   51.85    2.33
   2  -1   4   53.83    2.69
  -2   1  -5  175.61    7.82
   1  -2  -5  191.18    7.69
  -1  -1  -5  179.44    7.76
  -1  -1  -5  171.45    7.70
   1  -2  -5  159.63    7.63
  -1   2   5  156.62    7.61
   1   1   5  165.23    7.65
   2  -1   5  175.63    7.67
  -1   2  -5  172.21    7.48
   2  -1  -5  181.54    7.60
   1   1   5  174.01    7.49
   2  -1  -5  177.58    7.65
   1   1  -5  179.32    7.59
   1   1  -5  168.86    7.72
  -1   2  -5  174.50    7.80
  -1  -1   5  176.83    7.68
   2  -1  -5  187.97    7.89
   1  -2   5  177.14    7.71
   2  -1   5  175.71    7.70
  -2   1   5  174.99    7.63
  -1  -1  -6   37.74    2.65
   1  -2  -6   38.87    2.32
  -2   1  -6   38.85    2.67
   1  -2  -6   36.95    2.12
  -1  -1  -6   32.84    2.34
   1   1   6   36.50    2.20
  -1   2   6   34.92    2.11
   2  -1   6   36.17    2.24
   1   1  -6   34.56    2.31
  -1   2  -6   38.53    2.67
   2  -1  -6   37.29    2.22
   1   1  -6   35.32    1.88
   2  -1  -6   34.61    2.91
  -1  -1   6   35.29    2.29
   1  -2   6   36.06    2.28
  -1   2  -6   31.02    1.56
  -2   1   6   36.53    2.16
   2  -1  -6   32.80    1.95
   2  -1   6   36.04    2.36
  -1  -1  -7   26.05    2.29
  -2   1  -7   27.02    2.46
   1  -2  -7   27.11    2.09
  -1  -1  -7   33.25    2.41
  -1   2   7   25.65    1.95
   2  -1   7   26.51    2.02
   1   1   7   25.50    2.06
   2  -1  -7   28.59    2.70
   1  -2   7   28.50    2.13
  -1  -1   7   25.86    2.06
   1  -2  -7   23.74    2.69
  -2   1   7   24.53    2.03
   2  -1  -7   26.92    1.69
   1   1   7   23.99    2.24
  -1   2   7   25.57    2.07
   2  -1   7   24.43    2.27
   2  -1  -7   26.33    2.06
   1   1  -7   26.37    1.55
   1   1  -7   23.59    2.24
  -1   2  -7   26.60    2.39
   1  -2  -8   10.99    1.93
   2  -1  -8   11.13    1.80
   1   1   8    8.85    1.96
  -1   2   8    6.45    1.73
   2  -1   8    4.87    1.71
   2  -1  -8   11.33    2.73
   1  -2  -8    8.16    2.78
  -1  -1   8   12.48    1.97
   2  -1   8    6.26    1.97
  -2   1   8   12.19    1.66
  -1   2   8    7.57    1.98
   1   1   8    9.90    1.99
   1  -2   8   12.59    2.03
   1   1  -8    9.16    1.01
   2  -1  -8    9.83    1.17
  -1   2  -9    8.04    2.05
  -2   1  -9   10.95    2.29
  -1  -1  -9    8.64    2.10
   1   1   9    6.70    1.95
  -1   2   9    7.79    1.58
   2  -1  -9   10.69    2.84
   1  -2  -9    9.80    2.76
   1   1  -9    9.99    2.20
   1   1   9   10.53    2.16
  -2   1   9   10.14    1.85
   2  -1   9   11.92    2.04
  -1   2   9   10.62    1.94
  -1  -1   9    9.20    1.96
   1  -2   9   10.87    2.15
  -2   1  10  222.83    9.65
   1   1 -10  207.80    9.72
   2  -1 -10  214.82    9.67
  -2   1 -10  227.03    9.79
  -1   2 -10  208.46    9.70
   1  -2 -10  220.58    9.71
  -1  -1 -10  214.17    9.74
  -2   1 -11   42.20    3.01
  -1  -1 -11   45.46    3.03
   1  -2 -11   39.78    2.76
   2  -1 -11   39.14    2.73
  -1   2 -11   40.77    3.08
  -1  -1 -11   44.22    3.61
  -1  -1  11   39.87    2.70
   1  -2 -11   40.27    3.42
   2  -1 -11   38.96    3.28
  -2   1  11   39.80    2.63
   2  -1  11   40.80    2.94
   1   1 -11   42.45    3.47
   1  -2  11   39.34    2.86
   1   1  11   41.52    2.88
  -1   2  11   36.91    2.71
   2  -1 -12   70.09    3.55
   2  -1 -12   51.48    4.38
  -2   1  12   63.03    3.66
   2  -1  12   74.67    3.85
   1   1  12   66.37    3.86
  -1  -1 -12   69.48    4.37
   1   1 -12   67.36    4.35
   1  -2 -12   59.40    4.24
   1  -2  12   67.18    3.90
  -1   2  12   66.59    3.72
  -1  -1  12   67.89    3.75
  -1  -1 -12   73.24    3.94
   1  -2 -12   65.39    3.69
  -2   1 -12   64.36    3.98
  -1   2 -12   75.50    4.06
   1  -2 -13   72.55    5.02
   2  -1 -13   75.03    4.94
   2  -1 -13   81.68    4.10
  -2   1  13   75.56    4.31
  -1   2  13   82.84    4.39
   1   1  13   83.15    4.52
   1   1 -13   85.67    5.15
  -2   1 -13   87.08    5.22
  -1  -1 -13   80.69    4.96
  -1   2 -13   91.06    5.31
  -1  -1  13   75.02    4.32
   2  -1  13   79.81    4.39
   1  -2  13   76.24    4.46
  -1  -1 -13   84.22    4.43
  -2   1 -13   79.64    4.57
   1  -2 -13   82.94    4.44
   1  -2 -14   33.80    3.96
   1   1 -14   36.23    2.64
   2  -1 -14   35.85    2.55
   1  -2 -14   35.72    2.56
  -1  -1 -14   35.94    3.15
  -2   1 -14   36.62    3.22
  -1   2 -14   28.52    4.00
  -1  -1 -14   30.71    3.80
  -2   1 -14   29.03    4.16
   1  -2  14   32.77    3.01
   1   1  14   35.76    3.15
  -1  -1  14   34.27    3.00
  -1   2  14   32.45    3.02
  -2   1  14   32.91    2.85
   1   1 -14   26.75    4.07
   2  -1  14   26.94    3.11
   2  -1 -14   24.77    3.82
  -1   2 -15    5.57    1.97
   1   1 -15    9.04    2.01
   2  -1 -15    7.09    1.95
   1  -2 -15    6.89    1.89
  -1  -1 -15    6.81    2.66
   1   1  15    5.97    2.61
   2  -1  15    5.05    2.71
  -2   1  15    5.82    2.50
   1  -2  15    4.58    2.72
  -1   2  15    5.93    2.53
  -1  -1  15    5.51    2.53
  -2   1 -15    6.71    4.02
  -1   2 -15   -0.88    4.16
   1   1 -15    2.66    4.03
  -1  -1 -15   10.51    3.90
   2  -1 -15   -4.03    4.01
   1  -2 -15    7.05    3.78
   1  -2 -16    4.24    3.99
  -2   1  16   11.33    2.52
  -1  -1 -16    6.05    3.67
  -1   2 -16    8.30    4.07
   2  -1 -16    2.95    3.86
   1   1 -16    2.56    3.83
   2  -1  16    6.58    2.85
   1   1  16    8.07    2.83
  -2   1 -16    5.02    4.00
  -1   2  16    7.68    2.55
   1  -2  16    9.22    2.91
  -1  -1  16    4.31    2.68
  -1   2 -16   10.04    2.17
   2  -1 -16    5.88    2.07
   1  -2 -16    7.25    1.92
  -1  -1 -16    7.56    2.13
   1   1 -16    7.55    1.98
  -2   1 -16    9.74    2.12
  -2   1  17    7.37    2.49
   1   1 -17    3.94    3.93
   2  -1 -17    5.17    4.01
   2  -1  17    6.25    2.82
   1   1  17    6.90    2.76
  -1   2 -17    6.95    3.66
  -1  -1  17    3.48    2.66
   1  -2 -17    0.66    3.71
   1  -2  17    4.76    2.88
  -1   2  17    4.11    2.65
  -1  -1 -17    2.04    3.79
  -2   1 -17    4.24    3.65
  -1   2 -18    3.07    3.78
   1  -2 -18    3.43    3.55
   1   1 -18   -7.61    3.92
   2  -1 -18    3.91    3.72
   1  -2  18    3.94    2.59
  -1  -1 -18    6.61    3.94
  -1  -1  18    1.46    2.53
  -1   2  18    5.15    2.53
   2  -1  18    8.23    2.65
  -2   1 -18    3.85    3.88
   1   1  18    7.09    2.73
  -1  -1 -18    8.12    2.17
  -2   1 -18    7.90    2.19
  -1   2 -18   11.11    2.25
   1  -2 -18    7.25    2.17
   1   1 -18    7.93    2.17
   2  -1 -18    6.93    2.29
  -1  -1 -19   -1.80    3.71
  -2   1 -19   -1.83    3.89
  -1   2  19    1.35    2.33
   2  -1  19   -0.49    2.60
   1   1 -19   -0.31    3.77
  -1   2 -19   -3.33    3.77
   1   1  19    0.76    2.53
  -1   2 -19    0.05    2.06
   2  -1 -19   -2.21    2.04
   1   1 -19   -0.41    2.37
  -2   1 -19    2.61    2.18
   1  -2 -19    3.91    2.41
  -1  -1 -19   -0.42    2.05
   1  -2 -19   -1.86    3.75
   2  -1 -19   -4.71    3.67
   1   1  20   16.09    2.50
  -1   2 -20    6.01    3.65
  -2   1 -20    1.37    3.59
  -1  -1 -20   28.30    2.48
  -2   1 -20   25.96    2.28
  -1   2 -20   32.03    2.52
   1  -2 -20   24.16    2.09
   1   1 -20   24.53    2.15
   2  -1 -20    9.50    3.48
   1   1 -20    8.10    3.54
  -1  -1 -20    3.36    3.53
   1  -2 -20    6.82    3.39
   2  -1 -21   -1.45    2.90
  -1   2 -21    0.23    2.80
   1  -2 -21    1.23    2.81
   1   1 -21   -0.86    2.90
  -1  -1 -21    0.25    2.93
  -2   1 -21   -0.12    2.86
  -2   1 -21   -1.61    1.59
  -1  -1 -21    0.29    1.56
  -1   2 -21    0.73    1.53
   2  -1 -21    4.48    2.75
   1  -2 -22    1.76    2.11
   2  -1 -22    4.52    2.00
  -1  -1 -22    4.27    2.18
   1   1 -22    2.00    2.05
  -1   2 -22    3.82    2.21
  -1   2 -22   -0.26    2.32
  -2   1 -22   -0.53    2.20
  -2   2   0  972.49   39.86
   2  -2   0  911.85   39.88
   2  -2   0  904.81   39.86
  -2   2  -1 1395.07   59.38
   2  -2  -1 1415.51   59.38
   2   0  -1 1435.03   59.37
  -2   0  -1 1388.75   59.37
   2  -2  -1 1328.52   59.38
   2  -2  -1 1392.92   59.40
   0  -2  -1 1491.60   59.37
   2   0  -1 1341.58   59.38
   2  -2   1 1437.63   59.37
   2  -2  -1 1332.74   59.39
  -2   2  -1 1345.39   59.37
   2   0  -1 1375.11   59.36
   2  -2  -1 1352.18   59.36
   2  -2   1 1402.07   59.37
   2  -2  -2 2414.39  103.29
  -2   2  -2 2457.91  103.33
  -2   2   2 2355.88  103.29
  -2   0  -2 2376.54  103.33
   2  -2   2 2499.38  103.31
   2  -2  -2 2437.89  103.32
  -2   0  -2 2557.85  103.32
   2  -2  -2 2478.74  103.29
   0  -2  -2 2480.79  103.31
   2  -2  -2 2237.55  103.33
   2   0  -2 2427.57  103.32
   0  -2   2 2429.40  103.32
  -2   0   2 2400.36  103.30
   2  -2   2 2465.65  103.31
  -2   2  -2 2364.57  103.29
   2  -2  -2 2378.31  103.30
   2  -2  -2 2333.37  103.32
   2   0  -2 2408.10  103.30
   0  -2  -3   30.27    1.87
  -2   2  -3   27.63    1.95
   2  -2  -3   32.79    1.59
  -2   0  -3   26.97    2.02
   2  -2  -3   30.54    1.54
   2  -2  -3   29.58    2.08
   0  -2  -3   27.44    1.66
   2   0  -3   27.03    1.77
  -2   0  -3   25.61    1.77
  -2   2   3   30.15    1.50
   2  -2   3   27.45    1.68
   0   2  -3   24.14    2.06
   0  -2   3   27.73    1.80
   2  -2  -3   31.20    1.99
  -2   0   3   31.57    1.61
   2   0  -3   28.93    2.04
   2  -2   3   26.48    1.75
   2  -2  -3   30.54    1.74
  -2   2  -3   28.35    1.35
   2  -2  -4  123.59    5.14
  -2   2  -4  118.40    5.31
   0  -2  -4  127.18    5.25
  -2   0  -4  120.67    5.29
   0  -2  -4  108.22    5.12
  -2   0  -4  107.77    5.22
   2  -2  -4  104.44    5.10
   2   0   4  113.54    5.24
   2  -2   4  103.53    5.16
  -2   2   4  114.58    5.10
   0   2  -4  116.99    5.27
   2   0  -4  124.29    5.16
   2   0  -4  117.36    5.19
  -2   0   4  118.89    5.14
   2  -2  -4  114.44    5.40
   2  -2   4  117.24    5.22
   0  -2   4  114.79    5.19
   2  -2  -4  119.04    5.16
   0  -2  -5  665.46   26.64
   2  -2  -5  653.88   26.59
  -2   0  -5  612.30   26.65
  -2   2  -5  611.44   26.65
  -2   0  -5  583.11   26.61
   0  -2  -5  612.45   26.60
   2  -2   5  528.79   26.58
   2   0   5  591.80   26.60
  -2   2   5  630.93   26.56
   0   2   5  596.42   26.60
   2   0  -5  639.24   26.61
   0   2  -5  607.60   26.64
   2   0  -5  640.01   26.57
   2  -2  -5  686.14   26.68
   2  -2   5  593.50   26.61
  -2   0   5  665.31   26.59
   0  -2   5  658.30   26.61
   2  -2  -5  600.77   26.56
  -2   0  -6  173.78    7.44
   2  -2  -6  179.67    7.30
  -2   2  -6  169.59    7.47
   0  -2  -6  160.48    7.38
  -2   0  -6  151.16    7.34
   0  -2  -6  156.70    7.31
   2   0   6  155.08    7.30
   0   2   6  150.96    7.25
  -2   2   6  165.31    7.23
   2   0  -6  164.64    7.22
   2   0  -6  168.05    7.34
   0   2  -6  157.80    7.41
   0   2  -6  164.84    7.14
  -2   0   6  173.10    7.28
   2  -2   6  147.53    7.35
   2  -2  -6  180.29    7.51
   0  -2   6  174.22    7.34
   2  -2  -6  168.03    7.20
  -2   2   6  175.31    7.30
   2   0   6  153.39    7.36
  -2   0  -7   28.15    2.46
   0  -2  -7   30.06    2.33
   0  -2  -7   23.98    2.19
   0   2   7   24.44    2.13
  -2   2   7   31.36    2.01
   2   0   7   13.30    2.11
   0  -2   7   29.35    2.27
   2  -2   7   28.72    2.36
   2  -2  -7   29.86    2.95
   2   0  -7   38.35    2.86
  -2   0   7   32.37    2.15
  -2   2   7   32.39    2.12
   2   0   7   25.36    2.43
   2   0  -7   30.31    2.22
   0   2  -7   30.73    1.56
   0   2  -7   30.66    2.42
   2  -2  -7   28.65    2.20
   2   0  -7   36.11    1.85
  -2   2  -7   25.22    2.45
   2   0   8  241.95   10.42
   0   2   8  211.97   10.37
  -2   2   8  214.32   10.32
  -2   0   8  241.41   10.39
   2  -2   8  256.34   10.42
   0  -2   8  241.64   10.43
   2  -2  -8  217.99   10.65
   2   0  -8  267.47   10.62
   2   0  -8  217.57   10.22
   2   0   8  260.86   10.45
   0   2   8  247.25   10.43
  -2   2   8  246.07   10.39
   2   0  -8  239.63   10.40
   2  -2  -8  245.00   10.40
  -2   0  -9  110.95    5.03
   0  -2  -9  103.34    4.98
   0   2   9   86.87    4.84
   2   0   9   85.84    4.91
   2  -2  -9  101.28    5.23
   0  -2   9   99.21    5.00
  -2   2   9  110.53    4.93
   2  -2   9  103.70    4.97
   0  -2  -9  106.30    5.32
   2   0  -9  102.87    5.40
  -2   0   9  104.82    4.93
   0   2  -9  112.30    5.04
  -2   2  -9  103.51    5.14
   2   0   9  100.76    5.03
   0   2   9  107.88    4.97
  -2   2 -10   20.18    2.38
  -2   0 -10   21.10    2.50
   2  -2 -10   18.12    2.07
  -2   2  10   22.39    2.15
  -2   0  10   22.08    2.11
   0  -2 -10   22.13    2.20
   0   2 -10   23.37    2.47
   2   0 -11   33.02    3.26
   2  -2 -11   25.94    3.06
   0  -2  11   34.93    2.56
   0  -2 -11   35.31    3.27
   0   2  11   33.34    2.56
  -2   0  11   32.10    2.48
   2   0  11   32.17    2.66
   2  -2  11   36.23    2.69
  -2   2  11   33.94    2.51
   2  -2 -11   32.35    2.49
   0  -2 -11   31.22    2.72
  -2   2 -11   33.18    2.74
  -2   0 -11   36.52    2.82
   2  -2 -12    4.45    2.07
  -2   2  12    6.01    2.13
   2   0 -12    4.13    1.77
   0   2  12    4.79    2.26
   2   0  12    2.49    2.21
   2  -2 -12    5.10    1.78
  -2   0  12    5.32    1.95
   2  -2  12    3.52    2.34
   0  -2  12    2.94    2.19
   0   2 -12    0.04    3.34
   0  -2 -12    6.05    3.05
   2   0 -12    9.72    2.96
  -2   0 -12    4.92    2.54
  -2   2 -12    1.34    2.27
   0  -2 -12    4.44    2.27
   0  -2 -13   22.75    2.49
  -2   2 -13   24.55    3.04
   0   2  13   24.86    2.52
   0  -2  13   24.49    2.64
   0   2 -13   17.91    3.63
  -2   0  13   22.96    2.54
   0  -2 -13   22.13    3.58
   2   0 -13   23.75    3.41
  -2   0 -13   26.09    3.72
   2  -2 -13   22.86    3.84
   2  -2  13   20.67    2.75
  -2   0 -13   20.46    2.82
   2   0 -13   23.32    2.21
   2  -2 -13   21.98    2.18
  -2   2  13   22.29    2.46
   2   0  13   21.28    2.80
   0  -2 -14   -0.17    2.52
   2   0 -14   12.31    3.49
  -2   2 -14   -1.57    3.87
  -2   0 -14   -3.54    3.79
   2  -2  14    2.46    2.67
  -2   0  14    2.87    2.42
   0  -2 -14    0.56    3.43
   0   2 -14   -1.77    3.58
  -2   2  14    0.47    2.34
   2  -2 -14   -3.52    3.78
   0  -2  14    1.36    2.57
  -2   0 -14   -0.83    2.47
   2   0 -14    0.55    1.94
   0   2  14    1.44    2.52
   2  -2 -14    1.00    1.90
   2   0  14    1.87    2.65
  -2   0 -15    3.88    2.70
   0   2 -15    5.54    3.69
   0   2  15    2.12    2.67
   2   0 -15    1.89    3.81
  -2   0 -15   -1.24    3.70
   2  -2  15    1.58    2.78
   0  -2 -15    4.44    3.36
   2  -2 -15    4.75    3.93
  -2   2 -15   -0.14    4.14
  -2   0  15    1.24    2.38
   2   0  15    0.66    2.91
  -2   2  15    3.54    2.42
   0  -2  15    5.00    2.74
   2  -2 -15    4.58    2.06
   0   2 -15    5.03    1.92
   2   0 -15    3.89    1.98
   0  -2 -15    2.30    1.90
   2   0  16    1.04    2.78
   2  -2  16    0.04    2.80
   2   0 -16    0.63    3.89
  -2   0 -16   -1.98    3.81
  -2   2  16    0.93    2.57
   0  -2 -16    1.80    3.91
  -2   2 -16   -2.27    4.01
   0   2 -16    2.70    3.83
   2  -2 -16   -1.63    3.95
   0   2  16    2.80    2.66
   0  -2  16    1.63    2.73
  -2   0  16    1.81    2.47
   0  -2 -16   -0.32    2.04
   0   2 -16   -0.25    2.08
   2   0 -16    1.47    2.09
   2  -2 -16    0.63    2.04
  -2   0 -16   -0.32    2.08
  -2   2 -16   -0.60    2.15
   2  -2  17    2.65    2.74
   0   2  17    2.15    2.67
   2  -2 -17   -3.23    4.24
   0  -2  17    1.55    2.72
   2   0 -17    2.25    3.75
   0  -2 -17    0.67    3.66
  -2   0  17    0.03    2.52
   2   0  17    5.78    2.87
  -2   2 -17   -2.18    4.14
  -2   0 -17   -0.05    3.69
   0   2 -17    1.47    3.57
  -2   2  17   -0.76    2.43
   0  -2 -18   -0.05    3.82
   2  -2  18    0.58    2.69
   2  -2 -18    1.15    3.60
   2   0 -18   -3.11    3.54
  -2   2 -18    0.81    3.65
  -2   0 -18    1.90    3.65
   2   0  18    1.53    2.70
   0   2 -18    3.31    3.74
   0   2  18    1.65    2.59
   0  -2  18   -0.34    2.53
  -2   2 -18    2.28    2.13
   2  -2 -18    1.57    2.15
   0   2 -18    2.97    2.19
   0  -2 -18    0.43    2.10
  -2   0 -18    2.32    2.17
   2   0 -18    2.40    2.14
  -2   2 -19    3.70    3.74
   0  -2 -19    2.51    3.57
  -2   0 -19   -1.55    3.79
   2  -2  19    4.07    2.60
  -2   2  19    4.19    2.22
   0   2  19    1.67    2.43
   2   0  19    5.55    2.62
   0   2 -19    2.53    3.85
  -2   0 -19    3.37    2.13
   2  -2 -19    5.24    2.06
   0   2 -19    5.66    2.11
   0  -2 -19    4.51    2.06
  -2   2 -19    6.94    2.13
   2   0 -19    5.03    2.08
   2   0 -19   -3.52    3.76
   2  -2 -19   -0.17    3.69
  -2   2 -20    2.86    3.54
  -2   0 -20    0.62    3.44
   2   0  20   24.90    2.60
   0   2  20   18.61    2.39
  -2   0 -20   25.29    2.23
   0  -2 -20   27.97    2.19
  -2   2 -20   28.20    2.21
   0   2 -20   28.23    2.21
   2  -2 -20   -3.04    3.65
   0   2 -20    4.68    3.51
   2   0 -20   -0.47    3.39
   0  -2 -20    1.48    3.28
  -2   2 -21   -0.96    2.84
   0   2 -21   -3.00    2.86
   2   0 -21   -0.24    2.86
   0  -2 -21    0.21    2.90
  -2   0 -21    3.33    2.78
  -2   0 -21    7.85    1.64
  -2   2 -21    7.65    1.62
   2  -2 -21    9.88    2.80
   2   0 -21    8.08    2.79
   0   2 -22    1.12    1.99
   2  -2 -22    2.76    2.04
   0  -2 -22   -0.31    2.09
   2   0 -22    2.09    2.05
  -2   0 -22   -1.52    2.15
  -2   2 -22   -0.81    2.39
   2  -3   0  133.94    4.52
   3  -1   0  134.72    4.60
   3  -2   0   82.83    4.57
   1  -3   0   79.60    4.50
  -3   1   0  118.35    4.48
  -3   2   0   86.04    4.49
  -3   1  -1 1092.71   44.77
  -3   2  -1 1013.11   44.76
   2  -3  -1 1025.53   44.76
   3  -1  -1 1063.69   44.77
   1  -3  -1  962.44   44.74
   3  -1  -1 1036.89   44.75
   3  -2  -1  965.25   44.76
   3  -2  -1  984.47   44.77
   3  -2  -1  983.59   44.76
   2  -3  -1 1100.48   44.76
   3  -2   1 1084.79   44.74
   3  -1  -1 1111.14   44.76
   2   1  -1  991.54   44.73
  -3   1  -1 1131.69   44.75
   1  -3  -1 1024.85   44.76
   2  -3  -1 1099.67   44.75
   3  -1  -1 1119.95   44.79
  -2   3  -1 1169.26   44.77
   3  -2   1 1067.13   44.75
   3  -2  -1  975.52   44.77
   3  -1   1 1028.86   44.75
   1  -3  -1  872.14   44.75
  -2  -1  -1 1016.61   44.76
   2   1  -1  976.14   44.74
   2  -3   1 1086.16   44.76
   3  -2   1 1066.95   44.74
   1  -3  -1 1013.27   44.72
   1   2  -1 1186.96   44.73
  -3   2  -2 3582.71  150.97
  -3   2   2 3388.93  150.92
  -3   1  -2 3411.33  150.98
   3  -2   2 3548.98  150.95
   3  -2  -2 3744.95  150.97
  -2  -1  -2 3642.46  150.96
  -3   1  -2 3629.75  150.96
   2  -3  -2 3577.31  150.97
   3  -2  -2 3648.84  150.97
  -3   2  -2 3515.26  150.94
   3  -1  -2 3434.65  150.97
  -2   3  -2 3460.52  150.97
   3  -1   2 3598.07  150.94
   3  -2  -2 3412.38  150.98
   3  -1  -2 3785.05  150.99
   2  -3  -2 3327.92  150.98
   1  -3  -2 3643.52  150.95
   1  -3  -2 3555.46  150.96
  -1  -2  -2 3494.47  150.96
   2  -3  -2 3493.35  150.94
   2  -3   2 3590.71  150.96
  -3   1   2 3597.49  150.93
  -2  -1   2 3403.17  150.94
   1  -3   2 3540.66  150.96
   2   1  -2 3498.50  150.96
  -1  -2   2 3542.66  150.96
   2  -3  -2 3481.40  150.97
   2  -3  -2 3276.12  150.93
   2   1  -2 3597.50  150.94
   3  -2  -2 3837.26  150.95
   3  -2   2 3539.73  150.95
   3  -2   2 3529.01  150.94
   3  -1  -2 3597.31  150.95
   1  -3  -3   42.59    3.58
   2  -3  -3  109.98    3.54
  -3   1  -3  106.07    3.76
  -3   2  -3   47.44    3.76
  -2  -1  -3   37.62    3.73
   3  -2   3   89.51    3.60
   3  -1   3   86.24    3.65
  -3   2   3   80.34    3.41
  -3   1  -3  134.36    3.65
   3  -2  -3   55.02    3.67
  -2  -1  -3   50.50    3.57
   2  -3  -3  127.20    3.90
   2   1  -3   53.19    3.51
   2  -3  -3  135.15    3.52
   3  -1  -3  125.41    3.67
   1  -3  -3   52.08    3.52
  -1  -2  -3  126.44    3.64
  -1   3  -3   47.63    3.73
   3  -2  -3   44.14    3.65
   3  -1  -3  115.50    3.76
  -2   3  -3  107.75    3.80
   3  -2  -3   42.29    3.44
   3  -1   3   81.66    3.40
   3  -1  -3  100.32    3.83
   2  -3  -3  110.77    3.75
   3  -2  -3   60.01    3.78
  -1  -2   3   69.25    3.59
   1  -3  -3   52.93    3.70
  -2  -1   3   75.12    3.54
   2  -3   3   64.41    3.65
  -3   1   3   72.87    3.45
   1  -3   3   81.34    3.63
   3  -2   3   78.48    3.64
   3  -2  -3   50.98    3.49
   2  -3  -3  112.25    3.71
   3  -1  -3   83.05    3.51
   2  -3  -4  126.50    6.80
  -3   2  -4  215.15    7.05
  -3   1  -4  123.92    6.98
  -2  -1  -4  212.54    7.02
   1  -3  -4  217.60    6.92
  -1  -2  -4  126.63    6.97
   3  -2   4  146.73    6.88
   3  -1   4  154.96    6.89
  -3   2   4  141.69    6.74
  -2  -1  -4  188.11    6.89
   3  -1  -4  119.38    6.91
   2  -3  -4  121.05    6.79
  -1  -2  -4  127.44    6.86
   3  -2  -4  194.49    7.00
  -3   1  -4  121.79    6.88
   1  -3  -4  197.60    6.86
  -2   3  -4  132.72    7.00
   3  -1  -4  124.14    6.88
   3  -2  -4  197.11    6.92
   3  -2  -4  194.74    6.79
  -1   3  -4  197.08    6.98
   3  -2  -4  187.98    7.10
   2  -3   4  165.10    6.93
  -1  -2   4  154.55    6.85
   1  -3   4  145.99    6.90
  -2  -1   4  149.36    6.82
   2  -3  -4  127.58    6.99
   3  -1  -4  117.69    7.01
   1  -3  -4  209.23    7.00
  -3   1   4  163.95    6.79
   3  -2   4  152.88    6.88
   2  -3  -4  118.67    6.84
  -3   2   4  150.86    6.80
   3  -1   4  166.06    6.90
   3  -2  -4  184.50    6.82
   3  -1  -4  135.64    6.80
  -2  -1  -5  219.51    8.49
  -3   1  -5  189.84    8.47
  -1  -2  -5  199.99    8.46
  -3   2  -5  205.93    8.51
   1  -3  -5  217.38    8.39
   2  -3  -5  199.11    8.34
   1  -3  -5  197.15    8.35
  -1  -2  -5  175.80    8.35
   2  -3  -5  179.12    8.33
  -2  -1  -5  194.10    8.38
   3  -1  -5  165.49    8.44
  -3   1  -5  164.60    8.39
   2   1   5  182.03    8.37
   3  -2   5  174.44    8.39
  -3   2   5  164.16    8.25
  -2   3   5  173.59    8.30
   3  -1   5  195.56    8.38
  -1   3  -5  198.29    8.46
  -2   3  -5  200.36    8.50
   3  -1  -5  179.40    8.34
   3  -1  -5  183.89    8.32
   2   1  -5  214.46    8.34
   3  -2  -5  206.92    8.30
  -3   1   5  191.02    8.30
  -2  -1   5  186.46    8.33
   1  -3   5  186.00    8.38
   3  -2  -5  194.98    8.54
   2  -3   5  196.76    8.41
   3  -1  -5  184.02    8.53
   1  -3  -5  218.50    8.54
   2  -3  -5  176.46    8.50
  -1  -2   5  194.75    8.38
   2   1   5  188.67    8.19
   3  -2  -5  191.12    8.28
  -3   2   5  202.29    8.31
   3  -2   5  196.81    8.39
   3  -2  -5  196.23    8.33
   3  -1  -5  191.97    8.29
   3  -1   5  193.46    8.41
  -3   2  -6  768.89   32.84
  -1  -2  -6  793.07   32.81
   1  -3  -6  813.00   32.77
  -3   1  -6  775.96   32.85
  -2  -1  -6  775.92   32.82
   2  -3  -6  772.17   32.74
  -2  -1  -6  774.72   32.77
   2  -3  -6  777.87   32.73
  -1  -2  -6  791.18   32.78
   1  -3  -6  796.91   32.75
  -1   3   6  794.46   32.75
  -2   3   6  776.10   32.73
   3  -2   6  805.65   32.76
   1   2   6  757.60   32.76
   2   1   6  780.39   32.76
   3  -1   6  709.49   32.75
   3  -2  -6  747.11   32.73
   3  -1  -6  762.95   32.73
   2   1  -6  794.06   32.73
   2   1   6  681.77   32.63
  -1   3  -6  753.23   32.80
  -2   3  -6  812.62   32.84
   3  -1  -6  784.60   32.75
   1   2  -6  775.22   32.71
   3  -2  -6  787.28   32.85
  -3   1   6  759.22   32.73
  -1  -2   6  731.38   32.76
  -2  -1   6  801.36   32.76
   2  -3   6  761.36   32.78
   3  -1  -6  792.51   32.84
   1  -3   6  812.10   32.78
   1  -3  -6  813.40   32.85
   2  -3  -6  795.03   32.84
   3  -2   6  813.67   32.79
   3  -2  -6  758.29   32.73
   3  -1   6  752.65   32.78
  -3   2   6  797.87   32.73
  -2  -1  -7  195.08    8.22
  -1  -2  -7  185.00    8.15
   1  -3  -7  177.24    8.09
   2  -3  -7  191.39    8.06
  -2  -1  -7  207.73    8.15
  -1  -2  -7  178.57    8.08
   1  -3  -7  171.93    8.03
  -2   3   7  183.63    7.99
  -1   3   7  163.55    7.98
   3  -2   7  164.43    8.02
   1   2   7  165.86    8.04
   2   1   7  204.34    8.13
   2   1  -7  176.89    7.96
  -1   3  -7  165.52    8.20
   1   2  -7  184.06    7.92
   1   2  -7  184.40    8.15
   3  -2  -7  179.82    8.00
  -1   3  -7  167.33    7.81
   3  -1  -7  186.65    8.07
   3  -2   7  182.14    8.10
   2  -3   7  176.10    8.14
  -3   1   7  179.36    8.00
   3  -1  -7  185.84    8.30
   1  -3   7  190.46    8.12
   2  -3  -7  199.93    8.33
   3  -2  -7  176.97    8.33
  -2  -1   7  182.23    8.05
  -1  -2   7  210.11    8.08
   1  -3  -7  186.51    8.31
   3  -2  -7  176.08    7.96
   3  -1  -7  173.13    7.95
  -3   2   7  191.36    8.03
   3  -1   7  173.44    8.09
   2  -3  -8   50.19    2.78
   1  -3  -8   62.12    2.93
  -3   1  -8   48.93    3.09
  -3   2  -8   66.50    3.23
  -1  -2  -8   43.04    2.93
  -2  -1  -8   53.20    3.08
   3  -1   8   47.49    2.95
  -1   3   8   43.07    2.71
   1   2   8   47.57    2.97
   2   1   8   47.32    2.93
  -2   3   8   44.63    2.73
  -3   1   8   50.73    2.84
   2   1  -8   61.02    3.66
   3  -2  -8   49.84    3.60
   3  -2   8   57.17    3.07
   2  -3  -8   48.29    3.45
   1  -3   8   51.31    3.08
  -1  -2   8   49.36    2.94
  -2  -1   8   51.16    2.89
   3  -1  -8   41.39    3.30
   2  -3   8   52.85    3.10
  -3   2   8   48.61    2.78
   1  -3  -8   57.60    3.50
   3  -1  -8   42.40    2.58
   3  -2  -8   52.74    2.57
  -1   3   8   51.51    2.94
   2   1   8   55.89    3.02
   1   2   8   55.89    3.02
   3  -1   8   53.05    3.11
  -2   3   8   47.77    2.82
   3  -2  -8   57.56    2.77
   1   2  -8   43.58    2.43
  -2   3  -8   44.23    3.10
   2   1  -8   55.13    2.53
   3  -1  -8   46.29    2.86
  -2  -1  -9  412.91   16.69
  -3   1  -9  395.83   16.67
  -1  -2  -9  394.04   16.62
   2   1   9  350.14   16.57
   1   2   9  341.41   16.56
  -2   3   9  331.42   16.50
   3  -1   9  407.00   16.59
  -1   3   9  354.23   16.54
   2  -3   9  385.63   16.62
  -2  -1   9  384.87   16.56
   2  -3  -9  364.02   16.77
   2   1  -9  419.90   16.81
   3  -1  -9  383.48   16.75
   3  -2   9  384.87   16.62
  -1  -2   9  380.03   16.60
   3  -1   9  381.03   16.64
   1  -3  -9  384.77   16.76
  -3   1   9  384.37   16.55
  -3   2   9  384.37   16.55
   3  -2  -9  374.30   16.75
   1  -3   9  366.57   16.62
   1   2   9  383.81   16.63
  -1   3   9  414.68   16.64
   2   1   9  402.74   16.63
  -2   3   9  386.50   16.58
  -2   3  -9  375.61   16.68
  -3   2  -9  407.28   16.69
  -1   3  -9  410.97   16.69
  -1  -2 -10   95.00    4.56
  -2  -1 -10   88.43    4.64
  -3   2 -10   88.86    4.71
  -3   1 -10   89.06    4.76
  -1   3 -10   94.85    4.75
   1  -3 -10   90.66    4.49
   2  -3 -10   94.78    4.47
   3  -2 -10   90.11    4.43
  -2   3 -10   87.10    4.63
  -1   3  10   88.16    4.38
  -3   1  10   83.31    4.41
  -3   2  10   99.32    4.43
   3  -1 -10   92.06    4.27
   3  -2 -10   87.79    4.26
  -2  -1 -11   87.61    4.48
   1   2  11   63.15    4.11
   2   1  11   69.38    4.14
   2  -3 -11   78.60    4.77
   3  -1 -11   85.52    4.79
   3  -2 -11   87.39    4.70
   3  -1 -11   88.44    4.03
   3  -2 -11   86.52    4.02
  -1   3  11   90.98    4.25
   1   2  11   76.78    4.36
  -2  -1  11   89.57    4.23
   2  -3  11   77.26    4.37
   1  -3  11   88.00    4.31
  -1  -2 -11   85.95    4.84
   3  -1  11   75.26    4.24
  -2   3  11   81.81    4.20
   2   1 -11   83.59    4.76
   2   1  11   84.97    4.37
   1   2 -11   93.76    4.88
   3  -2  11   86.81    4.38
  -1  -2  11   82.89    4.19
   1  -3 -11   84.50    4.81
  -1  -2 -11   83.02    4.34
   2  -3 -11   75.86    4.16
  -1   3 -11   81.30    4.52
  -3   2 -11   84.67    4.59
  -2   3 -11   88.10    4.52
   1  -3 -11   85.21    4.32
  -3   1 -11   81.97    4.61
   2  -3 -12   54.52    4.35
   1  -3 -12   54.13    3.91
   3  -1 -12   69.22    4.33
   3  -2 -12   47.39    3.89
   2   1 -12   51.09    2.94
   3  -2 -12   53.36    2.93
   2  -3 -12   47.32    2.95
   3  -1 -12   48.57    2.91
   2  -3  12   47.11    3.21
   3  -2  12   49.37    3.24
   2   1  12   47.88    3.33
  -2  -1 -12   55.64    3.96
   2   1 -12   56.32    4.24
  -3   1  12   45.83    3.07
   1  -3  12   49.03    3.28
  -1   3  12   48.38    3.09
   3  -1  12   51.83    3.31
  -3   2  12   47.81    3.13
   1   2  12   46.91    3.24
  -1  -2 -12   42.67    3.80
  -1  -2  12   45.21    3.06
   1   2 -12   62.80    4.01
  -2   3  12   49.85    3.03
  -2  -1  12   48.83    3.15
   2  -3 -12   48.33    3.09
   1  -3 -12   46.33    3.06
  -2   3 -12   49.68    3.61
  -1  -2 -12   49.99    3.41
  -3   2 -12   52.46    3.41
  -2  -1 -12   53.02    3.51
  -3   1 -12   46.54    3.55
   3  -1 -13   87.87    5.44
   1  -3 -13   88.86    5.58
   2   1 -13   90.54    5.56
   2  -3 -13   89.06    5.34
   3  -2 -13   78.00    5.35
   1  -3 -13   89.75    4.53
   2  -3 -13  103.31    4.56
   2   1 -13   93.67    4.58
   3  -1 -13  103.88    4.62
   1   2 -13  100.73    4.61
   3  -2 -13   94.96    4.60
  -2   3  13   95.91    4.86
   1   2 -13   95.27    5.49
  -2  -1  13   93.09    4.78
  -1  -2  13   90.12    4.93
  -3   2  13   91.63    4.73
  -2  -1 -13   89.10    5.52
   1   2  13   87.26    4.87
   3  -1  13   93.40    5.01
   2  -3  13   82.40    4.90
  -1   3  13   92.21    4.77
   2   1  13   90.40    4.91
  -3   1  13   86.39    4.76
  -1   3 -13   88.66    5.54
  -1  -2 -13   98.50    5.42
   3  -2  13   89.27    4.96
   1  -3  13   94.33    4.96
  -3   1 -13   99.57    5.01
  -1  -2 -13   97.70    4.88
   2  -3 -13   93.89    4.72
   1  -3 -13   82.74    4.74
  -3   2 -13   86.28    5.09
  -2  -1 -13   92.88    4.96
   3  -1 -14   40.02    4.11
   1  -3 -14   32.37    2.52
   3  -2 -14   31.32    2.51
   3  -1 -14   32.54    2.56
   2   1 -14   35.45    2.52
   1   2 -14   31.13    2.59
   2  -3 -14   33.47    2.42
  -3   2 -14   30.05    3.40
  -1  -2 -14   34.21    2.95
  -3   1 -14   33.65    3.35
   1  -3 -14   29.63    2.88
  -2  -1 -14   32.29    3.18
   1   2  14   30.17    3.11
  -2   3  14   30.27    2.92
  -3   1  14   30.56    2.68
   3  -2  14   34.36    3.23
  -2  -1 -14   28.56    3.96
   2   1 -14   31.50    4.03
  -3   2  14   27.55    2.72
  -2  -1  14   31.48    2.97
  -1  -2 -14   27.20    3.93
   2  -3  14   27.40    3.00
  -1   3 -14   27.93    4.23
  -2   3 -14   40.20    4.30
  -1  -2  14   29.05    3.02
   2  -3 -14   32.09    4.09
   2   1  14   33.07    3.04
   3  -1  14   31.60    3.16
   1  -3  14   30.22    3.13
  -3   1 -14   31.25    4.09
   3  -2 -14   26.14    4.18
   1   2 -14   29.85    3.96
  -1   3  14   31.29    2.96
  -3   2 -14   31.90    4.45
   2  -3 -15    5.17    2.00
   1   2 -15    2.21    2.06
  -1  -2 -15    3.61    1.90
  -1   3  15    4.27    2.53
   1  -3 -15    4.43    1.96
   2   1 -15    4.43    2.12
   3  -1 -15    2.31    2.06
  -1   3 -15   -1.76    2.01
   1   2  15    5.34    2.67
   2   1  15    3.30    2.79
   3  -2 -15    3.66    2.06
  -3   1 -15   -0.50    2.97
  -2  -1 -15    0.41    2.65
  -1  -2 -15    6.28    2.72
   3  -1 -15    7.29    4.03
   3  -2  15   -0.63    2.81
  -2  -1  15    3.90    2.57
  -2  -1 -15   -3.12    3.87
  -2   3  15    1.52    2.45
  -3   1  15    4.39    2.43
  -3   2 -15    1.60    4.02
  -3   2  15    1.60    2.41
   1   2 -15    2.08    4.04
  -1  -2  15    2.83    2.59
   2   1 -15   -0.63    3.87
   1  -3  15    3.10    2.77
  -1  -2 -15    2.05    3.95
  -2   3 -15    3.39    3.80
   2  -3  15    5.12    2.85
   3  -1  15    5.31    2.90
  -1   3 -15    1.42    3.84
   2  -3 -15   -5.95    4.01
   3  -2 -15    1.55    3.81
  -3   1 -15   -1.80    3.80
   1  -3 -15    1.00    3.73
   1  -3 -16   -1.51    3.79
  -3   1 -16    2.44    4.03
  -2  -1 -16   -1.96    3.93
   1   2  16    2.89    2.63
   3  -1  16    2.07    2.84
  -2  -1  16    6.81    2.50
  -1  -2  16    3.84    2.68
   1  -3  16    2.70    2.83
   3  -1 -16    1.87    3.81
   3  -2 -16    1.68    3.93
   3  -2  16    1.53    2.94
  -1   3 -16    1.80    3.89
  -3   2  16    5.05    2.37
   2  -3 -16    1.82    3.82
  -2   3 -16    0.19    3.96
  -1  -2 -16    0.37    3.63
  -2   3  16    2.04    2.51
  -1   3  16    1.50    2.55
  -3   2 -16    2.20    3.98
   2   1 -16    3.05    3.87
   2  -3  16    0.59    2.89
   2   1  16    1.84    2.69
  -3   1  16    3.38    2.39
   1   2 -16    5.90    3.71
  -2  -1 -16    2.24    2.05
   3  -2 -16    2.53    2.11
  -2   3 -16    1.32    2.09
   1   2 -16   -0.65    2.10
   2   1 -16    4.13    2.02
   1  -3 -16    2.78    1.98
   3  -1 -16    1.75    2.09
  -1   3 -16    0.40    1.96
   2  -3 -16   -0.11    1.93
  -1  -2 -16    1.84    1.99
  -3   1  17    8.50    2.40
  -1   3  17    5.70    2.54
  -1  -2 -17    7.13    3.69
  -3   1 -17    7.57    4.03
  -3   2  17    5.57    2.41
   2   1  17    7.45    2.82
   1  -3  17    6.71    2.74
  -2   3  17    4.42    2.49
   1   2  17    8.13    2.82
   3  -2  17    3.72    2.93
  -2   3 -17    4.34    3.77
  -2  -1  17    5.43    2.46
   2   1 -17    3.31    3.97
   2  -3  17   10.52    2.95
  -1   3 -17    6.83    3.60
   3  -1  17    3.27    2.89
   2  -3 -17    1.64    3.75
   1   2 -17    6.56    3.92
   1  -3 -17    3.70    4.00
  -1  -2  17    8.92    2.65
   3  -1 -17    6.10    3.74
   3  -2 -17    4.70    3.88
  -2  -1 -17    3.85    3.78
  -3   2 -17    9.21    3.81
  -1   3 -18    7.32    3.88
   1  -3 -18    0.51    3.65
  -1  -2 -18    2.33    3.74
   3  -2  18    6.22    2.75
  -2  -1 -18    6.27    3.55
  -3   2 -18    2.29    3.65
  -2   3 -18    6.36    3.50
   1  -3  18   11.80    2.67
   2  -3  18    4.16    2.76
   3  -1  18    4.74    2.82
   2   1 -18    7.77    3.62
   2   1  18    8.18    2.78
   1   2 -18    4.78    3.63
  -3   1 -18    5.62    3.70
   1   2  18    6.51    2.71
   3  -2 -18   12.40    2.31
   1   2 -18    8.67    2.15
  -2   3 -18   10.04    2.26
  -1   3 -18   10.90    2.32
  -3   1 -18   11.61    2.30
   2   1 -18    9.98    2.28
   2  -3 -18    6.28    2.30
   1  -3 -18    8.64    2.14
  -2  -1 -18    8.10    2.26
  -3   2 -18    8.67    2.28
  -1  -2 -18   11.04    2.23
   3  -1 -18    9.89    2.28
   2  -3 -18    3.55    3.59
   3  -2 -18    3.86    3.57
   3  -1 -18    1.67    3.71
  -2  -1 -19   -3.59    3.93
   3  -1  19   -1.45    2.69
  -1  -2 -19   -3.31    3.61
  -1   3  19   -1.85    2.35
   2   1  19    0.84    2.54
  -2   3 -19   -3.03    3.74
  -3   1 -19    0.34    3.66
   3  -2  19   -2.34    2.69
  -3   2 -19   -1.75    3.72
  -2   3  19    0.94    2.12
  -1   3 -19   -0.22    3.84
   1   2  19   -0.06    2.51
   3  -2 -19   -0.31    1.97
   1  -3 -19    1.32    2.30
  -3   2 -19    0.34    2.04
   2   1 -19    0.15    1.98
  -1  -2 -19    2.75    1.97
  -1   3 -19    2.07    2.05
  -2  -1 -19    0.20    2.09
   3  -1 -19    0.55    1.94
   2  -3 -19    0.02    1.99
  -2   3 -19   -1.66    2.07
   1   2 -19    1.63    2.29
  -3   1 -19    1.52    2.04
   1   2 -19    8.62    4.53
   3  -2 -19   -2.45    3.53
   3  -1 -19   -4.98    3.60
   2   1 -19   -1.02    3.60
   1  -3 -19   -8.93    3.68
   2   1  20    1.38    2.26
  -1   3  20    4.38    1.99
  -1   3 -20   -2.69    3.45
   3  -1  20    1.01    2.40
  -2   3 -20   -7.05    3.46
   1   2  20    3.64    2.30
  -3   2 -20    0.97    3.43
  -3   1 -20    0.11    3.35
  -2  -1 -20    3.77    1.87
  -1  -2 -20    6.21    2.07
  -3   1 -20    2.87    1.79
  -1   3 -20    5.00    1.90
  -3   2 -20    2.52    1.83
   1   2 -20    5.08    1.81
   1  -3 -20    2.22    1.75
  -2   3 -20    4.36    1.91
   3  -1 -20    5.94    3.33
  -2  -1 -20    1.66    3.24
   2   1 -20   -2.78    3.21
   3  -2 -20   -0.95    3.46
   1  -3 -20   -6.55    3.43
   2  -3 -20   -3.00    3.45
  -1  -2 -20    1.98    3.13
   1   2 -20   -1.70    3.24
  -1  -2 -21   -1.56    2.82
   2   1 -21    0.47    2.80
  -1   3 -21    2.73    2.83
  -3   1 -21    0.76    2.80
  -3   2 -21    0.75    2.91
  -2   3 -21   -2.00    2.84
   1   2 -21    1.60    2.88
  -2  -1 -21    0.08    2.62
  -3   2 -21    0.80    1.63
  -2   3 -21    0.61    1.55
  -3   1 -21    0.04    1.65
  -2  -1 -21   -0.88    1.53
   3  -1 -21    1.77    2.65
   3  -2 -21   -0.14    2.63
   1   2 -21   -4.24    2.75
   2  -3 -21   -3.05    2.64
   2   1 -21   -0.89    2.68
   1   2 -22    2.81    1.93
   3  -2 -22    2.57    2.01
  -2  -1 -22    2.67    2.10
   1  -3 -22    1.25    1.95
   3  -1 -22    3.08    2.00
  -2   3 -22    0.94    2.06
   2  -3 -22    4.24    1.98
  -1   3 -22    2.70    2.07
   2   1 -22    0.88    1.92
  -1  -2 -22   -1.15    2.00
  -3   1 -22    1.99    2.28
  -2   3 -22    0.98    2.16
  -1   3 -22   -2.00    2.26
  -3   2 -22    5.36    2.29
  -3   3   0  527.18   22.23
  -3   0   0  509.79   22.25
   3  -3   0  494.16   22.28
   3  -3   0  528.93   22.23
  -3   3  -1 9009.08  371.51
   3  -3  -1 9128.49  371.53
   3   0  -1 9242.14  371.51
  -3   0  -1 8699.38  371.51
   3  -3  -1 8462.38  371.52
   3   0  -1 8262.54  371.50
   3   0  -1 8430.85  371.52
   3  -3  -1 8328.87  371.52
   0  -3  -1 8056.43  371.50
   3   0  -1 9103.14  371.52
   3  -3   1 9159.95  371.51
   3  -3   1 8780.96  371.51
   3  -3  -1 8954.64  371.53
  -3   3  -2 5552.69  243.37
  -3   0  -2 5432.00  243.36
   3  -3  -2 5494.81  243.37
   3  -3  -2 5552.18  243.33
   3  -3  -2 5585.48  243.38
   0  -3  -2 5564.09  243.37
   3  -3  -2 5650.64  243.39
   3   0  -2 5369.13  243.37
   0  -3  -2 5808.89  243.36
   3  -3   2 5644.97  243.36
   3   0  -2 6493.76  243.36
   3  -3  -2 6422.12  243.36
   3  -3  -2 5553.08  243.38
  -3   0  -3 4013.04  174.95
   3  -3  -3 4033.94  174.88
  -3   3  -3 4000.74  174.94
  -3   3   3 4165.69  174.88
   0  -3  -3 4079.12  174.92
   3  -3  -3 4089.16  174.93
   3  -3  -3 4166.47  174.88
  -3   0  -3 4122.36  174.92
   3   0  -3 3979.46  174.94
   3  -3  -3 4116.66  174.96
   0  -3  -3 4327.71  174.94
   0  -3   3 4098.89  174.93
   3  -3   3 4074.90  174.93
  -3   0   3 4082.53  174.90
   3  -3  -3 4029.59  174.90
   3  -3  -3 4054.68  174.93
   3   0  -3 4074.97  174.90
   0  -3  -4  711.63   31.01
   3  -3  -4  714.86   30.95
  -3   3  -4  690.97   31.03
  -3   0  -4  727.43   31.06
  -3   3   4  791.64   30.95
   3   0   4  716.65   31.01
  -3   0  -4  753.74   31.01
   0  -3  -4  739.76   30.98
   3   0  -4  746.05   30.99
   3  -3  -4  751.06   31.04
   3  -3  -4  777.87   30.95
   3   0  -4  762.78   31.02
  -3   3  -4  653.16   30.91
   3  -3  -4  725.03   31.06
   0  -3   4  729.99   31.02
  -3   0   4  729.18   30.97
   3  -3   4  721.23   31.01
   3   0  -4  760.49   31.04
   3  -3  -4  729.05   31.01
   3  -3  -4  711.73   30.96
   3   0  -4  704.24   30.96
   3  -3  -5    7.14    1.51
  -3   0  -5    5.91    2.25
  -3   3  -5   10.63    2.18
   0  -3  -5    7.18    2.06
   3   0   5   26.15    2.00
  -3   3   5   29.46    1.56
   0  -3  -5   16.63    1.75
   3   0  -5    5.03    2.01
  -3   0  -5   25.70    2.00
   3   0  -5   13.94    1.86
   3   0  -5    4.97    2.30
   0  -3   5   13.74    1.93
  -3   0   5    9.94    1.57
   3  -3   5    7.70    1.83
   3   0  -5    7.31    1.49
   3  -3  -5    8.82    1.48
   3  -3  -5    9.21    1.68
  -3   3  -6 1043.74   45.48
  -3   0  -6 1022.76   45.47
   0  -3  -6 1051.21   45.45
   0   3   6 1108.58   45.43
   3   0   6 1118.62   45.44
  -3   3   6 1137.62   45.38
  -3   0  -6 1115.28   45.46
   0  -3  -6 1111.39   45.42
   0   3  -6 1011.84   45.46
   3   0  -6 1009.60   45.40
   3  -3  -6 1028.18   45.39
   3  -3  -6 1068.06   45.53
   0  -3   6 1047.33   45.44
  -3   0   6 1042.12   45.40
   3  -3   6 1024.63   45.44
   3   0  -6 1056.35   45.50
   3  -3  -6 1011.67   45.39
   0  -3  -7  125.24    6.02
   3   0   7  142.23    6.08
  -3   3   7  143.46    5.88
   0   3   7  140.97    5.99
   0  -3  -7  146.11    6.00
  -3   0  -7  154.72    6.10
   3  -3  -7  134.24    5.93
   0   3  -7  115.52    5.77
   3   0  -7  119.12    5.90
   0   3  -7  122.22    6.12
   3  -3  -7  133.63    6.31
   3   0  -7  144.77    6.35
   3  -3   7  133.64    6.11
  -3   0   7  133.23    5.94
   0  -3   7  131.48    6.06
  -3   3   7  130.31    5.94
   3  -3  -7  127.58    5.90
   3   0   7  126.94    6.11
  -3   0  -8  232.67   10.60
   0   3   8  235.09   10.47
   3   0   8  232.26   10.49
  -3   3   8  216.96   10.36
   0  -3  -8  235.40   10.49
   3  -3  -8  230.96   10.72
  -3   3   8  242.57   10.44
   3   0   8  240.57   10.58
   0  -3  -8  254.07   10.69
   3  -3   8  253.23   10.56
  -3   0   8  240.20   10.43
   0  -3   8  248.48   10.54
   3   0  -8  241.45   10.70
   3  -3  -8  246.43   10.44
   3   0  -8  234.17   10.37
  -3   3  -8  246.32   10.63
   0  -3  -9  441.46   18.50
  -3   0  -9  445.13   18.56
  -3   3  -9  429.60   18.58
   3  -3  -9  382.59   18.40
   0   3   9  409.60   18.43
   3   0   9  420.66   18.48
   3  -3  -9  424.03   18.62
   3  -3   9  428.46   18.53
  -3   0   9  425.41   18.44
   0  -3   9  420.48   18.48
   0  -3  -9  422.93   18.66
   3   0  -9  430.01   18.63
   3   0  -9  432.82   18.38
   0   3   9  444.18   18.49
  -3   3   9  437.55   18.45
   3   0   9  432.60   18.53
   3  -3  -9  427.24   18.38
  -3   3 -10  157.35    7.07
   3  -3 -10  139.12    6.81
   3  -3 -10  149.82    6.78
   3   0 -10  149.93    6.78
   3  -3 -10  150.59    7.26
  -3   0  10  151.21    6.90
  -3   3  10  156.08    6.89
  -3   0 -10  160.59    7.06
   0  -3 -10  150.24    6.97
   0  -3 -11  437.27   18.01
  -3   0 -11  428.54   18.07
  -3   3 -11  412.55   18.12
   3  -3 -11  415.39   17.96
   0   3  11  369.96   17.91
   3  -3 -11  401.14   18.15
   0  -3 -11  406.70   18.15
   3  -3  11  395.01   18.02
   0  -3  11  393.19   18.00
   3   0 -11  425.63   18.20
   3   0  11  420.26   18.02
   3  -3 -11  419.45   17.89
   0   3  11  431.55   18.01
   3   0 -11  424.51   17.89
   3  -3 -12   94.82    5.94
   3   0 -12  105.79    6.09
   3   0 -12  111.38    5.32
   3  -3 -12  110.06    5.30
  -3   0  12  103.11    5.37
   0  -3  12  104.70    5.57
   3  -3  12  108.56    5.60
   0   3 -12  131.59    6.15
   0  -3 -12  109.80    6.05
  -3   3  12  111.60    5.40
   3   0  12  107.86    5.62
   0   3  12  115.55    5.54
  -3   3 -12  120.05    5.78
   0  -3 -12  124.46    5.56
  -3   0 -12  125.66    5.77
   3  -3 -13   75.34    5.22
   0  -3 -13   84.62    5.22
   3   0 -13   77.99    5.03
   3   0 -13   86.86    4.33
   3  -3 -13   89.77    4.32
  -3   3  13   87.28    4.47
   3  -3  13   83.31    4.74
   0   3 -13   84.29    5.34
   3   0  13   85.97    4.75
  -3   0  13   80.01    4.49
   0  -3  13   82.06    4.67
  -3   0 -13   97.29    5.39
   0   3  13   83.39    4.56
  -3   0 -13   89.92    4.84
  -3   3 -13   90.15    5.00
   0  -3 -13   84.77    4.50
   0  -3 -14  131.88    7.11
   3   0 -14  127.25    7.12
   3  -3 -14  113.79    6.99
   0  -3  14  125.20    6.63
   3   0  14  136.99    6.63
   0   3  14  136.41    6.54
  -3   3  14  125.97    6.38
   0   3 -14  129.97    7.08
   3  -3  14  119.76    6.61
  -3   0 -14  139.74    7.12
  -3   3 -14  142.54    7.52
  -3   0  14  123.81    6.38
  -3   0 -14  137.82    6.63
   0  -3 -14  126.55    6.42
   0   3 -14  141.18    6.31
   3  -3 -14  139.79    6.27
   3   0 -14  145.56    6.27
   0  -3 -14  137.77    6.26
   0  -3 -15   21.17    2.78
   0   3  15   22.99    3.04
   3   0 -15   30.54    2.41
   0  -3 -15   25.82    2.38
   0   3 -15   27.83    2.43
   3  -3 -15   29.88    2.44
  -3   0  15   23.66    2.69
   0  -3 -15   28.59    4.03
  -3   3  15   21.78    2.75
   0  -3  15   20.43    3.06
   3  -3  15   25.45    3.31
  -3   0 -15   17.28    3.90
   0   3 -15   27.19    4.21
   3  -3 -15   24.01    4.25
   3   0  15   26.45    3.14
  -3   3 -15   25.52    4.20
   3   0 -15   23.06    3.96
  -3   0 -15   24.27    3.16
  -3   0  16   73.78    4.50
   3  -3  16   77.56    4.88
   0   3  16   84.35    4.75
   0  -3  16   79.89    4.81
   3   0  16   80.45    4.93
  -3   3  16   76.29    4.53
  -3   3 -16   64.84    5.66
   3  -3 -16   90.22    4.32
   0   3 -16   91.06    4.33
   3   0 -16   91.73    4.37
   0  -3 -16   87.35    4.32
   0  -3 -16   72.05    5.53
  -3   0 -16   80.71    5.61
   3   0 -16   69.07    5.66
   3  -3 -16   65.47    5.61
   0   3 -16   77.92    5.78
   0   3  17   67.07    3.98
  -3   0  17   58.84    3.80
   3   0  17   66.29    4.16
   3  -3  17   69.89    4.29
   0  -3  17   65.34    3.99
  -3   3  17   63.87    3.82
   3   0 -17   48.04    4.74
  -3   3 -17   55.81    5.04
   0   3 -17   57.12    5.01
   0  -3 -17   55.39    4.83
  -3   0 -17   51.28    4.76
   3  -3 -17   42.07    4.68
   3  -3  18    2.01    2.79
   0   3 -18   -1.70    3.64
   3   0 -18   -4.43    3.67
   3   0  18    0.07    2.78
   0  -3 -18    1.33    3.49
  -3   3 -18    0.23    3.65
  -3   0 -18   -0.78    3.74
   3  -3 -18    2.76    2.21
  -3   3 -18    1.30    2.10
  -3   0 -18    0.03    2.15
   0   3 -18    2.53    2.11
   3   0 -18    0.77    2.24
   0  -3 -18    3.36    2.15
   3  -3 -18   -2.71    3.63
   0   3  19   15.47    2.60
   3   0  19   14.58    2.87
   3  -3  19   13.08    2.72
  -3   3 -19   -5.01    4.14
   0   3 -19    3.08    3.75
  -3   0 -19   -0.67    4.42
   0  -3 -19   24.51    2.36
  -3   3 -19   20.62    2.35
  -3   0 -19   22.72    2.34
   0   3 -19   21.00    2.38
   3   0 -19   20.78    2.23
   3  -3 -19   21.32    2.21
   0  -3 -19    2.93    3.54
   3   0 -19    0.75    3.59
   3  -3 -19   -0.86    3.60
   3   0  20    2.35    2.37
  -3   0 -20    1.94    3.30
  -3   3 -20   -0.32    3.70
   0   3  20    0.72    2.10
   0   3 -20    1.88    3.26
   0  -3 -20   -0.97    3.11
   3  -3 -20    2.76    3.35
   3   0 -20   -3.73    3.34
   0   3 -20    4.23    1.80
   0  -3 -20    1.78    1.76
  -3   3 -20    2.08    1.83
  -3   0 -20    2.31    1.82
   0  -3 -21   -0.48    2.68
  -3   3 -21    2.59    2.86
  -3   0 -21    0.06    2.68
   0   3 -21   -0.59    2.74
   3  -3 -21    9.14    2.63
   3   0 -21    8.00    2.65
  -3   0 -21    8.93    1.65
  -3   3 -21    6.65    1.65
  -3   3 -22   -0.94    2.24
  -3   0 -22    0.02    1.98
   3  -3 -22   -0.18    1.98
   0   3 -22   -1.53    1.95
   3   0 -22    0.10    1.94
   0  -3 -22   -0.55    1.96
  -4   2   0  184.55    8.00
   4  -2   0  171.36    8.12
  -4   2   0  181.93    8.04
   4  -2   0  194.08    8.00
   2  -4  -1 2698.21  121.59
   4  -2  -1 2738.20  121.63
   2  -4  -1 2676.03  121.60
   2   2  -1 2646.16  121.59
   4  -2  -1 2699.19  121.61
   2  -4  -1 3155.95  121.61
   4  -2  -1 2985.28  121.62
   4  -2   1 3118.89  121.59
   2  -4  -1 2888.31  121.60
  -4   2  -1 3060.42  121.59
   4  -2   1 2768.89  121.61
   4  -2  -1 2812.06  121.63
   2   2  -1 2782.03  121.58
  -2  -2  -1 2873.61  121.62
   4  -2   1 2892.09  121.59
  -4   2  -1 2776.98  121.61
  -4   2  -2   70.88    4.24
   4  -2  -2   91.07    4.26
   4  -2   2   91.95    4.13
   4  -2  -2  119.96    4.31
  -4   2  -2   95.84    4.12
   2  -4  -2  115.97    4.34
   4  -2   2   75.48    4.10
   4  -2  -2   96.46    4.33
  -2  -2  -2   95.40    4.18
   4  -2  -2  120.25    4.38
   2  -4  -2  102.26    4.29
   2  -4  -2  113.66    4.15
   2  -4   2   90.63    4.24
   2   2  -2   98.18    4.16
   2  -4  -2  101.23    4.05
   4  -2   2   79.29    4.14
   2   2  -2   72.42    4.04
  -4   2  -3 8653.59  377.64
   4  -2   3 8989.47  377.61
  -2  -2  -3 8802.88  377.62
   2   2  -3 8709.80  377.58
  -4   2  -3 8898.49  377.62
   2  -4  -3 8988.86  377.60
   4  -2  -3 8811.73  377.64
  -2   4  -3 8684.64  377.64
   4  -2   3 8783.83  377.58
   2  -4  -3 9010.29  377.64
   4  -2  -3 9045.44  377.65
  -2  -2   3 8886.10  377.62
   2  -4   3 8931.20  377.63
  -4   2   3 8779.09  377.58
   4  -2   3 8795.29  377.62
   4  -2  -3 8711.33  377.60
   2  -4  -3 8786.45  377.59
   2   2  -3 8996.59  377.59
  -2   4  -4   11.15    1.88
  -4   2  -4   14.44    1.97
   2  -4  -4   15.47    1.44
  -2  -2  -4   14.95    2.09
   4  -2   4    9.52    1.66
   2  -4  -4   12.68    1.34
   4  -2  -4   13.23    1.94
  -4   2  -4   11.25    1.60
   4  -2  -4   16.01    1.77
  -2  -2  -4   11.00    1.54
  -4   2   4   14.51    1.17
   2  -4   4   11.59    1.74
   4  -2  -4   13.85    2.10
   2  -4  -4   14.49    2.03
  -2  -2   4   13.54    1.55
   4  -2  -4   13.72    1.32
   4  -2   4   12.51    1.57
   4  -2   4   12.32    0.83
  -2  -2  -5    4.15    1.93
  -2   4  -5    6.91    2.03
   2  -4  -5    4.28    1.42
  -4   2  -5    4.54    2.11
   4  -2   5   -0.75    1.65
   2  -4  -5   -1.80    1.34
   4  -2  -5   -0.61    2.05
   4  -2  -5   -0.98    1.70
  -2  -2  -5    1.33    1.66
   2  -4  -5   -1.01    2.37
   2  -4   5    6.86    1.81
   4  -2  -5   -2.17    2.19
  -2  -2   5    2.87    1.53
  -4   2   5    0.73    1.16
   4  -2  -5    1.96    1.30
   4  -2   5    0.80    1.71
  -2  -2  -6  188.79    8.80
  -4   2  -6  177.17    8.83
   2  -4  -6  196.56    8.65
  -2   4   6  209.48    8.62
   2   2   6  211.95    8.70
   4  -2   6  224.18    8.68
  -2  -2  -6  214.32    8.72
   2  -4  -6  209.83    8.65
   4  -2  -6  182.35    8.65
  -2   4  -6  183.39    8.79
   4  -2  -6  200.49    8.94
   2  -4  -6  199.44    8.84
  -2  -2   6  198.01    8.68
   2  -4   6  190.67    8.74
  -4   2   6  185.04    8.57
   4  -2   6  194.66    8.73
   4  -2  -6  178.45    8.59
   2  -4  -7  130.88    5.52
  -2  -2  -7  127.45    5.72
  -2   4   7  120.60    5.46
   4  -2   7  132.76    5.61
   2   2   7  128.86    5.61
   2  -4  -7  132.32    5.49
  -2  -2  -7  132.13    5.68
   2   2  -7  132.68    5.45
  -2   4  -7  106.27    5.21
   4  -2  -7  131.01    5.88
   2  -4  -7  130.57    5.85
  -2  -2   7  123.13    5.56
  -4   2   7  129.87    5.45
   2  -4   7  127.98    5.63
   4  -2  -7  120.92    5.48
   4  -2   7  128.97    5.62
   2  -4  -8   27.26    2.15
  -4   2  -8   28.71    2.66
   2   2   8   31.05    2.30
   4  -2   8   33.49    2.44
  -2   4   8   33.68    2.13
  -2  -2  -8   31.93    2.45
   2  -4  -8   31.01    2.16
  -2   4  -8   28.40    2.58
   2   2  -8   29.08    1.87
   4  -2  -8   32.08    2.99
   2  -4   8   29.06    2.54
   2  -4  -8   27.69    2.77
   4  -2   8   30.76    2.55
  -4   2   8   29.71    2.06
  -2  -2   8   28.94    2.18
   4  -2  -8   27.09    1.86
   4  -2  -8   28.02    1.96
  -2  -2  -9  122.95    5.83
  -4   2  -9  131.29    5.89
  -2   4   9  123.26    5.57
   2   2   9  118.84    5.71
  -2  -2  -9  117.23    5.75
   2  -4  -9  119.95    6.07
   4  -2  -9  113.00    6.10
   4  -2  -9  119.68    5.47
   4  -2  -9  112.10    5.46
  -2   4   9  126.20    5.65
   2   2   9  117.23    5.79
  -2  -2   9  118.95    5.63
   2   2  -9  137.18    6.11
   2  -4   9  121.49    5.79
  -4   2   9  128.07    5.62
  -2   4  -9  118.67    5.92
  -2  -2 -10   93.29    4.74
  -4   2 -10   94.40    4.75
  -2   4 -10   96.64    4.78
   2  -4 -10   94.74    4.49
  -2   4  10   86.60    4.41
   4  -2 -10   89.85    4.90
  -4   2  10   95.90    4.48
   4  -2  10   84.90    4.62
   2   2  10   88.30    4.61
   4  -2 -10   91.94    4.38
  -2  -2 -11   69.93    3.99
  -4   2 -11   69.96    4.15
   2  -4 -11   68.60    3.66
  -2   4 -11   66.54    4.08
   2   2  11   61.44    3.70
   4  -2 -11   69.96    4.29
   2  -4 -11   73.57    4.31
   2   2 -11   69.21    4.34
  -2  -2 -11   64.78    4.37
   2  -4  11   65.96    3.80
  -2  -2  11   70.19    3.70
   4  -2  11   68.99    3.85
   2   2 -11   68.10    3.50
   2  -4 -11   71.15    3.46
   2   2  11   69.20    3.86
  -2   4  11   69.81    3.74
   4  -2 -11   71.82    3.51
   2  -4 -12   43.56    2.85
  -4   2 -12   45.72    3.55
  -2  -2 -12   47.23    3.35
   2   2  12   27.09    2.87
   2  -4 -12   36.66    3.71
   4  -2 -12   43.32    3.87
   2   2 -12   52.39    2.83
   4  -2 -12   50.81    2.72
   2  -4 -12   52.60    2.75
   2  -4  12   42.58    3.23
   2   2 -12   48.51    3.85
  -4   2  12   44.90    2.86
   4  -2  12   45.48    3.33
  -2  -2 -12   45.22    3.93
  -2  -2  12   45.67    3.06
  -2   4  12   50.31    2.98
   2   2  12   44.23    3.32
  -2  -2 -13   31.10    3.10
  -4   2 -13   30.49    3.20
   2  -4 -13   31.99    2.57
   4  -2  13   30.97    3.04
   4  -2 -13   30.35    3.75
   2  -4 -13   27.28    3.70
   2   2  13   30.92    2.85
  -2  -2 -13   29.47    3.67
  -2  -2  13   33.70    2.82
   2   2 -13   31.08    3.72
  -2   4  13   30.89    2.71
  -4   2  13   30.35    2.58
   2  -4  13   28.32    2.97
   2  -4 -13   32.06    2.39
   2   2 -13   35.00    2.37
   4  -2 -13   32.03    2.45
   4  -2 -14   40.51    4.37
   2  -4 -14   41.90    4.14
  -2  -2 -14   52.39    4.48
   4  -2  14   46.10    3.66
  -2   4 -14   49.25    4.68
  -4   2  14   42.73    3.12
  -2  -2  14   43.70    3.41
  -2   4  14   46.92    3.38
   2   2  14   52.45    3.60
   2  -4  14   42.59    3.69
   2  -4 -14   48.90    3.00
   4  -2 -14   49.77    3.06
   2   2 -14   49.01    3.01
  -4   2 -14   47.02    3.72
  -2  -2 -14   46.27    3.46
   2   2 -15    6.45    1.99
   4  -2 -15    6.60    2.07
   2   2  15    2.53    2.86
   2  -4 -15    5.81    2.04
  -2   4  15    3.20    2.43
  -2   4 -15    5.48    3.76
   4  -2  15    2.44    2.99
  -4   2 -15    5.58    4.08
  -2  -2  15    3.47    2.43
   2  -4  15    4.20    2.86
   4  -2 -15   10.33    3.98
  -2  -2 -15    4.07    3.54
   2  -4 -15    8.31    3.55
   2   2 -15    1.64    3.32
  -4   2  15    6.21    2.26
  -2  -2 -15    5.89    2.62
  -4   2 -15    4.73    3.06
  -2  -2 -16    3.48    2.62
   2   2  16    4.58    2.84
  -2  -2 -16    1.68    3.57
   2  -4 -16    0.52    4.12
   2  -4  16    3.23    2.95
   2   2 -16    0.75    3.84
   4  -2  16    4.76    2.92
  -2   4 -16    4.74    4.01
  -2   4  16    4.45    2.50
  -2  -2  16    6.30    2.51
  -4   2 -16    4.83    3.99
   4  -2 -16    2.26    3.84
  -2   4 -16    6.37    2.07
   2   2 -16    3.89    2.12
  -2  -2 -16    3.51    2.08
   4  -2 -16    3.94    2.11
   2  -4 -16    3.26    2.09
   2   2 -17    7.11    4.02
   2   2  17   15.73    2.90
  -2   4  17   13.99    2.52
  -4   2 -17   13.53    4.03
   2  -4  17   14.32    2.96
  -2  -2 -17   12.67    3.98
   2  -4 -17    7.00    3.83
  -2   4 -17   12.70    4.12
   4  -2  17   14.39    3.04
   4  -2 -17    8.57    3.71
   2   2 -18    0.70    3.56
   2  -4  18    3.11    2.57
   2   2  18    1.27    2.52
  -2  -2 -18    1.05    3.78
  -2   4 -18   -1.71    3.75
  -4   2 -18   -0.60    3.70
   4  -2  18   -0.26    2.69
   2   2 -18    3.34    2.45
   4  -2 -18    6.59    2.12
  -2  -2 -18    1.07    2.10
  -2   4 -18    1.49    2.03
   2  -4 -18    1.91    2.12
  -4   2 -18    2.75    2.23
   4  -2 -18   -2.36    3.64
   2  -4 -18    0.87    3.57
   4  -2  19    3.82    2.79
  -2   4  19    6.95    2.20
  -2   4 -19    2.54    3.65
  -2  -2 -19   -5.70    3.63
   2   2  19    0.88    2.59
  -4   2 -19    2.45    3.73
   2  -4 -19    9.14    2.04
  -2  -2 -19    7.28    1.99
  -4   2 -19    9.28    2.14
   2   2 -19    7.21    2.01
  -2   4 -19    8.28    2.06
   2   2 -19    0.83    3.53
   2  -4 -19   -0.93    3.37
   4  -2 -19    2.31    3.85
   4  -2 -20   -1.96    3.17
  -4   2 -20   -2.70    3.59
   2   2  20    0.45    2.27
   4  -2  20   -0.11    2.33
  -2   4 -20   -0.62    3.32
  -2   4 -20   -1.62    1.91
  -4   2 -20    0.91    1.88
  -2  -2 -20    1.05    1.84
  -2  -2 -20   -1.21    3.05
   2  -4 -20   -2.39    3.20
   4  -2 -20    0.40    3.28
   2   2 -20   -3.53    3.12
  -2   4 -21   -2.56    2.79
  -4   2 -21   -0.03    2.85
   2   2 -21    0.37    2.77
  -2  -2 -21    1.90    2.70
  -4   2 -21   19.19    1.83
  -2  -2 -21   18.30    1.64
  -2   4 -21   18.42    1.65
   2   2 -21   18.70    2.68
   2  -4 -21   15.88    2.66
   4  -2 -21   16.09    2.70
  -4   2 -22   -0.85    2.04
  -2   4 -22    1.56    2.19
   4  -2 -22    1.97    1.95
   2  -4 -22   -0.02    1.85
  -2   4 -22   -0.08    2.01
   2   2 -22    0.54    1.88
  -2  -2 -22    0.29    1.88
  -4   3   0 1536.18   64.17
   4  -3   0 1460.81   64.17
   1  -4   0 1531.52   64.16
   4  -3   0 1546.44   64.22
  -4   1   0 1531.91   64.17
   4  -3   0 1516.59   64.16
  -1   4   0 1523.08   64.14
  -1  -3   0 1455.05   64.14
  -4   3  -1  419.18   19.12
   3  -4  -1  413.73   19.13
   3  -4  -1  409.08   19.13
   1  -4  -1  387.03   19.09
   3   1  -1  387.17   19.12
   4  -1  -1  407.51   19.16
   4  -1  -1  409.89   19.13
   4  -3  -1  390.31   19.15
   4  -3  -1  345.28   19.13
   4  -3  -1  430.78   19.16
   3   1  -1  472.27   19.11
   4  -3   1  471.38   19.09
   4  -1  -1  463.25   19.14
   3  -4  -1  472.45   19.15
  -4   1  -1  457.73   19.10
   4  -3  -1  425.08   19.16
  -3   4  -1  471.65   19.14
  -3  -1  -1  432.20   19.13
   4  -3   1  452.75   19.10
   1   3  -1  526.82   19.07
   1  -4  -1  475.64   19.07
   4  -3   1  444.39   19.13
  -4   3  -2  445.27   20.78
  -4   1  -2  492.13   20.81
   4  -3  -2  395.65   20.77
   3  -4  -2  521.34   20.79
   4  -3   2  504.73   20.75
   4  -1  -2  530.15   20.79
   4  -3  -2  494.61   20.80
   3  -4  -2  520.46   20.79
  -3  -1  -2  472.22   20.76
  -4   1  -2  522.29   20.75
   4  -3  -2  429.55   20.81
   4  -1  -2  534.63   20.82
  -3   4  -2  480.63   20.77
   3   1  -2  482.94   20.76
   3  -4  -2  519.63   20.83
  -1  -3  -2  519.87   20.78
   4  -1  -2  490.12   20.78
   1  -4  -2  402.06   20.76
   1  -4  -2  487.51   20.77
   3  -4  -2  535.20   20.72
   4  -3  -2  473.47   20.83
   4  -3   2  462.58   20.75
   3  -4   2  489.47   20.77
   3  -4  -2  477.67   20.72
   3   1  -2  449.86   20.72
   4  -3   2  449.01   20.74
   3  -4  -2  523.51   20.81
  -4   3  -3 2190.36   92.88
  -4   1  -3 2009.64   92.88
   3  -4  -3 2037.74   92.81
  -4   3   3 2073.87   92.80
  -3  -1  -3 2168.55   92.91
   4  -3   3 2412.92   92.86
  -4   3   3 2220.77   92.80
   4  -1   3 2219.24   92.86
   4  -3  -3 2347.66   92.87
   3  -4  -3 2227.07   92.82
   3  -4  -3 2240.16   92.88
  -3  -1  -3 2258.01   92.86
  -1  -3  -3 2179.13   92.86
  -4   1  -3 2246.21   92.86
   4  -1   3 2054.68   92.82
  -3   4  -3 2056.38   92.88
   4  -3  -3 2208.88   92.88
   4  -1  -3 2064.52   92.87
   4  -1  -3 2284.27   92.90
   1  -4  -3 2336.76   92.85
   3  -4  -3 2230.91   92.90
   1  -4  -3 2343.70   92.87
   4  -3  -3 2330.75   92.91
  -4   1   3 2136.95   92.81
  -3  -1   3 2184.48   92.84
  -1  -3   3 2066.42   92.86
   1  -4   3 2128.20   92.87
   3  -4   3 2153.27   92.86
   3   1  -3 2273.65   92.87
   4  -3   3 2155.37   92.85
   4  -3  -3 2207.78   92.84
   3  -4  -3 2064.00   92.82
   4  -1  -3 2117.79   92.84
   3   1  -3 2158.49   92.83
   3  -4  -3 2073.37   92.87
  -4   3  -4   20.97    2.05
  -3   4  -4   14.48    2.12
  -3  -1  -4   23.86    2.24
   3  -4  -4   15.09    1.36
  -4   1  -4   11.54    2.18
   1  -4  -4   20.86    1.89
  -1  -3  -4   13.51    2.20
  -4   3   4   20.54    1.16
   4  -3   4   21.94    1.75
   4  -1   4   29.17    1.88
   4  -1  -4   17.81    1.85
  -4   1  -4   20.79    1.78
   3  -4  -4   18.80    2.37
   3  -4  -4   18.31    1.33
   1  -4  -4   25.22    1.66
  -3  -1  -4   25.44    1.81
   3   1  -4   25.17    1.62
  -1  -3  -4   20.77    1.73
   4  -3  -4   24.09    2.16
   4  -1   4   21.49    1.13
   4  -3  -4   21.44    1.28
   4  -1  -4   12.41    1.95
   4  -3  -4   21.22    2.31
   1  -4   4   21.71    1.87
   3  -4   4   22.10    1.84
   1  -4  -4   19.60    2.03
  -3  -1   4   17.83    1.55
   4  -3   4   16.78    1.78
  -1  -3   4   19.70    1.73
   4  -1  -4   14.81    2.19
   3   1  -4   27.57    2.03
   3  -4  -4   18.43    2.15
  -4   1   4   20.64    1.37
   3  -4  -4   13.53    1.35
   4  -3  -4   20.17    1.85
   3  -4  -4   15.11    1.87
   4  -1  -4   11.25    1.46
   3   1  -4   24.05    1.45
   4  -3  -4   21.20    1.51
  -4   1  -5  154.37    7.38
  -1  -3  -5  158.03    7.37
   3  -4  -5  171.53    7.18
   1  -4  -5  169.33    7.27
  -4   3  -5  159.80    7.39
  -3  -1  -5  164.71    7.42
   4  -3   5  166.01    7.24
   4  -1   5  155.65    7.27
  -3   4   5  171.85    7.15
   1  -4  -5  172.85    7.21
  -4   1  -5  151.39    7.30
   3   1  -5  159.88    7.24
   3  -4  -5  179.30    7.17
  -3  -1  -5  150.31    7.28
   4  -1  -5  164.07    7.30
  -1  -3  -5  168.83    7.27
   4  -3  -5  150.60    7.43
  -1   4  -5  162.27    7.40
  -3   4  -5  158.31    7.42
   4  -3  -5  156.65    7.12
   4  -1  -5  156.81    7.28
   4  -1  -5  178.21    7.49
   4  -3  -5  153.61    7.54
   3  -4  -5  159.20    7.43
   3  -4   5  159.57    7.29
   1  -4  -5  173.04    7.39
   4  -3   5  156.41    7.28
   3   1  -5  175.07    7.37
  -4   1   5  160.38    7.15
  -1  -3   5  159.91    7.28
   1  -4   5  168.54    7.33
  -3  -1   5  173.42    7.20
   4  -3  -5  162.99    7.27
  -4   3   5  164.83    7.15
   3  -4  -5  174.12    7.16
   4  -1  -5  164.33    7.16
   4  -1   5  147.27    7.25
   4  -3  -5  157.00    7.16
   3   1  -5  155.58    7.15
   1  -4  -6   62.32    3.21
  -3  -1  -6   63.45    3.49
  -4   1  -6   65.98    3.54
  -4   3  -6   64.76    3.50
   3  -4  -6   71.08    3.06
  -1  -3  -6   72.91    3.45
   3   1   6   54.09    3.31
   4  -1   6   74.88    3.27
  -3   4   6   70.41    2.95
   4  -3   6   50.77    3.14
  -4   1  -6   61.78    3.34
   3  -4  -6   66.55    3.01
  -1  -3  -6   67.51    3.20
  -3  -1  -6   58.87    3.31
   1  -4  -6   60.07    3.12
  -3   4  -6   69.37    3.50
   4  -1  -6   68.36    3.17
   3   1  -6   57.00    3.10
   4  -3  -6   61.51    2.95
  -1   4  -6   63.37    3.52
   3  -4  -6   56.69    3.59
   4  -1  -6   69.05    3.65
   4  -3  -6   63.09    3.52
   1  -4  -6   57.99    3.52
   1  -4   6   57.59    3.29
   3  -4   6   65.11    3.31
  -1  -3   6   63.75    3.24
  -4   1   6   72.39    3.01
  -3  -1   6   56.68    3.03
   4  -3   6   56.42    3.23
   3   1  -6   67.37    3.46
   4  -1   6   68.84    3.29
   3  -4  -6   63.57    2.98
   4  -3  -6   57.74    3.17
   4  -1  -6   60.26    2.97
   3   1  -6   71.10    2.99
   4  -3  -6   67.68    2.99
   3   1   6   46.21    2.70
  -4   3   6   57.07    3.01
   4  -3  -7    7.76    1.40
  -1  -3  -7    4.21    2.00
   3  -4  -7    3.81    1.40
   1  -4  -7    7.48    1.70
  -3   4   7    1.92    1.30
   3   1   7    1.01    1.80
   1   3   7    2.07    1.90
  -1   4   7    0.96    1.69
   4  -1   7    3.01    1.78
   1  -4  -7    3.61    1.72
  -3  -1  -7    3.74    1.90
  -1  -3  -7    1.07    1.83
   4  -3  -7    7.79    1.52
   3   1  -7    6.30    1.48
   4  -1  -7    1.19    1.52
   4  -1  -7    3.00    2.36
  -1  -3   7    5.56    1.88
  -3  -1   7    3.81    1.49
   3   1  -7    4.35    2.37
   4  -3  -7    3.71    2.29
   1  -4   7    2.73    1.82
   3  -4  -7    0.45    2.58
   1  -4  -7    3.55    2.32
   4  -3   7    2.20    1.89
  -4   1   7    6.02    1.45
   4  -1   7    4.36    2.02
  -4   3   7    2.71    1.44
   3  -4   7    3.94    1.92
   1  -4  -8  176.63    7.24
  -4   3  -8  174.73    7.36
  -4   1  -8  165.33    7.35
  -3  -1  -8  177.17    7.39
   1   3   8  156.50    7.22
  -1   4   8  144.58    7.13
   3   1   8  152.03    7.27
  -3   4   8  160.63    7.10
   4  -1   8  159.02    7.26
  -1  -3  -8  150.48    7.23
  -3  -1  -8  162.41    7.28
   1  -4  -8  162.65    7.19
   3  -4  -8  161.99    7.13
  -1   4  -8  174.38    7.36
   3   1  -8  157.32    7.08
   4  -3  -8  164.15    7.13
  -3   4  -8  155.48    7.36
   1   3  -8  155.45    7.02
   4  -3  -8  152.97    7.53
   3  -4  -8  161.68    7.59
   4  -1  -8  169.42    7.47
  -3  -1   8  157.72    7.16
   4  -3   8  156.65    7.26
   1  -4  -8  165.62    7.48
  -1  -3   8  171.59    7.27
   3  -4   8  172.80    7.31
  -4   1   8  165.51    7.13
   1  -4   8  162.09    7.27
   3   1  -8  169.43    7.52
  -4   3   8  162.13    7.13
   4  -3  -8  157.33    7.09
   4  -1  -8  144.69    7.09
   4  -1   8  164.91    7.34
   4  -3  -8  157.30    7.09
   3   1   8  157.72    7.31
   3   1  -8  152.19    7.08
   4  -1  -8  155.82    7.09
   3  -4  -8  145.38    7.06
  -3   4   8  170.23    7.20
   3  -4  -9    6.65    1.72
  -3   4  -9    8.46    2.36
  -4   3  -9    8.26    2.39
  -1  -3  -9    7.32    1.98
  -4   1  -9    6.91    2.21
  -3  -1  -9    9.82    2.15
  -1   4   9    5.06    1.70
   3   1   9    5.88    1.92
  -3   4   9    5.41    1.45
   1   3   9    6.66    2.04
  -1  -3  -9    2.78    1.97
   1  -4  -9   10.40    1.89
  -4   3   9    6.06    1.67
   3   1  -9    8.56    1.40
   4  -3  -9    7.72    1.49
   3  -4  -9    6.09    1.40
  -3   4   9   10.81    1.85
   4  -1  -9    6.50    1.48
  -1   4   9    7.63    1.92
   1  -4   9    4.78    2.02
  -4   1   9    9.82    1.71
  -3  -1   9    6.05    1.76
  -1  -3   9   10.12    2.08
  -1  -3  -9    8.41    2.85
   1  -4  -9    9.63    2.51
   4  -1  -9    9.28    2.83
   3   1  -9    7.55    2.56
   4  -1  -9    7.54    1.44
   4  -3  -9    5.97    1.56
  -4   1 -10   55.87    3.59
   1  -4 -10   55.77    3.18
  -3  -1 -10   59.75    3.47
  -1  -3 -10   58.95    3.34
   3  -4 -10   57.25    3.02
  -3   4 -10   51.46    3.38
  -4   3 -10   57.17    3.72
   4  -1  10   48.96    3.15
   4  -1 -10   55.74    3.89
   4  -3 -10   49.94    3.63
   3  -4 -10   52.70    3.70
   4  -1  10   56.30    3.34
  -3  -1  10   52.07    3.15
   3  -4  10   50.82    3.31
  -4   1  10   52.23    3.05
  -4   3  10   55.64    3.09
   4  -3  10   58.19    3.31
   3   1 -10   59.49    2.98
   4  -3 -10   61.62    2.93
   3  -4 -10   55.75    2.92
   3   1  10   56.44    3.32
   4  -1 -10   53.89    2.93
  -3   4  10   58.34    3.17
  -3  -1 -11   56.18    3.34
  -1  -3 -11   42.36    3.13
   1  -4 -11   54.12    3.06
   3  -4 -11   43.50    2.77
  -4   1 -11   47.05    3.34
  -3   4 -11   41.16    3.46
  -4   3 -11   53.88    3.54
   1   3  11   48.54    2.98
  -1   4  11   38.15    2.85
   3   1  11   45.63    3.03
   3  -4 -11   44.08    3.40
   1  -4 -11   48.87    3.60
   4  -3 -11   50.93    3.58
   4  -1 -11   44.58    3.60
  -1  -3  11   49.11    3.05
   3  -4  11   46.62    3.16
  -3   4  11   52.92    2.99
  -3  -1  11   49.92    3.00
   1  -4  11   54.45    3.19
   3   1 -11   57.63    3.56
   4  -1  11   47.83    3.18
  -1  -3 -11   49.79    3.60
   1   3 -11   50.58    3.80
   4  -3  11   49.90    3.24
   3  -4 -11   45.25    2.68
   3   1 -11   52.78    2.75
  -1   4  11   47.77    3.01
   3   1  11   48.88    3.13
   4  -3 -11   50.20    2.77
   1   3  11   52.60    3.07
   4  -1 -11   43.51    2.78
  -4   1 -12   58.28    3.83
  -3   4 -12   58.66    3.83
  -3  -1 -12   59.87    3.69
  -4   3 -12   58.55    3.76
  -1  -3 -12   54.46    3.42
   1  -4 -12   56.58    3.34
   1   3  12   47.52    3.18
   4  -3 -12   45.77    4.13
   3  -4 -12   50.16    3.95
   3   1 -12   50.18    4.03
   1  -4 -12   45.70    4.08
   4  -1 -12   38.94    3.97
  -4   1  12   49.67    3.16
   4  -1  12   55.16    3.46
  -3  -1  12   49.69    3.30
   1   3 -12   48.34    3.86
  -1  -3 -12   51.39    3.85
  -1  -3  12   51.37    3.36
   3  -4  12   52.31    3.47
   4  -3  12   59.52    3.55
   1  -4  12   58.92    3.44
  -4   3  12   53.86    3.10
   3   1  12   55.72    3.54
  -3   4  12   56.44    3.26
   4  -1 -12   54.74    3.08
   1   3  12   54.91    3.41
   4  -3 -12   54.29    3.05
   3  -4 -12   54.78    3.04
  -1   4  12   58.45    3.37
   3   1 -12   57.67    3.07
   3   1 -13   60.30    4.40
   4  -1 -13   48.40    4.51
   3  -4 -13   50.97    4.22
   1  -4 -13   55.23    4.26
   4  -3 -13   48.02    4.35
  -1  -3  13   54.56    3.59
   1  -4  13   55.82    3.70
  -1  -3 -13   53.36    4.22
   3   1  13   58.66    3.76
   1   3  13   58.94    3.67
   1   3 -13   51.61    4.27
   3  -4  13   56.97    3.73
  -1   4  13   57.66    3.57
  -3  -1 -13   60.98    4.39
  -4   3  13   50.79    3.33
  -3  -1  13   55.76    3.48
  -1   4 -13   69.74    4.53
   4  -1  13   59.73    3.77
   4  -3  13   57.90    3.84
  -3   4  13   57.49    3.57
  -4   1  13   54.34    3.40
   1   3 -13   63.82    3.30
   4  -3 -13   60.50    3.21
   4  -1 -13   58.97    3.24
   3   1 -13   64.57    3.30
   1  -4 -13   64.75    3.18
   3  -4 -13   53.60    3.25
  -3  -1 -13   72.89    3.93
  -4   3 -13   66.50    4.06
   1  -4 -13   59.84    3.43
  -4   1 -13   53.97    4.00
  -1  -3 -13   55.41    3.72
   1   3  14   28.18    3.05
   3  -4 -14   28.21    2.32
   3   1 -14   31.57    2.41
   1  -4 -14   29.91    2.35
   3   1  14   31.26    3.11
   4  -3 -14   29.90    2.36
   4  -1 -14   30.85    2.43
   1   3 -14   31.86    2.43
   4  -1  14   31.49    3.31
   1   3 -14   27.90    3.89
  -4   1  14   26.27    2.56
  -1   4  14   31.82    2.95
  -4   1 -14   31.86    4.07
   1  -4  14   26.39    3.11
   3  -4 -14   19.77    3.73
   4  -3  14   26.82    3.15
   3   1 -14   16.34    3.71
  -1  -3  14   27.09    2.99
  -3  -1 -14   27.78    3.91
  -4   3  14   23.65    2.60
  -3  -1  14   27.28    2.67
   3  -4  14   31.06    3.20
  -1  -3 -14   24.33    3.78
  -3   4  14   26.89    2.74
   4  -1 -14   20.02    3.82
   1  -4 -14   23.39    3.85
   4  -3 -14   21.90    4.19
  -1   4 -14   29.08    3.96
  -3  -1 -14   28.64    3.11
  -1  -3 -14   30.16    2.88
  -4   1 -14   32.21    3.13
   1  -4 -14   29.81    2.72
  -4   3 -14   30.88    3.28
   3   1  15   -0.78    2.96
   1  -4 -15    1.48    1.85
   3   1 -15    1.55    1.95
   1   3 -15    2.66    1.87
   4  -1 -15    2.01    2.09
  -1   4  15   -2.75    2.50
   1   3  15   -2.25    2.77
   4  -3 -15    2.12    2.06
  -1  -3 -15   -0.99    1.89
   3  -4 -15    1.77    1.90
  -1   4 -15   -0.08    1.86
  -1  -3 -15    3.46    3.50
   3   1 -15    0.64    3.73
  -3  -1  15    2.17    2.38
  -3  -1 -15    0.59    3.75
  -3   4 -15    7.25    4.12
  -1   4 -15    1.01    3.62
  -3   4  15    2.71    2.29
   4  -3  15    0.96    2.75
   4  -1 -15    1.45    3.98
  -4   3 -15    7.18    4.40
   3  -4 -15    1.69    3.74
   1  -4 -15    0.36    3.76
   1   3 -15   -1.22    3.66
   4  -3 -15    7.27    4.27
   4  -1  15    1.81    2.94
  -4   1 -15    5.43    3.98
  -4   3  15   -1.51    2.22
   1  -4  15    0.63    2.82
   3  -4  15   -0.04    3.03
  -4   1  15    1.31    2.28
  -1  -3  15    1.12    2.60
  -3  -1 -15   -1.07    2.69
  -1  -3 -15   -0.03    2.45
  -4   1 -15    2.49    2.80
  -3  -1 -16    7.70    2.93
   4  -3  16   10.04    3.07
   3  -4 -16    5.47    3.65
  -3  -1 -16   14.09    3.91
   1   3 -16    5.44    3.73
  -1  -3  16    7.90    2.78
  -3  -1  16    5.42    2.43
  -3   4 -16    8.02    4.10
  -1  -3 -16    2.21    3.72
  -4   1 -16    4.69    3.68
  -4   3 -16   10.54    4.11
   3  -4  16    9.26    3.00
   4  -3 -16   10.01    3.96
   4  -1  16    6.56    2.98
  -1   4  16    8.11    2.63
  -3   4  16    9.86    2.49
  -1   4 -16   10.79    3.89
   4  -1 -16    6.79    3.68
   3   1 -16    8.04    3.66
   1  -4 -16    4.59    3.79
   3   1  16    6.81    2.78
   1  -4  16    7.86    2.86
   1   3  16    8.04    2.77
  -1  -3 -16    9.74    2.14
   3   1 -16    7.58    2.12
  -1   4 -16   11.60    2.19
   4  -1 -16    7.30    2.17
   1   3 -16    8.33    1.98
   4  -3 -16    7.54    2.16
   3  -4 -16    6.54    2.01
   1  -4 -16    7.30    1.98
  -1  -3 -17    6.37    3.58
  -4   1 -17    3.46    3.75
   4  -1 -17    0.66    3.63
   3  -4  17    4.62    2.89
  -1   4  17    3.32    2.54
  -3  -1 -17    4.62    3.61
   4  -1  17   -0.72    2.90
   4  -3  17   -0.53    2.92
   1  -4 -17   -4.66    3.71
  -4   3 -17    2.54    4.00
   1  -4  17    0.43    2.77
  -3   4 -17   -0.20    4.03
   1   3  17   -0.79    2.80
   1   3 -17    4.99    3.90
  -3   4  17    0.25    2.36
   3   1 -17    4.53    3.83
  -1   4 -17    1.86    3.75
   3   1  17    4.94    2.77
   3  -4 -17   -1.47    3.84
   4  -3 -17    1.67    3.56
  -4   1 -18    3.42    3.46
   3  -4  18    1.81    2.77
  -4   3 -18    2.05    3.82
   4  -1  18    3.45    2.76
  -1   4 -18    1.81    3.93
   4  -3  18    4.11    2.85
   3   1  18    5.09    2.83
  -3   4 -18   -3.30    3.63
  -3   4 -18    6.29    2.10
   3  -4 -18    0.85    2.11
   4  -1 -18    5.31    2.07
  -1  -3 -18    4.68    1.99
  -3  -1 -18    1.91    2.03
   4  -3 -18    3.55    2.08
   1   3 -18    5.19    2.15
  -1   4 -18    2.29    2.07
  -4   1 -18    6.31    2.19
  -4   3 -18    6.11    2.17
   1  -4 -18    4.25    2.08
   3   1 -18    2.94    2.12
   4  -3 -18    2.92    3.43
   4  -1 -18   -2.78    3.66
   3  -4 -18   -2.47    3.36
  -3  -1 -19   -5.29    3.99
  -1   4 -19   11.70    3.83
  -1   4  19    0.45    2.26
   4  -1  19    0.33    2.77
   1   3 -19    0.46    3.66
   3   1  19    0.10    2.63
   1   3  19    2.60    2.47
  -4   3 -19   -0.90    3.77
  -4   1 -19   -1.99    3.60
   4  -3  19    2.43    2.73
  -4   1 -19    2.16    2.10
   1  -4 -19   -1.04    1.98
  -4   3 -19    0.86    2.13
   1   3 -19    0.64    1.94
  -3  -1 -19    3.11    2.10
  -3   4 -19    1.79    2.07
  -1  -3 -19   -1.36    1.81
  -1   4 -19   -0.14    1.87
   4  -3 -19   -6.17    3.70
   3   1 -19    5.55    3.52
   4  -1 -19   -5.20    3.88
   1  -4 -19   -1.17    3.37
   3  -4 -19    1.20    3.70
   4  -1 -20    4.91    3.13
   4  -3 -20    1.52    3.16
  -4   3 -20    0.91    3.46
   3   1  20    0.98    2.36
   1   3  20    4.21    2.23
  -1   4  20    2.55    1.95
  -3   4 -20    0.24    3.57
  -4   1 -20    0.04    3.24
   4  -1  20    3.07    2.46
  -1   4 -20    5.15    3.29
  -1  -3 -20    6.53    1.78
  -3  -1 -20    2.04    1.71
  -3   4 -20    2.53    1.73
  -4   3 -20    3.84    1.87
  -1   4 -20    4.35    1.75
  -4   1 -20    2.45    1.86
   1  -4 -20   -0.22    3.12
  -1  -3 -20    2.45    2.92
  -3  -1 -20    0.69    3.09
   1   3 -20    1.68    3.14
   3   1 -20    1.01    3.25
   4  -1 -20   -0.79    3.22
   3  -4 -20   -1.53    3.18
   3   1 -21   -0.93    2.52
   4  -1 -21    0.52    2.55
   4  -3 -21    2.81    2.57
   1   3 -21   -1.10    2.51
   3  -4 -21   -0.84    2.52
   1  -4 -21    0.65    2.53
  -4   3 -21    0.54    2.70
  -3  -1 -21    0.83    1.49
  -4   1 -21    2.37    1.78
  -3   4 -21   -1.03    1.49
  -4   3 -21    0.58    1.79
  -1   4 -21   -0.30    2.57
  -1  -3 -21    2.28    2.55
   1   3 -21   -0.23    2.71
  -4   1 -21   -0.34    2.73
  -3   4 -21    1.93    2.74
  -3  -1 -21   -0.67    2.55
   4  -3 -22   -0.53    1.87
   4  -1 -22   -1.38    1.85
   1  -4 -22   -3.35    1.69
  -1   4 -22    0.70    1.82
   3   1 -22    2.04    1.89
  -1  -3 -22    2.59    1.90
   1   3 -22    3.39    1.76
   3  -4 -22    1.64    1.79
  -3   4 -22   -0.95    2.12
  -4   1 -22    2.02    2.14
  -4   3 -22   -3.09    2.27
  -1   4 -22   -1.81    2.09
  -4   0   0  281.13   10.84
   0  -4   0  236.44   10.78
  -4   4   0  259.62   10.81
   4  -4   0  258.81   10.90
   4  -4  -1  202.47    8.75
   4   0  -1  219.00    8.83
   4  -4  -1  209.40    8.89
   4   0  -1  224.93    8.90
   4  -4  -1  219.09    8.90
   4  -4  -1  186.74    8.92
   4   0  -1  198.54    8.87
  -4   4  -1  221.51    8.86
  -4   0  -1  182.58    8.84
   4  -4   1  201.07    8.84
   4  -4   1  194.87    8.88
   4  -4  -1  197.56    8.95
  -4   4  -2  858.30   36.28
   4   0  -2  773.35   36.29
   4  -4  -2  763.70   36.27
   4  -4  -2  874.99   36.29
   4   0  -2  843.89   36.26
   4  -4  -2  843.32   36.20
  -4   0  -2  902.08   36.26
   0  -4  -2  906.33   36.29
   0  -4  -2  863.58   36.26
   4   0  -2  815.26   36.27
   4  -4   2  890.69   36.26
   4  -4  -2  813.56   36.30
   4  -4  -3 1563.25   68.94
   4  -4  -3 1757.95   68.91
   4   0  -3 1736.29   68.91
   4  -4  -3 1643.43   68.93
   4  -4  -3 1674.00   68.86
  -4   0  -3 1596.11   68.92
   4  -4  -3 1541.39   68.84
   4  -4  -3 1506.41   68.96
   0  -4  -3 1653.09   68.92
   4   0  -3 1689.19   68.94
   0  -4  -3 1693.74   68.92
   4  -4   3 1526.27   68.92
  -4   0  -3 1479.36   68.96
  -4   4  -3 1525.64   68.94
  -4   4  -4    8.54    1.90
  -4   0  -4    7.03    2.16
  -4   4   4   12.83    1.00
  -4   0  -4    9.66    1.55
   4  -4  -4   12.62    1.03
   4  -4  -4   11.02    2.15
   4   0  -4   12.15    1.61
   4  -4  -4    9.59    1.81
   4  -4  -4   11.64    0.99
   0  -4  -4   10.35    1.57
   4   0  -4   13.90    1.91
   0  -4   4   11.84    1.80
   4  -4  -4    9.48    2.22
   0  -4  -4    9.62    1.80
  -4   0   4   11.86    1.23
   4  -4   4   10.12    1.69
   4  -4  -4   12.93    1.27
   4   0  -4    9.98    1.22
  -4   4  -5  408.32   17.93
  -4   0  -5  411.19   17.96
   0  -4  -5  424.99   17.91
  -4   4   5  451.01   17.78
   4   0   5  411.97   17.88
   4   0  -5  423.86   17.85
   0  -4  -5  451.73   17.88
   4  -4  -5  447.05   17.79
  -4   0  -5  414.82   17.87
   4  -4  -5  451.83   17.98
   4  -4  -5  423.47   17.78
  -4   4  -5  350.27   17.72
   4   0  -5  395.44   17.87
   4   0  -5  452.24   17.94
   4  -4  -5  452.44   17.98
   0  -4  -5  451.31   17.94
   4  -4   5  403.54   17.89
   0  -4   5  431.57   17.90
  -4   0   5  433.10   17.82
   4  -4  -5  409.81   17.80
   4  -4  -5  424.36   17.88
   4   0  -5  415.72   17.81
   0  -4  -6  220.99    9.05
  -4   0  -6  210.82    9.11
  -4   4   6  201.83    8.83
   4   0   6  197.26    8.99
   0  -4  -6  191.02    8.94
  -4   0  -6  198.51    9.03
  -4   4  -6  207.16    9.09
   4   0  -6  206.60    8.97
   4  -4  -6  211.42    8.86
   4   0  -6  204.19    9.14
   4  -4  -6  213.28    9.21
  -4   0   6  195.15    8.89
   0  -4   6  197.67    9.01
   4  -4   6  209.27    9.00
   0  -4  -6  209.89    9.08
   4   0  -6  201.09    8.89
   4  -4  -6  198.70    8.89
   4  -4  -6  199.94    8.94
   0  -4  -7   14.77    2.01
  -4   4   7   11.31    1.34
   4   0   7    6.41    1.87
   0   4   7    7.17    1.92
   0  -4  -7   10.76    1.86
  -4   0  -7    9.33    2.09
   4  -4  -7   14.25    1.44
   4   0  -7   12.53    1.75
   4   0  -7   14.89    2.49
   0  -4   7   15.04    1.91
  -4   0   7   16.09    1.60
   4  -4  -7   16.77    2.67
   0  -4  -7   14.49    2.29
   4  -4  -7   15.74    1.75
   4   0   7    8.87    1.92
  -4   4   7   17.06    1.61
   4  -4   7    9.18    2.04
  -4   0  -8   38.70    2.96
   0   4   8   41.29    2.59
   4   0   8   35.94    2.73
   0  -4  -8   41.28    2.66
  -4   0  -8   35.66    2.84
   4   0  -8   38.86    2.38
  -4   4  -8   39.79    2.88
   0   4  -8   35.82    2.06
   4  -4  -8   39.27    2.27
   4  -4  -8   39.75    3.20
   4   0  -8   47.88    3.06
   4  -4   8   36.64    2.84
  -4   0   8   43.08    2.45
   0  -4   8   42.13    2.72
   0  -4  -8   44.49    2.96
  -4   4   8   44.07    2.44
   4   0   8   41.91    2.82
   4  -4  -8   43.00    2.26
   4   0  -8   38.23    2.24
  -4   0  -9   48.24    3.20
   0  -4  -9   52.37    3.03
   0   4   9   45.78    2.85
   0  -4  -9   48.31    2.96
   4   0  -9   51.34    3.57
  -4   0   9   48.35    2.76
   0  -4   9   47.32    3.11
   0  -4  -9   53.51    3.41
   4   0  -9   43.83    2.67
   4   0  -9   46.93    2.60
   4  -4  -9   50.01    2.65
  -4   4   9   52.11    2.85
   4  -4  -9   49.08    2.63
  -4   4  -9   46.77    3.39
  -4   4 -10    7.64    2.50
  -4   0 -10   10.05    2.47
   0  -4 -10    9.54    1.99
   4  -4  10   11.06    2.16
  -4   0  10    8.66    1.79
   4  -4 -10    4.60    2.69
   4   0 -10    7.93    2.63
   4  -4 -10    7.80    1.48
   4   0 -10    9.30    1.55
  -4   4  10    7.21    1.81
   4   0  10    9.79    2.08
   4   0  10   12.38    1.93
  -4   4 -11    1.17    2.49
   0  -4 -11    3.02    1.95
  -4   0 -11    1.06    2.31
   4  -4  11    1.42    2.21
   0  -4 -11    4.29    2.61
   4   0 -11    2.46    2.82
   0  -4  11    0.67    2.15
   4  -4 -11   -0.03    3.02
   4  -4 -11    0.91    1.58
   4   0  11    2.75    2.13
   0   4  11    2.25    2.13
   4   0 -11    1.74    1.64
   4   0  11    1.58    1.98
   0   4  11    1.27    1.90
   0  -4 -12    3.43    2.18
  -4   4 -12    1.43    2.59
  -4   0 -12    1.90    2.40
   0   4  12    0.43    1.90
   0  -4 -12    4.88    2.97
   4   0 -12    5.01    2.88
   4  -4 -12   -2.62    3.05
   4  -4  12    0.80    2.43
   0   4 -12    6.04    3.16
  -4   0  12    2.69    1.90
   0  -4  12    1.25    2.32
  -4   4  12    0.44    1.91
   0   4  12    2.94    2.26
   4   0 -12    2.50    1.78
   4   0  12    0.27    2.37
   4  -4 -12    1.20    1.74
  -4   4 -13   23.62    3.02
  -4   0 -13   28.40    3.17
   4  -4  13   21.55    2.84
   0  -4 -13   25.36    3.57
   0   4  13   24.37    2.69
   4  -4 -13   20.92    3.56
   0  -4  13   25.26    2.65
   4   0 -13   23.87    3.58
   0   4 -13   26.76    3.44
  -4   0  13   20.46    2.33
   0  -4 -13   22.41    2.61
   4   0  13   24.98    2.92
   4   0 -13   23.34    2.09
   4  -4 -13   22.83    2.12
  -4   4  13   20.88    2.30
   0  -4 -14    9.91    3.36
  -4   0 -14    7.78    3.73
   0   4 -14    5.22    3.64
  -4   0  14    7.71    2.27
  -4   4  14   10.91    2.19
   4  -4 -14    6.01    3.95
   4  -4  14   10.44    2.94
   0  -4  14    9.78    2.75
   4   0 -14    5.12    3.56
  -4   0 -14   11.63    2.99
   0  -4 -14   12.72    2.30
   0   4  14    8.59    2.55
   4  -4 -14    9.70    1.94
   4   0  14   15.29    3.00
   0  -4 -14   11.24    2.05
   0   4 -14   12.97    2.12
   4   0 -14   11.47    1.96
   0   4 -15    7.97    3.81
   0  -4  15    4.33    2.67
   4   0 -15    4.81    3.77
  -4   0 -15    7.41    3.89
  -4   4 -15    3.90    4.08
  -4   0  15    4.14    2.30
   4  -4  15    4.37    3.02
   4  -4 -15    3.14    3.59
   0  -4 -15    4.27    3.85
  -4   4  15    8.35    2.27
  -4   0 -15    3.30    2.70
   4   0 -15    6.47    2.06
   4  -4 -15    2.77    2.00
   0   4  15    4.41    2.77
   4   0  15    4.85    3.02
   0   4 -15    3.96    2.04
   0  -4 -15    5.58    2.03
  -4   0 -16   -0.62    2.97
   4   0  16   -0.67    2.76
   4  -4  16   -2.68    2.98
   4  -4 -16    1.41    3.54
   4   0 -16    2.11    3.65
   0  -4  16    1.77    2.69
   0   4 -16    3.69    3.95
  -4   4 -16   -0.45    3.89
   0  -4 -16    0.51    3.64
  -4   0 -16   -1.27    3.66
   0  -4 -16   -0.76    1.93
   0   4  16    3.97    2.76
   4  -4 -16    1.96    2.07
   0   4 -16    1.77    1.92
   4   0 -16   -1.05    2.11
  -4   0 -17   16.05    3.97
  -4   4 -17   13.11    3.87
   4  -4  17   14.73    3.06
   4   0  17   12.23    3.00
   0  -4 -17   12.43    3.90
   4   0 -17    8.54    3.66
   0   4  17   17.30    2.81
   0   4 -17    7.35    3.85
   4  -4 -17    8.59    3.83
   0  -4 -18   13.91    2.12
   4  -4 -18   12.37    2.10
  -4   4 -18   10.79    2.30
  -4   0 -18   14.03    2.30
   0   4 -18   11.11    2.08
   4   0 -18   12.26    2.15
   4   0  19   -1.05    2.65
  -4   0 -19    0.41    3.43
   0   4 -19   -5.69    3.59
   0   4  19   -0.73    2.36
   0  -4 -19   -2.55    2.22
  -4   0 -19    0.77    2.03
  -4   4 -19    4.11    2.08
   0   4 -19   -2.56    2.22
   4   0 -19   -3.73    3.45
   0  -4 -19   -0.31    3.27
   4  -4 -19   -1.88    3.69
   0  -4 -20    4.06    1.63
  -4   0 -20    4.03    1.78
   0   4 -20    5.14    1.67
  -4   4 -20    3.53    1.80
   4   0  20    2.06    2.39
  -4   4 -20    3.67    3.49
  -4   0 -20    2.10    3.18
   0   4  20    0.74    2.09
   4  -4 -20    2.81    2.98
   4   0 -20    4.36    3.05
   0  -4 -20    0.10    3.10
   0   4 -20    1.88    3.12
   4   0 -20    0.67    3.13
  -4   4 -21    1.68    1.74
  -4   0 -21   -0.29    1.72
   0   4 -21    1.53    2.77
  -4   0 -21    1.26    2.57
   4   0 -21    1.13    2.47
   4  -4 -21   -1.68    2.52
  -4   4 -21    0.99    2.68
  -4   0 -22    0.19    1.80
  -4   4 -22   -0.20    1.97
   0   4 -22    1.40    1.69
   4   0 -22   -0.11    1.87
   4  -4 -22    0.86    1.75
   0  -4 -22    1.60    1.68
  -5   3   0  319.54   13.64
   3   2   0  306.65   13.60
   5  -3   0  331.96   13.61
   2  -5   0  320.88   13.66
  -5   2   0  316.63   13.62
   5  -3   0  300.14   13.74
   5  -2   0  304.87   13.74
   5  -3   0  330.08   13.61
   5  -2   0  311.02   13.60
  -5   3   1  236.17   10.24
  -5   2  -1  247.58   10.37
  -5   3  -1  212.22   10.32
   5  -2  -1  231.87   10.40
   3   2  -1  205.29   10.30
   3  -5  -1  248.74   10.34
   2  -5  -1  217.01   10.31
   2  -5  -1  225.04   10.28
   2   3  -1  235.99   10.28
   5  -3  -1  215.10   10.38
   3  -5  -1  240.44   10.32
   5  -2  -1  248.02   10.36
   5  -3  -1  213.53   10.38
   5  -3  -1  243.60   10.43
   2  -5  -1  243.91   10.32
   5  -3   1  276.57   10.28
   3   2  -1  243.02   10.27
   5  -2  -1  290.31   10.41
   3  -5  -1  277.37   10.37
   2  -5  -1  254.07   10.37
  -5   2  -1  261.97   10.29
  -5   2   1  223.23   10.23
   3  -5  -1  270.53   10.36
   5  -2  -1  251.43   10.44
   5  -3  -1  218.73   10.42
   5  -2   1  239.61   10.36
   5  -3   1  253.25   10.37
  -3  -2  -1  240.31   10.38
   5  -3   1  264.89   10.28
   5  -2   1  222.33   10.27
  -5   2  -2  492.85   22.28
  -5   3  -2  571.13   22.28
   5  -2  -2  477.37   22.29
   5  -3  -2  527.45   22.28
   5  -2  -2  464.96   22.26
   3  -5  -2  494.57   22.26
   5  -3  -2  545.02   22.32
   5  -2  -2  519.18   22.31
   5  -3  -2  575.94   22.32
   5  -3   2  517.59   22.22
   3  -5  -2  485.89   22.27
   5  -2   2  565.87   22.24
  -5   2  -2  493.65   22.23
   3  -5  -2  480.60   22.28
   5  -3   2  550.95   22.25
   5  -3  -2  551.98   22.32
   5  -2   2  522.44   22.24
   5  -2  -2  500.80   22.31
  -5   3   2  510.76   22.16
   3  -5  -2  470.24   22.23
  -2  -3  -2  470.00   22.27
   3   2  -2  536.42   22.23
  -3  -2  -2  550.39   22.27
   2  -5  -2  470.50   22.28
   2   3  -2  475.04   22.21
   5  -3   2  537.20   22.23
   3  -5   2  568.94   22.28
   5  -2   2  556.39   22.23
   2   3  -2  534.05   22.18
   2  -5  -2  540.26   22.18
  -5   3  -3 3036.37  130.54
  -5   2  -3 2921.03  130.54
  -5   3   3 3005.01  130.45
   5  -3  -3 3201.57  130.54
   5  -2   3 3182.97  130.51
   5  -3   3 3208.90  130.51
  -3  -2  -3 3081.01  130.52
   2   3  -3 2993.37  130.46
   3  -5  -3 3067.33  130.54
  -5   2  -3 3076.91  130.52
  -3   5  -3 3084.77  130.55
   5  -2   3 2984.19  130.49
   5  -2  -3 2939.11  130.54
   5  -3  -3 3080.18  130.54
  -2  -3  -3 3073.06  130.53
   3  -5  -3 2969.41  130.55
   2  -5  -3 3234.79  130.54
   5  -3  -3 3243.60  130.57
   5  -2  -3 3089.53  130.55
   3  -5  -3 3114.01  130.49
   2  -5  -3 3188.10  130.50
   5  -3   3 3017.09  130.51
   3  -5   3 3099.89  130.53
  -5   2   3 3012.11  130.46
   3   2  -3 3115.93  130.51
   2  -5   3 3095.72  130.54
  -5   3   3 3030.20  130.46
   2   3  -3 2971.39  130.47
   5  -2   3 3007.36  130.51
   2  -5  -3 3033.05  130.47
   3   2  -3 3128.43  130.48
   3  -5  -3 2955.34  130.48
   5  -3   3 3062.10  130.49
   2  -5  -4  184.41    8.27
  -5   3  -4  174.48    8.43
  -3  -2  -4  179.22    8.48
   3  -5  -4  188.98    8.20
  -5   2  -4  182.76    8.40
   5  -3   4  192.16    8.26
   5  -2   4  170.11    8.28
   5  -3  -4  191.91    8.37
  -3  -2  -4  186.10    8.31
   3   2  -4  179.69    8.18
   3  -5  -4  198.13    8.20
  -2  -3  -4  195.69    8.29
  -5   2  -4  178.17    8.30
   2  -5  -4  197.49    8.23
   5  -2  -4  183.68    8.31
  -3   5  -4  186.99    8.37
   5  -2   4  184.19    8.14
   5  -2  -4  194.28    8.36
   5  -3  -4  178.06    8.34
   2  -5  -4  178.37    8.39
   5  -2  -4  204.62    8.43
   3  -5  -4  201.95    8.50
   5  -3  -4  184.35    8.50
  -2  -3   4  196.95    8.30
  -5   2   4  189.94    8.14
  -3  -2   4  191.85    8.26
   3   2  -4  182.13    8.33
   3  -5   4  196.03    8.35
   2  -5   4  188.07    8.34
  -5   3   4  192.83    8.15
   5  -3  -4  191.90    8.23
   5  -2   4  174.81    8.28
   3  -5  -4  192.07    8.18
   5  -3   4  186.55    8.14
   5  -2  -4  234.70    8.28
   3   2  -4  177.14    8.17
   5  -3   4  180.64    8.29
   2  -5  -5  504.12   22.09
  -3  -2  -5  521.57   22.19
  -5   2  -5  522.72   22.18
  -2  -3  -5  573.95   22.20
   3  -5  -5  573.59   22.07
  -5   3  -5  521.04   22.19
   5  -2   5  505.27   22.11
   5  -3   5  471.95   22.10
   5  -3  -5  473.16   22.14
   5  -2  -5  522.76   22.14
   3  -5  -5  512.47   22.05
  -5   2  -5  499.77   22.12
   2  -5  -5  489.15   22.08
  -2  -3  -5  530.07   22.13
  -3  -2  -5  475.29   22.10
   5  -3  -5  515.29   22.15
   5  -2  -5  510.69   22.14
  -2   5  -5  493.33   22.19
  -3   5  -5  523.19   22.18
   5  -3  -5  527.29   22.22
   2  -5  -5  482.95   22.17
   5  -2  -5  521.74   22.23
   3  -5  -5  529.76   22.22
   3   2  -5  482.21   22.16
  -5   3   5  525.69   22.03
  -3  -2   5  510.90   22.10
   3  -5   5  496.09   22.14
  -2  -3   5  528.88   22.12
  -5   2   5  524.27   22.04
   5  -3   5  480.58   22.12
   2  -5   5  504.45   22.14
   5  -2   5  494.60   22.13
   3  -5  -5  522.25   22.04
   3   2  -5  504.79   22.04
   5  -3  -5  528.20   22.07
   5  -2  -5  552.53   22.07
  -2  -3  -6  159.05    6.65
  -5   2  -6  152.56    6.68
   2  -5  -6  147.87    6.42
  -3  -2  -6  146.98    6.70
  -5   3  -6  144.63    6.61
   3  -5  -6  157.07    6.36
  -3   5   6  134.04    6.35
   5  -3   6  131.41    6.44
   5  -2   6  112.73    6.44
   5  -3  -6  134.29    6.63
   3  -5  -6  144.92    6.35
  -2  -3  -6  139.05    6.47
   2  -5  -6  130.37    6.36
  -3  -2  -6  129.44    6.47
   5  -2  -6  134.61    6.60
   5  -2  -6  146.91    6.49
  -2   5  -6  145.65    6.60
  -3   5  -6  125.16    6.62
   5  -2  -6  139.36    6.72
   2  -5  -6  130.65    6.62
   5  -3  -6  142.18    6.74
   3  -5  -6  145.97    6.71
   5  -3   6  146.97    6.47
   3  -5   6  128.06    6.51
   2  -5   6  160.69    6.55
  -5   2   6  142.45    6.30
  -5   3   6  145.46    6.31
  -2  -3   6  136.72    6.44
  -3  -2   6  149.38    6.42
   3   2  -6  154.48    6.65
   5  -3  -6  132.35    6.44
   5  -2   6  133.79    6.45
   3  -5  -6  154.92    6.30
   3   2  -6  154.68    6.33
   5  -2  -6  148.69    6.35
   5  -3  -6  159.61    6.35
   2  -5  -7  323.32   12.64
   3  -5  -7  299.36   12.59
   2   3   7  259.69   12.66
  -2   5   7  274.22   12.61
   5  -2   7  280.38   12.68
  -3   5   7  262.35   12.57
   3   2   7  278.58   12.69
   5  -3   7  259.90   12.64
  -2  -3  -7  275.46   12.69
  -3  -2  -7  312.42   12.74
   3  -5  -7  264.00   12.58
   2  -5  -7  303.10   12.63
   5  -2  -7  293.73   12.66
   3   2  -7  292.33   12.62
   2  -5  -7  302.61   12.86
   5  -3  -7  323.52   12.89
   5  -2  -7  361.71   12.93
   3  -5  -7  269.62   12.78
   5  -3   7  291.85   12.68
  -5   2   7  294.46   12.57
   3  -5   7  291.35   12.69
  -2  -3   7  292.27   12.67
  -3  -2   7  288.23   12.64
  -5   3   7  298.48   12.57
   2  -5   7  297.34   12.71
   3   2  -7  293.47   12.80
   3   2  -7  299.82   12.55
   3  -5  -7  282.03   12.55
   5  -3  -7  299.12   12.64
   5  -2   7  296.10   12.69
  -5   2  -8   38.17    2.95
  -2  -3  -8   38.98    2.78
   2  -5  -8   52.33    2.50
  -3  -2  -8   50.59    2.89
  -5   3  -8   47.09    2.95
   3  -5  -8   35.82    2.33
   5  -2   8   32.05    2.58
  -2   5   8   36.29    2.38
   3   2   8   33.28    2.59
  -3   5   8   37.15    2.32
   2   3   8   39.04    2.63
   5  -3   8   30.04    2.56
   2  -5  -8   40.45    2.49
  -2  -3  -8   34.67    2.67
  -3  -2  -8   41.00    2.78
   3  -5  -8   32.19    2.36
  -2   5  -8   48.44    2.87
  -3   5  -8   38.22    2.95
   3   2  -8   42.99    2.35
   2   3  -8   36.45    2.27
   5  -3  -8   43.71    3.48
   3  -5  -8   35.79    3.10
   2  -5  -8   48.75    3.28
   5  -2  -8   37.67    3.24
   2  -5   8   38.77    2.82
  -5   2   8   42.87    2.31
   3   2  -8   45.53    3.17
  -5   3   8   37.37    2.29
   3  -5   8   40.70    2.71
  -3  -2   8   38.12    2.55
   5  -3   8   34.98    2.70
  -2  -3   8   43.72    2.62
   5  -2  -8   35.99    2.39
   5  -3  -8   46.35    2.47
   5  -3  -8   43.35    2.32
   5  -2   8   41.51    2.74
   3  -5  -8   36.24    2.14
   3   2  -8   41.14    2.18
   5  -2  -8   34.70    2.31
  -5   2  -9   28.12    2.71
  -2  -3  -9   28.04    2.60
  -3  -2  -9   30.34    2.51
  -5   3  -9   28.71    2.64
  -2   5   9   28.55    2.06
   2   3   9   20.63    2.15
  -3   5   9   23.57    1.95
  -2  -3  -9   22.01    2.39
   2  -5  -9   25.96    2.16
   3  -5  -9   23.64    1.94
  -3   5  -9   27.52    2.79
   3   2  -9   24.26    2.81
   2   3  -9   26.72    2.92
  -5   2   9   22.79    1.96
  -3  -2   9   27.15    2.25
  -2  -3   9   25.32    2.30
  -5   3   9   25.84    1.99
   5  -3  -9   23.83    1.95
  -3   5   9   26.20    2.24
   5  -2  -9   25.68    1.91
   5  -3  -9   24.31    1.94
   3   2  -9   28.16    1.90
   5  -2  -9   26.42    1.96
   3  -5  -9   24.44    1.82
   2  -5 -10  117.86    5.34
  -5   2 -10  121.34    5.72
  -3  -2 -10  116.80    5.60
  -2  -3 -10  122.88    5.52
   2   3  10   96.88    5.38
   3   2  10  107.23    5.41
  -3   5  10  101.63    5.21
  -2   5  10  104.83    5.28
  -2  -3 -10  105.63    5.42
   2  -5 -10  110.50    5.69
   5  -3 -10  109.49    5.81
   3  -5 -10  116.72    5.73
   5  -2 -10  120.59    5.84
   5  -2 -10  111.50    5.25
   2   3  10  114.97    5.47
   3  -5 -10  109.62    5.21
   5  -3 -10  116.06    5.25
   3   2  10  125.72    5.50
   3   2 -10  115.60    5.24
   5  -3  10  117.37    5.52
  -5   2  10  103.79    5.26
   2  -5  10  120.14    5.48
   5  -2  10  111.42    5.48
  -5   3  10  116.35    5.26
   3  -5  10  111.64    5.48
  -3   5 -10  121.93    5.66
   3  -5 -10  115.42    5.29
  -5   3 -10  128.45    5.65
  -3  -2 -11  104.43    4.88
  -2  -3 -11   94.93    4.88
   2  -5 -11  105.14    4.64
  -3   5 -11   96.76    4.92
  -5   3 -11  102.14    5.22
  -5   2 -11   96.64    4.98
   5  -2 -11   94.22    5.21
   2  -5 -11   85.93    5.02
   5  -3 -11   93.00    5.26
   3  -5 -11   88.03    5.26
  -2  -3  11   93.70    4.64
   2  -5  11   90.25    4.83
   5  -3  11   95.02    4.78
   3  -5  11   94.60    4.75
   3   2 -11   94.14    5.14
   5  -2  11   93.66    4.75
  -3  -2  11   90.73    4.64
   2   3 -11   99.36    5.13
  -2  -3 -11   92.78    5.11
   5  -2 -11   99.65    4.53
   3  -5 -11   98.75    4.47
   2   3 -11   93.79    4.47
   5  -3 -11   99.05    4.52
   2   3  11   90.30    4.84
   3   2 -11   97.60    4.52
   3   2  11   94.77    4.76
   2  -5 -11   95.41    4.47
  -3   5  11   95.86    4.59
  -2   5  11   95.50    4.65
   2   3  11   79.18    4.65
  -2   5  11   67.87    4.50
   3   2  11   82.85    4.67
   2  -5 -12   12.22    2.04
  -5   3 -12   12.21    2.74
  -3  -2 -12   10.64    2.55
  -2  -3 -12    6.13    2.49
  -5   2 -12   10.85    2.63
   3  -5  12    5.33    2.53
  -2  -3  12    8.60    2.14
   3  -5 -12    9.22    3.10
  -3  -2  12    9.03    2.05
  -3  -2 -12   13.35    3.26
  -5   2  12    7.52    1.80
  -2  -3 -12    4.71    2.97
   2   3 -12    7.07    2.89
   5  -2 -12    5.39    2.80
   2  -5  12    8.90    2.47
   2  -5 -12   12.67    2.86
   3   2 -12   11.34    2.98
   5  -3 -12   11.31    3.01
  -5   3  12    8.45    1.85
   2   3 -12    7.77    1.77
   3   2  12    9.03    2.46
   3  -5 -12    9.31    1.77
   5  -3 -12    8.83    1.87
   2  -5 -12   10.38    1.75
   5  -2 -12    9.50    1.87
  -2   5  12   10.70    2.13
   5  -3  12    5.73    2.39
   5  -2  12    6.97    2.52
   2   3  12    6.58    2.25
   3   2 -12    9.78    1.79
  -3   5  12    7.34    2.09
   3   2  12    8.91    2.28
   2   3  12    4.97    2.26
   5  -2 -13   20.60    2.12
   3   2 -13   17.83    2.02
   5  -2  13   15.51    2.91
   3   2  13   19.91    2.69
   5  -3 -13   16.37    2.09
  -2   5  13   20.85    2.44
   2   3 -13   21.06    2.00
   2  -5 -13   17.37    1.96
   2   3  13   18.31    2.56
   3  -5 -13   19.67    2.01
  -5   2 -13   17.37    2.99
  -3  -2 -13   22.26    2.87
  -2  -3 -13   23.96    2.81
  -5   3 -13   15.10    2.99
  -5   3  13   18.77    2.09
   3  -5 -13   18.17    3.31
  -5   2  13   16.90    2.13
   3  -5  13   14.73    2.76
   2   3 -13   17.25    3.48
  -2  -3  13   17.44    2.57
  -3  -2  13   18.50    2.39
  -2  -3 -13   20.88    3.44
   2  -5 -13   16.04    3.23
   5  -2 -13   20.69    3.72
   2  -5  13   18.53    2.66
  -3  -2 -13   18.48    3.48
  -3   5  13   19.20    2.37
   5  -3 -13   15.34    3.59
   5  -3  13   23.25    2.91
   3   2 -13   18.97    3.67
   3   2  14    3.22    2.57
   3  -5 -14    3.49    1.81
   5  -3 -14    1.58    1.99
  -3   5  14    2.19    2.28
   2   3 -14    1.32    1.80
   2  -5 -14    0.76    1.80
   3   2 -14    1.97    1.77
   5  -2 -14   -0.09    1.95
   2   3  14    2.78    2.66
  -2   5  14    1.19    2.44
   3   2 -14    0.21    3.55
   5  -3  14    3.97    2.79
   2  -5 -14    2.18    3.39
   5  -2 -14    7.99    3.87
  -2  -3  14    2.25    2.41
  -3  -2 -14    3.06    3.26
  -3  -2  14    1.35    2.31
   2  -5  14   -0.03    2.75
  -2   5 -14    2.89    4.02
   3  -5  14    2.90    2.87
   3  -5 -14   -0.70    3.52
   5  -3 -14    0.90    3.84
   5  -2  14    2.07    2.88
  -2  -3 -14   -1.58    3.44
   2   3 -14   -1.87    3.50
  -5   3 -14    2.86    2.97
  -3  -2 -14    5.45    2.85
  -5   2 -14    0.64    2.85
  -2  -3 -14   -0.88    2.61
   3   2  15    1.59    2.72
   3   2 -15    9.17    2.06
   5  -2 -15    6.26    2.14
   3  -5 -15    6.61    2.04
   2   3  15    3.74    2.96
   2  -5 -15    3.61    1.91
   2   3 -15    4.08    1.84
  -2   5  15    8.16    2.58
   5  -3 -15    7.10    2.18
  -3   5  15    5.81    2.36
  -5   3 -15    3.20    2.92
   2   3 -15    5.19    3.43
  -3  -2 -15    6.29    3.49
  -2  -3  15    5.11    2.58
  -3  -2  15    3.22    2.47
  -5   2 -15    6.01    3.95
   5  -2 -15    3.60    3.81
  -2   5 -15    2.08    3.90
  -3   5 -15    5.05    3.79
  -5   3 -15    4.00    4.30
   3  -5 -15    2.33    3.78
   5  -2  15    6.28    2.78
   2  -5 -15    4.22    3.59
   5  -3 -15    3.03    3.86
   5  -3  15    3.57    2.96
   3  -5  15    6.41    2.98
   2  -5  15    3.49    2.79
   3   2 -15    3.73    3.73
  -2  -3 -15    2.18    3.63
  -3  -2 -15    5.57    2.74
  -5   2 -15    7.38    3.25
  -2  -3 -15    6.02    2.55
   3   2 -16   12.68    2.07
   2  -5 -16   13.30    2.14
  -2  -3 -16   13.18    2.11
   5  -3 -16   11.99    2.24
   5  -2 -16   11.54    2.27
   2   3 -16   13.62    2.20
   2   3  16   10.49    2.98
  -3  -2 -16   14.93    2.11
  -3   5 -16   13.39    2.23
   3   2  16   17.90    2.86
   3  -5 -16   12.19    1.98
  -2   5 -16   15.96    2.07
   5  -3 -16   12.67    3.78
  -2  -3 -16   14.01    2.81
   5  -2 -16    5.55    3.82
   2  -5  16   12.89    3.07
  -2   5  16   11.67    2.65
  -2   5 -16   10.45    4.01
  -3   5 -16   10.68    3.81
  -5   2 -16    8.93    3.89
   2   3 -16   10.48    3.72
  -3   5  16   10.13    2.46
   3  -5 -16    7.44    3.73
  -2  -3 -16    6.52    3.52
   3  -5  16   16.47    2.98
   5  -2  16   12.78    3.08
   5  -3  16   10.37    3.10
   2  -5 -16    9.58    3.69
  -5   3 -16    7.45    4.18
  -3  -2 -16    8.76    3.69
   3   2 -16    8.87    3.65
  -3  -2 -16   13.48    2.91
   5  -3 -17    5.12    3.76
   2  -5 -17    7.23    3.49
   3  -5 -17    7.97    3.66
   5  -2 -17   11.91    3.68
   3   2  17   13.61    2.96
  -5   3 -17    7.42    3.79
  -3   5  17   12.66    2.43
  -2   5 -17    6.01    3.93
   5  -3  17   10.65    3.15
  -2  -3 -17   11.21    3.63
   3   2 -17    3.56    3.67
   2  -5  17    9.84    2.93
  -5   2 -17   10.68    3.84
  -3  -2 -17    8.71    3.57
   3  -5  17   14.17    3.00
  -3   5 -17    8.29    3.79
   2   3 -17   11.42    3.73
   5  -2  17   14.89    2.92
   2   3  17   10.65    2.96
  -2   5  17   10.77    2.46
   2  -5 -18    1.13    1.99
  -5   3 -18   -1.14    2.20
   3   2 -18    3.50    2.06
  -2  -3 -18    1.29    1.92
  -2   5 -18   -0.15    1.89
  -3  -2 -18   -0.67    1.94
  -5   2 -18   -1.11    2.21
   3  -5 -18    2.34    1.98
  -3   5 -18    2.35    1.93
   2   3 -18   -1.96    2.11
   5  -2 -19    3.39    3.55
   2  -5 -19    0.97    3.41
   3   2 -19   -2.34    3.32
   2   3 -19   -1.79    3.46
   3  -5 -19   -1.29    3.50
   5  -3 -19   -5.67    3.67
  -2   5 -19   -3.89    3.60
   5  -2  19    1.41    2.64
   5  -3  19   -0.56    2.66
  -2   5  19    3.59    2.16
   3   2  19   -0.09    2.52
   2   3  19    1.40    2.58
  -5   3 -19   -3.96    3.72
  -3   5 -19    1.52    3.66
  -5   2 -19    1.97    3.67
  -2  -3 -19    0.70    3.24
  -5   2 -19    2.10    1.98
  -3  -2 -19   -0.50    1.92
   2  -5 -19   -0.66    1.83
   2   3 -19   -0.61    1.76
  -5   3 -19    1.17    1.98
  -2   5 -19    0.69    1.87
  -2  -3 -19   -0.87    1.84
  -3   5 -19   -0.07    1.96
   3   2 -20   -0.87    3.09
  -3  -2 -20    2.46    3.01
   2   3 -20    0.30    2.96
  -2  -3 -20    1.33    2.81
  -5   2 -20    0.76    1.84
  -3   5 -20    3.26    1.73
  -5   3 -20   -1.59    1.83
  -2   5 -20   -0.70    1.98
  -3  -2 -20    2.38    1.72
  -2  -3 -20    1.72    1.97
  -5   2 -20   -0.51    3.30
   3   2  20    3.28    2.35
  -5   3 -20    0.83    3.44
   2   3  20    3.85    2.26
   5  -2  20    2.26    2.45
  -2   5 -20   -0.67    3.19
  -3   5 -20    0.31    3.51
   3   2 -20   -0.37    2.92
   5  -2 -20    2.29    3.01
   3  -5 -20    6.74    2.92
   5  -3 -20    1.95    2.99
  -2   5 -21    4.09    2.59
   2   3 -21    0.45    2.60
  -2  -3 -21   -0.18    2.49
  -3   5 -21    1.97    2.69
  -3  -2 -21   -1.63    2.56
  -5   2 -21   -0.24    2.66
  -3   5 -21    1.65    1.42
  -3  -2 -21   -0.46    1.41
  -5   2 -21   -0.15    1.53
  -5   3 -21    0.22    1.50
   2   3 -21    1.96    2.33
   3  -5 -21    0.63    2.40
   2  -5 -21    0.23    2.31
   3   2 -21   -0.23    2.33
   5  -3 -21    0.08    2.40
   5  -2 -21    3.59    2.50
   3   2  21    0.37    1.93
  -5   3 -21    2.16    2.80
   2   3  21    0.79    1.77
  -5   2 -22   -2.46    2.11
  -3   5 -22    2.15    1.90
  -5   3 -22   -1.30    1.99
  -2   5 -22    0.96    1.82
   2   3 -22   -0.94    1.54
   2  -5 -22    0.30    1.57
  -3  -2 -22    1.94    1.89
  -2  -3 -22    0.38    1.63
  -3   5 -22   -1.45    1.82
  -2   5 -22    1.02    1.62
   3   2 -22    1.66    1.71
   5  -2 -22    0.22    1.75
   5  -3 -22    0.63    1.79
   3  -5 -22    0.46    1.64
   1  -5   0 2265.40   96.96
  -5   1   0 2230.14   96.97
   5  -4   0 2276.67   97.02
  -5   4   0 2306.74   96.97
  -5   4  -1 3502.74  146.32
   5  -1  -1 3303.31  146.34
   5  -4  -1 3406.43  146.34
   4  -5  -1 3375.48  146.33
   1   4  -1 3242.26  146.28
   4  -5  -1 3337.37  146.33
   4   1  -1 3441.22  146.33
   5  -1  -1 3432.75  146.32
   4   1  -1 3583.62  146.30
   1  -5  -1 3339.33  146.28
   5  -4  -1 3443.90  146.34
   4  -5  -1 3497.40  146.34
   5  -1  -1 3537.61  146.34
   4   1  -1 3772.42  146.31
   5  -4  -1 3690.80  146.36
  -5   1  -1 3314.84  146.31
  -5   4   1 3448.11  146.27
  -4   5  -1 3483.82  146.32
   4  -5  -1 3154.20  146.28
  -5   1   1 3478.47  146.30
  -4  -1  -1 3483.88  146.33
   5  -4   1 3582.35  146.31
   5  -4   1 3553.96  146.34
   5  -4  -1 3492.33  146.36
  -5   4  -2 3488.95  147.43
  -5   1  -2 3343.55  147.45
   4  -5  -2 3345.55  147.43
   5  -4  -2 3487.84  147.46
   4  -5  -2 3373.50  147.44
   5  -4  -2 3387.66  147.44
   4   1  -2 3380.84  147.44
   5  -1  -2 3316.80  147.45
   4  -5  -2 3352.13  147.44
   5  -1  -2 3493.33  147.44
   5  -4  -2 3498.52  147.45
  -4  -1  -2 3409.77  147.43
   4  -5  -2 3338.14  147.43
  -5   1  -2 3394.46  147.42
   5  -1  -2 3412.46  147.46
  -4   5  -2 3359.31  147.43
   1  -5  -2 3493.84  147.42
  -1  -4  -2 3371.11  147.40
   4  -5  -2 3489.05  147.39
  -1  -4  -2 3424.27  147.45
   4   1  -2 3404.92  147.42
   5  -4   2 3493.39  147.41
   4  -5   2 3483.47  147.43
   1   4  -2 3606.71  147.37
   5  -4  -2 3469.13  147.45
   1  -5  -2 3543.65  147.37
   5  -4   2 3448.57  147.42
   4  -5  -2 3427.81  147.46
  -5   1  -3 8938.04  384.79
   4  -5  -3 8925.67  384.70
  -5   4  -3 8737.18  384.77
   5  -4  -3 8887.93  384.78
  -5   1  -3 8725.76  384.75
   4  -5  -3 9023.87  384.77
  -4  -1  -3 8687.51  384.76
   4  -5  -3 9062.15  384.71
   5  -1  -3 9080.67  384.79
  -4   5  -3 8758.37  384.77
   1  -5  -3 9525.95  384.77
   5  -1  -3 9279.75  384.78
  -1  -4  -3 9146.19  384.76
   4  -5  -3 9999.00  384.81
   4   1  -3 8939.80  384.76
   1  -5  -3 8709.47  384.75
   5  -4  -3 9159.83  384.81
  -1  -4  -3 9749.85  384.75
   5  -4   3 9214.27  384.75
   4  -5   3 8957.26  384.76
   4  -5  -3 9146.61  384.78
   4   1  -3 8826.75  384.73
   4  -5  -3 8770.38  384.72
   5  -4  -3 8505.49  384.77
   4  -5  -4 1011.11   46.72
  -4  -1  -4 1135.43   46.87
  -5   4  -4 1125.28   46.84
  -5   1  -4 1027.80   46.85
   5  -1   4 1114.84   46.80
  -1  -4  -4 1546.89   46.92
   4  -5  -4 1036.42   46.73
   4  -5  -4 1131.77   46.87
   1  -5  -4 1162.48   46.79
   4   1  -4 1069.04   46.75
  -4  -1  -4 1171.72   46.81
   5  -4  -4 1141.43   46.83
  -5   1  -4  996.94   46.79
   5  -1   4 1047.24   46.73
   5  -1  -4 1023.69   46.82
  -4   5  -4 1054.69   46.83
   4  -5  -4 1048.01   46.85
   5  -1  -4 1093.10   46.86
   5  -4  -4 1203.04   46.88
   1  -5  -4 1202.59   46.82
   4   1  -4 1064.31   46.81
   5  -4   4 1027.35   46.79
  -5   1   4 1085.15   46.73
   1  -5   4 1018.80   46.80
  -1  -4  -4 1089.58   46.81
   4  -5   4 1123.02   46.81
   4  -5  -4 1009.79   46.81
   4  -5  -4 1026.64   46.75
   5  -4  -4 1158.71   46.83
   5  -1  -4 1258.61   46.79
   5  -4  -4 1258.08   46.79
   4   1  -4 1075.65   46.75
  -5   4  -5  715.60   29.52
   1  -5  -5  773.44   29.49
   4  -5  -5  658.08   29.37
  -1  -4  -5  681.93   29.52
  -4  -1  -5  729.53   29.56
  -5   1  -5  657.52   29.52
  -4   5   5  711.74   29.39
   5  -1   5  680.90   29.46
   4  -5  -5  691.35   29.39
   5  -4  -5  705.73   29.51
  -4  -1  -5  679.34   29.45
  -1  -4  -5  659.39   29.45
   1  -5  -5  701.47   29.44
  -5   1  -5  662.00   29.47
   5  -1  -5  673.43   29.46
   4   1  -5  676.37   29.42
  -4   5  -5  674.64   29.53
   5  -1   5  663.08   29.34
   5  -1  -5  649.69   29.47
   1  -5  -5  771.08   29.51
   4  -5  -5  742.27   29.59
   5  -4  -5  767.36   29.57
   4   1  -5  658.53   29.50
   5  -1  -5  698.45   29.53
   4  -5   5  695.75   29.48
   5  -4   5  661.26   29.45
  -5   1   5  697.73   29.39
  -1  -4   5  713.44   29.48
  -4  -1   5  668.09   29.41
   1  -5   5  674.64   29.48
   5  -1  -5  670.94   29.41
   4   1  -5  696.93   29.40
   4  -5  -5  660.86   29.39
   5  -4  -5  674.92   29.41
   5  -4  -5  701.70   29.48
  -4  -1  -6  486.78   21.33
   1  -5  -6  508.54   21.27
  -5   1  -6  473.86   21.32
   4  -5  -6  497.00   21.16
  -5   4  -6  434.52   21.32
  -1  -4  -6  520.85   21.33
   5  -1   6  465.46   21.24
   4   1   6  507.05   21.28
  -4   5   6  477.29   21.15
  -4  -1  -6  490.67   21.25
  -1  -4  -6  516.55   21.24
   5  -4  -6  469.83   21.34
   5  -1  -6  499.31   21.27
   1  -5  -6  496.38   21.23
   4  -5  -6  521.05   21.17
  -5   1  -6  500.19   21.26
   5  -1  -6  506.76   21.26
  -4   5  -6  487.15   21.33
   4   1  -6  477.14   21.26
   4  -5  -6  520.30   21.36
   5  -4  -6  492.55   21.37
   5  -1  -6  517.14   21.34
   1  -5  -6  489.27   21.31
   4  -5   6  486.78   21.28
   4   1  -6  497.47   21.32
  -5   1   6  470.36   21.16
   5  -4   6  516.03   21.27
  -1  -4   6  493.84   21.26
  -4  -1   6  484.20   21.20
   1  -5   6  514.42   21.28
   5  -1  -6  515.04   21.19
   5  -1   6  482.89   21.25
   4  -5  -6  474.70   21.16
   4   1  -6  466.52   21.17
   5  -4  -6  481.59   21.25
  -5   4   6  519.56   21.18
   5  -4  -6  484.51   21.18
  -1  -4  -7   40.93    3.32
   1  -5  -7   41.68    3.15
  -4   5   7   56.56    2.87
   5  -1   7   97.97    3.47
   4   1   7   43.34    3.35
  -1   5   7   53.41    3.21
  -4  -1  -7   55.71    3.30
  -5   1  -7   64.73    3.42
   1  -5  -7   78.52    3.20
   4   1  -7   44.68    3.12
   4  -5  -7   42.83    2.85
   5  -1  -7   40.58    3.12
   5  -4  -7   56.31    3.82
   4  -5  -7   99.85    3.89
   5  -1  -7  104.56    3.99
  -1  -4  -7   47.53    3.49
  -4  -1   7   39.51    3.01
   5  -4   7   37.56    3.26
   1  -5  -7   87.02    3.63
  -1  -4   7   44.94    3.18
   1  -5   7   37.23    3.25
   4   1  -7   45.88    3.49
  -5   1   7   44.04    2.92
   4  -5   7   48.95    3.30
   5  -4  -7   41.47    3.12
   5  -1   7   50.18    3.28
  -5   4   7   35.96    2.89
  -5   1  -8  495.32   18.30
  -4  -1  -8  386.17   18.22
   5  -1   8  393.82   18.13
  -1   5   8  432.63   18.11
  -4   5   8  398.76   18.03
   1   4   8  407.08   18.15
   4   1   8  428.77   18.13
  -1  -4  -8  457.49   18.18
   1  -5  -8  398.75   18.10
  -4  -1  -8  382.45   18.15
   4   1  -8  373.49   18.06
  -5   4  -8  398.87   18.21
   5  -1  -8  420.25   18.10
   4  -5  -8  457.57   18.05
  -4   5  -8  461.72   18.23
   1   4  -8  431.94   18.03
   4  -5  -8  449.90   18.33
   5  -4  -8  385.11   18.27
   5  -1  -8  435.54   18.29
  -4  -1   8  433.01   18.10
   4  -5   8  401.12   18.18
   1  -5  -8  405.81   18.22
  -5   1   8  395.84   18.05
   4   1  -8  399.71   18.22
  -1  -4   8  402.19   18.15
   5  -4   8  455.59   18.17
   1  -5   8  444.40   18.16
  -1  -4  -8  494.08   18.29
   5  -1   8  397.15   18.16
   4   1  -8  403.89   18.03
   5  -4  -8  369.75   18.07
  -5   4   8  439.94   18.06
   5  -1  -8  440.77   18.06
   4  -5  -8  444.43   18.03
   5  -4  -8  383.13   18.03
  -4   5   8  421.41   18.08
   1  -5  -9  170.55    7.92
  -1  -4  -9  206.43    8.04
  -4  -1  -9  188.45    8.09
  -5   1  -9  197.49    8.09
   1   4   9  164.67    7.90
  -1   5   9  169.87    7.86
  -4   5   9  155.78    7.74
   1  -5  -9  158.00    7.89
  -1  -4  -9  175.11    7.98
   1  -5  -9  172.50    8.18
   4   1  -9  167.36    8.19
   5  -1  -9  185.56    7.80
   5  -4  -9  173.61    7.78
  -4   5   9  194.02    7.91
   5  -1  -9  165.28    7.80
   4   1  -9  182.99    7.82
   4  -5  -9  179.63    7.80
  -5   1   9  166.36    7.82
  -4  -1   9  187.29    7.90
  -1  -4  -9  192.52    8.19
  -1  -4   9  171.27    7.94
  -5   4   9  181.10    7.82
  -4   5  -9  183.63    8.13
  -5   4  -9  186.63    8.17
   4   1  -9  162.91    7.78
   4  -5  -9  177.61    7.78
  -5   1 -10   43.08    3.19
   1  -5 -10   47.68    2.78
  -1  -4 -10   43.23    2.92
  -4  -1 -10   50.73    3.12
  -4   5 -10   40.73    3.23
  -5   4 -10   47.48    3.30
   5  -1  10   38.29    2.73
   4   1  10   37.18    2.75
   5  -1 -10   39.69    3.42
   1  -5 -10   43.19    3.34
   4  -5 -10   38.48    3.41
   5  -4 -10   42.11    3.39
   4   1 -10   45.83    3.22
   5  -1  10   44.35    2.90
   4  -5  10   40.38    2.96
   5  -4  10   38.18    2.92
  -4  -1  10   37.69    2.65
  -5   4  10   38.64    2.54
   1  -5  10   40.48    2.94
  -5   1  10   45.33    2.58
   4   1  10   41.30    2.88
   4   1 -10   49.28    2.45
   5  -4 -10   44.69    2.45
   4  -5 -10   40.93    2.42
  -4   5  10   44.79    2.71
   1   4  10   45.32    2.84
   5  -1 -10   43.64    2.48
  -1  -4 -11  126.67    5.74
  -5   1 -11  126.62    6.05
   1  -5 -11  126.56    5.64
  -4  -1 -11  132.98    5.87
  -5   4 -11  122.19    5.99
  -4   5 -11  124.96    5.94
  -1   5  11  109.03    5.55
   5  -1  11   93.00    5.51
   1   4  11   98.49    5.57
   4   1  11  102.41    5.61
   5  -1 -11  114.09    6.16
   4   1 -11  126.81    6.04
   5  -4 -11  116.27    6.13
   4  -5 -11  131.40    6.69
   1  -5 -11  117.23    6.13
  -4   5  11  127.12    5.56
  -1  -4 -11  107.61    5.98
   5  -4  11  111.84    5.74
   5  -1  11  120.61    5.65
  -1  -4  11  118.79    5.69
  -4  -1  11  107.04    5.55
   1  -5  11  108.38    5.74
   4  -5  11  117.61    5.79
   1   4 -11  122.91    6.11
   4   1  11  117.30    5.81
  -1   5  11  120.81    5.68
   4  -5 -11  114.23    5.39
   4   1 -11  123.20    5.44
   1   4  11  129.66    5.73
   5  -4 -11  125.39    5.48
   5  -1 -11  122.89    5.48
   1  -5 -12   18.11    2.32
  -1  -4 -12   14.48    2.40
  -5   4 -12   17.06    2.85
  -5   1 -12   12.25    2.89
  -4  -1 -12   21.62    2.78
   1   4  12   16.35    2.14
   4   1  12   11.82    2.10
  -1   5  12    9.04    1.96
  -4   5 -12   13.99    2.85
   4  -5  12   14.11    2.41
   1  -5 -12   17.24    2.95
   4   1 -12   16.35    3.08
   5  -1 -12   11.50    3.19
   5  -4 -12   16.75    3.37
  -1  -4 -12   11.06    2.95
  -1  -4  12   14.13    2.41
   1  -5  12   13.00    2.35
   1   4 -12   12.90    3.07
  -4  -1  12   13.99    2.12
   5  -4  12   12.10    2.52
   4  -5 -12   11.32    2.92
  -5   1  12   14.91    1.95
   1   4  12   14.59    2.49
   1  -5 -12   16.18    1.82
   5  -1 -12   13.31    1.98
   5  -4 -12   19.71    1.97
   4   1  12   13.60    2.53
  -5   4  12   14.80    1.91
   4   1 -12   17.24    1.81
   4  -5 -12   15.33    1.76
   1   4 -12   13.79    1.79
  -1   5  12   16.14    2.24
  -4   5  12   15.79    1.99
   5  -1  12   12.74    2.55
  -1  -4 -13   41.90    3.00
  -4  -1 -13   37.80    3.43
  -5   4 -13   32.91    3.45
   1  -5 -13   33.12    2.73
  -5   1 -13   38.63    3.30
  -1   5 -13   35.16    3.79
   5  -1  13   34.97    3.25
  -5   4  13   32.57    2.59
  -4   5  13   34.43    2.73
   4   1  13   32.47    3.07
  -4  -1  13   33.24    2.65
   5  -4 -13   32.65    4.00
  -1  -4  13   27.99    2.95
   1  -5  13   35.11    3.10
  -1   5  13   39.03    2.90
   4  -5  13   31.44    3.13
  -5   1  13   30.69    2.61
   1   4 -13   34.41    3.67
  -4  -1 -13   33.60    3.90
   5  -4  13   31.42    3.03
   5  -1 -13   34.54    2.57
   5  -4 -13   35.78    2.54
   4   1 -13   35.32    2.58
   1   4 -13   36.72    2.46
   1  -5 -13   31.62    2.42
   4  -5 -13   36.55    2.53
   1   4  13   30.98    3.08
   5  -1 -13   31.85    3.54
   4  -5 -13   39.13    3.78
   1  -5 -13   29.58    3.66
   4   1 -13   31.72    3.74
  -1  -4 -13   40.02    3.74
  -1  -4 -14   32.20    2.94
  -4  -1 -14   35.36    3.37
  -5   1 -14   31.17    3.36
  -5   4 -14   32.70    3.50
   4   1  14   37.94    3.48
   1  -5  14   28.72    3.29
   5  -1 -14   23.59    3.84
   1  -5 -14   25.71    3.69
   4  -5 -14   29.50    3.94
  -4  -1  14   25.86    2.79
   5  -4  14   29.61    3.25
   4  -5  14   32.75    3.41
  -1   5 -14   37.66    4.10
  -1  -4  14   33.00    3.10
  -1   5  14   29.68    3.05
  -4   5  14   34.39    2.76
   5  -1  14   36.87    3.38
   4   1 -14   31.84    4.05
  -4  -1 -14   39.48    4.14
   1   4  14   36.24    3.24
  -1  -4 -14   25.58    3.84
   1   4 -14   37.42    3.92
   5  -1 -14   34.95    2.50
   4   1 -14   38.01    2.67
   1  -5 -14   39.90    2.54
   1   4 -14   38.93    2.52
   4  -5 -14   31.73    2.58
   5  -4 -14   36.15    2.47
   5  -4 -14   28.60    4.16
  -5   1 -15   33.04    3.34
  -4  -1 -15   27.81    3.19
  -1  -4 -15   25.07    2.79
   5  -4  15   23.09    3.41
  -1   5  15   26.89    3.15
   5  -1 -15   24.70    4.17
  -4   5  15   26.77    2.74
   4  -5 -15   19.33    3.91
  -4  -1 -15   25.04    4.06
  -1  -4  15   23.84    3.03
  -5   1 -15   26.00    4.14
   5  -1  15   29.82    3.20
  -4   5 -15   25.01    4.37
   4   1 -15   25.60    4.22
   1   4 -15   28.82    4.08
   1  -5 -15   27.20    3.93
  -1  -4 -15   27.81    3.90
   5  -4 -15   17.28    4.01
   4  -5  15   25.17    3.33
   1  -5  15   22.39    3.21
  -4  -1  15   29.77    2.72
   1   4  15   29.37    3.21
  -1   5 -15   30.30    3.96
   5  -1 -15   30.33    2.65
   1  -5 -15   33.21    2.39
   1   4 -15   33.11    2.46
   4   1  15   27.48    3.14
   4  -5 -15   29.57    2.42
  -1  -4 -15   34.67    2.46
  -1   5 -15   34.48    2.55
   5  -4 -15   34.37    2.58
   4   1 -15   30.30    2.38
  -4  -1 -16   42.23    3.71
  -5   1 -16   46.72    3.84
   1   4 -16   37.78    4.28
  -4   5 -16   45.67    4.54
  -1   5 -16   37.46    4.43
   4   1 -16   36.44    4.61
   4  -5  16   39.78    3.74
  -5   1 -16   39.37    4.35
  -4  -1 -16   33.59    4.24
   1  -5  16   40.54    3.55
  -1   5  16   42.37    3.45
   1  -5 -16   30.50    4.29
   5  -1 -16   32.35    4.38
   5  -4  16   42.94    3.75
   4   1  16   40.64    3.68
   1   4  16   43.76    3.48
  -5   4 -16   40.60    4.63
   5  -1  16   43.79    3.68
   1   4 -16   52.40    3.06
  -1   5 -16   48.66    2.95
  -1  -4 -16   47.64    2.91
   4  -5 -16   49.30    3.03
   1  -5 -16   45.75    2.93
   5  -4 -16   45.21    3.01
   5  -1 -16   53.60    3.00
   4   1 -16   48.07    3.01
   4  -5 -16   29.04    4.21
   5  -4 -16   28.53    4.41
  -1  -4 -16   39.54    4.33
  -5   4 -17   34.12    4.27
  -5   1 -17   28.45    3.99
  -4   5 -17   36.74    4.34
   1   4  17   43.09    3.13
   5  -1  17   42.74    3.47
   4   1  17   36.80    3.37
   4   1 -17   15.95    3.98
  -1  -4 -17   28.48    3.93
  -1   5  17   40.19    3.06
   4  -5  17   37.39    3.53
   1  -5 -17   17.75    3.98
   1   4 -17   25.17    3.99
   5  -4  17   35.47    3.38
  -4  -1 -17   31.87    3.96
   5  -4 -17   18.77    4.02
   4  -5 -17   19.85    4.06
  -1   5 -17   29.75    4.00
   5  -1 -17   22.01    4.01
   1  -5 -18    1.93    2.09
  -1  -4 -18    3.30    2.03
  -5   1 -18    5.40    2.21
  -1   5 -18    4.22    2.07
  -4  -1 -18    4.90    2.06
   1   4 -18    3.85    2.06
   4  -5 -18    5.87    2.04
   4   1 -18    5.78    2.05
  -5   4 -18    0.85    2.19
  -4   5 -18    3.97    2.12
   5  -4 -19   12.72    3.50
   5  -1 -19   12.11    3.55
  -5   4 -19    3.10    3.57
   1   4  19   11.52    2.56
  -5   1 -19    0.74    3.59
  -4  -1 -19   -1.02    3.53
  -1   5 -19    3.49    3.55
   5  -1  19    9.02    2.79
  -1   5  19   10.63    2.36
   1   4 -19    2.07    3.41
   4   1  19   11.01    2.75
  -4   5 -19   -1.35    3.63
   5  -4  19   10.81    2.76
  -1   5 -19   12.79    1.99
  -4   5 -19   14.75    2.03
  -4  -1 -19   13.51    2.02
  -5   1 -19   14.38    2.14
   1  -5 -19   13.53    1.93
   1   4 -19   13.40    2.00
  -5   4 -19   12.73    2.12
  -1  -4 -19   14.46    1.99
   5  -4 -19    2.21    3.56
   4   1 -19   -1.21    3.32
   4  -5 -19    1.26    3.53
   5  -1 -19   -0.88    3.61
   1  -5 -19   -6.86    3.73
  -1  -4 -19    2.42    3.25
   4  -5 -20   -2.02    2.82
   5  -1 -20   -3.48    2.97
   4   1 -20    1.95    2.86
   5  -4 -20   -0.73    2.86
   4   1  20    1.84    2.33
   1   4  20    0.47    2.16
   5  -1  20    0.61    2.41
  -1   5 -20   -2.06    3.07
  -5   1 -20   -1.32    3.41
  -5   4 -20    1.99    3.19
  -4   5 -20    0.64    3.40
  -1   5  20   -1.53    1.95
  -4  -1 -20   -0.72    2.89
  -5   1 -20   -0.10    1.79
  -1  -4 -20    2.42    1.62
  -1   5 -20    0.31    1.62
  -4   5 -20    0.56    1.68
  -4  -1 -20   -1.43    1.72
  -5   4 -20   -0.71    1.85
  -1  -4 -20   -0.86    2.93
   4   1 -20   -2.55    3.01
   1  -5 -20   -5.03    3.04
   1   4 -20   -3.81    2.99
   1  -5 -21   -2.48    2.36
   5  -1 -21    2.36    2.40
   4   1 -21    3.76    2.35
   4  -5 -21    0.45    2.27
   5  -4 -21   -1.09    2.45
   1   4 -21    1.12    2.30
  -4   5 -21    1.64    2.66
   1   4  21   -0.90    1.60
   4   1  21    3.51    1.95
  -5   4 -21    0.28    2.74
  -5   4 -21    0.78    1.54
  -4  -1 -21   -0.43    1.46
  -5   1 -21    0.43    1.57
  -4   5 -21    2.42    1.51
  -4  -1 -21   -1.91    2.40
   1   4 -21    0.05    2.58
  -5   1 -21   -2.57    2.68
  -1   5 -21    0.36    2.40
   4  -5 -22   -1.15    1.67
  -1   5 -22    0.42    1.65
   1  -5 -22    0.31    1.53
   5  -4 -22   -1.76    1.79
   1   4 -22    2.73    1.49
   4   1 -22    1.65    1.57
   5  -1 -22    1.55    1.70
  -1  -4 -22    0.34    1.70
  -5   4 -22    1.54    1.89
  -4   5 -22    0.04    1.91
  -5   1 -22   -0.28    1.94
  -5   0   0   24.41    1.86
   0  -5   0   36.83    1.58
  -5   5   0   34.93    1.76
   5  -5   0   27.62    2.26
   5  -5  -1  222.17   10.37
   5  -5  -1  234.04   10.52
   5   0  -1  237.63   10.46
   5  -5  -1  218.42   10.55
   5   0  -1  225.49   10.52
   5  -5  -1  271.03   10.57
   5   0  -1  267.71   10.50
  -5   5  -1  250.75   10.48
  -5   0  -1  258.20   10.47
   5  -5   1  245.91   10.46
   5  -5  -1  228.36   10.60
   0  -5  -1  244.46   10.35
   5  -5   1  248.75   10.56
   0   5  -1  243.86   10.35
   5  -5  -2   80.98    3.85
   5   0  -2   89.03    3.89
   5  -5  -2   92.29    3.90
   5  -5  -2   74.26    3.95
   5   0  -2   71.14    3.74
  -5   0  -2   68.24    3.68
  -5   5  -2   89.31    3.79
   5  -5  -2   77.43    3.44
   0  -5  -2   80.48    3.64
   5  -5   2   80.32    3.71
   5  -5  -2   81.04    3.95
  -5   0  -3   43.18    2.73
   5  -5  -3   36.37    2.68
  -5   0  -3   33.79    2.29
   5  -5  -3   40.99    1.80
   5  -5  -3   37.60    2.58
  -5   5  -3   37.87    2.46
   5   0  -3   45.07    2.51
   0  -5  -3   36.34    2.34
   5  -5  -3   33.45    2.70
   0  -5  -3   40.64    2.22
   5  -5   3   30.27    2.28
   5  -5  -3   43.67    2.60
  -5   0  -4 1382.12   61.53
  -5   5   4 1479.81   61.39
   5  -5  -4 1459.38   61.50
  -5   0  -4 1431.28   61.47
   5  -5  -4 1474.25   61.39
   0  -5  -4 1483.08   61.47
   5  -5  -4 1372.76   61.37
  -5   5  -4 1454.32   61.51
   5   0  -4 1530.86   61.51
   0  -5  -4 1462.19   61.48
   5  -5  -4 1421.92   61.52
   5  -5   4 1438.09   61.47
   5  -5  -4 1440.86   61.44
   5  -5  -4 1362.28   61.49
   5   0  -4 1454.28   61.44
  -5   5  -5    3.68    2.18
   5  -5  -5    3.59    0.81
  -5   0  -5    5.00    2.27
   0  -5  -5    3.56    1.85
  -5   5   5    0.48    0.92
   5   0   5   -3.58    1.80
  -5   0  -5   -2.32    1.83
   5  -5  -5    3.88    1.00
   0  -5  -5    1.69    1.74
   5  -5  -5    9.60    2.52
   5   0  -5    4.21    1.61
   5  -5  -5    8.54    1.85
   5   0  -5    2.38    1.90
   5  -5  -5    8.46    2.20
   5   0  -5    1.22    2.05
  -5   0   5    2.75    1.20
   5  -5   5    1.66    1.63
   0  -5   5    2.07    1.90
   5  -5  -5    3.07    1.20
   5   0  -5    4.04    1.18
   0  -5  -6   17.37    2.27
  -5   5   6    1.16    1.47
   5   0  -6    5.76    2.21
   5   0   6    9.67    1.27
   5  -5  -6   27.98    1.47
   5   0  -6   15.76    2.13
   0  -5  -6    5.27    2.06
   5   0  -6    7.71    2.64
   5  -5   6   11.52    2.21
   0  -5   6   39.26    2.34
   5  -5  -6   10.16    2.55
   0  -5  -6   17.75    2.29
  -5   0   6    9.72    1.74
   5   0  -6   11.02    1.70
   5  -5  -6   16.94    1.68
   5  -5  -6   39.33    2.44
   0  -5  -7   27.86    2.20
  -5   0  -7   24.61    2.28
   0  -5  -7   13.88    1.98
  -5   0  -7    8.35    2.22
  -5   5   7   12.43    1.45
   5   0   7   10.63    2.15
   5   0  -7   20.73    2.07
  -5   5  -7   30.29    2.37
   5  -5  -7   24.16    1.43
   5  -5  -7   24.53    2.88
   0  -5  -7   19.84    2.40
  -5   0   7   21.63    1.73
   5  -5   7   21.69    2.26
   0  -5   7   23.06    2.13
   5   0  -7   19.70    2.47
   5  -5  -7   25.84    2.01
  -5   5   7   21.65    1.71
  -5   5  -8    2.61    2.26
   5  -5  -8    0.58    1.20
  -5   0  -8    0.94    2.24
  -5   0  -8    3.97    2.11
   0  -5  -8    2.30    1.86
   5   0   8    3.78    2.05
   0   5   8    2.86    1.98
   5   0  -8    2.10    1.64
   0  -5  -8   -0.67    2.28
   5   0  -8    1.49    2.37
   0  -5   8    1.49    1.98
  -5   0   8    1.24    1.52
   5  -5  -8    2.33    2.82
   5  -5   8    2.52    2.14
   5  -5  -8    1.23    1.25
   5   0  -8    1.68    1.33
  -5   5   8    2.95    1.52
   5   0   8    2.88    2.08
   0  -5  -9   28.01    2.34
  -5   0  -9   26.15    2.79
   0  -5  -9   25.43    2.20
   0   5   9   21.02    2.14
  -5   0   9   26.10    2.00
   0  -5  -9   26.40    2.68
   5   0  -9   27.53    1.84
  -5   5   9   27.14    2.03
   5  -5  -9   25.10    1.86
  -5   5  -9   23.93    2.60
   5   0  -9   19.40    1.95
  -5   5 -10    8.95    2.56
   0  -5 -10    9.16    2.03
  -5   0 -10   11.57    2.48
   5   0  10    9.69    1.96
   0  -5 -10    6.86    2.51
   0  -5  10    7.67    2.15
  -5   0  10    8.57    1.76
   5  -5  10    8.50    2.15
   5  -5 -10    8.21    2.87
   5   0 -10    8.62    2.60
   5   0  10    8.03    2.25
   5  -5 -10    8.50    1.65
   5   0 -10    9.41    1.67
  -5   5  10    8.31    1.68
   0  -5 -11   85.65    4.31
  -5   0 -11   76.54    4.59
  -5   5 -11   69.26    4.60
   5   0 -11   64.82    4.67
   0  -5 -11  114.08    4.76
   5  -5 -11   66.59    4.73
   0  -5  11   80.90    4.26
   5  -5  11   71.03    4.41
   5   0 -11   77.24    4.01
   5   0  11   74.11    4.42
   5  -5 -11   87.82    4.01
   0   5  11   70.78    4.21
   0   5  11  127.49    4.33
   5   0  11   58.39    4.24
   0  -5 -12   17.84    2.32
  -5   5 -12   17.71    3.10
  -5   0 -12   21.03    2.86
   0   5  12   15.91    2.24
   0  -5 -12   17.00    3.01
   5   0 -12   20.52    3.31
   0  -5  12   20.15    2.63
  -5   5  12   20.61    2.08
  -5   0  12   16.82    2.12
   0   5 -12   17.06    3.21
   5  -5  12   17.56    2.63
   5  -5 -12   15.81    3.29
   5   0  12   17.48    2.60
   5  -5 -12   17.38    2.04
   5   0 -12   19.53    2.05
   0   5  12   16.35    2.36
  -5   0 -13    6.58    2.98
   0  -5 -13    3.77    2.29
   0   5  13    3.15    1.95
   0  -5  13    3.47    2.53
  -5   0  13    5.02    1.96
   5  -5  13    3.97    2.68
   0   5 -13    6.12    3.32
   0  -5 -13    2.67    3.14
   5   0 -13    7.01    3.14
   5  -5 -13    2.25    3.25
  -5   5 -13    3.98    2.92
  -5   5  13    3.59    1.99
   0  -5 -13    5.01    1.74
   5   0  13    4.66    2.61
   0   5  13    3.94    2.34
   5   0 -13    4.20    1.86
   0   5 -13    6.78    1.81
   5  -5 -13    5.31    1.88
   0   5 -14    4.22    1.94
   0   5  14    6.88    2.63
   5   0  14    3.45    2.94
   0  -5 -14    4.46    1.79
   5   0 -14    6.27    1.94
   5  -5 -14    6.29    1.84
   0  -5  14    7.25    2.87
   0   5 -14   11.64    3.52
   5  -5  14    8.58    2.95
   5  -5 -14    4.43    3.64
  -5   0 -14    6.08    3.82
   5   0 -14    9.59    3.78
   0  -5 -14    6.08    3.51
  -5   0 -14    4.26    2.90
   0  -5 -14    6.24    2.28
   5  -5 -15   17.49    3.85
   0   5  15   23.74    3.04
   5   0 -15   25.58    2.50
   0   5 -15   21.07    2.30
   5   0  15   21.85    3.30
   0  -5 -15   23.99    2.18
   5  -5 -15   25.13    2.44
   0   5 -15   17.74    3.86
   0  -5 -15   21.37    3.68
  -5   0 -15   21.03    4.03
   5   0 -15   22.07    3.77
   5  -5  15   17.25    3.31
   0  -5  15   21.52    2.87
  -5   0 -15   19.49    3.17
   5  -5 -16    1.55    3.57
   0   5 -16    0.03    2.00
   5  -5 -16   -1.10    1.91
   5   0 -16    1.20    2.07
   0  -5 -16    1.59    1.92
   0   5  16   -0.25    2.73
  -5   0 -16   -3.03    3.80
   0  -5 -16    0.10    3.81
   5  -5  16   -2.63    2.96
  -5   5 -16    4.45    4.23
   5   0 -16    1.34    3.49
   5   0  16    1.00    2.86
   0   5 -16    2.70    3.85
  -5   0 -16    0.04    3.02
   0   5 -17   12.96    3.78
   5   0  17    0.48    2.89
   5  -5  17    6.31    3.06
   0   5  17    3.29    2.56
  -5   5 -17    7.51    3.82
  -5   0 -17    0.91    3.88
   0  -5 -17    1.60    3.52
   5   0 -17    2.56    3.63
   5  -5 -17    3.78    3.49
  -5   5 -18    9.66    2.18
   0  -5 -18    7.79    1.92
  -5   0 -18   11.41    2.19
   0   5 -18    6.31    1.96
   0   5 -19   22.78    2.12
  -5   0 -19   17.68    2.05
  -5   5 -19   19.87    2.09
   0  -5 -19   19.69    2.05
  -5   0 -19    2.61    3.47
   5   0  19   14.50    2.82
  -5   5 -19    0.12    3.63
   0   5 -19    1.12    3.42
   0   5  19   11.78    2.52
   5  -5 -19   20.65    3.43
   5   0 -19   13.69    3.45
   5   0 -19   -2.01    3.57
   0  -5 -19    1.78    3.15
  -5   0 -20    1.48    1.74
  -5   5 -20    2.48    1.75
  -5   0 -20   -5.35    3.08
   5   0  20   -0.60    2.41
   0   5  20    1.26    2.02
  -5   5 -20   -1.62    3.30
   5  -5 -20    2.81    2.86
   5   0 -20   -0.40    2.93
   0  -5 -20    1.77    2.88
   0   5 -20    2.57    2.98
  -5   0 -21   -0.50    1.51
  -5   5 -21   -1.33    1.52
  -5   0 -21    2.82    2.44
   0   5 -21   -2.03    2.51
   5   0 -21    0.05    2.36
   0   5 -21    0.39    2.22
   5  -5 -21   -2.76    2.32
   0  -5 -21    1.67    2.25
   5   0  21   -0.62    1.93
  -5   5 -21   -1.68    2.75
  -5   0 -22    0.13    1.59
  -5   5 -22   -0.29    1.80
   5  -5 -22    0.57    1.57
   0   5 -22   -1.07    1.41
   5   0 -22    1.05    1.54
  -6   3   0  320.96   13.86
   3  -6   0  329.40   13.92
   3   3   0  317.78   13.85
   6  -3   0  311.95   13.86
   6  -3   0  357.56   14.02
   6  -3   0  323.73   13.85
  -6   3   0  348.42   13.93
   6  -3  -1 1526.95   68.33
   6  -3  -1 1556.01   68.32
   3  -6  -1 1562.12   68.27
   3   3  -1 1519.32   68.27
   3  -6  -1 1600.57   68.30
   3  -6  -1 1560.87   68.29
   6  -3   1 1618.14   68.27
   6  -3  -1 1615.56   68.33
   3  -6  -1 1599.66   68.30
  -6   3  -1 1597.66   68.27
   6  -3   1 1667.20   68.32
   6  -3  -1 1632.39   68.35
   6  -3   1 1650.48   68.26
  -6   3  -1 1668.68   68.30
   6  -3  -2   97.24    4.84
   3   3  -2  106.96    4.68
   6  -3  -2  103.69    4.94
   6  -3  -2  115.37    4.95
   6  -3   2   98.21    4.63
   3  -6  -2  115.68    4.92
  -6   3  -2  105.35    4.65
   6  -3   2  100.49    4.72
   6  -3  -2  110.23    4.97
   3   3  -2  107.59    4.61
  -3  -3  -2  105.81    4.82
   6  -3   2   98.48    4.63
  -6   3  -2   97.10    4.80
  -6   3  -3   31.04    2.19
   6  -3  -3   22.17    2.29
   6  -3  -3   30.43    2.39
   6  -3   3   27.09    1.80
  -6   3  -3   30.43    1.77
   6  -3  -3   26.70    2.31
   6  -3   3   25.79    1.71
   3  -6  -3   28.21    1.69
   6  -3  -3   22.70    2.32
   3  -6  -3   27.58    2.29
  -3  -3  -3   29.59    2.07
   3  -6   3   23.66    2.09
   3   3  -3   20.30    1.77
   3  -6  -3   19.85    1.45
   3   3  -3   30.23    1.52
   6  -3   3   24.10    1.81
  -6   3  -4 4873.34  208.64
   3  -6  -4 4949.22  208.58
   6  -3   4 4862.71  208.60
  -3  -3  -4 4727.54  208.61
   3   3  -4 4730.44  208.54
  -6   3  -4 4751.63  208.61
   3  -6  -4 4862.03  208.58
   6  -3  -4 5029.21  208.64
   3  -6  -4 4961.96  208.64
   6  -3  -4 4919.26  208.65
  -6   3   4 4751.52  208.53
   3   3  -4 4821.11  208.60
   3  -6   4 4896.37  208.63
   3   3  -4 5164.83  208.57
   3  -6  -4 4979.36  208.56
   6  -3   4 4958.80  208.60
   6  -3   4 4945.03  208.56
  -6   3  -5 1821.00   74.96
  -3  -3  -5 1823.03   74.97
   3  -6  -5 1788.23   74.85
   6  -3   5 1680.30   74.87
   3  -6  -5 1718.52   74.85
   6  -3  -5 1665.82   74.89
  -3  -3  -5 1687.85   74.89
   6  -3  -5 1759.22   74.92
   6  -3  -5 1778.44   74.95
   3  -6  -5 1899.64   74.96
   3   3  -5 1677.05   74.89
  -6   3   5 1711.39   74.81
   3  -6   5 1733.80   74.91
   6  -3   5 1735.34   74.88
   6  -3  -5 1815.70   74.86
   3   3  -5 1758.47   74.83
   3  -6  -5 1795.54   74.83
   3  -6  -6 1784.56   74.30
  -3  -3  -6 1743.39   74.40
   6  -3   6 1684.80   74.33
   6  -3  -6 1733.39   74.38
   3  -6  -6 1650.74   74.28
  -3  -3  -6 1745.73   74.36
   6  -3  -6 1701.93   74.35
   6  -3  -6 1877.02   74.45
   3  -6  -6 1750.54   74.39
   3  -6   6 1742.51   74.36
  -3  -3   6 1717.79   74.33
   3   3  -6 1746.31   74.37
  -6   3   6 1759.57   74.26
   6  -3   6 1748.02   74.33
   3  -6  -6 1693.04   74.27
   3   3  -6 1779.27   74.28
   6  -3  -6 1735.40   74.30
   3  -6  -7  412.49   16.99
  -6   3  -7  403.15   17.15
   6  -3   7  374.41   17.05
  -3   6   7  387.51   16.99
   3  -6  -7  400.13   16.99
  -3  -3  -7  393.37   17.07
   6  -3  -7  388.75   17.16
  -3   6  -7  393.84   17.12
   3  -6  -7  402.10   17.16
   6  -3  -7  405.09   17.22
  -3  -3   7  391.88   17.04
   3  -6   7  390.12   17.11
  -6   3   7  392.29   16.94
   6  -3   7  396.98   17.08
   3   3  -7  400.39   17.13
   6  -3  -7  360.98   17.03
  -3  -3  -8 1073.49   42.85
   3  -6  -8  981.36   42.70
  -6   3  -8 1025.35   42.84
   3   3   8 1008.44   42.78
  -3   6   8  979.64   42.69
   6  -3   8  976.84   42.75
  -3  -3  -8 1056.26   42.79
   3  -6  -8 1007.98   42.71
   3   3  -8  943.21   42.70
   6  -3  -8 1068.86   42.90
   3  -6  -8 1023.77   42.86
   3   3  -8 1038.76   42.84
  -6   3   8 1002.20   42.68
   6  -3   8  973.84   42.77
  -3  -3   8  987.93   42.74
   3  -6   8  999.78   42.80
   3   3  -8 1007.75   42.68
   6  -3  -8  918.17   42.72
   6  -3  -8  994.28   42.70
   3  -6  -8  973.02   42.67
  -3  -3  -9  290.79   12.17
  -6   3  -9  284.66   12.18
  -3   6   9  273.65   11.94
   3  -6  -9  272.01   11.97
  -6   3   9  265.85   11.90
  -3  -3   9  273.28   12.01
   3   3  -9  281.15   12.19
   6  -3  -9  271.70   11.94
   3  -6  -9  261.68   11.89
   3   3  -9  277.25   11.91
  -6   3 -10  109.43    5.49
  -3  -3 -10  119.66    5.35
   3   3  10   99.14    5.18
  -3   6  10   97.84    4.95
  -3  -3 -10   99.98    5.17
   3  -6 -10  100.74    5.50
   6  -3 -10  103.59    5.55
   6  -3 -10  106.86    4.93
   3  -6 -10  105.24    4.90
   3   3 -10  107.57    4.93
   3   3  10  109.18    5.21
   3   3 -10  105.32    5.43
   6  -3  10  108.90    5.23
   3  -6  10  108.72    5.20
  -6   3  10  103.50    4.93
   3  -6 -10  108.57    4.98
  -3  -3 -11  107.89    5.13
  -6   3 -11  113.77    5.43
   3   3  11   81.27    5.06
   3  -6 -11   96.95    5.41
   6  -3 -11  100.79    5.51
   3   3 -11   92.03    5.40
  -3  -3 -11  100.01    5.45
  -3  -3  11   94.32    4.91
   3  -6  11   94.94    5.12
   6  -3  11   96.36    5.11
   3   3  11  103.85    5.13
   3  -6 -11  103.69    4.69
   6  -3 -11   98.64    4.75
  -3   6  11  106.12    4.96
   3   3 -11  104.24    4.75
  -3  -3 -12  134.61    6.41
  -6   3 -12  138.83    6.46
   3   3  12  111.98    6.17
   6  -3 -12  139.23    6.90
   3  -6 -12  117.97    6.48
   3   3 -12  128.73    6.52
   6  -3  12  124.56    6.33
  -3  -3  12  119.61    6.15
   3  -6  12  125.86    6.25
  -3  -3 -12  129.98    6.53
   3   3 -12  125.61    5.95
   3   3  12  130.86    6.35
   6  -3 -12  129.04    5.97
   3  -6 -12  134.22    5.92
  -3   6  12  139.97    6.18
  -3  -3 -13  109.13    5.38
  -6   3 -13  109.29    5.51
   3   3  13   81.73    5.08
   3   3 -13   99.20    5.85
   6  -3 -13   93.64    5.85
   3  -6 -13   94.50    5.80
   6  -3  13  102.23    5.37
  -3  -3  13   94.79    5.18
   3  -6  13   98.67    5.46
  -3   6  13  105.61    5.12
  -3  -3 -13   99.30    5.61
   3  -6 -13  108.73    4.89
   3   3 -13  106.94    4.92
   3   3  13  103.63    5.40
   6  -3 -13  106.88    5.00
   6  -3 -14  108.39    7.68
   3  -6 -14  128.13    7.44
   3   3 -14  139.62    7.50
   3   3 -14  159.88    6.88
   3  -6 -14  158.20    6.84
   6  -3 -14  161.84    6.91
  -3  -3 -14  143.59    7.45
   6  -3  14  149.99    7.26
   3   3  14  143.89    7.24
  -3  -3  14  131.04    7.02
  -3   6  14  146.36    6.97
   3  -6  14  136.22    7.29
  -3  -3 -14  157.87    7.29
  -6   3 -14  153.65    7.27
   3   3 -15   62.15    5.05
   6  -3 -15   44.03    5.00
  -3  -3 -15   61.27    5.12
   3  -6 -15   54.74    4.96
   3  -6 -15   76.41    3.75
   6  -3 -15   76.72    3.86
   3   3 -15   77.79    3.85
   6  -3  15   66.13    4.34
   3  -6  15   61.88    4.34
  -3   6  15   70.46    4.09
   3   3  15   68.38    4.30
  -3   6 -15   65.20    5.15
  -6   3 -15   74.33    4.89
  -3  -3 -15   69.52    4.32
  -3  -3 -16   28.27    2.47
  -3   6 -16   33.70    2.55
   3  -6 -16   30.65    2.48
   3   3  16   28.72    3.38
   6  -3 -16   28.88    2.48
   3   3 -16   33.21    2.58
   6  -3 -16   14.78    3.95
   3  -6 -16   22.01    4.01
  -3   6  16   26.50    2.83
  -3   6 -16   26.76    4.09
  -6   3 -16   25.16    4.43
   3  -6  16   31.15    3.24
   6  -3  16   33.33    3.51
   3   3 -16   23.64    4.23
  -3  -3 -16   27.29    3.86
  -3  -3 -16   27.01    3.07
  -3   6 -17    3.46    3.73
  -6   3 -17   -2.89    3.79
   6  -3  17   -4.33    2.97
   3   3  17    0.80    2.63
   3   3 -17    2.42    3.49
  -3  -3 -17    0.23    3.73
  -3   6  17    1.10    2.27
   3  -6 -17    5.65    3.72
  -3  -3 -17    1.15    2.51
   3   3 -18   14.24    2.03
  -6   3 -18   14.15    2.32
   3  -6 -18   13.83    2.05
  -3   6 -18   13.05    2.18
  -3  -3 -18   14.50    2.10
  -3  -3 -19   27.30    2.21
  -3   6 -19   30.09    2.22
  -6   3 -19   31.01    2.34
   3   3  19   21.71    2.81
   6  -3  19   20.92    2.95
  -3  -3 -19    3.11    3.23
  -6   3 -19    3.38    3.58
  -3   6 -19    4.30    3.64
   6  -3 -19   29.77    3.52
   3   3 -19    1.26    3.34
   3  -6 -19    2.37    3.35
  -3  -3 -20   -1.32    1.74
  -3   6 -20   -0.16    1.69
  -6   3 -20   -2.55    1.76
   3   3  20   -1.86    2.29
  -6   3 -20    3.06    3.19
   6  -3  20   -1.51    2.39
  -3   6 -20   -0.52    3.38
   3  -6 -20   -2.34    2.71
   3   3 -20    4.65    2.77
   6  -3 -20    1.27    2.93
  -3  -3 -20   -1.89    2.69
   3   3 -20   -2.50    3.00
  -3  -3 -21   -0.20    1.30
  -6   3 -21    0.92    1.42
  -3  -3 -21    0.17    2.34
  -3   6 -21   -2.14    2.57
   3  -6 -21    0.21    2.15
   3   3 -21    1.32    2.15
   6  -3 -21   -0.80    2.33
   3   3  21    0.53    1.88
  -6   3 -21   -1.67    2.68
  -3   6 -22    0.48    1.73
  -6   3 -22   -0.03    1.72
   3   3 -22   -1.52    1.37
   6  -3 -22    1.81    1.58
  -3  -3 -22   -0.35    1.61
   3  -6 -22   -0.47    1.48
  -3   6 -22   -0.06    1.55
   4   2   0 1014.60   49.04
   2  -6   0 1098.77   49.07
   2  -6   0 1133.73   49.08
  -6   2   0 1109.51   49.06
   6  -4   0 1050.61   49.14
   6  -2   0 1138.58   49.15
  -2   6   0 1190.28   49.03
  -6   4   0 1034.39   49.06
  -6   4   1  873.91   36.03
  -6   4  -1  813.89   36.09
  -6   2  -1  890.86   36.13
   6  -2  -1  812.61   36.13
   2  -6  -1  802.61   36.04
   2  -6  -1  791.34   36.07
   4  -6  -1  866.14   36.09
   6  -4  -1  786.80   36.13
   4  -6  -1  856.76   36.11
   6  -4  -1  784.67   36.13
   4   2  -1  759.03   36.08
   6  -2  -1  841.94   36.11
   2   4  -1  807.22   36.04
   4  -6  -1  888.79   36.13
   4   2  -1  852.73   36.06
   6  -4  -1  861.68   36.15
   6  -2  -1  921.66   36.14
   6  -4   1  870.53   36.06
   2  -6  -1  832.27   36.08
  -6   2   1  773.90   36.03
   2  -6   1  931.66   36.05
  -6   2  -1  875.40   36.07
   4  -6  -1  911.84   36.11
   6  -2   1  818.49   36.12
   6  -2  -1  882.12   36.16
   6  -4  -1  777.43   36.15
  -4  -2  -1  875.52   36.13
   6  -4   1  895.60   36.06
   6  -4   1  890.94   36.13
  -6   4  -2  894.13   34.55
  -6   2  -2  832.20   34.56
   4  -6  -2  813.76   34.53
   4   2  -2  790.98   34.52
   6  -4  -2  846.53   34.56
   6  -2  -2  804.13   34.53
   4  -6  -2  804.63   34.52
   6  -2  -2  771.95   34.57
   6  -4  -2  841.37   34.57
   6  -2  -2  791.77   34.55
   6  -4  -2  857.55   34.58
   4  -6  -2  800.04   34.54
   6  -4   2  798.76   34.49
   2  -6   2  796.01   34.44
   4  -6  -2  796.44   34.54
  -6   2  -2  763.62   34.49
   6  -2   2  862.35   34.53
   6  -4  -2  843.47   34.58
   6  -2  -2  820.27   34.58
  -2  -4  -2  802.08   34.57
  -4  -2  -2  802.81   34.53
   4   2  -2  807.56   34.49
  -6   2   2  765.71   34.44
   6  -4   2  791.32   34.49
  -2  -4  -2  845.31   34.47
   2   4  -2  719.92   34.47
   2  -6  -2  843.61   34.45
   2   4  -2  814.53   34.45
   6  -4   2  805.45   34.52
  -6   4  -3   60.87    3.00
  -6   2  -3   53.44    3.01
   6  -2  -3   53.39    3.09
   6  -4  -3   52.83    3.20
   6  -4  -3   55.77    3.17
   6  -2   3   51.62    2.82
   6  -2  -3   54.21    3.03
   6  -4   3   53.85    2.74
  -4  -2  -3   55.87    2.85
  -6   2  -3   52.77    2.80
   2   4  -3   50.47    2.40
   4  -6  -3   57.13    3.15
  -4   6  -3   55.25    2.94
   6  -4  -3   58.90    3.14
   6  -2  -3   52.38    3.09
   6  -2   3   54.03    2.72
  -2  -4  -3   46.74    2.84
   2  -6  -3   57.69    2.80
   4   2  -3   45.79    2.78
   2  -6  -3   40.76    2.92
   6  -2  -3   55.72    3.11
   4  -6  -3   52.01    2.56
   4  -6  -3   43.12    3.16
   6  -4   3   55.75    2.72
   4  -6   3   56.38    2.93
  -6   4   3   57.65    2.39
   4  -6  -3   50.97    2.55
   6  -4   3   59.18    2.69
   2   4  -3   57.60    2.48
   2  -6  -3   53.39    2.47
  -6   4  -4  777.44   32.10
   4  -6  -4  713.52   31.98
  -6   2  -4  716.06   32.11
  -4  -2  -4  798.32   32.17
   6  -2   4  778.72   32.05
   6  -4   4  727.41   32.04
   4  -6  -4  762.82   32.00
  -6   2  -4  728.10   32.06
   4   2  -4  742.58   31.99
  -2  -4  -4  716.90   32.06
   6  -4  -4  783.49   32.09
  -4  -2  -4  742.97   32.06
   4  -6  -4  730.69   32.12
   2  -6  -4  799.35   32.04
   6  -2   4  768.92   31.99
   6  -2  -4  713.91   32.10
  -4   6  -4  751.90   32.11
   6  -4  -4  785.40   32.11
   2  -6  -4  809.87   32.10
   4  -6  -4  741.00   32.12
   6  -4  -4  806.11   32.18
   6  -2  -4  731.56   32.13
   4   2  -4  742.83   32.06
   4  -6   4  796.87   32.09
   2  -6   4  714.21   32.09
  -6   2   4  744.91   31.96
   6  -4   4  679.61   32.04
   2  -6  -4  763.56   31.98
   4   2  -4  771.94   32.01
   6  -2   4  755.98   32.05
   2   4  -4  733.15   31.98
   6  -4   4  740.87   31.99
  -6   4   4  721.14   31.96
   4  -6  -4  733.47   32.00
   4  -6  -5  234.89   11.91
  -4  -2  -5  347.58   12.20
  -2  -4  -5  254.07   12.17
  -6   4  -5  334.78   12.15
   2  -6  -5  339.35   12.06
  -6   2  -5  238.74   12.13
   6  -4   5  247.23   12.02
   6  -2   5  263.21   12.03
   2  -6  -5  310.63   12.00
  -4  -2  -5  319.35   12.08
   6  -2  -5  238.48   12.06
  -2  -4  -5  239.67   12.02
   4   2  -5  311.62   11.96
   6  -4  -5  327.07   12.17
  -6   2  -5  227.03   12.03
   4  -6  -5  241.80   11.93
  -4   6  -5  228.65   12.14
   6  -2  -5  246.10   12.11
   2  -6  -5  308.75   12.15
   6  -4  -5  327.80   12.24
   4  -6  -5  251.58   12.15
   6  -2  -5  259.36   12.16
   4   2  -5  312.22   12.10
   2  -6   5  280.81   12.09
   4  -6   5  285.23   12.08
  -6   2   5  279.99   11.91
   6  -4   5  258.11   12.03
   2   4  -5  258.92   11.92
   4  -6  -5  257.95   11.94
   2  -6  -5  316.26   11.93
   6  -2   5  261.04   11.88
   6  -4  -5  322.20   12.09
  -6   4   5  275.23   11.90
   6  -2   5  280.03   12.03
   4   2  -5  319.99   11.97
   6  -4  -5  310.52   11.99
   6  -2  -5  254.86   11.97
   4  -6  -6   21.26    1.61
   2  -6  -6   45.32    2.01
  -2  -4  -6   20.84    2.39
   6  -2   6   19.70    2.17
  -4   6   6   21.30    1.67
   6  -4   6   10.97    1.92
   6  -4  -6   11.54    2.77
  -4  -2  -6   22.79    2.09
  -6   2  -6   12.75    2.17
   4  -6  -6   15.94    1.63
   6  -2  -6   10.74    2.26
   2  -6  -6   27.15    1.88
   6  -2  -6   17.73    2.19
   6  -2  -6   17.23    2.81
  -2  -4  -6   16.74    2.05
   6  -4  -6   28.15    2.63
  -4  -2   6   21.64    1.85
   4  -6  -6   17.36    2.74
  -2  -4   6   21.81    2.03
   4   2  -6   28.83    2.29
   2  -6   6   21.99    2.27
  -6   4   6   20.83    1.53
   4  -6   6   24.92    2.17
  -6   2   6   21.18    1.51
   2  -6  -6   26.35    2.51
   6  -4  -6   34.26    1.72
   6  -2   6   23.57    2.07
   6  -4  -6   32.33    2.24
   4   2  -6   33.75    1.63
   6  -4   6   20.73    2.09
   4  -6  -6   22.72    1.56
   6  -2  -6   20.45    1.68
  -4  -2  -7  109.25    4.74
   4  -6  -7   97.51    4.33
   2  -6  -7  114.33    4.52
  -6   4  -7  108.88    4.78
  -6   2  -7   97.83    4.79
  -4   6   7   84.49    4.35
   6  -2   7   84.22    4.55
   4   2   7   77.79    4.66
   4  -6  -7   85.25    4.35
  -2  -4  -7   79.75    4.58
  -4  -2  -7   95.85    4.66
   2  -6  -7   95.02    4.48
   6  -4  -7   94.45    5.01
   6  -2  -7   81.46    4.82
   6  -2  -7   90.29    4.59
  -4   6  -7   93.45    4.78
   4   2  -7  114.74    4.60
   4  -6  -7   94.06    4.95
   2  -6  -7   99.11    4.84
   6  -2  -7   94.54    5.04
   6  -4  -7  100.25    4.93
   2  -6   7   93.91    4.73
  -6   4   7   88.67    4.32
  -4  -2   7   95.16    4.50
   6  -4   7   90.29    4.64
   4   2  -7   99.03    4.74
  -2  -4   7   92.33    4.61
   4  -6   7   97.76    4.71
  -6   2   7   94.74    4.32
   6  -4  -7  107.26    4.60
   6  -2   7  101.51    4.59
  -6   4  -8  270.30   11.99
   2  -6  -8  282.97   11.83
  -6   2  -8  253.45   11.98
  -2  -4  -8  253.00   11.92
   4  -6  -8  249.32   11.72
  -4  -2  -8  278.78   11.95
   2   4   8  257.77   11.86
   4   2   8  274.01   11.92
   6  -2   8  258.89   11.88
  -4   6   8  273.47   11.73
  -2   6   8  289.07   11.81
  -4  -2  -8  286.70   11.94
   2  -6  -8  288.94   11.83
   4  -6  -8  266.46   11.75
  -2  -4  -8  277.18   11.87
  -4   6  -8  252.79   12.00
   4   2  -8  261.20   11.80
   4  -6  -8  280.93   12.11
   6  -2  -8  269.41   12.06
   2  -6  -8  277.69   12.01
   6  -4  -8  317.23   12.19
  -6   2   8  266.14   11.72
   6  -4   8  271.15   11.91
  -2  -4   8  285.59   11.87
  -4  -2   8  267.86   11.81
   2  -6   8  267.17   11.93
  -6   4   8  272.86   11.72
   4   2  -8  276.76   12.01
   4  -6   8  261.42   11.91
   6  -2  -8  270.70   11.74
   6  -4  -8  259.53   11.74
   4   2  -8  260.90   11.70
   4  -6  -8  263.89   11.70
   6  -2   8  268.94   11.88
  -6   2  -9  169.30    7.69
  -4  -2  -9  176.41    7.73
  -2  -4  -9  174.92    7.60
   2  -6  -9  148.73    7.42
  -2   6   9  141.96    7.37
  -4   6   9  153.98    7.32
  -4   6  -9  179.00    7.74
  -6   4  -9  175.34    7.66
   4   2  -9  160.17    7.36
  -2  -4   9  161.39    7.52
  -4  -2   9  158.82    7.45
  -6   2   9  154.24    7.34
  -2  -4  -9  172.42    7.79
   2   4  -9  174.74    7.80
  -6   4   9  164.32    7.34
   4  -6  -9  166.48    7.30
   6  -4  -9  172.83    7.34
   2   4  -9  171.61    7.31
   4   2  -9  171.23    7.33
   6  -2  -9  170.25    7.35
  -4   6   9  177.87    7.45
  -6   4 -10   19.93    2.81
   2  -6 -10   20.07    1.97
  -6   2 -10   18.65    2.82
  -2  -4 -10   24.08    2.54
  -4  -2 -10   20.32    2.69
   4   2  10   15.03    2.18
   6  -2  10   15.69    2.17
  -4   6  10   17.15    1.68
   2   4  10   17.55    2.25
  -4  -2 -10   16.63    2.26
  -2  -4 -10   14.80    2.18
   4   2  10   19.23    2.36
   4  -6 -10   18.95    1.74
   2  -6 -10   23.69    1.74
   2   4 -10   19.08    1.76
   4   2 -10   19.93    1.78
   6  -4  10   20.13    2.39
   6  -2 -10   21.87    1.90
   6  -4 -10   21.18    1.84
   4   2 -10   16.02    2.74
   4  -6  10   21.35    2.36
  -6   4  10   21.85    1.82
  -2  -4 -10   17.65    2.65
   2   4 -10   18.43    2.79
   2  -6  10   21.02    2.30
   6  -2  10   19.43    2.15
   6  -2 -10   21.92    2.70
  -6   2  10   22.17    1.83
   6  -4 -10   23.23    3.17
   4  -6 -10   27.34    3.03
   2  -6 -10   15.41    2.71
  -4   6 -10   23.79    2.79
  -6   2 -11   71.95    4.41
  -2  -4 -11   71.60    4.25
  -4  -2 -11   80.91    4.34
  -6   4 -11   78.49    4.55
   2  -6 -11   73.51    3.92
   2   4  11   67.14    4.02
   4   2  11   63.72    4.16
   6  -4 -11   74.10    5.12
   4  -6 -11   63.55    4.55
   4   2 -11   68.09    4.60
   6  -2 -11   67.75    4.70
   4  -6  11   76.47    4.37
   2   4 -11   67.34    4.53
  -2  -4  11   75.84    4.07
  -4  -2  11   63.67    3.98
   2  -6  11   61.14    4.20
   6  -4  11   61.63    4.17
   6  -2  11   74.24    4.20
  -2  -4 -11   62.95    4.49
   6  -2 -11   63.73    3.83
  -4   6  11   76.94    3.94
  -2   6  11   86.86    4.15
   4  -6 -11   66.10    3.80
   2  -6 -11   76.36    3.76
   2   4 -11   68.58    3.74
   4   2 -11   74.28    3.84
   4   2  11   63.32    4.22
   6  -4 -11   69.96    3.85
   2   4  11   74.80    4.21
  -4  -2 -12   50.04    3.49
  -2  -4 -12   65.58    3.49
  -6   4 -12   47.28    3.62
  -6   2 -12   64.69    3.93
   4  -6 -12   62.49    4.16
   6  -2 -12   57.98    4.10
   4   2 -12   43.46    3.83
   2  -6 -12   44.26    3.86
   6  -4 -12   47.86    4.12
  -4   6  12   53.17    3.09
  -2  -4 -12   54.01    3.86
   6  -2  12   51.07    3.53
   6  -4  12   46.40    3.46
   4  -6  12   48.68    3.52
   2   4 -12   55.95    3.95
  -2  -4  12   52.98    3.29
  -4  -2  12   51.01    3.18
   2  -6  12   46.15    3.49
  -4  -2 -12   46.00    3.83
  -2   6  12   53.29    3.29
   2   4  12   51.14    3.32
   6  -2 -12   56.19    3.02
   2  -6 -12   52.91    2.89
   2   4 -12   59.62    2.98
   4   2  12   53.20    3.57
   4   2 -12   53.10    3.00
   4  -6 -12   63.59    2.97
   6  -4 -12   48.18    2.99
   4   2  12   38.75    3.17
  -2   6  12   31.88    2.92
   2   4  12   45.85    3.35
  -2  -4 -13   22.35    2.74
  -6   4 -13   24.15    3.20
  -4  -2 -13   23.88    2.97
  -6   2 -13   24.42    3.30
   6  -2 -13   21.35    3.51
  -2  -4  13   23.20    2.64
  -2  -4 -13   22.36    3.25
   4  -6 -13   21.75    3.41
   2   4 -13   25.09    3.37
   4   2 -13   21.38    3.33
   2  -6  13   24.08    2.96
  -4  -2 -13   24.72    3.58
  -4  -2  13   20.09    2.44
   6  -4 -13   21.98    3.77
   6  -4  13   24.42    3.02
   4  -6  13   28.34    2.87
   2  -6 -13   23.46    3.40
   4   2  13   26.07    2.95
  -4   6  13   25.08    2.40
   4  -6 -13   21.79    2.21
   6  -4 -13   26.78    2.19
   2  -6 -13   25.27    2.11
   2   4 -13   24.55    2.04
   6  -2 -13   27.32    2.27
   6  -2  13   24.35    3.06
  -2   6  13   25.55    2.69
   2   4  13   27.28    2.96
   4   2 -13   25.78    2.23
   4   2  13   21.40    2.66
   2   4  13   18.67    2.45
  -2   6  14    3.46    2.46
   6  -2 -14    7.73    2.37
   4   2  14    4.38    2.65
   4  -6 -14    4.89    1.91
  -4   6  14    5.63    2.29
   2  -6 -14    4.74    1.89
   2   4 -14    5.57    1.92
   4   2 -14    6.43    1.96
   6  -2  14    5.18    2.99
   6  -4 -14    5.70    2.34
   2   4  14    4.48    2.53
   2  -6  14    6.56    2.81
  -2  -4 -14    8.97    3.63
   6  -4  14    4.71    3.01
  -4  -2 -14    2.52    3.39
  -2   6 -14    5.71    4.02
   6  -4 -14    0.56    3.74
   2   4 -14   12.76    3.83
  -2  -4  14    5.88    2.38
   4  -6  14    3.63    2.91
   4   2 -14    1.15    3.52
   4  -6 -14    4.64    3.60
   6  -2 -14    4.48    3.65
   2  -6 -14    7.00    3.44
  -6   2 -14    4.33    3.04
  -4  -2 -14    7.02    2.99
  -6   4 -14   10.56    3.08
  -2  -4 -14    3.96    2.64
   4   2 -15   11.93    1.96
  -2   6 -15    9.20    2.02
   4  -6 -15   12.16    1.91
   2   4 -15    9.54    2.06
  -4   6  15    8.73    2.36
   2  -6 -15   10.06    2.03
   6  -2 -15    7.40    2.08
  -2  -4 -15   13.32    2.04
  -2   6  15    8.56    2.54
   4   2  15   10.74    2.93
   6  -4 -15   13.25    2.08
   2   4  15    9.44    2.98
   4  -6 -15    9.87    3.69
   6  -2 -15    7.53    3.74
   6  -4 -15    4.41    3.97
  -6   4 -15   10.80    3.12
   6  -2  15    7.80    2.84
   4  -6  15    8.95    2.84
   6  -4  15    7.68    3.09
  -2  -4 -15   14.46    3.53
  -4  -2 -15   10.97    3.49
  -2   6 -15    8.35    3.70
   2  -6 -15    6.64    3.61
  -6   2 -15   11.21    3.89
  -4   6 -15    6.27    4.29
   4   2 -15    8.69    3.90
   2   4 -15    5.32    3.65
   2  -6  15    9.83    3.02
  -6   2 -15   12.47    3.07
  -2  -4 -15   11.81    2.52
  -4  -2 -15    9.40    2.87
   4   2 -16   17.28    2.43
  -2  -4 -16   14.58    2.09
  -2   6 -16   13.41    2.13
   2   4  16   14.84    2.99
   6  -4 -16   11.53    2.13
   6  -2 -16   15.67    2.19
   4   2  16   15.99    2.96
   2  -6 -16   16.24    2.03
   2   4 -16   16.18    2.10
  -2   6  16   10.50    2.68
   4  -6 -16   22.35    2.41
   6  -4 -16    8.89    3.61
   4  -6 -16    8.30    3.75
   6  -2 -16    4.28    3.57
  -6   2 -16   12.03    3.30
  -4  -2 -16    9.44    3.84
   4  -6  16    8.13    3.00
  -2   6 -16    5.87    3.98
  -6   2 -16    8.41    3.95
  -4   6 -16   12.47    4.17
  -6   4 -16   12.34    4.21
   4   2 -16    7.31    3.65
   2  -6 -16   12.45    3.65
   6  -2  16   11.07    3.08
  -2  -4 -16   15.53    3.71
   6  -4  16   13.65    3.18
   2   4 -16   16.80    3.73
  -4  -2 -16   12.95    2.93
  -2  -4 -16   16.79    2.72
   6  -2 -17   24.21    4.09
   4  -6 -17   18.55    3.62
   6  -4 -17    0.74    3.93
   2  -6 -17    8.50    3.76
   2   4  17    3.90    2.72
  -4  -2 -17    7.02    2.82
   4  -6  17    3.92    2.70
  -2   6 -17   -3.41    4.15
   6  -2  17    4.25    2.79
  -6   2 -17    1.30    3.80
  -4   6 -17    4.00    3.80
  -6   4 -17    5.96    3.83
   4   2  17    6.07    2.90
   6  -4  17    1.53    2.74
  -4  -2 -17    7.24    3.54
   4   2 -17    7.57    3.65
  -2   6  17    6.91    2.50
  -2  -4 -17    3.64    3.61
   2   4 -17   -1.41    3.86
  -2   6  18   -1.32    2.27
   2   4 -18    4.99    1.94
  -4  -2 -18    5.26    2.00
   2  -6 -18    2.66    1.84
  -6   2 -18    3.15    2.12
  -2  -4 -18    1.16    1.98
  -2   6 -18    2.99    1.93
  -6   4 -18    5.85    2.14
  -4   6 -18    5.04    2.02
  -2   6 -19    2.27    1.78
  -6   2 -19    5.21    2.04
  -6   4 -19    3.75    2.07
  -4  -2 -19    5.72    1.88
  -4   6 -19    1.83    1.92
  -2  -4 -19    2.11    1.70
   2   4  19    1.69    2.47
  -6   4 -19   -0.08    3.47
   6  -2  19    1.13    2.73
   6  -4  19    4.62    2.72
  -6   2 -19    2.06    3.57
  -2   6  19    1.11    2.11
  -4  -2 -19   -2.03    3.22
  -2   6 -19    3.99    3.38
  -4   6 -19    2.09    3.53
   4   2  19    6.79    2.66
   6  -4 -19    3.88    3.22
   6  -2 -19    6.84    3.28
   2   4 -19   -0.23    3.29
   4   2 -19    1.40    3.33
   2  -6 -19   -0.04    3.23
  -2  -4 -19   -0.96    3.06
  -6   4 -20    0.14    1.79
  -2   6 -20    0.98    1.60
  -2  -4 -20   -0.30    1.58
  -6   2 -20    0.78    1.78
  -4   6 -20   -0.47    1.56
  -4  -2 -20    0.22    1.58
   6  -2  20    0.83    2.47
  -6   2 -20    1.10    3.24
   4   2  20   -0.08    2.31
  -6   4 -20   -2.90    3.24
   2   4  20   -2.89    2.20
  -2   6 -20   -0.37    3.02
  -4   6 -20    0.29    3.32
   6  -2 -20    8.12    2.82
   4  -6 -20   -0.09    2.68
   2  -6 -20   -1.90    2.73
   6  -4 -20    1.26    2.79
   2   4 -20    0.95    2.72
   4   2 -20   -0.35    2.71
   4   2 -20   -1.29    2.86
  -4  -2 -20    0.95    2.82
   2   4 -20   -1.86    3.02
  -2  -4 -20    4.04    2.87
  -6   4 -21    2.35    1.41
  -4   6 -21    0.03    1.33
  -4  -2 -21    1.89    1.36
  -6   2 -21    1.77    1.40
  -2   6 -21   -2.20    2.53
  -4  -2 -21    1.64    2.29
   6  -2 -21    2.12    2.34
   4   2 -21   -0.90    2.26
   6  -4 -21    3.00    2.28
   4  -6 -21    1.19    2.22
   2  -6 -21    1.02    2.19
   2   4 -21    0.93    2.18
  -6   4 -21   -1.13    2.62
  -6   2 -21    1.41    2.48
  -4   6 -21    0.16    2.59
   2   4  21    1.67    1.79
   4   2  21    3.73    1.90
   4   2 -22   -0.01    1.45
  -4   6 -22   -0.78    1.53
  -4  -2 -22   -0.08    1.59
   6  -4 -22    0.15    1.61
   2   4 -22    0.57    1.36
   4  -6 -22   -0.34    1.48
  -2   6 -22   -2.01    1.44
   6  -2 -22    0.66    1.58
  -2   6 -22   -0.02    1.72
  -4   6 -22    0.16    1.93
  -6   4 -22    1.73    1.80
  -6   2 -22    1.62    1.70
   1  -6   0  683.23   32.03
  -6   5   0  857.77   32.06
  -6   1   0  682.06   32.05
  -5  -1   0  689.23   32.09
   1  -6   0  818.42   32.04
   6  -5   0  793.87   32.15
  -6   5  -1   30.51    1.54
   6  -1  -1   14.46    1.72
   5   1  -1   30.14    1.36
   6  -5  -1   39.53    1.90
   5  -6  -1   16.31    1.66
   6  -5  -1   27.11    1.77
   5  -6  -1   20.77    1.88
   5   1  -1   20.86    1.57
   6  -1  -1   19.26    1.64
   6  -5  -1   18.47    2.08
   5  -6  -1   10.60    1.95
   5   1  -1   17.09    1.60
   6  -1  -1   10.73    1.85
  -6   1  -1   10.91    1.39
  -6   1   1   14.59    1.28
  -5  -1  -1   19.92    1.65
   6  -5   1   17.12    1.40
   6  -5   1   20.71    1.93
   6  -5  -1   24.62    2.16
  -6   1  -2 1145.04   47.62
  -6   5  -2 1147.42   47.57
   5  -6  -2 1134.22   47.58
   6  -5  -2 1110.43   47.60
   5   1  -2 1115.89   47.58
   6  -1  -2 1175.99   47.57
   6  -5  -2 1119.91   47.59
   6  -1  -2 1101.72   47.61
   5  -6  -2 1130.97   47.58
   6  -5  -2 1100.81   47.61
   5  -6  -2 1096.26   47.60
   6  -1  -2 1099.30   47.58
   5   1  -2 1091.95   47.55
  -5  -1  -2 1044.89   47.56
   5  -6  -2 1057.93   47.58
  -6   1  -2 1067.19   47.55
   5  -6  -2 1052.29   47.48
  -5   6  -2 1120.10   47.57
  -1  -5  -2 1087.13   47.51
  -1  -5  -2 1072.40   47.61
   5  -6   2 1094.86   47.57
   6  -5   2 1112.43   47.54
   6  -5   2 1174.79   47.57
   1  -6  -2 1128.60   47.48
   5  -6  -2 1091.28   47.62
   1   5  -2 1193.00   47.49
   6  -5  -2 1139.36   47.62
  -6   5  -3   13.53    2.06
  -6   1  -3   32.71    2.32
   5  -6  -3   30.28    1.17
   5   1  -3   18.48    2.14
   5  -6  -3   31.92    2.25
   6  -5  -3   14.40    2.30
   6  -1  -3   22.96    2.18
   6  -5  -3   20.69    2.52
  -6   1  -3   27.72    1.92
   5  -6  -3   45.99    2.39
   5  -6  -3   29.28    1.37
   6  -1  -3   34.76    2.43
  -5   6  -3   28.63    2.07
  -1  -5  -3   26.07    2.07
   6  -1  -3   21.05    2.17
  -1  -5  -3   28.68    1.80
   1  -6  -3    9.34    2.04
  -5  -1  -3   14.17    1.89
   5   1  -3   18.90    1.96
   1  -6  -3    5.54    1.92
   5  -6   3   17.39    1.86
   6  -5   3   21.50    1.79
   1  -6  -3   14.55    1.30
   1   5  -3   25.59    1.35
   6  -5  -3   21.16    2.40
   5  -6  -4 1270.04   53.37
   6  -5  -4 1208.44   53.46
   5  -6  -4 1319.49   53.46
   5   1  -4 1225.13   53.37
  -1  -5  -4 1259.16   53.43
  -5  -1  -4 1147.12   53.42
  -6   1  -4 1240.69   53.42
   6  -5  -4 1169.19   53.44
   5  -6  -4 1263.74   53.34
   5  -6  -4 1263.51   53.47
   6  -1   4 1287.25   53.38
   6  -1  -4 1324.43   53.47
  -5   6  -4 1269.36   53.46
   6  -5  -4 1275.84   53.51
   1  -6  -4 1197.90   53.44
   1  -6  -4 1173.47   53.41
   6  -1  -4 1235.95   53.46
   5   1  -4 1253.43   53.44
   5  -6  -4 1365.17   53.51
   5  -6   4 1254.21   53.43
  -1  -5  -4 1280.47   53.41
   6  -5   4 1155.57   53.41
  -5  -1  -4 1206.33   53.50
  -6   5  -4 1209.41   53.45
  -6   1  -4 1339.60   53.49
   5  -6  -4 1257.77   53.32
  -1  -5  -5  172.80    7.14
  -5  -1  -5  158.76    7.13
   5  -6  -5  149.16    6.71
  -6   5  -5  150.33    7.05
   1  -6  -5  165.66    7.04
  -6   1  -5  166.24    7.18
  -5   6   5  161.03    6.77
   6  -1   5  165.62    6.97
   1  -6  -5  153.40    6.89
   5  -6  -5  155.17    6.77
   5  -6  -5  141.00    7.18
   6  -1  -5  150.38    6.95
   5   1  -5  148.93    6.87
  -1  -5  -5  158.00    6.95
  -5  -1  -5  148.42    6.96
  -6   1  -5  149.93    6.99
   6  -5  -5  143.63    7.12
   6  -1  -5  162.91    7.07
  -5   6  -5  151.79    7.08
   6  -1   5  170.48    6.76
   6  -5  -5  154.05    7.22
   1  -6  -5  162.00    7.04
   5  -6  -5  147.96    7.14
   5   1  -5  150.63    7.03
   6  -1  -5  150.93    7.12
   1  -6   5  135.32    6.97
  -6   1   5  157.48    6.77
  -1  -5  -5  155.02    6.96
   6  -5   5  136.99    6.97
   5  -6   5  159.57    6.97
   5  -6  -5  151.98    6.83
   5   1  -5  163.58    6.85
   6  -5  -5  154.26    6.84
   6  -5  -5  151.82    7.05
   6  -1  -5  149.54    6.83
   1  -6  -6   40.32    2.62
  -1  -5  -6   56.56    2.91
  -5   6   6   41.99    2.17
   6  -1   6   38.19    2.63
   6  -5  -6   33.61    3.16
   5   1  -6   37.70    2.59
   5  -6  -6   46.88    2.21
   6  -1  -6   48.05    2.84
  -1  -5  -6   44.35    2.64
  -5  -1  -6   36.22    2.78
  -6   1  -6   42.19    2.66
   1  -6  -6   34.23    2.56
   5  -6  -6   51.84    2.14
   5   1  -6   41.80    2.80
   6  -1  -6   49.74    2.71
   1  -6  -6   33.31    2.81
   6  -5  -6   39.08    3.07
   5   1  -6   33.58    2.80
   5  -6  -6   43.55    3.12
   6  -1  -6   50.80    3.18
  -1  -5   6   42.77    2.65
  -5  -1   6   39.14    2.33
   1  -6   6   42.63    2.78
  -6   1   6   45.98    2.25
  -1  -5  -6   45.50    2.83
   5  -6   6   41.77    2.68
   6  -5   6   38.31    2.72
   6  -1   6   40.42    2.66
   5   1  -6   41.14    2.29
   5  -6  -6   49.13    2.28
   6  -1   6   40.34    1.97
   6  -1  -6   47.94    2.46
   6  -5  -6   37.40    2.69
  -6   5   6   41.43    2.21
   6  -5  -6   47.37    2.42
  -5  -1  -7    1.35    2.09
  -6   5  -7    0.73    2.13
  -6   1  -7    3.57    2.14
   5  -6  -7    2.07    1.06
  -5   6  -7    4.80    2.04
   1  -6  -7    1.57    1.81
   5   1   7    1.65    2.12
  -5   6   7    2.49    1.14
   6  -1   7    3.02    2.05
  -1  -5  -7    3.65    1.85
   1  -6  -7    2.90    1.60
  -5  -1  -7    1.44    2.14
   6  -1  -7    0.41    2.26
  -6   1  -7    0.36    2.04
   6  -5  -7    1.22    1.84
   6  -1  -7    2.51    1.85
   5   1  -7    2.22    1.81
   5   1  -7    0.39    2.17
   1  -6  -7    2.19    2.15
   1  -6   7    0.35    2.12
  -1  -5   7    3.69    2.07
   6  -5  -7    3.57    2.62
  -1  -5  -7    2.32    2.16
  -6   1   7    3.66    1.30
   6  -1  -7    1.98    2.25
   5  -6  -7    2.27    2.60
   5  -6   7    3.18    2.08
  -5  -1   7    2.81    1.51
   6  -1   7    2.06    1.88
  -6   5   7    1.69    1.32
   6  -5   7    2.15    1.93
  -1  -5  -8  156.68    6.67
  -6   1  -8  152.82    6.83
  -5  -1  -8  138.58    6.76
   6  -1   8  128.34    6.56
  -5   6   8  125.59    6.34
   1   5   8  132.52    6.64
   5   1   8  106.42    6.60
  -1  -5  -8  142.67    6.59
   1  -6  -8  230.61    6.71
  -6   1  -8  126.61    6.64
  -5  -1  -8  115.68    6.60
  -6   5  -8  152.49    6.85
  -5   6  -8  135.83    6.77
   5   1  -8  137.19    6.52
   5   1  -8  154.27    6.82
   1  -6  -8  216.88    6.96
   5  -6  -8  137.01    6.90
   6  -1  -8  131.86    6.84
   6  -5  -8  130.70    6.98
  -1  -5  -8  147.32    6.74
  -1  -5   8  130.40    6.58
   1  -6   8  137.79    6.71
   6  -5   8  138.58    6.66
  -6   1   8  130.34    6.39
  -5  -1   8  134.89    6.47
   5  -6   8  129.22    6.67
   5   1  -8  142.68    6.42
   6  -5  -8  135.60    6.38
   5  -6  -8  129.70    6.41
   6  -1  -8  138.22    6.39
  -6   5   8  134.06    6.40
   6  -1   8  139.10    6.64
  -1  -5  -9    6.09    2.05
  -5   6  -9    4.03    2.39
  -6   5  -9    5.75    2.52
  -5  -1  -9    4.73    2.29
  -6   1  -9    5.12    2.33
   1  -6  -9    5.29    1.88
  -5   6   9    3.85    1.25
  -1   6   9    4.57    1.81
  -1  -5  -9    6.01    2.28
  -5  -1   9    4.22    1.67
  -6   1   9    4.74    1.50
   5   1  -9    5.21    1.46
   5  -6  -9    3.70    1.34
  -5   6   9    6.99    1.69
  -6   5   9    3.04    1.43
   6  -5  -9    6.30    1.38
   6  -1  -9    4.05    1.43
   1  -6  -9    5.53    1.90
   1  -6 -10   19.51    2.07
  -1  -5 -10   16.65    2.31
  -5   6 -10   17.74    2.76
  -6   1 -10   16.16    2.55
  -5  -1 -10   21.00    2.69
  -6   5 -10   21.53    2.80
  -1  -5 -10   10.01    2.09
   5   1  10   11.47    2.18
   1   5  10   13.36    2.05
   6  -1  10   11.84    2.18
   5   1 -10   16.48    2.55
  -1  -5  10   17.65    2.25
   6  -5  10   13.66    2.28
  -1  -5 -10   16.30    2.57
   1  -6  10   14.39    2.34
  -6   5  10   16.43    1.72
   1  -6 -10   16.10    2.55
   5  -6  10   17.45    2.29
  -6   1  10   15.58    1.78
   6  -1 -10   17.51    2.78
  -5  -1  10   13.64    1.87
   6  -5 -10   17.50    2.96
   5  -6 -10   17.47    3.12
   5   1  10   16.40    2.24
   5   1 -10   17.83    1.74
  -5   6  10   16.91    1.88
   6  -1 -10   15.44    1.77
   6  -1  10   16.98    2.27
   6  -5 -10   17.02    1.74
   5  -6 -10   16.93    1.74
  -6   5 -11   18.85    2.84
  -1  -5 -11   10.44    2.21
  -6   1 -11   15.61    2.63
  -5  -1 -11   21.97    2.74
   1  -6 -11   21.23    2.11
  -1   6  11    9.64    1.87
   6  -1  11    7.87    2.22
   5   1  11   12.16    2.24
   1   5  11    6.92    2.11
  -1  -5 -11    2.77    2.21
   6  -1  11   10.50    2.22
   5  -6 -11   12.01    1.71
   6  -5 -11   15.01    1.79
   1   5  11   13.00    2.28
   6  -1 -11   15.59    1.83
   1   5 -11   16.90    1.65
  -1   6  11   15.91    2.34
   5   1 -11   16.96    1.84
   5   1  11   15.60    2.49
  -5   6  11   13.08    1.83
   1  -6 -11   11.46    2.68
  -5  -1  11   11.55    1.92
  -1  -5 -11   10.36    2.56
   1  -6  11   12.96    2.37
   6  -1 -11   12.48    3.09
   5  -6  11   13.20    2.53
   6  -5  11   12.80    2.38
   1   5 -11   15.58    2.98
   5  -6 -11    9.09    2.90
   6  -5 -11   14.40    3.10
  -1  -5  11   13.58    2.31
   5   1 -11   10.17    2.85
  -5   6 -11   16.19    3.01
  -5  -1 -12   94.43    4.86
  -6   1 -12   94.40    4.88
  -1  -5 -12   87.61    4.58
  -5   6 -12   89.68    5.04
   1  -6 -12   83.00    4.41
  -6   5 -12   82.90    4.89
   1  -6 -12   85.42    4.98
   6  -5 -12   81.81    5.18
   5  -6 -12   81.68    5.08
  -1  -5 -12   85.71    4.97
   5   1 -12   86.32    5.12
   6  -1 -12   77.80    5.09
   1   5 -12   90.51    5.09
  -1  -5  12   77.12    4.59
   5  -6  12   82.15    4.74
  -5   6  12   86.86    4.31
  -5  -1  12   83.59    4.35
   1  -6  12   87.90    4.59
   6  -1  12   79.35    4.68
   5   1  12   86.03    4.62
   6  -5  12   86.09    4.69
   5  -6 -12   88.59    4.28
   6  -1 -12   85.96    4.30
   1   5 -12   90.76    4.27
   6  -5 -12   86.04    4.25
   1  -6 -12   92.56    4.20
   5   1 -12   88.77    4.31
  -1   6  12   90.59    4.53
   1   5  12   92.56    4.60
  -1   6  12   78.09    4.34
   1   5  12   81.52    4.46
   5   1  12   73.48    4.48
  -6   5 -13    8.81    3.00
  -5  -1 -13    4.72    2.64
  -6   1 -13    8.22    2.99
  -1  -5 -13    4.53    2.37
   1   5  13    6.44    2.10
  -1  -5 -13    4.79    2.85
   5  -6 -13    4.66    3.46
   1   5 -13    8.67    3.20
  -1   6 -13    6.62    3.57
  -5  -1 -13    6.11    3.47
   6  -5 -13    1.19    3.05
   6  -5  13    6.45    2.73
   5   1 -13    6.13    3.11
   5  -6  13    6.70    2.77
   1  -6  13    4.31    2.51
  -5  -1  13    5.77    2.00
  -1  -5  13    6.50    2.42
   1  -6 -13    2.92    3.00
   6  -1 -13    7.26    3.59
   5   1 -13    5.48    1.90
  -1   6  13    8.94    2.46
  -5   6  13    9.46    2.01
   1  -6 -13    4.09    1.63
   6  -1 -13    7.51    1.84
   1   5  13    8.71    2.50
   6  -1  13    8.60    2.66
   1   5 -13    6.89    1.65
   5  -6 -13    6.86    1.79
   5   1  13    6.52    2.71
   6  -5 -13    6.49    1.80
  -1  -5 -14   25.44    2.85
  -6   5 -14   22.88    3.51
  -1   6 -14   26.87    2.25
   1   5  14   27.63    3.11
   1   5 -14   27.28    2.22
   1  -6 -14   23.95    2.10
  -5   6  14   20.12    2.45
   6  -1 -14   31.82    2.69
   5   1 -14   24.62    2.33
   5   1  14   21.33    3.18
   6  -5 -14   30.51    2.64
   5  -6 -14   23.38    2.25
  -1  -5 -14   23.74    2.09
   6  -5  14   22.15    3.27
   1   5 -14   26.66    3.87
   1  -6 -14   21.96    3.68
  -1   6  14   26.94    2.95
   6  -1 -14   18.78    3.88
  -1   6 -14   23.80    3.97
  -5  -1 -14   23.88    3.91
   5  -6  14   23.90    3.29
   6  -1  14   28.26    3.28
   5   1 -14   22.78    3.81
   1  -6  14   24.12    3.09
  -1  -5 -14   16.98    3.47
  -6   1 -14   26.92    3.28
  -5  -1 -14   23.94    3.31
   6  -5 -14   18.71    3.81
   5  -6 -14   14.98    3.84
   5   1 -15   18.29    2.48
   6  -5 -15   19.56    2.07
   5   1  15   12.54    3.12
   1   5  15   14.66    2.93
   6  -1 -15   13.87    2.13
  -1  -5 -15   11.34    2.03
  -1   6 -15   17.68    2.13
   1   5 -15   12.85    2.08
   1  -6 -15   15.26    2.04
   5  -6 -15   14.61    2.31
  -1   6  15   14.68    2.75
   1   5 -15    8.39    3.76
  -5  -1 -15   10.92    3.48
   6  -1 -15    9.03    3.69
   5  -6  15    9.56    3.20
  -6   1 -15    9.25    3.95
   6  -1  15   12.82    3.07
   5   1 -15   13.05    3.56
  -1   6 -15   11.49    3.86
   1  -6 -15   13.26    3.75
   6  -5  15   14.61    3.13
  -1  -5 -15   12.03    3.59
  -1  -5 -15   10.72    2.50
  -5  -1 -15   18.95    3.02
  -6   1 -15   11.93    3.05
   6  -5 -15   13.43    3.68
   5  -6 -15    6.68    3.78
  -1   6 -16   33.00    2.41
   5  -6 -16   33.64    2.52
   6  -5 -16   29.01    2.51
   6  -1 -16   33.13    2.56
   5   1 -16   33.57    2.50
   1  -6 -16   36.23    2.48
   1   5 -16   29.65    2.54
  -1  -5 -16   32.79    2.41
   6  -1 -16   16.01    4.01
   5  -6 -16   16.29    3.72
   6  -5 -16   11.81    3.97
  -1   6 -16   24.84    3.94
  -5  -1 -16   24.44    4.02
   1   5 -16   19.30    3.86
   1  -6 -16   26.19    3.87
  -6   1 -16   23.95    4.15
  -6   5 -16   26.31    4.57
   5   1  16   32.36    3.16
   5  -6  16   30.59    3.39
   6  -1  16   30.84    3.47
   6  -5  16   29.04    3.52
   5   1 -16   15.19    3.77
  -5   6 -16   30.39    4.26
   1   5  16   31.20    3.39
  -1   6  16   34.97    3.02
  -1  -5 -16   19.89    3.92
  -5  -1 -16   28.23    3.22
  -6   1 -16   33.36    3.52
   6  -5 -17   -9.26    3.92
   5  -6 -17   -1.00    3.67
   5   1 -17    1.91    3.51
   6  -1 -17    3.44    3.42
   1  -6 -17    2.03    3.41
  -5  -1 -17    5.37    2.92
  -1   6 -17   -0.59    3.54
  -6   1 -17   -1.59    3.78
   6  -5  17    7.75    2.89
  -5   6 -17    4.36    3.89
  -6   5 -17    5.24    4.05
   6  -1  17    3.90    2.68
   5  -6  17    5.31    2.96
  -5  -1 -17    3.36    3.52
   5   1  17    4.46    2.80
  -1  -5 -17   -0.71    3.41
   1   5 -17   -1.72    3.59
  -1   6  17    4.77    2.48
  -5   6 -17    2.45    2.13
  -1  -5 -17    2.94    1.94
  -1   6 -17    5.75    2.02
   1   5  17    8.76    2.60
   1   5 -17    4.95    1.86
   1  -6 -17    2.43    1.89
   1  -6 -18   -0.44    2.14
  -1   6 -18   -0.79    1.85
  -6   5 -18    2.14    2.07
  -1  -5 -18   -1.41    1.83
  -5   6 -18   -1.64    2.06
  -6   1 -18    0.18    2.04
   1   5 -18    1.09    2.16
  -5  -1 -18   -0.35    2.06
  -1  -5 -19    1.52    2.00
  -1   6 -19    2.25    2.09
   1   5 -19    0.80    1.67
  -6   5 -19    1.19    1.99
  -5  -1 -19    0.36    1.88
  -5   6 -19    0.05    1.89
   1  -6 -19    1.68    1.71
  -6   1 -19    2.21    1.99
  -5   6 -19   -0.08    3.43
  -6   5 -19    0.52    3.53
   1   5  19   -0.09    2.41
  -6   1 -19   -3.12    3.42
  -1   6 -19    0.96    3.39
   6  -1  19    1.90    2.70
  -1   6  19   -1.86    2.20
   1   5 -19    1.12    3.16
  -5  -1 -19    0.16    3.25
   5   1  19    1.00    2.58
   5  -6 -19   -0.93    3.07
   6  -5 -19   -1.21    3.12
   5   1 -19   -0.15    3.12
   6  -1 -19   -0.38    3.23
  -1  -5 -19    2.60    2.96
   1  -6 -19   -1.38    3.27
   5   1 -19    2.89    3.38
  -1   6 -20    1.17    1.50
  -5   6 -20    1.92    1.65
  -1  -5 -20    0.99    1.47
  -6   1 -20    2.54    1.77
  -6   5 -20    0.77    1.80
  -5  -1 -20    1.78    1.63
   6  -1  20    3.07    2.44
  -1   6  20    1.89    1.86
  -6   1 -20   -1.42    3.27
  -5  -1 -20   -2.44    2.80
   1   5  20    1.44    2.07
   5   1  20    0.83    2.39
  -6   5 -20    0.69    3.24
  -5   6 -20    0.75    3.13
   6  -5 -20    4.85    2.70
   6  -1 -20    2.05    2.75
   5   1 -20    1.25    2.72
   5  -6 -20    1.39    2.76
  -1   6 -20    5.23    2.93
  -1  -5 -20    5.41    2.77
   1   5 -20    0.54    2.77
  -6   1 -21    0.71    1.45
  -6   5 -21    1.35    1.44
  -5   6 -21    1.78    1.40
  -5  -1 -21   -0.14    1.60
  -5   6 -21    1.24    2.61
  -6   5 -21   -4.56    2.69
   5   1  21   -0.96    1.93
   1   5  21   -0.35    1.65
  -5  -1 -21    0.14    2.25
  -1   6 -21    3.83    2.36
  -6   1 -21    0.78    2.50
   1   5 -21   -0.54    2.33
  -1  -5 -21    1.36    2.17
   5  -6 -21    2.61    2.20
   6  -5 -21   -1.84    2.23
   6  -1 -21   -2.32    2.24
  -1   6 -21    1.35    2.10
   1  -6 -21   -1.40    2.07
   1   5 -21   -1.94    2.18
   5   1 -21    0.61    2.13
  -6   5 -22   -0.87    1.80
  -6   1 -22   -0.05    1.57
  -5   6 -22    1.55    1.83
   5  -6 -22    1.61    1.37
   6  -1 -22    0.94    1.52
   5   1 -22    0.17    1.35
   6  -5 -22    0.67    1.48
   6  -6   0   62.77    3.65
   0  -6   0   80.41    3.06
   6  -6  -1  277.37   10.59
   6   0  -1  277.13   10.49
   6   0  -1  210.99   10.51
   6  -6  -1  208.12   10.60
  -6   0  -1  213.26   10.47
  -6   6  -1  257.91   10.49
   6  -6  -1  249.29   10.64
   6  -6   1  251.66   10.61
   6  -6  -1  241.27   10.39
   6   0  -2  871.92   37.01
   6  -6  -2  845.94   37.00
   6  -6  -2  880.97   37.01
   6   0  -2  859.88   36.97
   6  -6  -2  872.32   37.04
  -6   0  -2  799.97   36.96
  -6   6  -2  890.63   36.99
   6  -6  -2  831.35   36.88
   6  -6   2  866.41   36.96
   6  -6  -2  889.71   37.04
   0  -6  -2  885.08   36.88
   0   6  -2  870.35   36.88
  -6   0  -3 3399.17  142.66
   6  -6  -3 3238.60  142.62
   6   0  -3 3148.83  142.62
   6  -6  -3 3434.54  142.63
  -6   0  -3 3251.14  142.59
   6  -6  -3 3338.71  142.60
   6  -6  -3 3321.30  142.50
  -6   6  -3 3422.40  142.62
   0  -6  -3 3444.96  142.61
   0  -6  -3 3404.76  142.57
   6   0  -3 3447.87  142.62
   6  -6   3 3263.06  142.58
   6  -6  -3 3321.07  142.63
  -6   6   4   15.74    0.97
   6  -6  -4   19.18    1.00
   6  -6  -4   18.39    2.34
  -6   0  -4   18.41    1.85
   6  -6  -4   14.56    2.12
   6   0  -4    9.40    2.01
   0  -6  -4   18.73    1.89
   6  -6  -4   11.46    2.50
   6  -6   4   12.06    1.80
   0  -6  -4   14.95    1.80
  -6   6  -4   14.23    2.10
  -6   0  -4   14.00    2.52
  -6   0  -5 1647.58   67.96
  -6   6   5 1477.34   67.77
  -6   0  -5 1563.31   67.88
   6  -6  -5 1573.01   67.93
   0  -6  -5 1605.91   67.88
   6   0  -5 1550.81   67.85
  -6   6  -5 1692.56   67.94
   6   0  -5 1683.46   67.94
   6  -6  -5 1708.42   67.99
   0  -6  -5 1579.65   67.88
   6   0  -5 1643.23   67.92
   6  -6   5 1581.12   67.89
   6   0  -5 1625.34   67.84
   6  -6  -5 1622.22   67.91
   6  -6  -5 1615.01   67.83
   0  -6  -6  853.86   30.81
   6   0   6  717.27   30.74
  -6   6   6  660.48   30.59
   0  -6  -6  695.74   30.70
   6   0  -6  712.01   30.71
   6  -6  -6  687.35   30.82
  -6   0  -6  731.66   30.74
   6   0   6  685.62   30.59
   6   0  -6  758.44   30.77
   0  -6  -6  781.26   30.78
   6   0  -6  755.79   30.80
   6  -6  -6  738.99   30.84
   6  -6   6  751.59   30.74
   6  -6  -6  721.04   30.75
  -6   0  -7 2408.02   98.30
   6   0   7 2154.58   98.20
   0  -6  -7 2341.56   98.20
  -6   0  -7 2252.46   98.21
   6   0  -7 2203.38   98.18
  -6   6  -7 2507.75   98.28
   6  -6  -7 2298.72   98.29
   0  -6  -7 2437.49   98.25
   6   0  -7 2332.74   98.26
   0  -6   7 2237.08   98.21
  -6   0   7 2196.72   98.14
   6  -6   7 2297.82   98.22
  -6   6   7 2335.15   98.14
  -6   6   8  873.31   35.79
   6  -6  -8  808.72   35.76
   6   0  -8  838.30   35.77
   6   0   8  838.16   35.87
   0  -6  -8  797.47   35.83
  -6   6  -8  892.77   35.95
   6   0  -8  824.70   35.96
   0  -6  -8  874.35   35.93
   6  -6   8  800.04   35.89
   0  -6   8  803.83   35.90
  -6   0   8  790.94   35.77
   0  -6  -8  869.77   35.88
  -6   0  -8  871.25   35.94
   0  -6  -9  549.71   22.35
  -6   0  -9  583.92   22.49
   6   0   9  459.47   22.30
  -6   0  -9  469.00   22.36
  -6   6  -9  545.25   22.44
  -6   0   9  499.50   22.23
   6   0  -9  528.46   22.22
  -6   6   9  515.11   22.24
   6  -6  -9  518.88   22.22
  -6   0 -10   76.17    4.30
   0  -6 -10   83.23    4.11
   0   6  10   73.64    3.93
   6   0  10   77.23    4.02
   0  -6 -10   76.98    3.98
  -6   6 -10   78.55    4.36
   6  -6 -10   81.07    4.57
   0  -6 -10   80.65    4.40
   6   0 -10   76.66    4.38
   0  -6  10   77.97    4.19
  -6   6  10   78.41    3.82
  -6   0  10   72.78    3.82
   6  -6  10   74.54    4.06
   6   0 -10   77.81    3.77
   6   0  10   78.94    4.12
   6  -6 -10   74.45    3.72
  -6   0 -11   84.00    4.82
   0  -6 -11   86.24    4.42
   6   0  11   78.59    4.45
   0   6  11   82.84    4.36
   0  -6 -11   83.18    4.42
   6  -6 -11   84.04    4.81
   6   0 -11  103.57    4.98
   0  -6 -11   71.96    4.64
   6   0  11   91.66    4.45
   0   6  11   85.04    4.39
   6  -6 -11   82.65    4.06
   6   0 -11   81.36    4.12
   6  -6  11   87.26    4.46
   0  -6  11   86.12    4.55
  -6   6 -11   83.27    4.77
   0  -6 -12   37.49    2.80
  -6   0 -12   37.87    3.25
  -6   6 -12   39.22    3.61
   0   6  12   32.55    2.68
   6   0  12   32.37    2.82
   6   0 -12   35.75    3.66
   6  -6 -12   32.89    3.73
   0  -6 -12   33.42    3.31
   6   0  12   37.47    3.02
   0  -6  12   33.65    3.05
   6  -6  12   32.23    3.10
   0   6 -12   40.36    3.60
   6   0 -12   35.96    2.46
   0   6  12   33.05    3.05
   6  -6 -12   37.31    2.42
   0  -6 -13   55.20    3.47
  -6   6 -13   62.62    4.04
  -6   0 -13   54.80    4.03
   0   6  13   44.76    3.33
   6  -6 -13   42.66    4.12
   0  -6 -13   50.91    4.06
   6   0 -13   51.51    4.50
   6  -6  13   48.95    3.81
   0  -6  13   51.03    3.53
   6   0  13   46.16    3.71
   0   6 -13   52.32    4.21
   0   6  13   58.13    3.73
   0  -6 -13   59.98    3.07
   6  -6 -13   56.92    3.28
   6   0 -13   60.66    3.30
   0   6 -13   58.50    3.16
   0  -6 -14   43.64    4.14
   6  -6 -14   37.91    4.45
  -6   0 -14   58.51    4.17
   6  -6  14   51.61    4.07
   0   6  14   54.86    3.81
   0   6 -14   47.51    4.44
   6   0  14   53.72    4.01
  -6   0 -14   55.56    4.86
   6  -6 -14   55.23    3.34
   0  -6 -14   53.21    3.19
   0   6 -14   61.45    3.19
   6   0 -14   59.60    3.33
   6  -6 -15   58.77    5.51
   0  -6 -15   76.98    5.52
   6   0 -15   66.15    5.61
   0   6 -15   85.61    5.68
  -6   0 -15  100.33    5.40
   6  -6 -15   96.68    4.70
   0  -6 -15   96.68    4.58
   6   0 -15  104.03    4.76
   0   6 -15  101.58    4.61
   0   6  15   95.37    5.04
   6   0  15   91.46    5.18
  -6   0 -15   91.34    5.83
   6  -6  15   80.24    5.30
   6   0 -16    8.11    3.75
   6  -6 -16    6.79    3.75
   0   6 -16   12.50    3.57
   0  -6 -16    8.59    3.56
   6  -6  16   12.79    2.96
   6   0  16    9.71    3.12
  -6   6 -16   10.37    4.29
  -6   0 -16   14.00    3.77
   0   6  16   12.18    2.94
   0  -6 -16   13.60    2.05
   6  -6 -16   14.12    2.08
   6   0 -16   15.37    2.03
   0   6 -16   19.04    2.08
   6  -6 -17    9.54    3.84
   0  -6 -17   20.97    3.70
   6   0 -17   13.06    3.64
  -6   0 -17   37.72    3.52
  -6   6 -17   24.40    4.33
   6   0  17   35.34    3.36
   0   6  17   33.32    3.08
   6  -6  17   33.15    3.27
   0   6 -17   20.71    4.13
  -6   0 -17   19.84    4.08
   0   6 -17   40.00    2.57
   0  -6 -17   38.93    2.55
   0  -6 -18   11.19    2.03
  -6   6 -18   12.88    2.28
   0   6 -18   13.10    2.10
  -6   0 -18   14.54    2.29
  -6   6 -19    3.07    1.86
   0   6 -19    0.91    1.72
  -6   0 -19    1.74    1.86
   0  -6 -19   -0.31    1.63
  -6   0 -19   -2.41    3.21
  -6   6 -19    0.48    3.50
   0   6  19   -1.33    2.24
   6   0  19   -2.77    2.66
   0   6 -19    1.84    3.21
   6   0 -19    0.45    3.02
   6  -6 -19   -4.77    3.07
   0  -6 -19   -1.14    3.09
  -6   6 -20    4.00    1.68
  -6   0 -20    4.02    1.68
   6   0  20    6.09    2.38
   0   6  20   -1.02    1.93
  -6   6 -20    2.59    3.20
  -6   0 -20   -0.87    2.87
   6  -6 -20   -0.88    2.67
   6   0 -20    2.55    2.70
   0   6 -20   -0.33    2.72
  -6   6 -21    1.39    1.43
  -6   0 -21   -0.30    1.40
   0   6 -21    1.30    2.35
  -6   0 -21   -0.64    2.16
   0  -6 -21   -1.04    1.89
   0   6 -21   -0.60    1.95
   6  -6 -21   -2.47    2.20
   6   0 -21    0.98    2.17
   6   0  21    1.19    1.88
   0   6  21   -0.06    1.35
  -6   6 -21   -0.55    2.63
  -6   6 -22    0.63    1.70
   6  -6 -22   -0.51    1.34
   6   0 -22    1.62    1.31
   3  -7   0   44.13    1.92
   7  -3   0   21.47    1.61
   7  -4   0   40.78    1.56
   4   3   0   46.67    1.64
   4  -7   0   17.42    1.94
  -7   3   0   16.28    1.59
   3  -7   0   55.76    2.03
   7  -4   0   50.10    2.31
   7  -3   0   16.74    2.26
   7  -4   0   41.00    1.55
   7  -3   0   20.25    1.50
  -7   3   0   14.95    1.90
  -7   4   0   53.60    1.82
  -7   4   1  929.44   35.62
  -7   4  -1  867.51   35.67
  -7   3  -1  847.34   35.68
   7  -4  -1  872.51   35.71
   7  -3  -1  828.66   35.70
   3  -7  -1  843.69   35.66
   4  -7  -1  851.56   35.68
   7  -3   1  786.58   35.63
   7  -4  -1  848.17   35.74
   4  -7  -1  813.35   35.69
   7  -3  -1  832.30   35.73
   3  -7  -1  857.45   35.67
   7  -4   1  846.29   35.63
   4  -7  -1  813.82   35.68
   3  -7  -1  854.10   35.68
  -7   3   1  741.53   35.59
  -7   3  -1  810.97   35.63
   3  -7   1  887.71   35.63
   7  -4   1  922.47   35.73
   7  -3  -1  839.26   35.74
   7  -4  -1  866.19   35.74
   7  -3   1  809.34   35.70
  -4  -3  -1  866.19   35.72
   7  -4   1  850.12   35.62
   7  -3   1  807.53   35.62
  -7   4   2  231.28    9.89
  -7   4  -2  243.67   10.08
  -7   3  -2  217.44   10.09
   7  -3  -2  193.87   10.16
   7  -4  -2  233.76   10.11
   4   3  -2  227.35   10.02
   3   4  -2  202.89    9.98
   3  -7  -2  223.84   10.00
   4  -7  -2  219.94   10.03
   7  -4  -2  221.17   10.16
   4  -7  -2  204.61   10.06
   7  -3  -2  213.26   10.11
   7  -4  -2  261.94   10.23
   4  -7  -2  232.58   10.10
   7  -3  -2  232.70   10.19
   7  -3   2  223.72   10.00
   7  -4   2  254.29   10.00
   4  -7  -2  233.32   10.16
  -7   3  -2  227.08   10.01
   7  -4  -2  238.47   10.21
   7  -4   2  272.63   10.11
   7  -3  -2  220.52   10.18
   7  -3   2  216.01   10.07
  -4  -3  -2  243.91   10.08
  -3  -4  -2  238.10   10.16
   3   4  -2  229.41    9.95
   4   3  -2  259.61    9.99
   7  -4   2  253.14    9.99
   7  -3   2  221.50    9.98
  -7   4  -3  902.89   39.54
  -7   3  -3  924.83   39.55
   7  -3  -3  860.40   39.57
   7  -4  -3  862.85   39.56
   7  -3  -3  987.57   39.58
   7  -4  -3  944.48   39.58
   7  -3   3  952.95   39.49
   7  -4   3  974.67   39.49
  -7   3  -3  924.95   39.50
   4  -7  -3  957.80   39.57
   7  -3  -3  901.40   39.59
   7  -4  -3  921.51   39.57
   7  -3   3  938.77   39.49
   4  -7  -3  963.29   39.48
  -4  -3  -3  932.45   39.54
   3   4  -3  848.62   39.47
   4   3  -3  972.01   39.50
   3  -7  -3  938.26   39.51
  -3  -4  -3  942.41   39.54
   7  -4   3  911.04   39.48
   3   4  -3  895.07   39.44
   7  -3   3  932.11   39.49
   7  -4   3  888.68   39.49
   3  -7  -3  904.96   39.44
  -7   3  -4  419.32   16.15
  -7   4   4  348.24   15.89
  -7   4  -4  385.83   16.14
   4  -7  -4  424.66   16.00
   7  -4  -4  360.66   16.19
   7  -3  -4  406.61   16.19
   7  -4   4  418.02   16.06
   7  -3   4  347.42   16.05
   3   4  -4  358.53   15.93
  -4  -3  -4  336.95   16.06
  -3  -4  -4  377.98   16.09
  -7   3  -4  363.92   16.05
   4  -7  -4  381.98   15.99
   4   3  -4  320.69   15.94
   7  -4  -4  357.96   16.13
   7  -3  -4  406.88   16.17
   7  -3   4  397.87   15.99
   3  -7  -4  356.90   16.03
   7  -3  -4  403.56   16.22
   4  -7  -4  390.65   16.18
   3  -7  -4  354.93   16.12
   4   3  -4  337.58   16.03
   7  -4  -4  382.35   16.20
   7  -4   4  367.31   16.03
   4  -7   4  375.81   16.10
  -7   4   4  349.82   15.90
   3   4  -4  372.61   16.03
   3  -7  -4  391.62   15.96
   7  -3   4  360.60   16.04
   7  -4   4  390.07   15.99
   4   3  -4  414.85   15.98
   4  -7  -4  423.27   15.98
   3   4  -4  405.58   15.96
  -7   4  -5  133.92    6.64
  -3  -4  -5  167.93    6.75
  -7   3  -5  154.52    6.55
   3  -7  -5  146.34    6.36
  -4  -3  -5  136.90    6.64
   4  -7  -5  163.39    6.30
   7  -4   5  125.36    6.42
   7  -3   5  143.81    6.40
   4  -7  -5  139.49    6.28
  -4  -3  -5  123.94    6.46
   4   3  -5  122.34    6.26
  -7   3  -5  144.93    6.48
   7  -3  -5  147.09    6.55
   3  -7  -5  139.48    6.34
   7  -4  -5  139.78    6.58
   7  -3  -5  150.63    6.58
   7  -4  -5  131.24    6.52
   3  -7  -5  134.73    6.59
   4  -7  -5  140.99    6.58
   7  -4  -5  136.65    6.80
   4   3  -5  120.00    6.46
   7  -3  -5  139.75    6.65
   7  -4   5  132.47    6.38
  -7   4   5  136.50    6.18
   3  -7   5  132.45    6.49
   4  -7   5  142.89    6.50
  -7   3   5  139.81    6.18
   3   4  -5  150.05    6.47
   7  -3   5  147.93    6.40
   7  -3   5  154.17    6.22
   3   4  -5  148.30    6.25
   3  -7  -5  139.91    6.24
   4  -7  -5  151.74    6.25
   4   3  -5  139.88    6.25
   4  -7  -6   68.76    3.02
   3  -7  -6   57.67    3.15
   7  -3   6   50.30    3.34
   7  -4   6   52.27    3.33
   7  -3  -6   64.36    3.56
   4  -7  -6   62.80    3.02
  -4  -3  -6   54.35    3.34
   7  -4  -6   55.77    3.62
   3  -7  -6   54.11    3.19
   7  -3  -6   71.65    3.50
   4  -7  -6   64.28    3.66
   3  -7  -6   58.55    3.65
   7  -4  -6   53.20    3.87
   7  -3  -6   59.85    3.83
  -7   3   6   56.70    2.90
   3   4  -6   62.98    3.44
   7  -4   6   58.83    3.31
   3  -7   6   67.17    3.48
  -7   4   6   65.60    2.89
   4  -7   6   66.53    3.46
   4   3  -6   53.48    3.42
   3   4  -6   76.31    2.99
   4  -7  -6   68.34    3.01
   3  -7  -6   56.14    2.93
   7  -3   6   63.83    3.35
   4   3  -6   60.88    2.99
   7  -4  -6   51.97    3.39
   3  -7  -7   31.91    2.17
  -7   3  -7   40.51    2.83
   4  -7  -7   40.46    2.12
  -4  -3  -7   35.41    2.85
  -7   4  -7   31.06    2.82
  -3  -4  -7   36.71    2.72
  -3  -4  -7   38.92    2.60
   4  -7  -7   40.90    2.18
  -4  -3  -7   33.15    2.58
   7  -4  -7   26.51    3.29
   3  -7  -7   37.51    2.25
   7  -3  -7   40.05    3.06
   7  -4   7   30.36    2.47
   7  -3   7   39.99    2.53
  -4   7   7   42.25    2.23
   7  -3  -7   36.09    2.96
   3  -7  -7   35.83    2.97
   4  -7  -7   38.35    2.89
   7  -4  -7   33.66    3.19
   7  -3   7   37.73    2.48
  -7   3   7   35.72    1.96
  -7   4   7   30.94    1.97
   3  -7   7   32.90    2.80
   4  -7   7   38.67    2.79
   4   3  -7   33.14    2.74
   3   4  -7   35.60    2.72
   7  -4   7   31.60    2.56
   7  -3  -7   35.53    2.16
   7  -4  -7   33.11    2.14
  -3  -4  -8  336.89   14.68
  -7   4  -8  350.61   14.73
  -4  -3  -8  354.94   14.70
   4  -7  -8  323.03   14.45
  -7   3  -8  343.04   14.67
   3  -7  -8  358.34   14.51
  -4  -3  -8  316.25   14.59
   3  -7  -8  347.49   14.52
  -3  -4  -8  310.19   14.59
   4  -7  -8  312.48   14.47
  -4   7   8  309.37   14.46
  -3   7   8  320.28   14.51
   4   3   8  302.31   14.60
   3   4   8  291.06   14.62
   7  -3  -8  304.56   14.78
   3  -7  -8  361.99   14.78
   4  -7  -8  323.79   14.74
   4   3  -8  352.61   14.67
  -7   4   8  321.11   14.42
   7  -3   8  327.85   14.58
   7  -4   8  330.63   14.60
  -7   3   8  313.43   14.42
   3   4  -8  331.30   14.66
   4  -7  -8  342.02   14.45
   3  -7  -8  341.75   14.43
   3   4  -8  348.77   14.45
   4   3  -8  348.58   14.45
   7  -4  -8  392.83   14.55
   7  -3  -8  388.05   14.56
  -4  -3  -9   27.99    2.66
  -7   3  -9   19.38    2.70
  -7   4  -9   27.75    2.81
  -3  -4  -9   19.14    2.46
  -3   7   9   23.74    1.92
  -4   7   9   22.25    1.77
   7  -3   9   17.88    2.16
   3  -7  -9   27.55    1.98
   7  -4  -9   25.62    2.98
   3  -7   9   20.87    2.46
  -3  -4  -9   16.26    2.76
  -4  -3   9   21.80    2.10
  -3  -4   9   24.39    2.20
   4  -7   9   23.95    2.35
   3   4  -9   21.39    2.63
   7  -3  -9   20.20    2.08
   7  -4  -9   23.79    2.04
   4  -7  -9   22.66    1.74
   3  -7  -9   27.77    1.77
   3   4  -9   23.06    1.78
   4   3  -9   23.67    1.71
   7  -4  -9   25.55    1.96
   7  -3  -9   23.61    1.96
  -3  -4 -10    0.45    2.39
  -7   4 -10    0.23    2.61
  -4  -3 -10    2.79    2.30
  -7   3 -10    0.73    2.53
  -4   7  10    1.61    1.52
   3   4  10    0.86    1.84
   4   3  10   -0.04    2.01
  -3  -4 -10    2.29    2.10
  -4  -3 -10    2.09    2.21
   7  -4 -10    2.36    1.65
   7  -3 -10    3.02    1.63
   4   3 -10    3.73    2.53
   3   4 -10    2.65    2.47
   3  -7  10    2.22    2.09
   7  -3 -10    2.11    2.74
   4  -7 -10   14.63    2.87
  -3  -4 -10    1.68    2.42
   4  -7  10    2.01    2.11
   7  -4 -10    1.00    2.81
  -3  -4  10    0.75    1.80
   3  -7 -10    0.65    2.75
   7  -3 -10    3.32    1.74
   3  -7 -10    3.23    1.31
   3   4 -10    2.05    1.42
   7  -4  10   -0.07    1.94
   4  -7 -10    0.76    1.37
   7  -4 -10    1.62    1.72
   4   3  10   -0.67    2.03
   4   3 -10    0.12    1.34
   7  -3  10   -0.72    2.11
  -7   4 -11    7.02    2.71
  -3  -4 -11   10.16    2.48
  -4  -3 -11   11.37    2.41
  -7   3 -11   17.05    2.86
  -3  -4 -11    4.55    2.29
   3  -7 -11   19.81    3.22
   4  -7 -11   25.86    2.99
   3   4  11    2.61    2.46
  -3   7  11    3.45    1.77
   4   3  11    9.13    2.29
   3   4 -11    8.18    2.81
   3  -7  11   10.98    2.46
  -3  -4 -11   10.14    2.62
   4  -7  11    9.84    2.52
  -4  -3 -11   13.96    2.82
  -4  -3  11    8.85    1.93
   7  -4 -11    7.74    2.94
   7  -3 -11    9.38    3.11
  -3  -4  11    8.29    2.06
   4   3 -11    6.67    2.95
   7  -3 -11   13.14    2.06
   7  -4 -11   12.32    2.04
   7  -3  11    8.26    2.47
  -4   7  11    9.30    2.06
   7  -4  11   10.64    2.47
  -3   7  11   14.35    2.18
   3   4  11    8.04    2.47
   3  -7 -11   10.42    1.59
   3   4 -11   10.11    1.62
   4   3 -11   11.11    1.68
   4  -7 -11   13.64    1.69
   4   3  11   10.03    2.56
  -7   4 -12    7.74    3.02
  -7   3 -12    7.00    3.03
  -4  -3 -12    8.30    2.67
  -3  -4 -12   11.18    2.69
  -3   7  12    4.19    1.82
   3   4  12    3.15    2.27
   4   3  12    4.88    2.34
   3   4 -12    3.57    2.93
   3  -7  12    9.71    2.64
  -3  -4 -12   12.28    2.91
   4  -7 -12    5.51    2.91
   4  -7  12    7.33    2.43
  -4  -3 -12    5.15    2.81
   7  -4 -12   10.20    3.07
   7  -3 -12   11.10    3.12
   3  -7 -12    5.02    3.38
   7  -3 -12   10.05    2.19
   4  -7 -12    8.75    1.70
   7  -4 -12   10.49    2.21
   4   3  12    6.12    2.53
  -3   7  12    9.29    2.14
   3   4  12    5.85    2.34
   3  -7 -12   11.20    1.71
   3   4 -12    8.85    1.71
   7  -4  12    7.50    2.42
   4   3 -12    9.66    1.80
   7  -3  12    6.60    2.50
  -4   7  12   11.21    2.06
  -3  -4 -13    0.96    2.64
  -4  -3 -13   -1.10    2.69
  -7   3 -13    0.93    3.03
  -7   4 -13    0.11    2.79
   7  -3 -13    3.00    3.45
   7  -4 -13   -2.85    3.38
   4   3  13    0.34    2.24
   3   4  13   -0.31    2.28
   7  -4  13   -4.33    2.62
   3   4 -13    0.34    3.16
   3  -7  13    0.03    2.77
   4   3 -13    1.09    3.22
  -3  -4 -13    1.75    2.85
   4  -7  13   -0.73    2.63
  -4  -3 -13    3.38    2.98
   3  -7 -13   -1.02    3.20
   4  -7 -13    0.68    3.27
   3   4  13    1.45    2.72
   7  -3  13    1.93    2.66
   7  -4 -13   -0.73    1.79
   7  -3 -13   -1.76    1.80
   3  -7 -13   -1.37    1.70
   3   4 -13    1.39    1.82
  -4   7  13    1.68    2.11
   4  -7 -13   -1.43    1.74
  -3   7  13    0.37    2.19
   4   3 -13    0.07    1.80
   4   3  13    1.21    2.54
   4   3  14    0.84    2.48
   4  -7 -14    2.99    1.73
   7  -4 -14    2.23    1.91
   7  -3 -14    4.41    1.93
  -4   7  14    1.39    2.26
   3   4  14    1.27    2.66
   3  -7 -14    2.48    1.84
   3   4 -14    2.84    1.89
  -3   7  14    2.23    2.43
   4   3 -14    2.03    1.82
   4  -7 -14    8.05    3.32
   7  -4 -14    6.79    3.69
   7  -3 -14   14.60    4.51
   3   4 -14    1.16    3.32
   4  -7  14    5.11    2.89
   7  -4  14    9.29    2.98
  -3  -4 -14   -0.63    3.36
  -4  -3 -14    5.02    3.27
   7  -3  14    0.69    2.84
   4   3 -14   19.16    3.44
   3  -7 -14    0.30    3.26
   3  -7  14    0.04    2.92
  -4  -3 -14    3.95    2.73
  -7   3 -14    2.15    2.90
  -7   4 -14    4.45    3.04
  -3  -4 -14    2.95    2.81
  -7   4 -15   10.93    3.24
   4  -7 -15    3.78    2.01
  -3   7  15    6.24    2.45
   4   3 -15    4.15    2.00
  -4   7  15    2.67    2.31
   7  -4 -15    5.47    2.05
   7  -3 -15    3.19    2.03
   3   4  15    3.39    2.93
   4   3  15    4.66    2.89
   3  -7 -15    4.33    1.74
   3   4 -15    4.71    1.89
  -4  -3 -15    2.10    3.48
  -3  -4 -15   -1.21    3.19
   7  -3  15    3.24    2.97
  -3   7 -15    1.82    4.00
   7  -4  15    6.12    3.03
   4   3 -15   -0.05    3.76
   4  -7  15    2.05    3.03
   3  -7  15    4.77    2.91
   3   4 -15    0.45    3.61
  -4   7 -15    3.82    4.17
  -7   3 -15    5.17    3.22
  -3  -4 -15    3.76    2.77
  -4  -3 -15    4.75    2.84
   7  -3 -15   -1.01    3.66
   7  -4 -15    0.85    3.46
   3  -7 -15   -2.04    3.33
   4  -7 -15    3.49    3.24
   7  -4 -16    6.78    3.86
   3  -7 -16    6.18    3.49
   4  -7 -16    5.22    3.56
   7  -3 -16    2.55    3.55
  -4  -3 -16    5.53    3.38
  -3   7 -16    6.00    4.01
  -4   7 -16    6.65    3.82
  -7   3 -16    7.79    4.09
   7  -3  16   10.63    2.96
  -7   4 -16    5.38    4.21
   7  -4  16   13.30    3.19
   4   3 -16    7.22    3.44
   4  -7  16   10.66    2.88
  -3  -4 -16    8.70    3.47
   3   4 -16    8.69    3.77
   3  -7 -16   12.00    2.09
   4   3  16   10.21    3.11
  -3  -4 -16   13.93    2.08
   4   3 -16   14.22    2.13
   3   4 -16   14.27    2.20
  -3   7 -16   10.18    2.05
  -3   7  16   10.09    2.48
   3   4  16   10.13    2.91
   4  -7 -16   15.96    2.09
   4  -7 -17    7.24    3.58
   7  -4 -17   -0.05    3.69
   7  -3 -17    0.10    3.59
   3  -7 -17   -0.28    3.60
  -3  -4 -17    6.71    2.65
  -4  -3 -17    8.60    2.95
  -3   7 -17    1.88    3.62
   3   4 -17    1.17    3.37
  -4  -3 -17    4.60    3.39
  -4   7 -17    4.65    3.82
  -7   3 -17    9.47    3.85
  -7   4 -17    6.95    3.67
   7  -4  17    3.31    2.93
  -3   7  17    7.62    2.35
   4   3 -17   -2.29    3.46
  -3  -4 -17    4.07    3.52
   7  -3  17    6.11    2.89
   4   3 -17    8.51    2.01
  -3   7 -17    6.97    2.03
   3   4  17    6.87    2.78
   3  -7 -17    7.50    1.91
  -4   7 -17    8.48    2.07
  -4  -3 -17    6.93    2.04
   3   4 -17    8.04    2.07
  -3  -4 -17    7.73    1.96
   4  -7 -17    6.79    1.82
   4   3  17    6.73    2.88
  -3  -4 -18    3.11    3.24
  -4  -3 -18   -0.04    3.26
  -4  -3 -18    0.65    1.80
  -4   7 -18   -0.69    1.87
  -3  -4 -18    2.38    1.91
  -3   7 -18    1.61    1.98
   3   4 -18    2.95    3.38
  -7   4 -19    1.49    1.96
  -4   7 -19    3.62    1.83
  -7   3 -19    1.69    1.99
  -4  -3 -19   -0.02    1.77
  -3  -4 -19    2.78    1.67
  -3   7 -19    3.92    1.75
  -7   3 -19    0.27    3.30
   4   3  19    2.61    2.61
   3   4  19    3.75    2.47
   7  -4  19    1.12    2.73
   7  -3  19    2.39    2.71
  -7   4 -19   -0.20    3.36
  -3   7 -19    2.51    3.41
  -4  -3 -19    1.19    2.93
  -4   7 -19    0.40    3.42
   4   3 -19    2.28    3.00
   7  -3 -19   -0.96    3.23
   4  -7 -19    3.26    2.90
   7  -4 -19    7.97    3.33
  -3  -4 -19    2.29    2.99
   3   4 -19    2.04    2.95
   4   3 -19   -1.12    3.17
  -4  -3 -20    1.70    1.57
  -3  -4 -20    0.45    1.55
  -3   7 -20    3.54    1.56
  -7   4 -20    1.11    1.69
  -4   7 -20    1.48    1.65
  -7   3 -20    1.20    1.70
  -7   4 -20   -1.01    3.11
   7  -3  20    1.53    2.31
  -3   7 -20   -5.38    3.01
   4   3  20    3.13    2.29
   3   4  20   -1.22    2.25
  -4   7 -20    1.31    3.10
  -7   3 -20    2.35    3.01
   4   3 -20    4.18    2.64
   3   4 -20    1.07    2.52
   7  -4 -20   -0.80    2.76
   3  -7 -20    1.82    2.45
   4  -7 -20    7.40    2.57
   7  -3 -20   -0.71    2.78
  -3  -4 -20   -0.30    2.66
  -4  -3 -20    3.48    2.55
   3   4 -20   -2.36    2.74
  -4  -3 -21    0.93    1.20
  -4   7 -21    1.14    1.21
  -7   3 -21    0.71    1.33
  -7   4 -21   -0.05    1.34
  -4   7 -21   -4.19    2.54
  -3   7 -21    2.99    2.33
   7  -3 -21   -2.21    2.14
   3  -7 -21    0.63    1.99
   7  -4 -21    1.18    2.15
   4  -7 -21   -1.39    2.00
   3   4 -21    2.69    1.97
   4   3 -21    1.04    2.02
   4   3  21    2.44    1.86
  -7   3 -21   -2.29    2.57
  -7   4 -21   -2.49    2.48
   3   4  21   -0.67    1.68
  -7   4 -22   -1.08    1.67
  -7   3 -22    0.08    1.61
   7  -3 -22   -0.12    1.42
   7  -4 -22    2.25    1.41
   5   2   0  882.03   39.27
   2  -7   0  860.85   39.29
   2  -7   0  874.39   39.29
   7  -5   0  881.99   39.37
  -7   5   0  857.98   39.28
  -7   5  -1 1698.44   71.82
   7  -2  -1 1912.09   71.86
   2  -7  -1 1698.69   71.80
   5  -7  -1 1778.19   71.86
   7  -5  -1 1735.12   71.87
   5   2  -1 1623.71   71.80
   5  -7  -1 1658.75   71.85
   7  -5  -1 1624.96   71.88
   7  -2  -1 1708.06   71.86
  -7   2  -1 1623.97   71.80
  -7   2   1 1596.86   71.77
   7  -2  -1 1852.47   71.91
   7  -2   1 1822.69   71.87
  -7   5   1 1665.42   71.76
  -5  -2  -1 1627.14   71.85
   7  -5   1 1648.02   71.79
   7  -5   1 1676.60   71.86
   7  -5  -1 1669.47   71.88
  -7   2  -2  108.36    6.69
  -7   5  -2  172.94    6.62
   7  -5  -2  164.64    6.72
   2  -7  -2  163.59    6.48
   5  -7  -2  104.62    6.59
   7  -2  -2   92.28    6.61
   5  -7  -2  136.54    6.64
   5   2  -2  151.89    6.60
   2   5  -2  103.77    6.45
   7  -5  -2  172.56    6.78
   7  -2  -2  106.90    6.68
   7  -5  -2  152.66    6.85
   5  -7  -2   83.66    6.72
   7  -2  -2  140.53    7.10
   5  -7  -2   85.85    6.67
  -7   2  -2  109.87    6.53
   7  -2  -2  103.78    6.85
   7  -2   2  138.70    6.65
  -5  -2  -2  160.42    6.62
  -2  -5  -2  105.36    6.72
  -2  -5  -2  102.80    6.44
   7  -5   2  143.12    6.53
   2   5  -2   83.36    6.43
   7  -5   2  181.78    6.70
   7  -5  -2  148.29    6.81
  -7   5  -3  733.02   28.97
  -7   2  -3  729.90   29.00
   7  -2  -3  705.02   29.01
   5   2  -3  708.24   28.95
   7  -5  -3  776.14   29.00
   7  -5  -3  717.97   29.00
   5  -7  -3  733.09   28.96
   7  -2  -3  633.99   28.96
   7  -5  -3  654.78   29.00
   7  -2   3  610.37   28.90
   5  -7  -3  640.07   28.97
  -5  -2  -3  642.47   28.92
  -7   2  -3  613.14   28.90
   7  -2  -3  679.70   29.01
   7  -2   3  714.85   28.92
   5  -7  -3  653.70   28.86
  -2  -5  -3  627.97   28.95
   2  -7  -3  658.83   28.95
   5   2  -3  693.49   28.92
   2  -7  -3  700.92   28.95
   7  -5   3  666.66   28.90
   5  -7   3  663.93   28.94
  -2  -5  -3  686.07   28.88
   7  -5   3  717.29   28.92
  -7   5   3  644.41   28.80
   2  -7  -3  681.89   28.83
   7  -5  -3  687.01   28.99
   2   5  -3  707.09   28.84
  -7   2  -4  268.75   11.64
  -7   5  -4  299.54   11.63
   5  -7  -4  255.57   11.38
   7  -2  -4  270.06   11.67
   7  -5  -4  288.12   11.70
   7  -2   4  257.96   11.53
  -7   2  -4  242.88   11.54
   7  -5  -4  263.72   11.63
   5  -7  -4  250.86   11.69
  -5  -2  -4  271.26   11.56
   5  -7  -4  243.54   11.41
   7  -2   4  265.98   11.46
  -5   7  -4  275.27   11.66
   7  -2  -4  247.42   11.67
   2  -7  -4  278.90   11.63
   5   2  -4  291.66   11.60
   7  -2  -4  237.63   11.69
   2  -7  -4  282.39   11.52
   5  -7  -4  247.95   11.70
  -2  -5  -4  239.51   11.57
   5  -7   4  267.97   11.57
   7  -5   4  266.60   11.53
  -2  -5  -4  266.81   11.50
   7  -5  -4  277.07   11.65
   2  -7  -4  283.01   11.40
   2   5  -4  278.77   11.41
  -7   5   4  260.61   11.36
   7  -2   4  249.00   11.51
  -7   5  -5  264.82   11.57
   5  -7  -5  256.67   11.29
  -7   2  -5  238.83   11.57
   2  -7  -5  298.97   11.48
   7  -2   5  231.50   11.44
   7  -5  -5  259.78   11.58
   5  -7  -5  246.83   11.72
  -2  -5  -5  240.80   11.48
   7  -2  -5  233.20   11.46
   5  -7  -5  253.48   11.33
  -5  -2  -5  274.07   11.52
  -7   2  -5  224.90   11.44
   2  -7  -5  256.55   11.42
   7  -2  -5  253.09   11.53
   7  -2   5  252.36   11.31
  -5   7  -5  262.23   11.55
   2  -7  -5  255.84   11.50
   7  -5  -5  283.88   11.72
   7  -2  -5  237.85   11.57
   5  -7  -5  243.95   11.59
   5   2  -5  270.77   11.49
   5  -7   5  250.43   11.51
   7  -5   5  263.60   11.45
  -2  -5  -5  263.76   11.45
   7  -5  -5  304.62   11.65
   5   2  -5  283.27   11.36
   2  -7  -5  266.72   11.31
   2   5  -5  265.00   11.31
  -7   5   5  255.31   11.28
   7  -2   5  245.56   11.44
   5  -7  -5  285.56   11.36
   2  -7  -6  127.12    5.30
   5  -7  -6   97.14    5.02
  -5   7   6  123.39    5.16
   7  -2   6   99.24    5.36
   7  -5  -6  106.36    5.66
   2  -7  -6  150.22    5.33
   7  -2  -6  105.34    5.39
  -2  -5  -6   87.58    5.34
  -7   2  -6   81.16    5.31
  -5  -2  -6  165.71    5.49
   5  -7  -6  129.21    5.17
   7  -2  -6   91.76    5.45
   7  -2  -6  225.42    5.74
   7  -5  -6  111.33    5.61
   2  -7  -6  142.77    5.57
   5  -7  -6  109.18    5.59
   2  -7   6   98.02    5.46
  -7   2   6   95.36    5.04
   5  -7   6  109.97    5.38
  -7   5   6   98.15    5.03
   7  -5   6   92.89    5.35
  -2  -5  -6  101.06    5.38
   7  -5  -6  112.70    5.44
   5   2  -6  118.23    5.15
   7  -2   6   97.75    4.96
   2  -7  -6  117.07    5.07
   2   5  -6  101.24    5.07
   7  -2   6  109.66    5.33
   5  -7  -6  105.57    5.09
   2  -7  -7 1259.23   49.44
   5  -7  -7 1084.78   49.33
  -7   5  -7 1266.51   49.54
  -2  -5  -7 1137.77   49.52
  -5  -2  -7 1329.64   49.57
  -7   2  -7 1130.24   49.52
   7  -2   7 1106.43   49.45
   5   2   7 1111.21   49.46
  -5   7   7 1117.06   49.35
   7  -5  -7 1185.60   49.53
  -7   2  -7 1051.56   49.46
   5  -7  -7 1083.05   49.36
  -2  -5  -7 1138.64   49.45
   2  -7  -7 1210.11   49.42
  -5  -2  -7 1207.87   49.47
   7  -2  -7 1135.18   49.47
  -5   7  -7 1148.00   49.53
   7  -2  -7 1177.04   49.55
   7  -5  -7 1209.11   49.58
   2  -7  -7 1211.59   49.51
   5  -7  -7 1120.81   49.54
   5   2  -7 1200.85   49.49
  -7   5   7 1147.19   49.34
   5  -7   7 1160.71   49.48
   2  -7   7 1122.50   49.49
  -7   2   7 1124.60   49.35
   7  -5   7 1147.41   49.46
  -2  -5  -7 1155.66   49.48
   2  -7  -7 1160.53   49.35
   7  -2   7 1203.69   49.45
   7  -5  -7 1201.70   49.39
   7  -2  -7 1114.84   49.39
   2   5  -7 1172.72   49.36
  -7   2  -8  181.15    7.64
  -7   5  -8  165.97    7.59
  -2  -5  -8  173.59    7.53
  -5  -2  -8  169.14    7.54
  -2   7   8  135.35    7.31
  -5   7   8  143.63    7.16
   2  -7  -8  152.48    7.30
  -2  -5  -8  155.98    7.38
  -5   7  -8  177.68    7.61
   5  -7  -8  161.03    7.66
   7  -2  -8  157.48    7.60
   5   2  -8  160.79    7.50
   2  -7  -8  151.55    7.57
   7  -5   8  157.17    7.42
  -7   5   8  155.45    7.18
  -7   2   8  151.56    7.19
  -2  -5  -8  168.26    7.51
   2  -7  -8  167.24    7.18
   2   5  -8  165.21    7.21
   7  -2   8  157.95    7.44
   5   2  -8  176.13    7.22
   7  -2  -8  187.33    7.32
   5  -7  -8  167.37    7.21
   7  -5  -8  201.64    7.35
  -5  -2  -9  136.23    5.75
  -7   2  -9  112.72    5.81
   2  -7  -9  132.85    5.49
  -2  -5  -9  110.90    5.65
   7  -2   9  108.08    5.53
  -2   7   9  105.58    5.44
   5   2   9  101.96    5.51
  -5  -2  -9  113.94    5.60
   2  -7  -9  116.45    5.46
  -5   7  -9  112.79    5.85
  -7   5  -9  128.26    5.90
   7  -5  -9  117.34    5.88
   7  -2   9  107.96    5.59
  -2  -5  -9  103.47    5.68
   2  -7   9  103.62    5.63
   7  -5   9  104.22    5.57
   5  -7   9  113.09    5.56
   7  -5  -9  112.52    5.46
   2  -7  -9  127.09    5.30
   7  -2  -9  101.68    5.43
   2   5  -9  121.56    5.31
   5  -7  -9  116.98    5.30
   5   2  -9  123.20    5.36
   7  -2  -9  132.14    5.53
   7  -5  -9  134.92    5.51
  -2  -5 -10  165.97    7.03
  -7   2 -10  156.08    7.08
   2  -7 -10  147.86    6.76
  -5  -2 -10  160.75    7.07
   7  -2  10  125.02    6.83
   5   2  10  133.84    6.84
   2   5  10  136.17    6.83
  -2  -5 -10  142.14    6.87
  -5  -2 -10  152.07    6.96
  -5   7 -10  144.38    7.15
  -7   5 -10  161.91    7.13
   5  -7 -10  146.01    7.19
   7  -5 -10  144.19    7.09
   7  -2 -10  138.35    7.07
   5   2 -10  141.99    7.06
   2  -7 -10  130.66    7.05
   5  -7  10  139.55    6.95
   7  -5  10  147.81    6.87
  -2  -5  10  138.83    6.83
   2  -7  10  144.51    6.92
  -2  -5 -10  145.13    7.03
   2   5 -10  154.42    7.07
   7  -2  10  149.92    6.86
   5   2 -10  154.68    6.68
   2  -7 -10  148.87    6.61
   2   5 -10  149.37    6.62
   7  -2 -10  141.87    6.74
   7  -2 -10  173.27    6.84
   5  -7 -10  146.58    6.66
   5   2  10  136.23    6.93
   7  -5 -10  171.74    6.80
  -2  -5 -11   36.15    2.76
  -5  -2 -11   23.72    3.10
  -7   2 -11   33.50    3.21
  -2   7  11   21.39    2.33
   2   5  11   33.04    2.79
  -2  -5 -11   31.26    2.71
   7  -5 -11   31.85    3.44
   7  -2 -11   31.46    3.22
   5   2 -11   30.32    3.22
   2  -7 -11   29.42    2.09
   2   5 -11   31.45    2.08
  -5   7  11   28.31    2.39
   5  -7 -11   32.82    2.14
   5   2  11   24.75    2.88
   2   5  11   28.77    2.85
   7  -5 -11   30.78    2.48
   7  -2 -11   35.23    2.49
   5   2 -11   29.25    2.20
  -2   7  11   27.30    2.65
   7  -5  11   29.03    2.79
   7  -2  11   28.13    2.61
   2  -7  11   30.80    2.71
   5  -7  11   27.20    2.87
   5  -7 -11   24.72    3.40
  -2  -5 -11   35.18    3.12
   2  -7 -11   21.97    3.16
  -7   5 -11   27.38    3.28
  -7   5 -12   20.56    3.12
  -5  -2 -12   20.82    2.88
  -7   2 -12   21.23    3.02
  -2  -5 -12   21.14    2.63
   2   5  12   17.53    2.38
  -2   7  12   15.28    2.04
   5   2  12   17.46    2.46
   5   2 -12   30.80    3.16
   7  -5 -12   19.11    3.31
  -2  -5 -12   16.15    2.82
   2  -7  12   15.63    2.55
   5  -7 -12   12.89    3.13
   5  -7  12   16.98    2.64
   7  -5  12   15.44    2.62
  -5   7  12   19.58    2.14
   2   5 -12   19.44    3.11
   7  -2 -12   17.79    3.14
   2  -7 -12   15.49    3.10
   2  -7 -12   19.30    1.82
   5   2  12   20.50    2.60
   7  -2  12   17.73    2.66
   2   5  12   20.44    2.80
   2   5 -12   20.91    1.94
   7  -2 -12   19.84    2.17
  -2   7  12   22.31    2.61
   5   2 -12   18.97    1.94
   5  -7 -12   20.42    1.82
   7  -5 -12   19.93    2.13
  -2  -5 -13   65.83    3.80
  -5  -2 -13   57.14    3.88
  -7   2 -13   63.62    4.27
  -7   5 -13   50.35    4.11
   5   2  13   51.37    3.62
   2   5  13   44.27    3.53
   5  -7 -13   49.47    4.38
   7  -5 -13   44.85    4.50
   2  -7 -13   58.28    4.51
   5   2 -13   51.67    4.27
  -2  -5 -13   58.93    4.23
   2   5 -13   60.05    4.18
   7  -2 -13   51.66    4.35
  -5   7  13   51.55    3.29
   2  -7  13   56.03    3.90
   5  -7  13   52.07    3.89
   5   2  13   63.12    3.88
  -5  -2 -13   53.90    4.17
   7  -2  13   52.68    3.83
   7  -5  13   56.56    3.89
   5   2 -13   57.19    3.23
   2   5  13   58.97    3.94
   2  -7 -13   59.48    3.16
  -2   7  13   65.92    3.58
   7  -2 -13   61.44    3.35
   5  -7 -13   60.74    3.13
   7  -5 -13   53.74    3.29
   2   5 -13   58.34    3.21
  -7   5 -14    6.33    3.25
   2   5  14    7.41    2.83
  -2   7  14   14.58    2.63
  -5   7  14    6.80    2.24
   5  -7 -14   10.60    2.02
   5   2 -14    7.68    2.17
   7  -5 -14    8.09    2.08
   2  -7 -14    9.27    1.81
   2   5 -14    9.97    1.93
   7  -2  14    8.41    2.85
   7  -2 -14    7.45    2.10
   5   2  14   10.91    3.06
  -2  -5 -14   13.13    3.31
   2   5 -14    8.75    3.57
   5  -7  14    9.23    3.01
  -5  -2 -14    9.00    3.40
   7  -5  14   12.44    3.05
  -2   7 -14    7.37    3.89
   2  -7 -14    1.04    3.40
   2  -7  14    9.45    2.65
   5   2 -14    5.24    3.42
  -2  -5 -14   20.85    2.79
  -7   2 -14   15.61    3.39
  -5  -2 -14    8.67    3.07
   7  -5 -14    7.12    3.70
   7  -2 -14   15.13    3.84
   5  -7 -14    4.98    3.53
  -2   7 -15    8.00    1.95
  -2   7  15   11.15    2.60
   2  -7 -15    9.82    1.86
  -2  -5 -15    8.53    1.89
   2   5 -15   13.34    2.01
   5  -7 -15    7.25    2.06
   5   2 -15    9.43    2.14
   7  -5 -15    9.21    1.95
   7  -2 -15   11.83    1.94
   5   2  15    8.61    3.14
   2   5  15    5.71    2.80
   2   5 -15    5.69    3.42
   5  -7  15    6.62    3.17
  -5  -2 -15    8.77    3.37
  -2  -5 -15   12.07    3.34
   7  -2  15    4.49    3.15
  -2   7 -15    9.15    3.61
   5   2 -15   17.99    3.77
  -7   2 -15   12.86    4.13
   2  -7 -15    6.09    3.50
   7  -5  15   11.43    3.15
  -5  -2 -15    8.17    3.09
  -2  -5 -15    9.31    2.66
  -7   2 -15   11.45    3.21
   5  -7 -15    9.15    3.65
   7  -5 -15    5.93    3.67
   7  -2 -15    6.17    3.70
   5  -7 -16   -2.08    3.67
   7  -2 -16   -0.51    3.39
   2  -7 -16   -0.27    3.44
   7  -5 -16   -3.15    3.57
  -2  -5 -16    3.09    3.49
  -2   7 -16    1.36    3.69
   7  -2  16    0.60    3.03
  -7   2 -16   -1.60    3.95
  -5   7 -16   -2.21    4.02
   2   5 -16    2.07    3.46
  -7   5 -16    6.51    4.35
  -5  -2 -16   -1.28    3.61
   7  -5  16    2.74    3.08
   5   2 -16    2.16    3.36
   5  -7  16   -3.87    3.04
  -2  -5 -16    1.16    1.84
  -2   7 -16    2.55    1.90
   5  -7 -16    3.69    1.81
   5   2 -16    2.08    1.89
  -2   7  16   -2.57    2.45
   5   2  16    0.15    3.06
   2   5  16    0.92    2.84
   2  -7 -16   -0.31    1.79
   2   5 -16    1.30    1.82
   5   2 -17    9.01    3.36
   5  -7 -17    3.49    3.61
   7  -2 -17   -3.67    3.71
   2  -7 -17    0.56    3.20
   7  -5 -17    0.76    3.50
  -5  -2 -17    4.86    3.02
   5   2  17    7.48    2.78
  -2   7 -17    2.59    3.72
  -5  -2 -17    5.17    3.30
  -7   2 -17    6.25    3.76
   7  -2  17   -0.19    2.93
   2   5 -17    6.68    3.64
  -2   7  17    3.32    2.42
  -5   7 -17    7.60    3.88
   7  -5  17    9.32    2.80
  -7   5 -17    1.62    3.91
  -2  -5 -17    5.71    3.31
  -2  -5 -17    2.76    1.85
  -5  -2 -17    4.31    1.99
  -5   7 -17    4.52    2.09
   2  -7 -17    6.45    2.23
   2   5 -17    6.04    2.21
  -2   7 -17    5.81    1.99
   2   5  17    3.11    2.84
   2   5 -18   -4.40    3.34
  -2   7  18    3.04    2.24
  -5  -2 -18   -1.27    3.27
  -2  -5 -18   -0.94    1.79
  -5  -2 -18    4.06    1.92
   2  -7 -18    2.34    1.77
   2   5 -18   -0.48    1.75
  -5   7 -18    3.31    2.00
  -2   7 -18    5.66    1.91
  -2  -5 -18   -0.99    3.18
   5   2 -18    3.42    3.28
   2  -7 -18    0.89    3.39
  -7   2 -19    3.10    1.89
  -7   5 -19    3.14    1.94
  -2   7 -19    4.28    1.81
  -2  -5 -19    3.64    1.77
  -5  -2 -19    3.82    1.77
  -5   7 -19    3.38    1.84
  -5   7 -19   -0.12    3.42
  -7   5 -19   -2.16    3.51
   7  -2  19    6.64    2.71
   2   5  19    0.92    2.41
  -2   7  19    2.26    2.00
  -5  -2 -19   -0.07    2.99
   5   2  19    5.31    2.68
   7  -5  19    2.80    2.63
  -2   7 -19   -1.67    3.41
  -7   2 -19   -0.96    3.37
   5  -7 -19    6.85    2.94
   7  -5 -19   -1.06    3.14
   7  -2 -19    8.88    3.14
   5   2 -19    3.64    2.96
  -2  -5 -19   -0.67    2.83
   5   2 -19    2.19    3.15
   2   5 -19   -0.61    3.07
  -5  -2 -20    1.97    1.53
  -2  -5 -20    0.23    1.38
  -2   7 -20   -0.18    1.42
  -7   2 -20    1.49    1.67
  -7   5 -20    2.70    1.70
  -5   7 -20    2.14    1.54
   5   2  20    0.65    2.29
   2   5  20    0.10    2.09
  -2   7 -20    0.72    2.84
  -7   2 -20    2.24    3.04
  -5   7 -20   -1.93    3.06
  -7   5 -20    1.71    3.14
   7  -2  20   -0.45    2.41
   2   5 -20    0.71    2.42
   5  -7 -20    2.84    2.45
   2  -7 -20    2.39    2.44
   7  -5 -20    2.82    2.66
   7  -2 -20    1.96    2.68
   5   2 -20    2.73    2.49
  -5  -2 -20   -2.21    2.70
  -2  -5 -20    3.13    2.56
   2   5 -20    1.62    2.71
  -5  -2 -21    1.41    1.24
  -5   7 -21    0.92    1.25
  -7   2 -21    1.55    1.35
  -7   5 -21    1.90    1.34
  -2   7 -21   -2.11    2.15
  -7   2 -21    0.26    2.37
   7  -2 -21    4.30    2.17
   5   2 -21    1.58    2.09
   5  -7 -21    1.22    2.05
   7  -5 -21    2.48    2.17
  -2   7 -21   -1.53    1.89
   2   5 -21    3.43    1.89
   2   5  21    0.37    1.67
  -7   5 -21   -2.05    2.56
  -5   7 -21   -2.34    2.48
   5   2  21    1.32    1.85
   7  -5 -22    0.44    1.37
   7  -2 -22    1.67    1.44
  -7   5 -22   -0.55    1.52
  -5   7 -22    1.65    1.75
  -7   1   0   19.32    1.48
  -7   6   0   26.78    1.45
  -6  -1   0   20.43    1.89
   6   1   0   24.89    1.55
   1  -7   0   26.42    1.37
   7  -6   0   25.94    2.28
   6  -7  -1   90.07    4.30
   7  -1  -1   96.58    4.25
   7  -6  -1   88.01    4.50
   6   1  -1  109.02    4.12
  -7   1  -1   76.59    4.01
  -7   6  -1  106.50    4.10
  -7   1   1   60.01    3.95
  -6  -1  -1   84.64    4.16
   6  -7  -1   88.97    4.27
   7  -6  -1   93.03    4.34
   6   1  -1   92.45    3.97
   7  -1  -1   89.75    4.13
   7  -6   1  101.60    4.27
   7  -6  -1  102.66    4.38
   6  -7  -2  278.74   12.46
   6  -7  -2  315.81   12.68
   6   1  -2  258.31   12.61
   7  -1  -2  323.87   12.62
   6  -7  -2  307.80   12.65
   7  -6  -2  258.27   12.67
   7  -6  -2  272.65   12.70
   7  -1  -2  291.69   12.70
   7  -6  -2  277.02   12.75
   6   1  -2  278.53   12.59
   7  -1  -2  322.11   12.68
   6  -7  -2  324.61   12.73
  -6  -1  -2  288.34   12.61
  -7   1  -2  334.59   12.59
  -6   7  -2  337.64   12.65
  -7   6  -2  277.13   12.61
   7  -6   2  298.37   12.59
   7  -6  -2  272.43   12.75
   7  -6   2  282.30   12.64
  -7   1  -3  200.37    9.73
  -7   6  -3  241.77    9.68
   7  -6  -3  222.11    9.71
   6  -7  -3  192.14    9.66
   7  -1  -3  198.99    9.73
   7  -6  -3  217.16    9.77
   6   1  -3  212.24    9.69
   7  -6  -3  239.71    9.80
   6  -7  -3  207.23    9.71
   7  -1  -3  216.79    9.68
   6  -7  -3  212.31    9.47
  -6  -1  -3  242.37    9.64
   6  -7  -3  206.10    9.75
  -7   1  -3  199.94    9.60
  -6   7  -3  196.89    9.67
   7  -1  -3  193.07    9.80
  -1  -6  -3  217.94    9.57
  -1  -6  -3  219.36    9.70
   1  -7  -3  230.14    9.65
   6   1  -3  231.91    9.64
   1  -7  -3  247.07    9.72
   7  -6   3  226.96    9.60
   6  -7   3  218.27    9.65
   1   6  -3  231.39    9.46
   1  -7  -3  223.52    9.46
   7  -6  -3  236.29    9.78
   6  -7  -4    5.23    1.88
   7  -6  -4    5.10    2.13
   7  -1  -4    3.00    2.13
  -6  -1  -4    4.43    2.30
   6   1  -4    6.29    1.96
   1  -7  -4    5.47    0.84
   1   6  -4    5.20    0.88
   6  -7  -4    7.34    0.83
   6  -7  -4    7.00    2.21
   7  -6  -4    6.33    2.15
  -7   1  -4    4.92    1.69
   7  -1  -4    4.18    1.95
   7  -1   4    4.07    1.36
   7  -6  -4    3.89    2.06
   6   1  -4    3.91    1.76
  -6  -1  -4    4.75    1.75
   7  -1  -4    6.55    2.06
  -1  -6  -4    4.98    1.68
   1  -7  -4    3.68    1.68
   1  -7  -4    4.05    1.72
   7  -6   4    4.11    1.51
   6  -7   4    5.24    1.65
  -1  -6  -4    5.09    1.44
  -7   1  -4    3.29    2.13
  -7   6  -4    4.14    1.94
  -6   7  -4    7.88    1.90
  -6   7   5  118.79    4.70
   7  -1   5  108.36    5.03
   6  -7  -5  118.09    5.37
   7  -1  -5  117.85    4.98
  -6  -1  -5  129.94    5.00
   7  -6  -5  131.91    5.31
   1  -7  -5  115.62    4.98
   6  -7  -5  112.93    4.69
  -7   1  -5  105.48    5.02
  -1  -6  -5  108.38    5.00
  -6   7  -5  114.99    5.13
   7  -1  -5  114.53    5.15
   6  -7  -5   80.84    4.57
  -7   6  -5  129.04    5.11
   7  -1   5  113.74    4.77
   6  -7  -5  125.12    5.30
   7  -1  -5  118.13    5.12
  -1  -6  -5  114.28    4.98
   1  -7  -5  135.22    5.19
   7  -6  -5  126.39    5.45
   7  -6   5  119.45    5.01
   6  -7   5  117.86    5.04
   7  -6  -5  130.61    5.15
   1  -7  -6  369.33   13.79
  -7   1  -6  306.38   13.85
  -6  -1  -6  353.08   13.92
  -6   7   6  304.90   13.58
   7  -1   6  293.95   13.75
  -7   1  -6  305.78   13.77
   7  -1  -6  306.03   13.76
   6  -7  -6  287.48   13.98
   6   1  -6  352.13   13.72
   6  -7  -6  299.16   13.58
   7  -6  -6  345.88   13.93
  -1  -6  -6  288.22   13.72
  -6  -1  -6  330.89   13.79
   1  -7  -6  328.60   13.71
   7  -1   6  295.14   13.56
   6  -7  -6  301.46   13.90
  -1  -6  -6  313.61   13.75
   1  -7  -6  332.38   13.80
   7  -6  -6  350.28   13.97
   7  -1  -6  314.50   13.85
   6   1  -6  358.34   13.87
   7  -6   6  320.02   13.77
   6  -7   6  316.05   13.77
  -7   6   6  320.15   13.60
   7  -1   6  311.77   13.74
  -7   6  -7   15.31    2.43
  -6  -1  -7   15.36    2.48
  -7   1  -7   21.90    2.45
   7  -1   7   23.22    2.24
  -6   7   7   23.50    1.47
   6   1   7   25.15    2.25
   7  -6  -7   18.26    3.18
  -6  -1  -7   18.60    2.31
  -1  -6  -7   25.85    2.22
  -7   1  -7   26.75    2.24
   7  -1  -7   31.09    2.39
   1  -7  -7   17.60    2.00
  -6   7  -7   25.67    2.52
   7  -6  -7   17.03    2.79
   7  -1  -7   29.76    2.65
   6  -7  -7   22.49    2.85
   6   1  -7   20.44    2.50
  -1  -6  -7   22.16    2.29
   7  -6   7   20.88    2.24
   6  -7   7   24.13    2.25
   1  -7  -7   18.70    2.39
   7  -6  -7   14.67    1.68
   6  -7  -7   22.76    1.83
   7  -1  -7   19.25    1.73
   7  -1   7   20.46    2.26
  -7   6   7   20.20    1.58
   6   1  -7   16.25    1.82
  -7   6   8    6.94    1.35
   6   1  -8    6.18    1.34
   7  -1  -8    3.42    1.55
   7  -6  -8    6.17    1.50
   7  -6  -8    7.85    1.95
   6  -7  -8    4.94    1.37
   1  -7  -8    8.38    1.77
  -1  -6  -8    4.13    1.77
   7  -1  -8    3.07    1.82
  -1  -6  -8    3.88    2.10
   7  -1  -8    1.45    2.53
  -7   1   8    4.29    1.34
   6   1  -8    9.69    2.36
   1  -7  -8    6.53    2.41
  -6  -1  -8    7.45    2.50
  -7   1  -8    5.08    2.41
  -1  -6  -8    4.16    2.14
  -6   7  -8    5.41    2.29
  -7   6  -8    8.25    2.45
   1  -7  -9   18.19    2.07
  -6   7  -9   21.26    2.73
  -7   6  -9   16.06    2.64
  -6  -1  -9   16.59    2.56
  -7   1  -9   23.68    2.75
  -1  -6  -9   22.10    2.34
   6   1   9   18.32    2.12
   7  -1   9   17.08    2.26
  -6  -1  -9   17.09    2.17
   7  -1  -9   17.43    2.00
   6   1  -9   17.09    1.97
   6  -7  -9   16.41    2.60
   7  -6  -9   19.09    2.88
   6  -7   9   18.94    2.23
   1  -7   9   15.71    2.35
   7  -6   9   16.76    2.25
   7  -1   9   18.17    2.22
   6   1   9   13.25    2.27
  -6   7   9   20.89    1.86
   7  -6  -9   20.87    1.89
   6  -7  -9   18.73    1.76
   6   1  -9   16.67    1.73
   7  -1  -9   21.91    1.90
  -1  -6 -10   76.03    3.64
   1  -7 -10   54.77    3.29
  -6  -1 -10   55.82    3.90
  -7   1 -10   71.38    3.74
  -1   7  10   45.13    3.13
   6   1  10   46.04    3.23
   1   6  10   54.91    3.31
   7  -1  10   47.61    3.38
  -6  -1 -10   48.31    3.50
  -1  -6 -10   57.88    3.37
   1  -7 -10   49.87    3.23
  -7   6 -10   49.98    3.79
  -6   7 -10   73.50    3.78
  -1  -6 -10   60.61    3.60
   6   1 -10   46.44    3.70
   7  -1 -10   58.09    3.86
   7  -6 -10   51.23    3.90
   6  -7 -10   54.06    3.91
   1  -7 -10   51.49    3.68
   6  -7  10   60.59    3.57
   1  -7  10   52.03    3.49
   7  -6  10   54.93    3.37
   6   1  10   56.70    3.43
   7  -1  10   63.81    3.52
   1  -7 -10   59.60    2.95
   1   6 -10   65.52    2.96
   7  -1 -10   62.05    3.16
   6   1 -10   53.78    3.07
  -6   7  10   59.69    3.11
   7  -6 -10   60.82    3.28
   7  -1 -10   73.13    3.33
   6  -7 -10   59.52    3.08
  -1  -6 -11   21.16    2.53
   1  -7 -11   28.37    2.32
  -6  -1 -11   33.03    3.08
  -7   1 -11   24.28    2.90
   7  -1  11   21.47    2.42
  -1   7  11   17.48    2.25
   1   6  11   26.70    2.57
   6   1  11   26.05    2.62
  -1  -6 -11   13.60    2.41
   1  -7 -11   24.07    2.42
   7  -6 -11    9.96    3.36
   6  -7 -11   14.31    3.09
   6   1 -11   25.72    2.96
   6   1 -11   27.45    2.08
   7  -6 -11   27.14    2.02
   6   1  11   26.73    2.73
   1  -7 -11   25.46    1.87
   1   6 -11   23.04    1.97
   6  -7 -11   21.65    2.03
   7  -1 -11   25.24    2.12
  -1  -6 -11   23.55    2.83
   7  -1 -11   12.51    3.14
   6  -7  11   18.86    2.71
   1  -7  11   27.64    2.50
   7  -1  11   26.23    2.63
   1  -7 -11   15.64    3.07
   7  -6  11   26.67    2.49
   1   6 -11   26.39    3.04
  -6   7 -11   22.33    2.98
  -7   6 -11   31.33    3.11
  -7   1 -12    1.40    2.83
  -6  -1 -12    2.67    2.77
  -7   6 -12    3.30    2.83
   1  -7 -12    1.38    1.97
  -1  -6 -12    1.43    2.17
   6   1  12    1.67    2.40
   1   6  12   -0.71    2.07
  -1   7  12    1.76    2.00
   6  -7 -12    1.97    3.18
   7  -6 -12    2.93    2.86
  -1  -6 -12   -0.49    2.48
   6  -7  12   -0.37    2.62
   1   6 -12   -2.06    2.89
   7  -6  12    2.02    2.52
   7  -1 -12    0.78    3.15
   1  -7  12    2.56    2.42
   6   1 -12   -2.25    3.14
   1  -7 -12    0.52    2.85
  -1   7  12    2.90    2.41
   6   1  12    3.56    2.47
   1  -7 -12    0.31    1.47
   7  -6 -12    2.87    1.86
   7  -1 -12   -0.92    1.86
   1   6  12    2.10    2.44
   1   6 -12   -0.08    1.63
   6  -7 -12    1.10    1.67
   6   1 -12    2.88    1.86
   7  -1  12   -2.50    2.42
  -6  -1 -13   18.29    3.11
  -1  -6 -13   20.57    2.58
  -7   1 -13   21.43    3.26
  -7   6 -13   13.24    3.53
   7  -6 -13   15.69    3.40
   6  -7 -13    9.53    3.59
   1   6  13   10.95    2.38
  -1   7  13   14.62    2.26
   6   1  13    8.25    2.65
   7  -6  13   16.06    3.02
   1   6 -13   18.61    3.34
   7  -1 -13   16.50    3.29
  -1   7 -13   16.30    3.78
   6  -7  13   20.54    2.91
   6   1 -13   15.87    3.65
   1  -7 -13   16.23    3.27
  -1  -6 -13   17.64    3.38
   7  -1 -13   23.27    2.15
   6   1 -13   23.96    2.35
  -1   7  13   22.26    2.59
  -1  -6 -13   24.01    1.86
  -1   7 -13   18.55    2.01
   7  -1  13   19.06    3.04
   1  -7 -13   21.75    1.93
   1   6 -13   21.11    1.94
   1   6  13   18.44    2.67
   7  -6 -13   19.23    2.11
   6  -7 -13   25.13    2.37
   6   1  13   20.39    2.84
   1   6  14    0.68    2.70
  -1   7 -14    2.19    1.79
   6   1 -14   -0.89    1.82
   1  -7 -14    1.46    1.74
   1   6 -14    1.40    1.71
   7  -6 -14    2.25    1.90
   7  -1 -14    1.21    1.88
  -1   7  14    2.58    2.69
   7  -1  14    0.56    2.98
   6   1  14    2.58    2.96
  -1  -6 -14    0.90    1.68
   6  -7 -14    0.86    1.85
   1   6 -14    1.98    3.24
  -1   7 -14   -1.57    3.63
   6  -7  14    2.97    2.70
  -6  -1 -14    3.93    3.62
  -1  -6 -14    0.53    3.07
   6   1 -14   -3.72    3.60
   1  -7 -14   -0.66    3.21
   7  -6  14    2.40    2.90
  -6  -1 -14    3.02    2.96
  -1  -6 -14    2.28    2.40
  -7   1 -14    3.39    3.12
   7  -1 -14    3.03    3.48
   6  -7 -14   -8.23    3.80
   7  -6 -14   -0.38    3.43
  -1  -6 -15    7.97    1.84
  -1   7 -15    9.91    1.99
   7  -1  15   10.07    2.96
   1   6 -15    9.28    2.00
   6  -7 -15    7.13    1.96
   6   1 -15    7.94    1.99
   6   1  15    9.30    2.94
   1  -7 -15   10.65    1.87
   1   6  15   11.02    2.83
  -1   7  15    7.80    2.64
   1   6 -15    6.47    3.54
   6  -7  15   10.14    3.16
  -1   7 -15    7.02    3.53
  -6  -1 -15    6.94    3.42
  -7   1 -15    6.54    3.86
   7  -6  15    9.29    3.14
   1  -7 -15    7.57    3.46
  -1  -6 -15   11.48    3.47
  -6  -1 -15   13.87    3.13
  -7   1 -15    7.20    3.10
   6   1 -15    4.73    3.48
   6  -7 -15    4.79    3.79
   7  -6 -15    2.81    3.96
   7  -1 -15    2.88    3.51
   7  -1 -16    5.00    3.58
   7  -6 -16   11.43    4.04
   6  -7 -16   11.24    3.96
   6   1 -16   14.13    3.55
   1  -7 -16   10.70    3.49
   7  -1  16   13.71    3.19
  -1   7 -16   13.76    3.86
  -6  -1 -16   14.02    3.72
   6  -7  16   14.49    3.20
  -7   1 -16   12.74    3.86
   7  -6  16   14.63    3.19
  -6   7 -16   13.17    4.39
  -7   6 -16   15.66    4.25
  -1  -6 -16   13.91    3.39
   1   6 -16   12.10    3.62
  -1   7 -16   19.11    2.05
   1   6 -16   18.95    2.08
  -1  -6 -16   21.16    2.11
   1  -7 -16   19.04    2.01
   1   6  16   18.94    3.01
  -1   7  16   19.65    2.76
   6   1  16   24.44    3.19
   1   6 -17    4.17    1.96
  -1   7  17    3.64    2.42
  -1  -6 -17    1.66    1.87
   1   6  17    2.53    2.68
  -1   7 -17    4.21    1.86
   1  -7 -17    3.36    1.97
   6   1 -17   20.76    3.54
   1  -7 -17    4.07    3.17
   7  -6 -17    2.41    3.54
  -1  -6 -17    1.43    3.21
   6  -7 -17   -2.12    3.63
  -6  -1 -17    7.76    3.20
  -7   1 -17    4.61    3.17
  -1   7 -17   -1.60    3.49
   7  -6  17   -0.08    2.81
  -7   1 -17    7.26    3.49
  -6   7 -17    4.88    3.85
  -7   6 -17    0.20    3.84
  -6  -1 -17    2.13    3.26
   7  -1  17    5.28    2.76
   6  -7  17   -0.92    2.87
   1   6 -17    2.52    3.46
   6   1  17    1.84    2.66
   7  -1 -17    0.56    3.51
   7  -6 -17    4.60    3.48
  -7   1 -18    1.96    3.30
  -1   7  18    1.23    2.35
   1   6 -18    3.17    3.34
  -1   7 -18    0.17    3.38
  -6  -1 -18    3.58    3.51
   1   6  18    4.18    2.59
  -1   7 -18    4.66    1.83
  -7   1 -18    5.12    2.11
  -6   7 -18    2.76    2.00
   1  -7 -18    4.33    1.80
   1   6 -18    4.31    1.79
  -7   6 -18    3.04    2.05
  -1  -6 -18    4.18    1.83
  -6  -1 -18    8.77    2.03
  -1  -6 -18    1.38    3.03
   6   1 -18    4.96    3.34
   1  -7 -18   -0.16    3.17
   7  -1 -18   -2.84    3.37
  -7   6 -19   -2.63    1.96
  -1  -6 -19   -0.93    1.58
  -1   7 -19    1.71    1.64
  -6  -1 -19   -0.25    1.74
  -6   7 -19    1.63    1.76
  -7   1 -19   -0.54    1.91
  -6   7 -19   -2.99    3.44
  -1   7  19   -2.31    2.14
  -7   6 -19   -6.17    3.71
  -1   7 -19    2.79    3.38
   1   6  19   -0.69    2.32
   7  -1  19   -0.75    2.62
  -6  -1 -19    2.28    3.13
   6   1  19   -0.84    2.61
  -7   1 -19    0.26    3.24
   7  -6 -19    1.29    3.00
   6   1 -19    0.55    3.06
   7  -1 -19    0.07    3.00
   6  -7 -19   -0.04    2.91
  -1  -6 -19   -0.55    2.93
   1   6 -19    1.20    3.01
  -6  -1 -20    2.67    1.61
  -7   1 -20    1.83    1.61
  -7   6 -20   -0.21    1.58
  -6   7 -20    3.80    1.62
   7  -1  20    3.90    2.38
  -1   7  20    1.36    1.70
   6   1  20   -0.61    2.33
   1   6  20    3.36    2.06
  -7   1 -20   -2.09    3.01
  -7   6 -20    0.76    3.26
  -6   7 -20    0.82    3.08
   1   6 -20   -1.37    2.39
   6  -7 -20    1.28    2.49
   1  -7 -20    4.36    2.36
   6   1 -20   -1.42    2.57
   7  -1 -20   -0.87    2.65
   7  -6 -20    3.15    2.58
   1   6 -20    1.79    2.61
  -6  -1 -20    1.82    2.57
  -1   7 -20   -4.11    2.76
  -6   7 -21    0.41    1.47
  -6  -1 -21   -0.31    1.47
  -7   1 -21    2.56    1.29
  -7   6 -21   -1.05    1.29
  -6   7 -21    1.50    2.42
  -7   6 -21    1.28    2.49
   6   1  21   -3.00    1.91
   1   6  21   -1.95    1.44
  -7   1 -21    0.27    2.28
  -1   7 -21    0.82    2.07
   6   1 -21   -0.25    1.95
   1   6 -21   -1.16    1.82
   6  -7 -21    2.71    1.96
  -1   7 -21   -0.21    1.85
   7  -6 -21    2.93    2.00
   7  -1 -21    2.04    2.10
  -6   7 -22   -0.35    1.47
  -7   6 -22   -0.62    1.62
   7  -1 -22    1.49    1.31
   7  -6 -22    0.99    1.27
  -7   0   0  165.47    7.25
   7   0   0  163.62    7.25
   7  -7   0  170.46    7.49
   7  -7  -1  193.52    9.29
   7   0  -1  194.49    9.19
  -7   0  -1  182.90    9.12
  -7   7  -1  238.25    9.15
  -7   0   1  195.05    9.12
   7  -7  -1  224.99    9.31
   7  -7  -1  228.75    9.25
   7   0  -1  229.50    9.14
   7  -7  -2  444.08   18.70
   7   0  -2  432.83   18.70
   7  -7  -2  462.77   18.73
   7   0  -2  423.82   18.67
   7  -7  -2  416.45   18.76
  -7   0  -2  406.31   18.64
  -7   7  -2  437.72   18.67
   7  -7  -2  406.59   18.54
   7  -7   2  416.42   18.64
   7  -7  -2  432.84   18.75
   0  -7  -2  424.66   18.52
   0   7  -2  463.58   18.52
  -7   0  -3  201.28    8.13
   7  -7  -3  180.68    7.96
   7  -7  -3  182.15    7.91
   7   0  -3  183.30    7.93
   7  -7  -3  187.66    8.09
  -7   0  -3  182.94    7.85
   7  -7  -3  223.73    8.08
   7  -7  -3  160.09    7.60
  -7   7  -3  191.61    7.88
   0  -7  -3  174.65    7.78
   0  -7  -3  192.48    7.99
   7  -7   3  187.62    7.83
   7  -7  -3  177.53    8.01
   0   7  -3  196.59    7.63
  -7   0  -4   68.56    3.53
   7  -7  -4   68.78    3.47
   7   0  -4   66.44    3.49
  -7   7   4   56.36    2.68
   7  -7  -4   65.01    3.56
  -7   0  -4   60.30    3.26
  -7   7  -4   72.82    3.43
   0  -7  -4   70.66    3.14
   0  -7  -4   67.00    3.31
   7   0  -4   65.39    3.41
   7  -7   4   61.80    3.22
   7  -7  -4   63.02    3.41
  -7   0  -5   22.72    2.04
   7  -7  -5   16.99    2.78
   7   0  -5   23.59    1.99
   0  -7  -5   20.80    1.98
   7   0  -5   23.78    2.25
   0  -7  -5   27.97    2.12
   7  -7   5   24.71    2.07
   7   0  -5   20.44    2.46
   7  -7  -5   21.87    2.39
   7   0   6  101.17    4.31
   7   0  -6   92.97    4.27
   7  -7  -6   95.99    4.84
   0  -7  -6   85.78    4.26
  -7   0  -6   96.93    4.29
  -7   7  -6   78.27    4.42
   7   0   6   75.31    3.90
   7   0  -6   86.60    4.49
   7  -7  -6   89.83    4.82
   0  -7  -6   89.73    4.29
   7  -7   6   85.48    4.33
  -7   0  -6   85.58    4.49
  -7   7  -7    5.26    2.19
  -7   0  -7    4.99    2.18
   7   0   7    8.39    2.06
  -7   0  -7    6.29    2.02
   7   0  -7    7.62    2.12
   7  -7  -7    7.00    2.81
   0  -7  -7    6.21    1.86
   7  -7   7    6.10    1.92
   7   0  -7    2.19    2.25
   0  -7  -7    0.07    2.10
   7  -7  -7    4.80    1.25
   7   0  -7    3.73    1.31
   0  -7  -8   26.80    2.38
  -7   7  -8   30.91    2.71
   7   0  -8   34.68    2.44
   0  -7  -8   27.93    2.63
   7   0  -8   34.18    2.95
   7   0  -8   31.71    2.03
   7  -7  -8   33.95    2.07
  -7   7   8   34.71    2.04
  -7   0  -8   32.15    2.92
   0  -7  -8   34.74    2.60
  -7   0  -9   91.06    5.00
   0  -7  -9   90.15    4.53
   7   0   9   84.41    4.48
  -7   0  -9   87.23    4.57
   7   0  -9   84.46    4.43
  -7   7  -9   92.18    4.83
   7  -7  -9   77.94    4.89
   7  -7   9   90.85    4.58
   7  -7  -9   94.35    4.23
   7   0   9   92.92    4.60
   7   0  -9   92.54    4.27
  -7   0 -10    1.77    2.81
   0  -7 -10    5.02    2.13
  -7   7 -10    2.18    2.58
   7   0  10   -0.84    2.17
   0   7  10   -0.21    1.83
   0  -7 -10    1.85    1.97
   7   0 -10    2.30    1.72
   7  -7 -10    0.03    2.55
   7  -7  10    4.01    2.19
   0  -7 -10   -1.37    2.40
   7   0 -10   -5.85    2.83
   7   0  10    0.17    2.16
   7  -7 -10    3.90    1.63
   7   0 -10    3.16    1.61
  -7   0 -11   12.20    2.60
  -7   7 -11   14.81    3.08
   0  -7 -11   13.82    2.25
   0   7  11   11.95    2.08
   7   0  11   15.08    2.44
   0  -7 -11   10.59    2.17
   7  -7 -11   11.84    2.98
   7   0 -11   11.02    2.93
   7  -7  11   16.02    2.55
   0  -7 -11    9.67    2.62
   7   0  11   16.36    2.34
   7  -7 -11   13.71    1.72
   7   0 -11   14.87    1.82
  -7   0 -12    3.80    2.89
   0  -7 -12    5.13    2.14
  -7   7 -12    4.47    3.10
   7  -7 -12    7.93    3.15
   7   0  12    3.93    2.22
   0   7  12    3.55    2.15
   7   0 -12    2.14    3.01
   0   7 -12    4.16    3.11
   0  -7 -12    4.33    2.65
   7  -7  12    5.27    2.62
   7   0  12    3.94    2.34
   0  -7 -12    2.37    1.56
   0   7 -12    3.76    1.55
   7  -7 -12    1.98    1.75
   7   0 -12    2.25    1.79
   0   7  12    4.25    2.45
  -7   0 -13   14.44    2.90
   0  -7 -13   10.96    2.31
   7  -7 -13    5.98    3.42
   0   7  13    5.75    2.20
   0   7 -13   12.22    3.29
   7  -7  13   10.46    2.98
   7   0 -13    7.06    3.17
   0  -7 -13    8.80    3.14
   7   0  13    9.78    2.79
   0   7 -13   10.96    1.69
   0   7  13   12.18    2.59
   0  -7 -13   10.93    1.75
   7  -7 -13   11.27    1.97
   7   0 -13   12.12    1.97
   0   7  14   -1.63    2.80
   0   7 -14    1.20    1.73
   7   0  14   -2.10    2.94
   7  -7 -14    0.52    1.83
   7   0 -14    0.22    1.94
   0  -7 -14    0.72    1.60
   0   7 -14    0.38    3.46
   7  -7  14   -0.40    3.07
  -7   0 -14    0.72    3.67
   0  -7 -14    3.31    3.34
  -7   0 -14    1.20    3.31
   7   0 -14    0.04    3.52
   7  -7 -14   -3.89    3.65
   0   7  15    0.57    2.51
   0  -7 -15    1.99    1.77
   7   0  15    3.22    2.95
   0   7 -15    3.12    1.75
   0   7 -15    2.69    3.53
   7  -7  15    3.60    2.88
   0  -7 -15    1.19    3.15
  -7   0 -15    4.10    3.71
  -7   0 -15    6.35    3.14
   7   0 -15    1.60    3.48
   7  -7 -15    3.66    3.89
   7  -7 -16    1.18    3.72
   0  -7 -16    1.84    3.23
   7   0 -16    1.65    3.36
   0   7 -16    1.84    3.37
   7  -7  16    2.09    3.02
   7   0  16    1.97    2.99
  -7   0 -16    4.21    3.65
   0   7  16    4.97    2.72
   0   7  17   -0.65    2.58
   0   7 -17    1.15    1.74
   0  -7 -17    1.89    1.73
   0  -7 -17    0.78    3.11
   7   0 -17    2.71    3.55
  -7   0 -17    1.49    3.21
  -7   0 -17    0.67    3.31
   7  -7  17    2.79    2.72
   7   0  17    1.69    2.86
  -7   7 -17    0.63    3.88
   0   7 -17    0.80    3.47
   7   0 -17   -3.00    3.38
   7  -7 -17    2.92    3.17
  -7   0 -18    2.10    2.01
   0  -7 -18   -0.22    1.74
   0   7 -18   -0.21    1.80
  -7   7 -18    1.35    1.97
   0   7  18    3.11    2.46
  -7   0 -18    0.64    3.19
  -7   7 -18   -3.26    3.66
   0   7 -18   -2.12    3.34
   7  -7 -18    2.44    3.12
   7   0 -18   -0.32    3.10
   0  -7 -18   -1.44    3.14
   7   0 -18    1.92    3.26
  -7   0 -19    2.43    1.85
  -7   7 -19    0.91    1.86
  -7   7 -19   -2.88    3.78
   0   7  19    0.59    2.21
   0   7 -19   -1.09    3.01
   7   0  19   -1.53    2.62
  -7   0 -19    4.38    2.99
   7  -7 -19    3.92    2.84
   7   0 -19    2.06    2.83
   0  -7 -19    3.44    2.75
  -7   0 -20    2.84    1.60
  -7   7 -20   -0.80    1.61
   7   0  20   -0.38    2.30
   0   7  20   -1.25    1.81
  -7   0 -20   -1.37    2.66
  -7   7 -20   -2.56    3.17
   7   0 -20   -1.85    2.49
   7  -7 -20    3.20    2.46
   0   7 -20   -0.08    2.28
   0   7 -20   -4.63    2.50
  -7   0 -21    0.15    1.28
  -7   7 -21    0.64    1.30
   0   7 -21    0.13    1.87
  -7   7 -21    0.97    2.38
   7   0  21   -1.11    1.86
   0   7 -21   -1.47    1.60
   7   0 -21    0.45    1.90
   7  -7 -21   -1.85    1.95
   8  -4   0 1542.62   66.66
   4  -8   0 1524.95   66.72
   4   4   0 1553.23   66.64
   4  -8   0 1605.26   66.71
   8  -4   0 1593.65   66.78
   8  -4   0 1551.75   66.65
  -8   4   0 1603.95   66.70
   8  -4  -1    3.72    1.67
   4  -8  -1    0.78    1.44
   8  -4   1    4.81    0.99
   4  -8  -1    3.88    1.54
   8  -4  -1    2.85    2.10
   4  -8   1    5.80    1.20
  -8   4  -1    2.93    1.04
   4  -8  -1    4.44    1.74
   8  -4  -1    1.37    1.94
   8  -4   1    4.19    1.87
  -4  -4  -1    0.13    1.95
   8  -4   1    3.80    0.91
  -8   4  -1    2.69    1.42
  -8   4   1    4.54    0.98
   8  -4  -2   38.92    2.65
   4   4  -2   39.42    2.03
   4  -8  -2   37.23    2.08
   4  -8  -2   37.04    2.19
   8  -4  -2   37.14    2.47
   4  -8  -2   46.13    2.39
   8  -4   2   36.78    2.00
   8  -4  -2   49.12    2.71
  -8   4  -2   36.79    2.06
   4  -8  -2   47.46    2.64
  -4  -4  -2   37.55    2.56
  -8   4  -2   28.44    2.29
  -8   4   2   38.13    1.80
   8  -4   2   32.87    1.97
   8  -4  -2   39.74    2.69
   8  -4   2   34.69    2.39
   8  -4  -3   52.76    3.11
   4  -8  -3   56.83    2.61
   4   4  -3   53.51    2.63
   8  -4  -3   58.44    2.99
   8  -4   3   47.35    2.51
   8  -4  -3   48.78    3.17
   8  -4   3   55.08    2.66
  -8   4   3   44.12    2.20
   4   4  -3   42.35    2.48
   4  -8  -3   52.67    2.65
  -4  -4  -3   48.17    2.89
   8  -4   3   48.87    2.50
  -8   4  -3   49.45    2.86
  -8   4  -4  698.66   29.36
  -8   4   4  659.68   29.18
   8  -4  -4  679.77   29.40
   8  -4   4  688.72   29.29
   4   4  -4  668.03   29.21
  -4  -4  -4  692.54   29.35
   8  -4  -4  704.18   29.41
   4   4  -4  705.34   29.29
   4  -8  -4  712.05   29.28
   8  -4   4  679.20   29.29
   8  -4   4  712.86   29.27
   4  -8  -5  573.47   24.39
   8  -4   5  531.18   24.42
   8  -4  -5  548.32   24.49
   4  -8  -5  540.55   24.39
  -4  -4  -5  557.03   24.48
   8  -4  -5  533.76   24.57
   4  -8  -5  559.77   24.54
   4   4  -5  573.49   24.46
   8  -4  -5  559.92   24.58
   4  -8   5  522.16   24.49
   8  -4   5  548.27   24.42
   8  -4   5  554.70   24.35
   4  -8  -5  599.12   24.37
   4  -8  -6 1178.69   51.66
  -4  -4  -6 1246.61   51.82
  -8   4  -6 1305.94   51.81
   8  -4   6 1161.76   51.71
   8  -4  -6 1218.16   51.77
  -4  -4  -6 1220.95   51.75
   4  -8  -6 1207.92   51.67
   4   4  -6 1212.84   51.73
   4  -8  -6 1192.11   51.79
   8  -4  -6 1245.49   51.83
   4  -8   6 1200.57   51.77
   8  -4   6 1174.66   51.71
   4  -8  -6 1184.64   51.63
   4   4  -6 1221.89   51.64
   4  -8  -7    7.07    1.31
  -8   4  -7    8.26    2.24
  -4  -4  -7    9.09    2.43
   8  -4   7    6.03    2.00
   4  -8  -7    5.98    1.47
   8  -4  -7    6.25    2.61
   8  -4  -7    5.48    1.75
   8  -4  -7    2.21    2.48
  -4  -4  -7    4.38    2.11
   4  -8  -7    6.64    2.50
   4  -8   7    9.46    2.24
   4   4  -7    4.93    2.06
   8  -4   7    6.62    1.94
  -4   8   8  229.49   10.16
   4  -8  -8  233.51   10.17
   8  -4  -8  234.98   10.54
   4   4  -8  235.09   10.36
   4  -8  -8  218.21   10.43
   8  -4  -8  224.44   10.29
   8  -4  -8  218.04   10.15
   4   4  -8  244.31   10.12
   4  -8  -8  223.39   10.10
  -8   4  -8  249.93   10.47
  -4  -4  -8  251.39   10.50
  -8   4  -9   -1.72    2.26
  -4  -4  -9   -0.45    2.41
  -4   8   9    2.39    1.43
   4   4   9   -1.06    2.16
   4  -8  -9    0.23    1.54
  -4  -4  -9   -2.34    2.06
   8  -4  -9    0.22    1.86
   8  -4  -9    1.34    2.55
   4  -8   9   -0.14    1.99
   4   4  -9    1.60    1.40
   8  -4  -9    1.10    1.53
   4  -8  -9   -0.04    1.28
   8  -4   9   -0.97    1.92
  -4  -4 -10   -0.71    2.46
  -8   4 -10    0.21    2.68
   4   4  10    2.31    2.11
  -4  -4 -10   -0.27    2.22
   8  -4 -10   -2.40    1.83
   8  -4 -10   -7.52    2.80
   4   4 -10   -1.79    2.46
   4  -8  10   -0.15    2.31
  -4  -4 -10    1.30    2.38
   4  -8 -10    1.83    2.44
   8  -4  10   -1.96    2.16
   4   4 -10    3.07    1.44
   4  -8 -10    1.94    1.31
   8  -4 -10   -0.23    1.60
  -8   4 -11    2.87    2.80
  -4  -4 -11    7.30    2.63
   4   4  11    3.45    2.17
  -4  -4 -11    2.57    2.29
   8  -4 -11    5.13    2.77
   4   4 -11   -0.95    2.59
   4  -8  11    2.86    2.45
  -4  -4 -11    3.93    2.59
   4  -8 -11    0.80    2.71
   4  -8 -11    4.40    1.53
  -4   8  11    0.02    2.05
   4   4  11    2.45    2.26
   8  -4  11    4.05    2.33
   8  -4 -11    4.09    1.61
   4   4 -11    3.83    1.53
  -4  -4 -12  108.54    5.27
  -8   4 -12  113.47    5.71
   4  -8 -12   88.17    5.52
   8  -4 -12   85.82    5.61
   4   4 -12   96.64    5.46
   4   4  12   86.40    5.12
   8  -4  12   97.86    5.23
   4  -8  12   94.04    5.36
  -4  -4 -12   94.20    5.38
   8  -4 -12  102.34    4.85
   4   4 -12  104.65    4.82
  -4   8  12  103.72    5.01
   4  -8 -12  104.29    4.76
   4   4  12  107.39    5.40
  -4  -4 -13   17.87    2.80
  -8   4 -13   17.56    3.24
   8  -4 -13   16.80    3.52
   4  -8 -13   12.56    3.34
   4   4  13   14.28    2.68
  -4  -4 -13   17.57    3.22
   8  -4  13   18.48    2.90
   4  -8  13   16.10    3.09
   4   4 -13   19.84    1.98
   4   4  13   15.67    2.91
   4  -8 -13   19.95    1.83
  -4   8  13   18.56    2.39
  -4  -4 -14   15.21    2.86
  -8   4 -14   18.26    3.34
   4  -8 -14   16.27    3.28
   8  -4 -14    8.73    3.64
   4   4  14    4.36    2.66
  -4  -4 -14   11.27    3.38
   8  -4  14   15.01    3.00
   4  -8  14   16.43    3.05
   4   4 -14    1.85    3.65
   4   4 -14   18.43    1.97
   4   4  14   19.28    3.20
  -4   8  14   16.03    2.46
   4  -8 -14   18.02    2.04
   4  -8 -15    7.11    3.35
   8  -4 -15    4.62    3.94
   4   4 -15   19.34    2.19
   4  -8 -15   20.74    2.24
   4   4  15   19.39    2.92
  -4   8  15   14.30    2.50
  -4  -4 -15   13.91    3.25
  -4   8 -15   14.71    4.22
   8  -4  15   15.87    2.93
   4   4 -15   13.33    3.54
  -4  -4 -15   15.91    3.08
  -8   4 -15   18.06    3.50
   4  -8 -16    2.90    3.56
   8  -4 -16    2.21    3.67
   4   4  16    9.46    3.05
   8  -4  16   10.58    3.08
  -4   8 -16    8.15    3.76
  -8   4 -16    3.66    4.17
   4   4 -16    7.04    3.39
  -4  -4 -16    5.72    3.40
   8  -4 -16    7.47    3.52
   8  -4 -17    7.77    3.45
   4   4 -17   -3.87    3.29
   4  -8 -17    1.74    3.49
  -4  -4 -17    5.88    1.88
  -4   8 -17    6.82    1.97
   4   4  17    8.26    2.89
  -4   8 -17    2.26    3.69
  -8   4 -17    6.10    3.86
  -4  -4 -17   -0.31    3.37
   8  -4  17    4.65    2.74
  -4  -4 -17    8.60    2.66
  -4   8 -18    0.50    3.83
  -8   4 -18    2.78    3.59
  -4  -4 -18    0.54    3.09
   4   4  18    7.14    2.72
  -4  -4 -18   14.87    1.95
  -4   8 -18   12.43    1.94
   4   4 -18    2.09    3.13
  -8   4 -19   -0.58    1.90
  -4  -4 -19    0.44    1.66
  -4   8 -19    0.68    1.67
  -8   4 -19   -0.56    3.32
  -4   8 -19    1.77    3.43
   4   4  19    0.64    2.45
   8  -4  19   -0.15    2.71
   4   4 -19   -3.16    2.77
   4  -8 -19   -1.83    2.65
   8  -4 -19   -4.15    3.13
  -4  -4 -19    1.24    2.72
   4   4 -19   -3.74    3.04
  -4  -4 -20    0.82    1.66
  -4   8 -20   -0.48    1.46
  -8   4 -20    3.42    1.63
  -4   8 -20   -1.95    2.85
   4   4  20    3.85    2.21
  -8   4 -20   -0.32    2.97
   4  -8 -20   -0.54    2.22
   8  -4 -20   -0.17    2.63
   4   4 -20   -0.93    2.28
  -8   4 -21    1.78    1.35
  -4   8 -21    0.60    2.29
   4   4  21   -0.70    1.80
  -8   4 -21   -0.89    2.35
   8  -4 -21    0.79    2.04
   4   4 -21   -1.28    1.84
   8  -4 -22    0.72    1.28
   3  -8   0  324.91   15.40
   5   3   0  297.35   15.35
   3  -8   0  304.40   15.39
   3  -8   0  318.77   15.42
  -8   3   0  406.89   15.36
   8  -3   0  460.14   15.58
   8  -5   0  328.76   15.55
   8  -3   0  386.53   15.32
  -8   3   0  488.19   15.49
  -8   5   0  328.62   15.37
  -8   5   1  524.65   22.09
  -8   5  -1  525.02   22.17
  -8   3  -1  673.43   22.24
   5  -8  -1  633.14   22.23
   8  -5  -1  494.67   22.24
   3  -8  -1  505.91   22.15
   8  -3  -1  648.29   22.24
   8  -5  -1  458.22   22.25
   3  -8  -1  444.34   22.14
   5  -8  -1  559.15   22.23
   8  -3   1  474.65   22.12
   8  -3  -1  562.85   22.26
   5   3  -1  420.17   22.09
  -8   3  -1  536.50   22.13
   5  -8  -1  592.05   22.21
   3  -8   1  482.64   22.12
  -8   3   1  488.81   22.07
   8  -3  -1  616.29   22.29
   8  -5  -1  501.81   22.26
   8  -3   1  604.58   22.24
  -5  -3  -1  479.56   22.22
   8  -5   1  527.97   22.11
   8  -5   1  502.85   22.23
   8  -3   1  542.82   22.10
  -8   5  -2  180.12    7.49
  -8   3  -2  197.35    7.57
   8  -3  -2  160.39    7.59
   5   3  -2  149.70    7.42
   5  -8  -2  162.41    7.43
   8  -5  -2  165.43    7.57
   8  -5  -2  166.51    7.61
   3  -8  -2  170.86    7.35
   5  -8  -2  174.39    7.50
   3   5  -2  161.69    7.34
   8  -3  -2  168.43    7.54
   8  -5  -2  167.16    7.71
   8  -5   2  151.25    7.34
   5  -8  -2  175.72    7.54
   8  -3  -2  182.77    7.63
   8  -3   2  199.59    7.43
   3  -8   2  154.72    7.32
   5  -8  -2  178.65    7.58
  -8   3   2  169.59    7.24
  -8   3  -2  190.50    7.41
   8  -3  -2  187.59    7.67
   8  -5  -2  165.44    7.62
   8  -3   2  202.55    7.53
  -3  -5  -2  181.96    7.65
   3   5  -2  165.57    7.29
  -3  -5  -2  149.64    7.28
  -5  -3  -2  172.38    7.54
   8  -5   2  167.96    7.38
   8  -5   2  159.89    7.49
   8  -3   2  198.84    7.38
  -8   3  -3   33.29    2.41
  -8   5  -3   27.37    2.28
   8  -5  -3   29.18    2.58
   5   3  -3   28.54    2.16
   8  -5  -3   32.43    2.47
   8  -3  -3   38.36    2.67
   5  -8  -3   34.05    2.14
   3   5  -3   42.17    1.98
   8  -5   3   25.44    1.89
   8  -3  -3   26.96    2.59
   8  -5  -3   38.42    2.72
   8  -3   3   21.54    1.95
   5  -8  -3   48.83    2.69
   3  -8   3   25.62    1.55
  -8   3  -3   28.73    1.95
   8  -3  -3   39.70    2.61
   8  -5  -3   23.28    2.72
   8  -3   3   30.91    2.06
   3   5  -3   53.64    1.91
   3  -8  -3   23.55    2.22
  -3  -5  -3   32.33    2.38
  -5  -3  -3   19.34    2.14
   5   3  -3   27.05    2.01
   5  -8  -3   74.12    2.10
   8  -5   3   27.54    1.94
  -3  -5  -3   33.04    1.79
   8  -5   3   28.26    2.12
   8  -3   3   25.54    1.90
  -8   3  -4  170.17    6.91
   5  -8  -4  156.98    6.63
  -8   5  -4  136.23    6.87
   8  -3  -4  141.73    7.03
   8  -5  -4  130.99    6.96
   8  -3   4  152.61    6.76
   8  -5   4  126.12    6.71
  -8   3  -4  158.94    6.79
  -3  -5  -4  158.29    6.84
   5  -8  -4  167.61    6.67
  -5  -3  -4  125.74    6.81
   5  -8  -4  137.18    7.08
   8  -3  -4  150.16    7.04
   8  -3   4  174.48    6.71
   3  -8  -4  152.92    6.88
   5   3  -4  125.88    6.75
   3  -8  -4  142.37    6.75
   3   5  -4  159.58    6.73
  -3  -5  -4  164.20    6.74
   8  -5   4  131.09    6.76
   3  -8  -4  165.55    6.63
   8  -3   4  159.60    6.76
   8  -5   4  132.32    6.69
   8  -5  -4  115.62    6.94
   3   5  -4  176.05    6.63
   3  -8  -5  237.90   11.24
   5  -8  -5  279.44   11.12
   8  -5   5  218.44   11.19
   8  -3   5  274.70   11.28
   3  -8  -5  233.22   11.20
  -5  -3  -5  226.68   11.27
   5   3  -5  209.45   11.12
   5  -8  -5  281.48   11.15
   8  -3  -5  292.07   11.34
  -8   3  -5  259.06   11.28
  -3  -5  -5  285.92   11.33
   8  -5  -5  231.92   11.37
   8  -3  -5  274.61   11.43
   8  -5  -5  234.94   11.40
   3  -8  -5  236.61   11.33
   5   3  -5  218.21   11.26
   5  -8  -5  274.83   11.46
   8  -3  -5  280.05   11.47
   3   5  -5  277.12   11.25
   5  -8   5  278.16   11.36
  -3  -5  -5  307.57   11.28
   8  -5   5  243.52   11.26
   5  -8  -5  261.74   11.14
   5   3  -5  239.25   11.13
   3  -8  -5  250.00   11.11
   8  -3   5  285.71   11.14
   8  -3   5  269.15   11.23
   3   5  -5  279.08   11.13
   5  -8  -6  811.64   33.78
   3  -8  -6  689.19   33.84
  -5  -3  -6  755.50   33.98
  -8   5  -6  707.02   33.93
  -8   3  -6  797.63   33.96
   8  -3   6  749.02   33.86
   8  -5  -6  758.47   33.95
   8  -3  -6  826.81   33.93
  -5  -3  -6  748.51   33.90
  -3  -5  -6  800.62   33.90
   5  -8  -6  794.20   33.80
   3  -8  -6  720.13   33.82
   5   3  -6  763.50   33.92
   8  -5  -6  795.77   34.04
   5  -8  -6  858.95   34.01
   8  -3  -6  858.45   34.03
   3  -8  -6  750.72   33.93
   8  -5   6  751.62   33.88
   3   5  -6  801.80   33.89
   5  -8   6  768.68   33.94
  -3  -5  -6  877.97   33.91
   3   5  -6  804.77   33.79
   8  -3   6  778.58   33.89
   5  -8  -6  899.85   33.84
   5   3  -6  891.65   33.85
   3  -8  -6  760.80   33.78
  -5  -3  -7   11.73    2.34
  -8   3  -7    6.12    2.26
   3  -8  -7    9.19    1.54
  -8   5  -7   11.52    2.18
  -3  -5  -7    5.85    2.30
   8  -3   7    7.29    1.84
  -5   8   7    1.40    1.44
   5  -8  -7    2.33    1.32
   8  -3  -7    5.39    2.34
   8  -5  -7   -0.13    2.87
  -5  -3  -7    6.61    1.99
   8  -5  -7    7.70    2.04
   8  -3  -7    3.15    1.86
   8  -3  -7    6.44    2.55
  -3  -5  -7    4.06    1.84
   3  -8  -7    6.18    1.58
   5  -8  -7    4.57    2.45
   8  -5  -7    6.91    2.84
   5  -8   7    7.37    2.22
   3   5  -7    6.86    2.12
   5   3  -7    3.19    2.05
  -3  -5  -7    5.08    2.14
   3  -8  -7    5.78    2.15
   3  -8   7    8.07    2.11
   8  -3   7    6.44    1.95
   8  -5   7    4.53    1.99
  -3  -5  -8  101.09    4.31
  -8   5  -8   69.97    4.19
  -8   3  -8   91.24    4.36
   3  -8  -8   68.59    3.76
  -5  -3  -8   65.36    4.26
  -5   8   8   75.90    3.71
  -3   8   8   77.10    3.89
   3  -8  -8   68.90    3.83
   5  -8  -8   87.34    3.73
   8  -3  -8   96.77    4.49
   3  -8  -8   68.62    4.29
   5   3  -8   71.38    4.19
   3   5  -8   82.24    4.18
  -3  -5  -8   94.16    4.20
   8  -5  -8   72.44    3.76
   8  -3  -8   80.13    3.78
   8  -3  -8   89.60    4.04
   8  -5  -8   72.99    4.05
   3  -8  -8   70.64    3.63
   3   5  -8   79.65    3.65
   5  -8  -8   82.37    3.65
   5   3  -8   73.83    3.69
  -5  -3  -9  101.66    4.82
  -8   3  -9   93.14    4.92
  -8   5  -9   95.18    4.89
  -3  -5  -9  105.46    4.72
   3   5   9   81.53    4.61
  -3   8   9   78.66    4.38
   8  -3   9   76.31    4.54
   5   3   9   71.08    4.59
   3  -8  -9   87.73    4.42
  -5  -3  -9   84.30    4.61
  -3  -5  -9   82.84    4.63
   5   3  -9   90.81    4.51
   5  -8  -9   94.17    4.92
   8  -5  -9   86.48    4.95
   8  -3  -9   89.97    4.96
   8  -3   9   92.75    4.55
   3  -8   9   86.44    4.72
   5  -8   9   94.71    4.69
   8  -5   9   91.14    4.64
   8  -5  -9   93.70    4.34
   8  -3  -9   96.61    4.55
   3  -8  -9   99.85    4.24
   5  -8  -9   96.47    4.24
   5   3  -9   96.06    4.31
   3   5  -9   94.88    4.24
   8  -5  -9   93.56    4.53
   8  -3  -9   94.46    4.35
  -8   3 -10    2.89    2.64
  -5  -3 -10    1.08    2.47
  -3  -5 -10    0.73    2.31
  -8   5 -10    5.99    2.83
   5   3  10   -3.04    2.04
   3   5  10   -0.34    2.15
   8  -3  10    1.16    2.03
  -3  -5 -10    1.83    2.17
  -5  -3 -10    1.77    2.11
   8  -5 -10    2.39    1.79
   8  -3 -10    1.42    1.79
   8  -5 -10   -0.28    2.81
   5  -8 -10    1.31    2.45
   8  -3 -10    0.28    2.64
   3   5 -10   -4.85    2.42
  -3  -5 -10    3.93    2.35
   5  -8  10    0.64    2.13
   3  -8 -10   -1.49    2.62
   3  -8  10    2.64    2.33
   5   3 -10   -1.86    2.60
   8  -3  10    2.25    1.95
   5   3 -10    3.71    1.47
   8  -5 -10    1.40    1.49
   8  -3 -10    1.15    1.49
   3  -8 -10    2.18    1.31
   3   5 -10    2.36    1.39
   5   3  10    0.72    2.16
   8  -5  10    2.62    2.02
   5  -8 -10    0.20    1.34
  -8   5 -11   -2.11    2.82
  -5  -3 -11    3.24    2.61
  -3  -5 -11    1.68    2.47
  -8   3 -11    3.64    2.85
  -3  -5 -11    0.13    2.34
  -5  -3 -11    3.71    2.37
   5  -8 -11    2.36    2.95
   8  -5 -11    3.60    2.76
   8  -3 -11    0.42    2.99
   3   5  11    1.54    2.26
   5   3  11   -0.15    2.13
  -3   8  11   -0.51    1.72
   3   5 -11    2.81    2.54
  -3  -5 -11    1.47    2.57
   5  -8  11    0.68    2.38
   3  -8 -11    0.48    2.75
   3  -8  11    0.14    2.49
   5   3 -11   -1.88    2.72
   8  -5  11    1.08    2.38
  -5   8  11    2.86    1.80
   8  -3  11    1.93    2.27
   5   3  11    3.45    2.44
   8  -5 -11    4.84    1.68
   8  -3 -11    2.39    1.70
  -3   8  11    2.82    2.01
   3   5  11    3.39    2.16
   3  -8 -11    2.33    1.34
   3   5 -11    2.96    1.47
   5   3 -11    2.91    1.54
   5  -8 -11    1.45    1.49
  -8   5 -12   10.99    3.09
  -3  -5 -12   13.30    2.50
  -5  -3 -12   12.96    2.65
  -8   3 -12   14.47    2.91
   8  -5 -12   10.45    3.22
   5  -8 -12   11.56    3.00
   8  -3 -12    8.46    3.01
   5   3  12    8.79    2.42
   3   5  12    9.19    2.21
  -3   8  12    3.32    1.87
  -3  -5 -12   11.23    2.85
   5  -8  12   11.11    2.79
   5   3 -12   13.08    2.86
  -5  -3 -12   13.07    3.03
   3   5 -12   10.06    3.04
   3  -8 -12   12.08    3.08
   3  -8  12   12.22    2.74
   8  -5  12   11.76    2.49
  -5   8  12   13.83    2.12
   5   3  12   10.09    2.71
   3   5 -12   11.82    1.69
  -3   8  12   10.13    2.40
   3   5  12   15.97    2.56
   8  -5 -12   11.55    1.93
   8  -3 -12   11.69    1.91
   3  -8 -12   11.25    1.69
   8  -3  12   14.14    2.72
   5   3 -12   14.71    1.89
   5  -8 -12   10.47    1.76
  -8   5 -13    1.80    3.13
  -8   3 -13   -4.31    3.18
  -3  -5 -13    0.07    2.54
  -5  -3 -13    2.46    2.90
   8  -3 -13    1.30    3.38
   5  -8 -13   -0.44    3.23
   3  -8 -13    0.38    2.95
   5   3  13    1.35    2.86
   3   5  13   -0.29    2.48
   3   5 -13   -1.79    2.94
   5  -8  13    1.27    2.93
   8  -5  13    9.79    2.83
  -3  -5 -13    1.45    3.09
  -5  -3 -13    2.20    2.88
   3  -8  13    2.45    2.64
  -5   8  13    0.84    2.01
   5   3 -13   -0.95    1.89
   5   3  13   -0.60    2.87
  -3   8  13    1.58    2.38
   3   5  13    1.26    2.73
   3   5 -13   -0.42    1.79
   8  -3  13   -2.02    2.61
   3  -8 -13   -1.27    1.62
   5  -8 -13    3.69    1.70
  -8   5 -14   16.48    3.28
  -3  -5 -14    3.90    2.64
  -5  -3 -14   13.95    2.93
  -8   3 -14    9.60    3.22
   3   5  14    0.12    2.33
   8  -5 -14    1.26    3.78
   3  -8 -14    5.30    3.43
   5  -8 -14    5.19    3.36
   8  -3 -14    9.68    3.38
  -3  -5 -14    6.66    3.05
  -5  -3 -14    4.06    3.32
   8  -5  14    6.79    2.92
   5   3 -14   -1.43    3.49
   8  -3  14    1.21    2.68
   5  -8  14    3.69    3.07
   3   5 -14    2.67    3.39
  -3   8  14    9.75    2.54
   3   5  14    6.64    3.04
   5  -8 -14   11.03    1.95
   3   5 -14    8.09    1.87
  -5   8  14    5.69    2.29
   5   3  14   10.19    2.86
   5   3 -14    6.06    1.96
   3  -8 -14    6.06    1.71
   5  -8 -15   18.08    3.81
   3  -8 -15   16.92    3.68
   8  -3 -15    8.54    4.10
   8  -5 -15   21.22    4.07
   3  -8 -15   30.81    2.32
  -3  -5 -15   30.67    2.24
   5   3 -15   27.22    2.41
   5  -8 -15   25.51    2.33
  -3   8 -15   34.82    2.39
   3   5  15   25.17    3.29
   3   5 -15   34.48    2.48
  -3   8  15   25.20    2.89
   8  -5  15   28.35    3.36
  -5  -3 -15   23.06    3.73
   5   3  15   30.15    3.16
   8  -3  15   19.86    3.33
  -3   8 -15   24.48    4.14
   5   3 -15   20.00    3.59
   5  -8  15   25.87    3.23
   3   5 -15   26.60    3.68
  -3  -5 -15   26.20    3.56
  -8   5 -15   38.30    3.66
  -3  -5 -15   29.52    3.16
  -5  -3 -15   30.56    3.26
  -8   3 -15   29.64    3.48
   5  -8 -16    1.89    3.55
   5   3 -16    4.30    3.37
   8  -5 -16   -2.48    3.66
   3  -8 -16    5.16    3.20
   8  -3 -16   -0.78    3.66
   3   5  16    8.47    2.91
   5   3  16    7.99    3.02
  -3   8  16    6.17    2.46
  -5  -3 -16    1.31    3.10
  -3   8 -16    5.84    3.65
  -5   8 -16    5.55    4.00
  -8   3 -16    7.63    4.17
   8  -3  16    6.21    2.89
   8  -5  16    4.71    2.87
   3   5 -16    7.09    3.53
  -3  -5 -16    3.59    3.42
   8  -5 -16    5.17    3.62
   8  -3 -16    2.37    3.68
   8  -5 -17   -0.98    3.06
   8  -3 -17    1.30    3.25
   3  -8 -17   -4.05    3.45
   5  -8 -17    0.98    3.30
   8  -3 -17    0.68    3.54
   5   3 -17   -3.06    3.28
  -5   8 -17   -1.97    2.01
   5   3  17    1.48    2.70
  -3  -5 -17    0.86    1.75
  -3   8 -17    0.32    1.90
   3  -8 -17    1.12    1.69
   3   5 -17    0.76    1.82
   3   5  17    1.88    2.81
  -5  -3 -17   -0.69    1.94
  -3   8 -17   -4.24    3.52
   3   5 -17   -1.78    3.29
  -5   8 -17    0.51    3.67
  -8   3 -17   -3.89    3.74
  -8   5 -17   -0.63    3.92
   8  -5  17    1.89    2.94
  -3   8  17   -0.78    2.29
  -3  -5 -17    1.25    3.10
  -5  -3 -17   -1.87    3.33
   8  -3  17    0.15    2.79
  -5  -3 -17   -0.11    2.72
  -3  -5 -18    4.09    1.81
  -5  -3 -18    1.87    1.77
  -5   8 -18    3.89    1.89
  -3   8 -18    4.13    1.87
  -3   8 -18   -0.20    3.28
  -8   3 -18   -1.72    3.55
  -8   5 -18   -3.06    3.68
   3   5  18    1.51    2.69
  -5   8 -18   -2.01    3.67
   5   3  18    2.00    2.78
  -5  -3 -18    0.04    3.18
   5  -8 -18    4.14    2.94
   5   3 -18    5.32    3.17
   3   5 -18   -2.90    3.21
   5   3 -18    4.61    3.41
  -3  -5 -18    1.47    3.01
  -3   8 -19   -0.94    1.62
  -5  -3 -19   -1.14    1.71
  -8   3 -19   -1.85    1.93
  -8   5 -19   -2.22    1.96
  -5   8 -19   -1.20    1.73
  -3  -5 -19    1.29    1.63
  -5   8 -19    1.53    3.26
  -8   3 -19   -0.65    3.22
  -8   5 -19   -3.88    3.63
   8  -3  19    0.34    2.63
   5   3  19    1.53    2.44
   3   5  19    1.13    2.35
  -5  -3 -19   -0.88    2.77
   8  -5  19    1.80    2.59
  -3   8 -19   -1.25    3.21
   8  -5 -19   -1.24    3.05
   5  -8 -19    0.49    2.66
   3  -8 -19    2.09    2.65
   5   3 -19   -0.28    2.81
   8  -3 -19   -1.82    2.97
   3   5 -19    0.10    2.73
   3   5 -19   -2.42    3.04
   5   3 -19   -2.10    2.95
  -3  -5 -19    0.06    2.68
  -5   8 -20    2.35    1.50
  -3  -5 -20    1.17    1.35
  -8   3 -20    1.03    1.55
  -8   5 -20    3.97    1.60
  -5  -3 -20    0.82    1.49
   5   3  20    3.04    2.25
   3   5  20    0.12    2.08
  -3   8 -20    3.19    2.72
   8  -3  20    3.83    2.32
  -5   8 -20    0.16    3.01
  -8   3 -20    0.67    2.84
  -8   5 -20   -3.54    3.14
   3   5 -20    1.12    2.31
   8  -5 -20    5.86    2.63
   5  -8 -20    0.08    2.27
   5   3 -20   -0.40    2.33
   8  -3 -20    1.77    2.62
   3  -8 -20   -0.13    2.25
  -8   3 -21   -0.95    1.34
  -8   5 -21    1.33    1.34
  -3   8 -21   -1.98    2.15
   5   3  21    0.83    1.84
   3   5  21    1.81    1.68
  -8   5 -21    1.24    2.40
  -5   8 -21    2.64    2.28
  -8   3 -21    1.71    2.26
   5   3 -21    2.25    1.71
   8  -5 -21   -0.75    1.98
   5  -8 -21   -0.99    1.73
  -3   8 -21    0.89    1.83
   8  -3 -21    2.24    2.02
   3   5 -21    1.91    1.68
   8  -3 -22    2.76    1.19
   8  -5 -22    0.33    1.19
   2  -8   0 1021.45   45.93
  -8   2   0 1016.85   45.93
   8  -2   0 1138.14   46.06
  -8   6   0 1114.06   45.94
  -6  -2   0 1080.80   46.02
   8  -6   0 1116.83   46.05
   6   2   0 1083.28   45.93
   2  -8   0 1101.49   45.95
  -8   6  -1  475.44   18.54
   8  -2  -1  493.95   18.58
   2  -8  -1  510.65   18.52
   8  -6  -1  499.26   18.65
   6  -8  -1  466.66   18.61
   8  -2  -1  404.27   18.61
   6   2  -1  404.29   18.51
   6  -8  -1  393.32   18.60
   8  -6  -1  418.69   18.66
  -8   2   1  338.63   18.46
  -8   2  -1  388.87   18.50
   8  -2  -1  451.07   18.65
  -8   6   1  453.72   18.44
   8  -2   1  451.88   18.61
  -6  -2  -1  418.53   18.57
   8  -6   1  412.53   18.49
   8  -6   1  466.58   18.63
   8  -6  -1  478.45   18.70
  -8   6  -2  121.64    5.42
  -8   2  -2  151.17    5.61
   2   6  -2  129.26    5.22
   6   2  -2  116.02    5.43
   2  -8  -2  119.23    5.23
   8  -2  -2  146.01    5.50
   8  -6  -2  116.66    5.61
   8  -2  -2  133.21    5.56
   6  -8  -2  125.71    5.42
   6  -8  -2  143.09    5.55
   8  -6  -2  120.38    5.61
   8  -6  -2  114.61    5.72
   6  -8  -2  135.15    5.69
   8  -2  -2  140.91    5.67
  -8   2  -2  124.67    5.33
   6  -8  -2  136.32    5.60
   8  -2   2  146.96    5.56
   8  -2  -2  140.33    5.74
  -6  -2  -2  115.71    5.44
  -8   2   2   69.76    5.20
   2   6  -2  121.40    5.20
  -2  -6  -2  136.84    5.70
   8  -6   2  124.43    5.34
   8  -6  -2  113.39    5.69
   8  -6   2  125.21    5.49
  -8   2  -3   48.99    2.64
  -8   6  -3   34.04    2.47
   8  -2  -3   49.75    2.75
   8  -6  -3   31.55    2.67
   8  -6  -3   34.35    2.75
   6  -8  -3   50.25    2.44
   6   2  -3   36.69    2.41
   8  -2  -3   42.47    2.64
   8  -6  -3   28.36    2.90
   6  -8  -3   37.86    2.77
   8  -2   3   34.97    2.33
  -8   2  -3   45.25    2.31
  -6  -2  -3   31.18    2.44
   6  -8  -3   46.92    2.75
   6  -8  -3   44.92    1.79
   8  -2   3   51.95    2.39
   8  -2  -3   46.67    2.92
  -8   2   3   16.15    1.89
   2  -8  -3   30.29    2.45
  -2  -6  -3   46.95    2.08
   6  -8  -3   47.29    2.00
  -2  -6  -3   50.59    2.64
   8  -6   3   36.37    2.19
   8  -6   3   37.25    2.34
   8  -6  -3   29.66    2.85
   6  -8  -4  106.14    5.21
  -8   2  -4  120.70    5.79
  -8   6  -4  119.34    5.62
   6   2  -4  117.96    5.62
   8  -6  -4  120.40    5.81
   8  -2  -4  137.86    5.76
   6  -8  -4  137.98    5.66
   6  -8  -4  132.48    5.94
  -8   2  -4  105.08    5.53
  -6  -2  -4  110.43    5.57
   6  -8  -4  136.29    5.33
   8  -6  -4  113.65    5.73
   8  -2  -4  127.44    5.80
   8  -2   4  126.21    5.45
  -6   8  -4  124.23    5.62
   2  -8  -4  128.63    5.54
  -2  -6  -4  111.66    5.61
   2  -8  -4  129.58    5.71
   6   2  -4  109.09    5.49
  -2  -6  -4  111.94    5.40
   8  -6   4  149.80    5.51
   6  -8   4  126.48    5.58
   8  -2   4  117.28    5.47
   2  -8  -4  129.29    5.28
  -8   6   4  109.03    5.21
   8  -6  -4  138.02    5.73
   2   6  -4  130.06    5.29
   6  -8  -5   44.44    2.04
   8  -6  -5   45.39    3.08
   8  -2  -5   44.92    3.15
   8  -2   5   35.99    2.63
   6  -8  -5   36.54    3.39
   6  -8  -5   46.71    2.23
   6   2  -5   41.47    2.45
  -6  -2  -5   43.34    2.84
   8  -6  -5   43.14    3.13
  -2  -6  -5   42.66    2.82
  -8   2  -5   38.22    2.67
   2  -8  -5   48.54    2.72
   8  -2   5   51.33    2.35
   8  -2  -5   42.65    3.08
  -2  -6  -5   39.92    2.58
   2  -8  -5   32.62    2.87
   6   2  -5   39.71    2.75
   8  -6   5   35.94    2.52
   6  -8   5   52.56    2.79
   2   6  -5   49.28    2.20
   2  -8  -5   52.25    2.20
   8  -2   5   47.08    2.64
  -8   6  -6  212.25    7.60
  -8   2  -6  140.87    7.57
  -6  -2  -6  210.16    7.65
   2  -8  -6  214.22    7.48
  -6   8   6  146.18    7.22
   8  -2   6  141.28    7.38
   6  -8  -6  138.67    7.21
  -2  -6  -6  133.66    7.42
   6   2  -6  180.03    7.34
   8  -6  -6  189.38    7.74
   8  -2  -6  139.08    7.49
  -6  -2  -6  182.85    7.50
  -8   2  -6  128.01    7.43
   2  -8  -6  187.06    7.40
  -6   8  -6  145.42    7.57
   8  -6  -6  196.80    7.82
   6  -8  -6  158.52    7.73
   8  -2  -6  162.30    7.70
   6   2  -6  203.81    7.62
   2  -8  -6  182.00    7.53
   8  -6   6  162.95    7.44
   6  -8   6  157.24    7.52
  -2  -6  -6  144.73    7.42
   2   6  -6  162.74    7.22
   2  -8  -6  195.69    7.23
   8  -2   6  161.73    7.45
  -2  -6  -7    1.99    2.17
  -6  -2  -7    5.38    2.30
  -8   2  -7    2.75    2.13
  -8   6  -7    3.43    2.17
   2  -8  -7    4.55    1.76
   8  -2   7    1.26    1.87
   8  -2  -7   -0.95    2.27
   6  -8  -7    0.88    1.11
  -6  -2  -7    9.08    2.24
  -8   2  -7   -1.19    2.02
   8  -6  -7    5.10    2.91
   8  -2  -7    2.48    2.00
   8  -6  -7    4.69    1.99
  -6   8  -7    3.53    2.22
   2  -8  -7    3.56    1.68
   6  -8  -7    1.70    2.67
  -2  -6  -7    2.18    1.92
   8  -2  -7   -0.85    2.55
   8  -6  -7    2.98    2.84
  -2  -6  -7    2.89    1.93
   8  -6   7    3.34    1.92
   2  -8  -7    5.01    2.23
   6  -8   7    3.42    2.22
   6   2  -7    3.30    2.28
   6  -8  -7    3.43    1.26
   6   2  -7    1.75    1.23
   8  -2   7    1.39    1.79
   6  -8  -8   63.57    3.05
   6   2  -8   72.96    3.08
   2  -8  -8   54.81    2.80
   2   6  -8   57.00    2.85
   8  -6  -8   59.06    3.28
   2  -8  -8   50.68    3.08
   8  -2  -8   44.93    3.61
   8  -2  -8   53.46    3.31
  -6   8  -8   57.42    3.51
  -8   6  -8   65.57    3.54
   6   2  -8   57.05    3.30
   2  -8  -8   55.88    3.60
   6   2  -8   46.99    3.46
  -2  -6  -8   51.09    3.34
   2   6  -8   55.87    3.55
  -8   2  -8   62.18    3.56
  -6  -2  -8   59.78    3.64
  -2  -6  -8   59.66    3.58
  -8   6  -9   12.51    2.65
   2  -8  -9   10.28    1.76
  -6  -2  -9   11.12    2.41
  -2  -6  -9   10.13    2.16
  -8   2  -9   11.51    2.51
   8  -2   9   10.73    2.09
   6   2   9   11.00    1.91
   2   6   9    9.75    2.13
  -2  -6  -9    9.50    2.10
  -6  -2  -9   10.16    2.14
  -6   8  -9   10.41    2.42
   6   2  -9   12.10    1.93
   8  -2  -9    9.66    1.95
   8  -6  -9   12.34    2.04
   6  -8  -9    8.00    2.50
   8  -6  -9   12.33    2.60
   8  -2  -9    7.79    2.54
   6  -8   9   10.11    2.14
   8  -6   9   11.07    1.98
   2  -8   9    9.82    2.17
   8  -2   9    7.68    2.08
   2  -8  -9    9.06    1.30
   2   6  -9   11.23    1.42
   6  -8  -9    8.26    1.43
   8  -6  -9   11.26    1.57
   6   2  -9   13.95    1.78
   8  -2  -9    9.30    1.52
  -6  -2 -10  107.03    5.24
  -8   2 -10   91.59    5.18
  -2  -6 -10  101.83    4.82
   2  -8 -10   99.89    4.63
   2   6  10   79.75    4.71
  -2   8  10   78.49    4.57
   8  -2  10   88.11    4.70
   6   2  10   87.20    4.76
  -2  -6 -10   83.46    4.83
   2  -8 -10   90.10    4.63
  -6  -2 -10   93.86    4.81
  -8   6 -10  105.99    5.24
  -2  -6 -10   89.97    4.88
   8  -6 -10   79.90    5.22
   2  -8 -10   99.22    5.17
   6  -8 -10  105.41    5.28
   8  -2 -10   88.76    5.16
   6   2 -10  100.51    5.13
   8  -6  10   92.53    4.83
   8  -2  10   90.86    4.77
   2  -8  10   95.23    4.93
   6  -8  10   94.58    4.84
   2   6 -10   94.52    5.01
   8  -6 -10   96.28    4.48
   8  -2 -10   87.97    4.65
   2   6 -10   98.09    4.45
   2  -8 -10  101.32    4.40
   6   2 -10  106.52    4.52
   8  -2 -10   96.74    4.51
   6   2  10   94.02    4.84
   6  -8 -10  102.79    4.53
  -6  -2 -11   43.82    3.25
  -2  -6 -11   35.20    2.98
  -8   2 -11   38.46    3.34
   6   2  11   32.32    2.84
   2   6  11   29.48    2.67
  -2   8  11   28.40    2.44
   8  -2  11   24.56    2.70
   2  -8 -11   30.83    2.53
  -2  -6 -11   27.84    2.77
   6   2 -11   34.84    3.22
  -2  -6 -11   33.45    3.22
   8  -6 -11   26.45    3.42
   2  -8 -11   33.80    3.21
   6  -8 -11   29.75    3.32
   8  -2 -11   30.57    3.24
   8  -2 -11   30.61    2.32
   2  -8 -11   33.10    2.12
   2   6 -11   32.89    2.13
   8  -6 -11   34.76    2.28
   6   2  11   36.65    3.04
   6  -8 -11   36.81    2.50
   6   2 -11   42.88    2.56
   8  -2  11   33.75    2.67
   2   6 -11   30.66    3.14
   6  -8  11   29.09    3.03
   8  -6  11   32.45    2.78
  -8   6 -11   39.34    3.18
  -6  -2 -12   18.44    3.00
  -8   2 -12   16.77    3.07
  -8   6 -12   15.38    3.12
  -2  -6 -12   15.93    2.56
   8  -6 -12   13.16    3.40
   8  -2 -12   12.62    3.22
   6  -8 -12   12.57    3.10
  -2   8  12   18.41    2.16
   6   2  12   12.96    2.50
   2   6  12   14.85    2.40
  -2  -6 -12   15.43    2.84
   6   2 -12   19.41    3.20
   2   6 -12   13.67    2.97
   6  -8  12   12.35    2.70
   2  -8 -12   14.27    3.06
   8  -6  12   18.47    2.80
   8  -6 -12   17.01    1.96
   2  -8 -12   16.84    1.72
   6   2  12   16.97    2.73
   2   6 -12   16.86    1.81
  -2   8  12   18.81    2.42
   2   6  12   16.58    2.61
   8  -2  12   16.50    2.69
   8  -2 -12   14.09    2.02
   6  -8 -12   19.50    2.06
   6   2 -12   19.12    2.02
  -2  -6 -13    4.50    2.52
  -6  -2 -13    7.20    2.97
  -8   6 -13    6.22    3.19
  -8   2 -13    4.90    3.41
  -2   8  13    5.82    1.88
   6   2  13    9.84    2.70
   8  -2 -13    3.04    3.50
   8  -6 -13    6.09    3.87
   6  -8 -13   -4.35    3.13
  -2  -6 -13   -5.38    2.94
   2   6 -13    6.17    3.01
   6  -8  13    3.41    2.80
   8  -6  13    6.45    2.80
  -6  -2 -13    6.33    3.23
   2  -8 -13    8.40    3.20
   6   2 -13   -3.08    3.22
   6   2  13    8.76    2.73
  -2   8  13   10.66    2.40
   2   6  13    0.76    2.62
   6  -8 -13    5.17    1.80
   6   2 -13    6.33    1.85
   8  -2  13    6.26    2.76
   2  -8 -13    7.21    1.70
   2   6 -13    5.20    1.67
  -6  -2 -14   11.65    2.94
  -8   2 -14    8.41    3.32
  -2  -6 -14   10.00    2.56
  -8   6 -14   10.89    3.42
   2  -8 -14    5.88    3.09
   8  -6 -14    2.44    3.65
   6  -8 -14   14.65    3.78
   2   6  14    2.21    2.34
   2   6 -14    6.21    3.30
   6  -8  14    6.30    3.17
  -6  -2 -14    7.42    3.18
  -2   8 -14    5.65    3.64
   6   2 -14    4.31    3.40
  -2  -6 -14    2.05    3.05
   8  -6  14    2.92    3.06
  -2   8  14   12.15    2.52
  -2  -6 -14    9.73    1.82
   2   6  14   10.38    2.90
  -2   8 -14    8.91    1.82
   6  -8 -14    9.08    1.94
   6   2 -14    7.02    1.94
   8  -2  14   10.30    2.96
   6   2  14    7.16    3.07
   2  -8 -14    9.42    1.77
   2   6 -14    7.48    1.92
   6  -8 -15    9.13    3.67
   8  -2 -15    9.89    3.71
   6   2 -15    7.56    3.33
   8  -6 -15    5.47    3.83
   2  -8 -15    6.36    3.34
  -2   8  15   11.37    2.54
  -2  -6 -15   14.26    1.83
  -2   8 -15   12.83    2.03
   2  -8 -15   10.59    1.77
   2   6  15    8.41    2.86
   6   2  15   11.77    3.18
   2   6 -15   12.51    1.92
  -6  -2 -15   10.02    3.40
   6  -8  15   11.19    3.17
  -2   8 -15   10.18    3.71
   8  -6  15   11.40    3.19
   8  -2  15    9.56    3.02
  -2  -6 -15   11.69    3.49
   2   6 -15   11.81    3.46
  -2  -6 -15   13.19    2.67
  -8   2 -15   15.91    3.30
  -6  -2 -15    9.16    3.16
  -2   8  16   14.42    2.63
   6   2  16   15.34    3.09
   2   6  16   13.86    2.91
   8  -6 -16    6.81    3.69
   8  -2 -16    3.65    3.75
   2  -8 -16    5.47    3.23
   6  -8 -16    0.42    3.61
   6   2 -16    2.89    3.33
  -6  -2 -16    7.74    3.42
   8  -2  16   13.56    3.04
  -2   8 -16    8.64    3.68
  -8   2 -16   11.23    3.78
   8  -6  16   12.23    2.95
  -6   8 -16   10.75    4.24
  -2  -6 -16    9.90    3.32
   2   6 -16   11.36    3.56
   6  -8  16   10.18    3.11
   8  -6 -16   16.47    3.61
   8  -2 -16   13.98    3.73
   8  -6 -17    4.42    3.26
   6   2 -17    0.62    3.31
   8  -2 -17    5.19    3.11
  -8   2 -17    3.29    3.15
   2  -8 -17    0.17    3.20
  -2  -6 -17   -0.49    3.07
   8  -2 -17    1.89    3.51
   6   2 -17   -1.35    3.13
  -6   8 -17   -1.22    2.04
  -6  -2 -17   -0.58    2.00
   2   6  17    1.70    2.63
  -2  -6 -17    0.76    1.80
   2  -8 -17   -0.55    1.74
   2   6 -17    1.30    1.80
  -2   8  17   -2.40    2.42
  -2   8 -17    0.42    1.84
  -6  -2 -17   -0.58    3.13
  -2   8 -17    2.24    3.40
   8  -6  17    0.45    2.84
   2   6 -17   -3.36    3.59
  -8   2 -17    0.54    3.49
  -6   8 -17    0.28    3.75
   8  -2  17    5.14    2.62
  -8   6 -17    1.23    3.81
   6   2  17    1.48    2.66
  -6  -2 -17   -2.15    2.85
  -6  -2 -18    0.75    1.91
  -6   8 -18    1.97    1.92
  -2  -6 -18    0.33    1.65
  -2   8 -18    0.99    1.65
   6   2  18   -2.21    2.65
  -8   2 -18   -2.40    3.55
  -2   8  18    1.65    2.24
  -6   8 -18    1.17    3.61
  -8   6 -18   -6.40    3.73
   8  -2  18    2.55    2.77
   2   6 -18    4.59    3.15
   2   6  18   -1.24    2.56
   8  -6  18    1.19    2.75
  -6  -2 -18    0.31    3.09
  -2   8 -18    5.67    3.53
   6  -8 -18    0.65    2.86
   8  -6 -18   -0.04    3.15
   6   2 -18   -1.22    3.10
   8  -2 -18   -0.12    3.21
  -2  -6 -18    1.24    2.89
   6   2 -18   -3.84    3.29
   2  -8 -18   -2.11    3.10
  -2  -6 -19    2.04    1.59
  -8   6 -19    0.98    1.87
  -2   8 -19    2.96    1.64
  -6  -2 -19   -0.14    1.70
  -6   8 -19    4.22    1.75
  -8   2 -19    4.01    1.87
  -6   8 -19    0.49    3.37
  -8   6 -19    2.73    3.55
  -2   8 -19   -4.72    3.14
   8  -2  19    1.31    2.68
   6   2  19    3.83    2.65
   2   6  19   -0.25    2.33
  -6  -2 -19    5.33    2.99
  -2   8  19    2.27    1.94
  -8   2 -19    1.35    3.21
   6  -8 -19   -1.05    2.70
   6   2 -19    2.63    2.74
   8  -2 -19    2.83    2.94
   2  -8 -19    4.53    2.62
   8  -6 -19    0.45    2.91
   2   6 -19    4.49    2.68
  -2  -6 -19    0.49    2.80
   2   6 -19   -5.84    2.80
  -6   8 -20    1.76    1.45
  -8   2 -20    1.88    1.61
  -8   6 -20    1.26    1.61
  -6  -2 -20   -0.23    1.43
  -8   2 -20   -1.76    2.91
   6   2  20    0.87    2.29
   2   6  20    2.47    2.00
  -6   8 -20    1.97    2.98
   8  -2  20    0.45    2.30
  -8   6 -20    1.03    3.14
   8  -6 -20   -1.10    2.49
   8  -2 -20    4.01    2.63
   6   2 -20   -0.29    2.36
   2   6 -20    2.53    2.26
   6  -8 -20    2.99    2.34
   2   6 -20   -1.98    2.46
  -2   8 -20    1.38    2.61
  -8   2 -21   -0.45    1.27
  -6  -2 -21   -0.94    1.17
  -8   6 -21    1.23    1.23
  -2   8 -21   -0.30    2.09
  -8   2 -21    1.35    2.05
   2   6  21    0.62    1.50
  -8   6 -21   -0.21    2.54
  -6   8 -21   -0.30    2.35
   6   2  21    0.30    1.82
   8  -2 -21    0.39    1.97
  -2   8 -21    1.74    1.56
   6  -8 -21    0.44    1.68
   2   6 -21    1.72    1.55
   6   2 -21    0.24    1.80
   8  -6 -21    0.26    1.93
   8  -6 -22   -0.86    1.16
  -8   1   0  144.77    6.68
  -8   7   0  163.49    6.67
  -7  -1   0  162.96    6.77
   7   1   0  147.09    6.68
   1  -8   0  147.73    6.62
   8  -7   0  166.13    6.97
   8  -1  -1  341.96   14.36
   1  -8   1  306.34   14.17
   7   1  -1  335.07   14.30
   8  -7  -1  313.82   14.43
   7  -8  -1  326.36   14.39
  -8   1  -1  318.25   14.26
  -8   7  -1  347.87   14.26
  -8   1   1  308.33   14.22
  -7  -1  -1  313.00   14.29
   8  -7  -1  345.19   14.45
   8  -7   1  359.68   14.39
   8  -1  -1  371.32   14.31
   7  -8  -1  356.86   14.39
   8  -7  -1  360.14   14.39
   7   1  -1  358.10   14.24
   8  -7  -2  444.61   17.69
   8  -7  -2  435.81   17.72
   8  -1  -2  435.22   17.63
   7  -8  -2  426.70   17.66
   7  -8  -2  408.74   17.71
   8  -1  -2  425.30   17.67
   7   1  -2  416.22   17.63
   1   7  -2  385.83   17.48
   1  -8  -2  422.47   17.49
   8  -7  -2  441.87   17.77
   8  -1  -2  421.25   17.67
   7   1  -2  416.25   17.61
   7  -8  -2  396.81   17.70
  -8   1  -2  398.71   17.60
  -7  -1  -2  404.26   17.63
   8  -1  -2  456.11   17.77
  -8   7  -2  450.03   17.64
   8  -7   2  394.54   17.59
   8  -7  -2  423.00   17.73
  -1  -7  -2  404.29   17.47
  -1   8  -2  426.41   17.47
   8  -7   2  426.89   17.68
  -8   1  -3  445.55   19.25
   7  -8  -3  454.48   19.23
   7  -8  -3  434.03   19.18
   8  -1  -3  444.00   19.19
   8  -7  -3  465.89   19.21
   8  -7  -3  481.61   19.21
   7   1  -3  448.97   19.17
   7  -8  -3  385.91   19.20
   8  -7  -3  424.36   19.26
   8  -1  -3  390.30   19.16
   7  -8  -3  402.13   19.01
  -7  -1  -3  431.52   19.15
  -8   1  -3  396.08   19.12
   7  -8  -3  417.66   19.22
  -7   8  -3  474.18   19.20
   8  -1  -3  428.91   19.29
  -8   7  -3  491.77   19.19
  -1  -7  -3  442.25   19.22
   1  -8  -3  470.43   19.23
  -1  -7  -3  364.03   19.06
   7  -8   3  434.15   19.14
   8  -7   3  418.05   19.11
   8  -7  -3  433.56   19.24
   1  -8  -3  487.75   19.01
   1   7  -3  527.15   19.02
   1   7  -4  760.09   29.79
   1  -8  -4  710.01   29.78
   7  -8  -4  678.83   29.77
  -7  -1  -4  641.98   29.90
   7  -8  -4  700.00   29.97
   8  -7  -4  641.23   29.95
  -8   1  -4  646.23   29.88
  -8   7  -4  742.01   29.96
   8  -1   4  695.51   29.88
  -7   8  -4  727.64   29.95
  -1  -7  -4  699.27   29.94
   7   1  -4  694.89   29.92
   1  -8  -4  630.41   29.89
  -1  -7  -4  689.01   29.86
   1  -8  -4  651.04   29.90
   7  -8   4  657.11   29.91
   8  -7   4  717.36   29.90
   7  -8  -4  731.27   29.95
   8  -7  -4  685.07   29.95
   8  -1  -4  732.46   29.99
   7   1  -4  724.21   29.96
  -7  -1  -5  504.17   20.89
   8  -1  -5  490.68   20.86
   7  -8  -5  466.22   20.80
   8  -7  -5  477.41   20.85
   7   1  -5  462.32   20.81
   8  -1   5  428.32   20.75
   1  -8  -5  481.21   20.75
   7  -8  -5  465.95   20.89
  -1  -7  -5  485.62   20.79
  -8   1  -5  466.48   20.75
  -7  -1  -5  498.03   20.79
   8  -7  -5  490.84   20.90
   8  -1   5  479.80   20.68
   7   1  -5  468.54   20.81
  -1  -7  -5  480.90   20.75
   8  -1  -5  464.82   20.85
   1  -8  -5  475.20   20.76
   8  -7   5  477.70   20.74
   7  -8   5  491.98   20.77
   1  -8  -5  465.90   20.61
   1   7  -5  527.37   20.62
   1  -8  -6  823.47   36.64
  -7  -1  -6  811.97   36.71
  -8   1  -6  898.90   36.73
   8  -7  -6  767.68   36.69
   8  -1  -6  879.10   36.72
   8  -1   6  830.64   36.62
   7   1  -6  802.13   36.57
  -1  -7  -6  941.78   36.66
  -8   1  -6  910.88   36.65
  -7  -1  -6  758.97   36.62
   8  -7  -6  826.68   36.71
   1  -8  -6  808.31   36.60
   8  -1  -6  886.47   36.62
   7  -8  -6  934.21   36.78
   8  -1  -6  885.76   36.68
  -7   8  -6  910.64   36.68
  -8   7  -6  830.33   36.68
   7   1  -6  855.71   36.67
   7  -8  -6  925.08   36.77
  -1  -7  -6  894.40   36.62
   8  -1  -6  952.44   36.73
   1  -8  -6  768.22   36.62
   7  -8   6  836.07   36.64
   8  -7   6  853.43   36.62
   1  -8  -6  826.47   36.50
   1   7  -6  908.63   36.52
   8  -7  -6  783.30   36.65
  -7  -1  -7  626.96   25.09
  -1  -7  -7  643.83   25.03
  -8   1  -7  636.86   25.09
   7   1   7  498.84   24.95
   8  -1   7  500.64   24.91
   1  -8  -7  573.10   24.93
   8  -1  -7  550.66   24.92
  -8   1  -7  528.72   24.92
  -1  -7  -7  573.38   24.94
   7   1  -7  525.14   24.88
  -7  -1  -7  521.66   24.94
   8  -7  -7  543.86   25.07
  -7   8  -7  600.75   25.02
   7   1  -7  620.11   25.00
  -8   7  -7  660.93   25.05
   8  -1  -7  609.29   24.98
   7  -8  -7  576.12   25.12
   7   1  -7  590.60   25.00
   1  -8  -7  621.56   25.03
   8  -1  -7  563.36   25.03
  -1  -7  -7  557.85   24.93
   7  -8   7  556.73   24.97
   8  -7   7  569.69   24.95
   8  -7  -7  604.17   24.98
   1  -8  -7  587.25   24.79
   1   7  -7  623.51   24.81
   8  -1   7  583.74   24.94
   8  -1  -8  183.95    9.27
   1  -8  -8  172.84    9.11
  -8   7  -8  220.05    9.38
   8  -1  -8  208.20    9.22
  -7   8  -8  223.41    9.41
   7   1  -8  207.91    9.24
   7   1  -8  191.13    9.32
  -1  -7  -8  190.76    9.22
   1  -8  -8  188.76    9.29
   7   1  -8  208.87    9.04
   1  -8  -8  195.92    8.97
   1   7  -8  218.40    8.99
   8  -7  -8  204.37    9.23
   7  -8  -8  208.99    9.02
  -1  -7  -8  240.20    9.37
  -7  -1  -8  214.12    9.44
   1  -8  -8  213.67    9.19
  -8   1  -8  236.80    9.41
  -7  -1  -9   76.79    4.31
   1  -8  -9   77.35    3.95
  -8   1  -9   90.83    4.52
  -1  -7  -9   94.60    4.12
   8  -1   9   60.13    4.01
   1   7   9   58.65    3.93
   7   1   9   64.49    3.93
  -1  -7  -9   78.93    4.01
  -7  -1  -9   57.16    4.06
  -8   7  -9   76.96    4.22
   8  -1  -9   82.88    4.01
  -7   8  -9   89.74    4.39
   7   1  -9   76.11    4.02
   8  -1  -9   71.22    4.35
   8  -7  -9   57.86    4.53
   7  -8  -9   76.25    4.48
   7  -8   9   73.61    4.14
   8  -7   9   76.94    4.07
   7  -8  -9   87.57    3.70
   7   1  -9   78.82    3.75
   1  -8  -9   75.30    3.60
   1   7  -9   86.09    3.68
   8  -1   9   75.07    4.04
   7   1   9   78.76    4.09
  -7  -1 -10   79.61    4.52
   1  -8 -10   85.47    3.98
  -1  -7 -10   82.95    4.07
  -8   1 -10   79.65    4.35
  -1   8  10   65.04    3.90
   1   7  10   64.94    4.01
   7   1  10   62.29    4.04
   8  -1  10   70.42    4.09
  -1  -7 -10   76.90    4.09
  -7  -1 -10   61.49    4.17
   1  -8 -10   65.38    3.92
  -8   7 -10   70.39    4.27
  -7   8 -10   83.23    4.42
   7   1 -10   75.46    3.88
   7   1 -10   80.25    4.32
   8  -7 -10   64.12    4.64
   7  -8 -10  112.92    5.17
   8  -1 -10  108.09    4.53
  -1  -7 -10   61.94    4.21
   1  -8 -10   66.39    4.28
   7  -8  10   69.56    4.16
   8  -7  10   68.32    4.06
   1   7 -10   89.11    4.37
   7  -8 -10   77.06    3.70
   7   1 -10   70.27    3.73
   8  -7 -10   69.07    3.70
   8  -1 -10   74.78    3.70
   8  -1 -10   70.94    3.89
   1  -8 -10   75.15    3.58
   1   7 -10   75.84    3.61
   8  -1  10   78.84    4.04
   7   1  10   80.16    4.16
  -1  -7 -11    5.25    2.29
  -8   1 -11    4.52    2.70
  -8   7 -11    5.31    2.79
   1  -8 -11    8.83    1.92
  -7  -1 -11   10.68    2.92
  -1   8  11    6.94    2.04
   7   1  11    7.86    2.41
   8  -1  11    7.11    2.19
   1   7  11    6.35    2.03
  -1  -7 -11    5.32    2.21
   1  -8 -11    6.38    2.03
  -7   8 -11    5.91    2.94
   7  -8 -11    5.50    2.96
   8  -7 -11    6.72    3.27
   8  -1 -11    7.26    2.84
   8  -7  11    5.77    2.39
   1   7 -11    4.99    2.66
   7  -8  11    8.86    2.50
   7   1 -11    8.37    2.75
   1  -8 -11   10.50    2.79
  -1  -7 -11    8.09    2.66
   8  -1  11    6.33    2.27
   7   1 -11    8.69    1.60
   7   1  11    9.37    2.29
   1  -8 -11    7.16    1.46
   1   7 -11    6.84    1.43
   7  -8 -11    5.09    1.62
   8  -7 -11    5.55    1.64
   8  -1 -11    9.04    1.61
  -7  -1 -12   15.69    3.04
  -1  -7 -12   14.95    2.45
  -8   7 -12   14.22    3.27
  -8   1 -12   16.05    2.88
   1   7  12   12.53    2.25
   8  -1  12    9.98    2.35
   7   1  12   11.98    2.63
  -1   8  12    9.44    2.15
  -1  -7 -12   13.28    2.35
   8  -7 -12   12.96    3.54
   8  -1 -12   11.72    3.08
   7  -8 -12    9.60    3.45
   8  -7  12   10.07    2.72
   1   7 -12   13.95    2.91
   7  -8  12   14.93    2.70
   7   1 -12   14.35    3.05
   1  -8 -12   15.38    2.94
  -1  -7 -12   13.92    2.89
   1   7 -12   12.34    1.71
   7   1  12   11.35    2.64
  -1   8  12   13.39    2.55
   7  -8 -12   11.82    1.74
   1   7  12   16.21    2.73
   7   1 -12   13.72    1.82
   8  -1  12   14.67    2.66
   1  -8 -12   12.97    1.66
  -7  -1 -13   21.39    3.11
  -1  -7 -13   16.67    2.50
  -8   1 -13   17.89    3.28
  -8   7 -13   18.82    3.26
   1   7  13   18.08    2.57
  -1   8  13   11.81    2.30
   7   1  13   15.24    2.73
   8  -1 -13   13.29    3.55
   7  -8 -13   12.60    3.62
   8  -7 -13   18.24    3.80
   7   1 -13   13.23    3.19
   1   7 -13   17.27    3.19
   7  -8  13   22.66    2.96
  -1   8 -13   22.33    3.64
   1  -8 -13   17.57    3.24
   8  -7  13   15.38    2.93
  -1  -7 -13   14.17    3.09
   7   1  13   17.84    2.97
   7  -8 -13   16.63    1.90
   7   1 -13   21.08    2.10
   1   7  13   25.28    2.98
  -1   8  13   22.23    2.87
  -1  -7 -13   21.02    1.90
  -1   8 -13   22.98    1.97
   1  -8 -13   21.21    1.93
   1   7 -13   18.55    1.87
   8  -1  13   22.76    2.86
  -1  -7 -14   48.91    3.41
  -8   1 -14   50.21    4.16
  -7  -1 -14   59.66    3.94
   8  -1 -14   26.39    4.07
   1   7 -14   48.66    4.04
   7  -8 -14   25.08    4.33
   7   1 -14   35.47    4.12
   1  -8 -14   44.00    3.93
   8  -7 -14   31.93    4.41
  -1  -7 -14   42.32    3.91
   1   7  14   32.11    3.14
   8  -1  14   52.39    3.89
   7  -8  14   46.35    3.93
   8  -7  14   48.71    3.88
   7   1  14   46.32    3.66
  -1   8 -14   48.06    4.30
  -7  -1 -14   51.91    4.20
   1   7 -14   51.60    2.90
  -1  -7 -14   46.01    2.81
  -1   8 -14   55.85    2.86
  -1   8  14   49.22    3.55
   1   7  14   51.73    3.67
   1  -8 -14   48.35    2.85
   7  -8 -15   17.62    3.77
   8  -1 -15   10.98    3.86
   1  -8 -15   24.31    3.50
   7   1 -15   14.92    3.62
   8  -7 -15   17.25    3.85
  -1   8  15   26.66    2.94
   1  -8 -15   27.44    2.24
   8  -1  15   25.55    3.37
  -1   8 -15   30.37    2.18
   7   1  15   23.28    3.46
  -1  -7 -15   25.09    2.18
   1   7 -15   33.79    2.26
   7  -8  15   25.17    3.19
   1   7 -15   21.84    3.58
  -1   8 -15   28.13    3.68
  -7  -1 -15   22.71    3.74
   8  -7  15   23.34    3.20
  -8   1 -15   22.10    4.19
   1   7  15   31.03    3.22
  -1  -7 -15   18.69    3.38
  -7  -1 -15   31.28    3.44
  -8   1 -15   26.94    3.51
   7   1  16    9.60    3.01
  -1   8  16    9.08    2.68
   1   7  16    6.90    2.69
   7   1 -16    1.53    3.46
   1  -8 -16    9.31    3.02
   8  -1 -16    1.89    3.63
  -1  -7 -16    5.43    3.10
  -1   8 -16    7.20    3.72
   8  -7  16    3.98    3.03
  -7  -1 -16    4.19    3.44
  -8   1 -16    6.51    3.52
   7  -8  16    6.84    2.95
   1   7 -16    6.42    3.56
   8  -1  16   10.87    2.96
   8  -7 -16    8.12    3.47
   8  -1 -16    9.43    3.34
   7   1 -16   12.25    3.38
   7   1 -17    2.12    3.03
   7  -8 -17    6.41    3.11
   8  -7 -17    6.84    3.15
   8  -1 -17    5.06    3.28
  -8   1 -17    2.41    3.25
   1  -8 -17    3.88    1.76
   1   7 -17    2.95    1.86
   1   7  17    1.97    2.54
  -1  -7 -17    6.29    1.71
  -1   8 -17    1.62    1.71
   8  -1 -17   -2.64    3.38
  -8   1 -17   -1.10    3.42
  -7   8 -17    3.66    3.87
  -8   7 -17    2.54    3.87
   7   1  17    1.95    2.81
   8  -1  17    2.50    2.83
   8  -7  17    3.04    2.86
  -7  -1 -17    1.53    3.01
  -1   8 -18   -0.43    1.94
  -7   8 -18    4.70    1.98
  -7  -1 -18    0.50    1.89
   1  -8 -18   -0.92    1.57
  -1  -7 -18    1.58    1.89
   8  -1  18    1.64    2.85
  -8   1 -18    0.40    3.22
   1   7  18   -1.93    2.52
  -7   8 -18   -1.05    3.71
  -8   7 -18    1.43    3.69
  -1   8  18    0.35    2.27
  -1   8 -18   -2.16    3.28
   7   1  18    1.81    2.65
   1   7 -18   -2.76    3.17
  -7  -1 -18    0.77    3.28
   8  -7 -18    0.89    3.12
   7  -8 -18    1.70    2.98
   8  -1 -18    0.08    3.00
   7   1 -18    0.12    3.11
   1  -8 -18   -0.78    3.01
  -1  -7 -18   -1.66    2.98
  -8   1 -19   -0.19    1.75
  -8   7 -19    2.38    1.79
  -7  -1 -19   -1.10    1.70
  -7   8 -19   -0.52    1.71
  -1  -7 -19   -0.31    1.43
  -7   8 -19    3.11    3.55
  -8   7 -19    0.94    3.62
  -1   8  19    0.78    2.01
   8  -1  19    1.86    2.66
   1   7  19    2.93    2.25
  -1   8 -19    7.01    2.99
  -7  -1 -19   -1.57    3.02
   7   1  19   -1.92    2.61
  -8   1 -19    3.57    3.05
   7  -8 -19    0.98    2.65
   8  -7 -19   -0.43    2.79
   8  -1 -19    1.64    2.93
   7   1 -19    0.27    2.76
   1   7 -19   10.37    2.87
  -7  -1 -20    0.86    1.49
  -8   1 -20    0.03    1.50
  -8   7 -20    0.87    1.54
  -7   8 -20   -0.54    1.50
   8  -1  20   -0.15    2.29
  -8   7 -20   -2.18    2.95
   7   1  20    2.66    2.25
  -1   8  20    2.42    1.67
  -8   1 -20    1.75    2.55
   1   7  20   -1.10    1.91
  -7   8 -20    0.06    2.90
   8  -7 -20    1.07    2.44
   1   7 -20   -0.88    2.18
  -1   8 -20    1.79    2.14
   7  -8 -20    2.10    2.32
   8  -1 -20    0.35    2.44
   7   1 -20   -0.86    2.37
   1   7 -20   -2.15    2.43
  -7  -1 -20    1.78    2.36
  -1   8 -20   -1.39    2.34
  -8   1 -21    1.62    1.19
  -8   7 -21    0.69    1.17
  -1   8 -21   -0.49    1.81
   8  -7 -21    1.69    1.85
   1   7 -21   -1.02    1.39
   7   1 -21    3.09    1.69
   7  -8 -21    1.91    1.70
  -1   8 -21   -1.05    1.42
   8  -1 -21   -0.50    1.84
  -7   8 -21   -1.50    2.28
  -8   7 -21   -0.88    2.59
   7   1  21    1.96    1.82
   1   7  21   -0.31    1.36
   8   0   0  194.68    7.13
  -8   0   0  134.56    7.10
   8  -8  -1   34.03    2.87
   8   0  -1   37.64    2.55
  -8   0  -1   37.06    2.37
  -8   0   1   39.10    2.30
   0  -8   1   47.66    2.03
   8  -8  -1   48.95    2.73
   8   0  -1   50.76    2.39
   8  -8  -1   48.29    3.07
   8  -8  -2   17.12    2.48
   8   0  -2   16.55    1.91
  -8   0  -2   16.80    1.76
  -8   8  -2   21.98    1.81
   8  -8  -2   20.10    1.11
   8  -8  -2   24.30    2.40
   8  -8  -2   29.23    1.92
   8  -8  -2   28.60    2.34
  -8   0  -3   31.36    2.99
   8  -8  -3   36.14    2.80
   8  -8  -3   31.13    2.48
   8   0  -3   28.53    2.50
   8  -8  -3   53.28    2.97
   8  -8  -3   51.98    2.85
  -8   0  -3   62.60    2.38
  -8   8  -3   38.27    2.42
   0  -8  -3   48.14    2.78
   8  -8   3   41.17    2.38
   0  -8  -3   33.82    1.76
   0   8  -3   40.29    1.77
   8  -8  -4   13.24    2.20
   8   0  -4   15.87    2.17
   8  -8  -4    4.96    2.47
   0  -8  -4   16.13    0.94
   0   8  -4   16.38    0.95
  -8   0  -4    6.59    1.83
   0  -8  -4    4.74    1.98
   0  -8  -4    7.33    1.67
   8  -8   4    9.03    1.83
  -8   8  -4   13.18    1.95
  -8   0  -5 1743.06   71.72
  -8   0  -5 1637.15   71.63
   0  -8  -5 1716.28   71.65
   8  -8  -5 1701.84   71.70
   8   0  -5 1716.17   71.68
   0  -8  -5 1615.13   71.61
   8  -8   5 1723.95   71.65
   8  -8  -5 1581.95   71.68
   8   0  -5 1649.90   71.69
   8   0  -6    3.76    2.20
   8  -8  -6    6.16    2.34
   8   0   6   13.90    1.96
   8  -8  -6    8.44    2.95
   8   0  -6   12.70    1.92
  -8   0  -6   11.31    1.93
   8   0  -6    9.18    2.08
   8   0   6    7.65    1.29
   8   0  -6   10.28    2.28
   0  -8  -6   11.66    1.96
   8  -8   6    9.27    1.97
   0  -8  -6   10.40    1.84
  -8   0  -6    7.84    2.29
  -8   8  -6    8.94    2.10
   8   0  -7  221.68   10.05
   0  -8  -7  226.76   10.07
   8   0  -7  228.55   10.16
  -8   8  -7  223.19   10.14
   0  -8  -7  222.28   10.10
   8   0  -7  224.04   10.18
   8  -8   7  221.46   10.08
  -8   0  -7  228.00   10.22
   0  -8  -7  247.15   10.15
  -8   0  -8   72.14    4.02
  -8   8  -8   76.48    4.28
   8   0  -8   80.47    4.13
   8  -8  -8   80.91    4.47
   0  -8  -8   79.34    4.17
   8   0   8   68.60    4.02
  -8   0  -8   79.44    4.27
   0  -8  -8   84.77    4.12
   0  -8  -9    6.00    2.04
  -8   8  -9    5.62    2.51
  -8   0  -9    5.84    2.42
   8   0   9    2.16    2.20
   0  -8  -9    1.96    1.99
  -8   0  -9    1.85    2.12
   8   0  -9    4.31    1.98
   8   0  -9    6.48    2.51
   8  -8  -9    3.35    2.85
   8  -8   9    1.65    2.15
   8   0   9    2.23    2.12
  -8   8 -10   16.16    2.72
  -8   0 -10   16.10    2.95
   0  -8 -10   14.55    2.20
   0   8  10    9.11    2.10
   8   0  10    4.54    2.29
   0  -8 -10    9.16    2.27
   8   0 -10    7.74    2.04
   8  -8 -10    4.35    3.37
   8   0 -10    0.24    2.77
   8  -8  10   12.65    2.35
   0  -8 -10    7.79    2.59
   8   0  10   11.16    2.19
   0  -8 -10   13.41    1.41
   0   8 -10   13.22    1.45
   0  -8 -11    1.90    2.16
  -8   0 -11    1.14    2.82
   8   0  11    3.01    2.34
   0   8  11    5.71    2.10
   0  -8 -11    3.67    2.21
  -8   8 -11    9.17    3.02
   8  -8 -11    3.30    3.21
   8   0 -11    4.36    2.90
   0   8 -11    6.28    2.90
   8  -8  11    7.46    2.51
   0  -8 -11    2.43    2.56
   8   0  11    4.30    2.30
   0  -8 -11    3.35    1.36
   0   8 -11    5.78    1.48
  -8   0 -12    3.02    2.84
   0  -8 -12    0.73    2.09
   8   0  12    0.60    2.48
   0   8  12   -0.20    2.01
   0  -8 -12    1.49    2.27
   8  -8 -12    2.83    3.25
   8   0 -12    0.44    2.86
   8   0  12    4.02    2.55
   0  -8 -12    2.64    1.42
   0   8 -12    3.44    1.58
   0   8  12    1.57    2.51
   0  -8 -12    1.71    2.82
   0   8 -12   -1.61    2.90
   8  -8  12   -1.08    2.67
  -8   8 -12    1.89    3.01
  -8   0 -13   38.41    3.63
   8   0 -13   25.59    3.53
   8  -8 -13   14.62    3.83
   0   8  13   19.84    2.65
   0   8 -13   29.27    3.51
   8  -8  13   26.16    3.29
   0  -8 -13   25.41    3.22
   8   0  13   29.01    3.19
   0   8  13   34.56    3.10
   0  -8 -13   31.73    2.10
   0   8 -13   30.49    2.18
  -8   0 -14   -1.08    3.14
   0   8  14    1.21    2.20
   8  -8 -14   -3.64    3.47
   8   0 -14    0.92    3.27
   0   8 -14    3.94    3.18
   8  -8  14    3.10    3.06
  -8   0 -14    0.67    3.55
   0  -8 -14   -1.48    2.90
   0   8  14   -4.44    2.82
   8   0  14    2.01    3.05
   0  -8 -14    2.86    1.59
   0   8 -14    0.38    1.70
  -8   0 -15   59.80    4.21
   0   8 -15   45.25    4.30
   8   0 -15   30.02    4.19
   0  -8 -15   36.52    3.91
   0  -8 -15   48.55    2.96
   0   8 -15   59.87    3.01
   0   8  15   56.35    3.79
   8  -8  15   45.61    3.92
   8   0  15   54.20    3.95
  -8   0 -15   49.51    4.37
   8  -8 -15   45.55    4.31
   8   0 -15   54.42    4.35
   8   0 -16   -1.76    3.50
   0  -8 -16   -0.61    2.94
   0   8 -16    1.24    3.27
  -8   0 -16   -1.85    3.44
   8   0  16   -3.39    2.94
   8  -8  16    0.08    2.88
   8  -8 -16   -0.65    3.39
   8   0 -16    5.02    3.27
   0   8  16    3.13    2.64
   8  -8 -17   19.44    3.34
   8   0 -17   18.13    3.40
   0  -8 -17   19.70    2.21
   0   8 -17   19.76    2.24
   8   0  17   14.67    3.03
  -8   8 -17   13.54    4.00
  -8   0 -17   19.77    3.33
  -8   8 -18    0.21    1.91
   0  -8 -18   -1.81    1.56
  -8   0 -18    0.14    1.90
  -8   0 -18   -0.41    3.09
   0   8  18   -1.52    2.40
  -8   8 -18   -0.38    3.76
   8   0  18    2.39    2.75
   8  -8 -18   -2.00    2.87
   8   0 -18    1.68    3.09
  -8   0 -19   -0.51    1.74
  -8   8 -19    1.11    1.75
  -8   8 -19   -0.04    3.40
   0   8  19    3.94    2.06
   8   0  19   -0.96    2.51
  -8   0 -19    0.26    2.85
   8   0 -19    0.48    2.67
   8  -8 -19    2.82    2.68
   0   8 -19   -2.93    2.73
  -8   0 -20    0.07    1.50
  -8   8 -20    1.23    1.50
   0   8 -20   -1.48    2.30
   8   0  20   -0.45    2.19
   0   8  20    0.24    1.76
  -8   0 -20   -0.77    2.35
  -8   8 -20   -2.05    3.00
   8  -8 -20    0.74    2.19
   8   0 -20    2.99    2.27
   0   8 -20   -3.12    1.93
  -8   8 -21    1.00    2.39
   8   0  21    1.53    1.69
   8   0 -21   -1.59    1.62
   8  -8 -21   -2.53    1.62
   4  -9   0   27.17    2.48
   4  -9   0   34.72    2.51
   9  -4   0   69.75    2.23
   5   4   0   29.12    2.16
   5  -9   0   50.13    2.65
   4  -9   0   37.61    2.57
  -9   4   0   72.70    2.25
   5  -9   0   57.31    2.62
   9  -5   0   26.17    2.93
   9  -4   0   58.69    2.93
   9  -4   0   50.14    2.11
  -9   5   0   26.17    2.35
  -9   4   0   46.44    2.45
   9  -5  -1  123.24    5.74
   5  -9  -1  142.74    5.63
   9  -4  -1  133.98    5.72
   4  -9  -1  129.94    5.59
   9  -5  -1  114.97    5.84
   9  -4   1  106.00    5.44
   9  -4  -1  108.67    5.35
   9  -5   1  110.59    5.42
   4  -9  -1  117.49    5.63
   5  -9  -1  128.62    5.67
   9  -4  -1  125.39    5.86
   5  -9  -1  134.73    5.69
   5  -9   1  120.40    5.54
  -9   4  -1  121.00    5.47
   4  -9   1  146.86    5.58
   4  -9  -1  178.03    5.88
   9  -4   1  120.88    5.73
   9  -5   1  146.00    5.78
   9  -5  -1  118.29    5.85
   9  -4  -1  126.67    5.87
  -5  -4  -1  132.65    5.76
   9  -5   1  136.33    5.44
   9  -4   1  119.46    5.42
  -9   5   1  147.64    5.44
  -9   4  -1  143.72    5.63
  -9   5  -1  127.32    5.56
  -9   4   1  118.23    5.48
   9  -5  -2  350.14   14.32
   4  -9  -2  338.12   14.16
   5   4  -2  328.08   14.18
   5  -9  -2  341.23   14.19
   9  -4  -2  348.70   14.32
   9  -4  -2  361.89   14.31
   9  -5  -2  384.70   14.34
   5  -9  -2  364.39   14.26
   9  -5   2  293.04   14.16
   9  -4   2  285.89   14.17
   9  -5  -2  318.19   14.39
   9  -4  -2  313.55   14.36
   5  -9  -2  303.12   14.26
   5  -9  -2  329.96   14.31
  -9   4  -2  292.56   14.18
   4  -9   2  318.81   14.14
   9  -4  -2  339.71   14.40
   9  -4   2  343.21   14.30
   9  -5   2  357.67   14.29
   9  -5  -2  341.99   14.40
  -4  -5  -2  338.81   14.34
  -5  -4  -2  317.22   14.31
   9  -4   2  316.85   14.16
   9  -5   2  324.80   14.16
  -9   5   2  334.55   14.09
  -9   5  -2  357.05   14.26
  -9   4  -2  350.89   14.28
  -9   5  -3  102.79    4.63
  -9   4  -3  124.22    4.67
   4   5  -3  118.75    4.49
   9  -5  -3   99.38    4.86
   9  -4  -3  105.54    4.87
   4  -9  -3  106.22    4.47
   5   4  -3  106.67    4.53
   5  -9  -3  115.84    4.54
   9  -4  -3  125.52    4.77
   9  -5  -3  108.50    4.76
   9  -4  -3   85.85    4.86
   9  -5  -3   94.21    5.08
   9  -4   3   81.24    4.47
   9  -5   3   68.70    4.45
  -9   4  -3   90.22    4.50
   4  -9   3   75.79    4.30
   5  -9  -3  112.00    4.94
   9  -4   3  123.02    4.63
   5  -9  -3  111.07    4.60
   4  -9  -3   86.25    4.62
  -5  -4  -3   82.90    4.65
   4   5  -3   91.64    4.37
  -4  -5  -3  102.71    4.68
  -4  -5  -3  106.58    4.36
   9  -4   3  108.19    4.45
   9  -5   3   90.47    4.45
   9  -5   3   95.53    4.55
  -9   4  -4  200.45    6.95
  -9   5  -4  155.04    6.88
   9  -4   4  120.19    6.73
   9  -5   4  111.94    6.73
   9  -5  -4  108.09    7.03
  -5  -4  -4  122.30    6.85
  -4  -5  -4  157.23    6.92
   5  -9  -4  194.74    6.84
   9  -5  -4  164.21    7.05
   9  -4  -4  186.24    7.11
   4   5  -4  194.69    6.81
   5   4  -4  170.24    6.83
   4  -9  -4  119.00    6.73
   4   5  -4  152.70    6.72
   5   4  -4  133.06    6.73
   5  -9  -4  159.93    6.72
   9  -5   4  146.16    6.74
   9  -4   4  162.77    6.75
   9  -5   4  143.01    6.73
   9  -4   4  188.97    6.77
   5  -9  -5  288.20    9.99
   4  -9  -5  193.67   10.02
   9  -5  -5  193.96   10.25
   9  -4  -5  269.81   10.34
   9  -5   5  203.62   10.06
   9  -4   5  234.55   10.11
  -5  -4  -5  193.28   10.18
   5  -9  -5  284.96   10.03
   9  -5  -5  188.39   10.20
   5   4  -5  186.24    9.93
   4  -9  -5  194.86   10.03
  -4  -5  -5  271.05   10.22
   4   5  -5  254.37   10.08
   5   4  -5  210.63   10.10
   9  -5   5  228.07   10.10
   9  -4   5  259.17   10.10
   4  -9  -5  211.58    9.93
   4   5  -5  254.94    9.96
   9  -4   5  305.01   10.04
   9  -5   5  200.86    9.98
  -9   4  -6  383.75   19.18
   5  -9  -6  365.78   18.97
  -5  -4  -6  532.31   19.30
   4  -9  -6  496.32   19.05
  -4  -5  -6  416.31   19.22
  -9   5  -6  487.88   19.22
   9  -5  -6  476.85   19.26
   9  -4  -6  396.05   19.23
   9  -5   6  397.37   19.06
   9  -4   6  409.89   19.08
   4  -9  -6  479.01   19.04
   9  -5  -6  509.74   19.23
  -4  -5  -6  374.14   19.10
   9  -4  -6  393.57   19.16
   5  -9  -6  397.41   19.00
  -5  -4  -6  485.64   19.19
   9  -4  -6  393.26   19.14
   5   4  -6  489.41   19.14
   4   5  -6  427.98   19.12
   5  -9  -6  416.63   19.22
   4  -9  -6  500.65   19.23
   9  -5   6  451.56   19.10
   5  -9   6  422.07   19.15
   9  -4   6  416.83   19.08
   5  -9  -6  428.67   18.99
   5   4  -6  450.26   18.99
   4  -9  -6  552.32   19.03
   9  -5  -6  488.25   19.20
   4   5  -6  484.53   19.03
   4  -9  -7    6.82    1.38
  -4  -5  -7    2.23    2.21
  -5  -4  -7    5.61    2.28
  -9   4  -7    4.28    2.19
  -9   5  -7    4.45    2.12
   9  -4   7    0.50    1.84
   9  -4  -7    1.31    2.57
   9  -5  -7    3.44    2.70
   5  -9  -7    1.92    1.36
   9  -4  -7    3.43    2.10
   9  -5  -7    6.22    2.17
   9  -4  -7    2.28    2.65
   5  -9  -7    2.80    2.49
   4  -9  -7    4.75    1.47
   4  -9  -7    2.79    2.31
   4   5  -7    2.87    2.01
  -4  -5  -7    3.24    1.97
   5   4  -7    5.31    2.12
   9  -5   7    3.48    1.81
   9  -4   7    2.23    1.70
  -5  -4  -8  150.25    6.63
  -4  -5  -8  153.94    6.53
  -9   4  -8  138.50    6.52
  -9   5  -8  149.52    6.53
  -4   9   8  115.07    6.15
  -5   9   8  119.17    6.10
   5  -9  -8  125.88    6.08
   4  -9  -8  126.74    6.12
  -5  -4  -8  122.21    6.30
   5   4  -8  138.40    6.39
   4   5  -8  131.01    6.40
   4  -9   8  128.52    6.37
   5  -9   8  121.53    6.34
  -4  -5  -8  132.46    6.41
   9  -4  -8  128.75    6.34
   4  -9  -8  143.63    6.03
   9  -5  -8  151.64    6.43
   4   5  -8  140.10    6.04
   5   4  -8  157.66    6.11
   5  -9  -8  146.32    6.08
  -9   5  -9   69.18    3.87
  -4  -5  -9   61.04    3.72
  -9   4  -9   60.72    3.75
  -5  -4  -9   63.71    3.79
   5   4   9   50.29    3.41
   4   5   9   58.37    3.51
  -4   9   9   46.83    3.08
   9  -4   9   44.39    3.21
   4  -9  -9   58.80    3.14
  -4  -5  -9   51.26    3.43
  -5  -4  -9   64.35    3.49
   4   5  -9   62.02    3.35
   5   4  -9   62.65    3.32
   9  -4  -9   60.41    3.86
   5  -9  -9   51.42    3.61
   4  -9  -9   62.50    3.70
   9  -5  -9   58.65    3.94
   9  -4   9   61.43    3.32
   4  -9   9   53.63    3.43
   5  -9   9   63.28    3.52
   9  -5   9   54.73    3.33
   9  -4  -9   60.43    3.39
   9  -5  -9   63.92    3.47
   4  -9  -9   66.86    2.97
   4   5  -9   57.36    2.93
   5  -9  -9   61.50    2.97
   5   4  -9   66.03    3.09
  -5  -4 -10  230.81    9.40
  -4  -5 -10  220.10    9.38
  -9   4 -10  209.25    9.43
   4   5  10  186.46    9.22
   5   4  10  163.11    9.18
  -4  -5 -10  182.83    9.25
  -5  -4 -10  179.89    9.19
  -9   5 -10  225.67    9.49
   5   4 -10  218.57    9.40
   4   5 -10  209.00    9.33
   9  -5 -10  182.61    9.52
   5  -9 -10  188.34    9.33
   9  -4 -10  191.80    9.50
   4  -9 -10  178.11    9.34
   9  -4  10  204.24    9.22
  -4  -5 -10  197.29    9.24
   4  -9  10  187.59    9.22
   5  -9  10  200.80    9.27
   9  -5  10  192.12    9.21
  -5  -4 -10  215.40    9.36
   5  -9 -10  218.49    8.98
   9  -4 -10  194.26    9.14
   4  -9 -10  217.42    8.94
   4   5 -10  204.21    8.96
   5   4 -10  236.27    9.02
   9  -5 -10  199.98    9.14
  -4  -5 -11   48.38    3.42
  -5  -4 -11   46.28    3.56
   4   5  11   32.10    2.86
   5   4  11   38.33    2.96
  -4  -5 -11   37.24    3.12
  -5  -4 -11   32.31    3.06
  -9   5 -11   44.98    3.69
  -9   4 -11   43.97    3.63
   9  -5 -11   36.15    3.80
   5  -9 -11   36.73    3.42
   4  -9 -11   34.28    3.31
   9  -4 -11   39.76    3.74
   5   4 -11   40.92    3.30
   4   5 -11   38.90    3.16
   9  -5  11   40.98    3.08
   4  -9  11   39.65    3.25
   5  -9  11   38.72    3.14
  -4  -5 -11   41.65    3.23
   9  -4  11   41.13    3.06
  -5  -4 -11   36.25    3.25
   4   5 -11   39.89    2.43
   4  -9 -11   38.96    2.36
   5  -9 -11   46.71    2.53
   5   4 -11   46.08    2.49
  -5   9  11   39.63    2.80
   5   4  11   44.63    3.27
  -4   9  11   43.62    2.89
  -9   4 -12   15.32    3.21
  -9   5 -12   17.95    3.28
  -4  -5 -12   15.28    2.71
  -5  -4 -12   18.56    2.90
  -4  -5 -12    9.79    2.55
   5  -9 -12    8.53    3.02
   9  -5 -12   15.38    3.50
   9  -4 -12   10.22    3.33
   4  -9 -12   13.60    3.03
   4   5  12    7.36    2.44
   5   4  12    8.31    2.41
  -4  -5 -12   13.41    2.87
   9  -5  12   13.18    2.58
  -5  -4 -12   11.33    2.79
   5  -9  12   11.67    2.80
   5   4 -12   12.63    2.83
   4   5 -12   13.07    2.87
   5  -9 -12   16.74    2.00
   5   4 -12   17.01    2.08
  -5   9  12   14.14    2.13
   5   4  12   14.88    2.75
  -4   9  12   12.39    2.28
   4   5  12   11.45    2.56
   4  -9 -12   13.31    1.69
   4   5 -12   12.25    1.68
   9  -4  12    9.38    2.62
  -9   5 -13   12.55    3.24
  -4  -5 -13   12.37    2.80
  -5  -4 -13   15.35    2.95
  -9   4 -13   10.56    3.16
   5   4  13   12.19    2.73
   4   5  13    8.51    2.65
   4  -9 -13   24.82    3.37
   5  -9 -13   12.30    3.50
   9  -4 -13    7.61    3.42
   9  -5 -13    7.86    3.77
   9  -4  13    7.34    2.69
  -4  -5 -13    8.61    2.97
  -5  -4 -13   12.52    3.02
   9  -5  13   13.14    2.90
   5   4 -13   10.36    3.26
   5  -9  13   11.94    3.02
   4   5 -13   10.64    3.09
   4  -9 -13   10.72    1.85
   4   5 -13   13.59    1.93
  -5   9  13    8.75    2.22
   5   4  13   14.04    3.08
   5  -9 -13   13.32    1.78
   4   5  13   10.81    2.97
   5   4 -13   10.55    1.93
  -4   9  13   11.44    2.45
  -4  -5 -14   43.82    3.49
  -5  -4 -14   44.81    3.62
   4   5  14   19.58    3.25
   5   4  14   24.64    3.11
   5  -9 -14   27.72    3.97
   9  -4 -14   21.39    4.25
   9  -5 -14   22.45    4.11
   4  -9 -14   27.81    3.85
   5  -9 -14   41.85    2.52
   5   4 -14   36.80    2.58
   4   5  14   39.59    3.66
   4  -9 -14   50.42    2.75
   4   5 -14   41.28    2.63
   9  -4  14   35.74    3.50
   5   4 -14   27.18    3.93
  -5  -4 -14   31.88    3.73
  -4   9  14   37.72    2.96
   5   4  14   36.74    3.67
   9  -5  14   30.10    3.44
   4   5 -14   32.20    3.62
  -4  -5 -14   29.47    3.53
  -5   9  14   37.61    2.85
  -9   5 -14   40.46    3.56
  -9   4 -14   40.01    3.75
   9  -4 -15   30.32    3.74
   9  -5 -15   29.19    3.84
  -9   5 -15   26.48    3.55
  -4  -5 -15   32.85    3.15
   9  -5 -15   12.79    3.83
   5  -9 -15   19.31    3.73
   4  -9 -15    0.04    3.59
   9  -4 -15   12.05    3.82
   4  -9 -15   24.12    2.10
   4   5  15   21.05    3.12
   4   5 -15   27.95    2.23
   5  -9 -15   23.41    2.07
   5   4 -15   25.52    2.23
  -4   9  15   21.39    2.64
   5   4  15   17.47    3.15
  -5  -4 -15   19.64    3.32
   9  -5  15   20.72    3.20
  -4   9 -15   28.79    4.11
   9  -4  15   22.40    3.17
   5   4 -15   17.20    3.47
   4   5 -15   22.17    3.76
  -4  -5 -15   20.39    3.47
  -5  -4 -15   21.97    3.27
  -9   4 -15   27.20    3.45
   9  -4 -16    8.65    3.46
   9  -5 -16    9.19    3.48
   5   4 -16   -4.29    3.33
   4  -9 -16    0.53    3.42
   5  -9 -16    0.36    3.34
   9  -4  16    7.34    3.05
  -4   9 -16    7.95    3.66
  -5   9 -16    3.61    3.88
  -5  -4 -16    2.63    3.22
  -9   4 -16    4.26    3.97
   4   5 -16    3.89    3.23
   9  -5  16    4.43    2.91
  -4  -5 -16   -3.34    3.30
  -4  -5 -16    5.35    2.66
   4   5  16    8.06    2.77
   5   4  16    8.53    2.95
   9  -4 -17    7.91    3.16
   9  -5 -17    6.68    3.18
  -5  -4 -17   10.44    1.93
  -5   9 -17   10.03    2.02
  -4  -5 -17    9.59    1.83
  -4   9 -17    6.67    1.89
   5   4  17   10.00    2.93
   4   5  17   12.36    2.89
  -9   4 -17    3.41    3.65
  -9   5 -17    3.22    3.87
   9  -5  17    7.94    2.86
   9  -4  17    9.11    2.94
  -5  -4 -17    6.89    2.67
  -4  -5 -17    8.05    2.55
  -5  -4 -18    1.18    1.73
  -5   9 -18    2.16    1.78
  -4  -5 -18    0.09    1.66
  -4   9 -18    0.02    1.70
  -4   9 -18    0.72    3.38
   5   4  18   -1.54    2.70
   9  -5  18    0.91    2.74
  -9   4 -18   12.91    3.69
  -9   5 -18   -6.93    3.65
   9  -4  18   -0.84    2.74
  -5  -4 -18   -4.67    3.09
   4   5  18    0.29    2.65
  -5   9 -18    1.83    3.54
   5  -9 -18    1.20    2.77
   9  -4 -18   -0.43    3.18
   5   4 -18    0.37    2.85
   9  -5 -18   -2.94    3.16
   4   5 -18   -0.33    2.87
   4  -9 -18   -3.10    2.84
   5   4 -18    3.29    3.09
   4   5 -18    1.65    2.97
  -4  -5 -18   -1.68    2.84
  -4  -5 -19    1.40    1.55
  -9   4 -19    2.17    1.89
  -9   5 -19    0.40    1.94
  -5   9 -19    1.74    1.57
  -5  -4 -19    1.44    1.56
  -9   4 -19    0.71    3.14
  -9   5 -19    2.18    3.52
   4   5  19    2.48    2.43
   5   4  19    1.44    2.46
   9  -5  19    5.11    2.61
  -4   9 -19   -2.29    3.10
  -5   9 -19    6.26    3.17
   9  -4  19    2.22    2.57
   9  -5 -19    2.77    2.91
   4  -9 -19   -1.55    2.49
   5   4 -19    2.12    2.50
   4   5 -19    1.88    2.51
   9  -4 -19   -0.23    2.92
   5  -9 -19    2.78    2.44
   4   5 -19   -1.83    2.71
  -5  -4 -20    0.49    1.55
  -4  -5 -20    0.52    1.25
  -9   4 -20    0.25    1.56
  -9   5 -20    1.58    1.54
   5   4  20    1.57    2.16
  -4   9 -20    4.36    2.69
   4   5  20    1.18    2.04
  -5   9 -20   -1.47    2.79
  -9   4 -20    2.65    2.74
  -9   5 -20    0.41    3.02
   9  -5 -20    1.73    2.41
   5   4 -20   -0.83    2.08
   4   5 -20    1.97    2.08
   5  -9 -20    0.16    2.03
   9  -4 -20    0.11    2.39
  -9   5 -21   -1.10    1.27
  -9   4 -21    1.04    1.27
  -5   9 -21   -0.56    2.03
  -4   9 -21    1.38    1.98
   5   4  21    1.29    1.67
   4   5  21   -1.40    1.57
  -9   4 -21   -0.76    2.13
  -9   5 -21    1.50    2.26
   9  -5 -21    1.73    1.79
   9  -4 -21    0.13    1.83
  -4   9 -21    0.05    1.52
   4   5 -21    1.45    1.35
   5   4 -21    2.58    1.49
  -9   6   0  159.05    6.22
  -9   3   0  167.43    6.39
   3  -9   0  161.81    6.28
   3  -9   0  124.89    6.25
   6   3   0  125.56    6.21
   6  -9   0  142.90    6.43
  -9   3   0  129.50    6.17
   9  -3   0  161.48    6.51
   9  -3   0  141.09    6.12
   9  -6   0  143.37    6.53
  -9   6  -1  413.99   17.53
  -9   3  -1  412.44   17.59
  -9   6   1  427.25   17.45
   3  -9  -1  427.93   17.53
   9  -3  -1  450.30   17.63
   6  -9  -1  439.13   17.61
   9  -6  -1  418.47   17.63
   9  -3   1  376.97   17.49
   9  -6  -1  402.08   17.69
   3  -9   1  386.08   17.50
   6  -9  -1  424.25   17.62
   6   3  -1  389.88   17.48
   9  -3  -1  429.91   17.65
   6  -9  -1  429.92   17.59
  -9   3   1  389.55   17.44
  -9   3  -1  389.91   17.49
   9  -3   1  422.14   17.64
   9  -3  -1  421.81   17.71
  -6  -3  -1  414.91   17.63
   9  -6   1  396.08   17.48
   9  -6   1  419.19   17.66
   9  -3   1  401.75   17.46
   9  -6  -1  395.40   17.67
  -9   6  -2  685.69   29.05
  -9   3  -2  727.16   29.11
   9  -3  -2  707.50   29.11
   9  -6  -2  674.45   29.13
   3  -9  -2  646.31   28.96
   6  -9  -2  686.77   29.03
   9  -3  -2  755.34   29.09
   9  -6  -2  685.03   29.10
   6  -9  -2  738.23   29.10
   9  -6  -2  707.59   29.17
   6  -9  -2  698.02   29.10
   9  -3   2  653.27   29.01
   9  -3  -2  737.75   29.15
   6  -9  -2  744.52   29.11
  -9   3   2  614.40   28.93
  -9   3  -2  683.42   29.02
   9  -3  -2  709.98   29.16
   9  -3   2  712.87   29.10
  -3  -6  -2  732.56   29.15
  -6  -3  -2  650.41   29.07
   9  -6   2  690.74   29.00
   9  -6  -2  683.32   29.13
   9  -3   2  667.10   28.99
   9  -6   2  722.15   29.10
  -9   6  -3  782.09   33.28
  -9   3  -3  796.09   33.33
   3   6  -3  777.69   33.20
   9  -6  -3  780.92   33.32
   9  -3  -3  798.78   33.34
   6   3  -3  778.98   33.26
   3  -9  -3  759.79   33.20
   9  -6  -3  771.87   33.34
   6  -9  -3  771.84   33.26
   9  -6  -3  741.35   33.37
   9  -3   3  701.98   33.22
   9  -3  -3  712.80   33.33
   6  -9  -3  765.07   33.33
  -9   3  -3  773.32   33.25
   9  -3   3  757.70   33.27
   3  -9  -3  777.31   33.29
   6  -9  -3  770.73   33.21
  -3  -6  -3  741.36   33.17
  -3  -6  -3  770.28   33.32
   3   6  -3  797.49   33.18
   9  -6   3  754.19   33.22
   9  -6   3  905.67   33.28
   9  -3   3  739.34   33.21
  -9   6  -4  257.04   10.39
   6  -9  -4  224.69   10.14
   9  -6  -4  256.68   10.47
   6   3  -4  252.68   10.34
   9  -3  -4  243.57   10.51
   6  -9  -4  236.05   10.32
   9  -3   4  212.09   10.26
   9  -6  -4  225.74   10.53
   6  -9  -4  220.68   10.52
  -9   3  -4  221.98   10.30
   6  -9  -4  237.98   10.20
  -6  -3  -4  234.89   10.36
   9  -3   4  239.31   10.27
   3  -9  -4  233.65   10.31
  -3  -6  -4  243.70   10.24
   6   3  -4  248.81   10.30
   3   6  -4  229.32   10.22
  -3  -6  -4  225.71   10.41
   9  -6   4  236.03   10.27
   9  -6   4  249.24   10.28
   9  -3   4  234.82   10.26
  -6  -3  -5 1203.58   47.09
   9  -6  -5 1109.70   47.00
   6   3  -5 1147.86   46.96
   6  -9  -5 1019.93   46.94
   9  -3  -5 1083.23   47.01
   9  -3   5 1029.56   46.91
   9  -6  -5 1108.78   46.99
  -6  -3  -5 1091.34   46.94
   3  -9  -5 1166.61   46.92
   6   3  -5 1053.75   46.84
  -3  -6  -5 1016.21   46.94
  -9   3  -5  993.34   46.91
   6  -9  -5  969.52   46.83
   9  -3   5 1083.15   46.86
   6   3  -5 1095.36   46.93
   3  -9  -5 1098.05   46.97
   9  -6   5 1058.43   46.91
  -3  -6  -5 1054.52   46.88
   3   6  -5 1013.60   46.88
   9  -3   5 1084.29   46.90
   3  -9  -5 1315.97   46.86
   3   6  -5 1318.75   46.86
  -9   3  -6  874.59   33.70
  -6  -3  -6  763.37   33.74
   3  -9  -6  724.74   33.57
  -9   6  -6  765.95   33.65
  -3  -6  -6  948.08   33.77
   9  -6  -6  725.86   33.67
   9  -3  -6  845.75   33.72
   9  -3   6  722.77   33.57
   3  -9  -6  687.89   33.54
  -9   3  -6  815.01   33.61
   9  -6  -6  741.25   33.68
   6  -9  -6  807.03   33.49
   9  -3  -6  843.59   33.65
   6   3  -6  698.75   33.49
  -3  -6  -6  850.09   33.64
  -6  -3  -6  689.31   33.61
   9  -3  -6  842.22   33.68
   3  -9  -6  733.44   33.64
   6   3  -6  791.07   33.62
   9  -6   6  801.73   33.58
   6  -9   6  766.11   33.62
  -3  -6  -6  895.72   33.59
   3   6  -6  797.63   33.58
   9  -3   6  798.37   33.59
   9  -6  -6  772.18   33.67
   3  -9  -6  759.83   33.47
   3   6  -6  813.77   33.48
   3  -9  -7 1391.89   54.55
  -9   3  -7 1364.31   54.68
  -9   6  -7 1342.62   54.65
  -6  -3  -7 1438.30   54.70
  -3  -6  -7 1380.25   54.69
   9  -3   7 1135.32   54.54
   9  -6  -7 1199.80   54.63
   3  -9  -7 1306.03   54.53
   6  -9  -7 1186.30   54.46
   9  -3  -7 1206.17   54.58
   9  -3  -7 1316.17   54.63
   6   3  -7 1325.48   54.61
   9  -3  -7 1257.61   54.68
   3  -9  -7 1260.06   54.61
   6  -9  -7 1218.78   54.66
   9  -6   7 1251.89   54.55
  -3  -6  -7 1247.54   54.55
   3   6  -7 1248.62   54.56
   6  -9  -7 1251.71   54.47
   6   3  -7 1259.92   54.47
   9  -6  -7 1331.84   54.61
   9  -3   7 1294.00   54.56
  -9   3  -8  220.79    8.83
  -6  -3  -8  217.02    8.82
  -3  -6  -8  220.23    8.75
  -9   6  -8  197.23    8.76
   6   3   8  172.53    8.64
   9  -3  -8  181.79    8.73
  -6  -3  -8  176.25    8.57
   3  -9  -8  162.32    8.46
   6   3  -8  196.30    8.62
   9  -3  -8  197.56    8.68
   9  -6  -8  171.23    8.80
   3  -9  -8  169.92    8.68
   6   3  -8  192.16    8.71
   6  -9   8  178.69    8.66
  -3  -6  -8  203.40    8.62
   3   6  -8  180.20    8.63
   6  -9  -8  193.03    8.38
   6   3  -8  204.09    8.42
   9  -6  -8  182.83    8.64
   3  -9  -8  187.87    8.35
   3   6  -8  205.89    8.39
  -6  -3  -9  256.06   10.96
  -3  -6  -9  267.78   10.83
  -9   3  -9  254.60   10.92
   3   6   9  216.65   10.71
   9  -3   9  201.94   10.67
   6   3   9  220.18   10.73
  -6  -3  -9  222.78   10.78
  -3  -6  -9  231.26   10.74
  -9   6  -9  265.80   10.92
   6   3  -9  247.09   10.71
   9  -3  -9  250.96   10.94
   9  -6  -9  217.53   10.93
   6  -9  -9  236.65   10.92
   3  -9  -9  215.92   10.80
   9  -6   9  239.63   10.71
   9  -3   9  236.53   10.69
   6  -9   9  235.34   10.75
   6   3  -9  249.13   10.55
   9  -3  -9  243.93   10.70
   3  -9  -9  251.81   10.51
   3   6  -9  260.45   10.52
   9  -6  -9  232.93   10.69
   6  -9  -9  247.41   10.53
  -3  -6 -10  138.88    6.18
  -9   3 -10  136.89    6.40
  -6  -3 -10  138.93    6.30
   9  -3  10   95.81    5.91
  -3   9  10  106.26    5.77
   3   6  10  114.39    6.05
   6   3  10  108.24    6.00
  -6  -3 -10  111.97    6.10
  -3  -6 -10  127.21    6.05
   3  -9 -10  109.11    5.81
  -9   6 -10  147.77    6.42
   3  -9 -10  114.12    6.19
   9  -6 -10  109.99    6.35
   6  -9 -10  111.73    6.22
   9  -3 -10  106.22    6.31
  -3  -6 -10  127.54    6.08
   6   3 -10  128.59    6.23
   9  -6  10  127.88    5.99
   6  -9  10  123.40    6.07
   3   6 -10  124.35    6.11
   9  -3  10  126.60    6.00
   3   6 -10  135.60    5.71
   6   3  10  138.65    6.03
   9  -6 -10  129.08    6.00
   3  -9 -10  134.69    5.69
   9  -3 -10  127.98    5.95
   6  -9 -10  138.15    5.75
   6   3 -10  142.96    5.74
  -9   3 -11   75.78    4.45
  -3  -6 -11   81.91    4.20
  -6  -3 -11   79.43    4.34
  -3   9  11   57.19    3.58
   6   3  11   63.32    4.04
   3   6  11   61.39    3.89
  -6  -3 -11   58.45    4.13
  -3  -6 -11   68.33    3.94
  -9   6 -11   77.43    4.36
  -3  -6 -11   73.04    4.15
   9  -6 -11   61.89    4.59
   6  -9 -11   67.83    4.31
   9  -3 -11   64.58    4.44
   6   3 -11   68.80    4.25
   3  -9 -11   65.10    4.33
   3   6 -11   70.23    4.26
   9  -6  11   64.95    4.04
   9  -3  11   69.27    4.04
   6  -9  11   60.65    4.14
   6   3 -11   72.63    3.61
   3  -9 -11   74.73    3.48
   3   6 -11   75.16    3.55
  -6   9  11   71.69    3.69
   6   3  11   71.25    4.11
   6  -9 -11   78.50    3.55
  -3  -6 -12  106.61    5.31
  -6  -3 -12  117.87    5.46
  -3   9  12   63.91    4.84
   3   6  12   84.08    5.11
   6   3  12   90.50    5.11
  -3  -6 -12   95.62    5.19
   3   6 -12  109.85    5.49
   6  -9 -12   85.03    5.50
   9  -6 -12   80.70    5.83
  -3  -6 -12   88.94    5.32
   9  -3 -12   99.83    5.85
   3  -9 -12   87.64    5.37
   6   3 -12  105.59    5.65
   6  -9 -12  108.12    4.81
   6   3 -12  110.59    4.80
   3   6 -12  107.51    4.77
   6   3  12  105.47    5.35
   3  -9 -12  108.28    4.76
  -3   9  12  106.63    5.16
   3   6  12  103.02    5.34
   6  -9  12  102.40    5.34
   9  -6  12   95.37    5.22
  -6  -3 -12  107.93    5.55
   9  -3  12  102.41    5.25
  -9   3 -12  111.55    5.53
  -9   6 -12  107.95    5.59
  -3  -6 -13  171.32    7.22
  -6  -3 -13  171.42    7.41
   6   3  13  122.18    7.07
   3   6  13  125.70    7.06
  -9   3 -13  160.34    7.50
  -9   6 -13  146.35    7.40
   9  -3 -13  120.90    7.52
   9  -6 -13  111.85    7.53
   6  -9 -13  115.19    7.40
  -3  -6 -13  139.40    7.16
   3  -9 -13  127.69    7.27
   3   6 -13  135.60    7.28
   6   3 -13  136.33    7.38
   6  -9  13  140.24    7.28
   9  -3  13  142.56    7.20
   9  -6  13  138.57    7.17
  -6  -3 -13  145.74    7.35
   6   3 -13  154.58    6.72
   6  -9 -13  155.24    6.70
   6   3  13  159.94    7.30
   3  -9 -13  155.26    6.64
  -3   9  13  156.32    7.02
   3   6  13  151.34    7.26
   3   6 -13  152.67    6.69
  -3  -6 -14   31.71    3.21
  -6  -3 -14   37.12    3.42
   3   6  14   14.97    3.04
   6   3  14   25.23    3.12
  -9   6 -14   32.99    3.61
  -9   3 -14   32.91    3.63
   6  -9 -14   29.74    2.33
   3   6  14   38.96    3.52
  -3   9  14   32.93    2.93
   3  -9 -14   40.50    2.38
   3   6 -14   36.68    2.51
   6  -9 -14   24.36    4.07
   9  -3 -14   25.68    4.09
   9  -6 -14   16.36    4.16
   3  -9 -14   27.88    3.57
  -6  -3 -14   33.81    3.70
   6   3  14   34.39    3.50
   9  -3  14   33.46    3.34
   6  -9  14   35.63    3.26
   6   3 -14   26.17    3.61
   9  -6  14   30.09    3.25
  -3  -6 -14   31.63    3.51
   3   6 -14   28.06    3.71
  -3   9 -14   38.01    4.25
   9  -3 -14   35.11    4.17
   9  -6 -14   35.96    4.07
  -3  -6 -15   33.51    3.23
  -6  -3 -15   40.82    3.62
  -9   3 -15   39.01    3.73
  -9   6 -15   32.02    3.79
   6  -9 -15   19.37    3.92
   9  -3 -15   19.32    3.89
   6   3 -15   22.75    3.66
   3  -9 -15   23.82    3.76
  -3  -6 -15   38.41    2.47
  -3   9 -15   33.60    2.46
   3  -9 -15   37.08    2.50
   3   6 -15   37.59    2.49
  -3   9  15   38.94    3.02
   9  -3  15   30.16    3.46
  -6  -3 -15   28.43    3.77
  -3   9 -15   32.20    4.19
   3   6  15   31.60    3.43
   9  -6  15   34.43    3.52
   6   3  15   41.23    3.59
  -3  -6 -15   27.95    3.57
   3   6 -15   26.71    3.65
   9  -3 -15   44.74    4.15
   9  -6 -15   37.04    3.99
   9  -6 -16    3.11    3.12
   9  -3 -16    3.44    3.30
   6   3 -16    2.46    3.17
   3  -9 -16    2.48    3.28
  -6  -3 -16    5.26    3.06
  -3   9 -16   -1.15    3.60
  -9   3 -16    2.63    3.81
  -6   9 -16    3.35    4.03
   9  -6  16    2.53    2.75
   9  -3  16   -1.79    2.86
  -3  -6 -16    0.66    3.06
   3   6 -16    4.88    3.46
  -6  -3 -16    3.38    2.88
   6   3  16    2.99    2.91
  -3   9  16    1.54    2.39
   3   6  16    7.05    2.58
   9  -3 -17   -0.09    3.21
   9  -6 -17    3.27    3.24
  -6  -3 -17   -0.02    1.92
  -6   9 -17    4.84    1.95
  -3  -6 -17    3.48    1.80
  -3   9 -17    4.86    1.83
   6   3  17    2.64    2.80
   3   6  17    2.52    2.81
   9  -6  17   -1.21    2.84
  -9   6 -17    0.29    3.82
   9  -3  17    2.16    2.83
  -6  -3 -17    0.22    2.78
  -6  -3 -18   10.99    1.88
  -6   9 -18    8.28    1.90
  -3  -6 -18    7.48    1.67
  -3   9 -18   10.09    1.73
   3   6 -18    2.58    3.00
  -3  -6 -18   -1.89    2.75
  -6  -3 -18    3.51    2.56
  -9   3 -18   -0.70    3.50
  -6   9 -18    1.76    3.57
   3   6  18    9.00    2.71
  -9   6 -18    3.32    3.69
   9  -3  18    8.68    2.86
   6   3  18    7.29    2.78
  -6  -3 -18    3.82    3.33
   9  -6  18    6.53    2.81
  -3   9 -18   -2.66    3.35
   6  -9 -18    3.18    2.89
   3   6 -18    7.85    2.90
   9  -3 -18    3.37    3.09
   9  -6 -18    9.02    3.22
   6   3 -18    7.88    3.04
  -9   3 -19    0.79    1.85
  -9   6 -19    0.97    1.85
  -3  -6 -19    0.93    1.49
  -6  -3 -19   -1.25    1.62
  -6   9 -19   -1.37    1.64
  -9   3 -19    0.58    3.04
  -6   9 -19   -0.42    3.09
  -9   6 -19   -1.41    3.36
   9  -3  19   -2.53    2.67
   6   3  19   -1.31    2.49
   3   6  19    1.51    2.38
  -3   9 -19    1.81    3.10
   9  -6 -19   -1.45    2.82
   6   3 -19    0.65    2.57
   6  -9 -19    2.19    2.52
   3  -9 -19    6.17    2.41
   9  -3 -19    1.50    2.88
   3   6 -19    1.03    2.43
   3   6 -19    2.52    2.69
  -6  -3 -20    1.14    1.39
  -9   3 -20    2.73    1.52
  -9   6 -20    3.46    1.51
  -6   9 -20   -1.07    2.74
   6   3  20    2.26    2.21
  -3   9 -20   -0.03    2.48
   9  -3  20    2.30    2.25
   3   6  20    0.68    1.99
  -9   3 -20   -2.22    2.61
  -9   6 -20   -0.09    2.88
   3   6 -20    0.77    1.92
   9  -6 -20    1.83    2.38
   6   3 -20    3.64    2.20
   6  -9 -20    3.91    2.12
   9  -3 -20   -1.03    2.37
  -9   3 -21    2.87    1.26
  -9   6 -21    4.92    1.26
  -3   9 -21    2.24    1.92
   6   3  21    1.88    1.78
   3   6  21    1.14    1.55
  -9   3 -21   -0.27    1.92
  -6   9 -21    1.55    2.04
  -9   6 -21   -0.71    2.33
   9  -3 -21    5.34    1.82
   9  -6 -21    3.50    1.81
   6   3 -21    1.55    1.38
   7   2   0   82.14    4.06
  -9   2   0   75.91    3.93
  -9   7   0   95.21    3.95
   9  -2   0   87.95    4.44
  -7  -2   0   84.60    4.23
   9  -7   0   94.00    4.38
   2  -9   0   92.32    3.95
   7   2   0   92.18    3.93
   7  -9  -1   25.11    1.94
   9  -7  -1   14.54    2.03
   9  -2  -1   22.26    1.82
   9  -2  -1   14.72    2.02
   2  -9   1   12.42    1.14
   7   2  -1    9.14    1.44
   7  -9  -1   14.06    2.06
  -9   2  -1   15.72    1.36
  -9   2   1   11.04    1.04
   9  -7  -1    6.31    2.38
   9  -2  -1   22.24    2.40
   9  -2   1   14.48    2.00
   9  -7  -1   10.73    2.26
  -7  -2  -1    7.15    1.70
   9  -7   1   16.89    2.08
  -9   7  -1   11.92    1.44
  -9   2  -2  108.77    4.37
   9  -2  -2  113.79    4.21
   7  -9  -2  114.15    4.36
   9  -7  -2  108.28    4.37
   9  -2  -2   88.29    4.41
   9  -7  -2   83.31    4.61
   7  -9  -2   85.12    4.46
  -9   2  -2   81.68    4.01
   7  -9  -2   89.96    4.33
   9  -2   2   94.16    4.28
   9  -2  -2   98.64    4.46
  -9   7  -2  109.27    4.14
  -2  -7  -2   98.58    4.46
  -7  -2  -2  113.79    4.30
   9  -7   2  113.04    4.05
   9  -7  -2   97.40    4.53
   9  -7   2  123.90    4.33
  -9   7  -3    1.54    1.61
  -9   2  -3    4.97    2.01
   2   7  -3    4.27    0.97
   9  -7  -3    2.66    1.98
   9  -7  -3    2.57    2.08
   2  -9  -3    3.63    1.00
   9  -2  -3    0.88    1.98
   7   2  -3    0.37    1.64
   7  -9  -3    2.12    1.65
   7  -9  -3    4.43    2.09
   9  -2  -3    9.61    2.08
   9  -7  -3    4.51    2.52
   7  -9  -3    2.23    2.21
   7  -9  -3    3.05    2.45
  -9   2  -3    7.61    1.49
   9  -2   3    9.74    1.74
  -7  -2  -3    3.14    1.75
   2  -9  -3    4.45    1.95
   7  -9  -3    5.48    0.97
  -2  -7  -3    3.80    2.08
  -9   2   3    0.73    0.78
  -2  -7  -3    6.00    1.01
   2   7  -3    5.19    1.03
   9  -7   3    1.81    1.36
   9  -7   3    2.85    1.75
  -9   7  -4    6.80    1.94
   9  -7  -4    9.98    2.36
   7   2  -4    7.15    1.95
   9  -2  -4   14.65    2.48
   7  -9  -4    8.77    2.00
   9  -7  -4   25.35    3.04
   9  -2   4   12.86    1.81
   9  -7  -4   -0.57    2.66
   7  -9  -4   14.77    1.19
  -9   2  -4    4.33    1.75
   9  -2   4   12.06    1.67
  -2  -7  -4    8.03    2.12
   2  -9  -4    4.23    1.94
   9  -7   4    4.27    1.63
   2   7  -4    5.64    1.52
  -2  -7  -4    8.40    1.42
   2   7  -4    9.44    1.00
   9  -2   4    7.90    1.56
   2  -9  -4   10.11    0.99
  -7  -2  -5  572.61   27.48
  -9   2  -5  660.03   27.47
   7  -9  -5  621.49   27.41
   7   2  -5  593.89   27.43
   9  -7  -5  549.51   27.46
   9  -2  -5  624.04   27.47
   9  -2   5  653.78   27.39
  -7  -2  -5  623.61   27.41
   9  -7  -5  627.58   27.47
   2  -9  -5  621.96   27.37
   7   2  -5  615.27   27.31
  -9   2  -5  682.95   27.41
   7  -9  -5  665.80   27.25
   7  -9  -5  717.41   27.55
  -2  -7  -5  749.31   27.45
   9  -2   5  703.28   27.34
   9  -2  -5  667.09   27.48
   2  -9  -5  583.97   27.40
   7   2  -5  642.13   27.41
  -2  -7  -5  673.61   27.34
   7  -9   5  666.28   27.44
   9  -7   5  616.23   27.36
   9  -7  -5  577.94   27.45
   2  -9  -5  578.09   27.24
   2   7  -5  639.82   27.25
   9  -2   5  653.84   27.37
  -7  -2  -6  175.91    7.20
   2  -9  -6  177.72    6.93
  -2  -7  -6  143.64    7.11
  -9   2  -6  140.32    6.99
   7   2  -6  162.84    7.05
   7  -9  -6  131.39    6.95
   9  -7  -6  154.95    7.17
   9  -2  -6  128.53    7.06
   9  -2   6  135.24    6.87
   7   2  -6  160.97    6.78
   9  -2  -6  135.03    6.95
   9  -7  -6  191.46    7.27
  -9   2  -6  127.01    6.88
   2  -9  -6  168.62    6.84
  -2  -7  -6  130.89    6.94
  -7  -2  -6  162.77    6.91
   9  -2  -6  130.40    6.99
  -9   7  -6  174.54    7.03
  -7   9  -6  141.90    6.97
   7   2  -6  160.12    6.94
   2  -9  -6  158.92    6.94
  -2  -7  -6  131.40    6.80
   7  -9   6  151.03    7.01
   9  -7   6  148.27    6.88
   9  -7  -6  171.85    7.05
   2  -9  -6  155.72    6.63
   2   7  -6  150.76    6.63
   9  -2   6  150.11    6.90
   9  -7  -7  144.59    7.77
   9  -2   7  167.62    7.68
   7   2  -7  140.34    7.58
   2  -9  -7  150.82    7.62
   9  -2  -7  207.58    7.80
   9  -2  -7  203.07    7.86
   7   2  -7  133.96    7.78
  -7   9  -7  204.35    7.88
  -9   7  -7  139.02    7.85
   9  -2  -7  203.11    8.01
   2  -9  -7  142.66    7.74
   7   2  -7  160.36    7.74
  -2  -7  -7  192.91    7.68
   2   7  -7  201.87    7.81
   9  -7   7  157.01    7.69
  -7  -2  -7  136.26    7.92
  -2  -7  -7  231.00    7.99
  -9   2  -7  210.27    7.91
  -9   2  -8   36.89    2.86
  -7  -2  -8   15.09    2.79
   2  -9  -8   19.46    2.03
  -2  -7  -8   37.20    2.69
   9  -2  -8   33.74    2.75
   9  -7  -8   19.76    2.78
   7   2   8   25.73    2.34
   9  -2   8   22.44    2.07
   9  -2  -8   35.49    2.74
   2  -9  -8   17.14    1.98
  -7  -2  -8   21.37    2.36
   9  -7  -8   19.17    3.19
   9  -7  -8   16.97    2.43
   9  -2  -8   34.29    2.49
  -9   7  -8   21.52    2.59
   7   2  -8   16.07    2.36
  -2  -7  -8   31.99    2.31
   7  -9  -8   30.71    2.99
   9  -7  -8   17.61    2.74
   2  -9  -8   21.56    2.49
   7   2  -8   21.56    2.53
   7  -9   8   23.43    2.41
   2   7  -8   33.59    2.55
   2   7  -8   29.51    1.64
   2  -9  -8   19.99    1.54
   2  -9  -9    9.35    1.81
  -7  -2  -9   10.99    2.65
  -9   2  -9   13.79    2.61
  -9   7  -9    9.19    2.57
  -2  -7  -9   12.03    2.31
   7   2   9    7.00    2.04
   9  -2   9    6.94    2.12
  -7  -2  -9    8.29    2.15
  -2  -7  -9   11.19    2.13
   9  -2  -9   17.39    2.18
   7   2  -9    6.43    2.01
   9  -7  -9    8.73    2.83
   9  -2  -9   13.10    2.45
   7  -9   9   12.91    2.18
   9  -7   9    9.35    2.12
   9  -2   9    7.42    2.11
   2  -9  -9   11.29    1.23
   2   7  -9   11.99    1.39
   7  -9  -9   11.94    1.48
   9  -7  -9    8.05    2.15
  -7  -2 -10   15.32    2.73
  -9   2 -10   23.14    2.93
  -2  -7 -10   20.16    2.57
  -9   7 -10   14.46    2.82
   2   7  10    9.98    2.59
   9  -2  10   20.98    2.37
  -2   9  10   17.53    2.14
   7   2  10    9.72    2.70
  -2  -7 -10   15.30    2.56
   2  -9 -10   14.18    2.11
  -7  -2 -10    9.43    2.71
   7   2 -10   16.93    2.20
   9  -7 -10   13.01    3.32
   7   2 -10   38.63    2.93
   7  -9 -10   17.07    3.08
   9  -2 -10   25.93    2.80
  -2  -7 -10   23.71    2.57
   2   7 -10   21.53    2.67
   7  -9  10   24.20    2.63
   2  -9 -10   19.13    2.64
   9  -7  10   18.53    2.40
   9  -2  10   18.76    2.32
   7  -9 -10   19.92    1.68
   7   2 -10   19.93    1.79
   7   2  10   19.52    2.46
   9  -2 -10   20.97    2.19
   2  -9 -10   19.89    1.56
   2   7 -10   23.11    1.68
  -9   7 -11    9.53    2.92
  -9   2 -11   10.05    3.13
  -2  -7 -11   11.12    2.44
  -7  -2 -11   12.58    3.14
   2  -9 -11    8.17    2.02
  -2  -7 -11   10.42    2.35
   9  -2  11    5.89    2.07
   7   2  11    5.04    2.23
   2   7  11    2.80    2.19
  -2   9  11    2.81    2.08
   9  -7 -11    8.20    3.33
   7  -9 -11    8.83    3.00
   9  -2 -11   13.31    2.84
   2  -9 -11    8.94    2.56
   7  -9  11   10.64    2.41
   2   7 -11    8.03    2.56
   9  -7  11    6.34    2.39
   7   2 -11    7.87    2.69
  -2  -7 -11   11.33    2.50
   7   2  11    8.14    2.57
   2  -9 -11   10.62    1.47
   2   7 -11    7.68    1.50
   7  -9 -11   11.07    1.51
   7   2 -11   10.16    1.75
   9  -2  11    7.36    2.35
  -7  -2 -12    3.14    2.92
  -2  -7 -12    3.54    2.45
  -9   7 -12   -0.65    2.88
  -9   2 -12    5.31    3.02
   2   7  12    3.65    2.43
  -2   9  12    3.39    1.96
   7   2  12    3.38    2.65
  -2  -7 -12    5.14    2.49
   2  -9 -12    1.58    2.68
   7  -9 -12    2.50    3.14
   9  -2 -12    6.84    3.20
   9  -7 -12   -1.76    3.30
   7  -9  12    4.87    2.52
   2   7 -12    3.09    2.72
   9  -7  12    3.72    2.60
  -2  -7 -12    4.03    2.67
   7   2 -12    0.71    2.81
   7   2  12    1.29    2.53
  -2   9  12    1.98    2.38
   2   7  12    2.90    2.54
   2  -9 -12    3.14    1.51
   2   7 -12    3.17    1.56
   9  -2  12    4.03    2.65
  -7  -2 -13    1.85    2.95
  -9   2 -13    2.50    3.01
  -2  -7 -13    3.33    2.43
   7   2  13    2.60    2.76
  -2   9  13    1.46    2.02
   2   7  13    2.39    2.60
  -9   7 -13    6.26    3.38
   9  -7 -13    2.74    3.74
   7  -9 -13    0.47    3.58
   2  -9 -13    0.38    2.98
   7   2 -13    6.58    3.17
   9  -2 -13    1.39    3.40
   7  -9  13    2.17    2.96
   2   7 -13    3.02    3.27
  -7  -2 -13    3.77    3.31
  -2   9 -13    3.76    3.59
  -2  -7 -13   -2.37    2.83
   9  -7  13   -0.03    2.94
   2  -9 -13    1.89    1.54
   7   2  13    2.50    2.94
  -2  -7 -13    3.74    1.59
  -2   9 -13    4.63    1.58
  -2   9  13    0.80    2.56
   2   7  13   -0.45    2.92
   2   7 -13    3.34    1.67
   9  -2  13    5.03    2.87
  -9   2 -14    6.65    3.31
  -7  -2 -14    4.93    3.04
  -2  -7 -14    7.39    2.47
   2   7  14    6.31    2.57
  -9   7 -14    2.38    3.23
   7  -9 -14    0.76    3.41
   2  -9 -14    0.96    3.04
   7   2 -14    2.90    3.14
   9  -7 -14    5.71    3.63
   9  -2 -14    5.76    3.64
  -2   9  14   10.55    2.54
   2   7  14    3.12    2.99
  -2  -7 -14    7.30    1.71
  -2   9 -14    6.53    1.69
   9  -2  14    5.59    2.84
   2  -9 -14    7.09    1.57
   2   7 -14    4.70    1.68
   7   2  14    3.94    3.06
   2   7 -14    2.97    3.11
  -7  -2 -14    3.37    3.15
  -2   9 -14    7.63    3.44
   9  -7  14    1.91    2.88
  -2  -7 -14   -1.33    3.07
   7  -9  14    4.16    2.96
   9  -7 -14    5.95    3.44
   9  -2 -14    4.30    3.50
   9  -2 -15    4.08    3.44
   9  -7 -15    2.58    3.43
   9  -2 -15    2.68    3.43
   7   2 -15    2.08    3.05
   2  -9 -15    1.68    3.08
  -2   9  15    4.52    2.47
   2   7  15    3.74    2.82
   2  -9 -15    2.56    1.73
  -2  -7 -15    1.87    1.64
  -2   9 -15    3.27    1.76
   7   2  15    2.74    2.97
   2   7 -15    3.67    1.90
  -7  -2 -15    1.94    3.24
  -2   9 -15    4.69    3.50
   9  -7  15    1.61    2.95
   9  -2  15    3.30    3.00
  -2  -7 -15    3.39    2.99
   2   7 -15    4.18    3.30
   7  -9  15    1.83    2.79
  -7  -2 -15   -0.13    3.17
  -9   2 -15    2.19    2.97
   9  -2 -16    5.52    3.37
   7  -9 -16    6.35    3.27
   9  -7 -16    4.18    3.11
   7   2 -16    5.32    3.22
   7   2  16    3.33    2.95
  -2   9  16    8.67    2.55
   2   7  16   10.45    2.79
   2  -9 -16    3.24    3.31
   7   2 -16   -0.40    3.33
  -2  -7 -16   -0.80    2.98
  -7  -2 -16    0.13    3.47
   9  -2  16    3.51    2.87
  -2   9 -16    3.71    3.48
   9  -7  16    7.45    2.73
  -9   2 -16    5.06    3.69
   2   7 -16   -4.93    3.58
  -7  -2 -16    6.96    3.03
  -9   2 -16    5.96    3.22
   9  -7 -17    0.54    3.16
   9  -2 -17    1.87    3.09
  -9   2 -17    5.17    3.28
  -2   9 -17    1.58    1.71
   2  -9 -17    1.55    1.59
  -2  -7 -17    4.40    1.70
   7   2  17    1.67    2.77
   9  -2  17    0.04    2.73
   9  -7  17   -0.77    2.60
  -7  -2 -17    1.43    2.85
  -2  -7 -18    0.71    1.65
  -7  -2 -18    3.35    1.78
  -7   9 -18    1.64    1.81
  -2  -7 -18    1.21    3.07
   2   7 -18   13.13    3.05
  -7  -2 -18    2.10    2.66
   7   2  18    3.71    2.76
  -7   9 -18    3.04    3.66
  -9   7 -18    0.93    3.61
  -2   9  18    3.33    2.15
   9  -7  18    1.54    2.69
   9  -2  18    2.79    2.74
  -7  -2 -18   -3.86    3.00
   2   7  18    8.41    2.59
  -2   9 -18    0.69    3.18
   9  -7 -18    1.16    3.01
   7  -9 -18    0.17    2.71
   9  -2 -18    5.89    3.14
   7   2 -18    0.11    2.77
  -9   2 -19    1.58    1.76
  -9   7 -19    3.84    1.79
  -7  -2 -19    1.05    1.64
  -2  -7 -19    1.03    1.36
  -7   9 -19    1.72    1.65
  -2   9  19    1.53    1.85
  -7   9 -19   -2.33    3.48
   7   2  19   -1.42    2.54
  -9   7 -19    3.26    3.34
   9  -2  19    1.71    2.64
  -7  -2 -19    1.48    2.63
  -2   9 -19   -0.39    2.84
   2   7  19    0.29    2.25
  -9   2 -19   -1.05    2.90
   7  -9 -19    1.87    2.52
   9  -2 -19    2.49    2.81
   7   2 -19    1.00    2.57
   9  -7 -19    5.92    2.78
   2   7 -19    4.08    2.37
   2   7 -19   -1.14    2.69
  -9   2 -20   -2.23    1.54
  -9   7 -20    0.10    1.51
  -7   9 -20   -0.95    1.35
  -7  -2 -20   -0.02    1.32
   7   2  20   -0.66    2.17
   2   7  20    0.37    1.91
  -7   9 -20   -0.35    2.75
  -9   2 -20    1.26    2.55
   9  -2  20   -1.77    2.20
  -9   7 -20    0.92    2.84
   7   2 -20    1.43    2.13
   2   7 -20   -2.30    1.84
  -2   9 -20   -0.13    1.99
   7  -9 -20    1.49    2.07
   9  -7 -20    0.30    2.28
   9  -2 -20   -0.05    2.32
  -2   9 -20    1.04    2.22
  -9   2 -21    0.51    1.16
   2   7  21   -0.37    1.39
  -9   7 -21    1.28    2.37
  -7   9 -21   -2.26    2.07
   7   2  21    0.52    1.76
   7   2 -21   -0.64    1.40
   9  -2 -21    2.98    1.68
   9  -7 -21    0.41    1.77
   8   1   0   78.17    4.10
  -9   1   0   73.42    3.93
  -8  -1   0   73.48    4.00
   9  -1   0  104.52    4.09
   8   1   0  107.48    3.97
   9  -8   0   80.54    4.43
   9  -8  -1   59.23    3.74
   8   1  -1   74.32    3.38
   9  -1  -1   66.00    3.47
   8  -9  -1   62.57    3.66
  -9   1  -1   60.66    3.16
   9  -1  -1   67.05    3.73
  -9   8  -1   68.57    3.20
  -8  -1   1   64.37    3.30
  -9   1   1   59.60    3.09
  -8  -1  -1   65.72    3.25
   9  -1  -1   62.50    3.29
   8  -9  -1   60.85    3.61
   1  -9   1   62.44    3.00
   9  -8  -1   70.43    3.59
   9  -8   1   67.28    3.59
   9  -8  -1   61.60    3.71
  -8  -1  -2   39.67    2.15
  -9   8  -2   35.79    2.10
  -9   1   2   25.75    1.77
   9  -8  -2   25.50    2.85
   8  -9  -2   20.01    2.61
   9  -1  -2   24.42    2.40
   8   1  -2   31.19    2.19
   8  -9  -2   30.31    2.64
   9  -1  -2   31.75    2.17
   9  -8  -2   36.30    2.63
   9  -1  -3   59.59    3.36
   9  -8  -3   65.15    3.54
   8   1  -3   63.30    3.29
   8  -9  -3   66.15    3.27
   1  -9  -3   65.02    2.84
   9  -8  -3   63.30    3.35
   8  -9  -3   63.10    3.42
   9  -8  -3   52.92    3.72
   9  -1  -3   42.94    3.34
   8  -9  -3   47.01    3.65
   8  -9  -3   56.49    3.54
  -9   1  -3   53.15    3.13
  -8  -1  -3   52.67    3.18
   9  -1   3   64.88    3.30
  -9   8  -3   70.55    3.27
  -1  -8  -3   55.14    3.55
  -9   1   3   51.62    2.94
   1  -9  -3   55.29    3.52
   9  -8   3   62.85    3.13
  -1  -8  -3   59.89    2.72
  -1   9  -3   71.29    2.73
  -8  -1  -4   95.05    3.77
   9  -8  -4   81.40    3.65
   8   1  -4   84.00    3.48
   8  -9  -4   52.45    3.35
   9  -1  -4   53.24    3.55
   9  -8  -4   72.62    3.79
  -8  -1  -4   77.24    3.38
   9  -8  -4   81.74    3.75
   8  -9  -4   27.30    3.69
  -9   1  -4   33.63    3.14
  -9   8  -4   93.33    3.49
   9  -1  -4   42.25    3.50
   9  -1   4   41.18    3.15
  -1  -8  -4   41.76    3.06
  -1  -8  -4   36.84    3.41
   1  -9  -4   80.63    3.42
   8  -9   4   42.26    3.25
   9  -8   4   66.48    3.27
   1  -9  -4   75.55    2.81
   1   8  -4   62.74    2.82
   9  -8  -4   86.52    3.62
  -8  -1  -5   67.39    3.97
  -9   1  -5   69.40    3.73
   8   1  -5   72.84    3.67
   9  -8  -5   68.58    3.75
   8  -9  -5   70.60    3.65
   9  -1  -5   77.64    3.80
   9  -1   5   51.87    3.52
  -8  -1  -5   59.13    3.56
   9  -8  -5   64.11    4.01
  -9   1  -5   59.84    3.51
  -1  -8  -5   62.46    3.64
   8  -9  -5   71.65    4.10
   9  -1   5   66.65    3.33
  -8   9  -5   65.85    3.72
   9  -1  -5   74.17    3.77
   1  -9  -5   59.12    3.51
   1  -9  -5   60.33    3.52
  -1  -8  -5   66.35    3.37
   8  -9   5   57.61    3.58
   9  -8   5   65.97    3.47
   1  -9  -5   76.91    3.07
   1   8  -5   68.07    3.06
   9  -8  -5   69.62    3.79
  -8  -1  -6   15.96    2.40
  -9   8  -6   16.58    2.30
  -9   1  -6   11.56    2.39
  -8   9  -6   15.80    2.21
   9  -8  -6   11.60    2.30
   8  -9  -6    7.59    2.21
   9  -1  -6   12.59    2.51
   8   1  -6   15.39    2.38
   9  -1   6   14.80    2.03
  -9   1  -6   14.44    2.11
   8   1  -6   11.41    1.83
   9  -1  -6    9.72    2.05
  -8  -1  -6   26.95    2.20
   9  -8  -6    9.02    2.92
   8  -9  -6   13.33    3.05
   1  -9  -6   29.53    2.12
   8   1  -6   11.35    2.39
   9  -1  -6   11.04    2.36
   9  -8  -6   12.44    2.20
   8   1  -6    9.82    2.21
  -1  -8  -6   13.76    2.07
   1  -9  -6   19.59    2.10
   8  -9   6   13.40    2.07
  -1  -8  -6   12.44    1.95
   9  -8   6   10.91    2.04
   9  -1   6   11.00    1.91
   1  -9  -6   10.90    1.05
   1   8  -6   12.50    1.10
   9  -8  -7  300.08   12.69
   1   8  -7  290.07   12.38
   8   1  -7  256.06   12.50
   9  -1  -7  265.30   12.57
   1  -9  -7  251.49   12.53
   8   1  -7  302.31   12.68
   9  -1  -7  294.76   12.66
  -8   9  -7  310.25   12.75
  -9   8  -7  296.10   12.70
   9  -1  -7  285.19   12.73
   8   1  -7  271.16   12.64
   1  -9  -7  271.23   12.59
  -1  -8  -7  291.70   12.59
   1  -9  -7  309.41   12.63
  -9   1  -7  293.02   12.76
  -8  -1  -7  309.57   12.77
  -1  -8  -7  316.91   12.68
   8   1  -7  295.58   12.72
   8  -9  -7  271.84   12.69
  -1  -8  -8   42.26    2.90
  -9   1  -8   42.38    3.07
  -8  -1  -8   48.57    3.19
   1  -9  -8   45.52    2.77
   9  -8  -8   42.14    3.14
   9  -1  -8   44.56    3.15
   9  -1   8   35.54    2.75
   8   1   8   41.98    2.78
  -9   1  -8   35.67    2.81
   9  -1  -8   36.89    3.00
  -8  -1  -8   45.79    2.81
  -9   8  -8   45.92    3.00
  -8   9  -8   42.26    3.28
   9  -1  -8   43.03    2.98
   8   1  -8   45.72    2.84
   1  -9  -8   40.28    2.86
  -1  -8  -8   40.46    2.82
   8  -9   8   40.89    2.88
   9  -8   8   40.87    2.83
   1  -9  -8   41.76    2.17
   1   8  -8   39.52    2.18
   9  -1   8   43.09    2.79
  -8  -1  -9    9.68    2.59
  -9   1  -9   11.53    2.84
   1  -9  -9    6.67    1.99
  -9   8  -9    7.51    2.56
  -1  -8  -9    9.72    2.20
   9  -8  -9    8.64    2.52
   9  -1  -9   11.14    2.68
   9  -1   9    8.57    2.05
   8   1   9    7.76    2.06
   1  -9  -9    8.18    1.89
  -8  -1  -9    8.53    2.25
  -1  -8  -9    7.70    1.98
   9  -1  -9    7.95    2.17
   8   1  -9    8.54    2.17
  -8   9  -9   11.50    2.63
   9  -1  -9    7.81    2.71
   8   1  -9    8.29    2.33
   8  -9  -9    6.38    2.65
   9  -8   9   10.14    2.13
   8  -9   9    8.05    2.10
   9  -1   9   11.10    1.98
   1  -9  -9    9.52    1.25
   1   8  -9    9.44    1.29
   8   1   9   12.05    2.20
  -1  -8 -10    2.09    2.10
  -9   1 -10    5.31    2.94
  -9   8 -10    3.00    2.55
  -8  -1 -10    6.90    2.92
   1  -9 -10    7.42    1.94
   8   1  10    1.84    2.32
  -1   9  10    4.39    2.20
   1   8  10   -3.08    2.20
   9  -1  10   -2.25    2.37
  -8  -1 -10    4.12    2.47
   1  -9 -10    5.06    2.03
  -1  -8 -10   -3.75    2.25
   8   1 -10    5.04    2.03
   9  -1 -10    5.11    2.11
  -8   9 -10    5.09    2.86
   9  -8 -10   12.92    2.99
   8  -9 -10    3.01    2.90
   8   1 -10   -1.51    2.65
   9  -1 -10   -1.26    2.75
   8  -9  10    3.17    2.35
   1   8 -10    2.88    2.55
   1  -9 -10    3.42    2.38
  -1  -8 -10    0.59    2.31
   9  -8  10    2.52    2.40
   8   1  10    4.74    2.16
   1  -9 -10    3.10    1.20
   1   8 -10    2.72    1.29
   9  -1  10   14.73    2.17
  -9   8 -11    1.03    3.01
  -1  -8 -11    6.64    2.30
   1  -9 -11    3.39    2.01
  -9   1 -11    1.78    2.99
  -8  -1 -11    3.23    2.79
   8   1  11    1.52    2.41
   9  -1  11    2.12    2.32
   1   8  11    2.00    2.08
  -1   9  11   -0.49    1.97
   1  -9 -11    3.90    2.10
  -1  -8 -11    2.41    2.20
   8  -9 -11    6.96    3.26
   9  -8 -11    2.67    3.17
   9  -1 -11    1.87    2.79
   8   1 -11    2.19    2.63
   8  -9  11    1.37    2.44
   1   8 -11    0.13    2.70
   1  -9 -11    1.17    2.56
  -1  -8 -11    1.21    2.50
   9  -8  11    2.15    2.38
   9  -1  11    0.91    2.30
  -1   9 -11    2.26    1.40
   8   1  11    4.19    2.42
   1  -9 -11    2.96    1.26
   1   8 -11    2.79    1.38
  -1  -8 -11    2.19    1.30
  -8  -1 -12   19.29    2.97
  -1  -8 -12   17.23    2.41
  -9   1 -12   22.09    3.32
  -1   9  12   16.08    2.23
   1   8  12   13.80    2.52
   9  -1  12   13.79    2.52
   8   1  12   18.70    2.83
   1  -9 -12   16.68    2.33
  -1  -8 -12   17.87    2.47
  -9   8 -12   19.47    3.28
   8  -9 -12   13.45    3.43
   1  -9 -12   18.93    2.89
   9  -1 -12    7.58    3.39
   9  -8 -12   18.40    3.46
   8   1 -12   15.69    3.05
   8  -9  12   17.96    2.96
   1   8 -12   17.60    2.95
  -1  -8 -12   14.15    2.84
  -1   9 -12   19.51    3.20
   9  -8  12   17.46    2.92
   8   1  12   19.94    2.88
  -1  -8 -12   17.85    1.74
  -1   9 -12   19.00    1.73
   1  -9 -12   18.65    1.71
   1   8 -12   19.80    1.78
   9  -1  12   18.13    2.74
  -9   1 -13   19.04    3.25
  -1  -8 -13   17.25    2.47
  -8  -1 -13   12.79    3.19
   9  -1 -13   15.73    3.49
   9  -8 -13   14.12    3.23
   1   8  13    8.29    2.46
   8   1  13    1.51    2.68
  -1   9  13    7.18    2.36
   8  -9 -13    8.58    3.69
   9  -1 -13    6.93    3.61
   1  -9 -13   14.53    2.97
   8   1 -13   12.03    3.25
   8  -9  13   14.85    2.99
   1   8 -13   12.21    3.23
  -1   9 -13   18.21    3.40
   9  -8  13   10.67    2.95
  -1  -8 -13    9.55    2.99
   8   1  13   14.00    2.92
  -1  -8 -13   13.15    1.75
  -1   9 -13   17.44    1.78
  -1   9  13   12.35    2.86
   1   8  13   15.60    2.94
   1   8 -13   15.20    1.81
   9  -1  13   15.37    2.73
   1  -9 -13   16.11    1.74
  -9   1 -14    2.20    3.29
  -8  -1 -14    5.37    3.15
   8  -9 -14    2.97    3.11
   9  -1 -14    1.36    3.38
   8   1 -14    4.28    3.44
   9  -8 -14   -0.56    3.19
  -1   9  14    0.61    2.00
   1   8  14    0.75    2.46
   1   8 -14    4.78    3.35
  -1   9 -14    0.21    3.26
   9  -8  14   -0.77    2.97
  -8  -1 -14    1.66    3.28
  -1  -8 -14    3.10    2.95
   8  -9  14   -0.96    3.05
   1  -9 -14   -0.31    3.00
   9  -1 -14   -4.46    3.54
   8   1 -14   -0.29    3.27
  -1   9  14    2.09    2.69
   1   8  14   -3.11    2.86
  -1  -8 -14    0.81    1.54
  -1   9 -14    2.79    1.65
   9  -1  14    0.96    2.97
   1  -9 -14    1.42    1.59
   1   8 -14    0.16    1.69
   8   1  14    0.63    2.76
   8  -9 -15   13.65    3.32
   9  -8 -15    9.53    3.18
   8   1 -15   11.63    3.28
   9  -1 -15   11.09    3.53
   9  -1 -15    8.23    3.56
   1  -9 -15    9.99    3.01
   8   1 -15    5.67    3.44
  -1  -8 -15    4.06    3.09
   1   8 -15   15.11    1.87
  -1   9  15   13.82    2.66
   1   8  15    9.74    2.99
  -1  -8 -15   12.95    1.78
  -1   9 -15   12.97    1.88
   9  -1  15   11.22    3.09
   8   1  15   16.40    3.22
   1  -9 -15   15.56    1.71
   1   8 -15   10.03    3.23
   9  -8  15   13.62    3.10
  -1   9 -15    8.56    3.45
  -8  -1 -15   13.44    3.38
  -9   1 -15   11.34    3.85
   8  -9  15   10.24    3.05
  -8  -1 -15   10.63    3.20
  -9   1 -15   18.72    3.40
   8  -9 -16    3.60    3.01
   9  -1 -16    4.82    3.40
   9  -8 -16   10.99    3.35
   8   1 -16    5.11    3.13
   1  -9 -16    5.74    1.96
   1   8 -16    5.88    1.85
   1   8  16    9.84    2.73
   8   1  16    6.78    2.96
  -1  -8 -16    6.26    1.70
  -1   9 -16    7.08    1.72
  -1   9  16    5.86    2.55
  -1   9 -16    4.39    3.29
  -8  -1 -16    4.42    3.28
  -9   1 -16    4.00    3.40
   1   8 -16    8.00    3.27
   9  -8  16    6.78    3.01
   9  -1  16    7.38    2.80
  -1  -8 -16   -0.12    2.90
   1  -9 -16   -1.93    3.12
   8   1 -16    7.18    3.41
  -9   1 -16    7.99    3.29
  -8  -1 -16    9.54    3.13
  -1  -8 -17    1.85    1.66
  -1   9 -17   -0.02    1.75
   1  -9 -17   -1.62    1.52
   1   8 -17    1.76    1.54
  -9   1 -17    3.26    3.20
  -8  -1 -17   -0.76    2.87
  -8  -1 -18    0.34    1.83
  -8   9 -18    1.56    1.87
  -1  -8 -18   -0.09    1.48
   1   8  18   -0.86    2.44
  -8  -1 -18    3.00    2.65
   9  -1  18   -0.43    2.75
  -9   1 -18   -1.19    3.01
  -8   9 -18   -5.68    3.60
  -9   8 -18   -1.21    3.74
   8   1  18    0.26    2.70
   1   8 -18   -5.61    2.90
  -1   9  18    1.12    2.27
  -1   9 -18    1.41    3.09
  -8  -1 -18   -5.50    3.01
   9  -1 -18    4.10    3.00
   8  -9 -18    0.42    2.83
   9  -8 -18    3.12    2.97
   8   1 -18    1.02    2.86
  -9   1 -19    0.10    1.64
  -9   8 -19    0.40    1.69
  -8  -1 -19    2.28    1.61
  -8   9 -19    1.08    1.61
  -8   9 -19    1.13    3.33
  -9   8 -19   -3.09    3.33
  -1   9  19   -0.40    1.88
   9  -1  19   -0.65    2.56
  -1   9 -19    2.52    2.55
  -8  -1 -19    2.15    2.81
   1   8  19   -0.84    2.11
   8   1  19    1.37    2.56
  -9   1 -19   -0.03    2.79
   9  -8 -19    1.87    2.62
   1   8 -19    2.54    2.17
   8  -9 -19    1.51    2.49
   8   1 -19    2.11    2.53
   9  -1 -19    2.11    2.76
   1   8 -19    2.63    2.38
  -9   1 -20    0.45    1.40
  -9   8 -20    1.54    1.43
  -8   9 -20    0.63    1.39
  -8  -1 -20    1.56    1.38
  -1   9 -20   -1.93    2.06
   1   8 -20   -1.16    2.06
   9  -1 -20   -0.50    2.18
   8  -9 -20    0.86    2.02
   8   1 -20   -1.25    2.03
   9  -8 -20   -2.23    2.18
   9  -1  20   -0.79    2.17
   8   1  20    0.72    2.13
  -1   9  20   -0.94    1.55
  -8   9 -20    2.81    2.91
  -9   1 -20   -2.17    2.27
   1   8  20    0.90    1.77
  -9   8 -20    1.59    2.83
   8  -9 -21   -0.69    1.49
   9  -1 -21    1.51    1.57
   8   1 -21   -0.17    1.49
   9  -8 -21   -0.08    1.52
   8   1  21    0.56    1.73
  -8   9 -21    0.34    2.11
  -9   8 -21   -0.34    2.26
   9   0   0   83.45    3.32
  -9   0   0   54.27    3.25
  -9   0  -1  190.57    8.48
   9   0  -1  205.18    8.48
   9  -9  -1  197.86    8.68
   9  -9  -1  193.16    8.76
   9   0  -1  202.74    8.58
  -9   0   1  179.64    8.44
  -9   0  -2  297.19   13.54
  -9   0   2  304.25   13.51
   9  -9  -2  332.32   13.69
   9  -9  -2  329.44   13.77
   9   0  -2  322.51   13.61
   9  -9  -3   22.54    2.74
  -9   0  -3   24.40    1.96
   9  -9  -3   20.55    2.58
  -9   9  -3   21.84    2.05
   0  -9  -3   18.38    2.53
   9  -9  -3   18.04    2.35
   9  -9  -3   24.64    2.04
   9   0  -3   21.34    2.11
   9  -9  -3   25.29    2.52
   9   0  -4 3349.11  141.97
   9  -9  -4 3320.09  141.97
   9  -9  -4 3424.67  142.01
   0  -9  -4 3312.99  141.81
   0   9  -4 3397.59  141.81
   9  -9  -4 3176.94  141.97
  -9   0  -4 3138.81  141.93
   9   0  -4 3505.28  142.04
   0  -9  -4 3177.19  141.95
   9  -9   4 3173.53  141.93
  -9   0  -4 3441.74  142.02
   9   0  -5   43.83    3.09
   9  -9  -5   45.01    3.05
   0  -9  -5   47.04    2.17
   0   9  -5   49.50    2.17
   9  -9  -5   36.76    3.38
  -9   0  -5   38.86    2.75
   9   0  -5   43.23    3.01
   9   0   5   49.49    2.60
  -9   9  -5   41.15    2.88
   0  -9  -5   41.69    2.65
   0  -9  -5   44.59    2.93
   9  -9   5   43.71    2.83
  -9   0  -5   51.48    3.13
  -9   0  -6  328.08   13.10
   9  -9  -6  310.17   13.02
   9   0  -6  296.58   13.01
   9   0   6  254.27   12.90
   0  -9  -6  292.18   12.93
   9   0  -6  282.09   12.89
  -9   0  -6  267.82   12.90
  -9   9  -6  302.56   12.99
   9   0  -6  311.87   13.04
   0  -9  -6  269.51   12.87
   9  -9   6  290.62   12.92
   0  -9  -6  299.92   12.70
   0   9  -6  312.88   12.71
   9   0  -7   66.32    4.06
  -9   9  -7   82.84    4.31
   9   0  -7   75.90    4.29
   0  -9  -7   71.48    4.05
   9   0  -7   70.70    4.29
   0  -9  -7   82.31    3.66
   0   9  -7   87.11    3.66
   0  -9  -7   81.12    4.21
  -9   0  -7   87.66    4.48
   0  -9  -8  193.73    7.68
  -9   0  -8  187.54    7.91
   9  -9  -8  175.38    7.74
   9   0  -8  175.40    7.73
   9   0   8  136.34    7.48
  -9   0  -8  142.50    7.57
   0  -9  -8  150.04    7.51
   9   0  -8  143.66    7.56
  -9   9  -8  183.07    7.74
   9   0  -8  172.46    7.66
   0  -9  -8  147.75    7.56
   9  -9   8  162.19    7.57
   0  -9  -8  168.11    7.27
   0   9  -8  180.31    7.28
   9   0   8  166.70    7.56
   0  -9  -9  137.75    6.01
  -9   0  -9  139.02    6.32
   9   0  -9  130.09    6.27
   9  -9  -9  128.11    6.12
   9   0   9  108.90    5.97
  -9   0  -9  111.86    5.96
   0  -9  -9  105.31    5.90
  -9   9  -9  124.55    6.26
   9   0  -9  123.56    6.04
   9   0  -9  162.52    6.39
   9  -9   9  118.66    6.04
   9   0   9  127.11    5.97
   0  -9  -9  126.26    5.60
   0   9  -9  126.40    5.62
  -9   0 -10  303.44   11.98
   0  -9 -10  290.65   11.74
   9  -9 -10  280.68   11.90
   9   0 -10  293.24   11.92
   9   0  10  210.43   11.67
   0   9  10  215.70   11.63
   0  -9 -10  249.61   11.68
  -9   9 -10  302.33   12.00
   9   0 -10  262.35   11.69
   0  -9 -10  245.04   11.72
   9   0 -10  238.04   11.88
   9  -9  10  242.80   11.75
   0  -9 -10  277.14   11.43
   0   9 -10  276.94   11.45
   9   0  10  251.43   11.71
   0  -9 -11  171.63    7.25
  -9   0 -11  169.99    7.64
   9   0 -11  172.89    7.56
   9  -9 -11  160.58    7.52
   9   0  11  126.80    7.20
   0   9  11  122.73    7.12
   0  -9 -11  134.22    7.20
  -9   9 -11  164.55    7.63
   9   0 -11  136.13    7.51
   0  -9 -11  144.56    7.35
   9  -9  11  146.54    7.25
   0   9 -11  164.58    7.50
   0  -9 -11  161.24    6.89
   0   9 -11  169.84    6.93
   9   0  11  155.34    7.31
  -9   0 -12   24.07    3.44
   0  -9 -12   23.76    2.50
   0   9  12   19.26    2.71
   9   0  12   20.42    2.97
   0  -9 -12   24.24    2.69
   0  -9 -12   33.06    3.05
   9   0 -12   22.82    3.32
   9   0  12   22.41    2.74
   0  -9 -12   26.44    1.86
   0   9 -12   23.34    1.86
   9  -9  12   23.07    2.98
   0   9 -12   29.40    3.23
   9   0 -12   26.61    3.43
   9  -9 -12   26.84    3.20
  -9   0 -13   -2.35    3.14
   0   9  13   -0.65    2.40
   9   0 -13    4.09    3.18
   9  -9 -13    0.36    3.10
   0  -9 -13    0.15    2.86
   9   0 -13   -0.87    3.39
   9  -9  13   -0.63    2.90
   0   9 -13    0.34    3.12
   0   9  13    0.07    2.76
   0  -9 -13   -1.07    1.43
   0   9 -13    1.90    1.55
   9   0  13   -1.89    2.72
   0   9  14  112.34    7.70
  -9   0 -14  206.28    8.31
   9   0 -14   92.71    8.11
   0   9 -14  152.58    8.17
   0  -9 -14  129.56    7.95
   0   9  14  186.81    8.07
   0  -9 -14  191.92    7.52
   0   9 -14  181.33    7.55
   9   0  14  180.37    8.07
  -9   0 -14  169.10    8.44
   9  -9  14  156.95    8.07
   9   0 -14  201.16    8.29
   9  -9 -14  188.54    8.30
   0  -9 -15   -2.27    2.89
   9   0 -15   -2.33    3.21
   0   9  15    2.02    2.75
   9   0  15   -1.70    2.81
   0  -9 -15    1.88    1.54
   0   9 -15    2.05    1.55
   0   9 -15   -4.07    3.16
  -9   0 -15   -0.79    3.44
   9  -9  15   -0.42    2.73
   9  -9 -15   -4.63    3.21
   9   0 -15   -0.65    3.02
   9  -9 -16   21.53    3.25
   9   0 -16   29.88    3.51
   0  -9 -16   29.33    2.13
   0   9 -16   27.47    2.37
   0   9  16   19.01    2.93
   9   0  16   22.84    3.17
  -9   0 -16   16.83    3.57
   9  -9  16   25.29    3.12
   0   9 -16   14.47    3.51
  -9   0 -16   25.89    3.39
   0  -9 -16   10.25    3.11
   0  -9 -17    1.08    1.50
   0  -9 -17   -4.70    2.84
   0   9 -17   -4.11    3.20
  -9   0 -17   -0.90    3.04
  -9   0 -18   15.71    1.99
  -9   9 -18   14.63    2.01
  -9   0 -18   12.39    2.86
   9   0  18   10.32    2.70
  -9   9 -18    0.65    3.63
  -9   0 -18   -0.46    3.01
   0   9  18    8.86    2.40
   0   9 -18   -3.66    2.89
   9   0 -18    8.31    2.89
   9  -9 -18   13.25    2.77
  -9   0 -19    0.46    1.61
  -9   9 -19    1.37    1.61
  -9   9 -19   -0.67    3.32
   9   0  19    2.51    2.52
   0   9  19    1.35    2.02
  -9   0 -19    2.21    2.77
   9  -9 -19   -0.46    2.42
   9   0 -19    2.00    2.47
   0   9 -19    3.27    2.41
  -9   0 -20    1.31    1.36
  -9   9 -20    2.92    1.39
   0   9 -20   -0.29    1.88
   9   0  20    0.02    2.09
   0   9  20    1.96    1.61
  -9   9 -20   -3.03    2.70
   9   0 -20    0.97    2.01
   9  -9 -20    0.52    2.00
   9   0  21    2.91    1.58
  -9   9 -21   -0.75    2.09
   9  -9 -21    1.01    1.32
   9   0 -21    0.45    1.28
   5 -10   0    7.45    1.66
   5 -10   0    8.08    1.77
  10  -5   0   10.99    2.23
 -10   5   0   11.46    1.32
   5 -10   0   10.99    1.59
  10  -5  -1  395.15   15.82
   5 -10  -1  398.65   15.72
   5   5   1  293.25   15.56
  10  -5   1  312.75   15.60
   5 -10  -1  391.22   15.74
  10  -5  -1  338.01   15.85
   5 -10  -1  434.93   15.80
  10  -5   1  397.65   15.81
  -5  -5  -1  401.22   15.84
  10  -5   1  348.87   15.59
 -10   5  -1  390.04   15.70
 -10   5   1  383.34   15.63
   5 -10  -2  100.67    4.26
  10  -5  -2   95.73    4.47
  10  -5  -2   78.75    4.58
  10  -5   2   80.63    4.06
   5 -10   2   91.22    4.07
   5 -10  -2   88.48    4.55
  10  -5   2   91.08    4.37
  -5  -5  -2   98.21    4.47
  10  -5   2   82.16    4.03
 -10   5  -2   96.03    4.25
 -10   5   2   91.32    3.95
 -10   5  -3  474.29   19.06
   5   5  -3  453.08   18.98
  10  -5  -3  512.90   19.15
  10  -5  -3  483.86   19.16
   5 -10  -3  459.86   18.98
  10  -5  -3  427.99   19.20
  10  -5   3  376.62   18.97
   5 -10   3  399.19   18.91
   5 -10  -3  494.77   19.06
  -5  -5  -3  433.75   19.08
  10  -5   3  448.37   18.98
  10  -5   3  459.46   19.06
  10  -5  -4   73.85    4.32
   5   5  -4   78.36    3.88
   5 -10  -4   79.68    3.89
  10  -5   4   79.88    3.88
  10  -5  -4   77.29    4.48
  -5  -5  -4   82.82    4.16
  10  -5  -4   82.72    4.20
   5   5  -4   75.21    3.76
   5 -10  -4   81.68    3.84
  10  -5   4   87.15    3.86
  10  -5   4   88.84    3.89
   5 -10  -5  400.53   16.33
 -10   5  -5  417.87   16.51
  10  -5  -5  411.61   16.58
   5   5  -5  417.79   16.42
   5 -10  -5  389.92   16.41
  10  -5   5  316.86   16.36
   5 -10  -5  363.14   16.34
  -5  -5  -5  354.47   16.47
  10  -5  -5  406.23   16.55
   5   5  -5  360.30   16.37
  10  -5   5  377.80   16.39
  10  -5   5  372.24   16.33
 -10   5  -6   22.16    2.43
  10  -5   6   21.95    1.96
   5 -10  -6   23.14    1.73
  10  -5  -6   23.68    2.65
  10  -5  -6   23.73    2.49
  -5  -5  -6   20.63    2.28
   5   5  -6   22.02    2.11
  10  -5   6   24.65    2.05
  -5  -5  -6   23.44    2.62
  10  -5  -6   22.89    2.65
  10  -5  -7  115.61    5.58
   5 -10  -7  109.99    5.20
   5 -10  -7  111.30    5.65
   5   5  -7  114.78    5.44
  10  -5   7  119.43    5.38
 -10   5  -7  114.85    5.62
  -5  -5  -7  118.85    5.77
  -5  -5  -8   14.72    2.46
 -10   5  -8   14.37    2.44
  10  -5  -8   12.55    2.41
  -5  10   8    8.28    1.61
   5 -10  -8   11.42    1.57
[truncated: 1,000,937 more chars]
